# Supplementary material for: Molecular dynamics ensemble refinement of the heterogeneous native state of NCBD using chemical shifts and NOEs
Source: PeerJ. 2018 Jul 4;6:e5125. doi: 10.7717/peerj.5125 (PMC6035720; doi:10.7717/peerj.5125)
Supplement: Data S1 — This file contains input files for running the molecular simulations, and the resulting ensemble of NCBD obtained using NOEs and chemical shifts. [file peerj-06-5125-s005.bz2]

Archive with 229 entries (219 files):
- ./._raw_data
- raw_data
- raw_data/._README.txt
- raw_data/README.txt
- raw_data/theseus_sup.pdb
- raw_data/._CS-NOE
- raw_data/CS-NOE
- raw_data/CS-NOE/._CS-NOE4-C22
- raw_data/CS-NOE/CS-NOE4-C22
- raw_data/CS-NOE/._CS-NOE4
- raw_data/CS-NOE/CS-NOE4
- raw_data/CS-NOE/._CS-NOE2-1ZOQ
- raw_data/CS-NOE/CS-NOE2-1ZOQ
- raw_data/CS-NOE/._README.txt
- raw_data/CS-NOE/README.txt
- raw_data/CS-NOE/._CS-NOE1
- raw_data/CS-NOE/CS-NOE1
- raw_data/CS-NOE/CS-NOE1/._mdout.mdp
- raw_data/CS-NOE/CS-NOE1/mdout.mdp
- raw_data/CS-NOE/CS-NOE1/._topol_all.top
- raw_data/CS-NOE/CS-NOE1/topol_all.top
- raw_data/CS-NOE/CS-NOE1/._plumed.dat
- raw_data/CS-NOE/CS-NOE1/plumed.dat
- raw_data/CS-NOE/CS-NOE1/._s-annealing_250.mdp
- raw_data/CS-NOE/CS-NOE1/s-annealing_250.mdp
- raw_data/CS-NOE/CS-NOE1/._disre.itp
- raw_data/CS-NOE/CS-NOE1/disre.itp
- raw_data/CS-NOE/CS-NOE1/._s-annealing_125.mdp
- raw_data/CS-NOE/CS-NOE1/s-annealing_125.mdp
- raw_data/CS-NOE/CS-NOE1/._conf0.gro
- raw_data/CS-NOE/CS-NOE1/conf0.gro
- raw_data/CS-NOE/CS-NOE1/._data
- raw_data/CS-NOE/CS-NOE1/data
- raw_data/CS-NOE/CS-NOE1/._s-annealing_20.mdp
- raw_data/CS-NOE/CS-NOE1/s-annealing_20.mdp
- raw_data/CS-NOE/CS-NOE1/data/._Nshifts.dat
- raw_data/CS-NOE/CS-NOE1/data/Nshifts.dat
- raw_data/CS-NOE/CS-NOE1/data/._Cshifts.dat
- raw_data/CS-NOE/CS-NOE1/data/Cshifts.dat
- raw_data/CS-NOE/CS-NOE1/data/._Hshifts.dat
- raw_data/CS-NOE/CS-NOE1/data/Hshifts.dat
- raw_data/CS-NOE/CS-NOE1/data/._template.pdb
- raw_data/CS-NOE/CS-NOE1/data/template.pdb
- raw_data/CS-NOE/CS-NOE1/data/._CBshifts.dat
- raw_data/CS-NOE/CS-NOE1/data/CBshifts.dat
- raw_data/CS-NOE/CS-NOE1/data/._HAshifts.dat
- raw_data/CS-NOE/CS-NOE1/data/HAshifts.dat
- raw_data/CS-NOE/CS-NOE1/data/._all22_gromacs.mdb
- raw_data/CS-NOE/CS-NOE1/data/all22_gromacs.mdb
- raw_data/CS-NOE/CS-NOE1/data/._CAshifts.dat
- raw_data/CS-NOE/CS-NOE1/data/CAshifts.dat
- raw_data/CS-NOE/CS-NOE1/data/._camshift.db
- raw_data/CS-NOE/CS-NOE1/data/camshift.db
- raw_data/CS-NOE/CS-NOE2-1ZOQ/._conf1.gro
- raw_data/CS-NOE/CS-NOE2-1ZOQ/conf1.gro
- raw_data/CS-NOE/CS-NOE2-1ZOQ/._conf0.gro
- raw_data/CS-NOE/CS-NOE2-1ZOQ/conf0.gro
- raw_data/CS-NOE/CS-NOE4/._topol_all.top
- raw_data/CS-NOE/CS-NOE4/topol_all.top
- raw_data/CS-NOE/CS-NOE4/._s-annealing_250.mdp
- raw_data/CS-NOE/CS-NOE4/s-annealing_250.mdp
- raw_data/CS-NOE/CS-NOE4/._disre.itp
- raw_data/CS-NOE/CS-NOE4/disre.itp
- raw_data/CS-NOE/CS-NOE4/._s-annealing_125.mdp
- raw_data/CS-NOE/CS-NOE4/s-annealing_125.mdp
- raw_data/CS-NOE/CS-NOE4/._conf2.gro
- raw_data/CS-NOE/CS-NOE4/conf2.gro
- raw_data/CS-NOE/CS-NOE4/._plumed2.dat
- raw_data/CS-NOE/CS-NOE4/plumed2.dat
- raw_data/CS-NOE/CS-NOE4/._plumed3.dat
- raw_data/CS-NOE/CS-NOE4/plumed3.dat
- raw_data/CS-NOE/CS-NOE4/._conf3.gro
- raw_data/CS-NOE/CS-NOE4/conf3.gro
- raw_data/CS-NOE/CS-NOE4/._conf1.gro
- raw_data/CS-NOE/CS-NOE4/conf1.gro
- raw_data/CS-NOE/CS-NOE4/._plumed1.dat
- raw_data/CS-NOE/CS-NOE4/plumed1.dat
- raw_data/CS-NOE/CS-NOE4/._plumed0.dat
- raw_data/CS-NOE/CS-NOE4/plumed0.dat
- raw_data/CS-NOE/CS-NOE4/._conf0.gro
- raw_data/CS-NOE/CS-NOE4/conf0.gro
- raw_data/CS-NOE/CS-NOE4/._data
- raw_data/CS-NOE/CS-NOE4/data
- raw_data/CS-NOE/CS-NOE4/._s-annealing_20.mdp
- raw_data/CS-NOE/CS-NOE4/s-annealing_20.mdp
- raw_data/CS-NOE/CS-NOE4/data/._Nshifts.dat
- raw_data/CS-NOE/CS-NOE4/data/Nshifts.dat
- raw_data/CS-NOE/CS-NOE4/data/._Cshifts.dat
- raw_data/CS-NOE/CS-NOE4/data/Cshifts.dat
- raw_data/CS-NOE/CS-NOE4/data/._Hshifts.dat
- raw_data/CS-NOE/CS-NOE4/data/Hshifts.dat
- raw_data/CS-NOE/CS-NOE4/data/._template.pdb
- raw_data/CS-NOE/CS-NOE4/data/template.pdb
- raw_data/CS-NOE/CS-NOE4/data/._CBshifts.dat
- raw_data/CS-NOE/CS-NOE4/data/CBshifts.dat
- raw_data/CS-NOE/CS-NOE4/data/._HAshifts.dat
- raw_data/CS-NOE/CS-NOE4/data/HAshifts.dat
- raw_data/CS-NOE/CS-NOE4/data/._all22_gromacs.mdb
- raw_data/CS-NOE/CS-NOE4/data/all22_gromacs.mdb
- raw_data/CS-NOE/CS-NOE4/data/._CAshifts.dat
- raw_data/CS-NOE/CS-NOE4/data/CAshifts.dat
- raw_data/CS-NOE/CS-NOE4/data/._camshift.db
- raw_data/CS-NOE/CS-NOE4/data/camshift.db
- raw_data/CS-NOE/CS-NOE4-C22/._mdout.mdp
- raw_data/CS-NOE/CS-NOE4-C22/mdout.mdp
- raw_data/CS-NOE/CS-NOE4-C22/._charmm27-nocmap.ff
- raw_data/CS-NOE/CS-NOE4-C22/charmm27-nocmap.ff
- raw_data/CS-NOE/CS-NOE4-C22/._topol_all.top
- raw_data/CS-NOE/CS-NOE4-C22/topol_all.top
- raw_data/CS-NOE/CS-NOE4-C22/._s-annealing_250.mdp
- raw_data/CS-NOE/CS-NOE4-C22/s-annealing_250.mdp
- raw_data/CS-NOE/CS-NOE4-C22/._disre.itp
- raw_data/CS-NOE/CS-NOE4-C22/disre.itp
- raw_data/CS-NOE/CS-NOE4-C22/._s-annealing_125.mdp
- raw_data/CS-NOE/CS-NOE4-C22/s-annealing_125.mdp
- raw_data/CS-NOE/CS-NOE4-C22/._plumed4.dat
- raw_data/CS-NOE/CS-NOE4-C22/plumed4.dat
- raw_data/CS-NOE/CS-NOE4-C22/._conf2.gro
- raw_data/CS-NOE/CS-NOE4-C22/conf2.gro
- raw_data/CS-NOE/CS-NOE4-C22/._plumed2.dat
- raw_data/CS-NOE/CS-NOE4-C22/plumed2.dat
- raw_data/CS-NOE/CS-NOE4-C22/._plumed3.dat
- raw_data/CS-NOE/CS-NOE4-C22/plumed3.dat
- raw_data/CS-NOE/CS-NOE4-C22/._conf3.gro
- raw_data/CS-NOE/CS-NOE4-C22/conf3.gro
- raw_data/CS-NOE/CS-NOE4-C22/._conf1.gro
- raw_data/CS-NOE/CS-NOE4-C22/conf1.gro
- raw_data/CS-NOE/CS-NOE4-C22/._plumed1.dat
- raw_data/CS-NOE/CS-NOE4-C22/plumed1.dat
- raw_data/CS-NOE/CS-NOE4-C22/._plumed0.dat
- raw_data/CS-NOE/CS-NOE4-C22/plumed0.dat
- raw_data/CS-NOE/CS-NOE4-C22/._conf0.gro
- raw_data/CS-NOE/CS-NOE4-C22/conf0.gro
- raw_data/CS-NOE/CS-NOE4-C22/._data
- raw_data/CS-NOE/CS-NOE4-C22/data
- raw_data/CS-NOE/CS-NOE4-C22/._s-annealing_20.mdp
- raw_data/CS-NOE/CS-NOE4-C22/s-annealing_20.mdp
- raw_data/CS-NOE/CS-NOE4-C22/data/._Nshifts.dat
- raw_data/CS-NOE/CS-NOE4-C22/data/Nshifts.dat
- raw_data/CS-NOE/CS-NOE4-C22/data/._Cshifts.dat
- raw_data/CS-NOE/CS-NOE4-C22/data/Cshifts.dat
- raw_data/CS-NOE/CS-NOE4-C22/data/._Hshifts.dat
- raw_data/CS-NOE/CS-NOE4-C22/data/Hshifts.dat
- raw_data/CS-NOE/CS-NOE4-C22/data/._template.pdb
- raw_data/CS-NOE/CS-NOE4-C22/data/template.pdb
- raw_data/CS-NOE/CS-NOE4-C22/data/._CBshifts.dat
- raw_data/CS-NOE/CS-NOE4-C22/data/CBshifts.dat
- raw_data/CS-NOE/CS-NOE4-C22/data/._HAshifts.dat
- raw_data/CS-NOE/CS-NOE4-C22/data/HAshifts.dat
- raw_data/CS-NOE/CS-NOE4-C22/data/._all22_gromacs.mdb
- raw_data/CS-NOE/CS-NOE4-C22/data/all22_gromacs.mdb
- raw_data/CS-NOE/CS-NOE4-C22/data/._CAshifts.dat
- raw_data/CS-NOE/CS-NOE4-C22/data/CAshifts.dat
- raw_data/CS-NOE/CS-NOE4-C22/data/._camshift.db
- raw_data/CS-NOE/CS-NOE4-C22/data/camshift.db
- raw_data/CS-NOE/CS-NOE4-C22/charmm27-nocmap.ff/._lipids.rtp
- raw_data/CS-NOE/CS-NOE4-C22/charmm27-nocmap.ff/lipids.rtp
- raw_data/CS-NOE/CS-NOE4-C22/charmm27-nocmap.ff/._aminoacids.arn
- raw_data/CS-NOE/CS-NOE4-C22/charmm27-nocmap.ff/aminoacids.arn
- raw_data/CS-NOE/CS-NOE4-C22/charmm27-nocmap.ff/._rna.hdb
- raw_data/CS-NOE/CS-NOE4-C22/charmm27-nocmap.ff/rna.hdb
- raw_data/CS-NOE/CS-NOE4-C22/charmm27-nocmap.ff/._rna.c.tdb
- raw_data/CS-NOE/CS-NOE4-C22/charmm27-nocmap.ff/rna.c.tdb
- raw_data/CS-NOE/CS-NOE4-C22/charmm27-nocmap.ff/._cmap.itp
- raw_data/CS-NOE/CS-NOE4-C22/charmm27-nocmap.ff/cmap.itp
- raw_data/CS-NOE/CS-NOE4-C22/charmm27-nocmap.ff/._aminoacids.n.tdb
- raw_data/CS-NOE/CS-NOE4-C22/charmm27-nocmap.ff/aminoacids.n.tdb
- raw_data/CS-NOE/CS-NOE4-C22/charmm27-nocmap.ff/._spc.itp
- raw_data/CS-NOE/CS-NOE4-C22/charmm27-nocmap.ff/spc.itp
- raw_data/CS-NOE/CS-NOE4-C22/charmm27-nocmap.ff/._tip3p.itp
- raw_data/CS-NOE/CS-NOE4-C22/charmm27-nocmap.ff/tip3p.itp
- raw_data/CS-NOE/CS-NOE4-C22/charmm27-nocmap.ff/._dna.arn
- raw_data/CS-NOE/CS-NOE4-C22/charmm27-nocmap.ff/dna.arn
- raw_data/CS-NOE/CS-NOE4-C22/charmm27-nocmap.ff/._ffnabonded.itp
- raw_data/CS-NOE/CS-NOE4-C22/charmm27-nocmap.ff/ffnabonded.itp
- raw_data/CS-NOE/CS-NOE4-C22/charmm27-nocmap.ff/._ffbonded.itp
- raw_data/CS-NOE/CS-NOE4-C22/charmm27-nocmap.ff/ffbonded.itp
- raw_data/CS-NOE/CS-NOE4-C22/charmm27-nocmap.ff/._dna.c.tdb
- raw_data/CS-NOE/CS-NOE4-C22/charmm27-nocmap.ff/dna.c.tdb
- raw_data/CS-NOE/CS-NOE4-C22/charmm27-nocmap.ff/._tip4p.itp
- raw_data/CS-NOE/CS-NOE4-C22/charmm27-nocmap.ff/tip4p.itp
- raw_data/CS-NOE/CS-NOE4-C22/charmm27-nocmap.ff/._tip5p.itp
- raw_data/CS-NOE/CS-NOE4-C22/charmm27-nocmap.ff/tip5p.itp
- raw_data/CS-NOE/CS-NOE4-C22/charmm27-nocmap.ff/._tips3p.itp
- raw_data/CS-NOE/CS-NOE4-C22/charmm27-nocmap.ff/tips3p.itp
- raw_data/CS-NOE/CS-NOE4-C22/charmm27-nocmap.ff/._ffnanonbonded.itp
- raw_data/CS-NOE/CS-NOE4-C22/charmm27-nocmap.ff/ffnanonbonded.itp
- raw_data/CS-NOE/CS-NOE4-C22/charmm27-nocmap.ff/._aminoacids.r2b
- raw_data/CS-NOE/CS-NOE4-C22/charmm27-nocmap.ff/aminoacids.r2b
- raw_data/CS-NOE/CS-NOE4-C22/charmm27-nocmap.ff/._lipids.hdb
- raw_data/CS-NOE/CS-NOE4-C22/charmm27-nocmap.ff/lipids.hdb
- raw_data/CS-NOE/CS-NOE4-C22/charmm27-nocmap.ff/._rna.rtp
- raw_data/CS-NOE/CS-NOE4-C22/charmm27-nocmap.ff/rna.rtp
- raw_data/CS-NOE/CS-NOE4-C22/charmm27-nocmap.ff/._ffnonbonded.itp
- raw_data/CS-NOE/CS-NOE4-C22/charmm27-nocmap.ff/ffnonbonded.itp
- raw_data/CS-NOE/CS-NOE4-C22/charmm27-nocmap.ff/._watermodels.dat
- raw_data/CS-NOE/CS-NOE4-C22/charmm27-nocmap.ff/watermodels.dat
- raw_data/CS-NOE/CS-NOE4-C22/charmm27-nocmap.ff/._aminoacids.vsd
- raw_data/CS-NOE/CS-NOE4-C22/charmm27-nocmap.ff/aminoacids.vsd
- raw_data/CS-NOE/CS-NOE4-C22/charmm27-nocmap.ff/._spce.itp
- raw_data/CS-NOE/CS-NOE4-C22/charmm27-nocmap.ff/spce.itp
- raw_data/CS-NOE/CS-NOE4-C22/charmm27-nocmap.ff/._rna.arn
- raw_data/CS-NOE/CS-NOE4-C22/charmm27-nocmap.ff/rna.arn
- raw_data/CS-NOE/CS-NOE4-C22/charmm27-nocmap.ff/._aminoacids.hdb
- raw_data/CS-NOE/CS-NOE4-C22/charmm27-nocmap.ff/aminoacids.hdb
- raw_data/CS-NOE/CS-NOE4-C22/charmm27-nocmap.ff/._dna.hdb
- raw_data/CS-NOE/CS-NOE4-C22/charmm27-nocmap.ff/dna.hdb
- raw_data/CS-NOE/CS-NOE4-C22/charmm27-nocmap.ff/._forcefield.doc
- raw_data/CS-NOE/CS-NOE4-C22/charmm27-nocmap.ff/forcefield.doc
- raw_data/CS-NOE/CS-NOE4-C22/charmm27-nocmap.ff/._ions.itp
- raw_data/CS-NOE/CS-NOE4-C22/charmm27-nocmap.ff/ions.itp
- raw_data/CS-NOE/CS-NOE4-C22/charmm27-nocmap.ff/._dna.n.tdb
- raw_data/CS-NOE/CS-NOE4-C22/charmm27-nocmap.ff/dna.n.tdb
- raw_data/CS-NOE/CS-NOE4-C22/charmm27-nocmap.ff/._gb.itp
- raw_data/CS-NOE/CS-NOE4-C22/charmm27-nocmap.ff/gb.itp
- raw_data/CS-NOE/CS-NOE4-C22/charmm27-nocmap.ff/._forcefield.itp
- raw_data/CS-NOE/CS-NOE4-C22/charmm27-nocmap.ff/forcefield.itp
- raw_data/CS-NOE/CS-NOE4-C22/charmm27-nocmap.ff/._dna.rtp
- raw_data/CS-NOE/CS-NOE4-C22/charmm27-nocmap.ff/dna.rtp
- raw_data/CS-NOE/CS-NOE4-C22/charmm27-nocmap.ff/._atomtypes.atp
- raw_data/CS-NOE/CS-NOE4-C22/charmm27-nocmap.ff/atomtypes.atp
- raw_data/CS-NOE/CS-NOE4-C22/charmm27-nocmap.ff/._aminoacids.c.tdb
- raw_data/CS-NOE/CS-NOE4-C22/charmm27-nocmap.ff/aminoacids.c.tdb
- raw_data/CS-NOE/CS-NOE4-C22/charmm27-nocmap.ff/._rna.n.tdb
- raw_data/CS-NOE/CS-NOE4-C22/charmm27-nocmap.ff/rna.n.tdb
- raw_data/CS-NOE/CS-NOE4-C22/charmm27-nocmap.ff/._rna.r2b
- raw_data/CS-NOE/CS-NOE4-C22/charmm27-nocmap.ff/rna.r2b
- raw_data/CS-NOE/CS-NOE4-C22/charmm27-nocmap.ff/._aminoacids.rtp
- raw_data/CS-NOE/CS-NOE4-C22/charmm27-nocmap.ff/aminoacids.rtp
