# Supplementary material for: Molecular dynamics ensemble refinement of the heterogeneous native state of NCBD using chemical shifts and NOEs
Source: PeerJ. 2018 Jul 4;6:e5125. doi: 10.7717/peerj.5125 (PMC6035720; doi:10.7717/peerj.5125)
Supplement: Data S1 — This file contains input files for running the molecular simulations, and the resulting ensemble of NCBD obtained using NOEs and chemical shifts. [file peerj-06-5125-s005.bz2 › raw_data/README.txt]

The folder CS-NOE contains the input file to reproduce the simulations
presented in the publication:
Molecular dynamics ensemble refinement of the heterogeneous native state
of NCBD using chemical shifts and NOEs
Elena Papaleo, Carlo Camilloni, Kaare Teilum, Michele Vendruscolo, Kresten Lindorff-Larsen

The name for the different combination of experimental restraints and MD force fields are the ones used in the manuscript.

In the folder only the input file for the case in which both NOEs and chemical shifts are integrated is shown. The unbiased run can be obtained using one replica and removing the input files related to the experimental restraints. The onlyCS runs can be reproduced removing the disre.itp and the corresponding parameters from the mdp files.


The file theseus_sup.pdb contains the NOE-CS-4 ensemble superposed by THESEUS
