# Supplementary material for: Molecular dynamics ensemble refinement of the heterogeneous native state of NCBD using chemical shifts and NOEs
Source: PeerJ. 2018 Jul 4;6:e5125. doi: 10.7717/peerj.5125 (PMC6035720; doi:10.7717/peerj.5125)
Supplement: Data S1 — This file contains input files for running the molecular simulations, and the resulting ensemble of NCBD obtained using NOEs and chemical shifts. [file peerj-06-5125-s005.bz2 › raw_data/theseus_sup.pdb]

MODEL
ATOM      1  N   PRO     1     -20.518  10.256   5.594  1.00  0.00              
ATOM      2  H1  PRO     1     -21.416  10.102   5.999  1.00  0.00              
ATOM      3  H2  PRO     1     -19.920   9.454   5.696  1.00  0.00              
ATOM      4  CD  PRO     1     -19.808  11.382   6.289  1.00  0.00              
ATOM      5  HD1 PRO     1     -19.479  10.996   7.275  1.00  0.00              
ATOM      6  HD2 PRO     1     -20.549  12.185   6.511  1.00  0.00              
ATOM      7  CA  PRO     1     -20.488  10.530   4.133  1.00  0.00              
ATOM      8  HA  PRO     1     -21.533  10.769   4.008  1.00  0.00              
ATOM      9  CB  PRO     1     -19.549  11.721   3.956  1.00  0.00              
ATOM     10  HB1 PRO     1     -18.861  11.795   3.096  1.00  0.00              
ATOM     11  HB2 PRO     1     -20.365  12.461   4.078  1.00  0.00              
ATOM     12  CG  PRO     1     -18.756  11.862   5.265  1.00  0.00              
ATOM     13  HG1 PRO     1     -17.789  11.325   5.341  1.00  0.00              
ATOM     14  HG2 PRO     1     -18.553  12.954   5.300  1.00  0.00              
ATOM     15  C   PRO     1     -20.103   9.178   3.628  1.00  0.00              
ATOM     16  O   PRO     1     -19.933   8.270   4.445  1.00  0.00              
ATOM     17  N   ASN     2     -19.864   9.035   2.309  1.00  0.00              
ATOM     18  HN  ASN     2     -20.135   9.839   1.786  1.00  0.00              
ATOM     19  CA  ASN     2     -19.064   8.047   1.669  1.00  0.00              
ATOM     20  HA  ASN     2     -18.884   7.315   2.449  1.00  0.00              
ATOM     21  CB  ASN     2     -19.903   7.307   0.619  1.00  0.00              
ATOM     22  HB1 ASN     2     -19.961   7.855  -0.352  1.00  0.00              
ATOM     23  HB2 ASN     2     -19.477   6.288   0.528  1.00  0.00              
ATOM     24  CG  ASN     2     -21.303   7.095   1.178  1.00  0.00              
ATOM     25  OD1 ASN     2     -21.509   6.466   2.212  1.00  0.00              
ATOM     26  ND2 ASN     2     -22.307   7.650   0.441  1.00  0.00              
ATOM     27 1HD2 ASN     2     -22.163   7.999  -0.484  1.00  0.00              
ATOM     28 2HD2 ASN     2     -23.251   7.391   0.656  1.00  0.00              
ATOM     29  C   ASN     2     -17.854   8.768   1.216  1.00  0.00              
ATOM     30  O   ASN     2     -17.783   9.992   1.247  1.00  0.00              
ATOM     31  N   ARG     3     -16.729   8.029   1.119  1.00  0.00              
ATOM     32  HN  ARG     3     -16.851   7.042   1.024  1.00  0.00              
ATOM     33  CA  ARG     3     -15.480   8.709   1.066  1.00  0.00              
ATOM     34  HA  ARG     3     -15.543   9.764   0.846  1.00  0.00              
ATOM     35  CB  ARG     3     -14.689   8.648   2.388  1.00  0.00              
ATOM     36  HB1 ARG     3     -14.322   7.635   2.667  1.00  0.00              
ATOM     37  HB2 ARG     3     -13.872   9.379   2.246  1.00  0.00              
ATOM     38  CG  ARG     3     -15.490   9.218   3.552  1.00  0.00              
ATOM     39  HG1 ARG     3     -15.600  10.328   3.490  1.00  0.00              
ATOM     40  HG2 ARG     3     -16.525   8.827   3.417  1.00  0.00              
ATOM     41  CD  ARG     3     -14.806   8.933   4.886  1.00  0.00              
ATOM     42  HD1 ARG     3     -14.613   7.844   4.793  1.00  0.00              
ATOM     43  HD2 ARG     3     -13.777   9.335   4.994  1.00  0.00              
ATOM     44  NE  ARG     3     -15.660   9.420   6.008  1.00  0.00              
ATOM     45  HE  ARG     3     -15.458  10.329   6.373  1.00  0.00              
ATOM     46  CZ  ARG     3     -16.382   8.590   6.806  1.00  0.00              
ATOM     47  NH1 ARG     3     -16.634   7.297   6.474  1.00  0.00              
ATOM     48 1HH1 ARG     3     -16.309   6.925   5.608  1.00  0.00              
ATOM     49 2HH1 ARG     3     -17.513   6.956   6.820  1.00  0.00              
ATOM     50  NH2 ARG     3     -17.018   8.997   7.949  1.00  0.00              
ATOM     51 1HH2 ARG     3     -17.179   9.948   8.202  1.00  0.00              
ATOM     52 2HH2 ARG     3     -17.583   8.338   8.444  1.00  0.00              
ATOM     53  C   ARG     3     -14.723   8.120  -0.081  1.00  0.00              
ATOM     54  O   ARG     3     -14.541   6.901  -0.124  1.00  0.00              
ATOM     55  N   SER     4     -14.159   8.965  -0.962  1.00  0.00              
ATOM     56  HN  SER     4     -14.149   9.952  -0.906  1.00  0.00              
ATOM     57  CA  SER     4     -13.496   8.492  -2.138  1.00  0.00              
ATOM     58  HA  SER     4     -13.827   7.500  -2.401  1.00  0.00              
ATOM     59  CB  SER     4     -13.861   9.403  -3.328  1.00  0.00              
ATOM     60  HB1 SER     4     -13.769  10.477  -3.063  1.00  0.00              
ATOM     61  HB2 SER     4     -13.119   9.287  -4.154  1.00  0.00              
ATOM     62  OG  SER     4     -15.067   9.001  -3.945  1.00  0.00              
ATOM     63  HG1 SER     4     -15.209   9.784  -4.485  1.00  0.00              
ATOM     64  C   SER     4     -12.008   8.454  -2.106  1.00  0.00              
ATOM     65  O   SER     4     -11.507   7.562  -2.783  1.00  0.00              
ATOM     66  N   ILE     5     -11.367   9.157  -1.159  1.00  0.00              
ATOM     67  HN  ILE     5     -11.893   9.582  -0.424  1.00  0.00              
ATOM     68  CA  ILE     5      -9.936   9.124  -1.164  1.00  0.00              
ATOM     69  HA  ILE     5      -9.494   8.261  -1.651  1.00  0.00              
ATOM     70  CB  ILE     5      -9.284  10.080  -2.125  1.00  0.00              
ATOM     71  HB  ILE     5      -9.662   9.865  -3.150  1.00  0.00              
ATOM     72  CG2 ILE     5      -9.719  11.508  -1.787  1.00  0.00              
ATOM     73 1HG2 ILE     5      -9.242  12.314  -2.390  1.00  0.00              
ATOM     74 2HG2 ILE     5     -10.832  11.481  -1.864  1.00  0.00              
ATOM     75 3HG2 ILE     5      -9.448  11.702  -0.728  1.00  0.00              
ATOM     76  CG1 ILE     5      -7.761  10.016  -2.284  1.00  0.00              
ATOM     77 1HG1 ILE     5      -7.172  10.555  -1.508  1.00  0.00              
ATOM     78 2HG1 ILE     5      -7.344   8.986  -2.366  1.00  0.00              
ATOM     79  CD  ILE     5      -7.324  10.648  -3.604  1.00  0.00              
ATOM     80  HD1 ILE     5      -8.226  10.784  -4.246  1.00  0.00              
ATOM     81  HD2 ILE     5      -6.892  11.648  -3.375  1.00  0.00              
ATOM     82  HD3 ILE     5      -6.574  10.080  -4.172  1.00  0.00              
ATOM     83  C   ILE     5      -9.340   9.192   0.204  1.00  0.00              
ATOM     84  O   ILE     5      -9.951  10.011   0.889  1.00  0.00              
ATOM     85  N   SER     6      -8.343   8.372   0.573  1.00  0.00              
ATOM     86  HN  SER     6      -7.858   7.896  -0.149  1.00  0.00              
ATOM     87  CA  SER     6      -7.749   8.233   1.866  1.00  0.00              
ATOM     88  HA  SER     6      -8.295   8.929   2.479  1.00  0.00              
ATOM     89  CB  SER     6      -7.800   6.754   2.307  1.00  0.00              
ATOM     90  HB1 SER     6      -8.835   6.364   2.172  1.00  0.00              
ATOM     91  HB2 SER     6      -7.306   6.014   1.634  1.00  0.00              
ATOM     92  OG  SER     6      -7.637   6.471   3.688  1.00  0.00              
ATOM     93  HG1 SER     6      -8.045   5.631   3.896  1.00  0.00              
ATOM     94  C   SER     6      -6.284   8.499   1.780  1.00  0.00              
ATOM     95  O   SER     6      -5.469   7.568   1.745  1.00  0.00              
ATOM     96  N   PRO     7      -5.950   9.746   1.879  1.00  0.00              
ATOM     97  CD  PRO     7      -6.774  10.793   2.486  1.00  0.00              
ATOM     98  HD1 PRO     7      -7.151  10.350   3.436  1.00  0.00              
ATOM     99  HD2 PRO     7      -7.622  10.984   1.792  1.00  0.00              
ATOM    100  CA  PRO     7      -4.636  10.179   1.521  1.00  0.00              
ATOM    101  HA  PRO     7      -4.393  10.024   0.482  1.00  0.00              
ATOM    102  CB  PRO     7      -4.711  11.699   1.592  1.00  0.00              
ATOM    103  HB1 PRO     7      -3.839  12.333   1.867  1.00  0.00              
ATOM    104  HB2 PRO     7      -5.116  11.996   0.600  1.00  0.00              
ATOM    105  CG  PRO     7      -5.792  11.967   2.641  1.00  0.00              
ATOM    106  HG1 PRO     7      -5.414  11.884   3.684  1.00  0.00              
ATOM    107  HG2 PRO     7      -6.126  12.967   2.289  1.00  0.00              
ATOM    108  C   PRO     7      -3.538   9.708   2.406  1.00  0.00              
ATOM    109  O   PRO     7      -2.372   9.890   2.047  1.00  0.00              
ATOM    110  N   SER     8      -3.758   9.111   3.595  1.00  0.00              
ATOM    111  HN  SER     8      -4.659   9.021   3.999  1.00  0.00              
ATOM    112  CA  SER     8      -2.772   8.728   4.559  1.00  0.00              
ATOM    113  HA  SER     8      -1.916   9.328   4.303  1.00  0.00              
ATOM    114  CB  SER     8      -3.087   9.145   5.997  1.00  0.00              
ATOM    115  HB1 SER     8      -3.982   8.615   6.379  1.00  0.00              
ATOM    116  HB2 SER     8      -2.232   8.859   6.655  1.00  0.00              
ATOM    117  OG  SER     8      -3.375  10.517   6.221  1.00  0.00              
ATOM    118  HG1 SER     8      -2.597  10.894   6.632  1.00  0.00              
ATOM    119  C   SER     8      -2.376   7.304   4.381  1.00  0.00              
ATOM    120  O   SER     8      -1.194   7.021   4.585  1.00  0.00              
ATOM    121  N   ALA     9      -3.294   6.432   3.938  1.00  0.00              
ATOM    122  HN  ALA     9      -4.196   6.818   3.729  1.00  0.00              
ATOM    123  CA  ALA     9      -3.046   5.129   3.408  1.00  0.00              
ATOM    124  HA  ALA     9      -2.187   4.751   3.940  1.00  0.00              
ATOM    125  CB  ALA     9      -4.108   4.091   3.781  1.00  0.00              
ATOM    126  HB1 ALA     9      -4.948   4.036   3.056  1.00  0.00              
ATOM    127  HB2 ALA     9      -3.586   3.120   3.902  1.00  0.00              
ATOM    128  HB3 ALA     9      -4.441   4.171   4.838  1.00  0.00              
ATOM    129  C   ALA     9      -2.631   5.189   1.976  1.00  0.00              
ATOM    130  O   ALA     9      -1.713   4.456   1.599  1.00  0.00              
ATOM    131  N   LEU    10      -2.915   6.287   1.254  1.00  0.00              
ATOM    132  HN  LEU    10      -3.551   7.018   1.457  1.00  0.00              
ATOM    133  CA  LEU    10      -2.427   6.372  -0.094  1.00  0.00              
ATOM    134  HA  LEU    10      -2.493   5.378  -0.517  1.00  0.00              
ATOM    135  CB  LEU    10      -3.289   7.378  -0.879  1.00  0.00              
ATOM    136  HB1 LEU    10      -4.330   7.014  -0.811  1.00  0.00              
ATOM    137  HB2 LEU    10      -3.079   8.373  -0.415  1.00  0.00              
ATOM    138  CG  LEU    10      -3.110   7.537  -2.398  1.00  0.00              
ATOM    139  HG  LEU    10      -2.043   7.561  -2.717  1.00  0.00              
ATOM    140  CD1 LEU    10      -3.853   6.286  -2.898  1.00  0.00              
ATOM    141 1HD1 LEU    10      -3.194   5.470  -2.545  1.00  0.00              
ATOM    142 2HD1 LEU    10      -4.931   6.106  -2.656  1.00  0.00              
ATOM    143 3HD1 LEU    10      -3.723   6.233  -3.993  1.00  0.00              
ATOM    144  CD2 LEU    10      -3.752   8.851  -2.884  1.00  0.00              
ATOM    145 1HD2 LEU    10      -3.161   9.708  -2.494  1.00  0.00              
ATOM    146 2HD2 LEU    10      -3.848   8.913  -3.987  1.00  0.00              
ATOM    147 3HD2 LEU    10      -4.820   8.874  -2.584  1.00  0.00              
ATOM    148  C   LEU    10      -0.996   6.751  -0.027  1.00  0.00              
ATOM    149  O   LEU    10      -0.242   6.165  -0.800  1.00  0.00              
ATOM    150  N   GLN    11      -0.523   7.605   0.898  1.00  0.00              
ATOM    151  HN  GLN    11      -1.199   8.189   1.341  1.00  0.00              
ATOM    152  CA  GLN    11       0.821   8.025   1.153  1.00  0.00              
ATOM    153  HA  GLN    11       1.341   8.383   0.281  1.00  0.00              
ATOM    154  CB  GLN    11       0.948   9.058   2.292  1.00  0.00              
ATOM    155  HB1 GLN    11       0.378   9.985   2.071  1.00  0.00              
ATOM    156  HB2 GLN    11       0.599   8.548   3.210  1.00  0.00              
ATOM    157  CG  GLN    11       2.352   9.581   2.611  1.00  0.00              
ATOM    158  HG1 GLN    11       2.971   8.743   3.005  1.00  0.00              
ATOM    159  HG2 GLN    11       2.911  10.037   1.773  1.00  0.00              
ATOM    160  CD  GLN    11       2.183  10.598   3.734  1.00  0.00              
ATOM    161  OE1 GLN    11       1.999  10.267   4.904  1.00  0.00              
ATOM    162  NE2 GLN    11       2.050  11.889   3.321  1.00  0.00              
ATOM    163 1HE2 GLN    11       1.706  12.584   3.946  1.00  0.00              
ATOM    164 2HE2 GLN    11       2.233  12.227   2.392  1.00  0.00              
ATOM    165  C   GLN    11       1.618   6.836   1.575  1.00  0.00              
ATOM    166  O   GLN    11       2.532   6.519   0.815  1.00  0.00              
ATOM    167  N   ASP    12       1.271   6.131   2.671  1.00  0.00              
ATOM    168  HN  ASP    12       0.514   6.238   3.304  1.00  0.00              
ATOM    169  CA  ASP    12       1.975   4.948   3.062  1.00  0.00              
ATOM    170  HA  ASP    12       2.953   5.249   3.387  1.00  0.00              
ATOM    171  CB  ASP    12       1.082   4.405   4.189  1.00  0.00              
ATOM    172  HB1 ASP    12       0.031   4.681   3.978  1.00  0.00              
ATOM    173  HB2 ASP    12       1.027   3.295   4.234  1.00  0.00              
ATOM    174  CG  ASP    12       1.504   4.970   5.539  1.00  0.00              
ATOM    175  OD1 ASP    12       1.602   6.217   5.689  1.00  0.00              
ATOM    176  OD2 ASP    12       1.708   4.122   6.449  1.00  0.00              
ATOM    177  C   ASP    12       1.930   3.840   2.060  1.00  0.00              
ATOM    178  O   ASP    12       2.840   3.021   2.016  1.00  0.00              
ATOM    179  N   LEU    13       0.946   3.656   1.160  1.00  0.00              
ATOM    180  HN  LEU    13       0.184   4.272   0.996  1.00  0.00              
ATOM    181  CA  LEU    13       0.910   2.711   0.079  1.00  0.00              
ATOM    182  HA  LEU    13       1.007   1.763   0.583  1.00  0.00              
ATOM    183  CB  LEU    13      -0.427   2.610  -0.670  1.00  0.00              
ATOM    184  HB1 LEU    13      -1.138   2.353   0.145  1.00  0.00              
ATOM    185  HB2 LEU    13      -0.642   3.604  -1.123  1.00  0.00              
ATOM    186  CG  LEU    13      -0.705   1.617  -1.816  1.00  0.00              
ATOM    187  HG  LEU    13       0.270   1.615  -2.349  1.00  0.00              
ATOM    188  CD1 LEU    13      -0.817   0.210  -1.226  1.00  0.00              
ATOM    189 1HD1 LEU    13      -1.799   0.138  -0.717  1.00  0.00              
ATOM    190 2HD1 LEU    13      -0.821  -0.614  -1.972  1.00  0.00              
ATOM    191 3HD1 LEU    13      -0.046   0.006  -0.464  1.00  0.00              
ATOM    192  CD2 LEU    13      -1.906   2.058  -2.665  1.00  0.00              
ATOM    193 1HD2 LEU    13      -2.704   2.291  -1.939  1.00  0.00              
ATOM    194 2HD2 LEU    13      -1.794   3.062  -3.119  1.00  0.00              
ATOM    195 3HD2 LEU    13      -2.351   1.405  -3.457  1.00  0.00              
ATOM    196  C   LEU    13       1.982   2.945  -0.916  1.00  0.00              
ATOM    197  O   LEU    13       2.918   2.176  -1.146  1.00  0.00              
ATOM    198  N   LEU    14       2.052   4.148  -1.534  1.00  0.00              
ATOM    199  HN  LEU    14       1.268   4.720  -1.314  1.00  0.00              
ATOM    200  CA  LEU    14       2.986   4.619  -2.508  1.00  0.00              
ATOM    201  HA  LEU    14       3.042   3.998  -3.395  1.00  0.00              
ATOM    202  CB  LEU    14       2.528   5.937  -3.157  1.00  0.00              
ATOM    203  HB1 LEU    14       2.319   6.559  -2.261  1.00  0.00              
ATOM    204  HB2 LEU    14       3.341   6.397  -3.763  1.00  0.00              
ATOM    205  CG  LEU    14       1.241   5.777  -3.973  1.00  0.00              
ATOM    206  HG  LEU    14       0.535   5.555  -3.151  1.00  0.00              
ATOM    207  CD1 LEU    14       0.729   7.125  -4.508  1.00  0.00              
ATOM    208 1HD1 LEU    14       1.175   7.457  -5.463  1.00  0.00              
ATOM    209 2HD1 LEU    14      -0.392   7.139  -4.550  1.00  0.00              
ATOM    210 3HD1 LEU    14       0.959   8.043  -3.922  1.00  0.00              
ATOM    211  CD2 LEU    14       1.189   4.618  -4.992  1.00  0.00              
ATOM    212 1HD2 LEU    14       0.193   4.447  -5.445  1.00  0.00              
ATOM    213 2HD2 LEU    14       1.974   4.853  -5.737  1.00  0.00              
ATOM    214 3HD2 LEU    14       1.316   3.547  -4.742  1.00  0.00              
ATOM    215  C   LEU    14       4.357   4.772  -1.942  1.00  0.00              
ATOM    216  O   LEU    14       5.318   4.421  -2.608  1.00  0.00              
ATOM    217  N   ARG    15       4.466   5.168  -0.667  1.00  0.00              
ATOM    218  HN  ARG    15       3.669   5.583  -0.238  1.00  0.00              
ATOM    219  CA  ARG    15       5.717   5.217   0.030  1.00  0.00              
ATOM    220  HA  ARG    15       6.422   5.782  -0.552  1.00  0.00              
ATOM    221  CB  ARG    15       5.568   5.910   1.394  1.00  0.00              
ATOM    222  HB1 ARG    15       4.844   6.759   1.428  1.00  0.00              
ATOM    223  HB2 ARG    15       5.059   5.255   2.134  1.00  0.00              
ATOM    224  CG  ARG    15       6.853   6.350   2.095  1.00  0.00              
ATOM    225  HG1 ARG    15       7.465   5.459   2.319  1.00  0.00              
ATOM    226  HG2 ARG    15       7.368   7.071   1.424  1.00  0.00              
ATOM    227  CD  ARG    15       6.714   7.183   3.373  1.00  0.00              
ATOM    228  HD1 ARG    15       5.743   7.729   3.327  1.00  0.00              
ATOM    229  HD2 ARG    15       6.777   6.413   4.174  1.00  0.00              
ATOM    230  NE  ARG    15       7.817   8.168   3.502  1.00  0.00              
ATOM    231  HE  ARG    15       8.771   8.017   3.251  1.00  0.00              
ATOM    232  CZ  ARG    15       7.697   9.367   4.139  1.00  0.00              
ATOM    233  NH1 ARG    15       6.577   9.682   4.842  1.00  0.00              
ATOM    234 1HH1 ARG    15       5.666   9.314   4.625  1.00  0.00              
ATOM    235 2HH1 ARG    15       6.476  10.652   5.096  1.00  0.00              
ATOM    236  NH2 ARG    15       8.783  10.191   3.968  1.00  0.00              
ATOM    237 1HH2 ARG    15       9.654   9.975   3.548  1.00  0.00              
ATOM    238 2HH2 ARG    15       8.694  11.111   4.335  1.00  0.00              
ATOM    239  C   ARG    15       6.260   3.863   0.336  1.00  0.00              
ATOM    240  O   ARG    15       7.479   3.674   0.241  1.00  0.00              
ATOM    241  N   THR    16       5.442   2.888   0.751  1.00  0.00              
ATOM    242  HN  THR    16       4.456   3.037   0.844  1.00  0.00              
ATOM    243  CA  THR    16       5.873   1.523   0.843  1.00  0.00              
ATOM    244  HA  THR    16       6.704   1.552   1.525  1.00  0.00              
ATOM    245  CB  THR    16       4.842   0.604   1.432  1.00  0.00              
ATOM    246  HB  THR    16       4.011   0.435   0.718  1.00  0.00              
ATOM    247  OG1 THR    16       4.415   1.087   2.698  1.00  0.00              
ATOM    248  HG1 THR    16       3.915   1.836   2.360  1.00  0.00              
ATOM    249  CG2 THR    16       5.576  -0.681   1.853  1.00  0.00              
ATOM    250 1HG2 THR    16       4.927  -1.245   2.560  1.00  0.00              
ATOM    251 2HG2 THR    16       5.741  -1.394   1.020  1.00  0.00              
ATOM    252 3HG2 THR    16       6.454  -0.587   2.523  1.00  0.00              
ATOM    253  C   THR    16       6.454   0.942  -0.394  1.00  0.00              
ATOM    254  O   THR    16       7.372   0.125  -0.369  1.00  0.00              
ATOM    255  N   LEU    17       5.837   1.244  -1.558  1.00  0.00              
ATOM    256  HN  LEU    17       5.130   1.948  -1.626  1.00  0.00              
ATOM    257  CA  LEU    17       6.235   0.727  -2.832  1.00  0.00              
ATOM    258  HA  LEU    17       6.100  -0.349  -2.884  1.00  0.00              
ATOM    259  CB  LEU    17       5.036   1.129  -3.706  1.00  0.00              
ATOM    260  HB1 LEU    17       4.139   0.592  -3.345  1.00  0.00              
ATOM    261  HB2 LEU    17       4.910   2.227  -3.651  1.00  0.00              
ATOM    262  CG  LEU    17       5.116   0.880  -5.220  1.00  0.00              
ATOM    263  HG  LEU    17       6.116   1.021  -5.700  1.00  0.00              
ATOM    264  CD1 LEU    17       4.742  -0.594  -5.420  1.00  0.00              
ATOM    265 1HD1 LEU    17       4.712  -1.020  -6.444  1.00  0.00              
ATOM    266 2HD1 LEU    17       5.405  -1.257  -4.815  1.00  0.00              
ATOM    267 3HD1 LEU    17       3.729  -0.851  -5.026  1.00  0.00              
ATOM    268  CD2 LEU    17       4.112   1.735  -6.008  1.00  0.00              
ATOM    269 1HD2 LEU    17       4.576   1.873  -7.011  1.00  0.00              
ATOM    270 2HD2 LEU    17       3.072   1.349  -6.013  1.00  0.00              
ATOM    271 3HD2 LEU    17       3.998   2.716  -5.486  1.00  0.00              
ATOM    272  C   LEU    17       7.518   1.215  -3.412  1.00  0.00              
ATOM    273  O   LEU    17       8.281   0.429  -3.959  1.00  0.00              
ATOM    274  N   LYS    18       7.786   2.502  -3.150  1.00  0.00              
ATOM    275  HN  LYS    18       7.194   3.131  -2.645  1.00  0.00              
ATOM    276  CA  LYS    18       9.070   3.065  -3.444  1.00  0.00              
ATOM    277  HA  LYS    18       9.266   2.760  -4.467  1.00  0.00              
ATOM    278  CB  LYS    18       8.842   4.580  -3.417  1.00  0.00              
ATOM    279  HB1 LYS    18       7.899   4.725  -3.990  1.00  0.00              
ATOM    280  HB2 LYS    18       8.681   4.844  -2.350  1.00  0.00              
ATOM    281  CG  LYS    18       9.958   5.533  -3.874  1.00  0.00              
ATOM    282  HG1 LYS    18      10.764   5.446  -3.117  1.00  0.00              
ATOM    283  HG2 LYS    18      10.321   5.083  -4.821  1.00  0.00              
ATOM    284  CD  LYS    18       9.691   7.014  -4.135  1.00  0.00              
ATOM    285  HD1 LYS    18       8.769   7.274  -4.708  1.00  0.00              
ATOM    286  HD2 LYS    18       9.483   7.293  -3.080  1.00  0.00              
ATOM    287  CE  LYS    18      10.957   7.819  -4.401  1.00  0.00              
ATOM    288  HE1 LYS    18      10.621   8.871  -4.254  1.00  0.00              
ATOM    289  HE2 LYS    18      11.862   7.565  -3.793  1.00  0.00              
ATOM    290  NZ  LYS    18      11.240   7.769  -5.850  1.00  0.00              
ATOM    291  HZ1 LYS    18      11.293   6.829  -6.285  1.00  0.00              
ATOM    292  HZ2 LYS    18      10.372   8.185  -6.248  1.00  0.00              
ATOM    293  HZ3 LYS    18      12.099   8.311  -6.084  1.00  0.00              
ATOM    294  C   LYS    18      10.249   2.667  -2.613  1.00  0.00              
ATOM    295  O   LYS    18      11.420   2.768  -2.955  1.00  0.00              
ATOM    296  N   SER    19       9.996   2.264  -1.361  1.00  0.00              
ATOM    297  HN  SER    19       9.053   2.103  -1.074  1.00  0.00              
ATOM    298  CA  SER    19      10.937   2.055  -0.313  1.00  0.00              
ATOM    299  HA  SER    19      11.391   2.988  -0.008  1.00  0.00              
ATOM    300  CB  SER    19      10.200   1.792   1.011  1.00  0.00              
ATOM    301  HB1 SER    19       9.550   2.678   1.203  1.00  0.00              
ATOM    302  HB2 SER    19       9.548   0.904   0.975  1.00  0.00              
ATOM    303  OG  SER    19      11.073   1.769   2.130  1.00  0.00              
ATOM    304  HG1 SER    19      10.950   0.913   2.543  1.00  0.00              
ATOM    305  C   SER    19      11.911   0.957  -0.592  1.00  0.00              
ATOM    306  O   SER    19      11.449  -0.093  -1.025  1.00  0.00              
ATOM    307  N   PRO    20      13.206   1.059  -0.625  1.00  0.00              
ATOM    308  CD  PRO    20      13.888   1.875   0.365  1.00  0.00              
ATOM    309  HD1 PRO    20      13.565   1.738   1.418  1.00  0.00              
ATOM    310  HD2 PRO    20      13.815   2.945   0.061  1.00  0.00              
ATOM    311  CA  PRO    20      14.065   0.155  -1.331  1.00  0.00              
ATOM    312  HA  PRO    20      13.886   0.161  -2.395  1.00  0.00              
ATOM    313  CB  PRO    20      15.454   0.767  -1.100  1.00  0.00              
ATOM    314  HB1 PRO    20      16.216  -0.027  -1.204  1.00  0.00              
ATOM    315  HB2 PRO    20      15.634   1.509  -1.911  1.00  0.00              
ATOM    316  CG  PRO    20      15.379   1.536   0.228  1.00  0.00              
ATOM    317  HG1 PRO    20      15.494   0.780   1.028  1.00  0.00              
ATOM    318  HG2 PRO    20      16.275   2.187   0.389  1.00  0.00              
ATOM    319  C   PRO    20      13.925  -1.285  -1.002  1.00  0.00              
ATOM    320  O   PRO    20      13.409  -1.751   0.012  1.00  0.00              
ATOM    321  N   SER    21      14.314  -2.194  -1.913  1.00  0.00              
ATOM    322  HN  SER    21      14.743  -1.865  -2.754  1.00  0.00              
ATOM    323  CA  SER    21      14.027  -3.597  -1.998  1.00  0.00              
ATOM    324  HA  SER    21      12.968  -3.543  -2.219  1.00  0.00              
ATOM    325  CB  SER    21      14.953  -4.318  -2.993  1.00  0.00              
ATOM    326  HB1 SER    21      16.012  -3.991  -2.914  1.00  0.00              
ATOM    327  HB2 SER    21      14.871  -5.412  -2.831  1.00  0.00              
ATOM    328  OG  SER    21      14.547  -4.163  -4.349  1.00  0.00              
ATOM    329  HG1 SER    21      15.380  -4.202  -4.827  1.00  0.00              
ATOM    330  C   SER    21      14.174  -4.392  -0.747  1.00  0.00              
ATOM    331  O   SER    21      15.293  -4.546  -0.271  1.00  0.00              
ATOM    332  N   SER    22      13.095  -5.065  -0.299  1.00  0.00              
ATOM    333  HN  SER    22      12.271  -4.922  -0.852  1.00  0.00              
ATOM    334  CA  SER    22      13.034  -5.983   0.783  1.00  0.00              
ATOM    335  HA  SER    22      13.993  -6.428   1.028  1.00  0.00              
ATOM    336  CB  SER    22      12.524  -5.200   2.006  1.00  0.00              
ATOM    337  HB1 SER    22      13.291  -4.418   2.188  1.00  0.00              
ATOM    338  HB2 SER    22      11.558  -4.690   1.802  1.00  0.00              
ATOM    339  OG  SER    22      12.225  -6.000   3.139  1.00  0.00              
ATOM    340  HG1 SER    22      12.094  -5.474   3.932  1.00  0.00              
ATOM    341  C   SER    22      12.004  -7.012   0.506  1.00  0.00              
ATOM    342  O   SER    22      11.121  -6.615  -0.261  1.00  0.00              
ATOM    343  N   PRO    23      12.012  -8.229   0.961  1.00  0.00              
ATOM    344  CD  PRO    23      13.013  -8.712   1.905  1.00  0.00              
ATOM    345  HD1 PRO    23      13.122  -8.245   2.913  1.00  0.00              
ATOM    346  HD2 PRO    23      14.000  -8.489   1.461  1.00  0.00              
ATOM    347  CA  PRO    23      11.163  -9.275   0.490  1.00  0.00              
ATOM    348  HA  PRO    23      10.972  -9.240  -0.573  1.00  0.00              
ATOM    349  CB  PRO    23      11.912 -10.571   0.821  1.00  0.00              
ATOM    350  HB1 PRO    23      11.285 -11.436   1.124  1.00  0.00              
ATOM    351  HB2 PRO    23      12.686 -10.878   0.087  1.00  0.00              
ATOM    352  CG  PRO    23      12.665 -10.198   2.107  1.00  0.00              
ATOM    353  HG1 PRO    23      11.958 -10.233   2.974  1.00  0.00              
ATOM    354  HG2 PRO    23      13.578 -10.791   2.268  1.00  0.00              
ATOM    355  C   PRO    23       9.779  -9.244   1.048  1.00  0.00              
ATOM    356  O   PRO    23       8.898  -9.953   0.571  1.00  0.00              
ATOM    357  N   GLN    24       9.708  -8.541   2.190  1.00  0.00              
ATOM    358  HN  GLN    24      10.533  -8.013   2.374  1.00  0.00              
ATOM    359  CA  GLN    24       8.553  -8.131   2.916  1.00  0.00              
ATOM    360  HA  GLN    24       8.077  -9.031   3.281  1.00  0.00              
ATOM    361  CB  GLN    24       8.986  -7.389   4.196  1.00  0.00              
ATOM    362  HB1 GLN    24       9.714  -6.595   3.916  1.00  0.00              
ATOM    363  HB2 GLN    24       8.081  -6.899   4.620  1.00  0.00              
ATOM    364  CG  GLN    24       9.764  -8.192   5.230  1.00  0.00              
ATOM    365  HG1 GLN    24       9.203  -9.054   5.661  1.00  0.00              
ATOM    366  HG2 GLN    24      10.483  -8.622   4.503  1.00  0.00              
ATOM    367  CD  GLN    24      10.417  -7.399   6.355  1.00  0.00              
ATOM    368  OE1 GLN    24       9.779  -6.857   7.264  1.00  0.00              
ATOM    369  NE2 GLN    24      11.760  -7.260   6.182  1.00  0.00              
ATOM    370 1HE2 GLN    24      12.101  -6.367   6.466  1.00  0.00              
ATOM    371 2HE2 GLN    24      12.047  -7.637   5.300  1.00  0.00              
ATOM    372  C   GLN    24       7.522  -7.375   2.155  1.00  0.00              
ATOM    373  O   GLN    24       6.349  -7.328   2.526  1.00  0.00              
ATOM    374  N   GLN    25       8.088  -6.659   1.164  1.00  0.00              
ATOM    375  HN  GLN    25       9.068  -6.709   1.008  1.00  0.00              
ATOM    376  CA  GLN    25       7.389  -5.691   0.381  1.00  0.00              
ATOM    377  HA  GLN    25       7.225  -4.839   1.026  1.00  0.00              
ATOM    378  CB  GLN    25       8.448  -5.130  -0.598  1.00  0.00              
ATOM    379  HB1 GLN    25       9.196  -4.830   0.166  1.00  0.00              
ATOM    380  HB2 GLN    25       8.675  -6.029  -1.207  1.00  0.00              
ATOM    381  CG  GLN    25       8.078  -4.050  -1.621  1.00  0.00              
ATOM    382  HG1 GLN    25       7.510  -4.511  -2.445  1.00  0.00              
ATOM    383  HG2 GLN    25       7.535  -3.209  -1.142  1.00  0.00              
ATOM    384  CD  GLN    25       9.299  -3.406  -2.267  1.00  0.00              
ATOM    385  OE1 GLN    25      10.009  -4.270  -2.768  1.00  0.00              
ATOM    386  NE2 GLN    25       9.540  -2.071  -2.323  1.00  0.00              
ATOM    387 1HE2 GLN    25      10.357  -1.682  -2.737  1.00  0.00              
ATOM    388 2HE2 GLN    25       8.882  -1.497  -1.826  1.00  0.00              
ATOM    389  C   GLN    25       6.058  -5.854  -0.255  1.00  0.00              
ATOM    390  O   GLN    25       4.972  -5.394   0.106  1.00  0.00              
ATOM    391  N   GLN    26       6.077  -6.653  -1.337  1.00  0.00              
ATOM    392  HN  GLN    26       6.992  -6.982  -1.563  1.00  0.00              
ATOM    393  CA  GLN    26       4.959  -6.955  -2.176  1.00  0.00              
ATOM    394  HA  GLN    26       4.626  -6.031  -2.636  1.00  0.00              
ATOM    395  CB  GLN    26       5.334  -7.839  -3.386  1.00  0.00              
ATOM    396  HB1 GLN    26       4.459  -7.934  -4.065  1.00  0.00              
ATOM    397  HB2 GLN    26       5.939  -7.261  -4.114  1.00  0.00              
ATOM    398  CG  GLN    26       5.850  -9.229  -3.031  1.00  0.00              
ATOM    399  HG1 GLN    26       5.165  -9.852  -2.407  1.00  0.00              
ATOM    400  HG2 GLN    26       5.853  -9.743  -4.014  1.00  0.00              
ATOM    401  CD  GLN    26       7.304  -9.360  -2.589  1.00  0.00              
ATOM    402  OE1 GLN    26       8.048  -8.383  -2.562  1.00  0.00              
ATOM    403  NE2 GLN    26       7.815 -10.595  -2.362  1.00  0.00              
ATOM    404 1HE2 GLN    26       7.207 -11.398  -2.304  1.00  0.00              
ATOM    405 2HE2 GLN    26       8.715 -10.791  -1.987  1.00  0.00              
ATOM    406  C   GLN    26       3.701  -7.349  -1.491  1.00  0.00              
ATOM    407  O   GLN    26       2.575  -7.092  -1.909  1.00  0.00              
ATOM    408  N   GLN    27       3.896  -8.129  -0.419  1.00  0.00              
ATOM    409  HN  GLN    27       4.805  -8.375  -0.076  1.00  0.00              
ATOM    410  CA  GLN    27       2.786  -8.519   0.387  1.00  0.00              
ATOM    411  HA  GLN    27       2.007  -8.775  -0.311  1.00  0.00              
ATOM    412  CB  GLN    27       3.148  -9.775   1.193  1.00  0.00              
ATOM    413  HB1 GLN    27       3.337 -10.548   0.424  1.00  0.00              
ATOM    414  HB2 GLN    27       4.024  -9.586   1.856  1.00  0.00              
ATOM    415  CG  GLN    27       1.952 -10.471   1.858  1.00  0.00              
ATOM    416  HG1 GLN    27       1.635  -9.804   2.688  1.00  0.00              
ATOM    417  HG2 GLN    27       1.088 -10.523   1.166  1.00  0.00              
ATOM    418  CD  GLN    27       2.248 -11.829   2.465  1.00  0.00              
ATOM    419  OE1 GLN    27       2.310 -12.051   3.681  1.00  0.00              
ATOM    420  NE2 GLN    27       2.758 -12.726   1.582  1.00  0.00              
ATOM    421 1HE2 GLN    27       2.903 -13.638   1.980  1.00  0.00              
ATOM    422 2HE2 GLN    27       2.739 -12.525   0.611  1.00  0.00              
ATOM    423  C   GLN    27       2.352  -7.440   1.327  1.00  0.00              
ATOM    424  O   GLN    27       1.157  -7.170   1.418  1.00  0.00              
ATOM    425  N   GLN    28       3.217  -6.611   1.931  1.00  0.00              
ATOM    426  HN  GLN    28       4.138  -6.986   2.014  1.00  0.00              
ATOM    427  CA  GLN    28       2.712  -5.467   2.618  1.00  0.00              
ATOM    428  HA  GLN    28       1.920  -5.782   3.286  1.00  0.00              
ATOM    429  CB  GLN    28       3.833  -5.030   3.579  1.00  0.00              
ATOM    430  HB1 GLN    28       4.741  -4.734   3.021  1.00  0.00              
ATOM    431  HB2 GLN    28       3.527  -4.090   4.079  1.00  0.00              
ATOM    432  CG  GLN    28       4.009  -6.106   4.660  1.00  0.00              
ATOM    433  HG1 GLN    28       3.047  -6.103   5.219  1.00  0.00              
ATOM    434  HG2 GLN    28       4.320  -7.091   4.258  1.00  0.00              
ATOM    435  CD  GLN    28       5.130  -5.723   5.619  1.00  0.00              
ATOM    436  OE1 GLN    28       5.593  -4.588   5.617  1.00  0.00              
ATOM    437  NE2 GLN    28       5.403  -6.630   6.591  1.00  0.00              
ATOM    438 1HE2 GLN    28       4.793  -7.413   6.755  1.00  0.00              
ATOM    439 2HE2 GLN    28       6.050  -6.232   7.240  1.00  0.00              
ATOM    440  C   GLN    28       2.225  -4.272   1.878  1.00  0.00              
ATOM    441  O   GLN    28       1.329  -3.626   2.412  1.00  0.00              
ATOM    442  N   VAL    29       2.689  -4.007   0.643  1.00  0.00              
ATOM    443  HN  VAL    29       3.592  -4.387   0.442  1.00  0.00              
ATOM    444  CA  VAL    29       1.997  -3.254  -0.355  1.00  0.00              
ATOM    445  HA  VAL    29       2.008  -2.267   0.100  1.00  0.00              
ATOM    446  CB  VAL    29       2.941  -3.117  -1.511  1.00  0.00              
ATOM    447  HB  VAL    29       3.262  -4.161  -1.722  1.00  0.00              
ATOM    448  CG1 VAL    29       2.283  -2.519  -2.767  1.00  0.00              
ATOM    449 1HG1 VAL    29       2.770  -2.776  -3.736  1.00  0.00              
ATOM    450 2HG1 VAL    29       1.308  -3.025  -2.877  1.00  0.00              
ATOM    451 3HG1 VAL    29       2.272  -1.416  -2.628  1.00  0.00              
ATOM    452  CG2 VAL    29       4.129  -2.212  -1.154  1.00  0.00              
ATOM    453 1HG2 VAL    29       4.997  -2.307  -1.850  1.00  0.00              
ATOM    454 2HG2 VAL    29       3.814  -1.162  -0.997  1.00  0.00              
ATOM    455 3HG2 VAL    29       4.510  -2.561  -0.163  1.00  0.00              
ATOM    456  C   VAL    29       0.587  -3.651  -0.610  1.00  0.00              
ATOM    457  O   VAL    29      -0.365  -2.949  -0.264  1.00  0.00              
ATOM    458  N   LEU    30       0.300  -4.858  -1.126  1.00  0.00              
ATOM    459  HN  LEU    30       1.053  -5.396  -1.488  1.00  0.00              
ATOM    460  CA  LEU    30      -1.006  -5.428  -1.228  1.00  0.00              
ATOM    461  HA  LEU    30      -1.426  -4.894  -2.068  1.00  0.00              
ATOM    462  CB  LEU    30      -0.806  -6.864  -1.756  1.00  0.00              
ATOM    463  HB1 LEU    30      -0.106  -6.928  -2.620  1.00  0.00              
ATOM    464  HB2 LEU    30      -0.293  -7.439  -0.967  1.00  0.00              
ATOM    465  CG  LEU    30      -2.088  -7.622  -2.147  1.00  0.00              
ATOM    466  HG  LEU    30      -2.857  -7.522  -1.352  1.00  0.00              
ATOM    467  CD1 LEU    30      -2.684  -7.021  -3.419  1.00  0.00              
ATOM    468 1HD1 LEU    30      -3.195  -6.060  -3.190  1.00  0.00              
ATOM    469 2HD1 LEU    30      -1.898  -6.754  -4.170  1.00  0.00              
ATOM    470 3HD1 LEU    30      -3.467  -7.751  -3.705  1.00  0.00              
ATOM    471  CD2 LEU    30      -1.809  -9.093  -2.512  1.00  0.00              
ATOM    472 1HD2 LEU    30      -1.423  -9.659  -1.637  1.00  0.00              
ATOM    473 2HD2 LEU    30      -2.820  -9.542  -2.648  1.00  0.00              
ATOM    474 3HD2 LEU    30      -1.115  -9.006  -3.372  1.00  0.00              
ATOM    475  C   LEU    30      -1.897  -5.324  -0.045  1.00  0.00              
ATOM    476  O   LEU    30      -3.094  -5.077  -0.139  1.00  0.00              
ATOM    477  N   ASN    31      -1.352  -5.547   1.162  1.00  0.00              
ATOM    478  HN  ASN    31      -0.389  -5.814   1.201  1.00  0.00              
ATOM    479  CA  ASN    31      -2.102  -5.519   2.386  1.00  0.00              
ATOM    480  HA  ASN    31      -2.981  -6.151   2.340  1.00  0.00              
ATOM    481  CB  ASN    31      -1.342  -5.931   3.655  1.00  0.00              
ATOM    482  HB1 ASN    31      -0.417  -5.320   3.659  1.00  0.00              
ATOM    483  HB2 ASN    31      -1.740  -5.710   4.670  1.00  0.00              
ATOM    484  CG  ASN    31      -1.172  -7.449   3.603  1.00  0.00              
ATOM    485  OD1 ASN    31      -1.963  -8.222   3.077  1.00  0.00              
ATOM    486  ND2 ASN    31      -0.224  -7.904   4.475  1.00  0.00              
ATOM    487 1HD2 ASN    31      -0.379  -8.843   4.755  1.00  0.00              
ATOM    488 2HD2 ASN    31       0.488  -7.290   4.804  1.00  0.00              
ATOM    489  C   ASN    31      -2.599  -4.172   2.767  1.00  0.00              
ATOM    490  O   ASN    31      -3.574  -4.106   3.509  1.00  0.00              
ATOM    491  N   ILE    32      -2.074  -3.004   2.344  1.00  0.00              
ATOM    492  HN  ILE    32      -1.249  -3.076   1.801  1.00  0.00              
ATOM    493  CA  ILE    32      -2.724  -1.740   2.493  1.00  0.00              
ATOM    494  HA  ILE    32      -3.215  -1.567   3.442  1.00  0.00              
ATOM    495  CB  ILE    32      -1.854  -0.540   2.306  1.00  0.00              
ATOM    496  HB  ILE    32      -1.426  -0.698   1.293  1.00  0.00              
ATOM    497  CG2 ILE    32      -2.543   0.829   2.409  1.00  0.00              
ATOM    498 1HG2 ILE    32      -3.625   0.809   2.146  1.00  0.00              
ATOM    499 2HG2 ILE    32      -2.580   1.279   3.433  1.00  0.00              
ATOM    500 3HG2 ILE    32      -1.858   1.541   1.903  1.00  0.00              
ATOM    501  CG1 ILE    32      -0.544  -0.671   3.104  1.00  0.00              
ATOM    502 1HG1 ILE    32      -0.816  -1.248   4.013  1.00  0.00              
ATOM    503 2HG1 ILE    32       0.216  -1.334   2.646  1.00  0.00              
ATOM    504  CD  ILE    32       0.211   0.549   3.637  1.00  0.00              
ATOM    505  HD1 ILE    32       0.061   1.291   2.824  1.00  0.00              
ATOM    506  HD2 ILE    32      -0.164   0.870   4.634  1.00  0.00              
ATOM    507  HD3 ILE    32       1.279   0.270   3.713  1.00  0.00              
ATOM    508  C   ILE    32      -3.833  -1.573   1.511  1.00  0.00              
ATOM    509  O   ILE    32      -4.928  -1.245   1.979  1.00  0.00              
ATOM    510  N   LEU    33      -3.706  -2.073   0.270  1.00  0.00              
ATOM    511  HN  LEU    33      -2.778  -2.338   0.028  1.00  0.00              
ATOM    512  CA  LEU    33      -4.701  -2.027  -0.762  1.00  0.00              
ATOM    513  HA  LEU    33      -4.955  -1.001  -0.961  1.00  0.00              
ATOM    514  CB  LEU    33      -3.990  -2.679  -1.963  1.00  0.00              
ATOM    515  HB1 LEU    33      -3.092  -2.034  -2.109  1.00  0.00              
ATOM    516  HB2 LEU    33      -3.800  -3.740  -1.708  1.00  0.00              
ATOM    517  CG  LEU    33      -4.827  -2.644  -3.256  1.00  0.00              
ATOM    518  HG  LEU    33      -5.818  -3.146  -3.263  1.00  0.00              
ATOM    519  CD1 LEU    33      -5.013  -1.179  -3.688  1.00  0.00              
ATOM    520 1HD1 LEU    33      -5.478  -0.647  -2.834  1.00  0.00              
ATOM    521 2HD1 LEU    33      -4.052  -0.670  -3.916  1.00  0.00              
ATOM    522 3HD1 LEU    33      -5.744  -1.149  -4.524  1.00  0.00              
ATOM    523  CD2 LEU    33      -4.053  -3.520  -4.257  1.00  0.00              
ATOM    524 1HD2 LEU    33      -3.073  -3.842  -3.837  1.00  0.00              
ATOM    525 2HD2 LEU    33      -4.590  -4.474  -4.408  1.00  0.00              
ATOM    526 3HD2 LEU    33      -3.931  -3.048  -5.258  1.00  0.00              
ATOM    527  C   LEU    33      -5.922  -2.802  -0.404  1.00  0.00              
ATOM    528  O   LEU    33      -7.022  -2.281  -0.259  1.00  0.00              
ATOM    529  N   LYS    34      -5.738  -4.090  -0.068  1.00  0.00              
ATOM    530  HN  LYS    34      -4.793  -4.407  -0.173  1.00  0.00              
ATOM    531  CA  LYS    34      -6.755  -5.017   0.306  1.00  0.00              
ATOM    532  HA  LYS    34      -7.498  -5.178  -0.469  1.00  0.00              
ATOM    533  CB  LYS    34      -5.934  -6.309   0.469  1.00  0.00              
ATOM    534  HB1 LYS    34      -5.196  -6.119  -0.344  1.00  0.00              
ATOM    535  HB2 LYS    34      -5.438  -6.384   1.463  1.00  0.00              
ATOM    536  CG  LYS    34      -6.792  -7.564   0.284  1.00  0.00              
ATOM    537  HG1 LYS    34      -7.446  -7.718   1.173  1.00  0.00              
ATOM    538  HG2 LYS    34      -7.378  -7.457  -0.656  1.00  0.00              
ATOM    539  CD  LYS    34      -5.862  -8.776   0.249  1.00  0.00              
ATOM    540  HD1 LYS    34      -5.039  -8.635   0.986  1.00  0.00              
ATOM    541  HD2 LYS    34      -6.455  -9.593   0.714  1.00  0.00              
ATOM    542  CE  LYS    34      -5.395  -9.220  -1.139  1.00  0.00              
ATOM    543  HE1 LYS    34      -6.260  -9.334  -1.821  1.00  0.00              
ATOM    544  HE2 LYS    34      -4.676  -8.495  -1.566  1.00  0.00              
ATOM    545  NZ  LYS    34      -4.809 -10.571  -1.048  1.00  0.00              
ATOM    546  HZ1 LYS    34      -4.716 -11.059  -1.963  1.00  0.00              
ATOM    547  HZ2 LYS    34      -3.868 -10.332  -0.674  1.00  0.00              
ATOM    548  HZ3 LYS    34      -5.240 -11.236  -0.383  1.00  0.00              
ATOM    549  C   LYS    34      -7.594  -4.671   1.481  1.00  0.00              
ATOM    550  O   LYS    34      -8.626  -5.296   1.720  1.00  0.00              
ATOM    551  N   SER    35      -7.076  -3.959   2.505  1.00  0.00              
ATOM    552  HN  SER    35      -6.222  -3.538   2.234  1.00  0.00              
ATOM    553  CA  SER    35      -7.629  -3.627   3.786  1.00  0.00              
ATOM    554  HA  SER    35      -8.525  -4.198   3.998  1.00  0.00              
ATOM    555  CB  SER    35      -6.493  -3.832   4.798  1.00  0.00              
ATOM    556  HB1 SER    35      -5.644  -3.123   4.840  1.00  0.00              
ATOM    557  HB2 SER    35      -6.845  -3.970   5.839  1.00  0.00              
ATOM    558  OG  SER    35      -5.741  -5.006   4.523  1.00  0.00              
ATOM    559  HG1 SER    35      -4.956  -4.757   4.041  1.00  0.00              
ATOM    560  C   SER    35      -8.199  -2.261   3.943  1.00  0.00              
ATOM    561  O   SER    35      -8.580  -1.871   5.035  1.00  0.00              
ATOM    562  N   ASN    36      -8.416  -1.547   2.818  1.00  0.00              
ATOM    563  HN  ASN    36      -8.229  -1.955   1.930  1.00  0.00              
ATOM    564  CA  ASN    36      -8.989  -0.244   2.806  1.00  0.00              
ATOM    565  HA  ASN    36      -9.529  -0.038   3.728  1.00  0.00              
ATOM    566  CB  ASN    36      -7.876   0.746   2.441  1.00  0.00              
ATOM    567  HB1 ASN    36      -7.190   0.262   1.709  1.00  0.00              
ATOM    568  HB2 ASN    36      -8.225   1.702   1.991  1.00  0.00              
ATOM    569  CG  ASN    36      -7.110   1.201   3.663  1.00  0.00              
ATOM    570  OD1 ASN    36      -7.797   1.529   4.631  1.00  0.00              
ATOM    571  ND2 ASN    36      -5.745   1.227   3.740  1.00  0.00              
ATOM    572 1HD2 ASN    36      -5.225   1.004   2.923  1.00  0.00              
ATOM    573 2HD2 ASN    36      -5.336   1.338   4.642  1.00  0.00              
ATOM    574  C   ASN    36      -9.878  -0.305   1.606  1.00  0.00              
ATOM    575  O   ASN    36      -9.471  -0.660   0.497  1.00  0.00              
ATOM    576  N   PRO    37     -11.154  -0.155   1.771  1.00  0.00              
ATOM    577  CD  PRO    37     -11.775   0.186   3.042  1.00  0.00              
ATOM    578  HD1 PRO    37     -11.540   1.204   3.414  1.00  0.00              
ATOM    579  HD2 PRO    37     -11.450  -0.664   3.685  1.00  0.00              
ATOM    580  CA  PRO    37     -12.182  -0.386   0.793  1.00  0.00              
ATOM    581  HA  PRO    37     -11.716  -1.171   0.215  1.00  0.00              
ATOM    582  CB  PRO    37     -13.442  -0.819   1.529  1.00  0.00              
ATOM    583  HB1 PRO    37     -14.421  -0.575   1.067  1.00  0.00              
ATOM    584  HB2 PRO    37     -13.389  -1.920   1.642  1.00  0.00              
ATOM    585  CG  PRO    37     -13.283   0.029   2.815  1.00  0.00              
ATOM    586  HG1 PRO    37     -13.658   1.043   2.586  1.00  0.00              
ATOM    587  HG2 PRO    37     -13.873  -0.303   3.695  1.00  0.00              
ATOM    588  C   PRO    37     -12.349   0.640  -0.286  1.00  0.00              
ATOM    589  O   PRO    37     -12.513   0.243  -1.440  1.00  0.00              
ATOM    590  N   GLN    38     -12.252   1.900   0.161  1.00  0.00              
ATOM    591  HN  GLN    38     -12.088   1.983   1.137  1.00  0.00              
ATOM    592  CA  GLN    38     -12.257   2.999  -0.760  1.00  0.00              
ATOM    593  HA  GLN    38     -13.032   2.789  -1.486  1.00  0.00              
ATOM    594  CB  GLN    38     -12.679   4.258   0.010  1.00  0.00              
ATOM    595  HB1 GLN    38     -13.063   4.892  -0.821  1.00  0.00              
ATOM    596  HB2 GLN    38     -13.493   3.991   0.715  1.00  0.00              
ATOM    597  CG  GLN    38     -11.591   5.089   0.690  1.00  0.00              
ATOM    598  HG1 GLN    38     -10.812   5.367  -0.054  1.00  0.00              
ATOM    599  HG2 GLN    38     -12.146   6.032   0.903  1.00  0.00              
ATOM    600  CD  GLN    38     -10.869   4.617   1.941  1.00  0.00              
ATOM    601  OE1 GLN    38      -9.928   3.813   1.951  1.00  0.00              
ATOM    602  NE2 GLN    38     -11.331   5.240   3.057  1.00  0.00              
ATOM    603 1HE2 GLN    38     -12.192   5.750   3.000  1.00  0.00              
ATOM    604 2HE2 GLN    38     -10.752   5.079   3.860  1.00  0.00              
ATOM    605  C   GLN    38     -11.004   3.157  -1.540  1.00  0.00              
ATOM    606  O   GLN    38     -11.031   3.679  -2.660  1.00  0.00              
ATOM    607  N   LEU    39      -9.816   2.850  -0.987  1.00  0.00              
ATOM    608  HN  LEU    39      -9.824   2.584  -0.027  1.00  0.00              
ATOM    609  CA  LEU    39      -8.566   2.747  -1.691  1.00  0.00              
ATOM    610  HA  LEU    39      -8.299   3.708  -2.114  1.00  0.00              
ATOM    611  CB  LEU    39      -7.454   2.436  -0.683  1.00  0.00              
ATOM    612  HB1 LEU    39      -7.446   3.177   0.145  1.00  0.00              
ATOM    613  HB2 LEU    39      -7.648   1.411  -0.294  1.00  0.00              
ATOM    614  CG  LEU    39      -6.060   2.168  -1.284  1.00  0.00              
ATOM    615  HG  LEU    39      -6.109   1.350  -2.039  1.00  0.00              
ATOM    616  CD1 LEU    39      -5.595   3.439  -2.027  1.00  0.00              
ATOM    617 1HD1 LEU    39      -5.590   4.295  -1.319  1.00  0.00              
ATOM    618 2HD1 LEU    39      -4.588   3.300  -2.466  1.00  0.00              
ATOM    619 3HD1 LEU    39      -6.259   3.690  -2.882  1.00  0.00              
ATOM    620  CD2 LEU    39      -4.972   1.775  -0.272  1.00  0.00              
ATOM    621 1HD2 LEU    39      -5.314   0.935   0.374  1.00  0.00              
ATOM    622 2HD2 LEU    39      -4.108   1.444  -0.886  1.00  0.00              
ATOM    623 3HD2 LEU    39      -4.574   2.705   0.186  1.00  0.00              
ATOM    624  C   LEU    39      -8.622   1.774  -2.809  1.00  0.00              
ATOM    625  O   LEU    39      -8.212   2.044  -3.936  1.00  0.00              
ATOM    626  N   MET    40      -9.130   0.543  -2.612  1.00  0.00              
ATOM    627  HN  MET    40      -9.475   0.167  -1.759  1.00  0.00              
ATOM    628  CA  MET    40      -9.022  -0.408  -3.673  1.00  0.00              
ATOM    629  HA  MET    40      -8.063  -0.404  -4.169  1.00  0.00              
ATOM    630  CB  MET    40      -9.161  -1.862  -3.175  1.00  0.00              
ATOM    631  HB1 MET    40      -8.406  -1.926  -2.367  1.00  0.00              
ATOM    632  HB2 MET    40     -10.188  -1.995  -2.753  1.00  0.00              
ATOM    633  CG  MET    40      -8.849  -3.015  -4.134  1.00  0.00              
ATOM    634  HG1 MET    40      -9.500  -3.035  -5.037  1.00  0.00              
ATOM    635  HG2 MET    40      -7.835  -2.914  -4.579  1.00  0.00              
ATOM    636  SD  MET    40      -8.934  -4.639  -3.318  1.00  0.00              
ATOM    637  CE  MET    40      -8.060  -5.400  -4.716  1.00  0.00              
ATOM    638  HE1 MET    40      -7.852  -6.448  -4.401  1.00  0.00              
ATOM    639  HE2 MET    40      -8.373  -5.323  -5.774  1.00  0.00              
ATOM    640  HE3 MET    40      -7.007  -5.036  -4.724  1.00  0.00              
ATOM    641  C   MET    40      -9.997  -0.181  -4.772  1.00  0.00              
ATOM    642  O   MET    40      -9.765  -0.333  -5.971  1.00  0.00              
ATOM    643  N   ALA    41     -11.116   0.425  -4.362  1.00  0.00              
ATOM    644  HN  ALA    41     -11.434   0.486  -3.418  1.00  0.00              
ATOM    645  CA  ALA    41     -12.051   0.986  -5.291  1.00  0.00              
ATOM    646  HA  ALA    41     -12.377   0.145  -5.888  1.00  0.00              
ATOM    647  CB  ALA    41     -13.187   1.666  -4.514  1.00  0.00              
ATOM    648  HB1 ALA    41     -13.665   0.853  -3.933  1.00  0.00              
ATOM    649  HB2 ALA    41     -12.853   2.404  -3.764  1.00  0.00              
ATOM    650  HB3 ALA    41     -14.028   2.168  -5.048  1.00  0.00              
ATOM    651  C   ALA    41     -11.513   2.078  -6.159  1.00  0.00              
ATOM    652  O   ALA    41     -11.650   1.913  -7.363  1.00  0.00              
ATOM    653  N   ALA    42     -10.811   3.105  -5.639  1.00  0.00              
ATOM    654  HN  ALA    42     -10.649   3.125  -4.653  1.00  0.00              
ATOM    655  CA  ALA    42     -10.373   4.195  -6.451  1.00  0.00              
ATOM    656  HA  ALA    42     -11.153   4.339  -7.185  1.00  0.00              
ATOM    657  CB  ALA    42     -10.304   5.511  -5.684  1.00  0.00              
ATOM    658  HB1 ALA    42     -11.029   5.486  -4.838  1.00  0.00              
ATOM    659  HB2 ALA    42      -9.282   5.522  -5.247  1.00  0.00              
ATOM    660  HB3 ALA    42     -10.525   6.217  -6.511  1.00  0.00              
ATOM    661  C   ALA    42      -9.119   3.944  -7.216  1.00  0.00              
ATOM    662  O   ALA    42      -8.921   4.400  -8.346  1.00  0.00              
ATOM    663  N   PHE    43      -8.040   3.383  -6.645  1.00  0.00              
ATOM    664  HN  PHE    43      -8.149   2.987  -5.729  1.00  0.00              
ATOM    665  CA  PHE    43      -6.733   3.146  -7.168  1.00  0.00              
ATOM    666  HA  PHE    43      -6.409   4.144  -7.417  1.00  0.00              
ATOM    667  CB  PHE    43      -5.854   2.496  -6.083  1.00  0.00              
ATOM    668  HB1 PHE    43      -5.892   3.259  -5.279  1.00  0.00              
ATOM    669  HB2 PHE    43      -6.316   1.616  -5.593  1.00  0.00              
ATOM    670  CG  PHE    43      -4.452   2.079  -6.356  1.00  0.00              
ATOM    671  CD1 PHE    43      -4.194   0.733  -6.465  1.00  0.00              
ATOM    672  HD1 PHE    43      -5.052   0.098  -6.469  1.00  0.00              
ATOM    673  CE1 PHE    43      -2.913   0.251  -6.371  1.00  0.00              
ATOM    674  HE1 PHE    43      -2.661  -0.805  -6.411  1.00  0.00              
ATOM    675  CZ  PHE    43      -1.881   1.164  -6.371  1.00  0.00              
ATOM    676  HZ  PHE    43      -0.870   0.817  -6.497  1.00  0.00              
ATOM    677  CD2 PHE    43      -3.437   3.003  -6.200  1.00  0.00              
ATOM    678  HD2 PHE    43      -3.477   3.957  -5.695  1.00  0.00              
ATOM    679  CE2 PHE    43      -2.159   2.512  -6.272  1.00  0.00              
ATOM    680  HE2 PHE    43      -1.355   3.233  -6.185  1.00  0.00              
ATOM    681  C   PHE    43      -6.834   2.307  -8.407  1.00  0.00              
ATOM    682  O   PHE    43      -6.474   2.601  -9.548  1.00  0.00              
ATOM    683  N   ILE    44      -7.491   1.149  -8.254  1.00  0.00              
ATOM    684  HN  ILE    44      -7.695   0.921  -7.299  1.00  0.00              
ATOM    685  CA  ILE    44      -7.733   0.157  -9.252  1.00  0.00              
ATOM    686  HA  ILE    44      -6.773   0.144  -9.734  1.00  0.00              
ATOM    687  CB  ILE    44      -7.965  -1.231  -8.730  1.00  0.00              
ATOM    688  HB  ILE    44      -8.928  -1.227  -8.170  1.00  0.00              
ATOM    689  CG2 ILE    44      -8.171  -2.210  -9.902  1.00  0.00              
ATOM    690 1HG2 ILE    44      -7.225  -2.135 -10.472  1.00  0.00              
ATOM    691 2HG2 ILE    44      -8.362  -3.186  -9.388  1.00  0.00              
ATOM    692 3HG2 ILE    44      -9.009  -1.923 -10.575  1.00  0.00              
ATOM    693  CG1 ILE    44      -6.859  -1.578  -7.729  1.00  0.00              
ATOM    694 1HG1 ILE    44      -5.854  -1.317  -8.139  1.00  0.00              
ATOM    695 2HG1 ILE    44      -7.085  -1.019  -6.808  1.00  0.00              
ATOM    696  CD  ILE    44      -6.682  -3.058  -7.376  1.00  0.00              
ATOM    697  HD1 ILE    44      -6.841  -3.735  -8.237  1.00  0.00              
ATOM    698  HD2 ILE    44      -5.690  -3.153  -6.900  1.00  0.00              
ATOM    699  HD3 ILE    44      -7.432  -3.389  -6.621  1.00  0.00              
ATOM    700  C   ILE    44      -8.697   0.711 -10.248  1.00  0.00              
ATOM    701  O   ILE    44      -8.676   0.281 -11.404  1.00  0.00              
ATOM    702  N   LYS    45      -9.645   1.600  -9.933  1.00  0.00              
ATOM    703  HN  LYS    45     -10.093   1.725  -9.046  1.00  0.00              
ATOM    704  CA  LYS    45     -10.470   2.205 -10.931  1.00  0.00              
ATOM    705  HA  LYS    45     -10.794   1.404 -11.578  1.00  0.00              
ATOM    706  CB  LYS    45     -11.703   2.939 -10.384  1.00  0.00              
ATOM    707  HB1 LYS    45     -12.298   2.108  -9.928  1.00  0.00              
ATOM    708  HB2 LYS    45     -11.452   3.676  -9.592  1.00  0.00              
ATOM    709  CG  LYS    45     -12.649   3.678 -11.325  1.00  0.00              
ATOM    710  HG1 LYS    45     -13.462   4.077 -10.679  1.00  0.00              
ATOM    711  HG2 LYS    45     -11.993   4.508 -11.699  1.00  0.00              
ATOM    712  CD  LYS    45     -13.368   2.859 -12.397  1.00  0.00              
ATOM    713  HD1 LYS    45     -12.639   2.544 -13.184  1.00  0.00              
ATOM    714  HD2 LYS    45     -13.843   2.001 -11.895  1.00  0.00              
ATOM    715  CE  LYS    45     -14.386   3.673 -13.196  1.00  0.00              
ATOM    716  HE1 LYS    45     -14.683   3.015 -14.043  1.00  0.00              
ATOM    717  HE2 LYS    45     -15.289   3.803 -12.565  1.00  0.00              
ATOM    718  NZ  LYS    45     -13.899   4.936 -13.806  1.00  0.00              
ATOM    719  HZ1 LYS    45     -14.624   5.499 -14.288  1.00  0.00              
ATOM    720  HZ2 LYS    45     -13.647   5.596 -13.056  1.00  0.00              
ATOM    721  HZ3 LYS    45     -13.172   4.698 -14.518  1.00  0.00              
ATOM    722  C   LYS    45      -9.706   3.175 -11.779  1.00  0.00              
ATOM    723  O   LYS    45      -9.559   3.008 -12.979  1.00  0.00              
ATOM    724  N   GLN    46      -9.062   4.161 -11.122  1.00  0.00              
ATOM    725  HN  GLN    46      -9.066   4.057 -10.133  1.00  0.00              
ATOM    726  CA  GLN    46      -8.533   5.348 -11.701  1.00  0.00              
ATOM    727  HA  GLN    46      -9.189   5.801 -12.432  1.00  0.00              
ATOM    728  CB  GLN    46      -8.465   6.426 -10.606  1.00  0.00              
ATOM    729  HB1 GLN    46      -7.822   6.000  -9.807  1.00  0.00              
ATOM    730  HB2 GLN    46      -7.966   7.303 -11.068  1.00  0.00              
ATOM    731  CG  GLN    46      -9.880   6.819 -10.146  1.00  0.00              
ATOM    732  HG1 GLN    46     -10.274   7.304 -11.067  1.00  0.00              
ATOM    733  HG2 GLN    46     -10.405   5.926  -9.749  1.00  0.00              
ATOM    734  CD  GLN    46      -9.686   7.885  -9.071  1.00  0.00              
ATOM    735  OE1 GLN    46      -8.541   8.314  -9.060  1.00  0.00              
ATOM    736  NE2 GLN    46     -10.677   8.347  -8.260  1.00  0.00              
ATOM    737 1HE2 GLN    46     -11.635   8.387  -8.555  1.00  0.00              
ATOM    738 2HE2 GLN    46     -10.384   9.128  -7.723  1.00  0.00              
ATOM    739  C   GLN    46      -7.223   5.115 -12.389  1.00  0.00              
ATOM    740  O   GLN    46      -6.880   5.923 -13.250  1.00  0.00              
ATOM    741  N   ARG    47      -6.582   3.946 -12.216  1.00  0.00              
ATOM    742  HN  ARG    47      -6.982   3.557 -11.385  1.00  0.00              
ATOM    743  CA  ARG    47      -5.350   3.406 -12.697  1.00  0.00              
ATOM    744  HA  ARG    47      -5.319   2.391 -12.311  1.00  0.00              
ATOM    745  CB  ARG    47      -5.192   3.426 -14.224  1.00  0.00              
ATOM    746  HB1 ARG    47      -5.113   4.452 -14.642  1.00  0.00              
ATOM    747  HB2 ARG    47      -4.167   3.085 -14.488  1.00  0.00              
ATOM    748  CG  ARG    47      -6.310   2.770 -15.047  1.00  0.00              
ATOM    749  HG1 ARG    47      -7.028   3.626 -15.067  1.00  0.00              
ATOM    750  HG2 ARG    47      -6.109   2.582 -16.120  1.00  0.00              
ATOM    751  CD  ARG    47      -6.929   1.508 -14.450  1.00  0.00              
ATOM    752  HD1 ARG    47      -6.159   0.716 -14.484  1.00  0.00              
ATOM    753  HD2 ARG    47      -7.305   1.655 -13.413  1.00  0.00              
ATOM    754  NE  ARG    47      -7.976   1.177 -15.452  1.00  0.00              
ATOM    755  HE  ARG    47      -7.763   1.214 -16.438  1.00  0.00              
ATOM    756  CZ  ARG    47      -9.235   0.782 -15.131  1.00  0.00              
ATOM    757  NH1 ARG    47      -9.650   0.431 -13.872  1.00  0.00              
ATOM    758 1HH1 ARG    47     -10.596   0.159 -13.700  1.00  0.00              
ATOM    759 2HH1 ARG    47      -9.024   0.523 -13.103  1.00  0.00              
ATOM    760  NH2 ARG    47     -10.036   0.597 -16.216  1.00  0.00              
ATOM    761 1HH2 ARG    47      -9.677   0.844 -17.118  1.00  0.00              
ATOM    762 2HH2 ARG    47     -11.023   0.610 -16.033  1.00  0.00              
ATOM    763  C   ARG    47      -4.103   3.865 -12.039  1.00  0.00              
ATOM    764  O   ARG    47      -4.046   4.969 -11.495  1.00  0.00              
ATOM    765  N   THR    48      -3.025   3.066 -12.002  1.00  0.00              
ATOM    766  HN  THR    48      -3.049   2.187 -12.481  1.00  0.00              
ATOM    767  CA  THR    48      -1.881   3.207 -11.147  1.00  0.00              
ATOM    768  HA  THR    48      -2.268   3.551 -10.204  1.00  0.00              
ATOM    769  CB  THR    48      -1.097   1.951 -10.862  1.00  0.00              
ATOM    770  HB  THR    48       0.001   2.039 -10.748  1.00  0.00              
ATOM    771  OG1 THR    48      -1.320   0.974 -11.866  1.00  0.00              
ATOM    772  HG1 THR    48      -0.787   0.185 -11.728  1.00  0.00              
ATOM    773  CG2 THR    48      -1.535   1.396  -9.500  1.00  0.00              
ATOM    774 1HG2 THR    48      -1.088   0.397  -9.331  1.00  0.00              
ATOM    775 2HG2 THR    48      -0.974   2.053  -8.812  1.00  0.00              
ATOM    776 3HG2 THR    48      -2.641   1.376  -9.453  1.00  0.00              
ATOM    777  C   THR    48      -0.993   4.256 -11.709  1.00  0.00              
ATOM    778  O   THR    48      -0.264   4.877 -10.942  1.00  0.00              
ATOM    779  N   ALA    49      -1.136   4.512 -13.022  1.00  0.00              
ATOM    780  HN  ALA    49      -1.571   3.879 -13.647  1.00  0.00              
ATOM    781  CA  ALA    49      -0.662   5.747 -13.567  1.00  0.00              
ATOM    782  HA  ALA    49       0.412   5.676 -13.491  1.00  0.00              
ATOM    783  CB  ALA    49      -1.123   5.830 -15.034  1.00  0.00              
ATOM    784  HB1 ALA    49      -2.236   5.810 -15.089  1.00  0.00              
ATOM    785  HB2 ALA    49      -0.912   6.768 -15.588  1.00  0.00              
ATOM    786  HB3 ALA    49      -0.643   5.023 -15.625  1.00  0.00              
ATOM    787  C   ALA    49      -0.987   7.067 -12.941  1.00  0.00              
ATOM    788  O   ALA    49      -0.444   8.114 -13.279  1.00  0.00              
ATOM    789  N   LYS    50      -1.972   7.138 -12.026  1.00  0.00              
ATOM    790  HN  LYS    50      -2.378   6.251 -11.832  1.00  0.00              
ATOM    791  CA  LYS    50      -2.431   8.308 -11.334  1.00  0.00              
ATOM    792  HA  LYS    50      -1.921   9.190 -11.681  1.00  0.00              
ATOM    793  CB  LYS    50      -3.956   8.520 -11.368  1.00  0.00              
ATOM    794  HB1 LYS    50      -4.316   7.505 -11.065  1.00  0.00              
ATOM    795  HB2 LYS    50      -4.307   9.285 -10.647  1.00  0.00              
ATOM    796  CG  LYS    50      -4.582   8.631 -12.758  1.00  0.00              
ATOM    797  HG1 LYS    50      -4.550   7.649 -13.272  1.00  0.00              
ATOM    798  HG2 LYS    50      -5.637   8.829 -12.471  1.00  0.00              
ATOM    799  CD  LYS    50      -4.016   9.771 -13.600  1.00  0.00              
ATOM    800  HD1 LYS    50      -4.022  10.633 -12.898  1.00  0.00              
ATOM    801  HD2 LYS    50      -2.959   9.433 -13.707  1.00  0.00              
ATOM    802  CE  LYS    50      -4.594  10.071 -14.990  1.00  0.00              
ATOM    803  HE1 LYS    50      -4.117  10.966 -15.442  1.00  0.00              
ATOM    804  HE2 LYS    50      -4.444   9.179 -15.645  1.00  0.00              
ATOM    805  NZ  LYS    50      -6.051  10.314 -15.021  1.00  0.00              
ATOM    806  HZ1 LYS    50      -6.562   9.492 -14.618  1.00  0.00              
ATOM    807  HZ2 LYS    50      -6.267  10.990 -14.259  1.00  0.00              
ATOM    808  HZ3 LYS    50      -6.429  10.573 -15.951  1.00  0.00              
ATOM    809  C   LYS    50      -1.992   8.268  -9.918  1.00  0.00              
ATOM    810  O   LYS    50      -2.460   9.111  -9.151  1.00  0.00              
ATOM    811  N   TYR    51      -1.101   7.349  -9.522  1.00  0.00              
ATOM    812  HN  TYR    51      -0.868   6.579 -10.106  1.00  0.00              
ATOM    813  CA  TYR    51      -0.680   7.187  -8.170  1.00  0.00              
ATOM    814  HA  TYR    51      -0.808   8.086  -7.584  1.00  0.00              
ATOM    815  CB  TYR    51      -1.395   6.013  -7.475  1.00  0.00              
ATOM    816  HB1 TYR    51      -1.149   5.104  -8.063  1.00  0.00              
ATOM    817  HB2 TYR    51      -1.098   5.967  -6.408  1.00  0.00              
ATOM    818  CG  TYR    51      -2.873   6.226  -7.511  1.00  0.00              
ATOM    819  CD1 TYR    51      -3.356   7.036  -6.513  1.00  0.00              
ATOM    820  HD1 TYR    51      -2.602   7.430  -5.839  1.00  0.00              
ATOM    821  CE1 TYR    51      -4.700   7.250  -6.357  1.00  0.00              
ATOM    822  HE1 TYR    51      -4.981   7.804  -5.469  1.00  0.00              
ATOM    823  CZ  TYR    51      -5.578   6.735  -7.274  1.00  0.00              
ATOM    824  OH  TYR    51      -6.979   6.811  -7.119  1.00  0.00              
ATOM    825  HH  TYR    51      -7.423   6.770  -7.972  1.00  0.00              
ATOM    826  CD2 TYR    51      -3.770   5.744  -8.443  1.00  0.00              
ATOM    827  HD2 TYR    51      -3.371   5.050  -9.155  1.00  0.00              
ATOM    828  CE2 TYR    51      -5.110   6.061  -8.380  1.00  0.00              
ATOM    829  HE2 TYR    51      -5.755   5.465  -9.004  1.00  0.00              
ATOM    830  C   TYR    51       0.782   6.890  -8.215  1.00  0.00              
ATOM    831  O   TYR    51       1.293   5.783  -8.066  1.00  0.00              
ATOM    832  N   VAL    52       1.491   7.963  -8.629  1.00  0.00              
ATOM    833  HN  VAL    52       1.151   8.846  -8.930  1.00  0.00              
ATOM    834  CA  VAL    52       2.915   7.902  -8.644  1.00  0.00              
ATOM    835  HA  VAL    52       3.284   6.890  -8.618  1.00  0.00              
ATOM    836  CB  VAL    52       3.486   8.384  -9.946  1.00  0.00              
ATOM    837  HB  VAL    52       3.519   9.493  -9.901  1.00  0.00              
ATOM    838  CG1 VAL    52       4.964   8.014 -10.139  1.00  0.00              
ATOM    839 1HG1 VAL    52       5.424   7.863  -9.147  1.00  0.00              
ATOM    840 2HG1 VAL    52       4.964   7.015 -10.609  1.00  0.00              
ATOM    841 3HG1 VAL    52       5.385   8.651 -10.959  1.00  0.00              
ATOM    842  CG2 VAL    52       2.593   7.940 -11.115  1.00  0.00              
ATOM    843 1HG2 VAL    52       3.110   8.162 -12.076  1.00  0.00              
ATOM    844 2HG2 VAL    52       2.313   6.868 -11.121  1.00  0.00              
ATOM    845 3HG2 VAL    52       1.599   8.440 -11.108  1.00  0.00              
ATOM    846  C   VAL    52       3.510   8.515  -7.414  1.00  0.00              
ATOM    847  O   VAL    52       3.110   9.614  -7.049  1.00  0.00              
ATOM    848  N   ALA    53       4.483   7.793  -6.840  1.00  0.00              
ATOM    849  HN  ALA    53       4.731   6.865  -7.135  1.00  0.00              
ATOM    850  CA  ALA    53       5.058   8.078  -5.562  1.00  0.00              
ATOM    851  HA  ALA    53       4.296   8.222  -4.805  1.00  0.00              
ATOM    852  CB  ALA    53       5.741   6.791  -5.063  1.00  0.00              
ATOM    853  HB1 ALA    53       5.096   5.894  -5.171  1.00  0.00              
ATOM    854  HB2 ALA    53       6.684   6.577  -5.617  1.00  0.00              
ATOM    855  HB3 ALA    53       6.053   6.879  -4.000  1.00  0.00              
ATOM    856  C   ALA    53       5.986   9.221  -5.382  1.00  0.00              
ATOM    857  O   ALA    53       6.471   9.390  -4.258  1.00  0.00              
ATOM    858  N   ASN    54       6.310  10.143  -6.316  1.00  0.00              
ATOM    859  HN  ASN    54       5.691  10.040  -7.091  1.00  0.00              
ATOM    860  CA  ASN    54       7.326  11.141  -6.272  1.00  0.00              
ATOM    861  HA  ASN    54       7.944  10.827  -5.437  1.00  0.00              
ATOM    862  CB  ASN    54       8.144  11.013  -7.571  1.00  0.00              
ATOM    863  HB1 ASN    54       7.692  11.608  -8.392  1.00  0.00              
ATOM    864  HB2 ASN    54       9.114  11.443  -7.240  1.00  0.00              
ATOM    865  CG  ASN    54       8.370   9.541  -7.883  1.00  0.00              
ATOM    866  OD1 ASN    54       9.001   8.667  -7.300  1.00  0.00              
ATOM    867  ND2 ASN    54       7.920   9.109  -9.091  1.00  0.00              
ATOM    868 1HD2 ASN    54       7.605   9.745  -9.803  1.00  0.00              
ATOM    869 2HD2 ASN    54       7.962   8.133  -9.270  1.00  0.00              
ATOM    870  C   ASN    54       6.896  12.538  -6.004  1.00  0.00              
ATOM    871  O   ASN    54       6.499  13.305  -6.886  1.00  0.00              
ATOM    872  N   GLN    55       6.666  12.881  -4.715  1.00  0.00              
ATOM    873  HN  GLN    55       6.871  12.076  -4.166  1.00  0.00              
ATOM    874  CA  GLN    55       5.934  14.007  -4.224  1.00  0.00              
ATOM    875  HA  GLN    55       6.086  14.873  -4.848  1.00  0.00              
ATOM    876  CB  GLN    55       4.437  13.663  -4.183  1.00  0.00              
ATOM    877  HB1 GLN    55       4.096  13.404  -3.161  1.00  0.00              
ATOM    878  HB2 GLN    55       4.025  14.684  -4.318  1.00  0.00              
ATOM    879  CG  GLN    55       3.820  12.693  -5.207  1.00  0.00              
ATOM    880  HG1 GLN    55       4.162  12.990  -6.213  1.00  0.00              
ATOM    881  HG2 GLN    55       3.940  11.599  -5.066  1.00  0.00              
ATOM    882  CD  GLN    55       2.306  12.783  -5.259  1.00  0.00              
ATOM    883  OE1 GLN    55       1.651  12.882  -4.215  1.00  0.00              
ATOM    884  NE2 GLN    55       1.641  12.757  -6.454  1.00  0.00              
ATOM    885 1HE2 GLN    55       2.138  12.742  -7.317  1.00  0.00              
ATOM    886 2HE2 GLN    55       0.711  13.109  -6.427  1.00  0.00              
ATOM    887  C   GLN    55       6.393  14.351  -2.853  1.00  0.00              
ATOM    888  O   GLN    55       6.862  13.470  -2.131  1.00  0.00              
ATOM    889  N   PRO    56       6.235  15.516  -2.293  1.00  0.00              
ATOM    890  CD  PRO    56       5.673  16.652  -3.012  1.00  0.00              
ATOM    891  HD1 PRO    56       4.605  16.532  -3.296  1.00  0.00              
ATOM    892  HD2 PRO    56       6.192  16.949  -3.940  1.00  0.00              
ATOM    893  CA  PRO    56       6.293  15.742  -0.879  1.00  0.00              
ATOM    894  HA  PRO    56       7.342  15.762  -0.620  1.00  0.00              
ATOM    895  CB  PRO    56       5.656  17.105  -0.631  1.00  0.00              
ATOM    896  HB1 PRO    56       4.584  17.022  -0.358  1.00  0.00              
ATOM    897  HB2 PRO    56       6.146  17.514   0.278  1.00  0.00              
ATOM    898  CG  PRO    56       5.725  17.811  -1.993  1.00  0.00              
ATOM    899  HG1 PRO    56       4.823  18.458  -2.059  1.00  0.00              
ATOM    900  HG2 PRO    56       6.553  18.508  -2.223  1.00  0.00              
ATOM    901  C   PRO    56       5.609  14.757   0.017  1.00  0.00              
ATOM    902  O   PRO    56       4.427  14.460  -0.132  1.00  0.00              
ATOM    903  N   GLY    57       6.315  14.124   0.967  1.00  0.00              
ATOM    904  HN  GLY    57       7.285  14.352   1.024  1.00  0.00              
ATOM    905  CA  GLY    57       5.814  13.267   2.000  1.00  0.00              
ATOM    906  HA1 GLY    57       6.354  13.432   2.917  1.00  0.00              
ATOM    907  HA2 GLY    57       4.760  13.482   1.985  1.00  0.00              
ATOM    908  C   GLY    57       5.859  11.788   1.842  1.00  0.00              
ATOM    909  O   GLY    57       5.302  11.097   2.688  1.00  0.00              
ATOM    910  N   MET    58       6.276  11.274   0.665  1.00  0.00              
ATOM    911  HN  MET    58       6.803  11.801  -0.012  1.00  0.00              
ATOM    912  CA  MET    58       6.314   9.901   0.287  1.00  0.00              
ATOM    913  HA  MET    58       5.967   9.284   1.102  1.00  0.00              
ATOM    914  CB  MET    58       5.591   9.696  -1.048  1.00  0.00              
ATOM    915  HB1 MET    58       6.150  10.267  -1.829  1.00  0.00              
ATOM    916  HB2 MET    58       5.680   8.642  -1.392  1.00  0.00              
ATOM    917  CG  MET    58       4.134  10.160  -1.139  1.00  0.00              
ATOM    918  HG1 MET    58       3.617   9.684  -0.267  1.00  0.00              
ATOM    919  HG2 MET    58       4.266  11.251  -1.035  1.00  0.00              
ATOM    920  SD  MET    58       3.342   9.872  -2.754  1.00  0.00              
ATOM    921  CE  MET    58       1.580  10.194  -2.513  1.00  0.00              
ATOM    922  HE1 MET    58       1.449  10.995  -1.746  1.00  0.00              
ATOM    923  HE2 MET    58       1.337  10.688  -3.479  1.00  0.00              
ATOM    924  HE3 MET    58       0.997   9.254  -2.431  1.00  0.00              
ATOM    925  C   MET    58       7.688   9.404   0.026  1.00  0.00              
ATOM    926  O   MET    58       7.881   8.340  -0.558  1.00  0.00              
ATOM    927  N   GLN    59       8.695  10.154   0.517  1.00  0.00              
ATOM    928  HN  GLN    59       8.641  11.039   0.983  1.00  0.00              
ATOM    929  CA  GLN    59      10.070   9.818   0.319  1.00  0.00              
ATOM    930  HA  GLN    59      10.172   8.749   0.204  1.00  0.00              
ATOM    931  CB  GLN    59      10.556  10.588  -0.916  1.00  0.00              
ATOM    932  HB1 GLN    59       9.794  10.191  -1.626  1.00  0.00              
ATOM    933  HB2 GLN    59      10.338  11.670  -0.965  1.00  0.00              
ATOM    934  CG  GLN    59      12.013  10.449  -1.367  1.00  0.00              
ATOM    935  HG1 GLN    59      12.626  10.494  -0.452  1.00  0.00              
ATOM    936  HG2 GLN    59      12.178   9.449  -1.820  1.00  0.00              
ATOM    937  CD  GLN    59      12.528  11.575  -2.241  1.00  0.00              
ATOM    938  OE1 GLN    59      11.793  12.276  -2.939  1.00  0.00              
ATOM    939  NE2 GLN    59      13.875  11.772  -2.334  1.00  0.00              
ATOM    940 1HE2 GLN    59      14.313  10.965  -1.947  1.00  0.00              
ATOM    941 2HE2 GLN    59      14.148  12.306  -3.134  1.00  0.00              
ATOM    942  C   GLN    59      10.787  10.358   1.548  1.00  0.00              
ATOM    943  OT1 GLN    59      11.201   9.470   2.336  1.00  0.00              
ATOM    944  OT2 GLN    59      10.851  11.576   1.854  1.00  0.00              
TER     945      GLN    59 
ENDMDL
MODEL        2
ATOM      1  N   PRO     1     -11.673   1.751  11.422  1.00  0.00              
ATOM      2  H1  PRO     1     -10.894   1.251  11.819  1.00  0.00              
ATOM      3  H2  PRO     1     -12.571   1.314  11.555  1.00  0.00              
ATOM      4  CD  PRO     1     -11.259   1.677   9.983  1.00  0.00              
ATOM      5  HD1 PRO     1     -12.179   1.310   9.477  1.00  0.00              
ATOM      6  HD2 PRO     1     -10.342   1.072   9.843  1.00  0.00              
ATOM      7  CA  PRO     1     -11.668   3.172  11.864  1.00  0.00              
ATOM      8  HA  PRO     1     -11.447   3.083  12.914  1.00  0.00              
ATOM      9  CB  PRO     1     -10.685   3.789  10.869  1.00  0.00              
ATOM     10  HB1 PRO     1     -10.776   4.884  10.715  1.00  0.00              
ATOM     11  HB2 PRO     1      -9.624   3.532  11.099  1.00  0.00              
ATOM     12  CG  PRO     1     -11.061   3.129   9.536  1.00  0.00              
ATOM     13  HG1 PRO     1     -12.002   3.554   9.124  1.00  0.00              
ATOM     14  HG2 PRO     1     -10.210   3.160   8.821  1.00  0.00              
ATOM     15  C   PRO     1     -13.033   3.740  11.663  1.00  0.00              
ATOM     16  O   PRO     1     -13.976   3.037  11.298  1.00  0.00              
ATOM     17  N   ASN     2     -13.160   5.061  11.886  1.00  0.00              
ATOM     18  HN  ASN     2     -12.411   5.484  12.385  1.00  0.00              
ATOM     19  CA  ASN     2     -14.303   5.842  11.552  1.00  0.00              
ATOM     20  HA  ASN     2     -15.156   5.172  11.477  1.00  0.00              
ATOM     21  CB  ASN     2     -14.824   6.791  12.654  1.00  0.00              
ATOM     22  HB1 ASN     2     -14.086   7.589  12.862  1.00  0.00              
ATOM     23  HB2 ASN     2     -15.853   7.062  12.345  1.00  0.00              
ATOM     24  CG  ASN     2     -15.181   5.944  13.870  1.00  0.00              
ATOM     25  OD1 ASN     2     -16.227   5.301  13.940  1.00  0.00              
ATOM     26  ND2 ASN     2     -14.251   5.969  14.863  1.00  0.00              
ATOM     27 1HD2 ASN     2     -13.513   6.612  14.683  1.00  0.00              
ATOM     28 2HD2 ASN     2     -14.632   5.555  15.689  1.00  0.00              
ATOM     29  C   ASN     2     -14.166   6.493  10.219  1.00  0.00              
ATOM     30  O   ASN     2     -13.042   6.546   9.715  1.00  0.00              
ATOM     31  N   ARG     3     -15.272   6.931   9.586  1.00  0.00              
ATOM     32  HN  ARG     3     -16.066   7.248  10.097  1.00  0.00              
ATOM     33  CA  ARG     3     -15.278   7.090   8.173  1.00  0.00              
ATOM     34  HA  ARG     3     -16.325   7.180   7.914  1.00  0.00              
ATOM     35  CB  ARG     3     -14.481   8.339   7.755  1.00  0.00              
ATOM     36  HB1 ARG     3     -13.403   8.100   7.633  1.00  0.00              
ATOM     37  HB2 ARG     3     -14.823   8.609   6.732  1.00  0.00              
ATOM     38  CG  ARG     3     -14.597   9.614   8.580  1.00  0.00              
ATOM     39  HG1 ARG     3     -15.689   9.855   8.546  1.00  0.00              
ATOM     40  HG2 ARG     3     -14.241   9.518   9.623  1.00  0.00              
ATOM     41  CD  ARG     3     -13.935  10.800   7.864  1.00  0.00              
ATOM     42  HD1 ARG     3     -14.396  10.803   6.850  1.00  0.00              
ATOM     43  HD2 ARG     3     -14.023  11.830   8.259  1.00  0.00              
ATOM     44  NE  ARG     3     -12.487  10.483   7.749  1.00  0.00              
ATOM     45  HE  ARG     3     -12.129   9.661   8.191  1.00  0.00              
ATOM     46  CZ  ARG     3     -11.631  11.250   7.008  1.00  0.00              
ATOM     47  NH1 ARG     3     -11.976  12.399   6.349  1.00  0.00              
ATOM     48 1HH1 ARG     3     -12.835  12.902   6.407  1.00  0.00              
ATOM     49 2HH1 ARG     3     -11.226  12.658   5.738  1.00  0.00              
ATOM     50  NH2 ARG     3     -10.419  10.665   6.771  1.00  0.00              
ATOM     51 1HH2 ARG     3     -10.180   9.841   7.282  1.00  0.00              
ATOM     52 2HH2 ARG     3      -9.774  10.981   6.069  1.00  0.00              
ATOM     53  C   ARG     3     -14.909   5.866   7.412  1.00  0.00              
ATOM     54  O   ARG     3     -15.008   4.743   7.900  1.00  0.00              
ATOM     55  N   SER     4     -14.405   6.016   6.176  1.00  0.00              
ATOM     56  HN  SER     4     -14.405   6.974   5.873  1.00  0.00              
ATOM     57  CA  SER     4     -14.123   4.930   5.281  1.00  0.00              
ATOM     58  HA  SER     4     -14.100   3.981   5.798  1.00  0.00              
ATOM     59  CB  SER     4     -15.234   4.802   4.226  1.00  0.00              
ATOM     60  HB1 SER     4     -16.209   4.650   4.742  1.00  0.00              
ATOM     61  HB2 SER     4     -15.399   5.740   3.663  1.00  0.00              
ATOM     62  OG  SER     4     -15.058   3.706   3.345  1.00  0.00              
ATOM     63  HG1 SER     4     -15.732   3.870   2.674  1.00  0.00              
ATOM     64  C   SER     4     -12.752   4.997   4.698  1.00  0.00              
ATOM     65  O   SER     4     -12.370   3.996   4.101  1.00  0.00              
ATOM     66  N   ILE     5     -11.981   6.090   4.894  1.00  0.00              
ATOM     67  HN  ILE     5     -12.490   6.822   5.336  1.00  0.00              
ATOM     68  CA  ILE     5     -10.597   6.197   4.558  1.00  0.00              
ATOM     69  HA  ILE     5     -10.216   5.192   4.418  1.00  0.00              
ATOM     70  CB  ILE     5     -10.422   6.718   3.155  1.00  0.00              
ATOM     71  HB  ILE     5     -11.142   6.154   2.527  1.00  0.00              
ATOM     72  CG2 ILE     5     -10.734   8.214   2.998  1.00  0.00              
ATOM     73 1HG2 ILE     5     -10.629   8.550   1.944  1.00  0.00              
ATOM     74 2HG2 ILE     5     -11.735   8.553   3.347  1.00  0.00              
ATOM     75 3HG2 ILE     5     -10.008   8.766   3.624  1.00  0.00              
ATOM     76  CG1 ILE     5      -9.041   6.438   2.549  1.00  0.00              
ATOM     77 1HG1 ILE     5      -8.822   7.216   1.791  1.00  0.00              
ATOM     78 2HG1 ILE     5      -8.223   6.434   3.304  1.00  0.00              
ATOM     79  CD  ILE     5      -9.100   5.045   1.918  1.00  0.00              
ATOM     80  HD1 ILE     5     -10.059   4.776   1.426  1.00  0.00              
ATOM     81  HD2 ILE     5      -8.310   4.998   1.134  1.00  0.00              
ATOM     82  HD3 ILE     5      -8.983   4.292   2.727  1.00  0.00              
ATOM     83  C   ILE     5      -9.902   6.904   5.659  1.00  0.00              
ATOM     84  O   ILE     5     -10.446   7.856   6.226  1.00  0.00              
ATOM     85  N   SER     6      -8.655   6.614   6.053  1.00  0.00              
ATOM     86  HN  SER     6      -8.103   5.914   5.603  1.00  0.00              
ATOM     87  CA  SER     6      -7.906   7.373   7.017  1.00  0.00              
ATOM     88  HA  SER     6      -8.354   8.267   7.413  1.00  0.00              
ATOM     89  CB  SER     6      -7.593   6.496   8.233  1.00  0.00              
ATOM     90  HB1 SER     6      -8.555   6.203   8.705  1.00  0.00              
ATOM     91  HB2 SER     6      -7.269   5.511   7.834  1.00  0.00              
ATOM     92  OG  SER     6      -6.715   7.100   9.177  1.00  0.00              
ATOM     93  HG1 SER     6      -6.590   6.493   9.916  1.00  0.00              
ATOM     94  C   SER     6      -6.662   7.760   6.299  1.00  0.00              
ATOM     95  O   SER     6      -6.088   6.916   5.616  1.00  0.00              
ATOM     96  N   PRO     7      -6.218   8.972   6.434  1.00  0.00              
ATOM     97  CD  PRO     7      -6.541  10.025   7.396  1.00  0.00              
ATOM     98  HD1 PRO     7      -6.130   9.588   8.323  1.00  0.00              
ATOM     99  HD2 PRO     7      -7.637  10.150   7.504  1.00  0.00              
ATOM    100  CA  PRO     7      -5.399   9.533   5.398  1.00  0.00              
ATOM    101  HA  PRO     7      -5.800   9.199   4.456  1.00  0.00              
ATOM    102  CB  PRO     7      -5.435  11.056   5.522  1.00  0.00              
ATOM    103  HB1 PRO     7      -4.407  11.479   5.410  1.00  0.00              
ATOM    104  HB2 PRO     7      -6.145  11.368   4.729  1.00  0.00              
ATOM    105  CG  PRO     7      -5.911  11.352   6.949  1.00  0.00              
ATOM    106  HG1 PRO     7      -5.116  11.702   7.640  1.00  0.00              
ATOM    107  HG2 PRO     7      -6.763  12.051   6.825  1.00  0.00              
ATOM    108  C   PRO     7      -3.981   9.074   5.502  1.00  0.00              
ATOM    109  O   PRO     7      -3.365   8.963   4.443  1.00  0.00              
ATOM    110  N   SER     8      -3.551   8.673   6.711  1.00  0.00              
ATOM    111  HN  SER     8      -4.158   8.998   7.439  1.00  0.00              
ATOM    112  CA  SER     8      -2.519   7.761   7.089  1.00  0.00              
ATOM    113  HA  SER     8      -1.664   8.378   7.294  1.00  0.00              
ATOM    114  CB  SER     8      -2.820   6.920   8.350  1.00  0.00              
ATOM    115  HB1 SER     8      -3.929   6.887   8.445  1.00  0.00              
ATOM    116  HB2 SER     8      -2.424   5.898   8.218  1.00  0.00              
ATOM    117  OG  SER     8      -2.368   7.477   9.575  1.00  0.00              
ATOM    118  HG1 SER     8      -2.187   6.844  10.264  1.00  0.00              
ATOM    119  C   SER     8      -2.131   6.827   6.007  1.00  0.00              
ATOM    120  O   SER     8      -1.007   6.879   5.502  1.00  0.00              
ATOM    121  N   ALA     9      -3.092   6.012   5.529  1.00  0.00              
ATOM    122  HN  ALA     9      -4.039   6.051   5.854  1.00  0.00              
ATOM    123  CA  ALA     9      -2.739   4.914   4.688  1.00  0.00              
ATOM    124  HA  ALA     9      -1.800   4.499   5.036  1.00  0.00              
ATOM    125  CB  ALA     9      -3.825   3.830   4.740  1.00  0.00              
ATOM    126  HB1 ALA     9      -4.192   3.365   5.676  1.00  0.00              
ATOM    127  HB2 ALA     9      -4.657   4.182   4.090  1.00  0.00              
ATOM    128  HB3 ALA     9      -3.349   2.994   4.181  1.00  0.00              
ATOM    129  C   ALA     9      -2.350   5.162   3.271  1.00  0.00              
ATOM    130  O   ALA     9      -1.806   4.353   2.531  1.00  0.00              
ATOM    131  N   LEU    10      -2.724   6.376   2.809  1.00  0.00              
ATOM    132  HN  LEU    10      -3.244   6.914   3.457  1.00  0.00              
ATOM    133  CA  LEU    10      -2.695   6.820   1.448  1.00  0.00              
ATOM    134  HA  LEU    10      -2.855   6.054   0.714  1.00  0.00              
ATOM    135  CB  LEU    10      -3.423   8.167   1.293  1.00  0.00              
ATOM    136  HB1 LEU    10      -3.054   8.945   1.988  1.00  0.00              
ATOM    137  HB2 LEU    10      -3.176   8.638   0.320  1.00  0.00              
ATOM    138  CG  LEU    10      -4.964   8.142   1.406  1.00  0.00              
ATOM    139  HG  LEU    10      -5.206   7.824   2.445  1.00  0.00              
ATOM    140  CD1 LEU    10      -5.590   9.540   1.370  1.00  0.00              
ATOM    141 1HD1 LEU    10      -6.661   9.302   1.505  1.00  0.00              
ATOM    142 2HD1 LEU    10      -5.055  10.117   2.159  1.00  0.00              
ATOM    143 3HD1 LEU    10      -5.427   9.973   0.358  1.00  0.00              
ATOM    144  CD2 LEU    10      -5.577   7.268   0.307  1.00  0.00              
ATOM    145 1HD2 LEU    10      -5.069   6.276   0.257  1.00  0.00              
ATOM    146 2HD2 LEU    10      -6.660   7.053   0.464  1.00  0.00              
ATOM    147 3HD2 LEU    10      -5.361   7.726  -0.685  1.00  0.00              
ATOM    148  C   LEU    10      -1.236   7.054   1.225  1.00  0.00              
ATOM    149  O   LEU    10      -0.712   6.850   0.134  1.00  0.00              
ATOM    150  N   GLN    11      -0.499   7.504   2.255  1.00  0.00              
ATOM    151  HN  GLN    11      -0.878   7.770   3.139  1.00  0.00              
ATOM    152  CA  GLN    11       0.891   7.812   2.090  1.00  0.00              
ATOM    153  HA  GLN    11       1.184   8.256   1.143  1.00  0.00              
ATOM    154  CB  GLN    11       1.242   8.840   3.180  1.00  0.00              
ATOM    155  HB1 GLN    11       0.537   9.695   3.273  1.00  0.00              
ATOM    156  HB2 GLN    11       1.397   8.377   4.169  1.00  0.00              
ATOM    157  CG  GLN    11       2.576   9.508   2.862  1.00  0.00              
ATOM    158  HG1 GLN    11       3.403   8.821   3.171  1.00  0.00              
ATOM    159  HG2 GLN    11       2.705   9.755   1.791  1.00  0.00              
ATOM    160  CD  GLN    11       2.838  10.851   3.525  1.00  0.00              
ATOM    161  OE1 GLN    11       2.908  11.951   2.981  1.00  0.00              
ATOM    162  NE2 GLN    11       3.136  10.837   4.859  1.00  0.00              
ATOM    163 1HE2 GLN    11       3.508  11.675   5.255  1.00  0.00              
ATOM    164 2HE2 GLN    11       3.142   9.949   5.301  1.00  0.00              
ATOM    165  C   GLN    11       1.654   6.538   2.066  1.00  0.00              
ATOM    166  O   GLN    11       2.556   6.431   1.225  1.00  0.00              
ATOM    167  N   ASP    12       1.440   5.688   3.081  1.00  0.00              
ATOM    168  HN  ASP    12       0.846   5.855   3.873  1.00  0.00              
ATOM    169  CA  ASP    12       2.044   4.409   3.306  1.00  0.00              
ATOM    170  HA  ASP    12       3.070   4.564   3.632  1.00  0.00              
ATOM    171  CB  ASP    12       1.351   3.440   4.281  1.00  0.00              
ATOM    172  HB1 ASP    12       0.309   3.279   3.945  1.00  0.00              
ATOM    173  HB2 ASP    12       1.878   2.459   4.270  1.00  0.00              
ATOM    174  CG  ASP    12       1.203   4.099   5.644  1.00  0.00              
ATOM    175  OD1 ASP    12       1.664   5.258   5.807  1.00  0.00              
ATOM    176  OD2 ASP    12       0.630   3.578   6.645  1.00  0.00              
ATOM    177  C   ASP    12       2.223   3.564   2.097  1.00  0.00              
ATOM    178  O   ASP    12       3.312   3.029   1.841  1.00  0.00              
ATOM    179  N   LEU    13       1.143   3.606   1.294  1.00  0.00              
ATOM    180  HN  LEU    13       0.534   4.300   1.640  1.00  0.00              
ATOM    181  CA  LEU    13       0.904   3.018   0.013  1.00  0.00              
ATOM    182  HA  LEU    13       0.921   1.943   0.150  1.00  0.00              
ATOM    183  CB  LEU    13      -0.439   3.419  -0.621  1.00  0.00              
ATOM    184  HB1 LEU    13      -1.145   3.089   0.164  1.00  0.00              
ATOM    185  HB2 LEU    13      -0.506   4.522  -0.503  1.00  0.00              
ATOM    186  CG  LEU    13      -0.858   2.984  -2.038  1.00  0.00              
ATOM    187  HG  LEU    13      -0.234   3.530  -2.780  1.00  0.00              
ATOM    188  CD1 LEU    13      -0.751   1.459  -2.172  1.00  0.00              
ATOM    189 1HD1 LEU    13       0.257   1.126  -1.849  1.00  0.00              
ATOM    190 2HD1 LEU    13      -1.294   0.774  -1.501  1.00  0.00              
ATOM    191 3HD1 LEU    13      -0.859   1.046  -3.202  1.00  0.00              
ATOM    192  CD2 LEU    13      -2.239   3.572  -2.364  1.00  0.00              
ATOM    193 1HD2 LEU    13      -2.256   4.664  -2.552  1.00  0.00              
ATOM    194 2HD2 LEU    13      -2.721   3.005  -3.182  1.00  0.00              
ATOM    195 3HD2 LEU    13      -2.821   3.622  -1.414  1.00  0.00              
ATOM    196  C   LEU    13       1.880   3.506  -1.004  1.00  0.00              
ATOM    197  O   LEU    13       2.506   2.646  -1.620  1.00  0.00              
ATOM    198  N   LEU    14       2.062   4.817  -1.234  1.00  0.00              
ATOM    199  HN  LEU    14       1.546   5.503  -0.731  1.00  0.00              
ATOM    200  CA  LEU    14       3.131   5.370  -2.006  1.00  0.00              
ATOM    201  HA  LEU    14       3.243   4.645  -2.797  1.00  0.00              
ATOM    202  CB  LEU    14       2.811   6.695  -2.722  1.00  0.00              
ATOM    203  HB1 LEU    14       2.954   7.488  -1.960  1.00  0.00              
ATOM    204  HB2 LEU    14       3.501   6.794  -3.585  1.00  0.00              
ATOM    205  CG  LEU    14       1.449   6.892  -3.409  1.00  0.00              
ATOM    206  HG  LEU    14       0.797   7.085  -2.524  1.00  0.00              
ATOM    207  CD1 LEU    14       1.527   8.287  -4.044  1.00  0.00              
ATOM    208 1HD1 LEU    14       1.809   9.070  -3.312  1.00  0.00              
ATOM    209 2HD1 LEU    14       2.337   8.344  -4.809  1.00  0.00              
ATOM    210 3HD1 LEU    14       0.596   8.789  -4.403  1.00  0.00              
ATOM    211  CD2 LEU    14       0.948   5.774  -4.340  1.00  0.00              
ATOM    212 1HD2 LEU    14       0.890   4.808  -3.785  1.00  0.00              
ATOM    213 2HD2 LEU    14      -0.150   5.944  -4.456  1.00  0.00              
ATOM    214 3HD2 LEU    14       1.538   5.686  -5.277  1.00  0.00              
ATOM    215  C   LEU    14       4.554   5.312  -1.567  1.00  0.00              
ATOM    216  O   LEU    14       5.528   5.219  -2.311  1.00  0.00              
ATOM    217  N   ARG    15       4.830   5.404  -0.250  1.00  0.00              
ATOM    218  HN  ARG    15       4.088   5.539   0.402  1.00  0.00              
ATOM    219  CA  ARG    15       6.138   5.150   0.263  1.00  0.00              
ATOM    220  HA  ARG    15       6.849   5.764  -0.268  1.00  0.00              
ATOM    221  CB  ARG    15       6.312   5.668   1.709  1.00  0.00              
ATOM    222  HB1 ARG    15       5.554   5.239   2.386  1.00  0.00              
ATOM    223  HB2 ARG    15       7.261   5.329   2.169  1.00  0.00              
ATOM    224  CG  ARG    15       6.121   7.179   1.847  1.00  0.00              
ATOM    225  HG1 ARG    15       6.907   7.706   1.257  1.00  0.00              
ATOM    226  HG2 ARG    15       5.072   7.469   1.654  1.00  0.00              
ATOM    227  CD  ARG    15       6.031   7.610   3.310  1.00  0.00              
ATOM    228  HD1 ARG    15       5.536   8.603   3.399  1.00  0.00              
ATOM    229  HD2 ARG    15       5.450   6.874   3.917  1.00  0.00              
ATOM    230  NE  ARG    15       7.466   7.670   3.711  1.00  0.00              
ATOM    231  HE  ARG    15       8.042   8.341   3.234  1.00  0.00              
ATOM    232  CZ  ARG    15       8.044   7.236   4.868  1.00  0.00              
ATOM    233  NH1 ARG    15       7.472   6.548   5.900  1.00  0.00              
ATOM    234 1HH1 ARG    15       6.556   6.226   5.672  1.00  0.00              
ATOM    235 2HH1 ARG    15       7.884   6.543   6.815  1.00  0.00              
ATOM    236  NH2 ARG    15       9.319   7.620   5.146  1.00  0.00              
ATOM    237 1HH2 ARG    15       9.747   8.317   4.568  1.00  0.00              
ATOM    238 2HH2 ARG    15       9.744   7.085   5.881  1.00  0.00              
ATOM    239  C   ARG    15       6.532   3.722   0.128  1.00  0.00              
ATOM    240  O   ARG    15       7.735   3.455   0.145  1.00  0.00              
ATOM    241  N   THR    16       5.624   2.747  -0.091  1.00  0.00              
ATOM    242  HN  THR    16       4.654   2.946  -0.169  1.00  0.00              
ATOM    243  CA  THR    16       6.118   1.412  -0.031  1.00  0.00              
ATOM    244  HA  THR    16       6.937   1.416   0.677  1.00  0.00              
ATOM    245  CB  THR    16       5.110   0.376   0.377  1.00  0.00              
ATOM    246  HB  THR    16       4.389   0.463  -0.465  1.00  0.00              
ATOM    247  OG1 THR    16       4.594   0.732   1.651  1.00  0.00              
ATOM    248  HG1 THR    16       4.037   1.515   1.583  1.00  0.00              
ATOM    249  CG2 THR    16       5.609  -1.070   0.543  1.00  0.00              
ATOM    250 1HG2 THR    16       6.304  -1.306   1.369  1.00  0.00              
ATOM    251 2HG2 THR    16       4.657  -1.639   0.613  1.00  0.00              
ATOM    252 3HG2 THR    16       6.264  -1.348  -0.309  1.00  0.00              
ATOM    253  C   THR    16       6.570   1.190  -1.430  1.00  0.00              
ATOM    254  O   THR    16       7.437   0.334  -1.639  1.00  0.00              
ATOM    255  N   LEU    17       6.019   1.830  -2.472  1.00  0.00              
ATOM    256  HN  LEU    17       5.275   2.486  -2.379  1.00  0.00              
ATOM    257  CA  LEU    17       6.340   1.571  -3.838  1.00  0.00              
ATOM    258  HA  LEU    17       6.222   0.498  -3.905  1.00  0.00              
ATOM    259  CB  LEU    17       5.269   2.123  -4.800  1.00  0.00              
ATOM    260  HB1 LEU    17       5.337   3.226  -4.636  1.00  0.00              
ATOM    261  HB2 LEU    17       5.481   1.945  -5.875  1.00  0.00              
ATOM    262  CG  LEU    17       3.870   1.513  -4.655  1.00  0.00              
ATOM    263  HG  LEU    17       3.634   1.315  -3.588  1.00  0.00              
ATOM    264  CD1 LEU    17       2.782   2.567  -4.941  1.00  0.00              
ATOM    265 1HD1 LEU    17       1.835   2.100  -4.593  1.00  0.00              
ATOM    266 2HD1 LEU    17       2.819   3.519  -4.354  1.00  0.00              
ATOM    267 3HD1 LEU    17       2.784   2.734  -6.038  1.00  0.00              
ATOM    268  CD2 LEU    17       3.841   0.194  -5.442  1.00  0.00              
ATOM    269 1HD2 LEU    17       3.214  -0.588  -4.950  1.00  0.00              
ATOM    270 2HD2 LEU    17       3.630   0.334  -6.523  1.00  0.00              
ATOM    271 3HD2 LEU    17       4.898  -0.133  -5.434  1.00  0.00              
ATOM    272  C   LEU    17       7.648   2.001  -4.409  1.00  0.00              
ATOM    273  O   LEU    17       7.788   2.059  -5.628  1.00  0.00              
ATOM    274  N   LYS    18       8.663   2.248  -3.558  1.00  0.00              
ATOM    275  HN  LYS    18       8.610   2.105  -2.575  1.00  0.00              
ATOM    276  CA  LYS    18       9.973   2.748  -3.865  1.00  0.00              
ATOM    277  HA  LYS    18      10.076   2.421  -4.886  1.00  0.00              
ATOM    278  CB  LYS    18      10.169   4.253  -3.657  1.00  0.00              
ATOM    279  HB1 LYS    18      11.200   4.551  -3.945  1.00  0.00              
ATOM    280  HB2 LYS    18       9.328   4.644  -4.279  1.00  0.00              
ATOM    281  CG  LYS    18      10.148   4.833  -2.243  1.00  0.00              
ATOM    282  HG1 LYS    18       9.174   4.498  -1.802  1.00  0.00              
ATOM    283  HG2 LYS    18      10.930   4.346  -1.622  1.00  0.00              
ATOM    284  CD  LYS    18       9.983   6.344  -2.067  1.00  0.00              
ATOM    285  HD1 LYS    18      10.970   6.826  -2.232  1.00  0.00              
ATOM    286  HD2 LYS    18       9.235   6.729  -2.790  1.00  0.00              
ATOM    287  CE  LYS    18       9.769   6.852  -0.639  1.00  0.00              
ATOM    288  HE1 LYS    18       8.740   6.569  -0.344  1.00  0.00              
ATOM    289  HE2 LYS    18      10.545   6.310  -0.052  1.00  0.00              
ATOM    290  NZ  LYS    18       9.870   8.290  -0.337  1.00  0.00              
ATOM    291  HZ1 LYS    18       9.281   8.874  -0.969  1.00  0.00              
ATOM    292  HZ2 LYS    18       9.498   8.501   0.611  1.00  0.00              
ATOM    293  HZ3 LYS    18      10.754   8.833  -0.324  1.00  0.00              
ATOM    294  C   LYS    18      11.003   1.942  -3.161  1.00  0.00              
ATOM    295  O   LYS    18      12.158   1.949  -3.587  1.00  0.00              
ATOM    296  N   SER    19      10.551   1.048  -2.259  1.00  0.00              
ATOM    297  HN  SER    19       9.573   1.042  -2.051  1.00  0.00              
ATOM    298  CA  SER    19      11.280  -0.102  -1.822  1.00  0.00              
ATOM    299  HA  SER    19      12.204   0.297  -1.442  1.00  0.00              
ATOM    300  CB  SER    19      10.463  -0.847  -0.745  1.00  0.00              
ATOM    301  HB1 SER    19       9.402  -1.097  -0.993  1.00  0.00              
ATOM    302  HB2 SER    19      11.016  -1.802  -0.675  1.00  0.00              
ATOM    303  OG  SER    19      10.427  -0.048   0.429  1.00  0.00              
ATOM    304  HG1 SER    19       9.769  -0.380   1.043  1.00  0.00              
ATOM    305  C   SER    19      11.503  -0.941  -3.025  1.00  0.00              
ATOM    306  O   SER    19      10.498  -1.096  -3.716  1.00  0.00              
ATOM    307  N   PRO    20      12.621  -1.552  -3.315  1.00  0.00              
ATOM    308  CD  PRO    20      13.696  -1.790  -2.372  1.00  0.00              
ATOM    309  HD1 PRO    20      13.276  -2.329  -1.499  1.00  0.00              
ATOM    310  HD2 PRO    20      14.206  -0.853  -2.079  1.00  0.00              
ATOM    311  CA  PRO    20      12.724  -2.300  -4.529  1.00  0.00              
ATOM    312  HA  PRO    20      12.411  -1.725  -5.386  1.00  0.00              
ATOM    313  CB  PRO    20      14.230  -2.545  -4.645  1.00  0.00              
ATOM    314  HB1 PRO    20      14.504  -3.455  -5.212  1.00  0.00              
ATOM    315  HB2 PRO    20      14.541  -1.675  -5.273  1.00  0.00              
ATOM    316  CG  PRO    20      14.673  -2.666  -3.172  1.00  0.00              
ATOM    317  HG1 PRO    20      14.488  -3.709  -2.858  1.00  0.00              
ATOM    318  HG2 PRO    20      15.741  -2.453  -2.969  1.00  0.00              
ATOM    319  C   PRO    20      11.869  -3.519  -4.433  1.00  0.00              
ATOM    320  O   PRO    20      11.356  -3.902  -3.381  1.00  0.00              
ATOM    321  N   SER    21      11.635  -4.202  -5.559  1.00  0.00              
ATOM    322  HN  SER    21      12.154  -3.999  -6.383  1.00  0.00              
ATOM    323  CA  SER    21      10.757  -5.338  -5.640  1.00  0.00              
ATOM    324  HA  SER    21       9.942  -5.009  -5.024  1.00  0.00              
ATOM    325  CB  SER    21      10.255  -5.505  -7.085  1.00  0.00              
ATOM    326  HB1 SER    21       9.513  -4.738  -7.404  1.00  0.00              
ATOM    327  HB2 SER    21      11.132  -5.498  -7.765  1.00  0.00              
ATOM    328  OG  SER    21       9.505  -6.685  -7.316  1.00  0.00              
ATOM    329  HG1 SER    21      10.051  -7.479  -7.224  1.00  0.00              
ATOM    330  C   SER    21      11.348  -6.489  -4.909  1.00  0.00              
ATOM    331  O   SER    21      12.525  -6.831  -5.018  1.00  0.00              
ATOM    332  N   SER    22      10.534  -7.168  -4.077  1.00  0.00              
ATOM    333  HN  SER    22       9.606  -6.885  -4.276  1.00  0.00              
ATOM    334  CA  SER    22      10.747  -7.983  -2.924  1.00  0.00              
ATOM    335  HA  SER    22      11.402  -8.764  -3.285  1.00  0.00              
ATOM    336  CB  SER    22      11.488  -7.062  -1.938  1.00  0.00              
ATOM    337  HB1 SER    22      12.424  -6.827  -2.488  1.00  0.00              
ATOM    338  HB2 SER    22      10.895  -6.134  -1.771  1.00  0.00              
ATOM    339  OG  SER    22      11.868  -7.780  -0.776  1.00  0.00              
ATOM    340  HG1 SER    22      12.764  -7.579  -0.475  1.00  0.00              
ATOM    341  C   SER    22       9.400  -8.388  -2.428  1.00  0.00              
ATOM    342  O   SER    22       8.334  -7.862  -2.732  1.00  0.00              
ATOM    343  N   PRO    23       9.273  -9.446  -1.685  1.00  0.00              
ATOM    344  CD  PRO    23      10.311 -10.459  -1.564  1.00  0.00              
ATOM    345  HD1 PRO    23      11.378 -10.161  -1.634  1.00  0.00              
ATOM    346  HD2 PRO    23      10.102 -11.170  -2.397  1.00  0.00              
ATOM    347  CA  PRO    23       8.134  -9.782  -0.889  1.00  0.00              
ATOM    348  HA  PRO    23       7.196  -9.989  -1.395  1.00  0.00              
ATOM    349  CB  PRO    23       8.512 -11.068  -0.171  1.00  0.00              
ATOM    350  HB1 PRO    23       7.915 -11.341   0.721  1.00  0.00              
ATOM    351  HB2 PRO    23       8.127 -11.998  -0.644  1.00  0.00              
ATOM    352  CG  PRO    23      10.031 -11.288  -0.304  1.00  0.00              
ATOM    353  HG1 PRO    23      10.637 -10.938   0.565  1.00  0.00              
ATOM    354  HG2 PRO    23      10.203 -12.354  -0.550  1.00  0.00              
ATOM    355  C   PRO    23       7.812  -8.756   0.146  1.00  0.00              
ATOM    356  O   PRO    23       6.671  -8.540   0.538  1.00  0.00              
ATOM    357  N   GLN    24       8.764  -8.061   0.778  1.00  0.00              
ATOM    358  HN  GLN    24       9.714  -8.203   0.495  1.00  0.00              
ATOM    359  CA  GLN    24       8.573  -7.057   1.781  1.00  0.00              
ATOM    360  HA  GLN    24       8.042  -7.436   2.643  1.00  0.00              
ATOM    361  CB  GLN    24       9.946  -6.570   2.290  1.00  0.00              
ATOM    362  HB1 GLN    24      10.613  -7.423   2.547  1.00  0.00              
ATOM    363  HB2 GLN    24      10.419  -6.187   1.360  1.00  0.00              
ATOM    364  CG  GLN    24      10.064  -5.415   3.283  1.00  0.00              
ATOM    365  HG1 GLN    24       9.580  -4.475   2.939  1.00  0.00              
ATOM    366  HG2 GLN    24       9.527  -5.741   4.197  1.00  0.00              
ATOM    367  CD  GLN    24      11.518  -5.109   3.629  1.00  0.00              
ATOM    368  OE1 GLN    24      12.368  -5.092   2.749  1.00  0.00              
ATOM    369  NE2 GLN    24      11.801  -4.690   4.894  1.00  0.00              
ATOM    370 1HE2 GLN    24      12.686  -4.290   5.139  1.00  0.00              
ATOM    371 2HE2 GLN    24      10.979  -4.480   5.423  1.00  0.00              
ATOM    372  C   GLN    24       7.795  -5.868   1.337  1.00  0.00              
ATOM    373  O   GLN    24       7.041  -5.187   2.035  1.00  0.00              
ATOM    374  N   GLN    25       7.864  -5.565   0.028  1.00  0.00              
ATOM    375  HN  GLN    25       8.325  -6.259  -0.504  1.00  0.00              
ATOM    376  CA  GLN    25       7.165  -4.514  -0.645  1.00  0.00              
ATOM    377  HA  GLN    25       7.281  -3.713   0.075  1.00  0.00              
ATOM    378  CB  GLN    25       7.837  -4.060  -1.952  1.00  0.00              
ATOM    379  HB1 GLN    25       8.834  -3.713  -1.610  1.00  0.00              
ATOM    380  HB2 GLN    25       8.168  -4.955  -2.520  1.00  0.00              
ATOM    381  CG  GLN    25       7.163  -2.948  -2.763  1.00  0.00              
ATOM    382  HG1 GLN    25       6.055  -2.981  -2.668  1.00  0.00              
ATOM    383  HG2 GLN    25       7.525  -2.030  -2.247  1.00  0.00              
ATOM    384  CD  GLN    25       7.634  -3.140  -4.191  1.00  0.00              
ATOM    385  OE1 GLN    25       7.478  -4.235  -4.734  1.00  0.00              
ATOM    386  NE2 GLN    25       7.894  -1.942  -4.764  1.00  0.00              
ATOM    387 1HE2 GLN    25       8.379  -1.999  -5.637  1.00  0.00              
ATOM    388 2HE2 GLN    25       8.162  -1.174  -4.178  1.00  0.00              
ATOM    389  C   GLN    25       5.761  -4.909  -0.930  1.00  0.00              
ATOM    390  O   GLN    25       4.846  -4.226  -0.473  1.00  0.00              
ATOM    391  N   GLN    26       5.586  -6.032  -1.661  1.00  0.00              
ATOM    392  HN  GLN    26       6.346  -6.520  -2.085  1.00  0.00              
ATOM    393  CA  GLN    26       4.283  -6.463  -2.039  1.00  0.00              
ATOM    394  HA  GLN    26       3.629  -5.798  -2.585  1.00  0.00              
ATOM    395  CB  GLN    26       4.467  -7.646  -3.012  1.00  0.00              
ATOM    396  HB1 GLN    26       5.122  -7.236  -3.811  1.00  0.00              
ATOM    397  HB2 GLN    26       5.046  -8.448  -2.516  1.00  0.00              
ATOM    398  CG  GLN    26       3.302  -8.376  -3.682  1.00  0.00              
ATOM    399  HG1 GLN    26       2.622  -8.977  -3.032  1.00  0.00              
ATOM    400  HG2 GLN    26       2.758  -7.579  -4.230  1.00  0.00              
ATOM    401  CD  GLN    26       3.771  -9.201  -4.865  1.00  0.00              
ATOM    402  OE1 GLN    26       4.293  -8.591  -5.785  1.00  0.00              
ATOM    403  NE2 GLN    26       3.519 -10.548  -4.933  1.00  0.00              
ATOM    404 1HE2 GLN    26       3.505 -10.980  -4.035  1.00  0.00              
ATOM    405 2HE2 GLN    26       3.776 -10.955  -5.807  1.00  0.00              
ATOM    406  C   GLN    26       3.549  -6.813  -0.784  1.00  0.00              
ATOM    407  O   GLN    26       2.378  -6.449  -0.837  1.00  0.00              
ATOM    408  N   GLN    27       4.118  -7.406   0.277  1.00  0.00              
ATOM    409  HN  GLN    27       5.059  -7.736   0.270  1.00  0.00              
ATOM    410  CA  GLN    27       3.362  -7.667   1.466  1.00  0.00              
ATOM    411  HA  GLN    27       2.581  -8.371   1.243  1.00  0.00              
ATOM    412  CB  GLN    27       4.124  -8.453   2.554  1.00  0.00              
ATOM    413  HB1 GLN    27       5.067  -7.907   2.787  1.00  0.00              
ATOM    414  HB2 GLN    27       3.673  -8.327   3.563  1.00  0.00              
ATOM    415  CG  GLN    27       4.295  -9.925   2.206  1.00  0.00              
ATOM    416  HG1 GLN    27       3.294 -10.379   2.059  1.00  0.00              
ATOM    417  HG2 GLN    27       4.768 -10.182   1.228  1.00  0.00              
ATOM    418  CD  GLN    27       5.045 -10.655   3.311  1.00  0.00              
ATOM    419  OE1 GLN    27       4.645 -10.744   4.463  1.00  0.00              
ATOM    420  NE2 GLN    27       6.264 -11.228   3.074  1.00  0.00              
ATOM    421 1HE2 GLN    27       6.685 -11.793   3.778  1.00  0.00              
ATOM    422 2HE2 GLN    27       6.667 -11.210   2.161  1.00  0.00              
ATOM    423  C   GLN    27       2.849  -6.436   2.113  1.00  0.00              
ATOM    424  O   GLN    27       1.662  -6.432   2.462  1.00  0.00              
ATOM    425  N   GLN    28       3.647  -5.358   2.141  1.00  0.00              
ATOM    426  HN  GLN    28       4.477  -5.490   1.606  1.00  0.00              
ATOM    427  CA  GLN    28       3.342  -4.097   2.739  1.00  0.00              
ATOM    428  HA  GLN    28       2.774  -4.346   3.630  1.00  0.00              
ATOM    429  CB  GLN    28       4.687  -3.433   3.075  1.00  0.00              
ATOM    430  HB1 GLN    28       5.260  -4.182   3.664  1.00  0.00              
ATOM    431  HB2 GLN    28       5.414  -3.250   2.256  1.00  0.00              
ATOM    432  CG  GLN    28       4.487  -2.375   4.155  1.00  0.00              
ATOM    433  HG1 GLN    28       3.903  -1.537   3.721  1.00  0.00              
ATOM    434  HG2 GLN    28       3.923  -2.642   5.072  1.00  0.00              
ATOM    435  CD  GLN    28       5.854  -1.841   4.563  1.00  0.00              
ATOM    436  OE1 GLN    28       6.554  -2.438   5.384  1.00  0.00              
ATOM    437  NE2 GLN    28       6.206  -0.747   3.839  1.00  0.00              
ATOM    438 1HE2 GLN    28       5.733  -0.580   2.971  1.00  0.00              
ATOM    439 2HE2 GLN    28       6.601   0.051   4.305  1.00  0.00              
ATOM    440  C   GLN    28       2.537  -3.169   1.882  1.00  0.00              
ATOM    441  O   GLN    28       1.898  -2.326   2.509  1.00  0.00              
ATOM    442  N   VAL    29       2.514  -3.400   0.559  1.00  0.00              
ATOM    443  HN  VAL    29       3.201  -4.035   0.207  1.00  0.00              
ATOM    444  CA  VAL    29       1.473  -2.727  -0.156  1.00  0.00              
ATOM    445  HA  VAL    29       1.395  -1.712   0.213  1.00  0.00              
ATOM    446  CB  VAL    29       1.814  -2.707  -1.622  1.00  0.00              
ATOM    447  HB  VAL    29       1.910  -3.767  -1.951  1.00  0.00              
ATOM    448  CG1 VAL    29       0.685  -2.021  -2.406  1.00  0.00              
ATOM    449 1HG1 VAL    29       0.827  -1.965  -3.508  1.00  0.00              
ATOM    450 2HG1 VAL    29      -0.302  -2.494  -2.245  1.00  0.00              
ATOM    451 3HG1 VAL    29       0.508  -0.978  -2.038  1.00  0.00              
ATOM    452  CG2 VAL    29       3.174  -2.022  -1.854  1.00  0.00              
ATOM    453 1HG2 VAL    29       3.397  -1.000  -1.485  1.00  0.00              
ATOM    454 2HG2 VAL    29       4.058  -2.651  -1.612  1.00  0.00              
ATOM    455 3HG2 VAL    29       3.216  -1.920  -2.968  1.00  0.00              
ATOM    456  C   VAL    29       0.158  -3.382   0.043  1.00  0.00              
ATOM    457  O   VAL    29      -0.836  -2.654   0.123  1.00  0.00              
ATOM    458  N   LEU    30       0.031  -4.708   0.200  1.00  0.00              
ATOM    459  HN  LEU    30       0.848  -5.262   0.359  1.00  0.00              
ATOM    460  CA  LEU    30      -1.119  -5.458  -0.205  1.00  0.00              
ATOM    461  HA  LEU    30      -1.602  -5.052  -1.079  1.00  0.00              
ATOM    462  CB  LEU    30      -0.601  -6.896  -0.369  1.00  0.00              
ATOM    463  HB1 LEU    30       0.200  -6.875  -1.137  1.00  0.00              
ATOM    464  HB2 LEU    30      -0.343  -7.197   0.668  1.00  0.00              
ATOM    465  CG  LEU    30      -1.589  -7.977  -0.845  1.00  0.00              
ATOM    466  HG  LEU    30      -2.153  -8.253   0.078  1.00  0.00              
ATOM    467  CD1 LEU    30      -2.597  -7.504  -1.910  1.00  0.00              
ATOM    468 1HD1 LEU    30      -3.095  -8.372  -2.386  1.00  0.00              
ATOM    469 2HD1 LEU    30      -3.312  -6.744  -1.520  1.00  0.00              
ATOM    470 3HD1 LEU    30      -1.984  -6.911  -2.629  1.00  0.00              
ATOM    471  CD2 LEU    30      -0.798  -9.223  -1.285  1.00  0.00              
ATOM    472 1HD2 LEU    30      -1.565  -9.977  -1.556  1.00  0.00              
ATOM    473 2HD2 LEU    30      -0.249  -9.086  -2.248  1.00  0.00              
ATOM    474 3HD2 LEU    30      -0.081  -9.663  -0.575  1.00  0.00              
ATOM    475  C   LEU    30      -2.148  -5.300   0.856  1.00  0.00              
ATOM    476  O   LEU    30      -3.332  -5.249   0.542  1.00  0.00              
ATOM    477  N   ASN    31      -1.754  -5.165   2.138  1.00  0.00              
ATOM    478  HN  ASN    31      -0.791  -5.344   2.312  1.00  0.00              
ATOM    479  CA  ASN    31      -2.611  -4.831   3.227  1.00  0.00              
ATOM    480  HA  ASN    31      -3.269  -5.689   3.348  1.00  0.00              
ATOM    481  CB  ASN    31      -1.754  -4.707   4.503  1.00  0.00              
ATOM    482  HB1 ASN    31      -1.025  -3.892   4.381  1.00  0.00              
ATOM    483  HB2 ASN    31      -2.268  -4.425   5.448  1.00  0.00              
ATOM    484  CG  ASN    31      -0.973  -5.987   4.769  1.00  0.00              
ATOM    485  OD1 ASN    31      -1.602  -7.037   4.874  1.00  0.00              
ATOM    486  ND2 ASN    31       0.366  -5.816   4.931  1.00  0.00              
ATOM    487 1HD2 ASN    31       0.950  -6.624   4.993  1.00  0.00              
ATOM    488 2HD2 ASN    31       0.765  -4.923   4.738  1.00  0.00              
ATOM    489  C   ASN    31      -3.440  -3.598   3.186  1.00  0.00              
ATOM    490  O   ASN    31      -4.605  -3.541   3.583  1.00  0.00              
ATOM    491  N   ILE    32      -2.890  -2.487   2.653  1.00  0.00              
ATOM    492  HN  ILE    32      -1.932  -2.458   2.344  1.00  0.00              
ATOM    493  CA  ILE    32      -3.549  -1.225   2.545  1.00  0.00              
ATOM    494  HA  ILE    32      -4.113  -1.028   3.447  1.00  0.00              
ATOM    495  CB  ILE    32      -2.500  -0.183   2.283  1.00  0.00              
ATOM    496  HB  ILE    32      -1.849  -0.558   1.463  1.00  0.00              
ATOM    497  CG2 ILE    32      -2.970   1.118   1.620  1.00  0.00              
ATOM    498 1HG2 ILE    32      -2.369   2.034   1.747  1.00  0.00              
ATOM    499 2HG2 ILE    32      -2.917   1.072   0.508  1.00  0.00              
ATOM    500 3HG2 ILE    32      -3.909   1.542   2.050  1.00  0.00              
ATOM    501  CG1 ILE    32      -1.510   0.119   3.411  1.00  0.00              
ATOM    502 1HG1 ILE    32      -1.864   0.979   4.020  1.00  0.00              
ATOM    503 2HG1 ILE    32      -1.569  -0.674   4.188  1.00  0.00              
ATOM    504  CD  ILE    32      -0.111   0.384   2.848  1.00  0.00              
ATOM    505  HD1 ILE    32       0.267  -0.423   2.189  1.00  0.00              
ATOM    506  HD2 ILE    32      -0.195   1.281   2.206  1.00  0.00              
ATOM    507  HD3 ILE    32       0.569   0.497   3.720  1.00  0.00              
ATOM    508  C   ILE    32      -4.612  -1.134   1.504  1.00  0.00              
ATOM    509  O   ILE    32      -5.554  -0.347   1.541  1.00  0.00              
ATOM    510  N   LEU    33      -4.394  -1.971   0.466  1.00  0.00              
ATOM    511  HN  LEU    33      -3.588  -2.541   0.338  1.00  0.00              
ATOM    512  CA  LEU    33      -5.399  -2.182  -0.524  1.00  0.00              
ATOM    513  HA  LEU    33      -5.744  -1.325  -1.087  1.00  0.00              
ATOM    514  CB  LEU    33      -4.953  -3.117  -1.655  1.00  0.00              
ATOM    515  HB1 LEU    33      -4.745  -4.138  -1.281  1.00  0.00              
ATOM    516  HB2 LEU    33      -5.654  -3.035  -2.505  1.00  0.00              
ATOM    517  CG  LEU    33      -3.562  -2.649  -2.145  1.00  0.00              
ATOM    518  HG  LEU    33      -2.775  -2.542  -1.376  1.00  0.00              
ATOM    519  CD1 LEU    33      -2.950  -3.571  -3.210  1.00  0.00              
ATOM    520 1HD1 LEU    33      -2.998  -4.616  -2.832  1.00  0.00              
ATOM    521 2HD1 LEU    33      -3.477  -3.552  -4.189  1.00  0.00              
ATOM    522 3HD1 LEU    33      -1.882  -3.264  -3.285  1.00  0.00              
ATOM    523  CD2 LEU    33      -3.529  -1.308  -2.890  1.00  0.00              
ATOM    524 1HD2 LEU    33      -4.195  -1.363  -3.782  1.00  0.00              
ATOM    525 2HD2 LEU    33      -4.029  -0.517  -2.286  1.00  0.00              
ATOM    526 3HD2 LEU    33      -2.509  -0.921  -3.063  1.00  0.00              
ATOM    527  C   LEU    33      -6.579  -2.898   0.038  1.00  0.00              
ATOM    528  O   LEU    33      -7.717  -2.568  -0.297  1.00  0.00              
ATOM    529  N   LYS    34      -6.317  -4.004   0.759  1.00  0.00              
ATOM    530  HN  LYS    34      -5.381  -4.152   1.051  1.00  0.00              
ATOM    531  CA  LYS    34      -7.356  -4.945   1.035  1.00  0.00              
ATOM    532  HA  LYS    34      -8.008  -4.843   0.173  1.00  0.00              
ATOM    533  CB  LYS    34      -6.809  -6.371   1.131  1.00  0.00              
ATOM    534  HB1 LYS    34      -7.588  -7.161   1.140  1.00  0.00              
ATOM    535  HB2 LYS    34      -6.181  -6.565   0.226  1.00  0.00              
ATOM    536  CG  LYS    34      -5.900  -6.635   2.329  1.00  0.00              
ATOM    537  HG1 LYS    34      -5.062  -5.903   2.231  1.00  0.00              
ATOM    538  HG2 LYS    34      -6.481  -6.435   3.258  1.00  0.00              
ATOM    539  CD  LYS    34      -5.367  -8.065   2.217  1.00  0.00              
ATOM    540  HD1 LYS    34      -6.204  -8.757   2.465  1.00  0.00              
ATOM    541  HD2 LYS    34      -5.124  -8.246   1.155  1.00  0.00              
ATOM    542  CE  LYS    34      -4.038  -8.383   2.896  1.00  0.00              
ATOM    543  HE1 LYS    34      -3.680  -9.433   2.802  1.00  0.00              
ATOM    544  HE2 LYS    34      -3.157  -7.850   2.469  1.00  0.00              
ATOM    545  NZ  LYS    34      -4.248  -8.186   4.347  1.00  0.00              
ATOM    546  HZ1 LYS    34      -4.214  -7.162   4.538  1.00  0.00              
ATOM    547  HZ2 LYS    34      -5.061  -8.562   4.879  1.00  0.00              
ATOM    548  HZ3 LYS    34      -3.434  -8.674   4.782  1.00  0.00              
ATOM    549  C   LYS    34      -8.168  -4.582   2.232  1.00  0.00              
ATOM    550  O   LYS    34      -9.355  -4.906   2.269  1.00  0.00              
ATOM    551  N   SER    35      -7.662  -3.732   3.138  1.00  0.00              
ATOM    552  HN  SER    35      -6.690  -3.701   3.395  1.00  0.00              
ATOM    553  CA  SER    35      -8.323  -2.869   4.063  1.00  0.00              
ATOM    554  HA  SER    35      -8.937  -3.502   4.673  1.00  0.00              
ATOM    555  CB  SER    35      -7.227  -2.123   4.850  1.00  0.00              
ATOM    556  HB1 SER    35      -6.410  -1.839   4.157  1.00  0.00              
ATOM    557  HB2 SER    35      -7.542  -1.229   5.433  1.00  0.00              
ATOM    558  OG  SER    35      -6.743  -3.045   5.810  1.00  0.00              
ATOM    559  HG1 SER    35      -7.286  -3.109   6.598  1.00  0.00              
ATOM    560  C   SER    35      -9.149  -1.848   3.352  1.00  0.00              
ATOM    561  O   SER    35     -10.145  -1.432   3.936  1.00  0.00              
ATOM    562  N   ASN    36      -8.791  -1.276   2.181  1.00  0.00              
ATOM    563  HN  ASN    36      -7.985  -1.442   1.629  1.00  0.00              
ATOM    564  CA  ASN    36      -9.624  -0.186   1.770  1.00  0.00              
ATOM    565  HA  ASN    36     -10.510  -0.079   2.368  1.00  0.00              
ATOM    566  CB  ASN    36      -8.785   1.099   1.811  1.00  0.00              
ATOM    567  HB1 ASN    36      -7.906   0.822   1.180  1.00  0.00              
ATOM    568  HB2 ASN    36      -9.436   1.951   1.511  1.00  0.00              
ATOM    569  CG  ASN    36      -8.090   1.389   3.130  1.00  0.00              
ATOM    570  OD1 ASN    36      -8.655   1.335   4.220  1.00  0.00              
ATOM    571  ND2 ASN    36      -6.763   1.661   3.028  1.00  0.00              
ATOM    572 1HD2 ASN    36      -6.338   1.533   2.140  1.00  0.00              
ATOM    573 2HD2 ASN    36      -6.064   1.706   3.739  1.00  0.00              
ATOM    574  C   ASN    36     -10.038  -0.465   0.360  1.00  0.00              
ATOM    575  O   ASN    36      -9.233  -0.188  -0.525  1.00  0.00              
ATOM    576  N   PRO    37     -11.198  -0.927  -0.005  1.00  0.00              
ATOM    577  CD  PRO    37     -11.910  -1.801   0.917  1.00  0.00              
ATOM    578  HD1 PRO    37     -12.130  -1.302   1.889  1.00  0.00              
ATOM    579  HD2 PRO    37     -11.390  -2.779   1.012  1.00  0.00              
ATOM    580  CA  PRO    37     -11.445  -1.518  -1.291  1.00  0.00              
ATOM    581  HA  PRO    37     -10.625  -2.161  -1.567  1.00  0.00              
ATOM    582  CB  PRO    37     -12.756  -2.290  -1.156  1.00  0.00              
ATOM    583  HB1 PRO    37     -13.472  -1.966  -1.947  1.00  0.00              
ATOM    584  HB2 PRO    37     -12.616  -3.389  -1.213  1.00  0.00              
ATOM    585  CG  PRO    37     -13.277  -2.050   0.260  1.00  0.00              
ATOM    586  HG1 PRO    37     -13.940  -1.161   0.287  1.00  0.00              
ATOM    587  HG2 PRO    37     -13.781  -2.948   0.678  1.00  0.00              
ATOM    588  C   PRO    37     -11.615  -0.424  -2.283  1.00  0.00              
ATOM    589  O   PRO    37     -11.463  -0.713  -3.466  1.00  0.00              
ATOM    590  N   GLN    38     -11.828   0.832  -1.844  1.00  0.00              
ATOM    591  HN  GLN    38     -11.833   1.033  -0.871  1.00  0.00              
ATOM    592  CA  GLN    38     -11.910   1.929  -2.760  1.00  0.00              
ATOM    593  HA  GLN    38     -12.362   1.519  -3.650  1.00  0.00              
ATOM    594  CB  GLN    38     -12.648   3.150  -2.189  1.00  0.00              
ATOM    595  HB1 GLN    38     -12.807   3.796  -3.079  1.00  0.00              
ATOM    596  HB2 GLN    38     -13.727   2.957  -2.014  1.00  0.00              
ATOM    597  CG  GLN    38     -12.022   3.932  -1.031  1.00  0.00              
ATOM    598  HG1 GLN    38     -10.926   4.056  -1.127  1.00  0.00              
ATOM    599  HG2 GLN    38     -12.346   4.995  -1.057  1.00  0.00              
ATOM    600  CD  GLN    38     -12.240   3.306   0.333  1.00  0.00              
ATOM    601  OE1 GLN    38     -11.715   2.224   0.629  1.00  0.00              
ATOM    602  NE2 GLN    38     -13.170   3.845   1.165  1.00  0.00              
ATOM    603 1HE2 GLN    38     -13.726   4.653   1.000  1.00  0.00              
ATOM    604 2HE2 GLN    38     -13.646   3.234   1.799  1.00  0.00              
ATOM    605  C   GLN    38     -10.549   2.350  -3.210  1.00  0.00              
ATOM    606  O   GLN    38     -10.419   3.085  -4.195  1.00  0.00              
ATOM    607  N   LEU    39      -9.456   1.772  -2.699  1.00  0.00              
ATOM    608  HN  LEU    39      -9.530   1.303  -1.820  1.00  0.00              
ATOM    609  CA  LEU    39      -8.099   2.004  -3.095  1.00  0.00              
ATOM    610  HA  LEU    39      -8.056   2.905  -3.701  1.00  0.00              
ATOM    611  CB  LEU    39      -7.045   1.984  -1.971  1.00  0.00              
ATOM    612  HB1 LEU    39      -7.153   1.064  -1.369  1.00  0.00              
ATOM    613  HB2 LEU    39      -6.097   1.821  -2.530  1.00  0.00              
ATOM    614  CG  LEU    39      -6.997   3.090  -0.914  1.00  0.00              
ATOM    615  HG  LEU    39      -7.920   3.012  -0.293  1.00  0.00              
ATOM    616  CD1 LEU    39      -5.858   2.976   0.120  1.00  0.00              
ATOM    617 1HD1 LEU    39      -5.852   1.923   0.477  1.00  0.00              
ATOM    618 2HD1 LEU    39      -4.817   3.243  -0.142  1.00  0.00              
ATOM    619 3HD1 LEU    39      -6.196   3.583   0.989  1.00  0.00              
ATOM    620  CD2 LEU    39      -6.865   4.451  -1.612  1.00  0.00              
ATOM    621 1HD2 LEU    39      -7.493   4.722  -2.485  1.00  0.00              
ATOM    622 2HD2 LEU    39      -7.186   5.290  -0.964  1.00  0.00              
ATOM    623 3HD2 LEU    39      -5.798   4.495  -1.905  1.00  0.00              
ATOM    624  C   LEU    39      -7.729   0.905  -4.021  1.00  0.00              
ATOM    625  O   LEU    39      -7.006   1.167  -4.984  1.00  0.00              
ATOM    626  N   MET    40      -8.135  -0.366  -3.821  1.00  0.00              
ATOM    627  HN  MET    40      -8.627  -0.495  -2.970  1.00  0.00              
ATOM    628  CA  MET    40      -8.119  -1.429  -4.788  1.00  0.00              
ATOM    629  HA  MET    40      -7.094  -1.650  -5.036  1.00  0.00              
ATOM    630  CB  MET    40      -8.642  -2.757  -4.233  1.00  0.00              
ATOM    631  HB1 MET    40      -8.078  -3.105  -3.347  1.00  0.00              
ATOM    632  HB2 MET    40      -9.681  -2.528  -3.930  1.00  0.00              
ATOM    633  CG  MET    40      -8.606  -3.915  -5.247  1.00  0.00              
ATOM    634  HG1 MET    40      -9.147  -4.814  -4.889  1.00  0.00              
ATOM    635  HG2 MET    40      -9.184  -3.666  -6.163  1.00  0.00              
ATOM    636  SD  MET    40      -7.027  -4.322  -6.055  1.00  0.00              
ATOM    637  CE  MET    40      -6.588  -5.789  -5.076  1.00  0.00              
ATOM    638  HE1 MET    40      -5.831  -6.340  -5.669  1.00  0.00              
ATOM    639  HE2 MET    40      -6.187  -5.598  -4.059  1.00  0.00              
ATOM    640  HE3 MET    40      -7.528  -6.381  -5.127  1.00  0.00              
ATOM    641  C   MET    40      -8.853  -1.040  -6.027  1.00  0.00              
ATOM    642  O   MET    40      -8.329  -1.244  -7.118  1.00  0.00              
ATOM    643  N   ALA    41     -10.017  -0.374  -5.977  1.00  0.00              
ATOM    644  HN  ALA    41     -10.495  -0.155  -5.125  1.00  0.00              
ATOM    645  CA  ALA    41     -10.551   0.066  -7.227  1.00  0.00              
ATOM    646  HA  ALA    41     -10.644  -0.758  -7.929  1.00  0.00              
ATOM    647  CB  ALA    41     -11.911   0.760  -7.047  1.00  0.00              
ATOM    648  HB1 ALA    41     -12.181   1.102  -8.073  1.00  0.00              
ATOM    649  HB2 ALA    41     -12.667   0.108  -6.578  1.00  0.00              
ATOM    650  HB3 ALA    41     -11.774   1.615  -6.337  1.00  0.00              
ATOM    651  C   ALA    41      -9.671   0.928  -8.067  1.00  0.00              
ATOM    652  O   ALA    41      -9.527   0.802  -9.286  1.00  0.00              
ATOM    653  N   ALA    42      -9.099   1.965  -7.445  1.00  0.00              
ATOM    654  HN  ALA    42      -9.261   2.080  -6.465  1.00  0.00              
ATOM    655  CA  ALA    42      -8.140   2.850  -8.031  1.00  0.00              
ATOM    656  HA  ALA    42      -8.646   3.368  -8.827  1.00  0.00              
ATOM    657  CB  ALA    42      -7.536   3.838  -7.014  1.00  0.00              
ATOM    658  HB1 ALA    42      -6.920   3.393  -6.203  1.00  0.00              
ATOM    659  HB2 ALA    42      -6.916   4.558  -7.593  1.00  0.00              
ATOM    660  HB3 ALA    42      -8.391   4.393  -6.566  1.00  0.00              
ATOM    661  C   ALA    42      -6.941   2.243  -8.666  1.00  0.00              
ATOM    662  O   ALA    42      -6.597   2.450  -9.829  1.00  0.00              
ATOM    663  N   PHE    43      -6.395   1.269  -7.924  1.00  0.00              
ATOM    664  HN  PHE    43      -6.751   1.105  -7.008  1.00  0.00              
ATOM    665  CA  PHE    43      -5.222   0.509  -8.260  1.00  0.00              
ATOM    666  HA  PHE    43      -4.480   1.275  -8.430  1.00  0.00              
ATOM    667  CB  PHE    43      -4.803  -0.342  -7.051  1.00  0.00              
ATOM    668  HB1 PHE    43      -4.815   0.514  -6.343  1.00  0.00              
ATOM    669  HB2 PHE    43      -5.564  -1.130  -6.857  1.00  0.00              
ATOM    670  CG  PHE    43      -3.422  -0.909  -7.051  1.00  0.00              
ATOM    671  CD1 PHE    43      -3.197  -2.260  -7.073  1.00  0.00              
ATOM    672  HD1 PHE    43      -3.990  -2.992  -7.122  1.00  0.00              
ATOM    673  CE1 PHE    43      -1.908  -2.690  -6.826  1.00  0.00              
ATOM    674  HE1 PHE    43      -1.656  -3.724  -6.963  1.00  0.00              
ATOM    675  CZ  PHE    43      -0.882  -1.804  -6.614  1.00  0.00              
ATOM    676  HZ  PHE    43       0.092  -2.262  -6.625  1.00  0.00              
ATOM    677  CD2 PHE    43      -2.413  -0.005  -6.805  1.00  0.00              
ATOM    678  HD2 PHE    43      -2.606   1.061  -6.820  1.00  0.00              
ATOM    679  CE2 PHE    43      -1.136  -0.453  -6.588  1.00  0.00              
ATOM    680  HE2 PHE    43      -0.360   0.255  -6.299  1.00  0.00              
ATOM    681  C   PHE    43      -5.401  -0.416  -9.410  1.00  0.00              
ATOM    682  O   PHE    43      -4.441  -0.700 -10.123  1.00  0.00              
ATOM    683  N   ILE    44      -6.567  -0.889  -9.876  1.00  0.00              
ATOM    684  HN  ILE    44      -7.366  -0.627  -9.339  1.00  0.00              
ATOM    685  CA  ILE    44      -6.662  -1.791 -10.994  1.00  0.00              
ATOM    686  HA  ILE    44      -5.706  -2.261 -11.186  1.00  0.00              
ATOM    687  CB  ILE    44      -7.582  -2.970 -10.863  1.00  0.00              
ATOM    688  HB  ILE    44      -8.624  -2.689 -10.589  1.00  0.00              
ATOM    689  CG2 ILE    44      -7.423  -3.719 -12.183  1.00  0.00              
ATOM    690 1HG2 ILE    44      -8.085  -3.279 -12.959  1.00  0.00              
ATOM    691 2HG2 ILE    44      -6.371  -3.832 -12.506  1.00  0.00              
ATOM    692 3HG2 ILE    44      -7.876  -4.736 -12.099  1.00  0.00              
ATOM    693  CG1 ILE    44      -7.205  -3.894  -9.695  1.00  0.00              
ATOM    694 1HG1 ILE    44      -6.223  -4.346  -9.959  1.00  0.00              
ATOM    695 2HG1 ILE    44      -7.098  -3.339  -8.739  1.00  0.00              
ATOM    696  CD  ILE    44      -8.198  -5.029  -9.421  1.00  0.00              
ATOM    697  HD1 ILE    44      -8.536  -5.543 -10.342  1.00  0.00              
ATOM    698  HD2 ILE    44      -7.649  -5.821  -8.885  1.00  0.00              
ATOM    699  HD3 ILE    44      -9.033  -4.630  -8.802  1.00  0.00              
ATOM    700  C   ILE    44      -6.820  -0.968 -12.218  1.00  0.00              
ATOM    701  O   ILE    44      -6.016  -1.130 -13.144  1.00  0.00              
ATOM    702  N   LYS    45      -7.660   0.081 -12.258  1.00  0.00              
ATOM    703  HN  LYS    45      -8.280   0.156 -11.482  1.00  0.00              
ATOM    704  CA  LYS    45      -7.712   1.144 -13.216  1.00  0.00              
ATOM    705  HA  LYS    45      -7.835   0.572 -14.119  1.00  0.00              
ATOM    706  CB  LYS    45      -8.859   2.129 -12.934  1.00  0.00              
ATOM    707  HB1 LYS    45      -8.506   2.825 -12.138  1.00  0.00              
ATOM    708  HB2 LYS    45      -9.051   2.737 -13.846  1.00  0.00              
ATOM    709  CG  LYS    45     -10.187   1.480 -12.521  1.00  0.00              
ATOM    710  HG1 LYS    45     -10.432   0.515 -13.011  1.00  0.00              
ATOM    711  HG2 LYS    45     -10.067   1.213 -11.451  1.00  0.00              
ATOM    712  CD  LYS    45     -11.467   2.318 -12.562  1.00  0.00              
ATOM    713  HD1 LYS    45     -11.683   2.628 -13.609  1.00  0.00              
ATOM    714  HD2 LYS    45     -12.126   1.443 -12.390  1.00  0.00              
ATOM    715  CE  LYS    45     -11.851   3.299 -11.458  1.00  0.00              
ATOM    716  HE1 LYS    45     -12.950   3.477 -11.480  1.00  0.00              
ATOM    717  HE2 LYS    45     -11.591   2.914 -10.447  1.00  0.00              
ATOM    718  NZ  LYS    45     -11.260   4.647 -11.623  1.00  0.00              
ATOM    719  HZ1 LYS    45     -11.496   5.367 -10.910  1.00  0.00              
ATOM    720  HZ2 LYS    45     -10.265   4.469 -11.834  1.00  0.00              
ATOM    721  HZ3 LYS    45     -11.774   4.914 -12.494  1.00  0.00              
ATOM    722  C   LYS    45      -6.423   1.831 -13.497  1.00  0.00              
ATOM    723  O   LYS    45      -6.084   2.066 -14.650  1.00  0.00              
ATOM    724  N   GLN    46      -5.463   2.004 -12.570  1.00  0.00              
ATOM    725  HN  GLN    46      -5.774   1.828 -11.637  1.00  0.00              
ATOM    726  CA  GLN    46      -4.217   2.602 -12.941  1.00  0.00              
ATOM    727  HA  GLN    46      -4.272   3.036 -13.928  1.00  0.00              
ATOM    728  CB  GLN    46      -3.804   3.624 -11.865  1.00  0.00              
ATOM    729  HB1 GLN    46      -4.073   3.149 -10.896  1.00  0.00              
ATOM    730  HB2 GLN    46      -2.737   3.906 -11.884  1.00  0.00              
ATOM    731  CG  GLN    46      -4.521   4.972 -12.040  1.00  0.00              
ATOM    732  HG1 GLN    46      -4.252   5.513 -12.974  1.00  0.00              
ATOM    733  HG2 GLN    46      -5.586   4.657 -12.159  1.00  0.00              
ATOM    734  CD  GLN    46      -4.303   5.805 -10.792  1.00  0.00              
ATOM    735  OE1 GLN    46      -5.281   6.126 -10.115  1.00  0.00              
ATOM    736  NE2 GLN    46      -3.023   6.144 -10.472  1.00  0.00              
ATOM    737 1HE2 GLN    46      -2.229   6.076 -11.072  1.00  0.00              
ATOM    738 2HE2 GLN    46      -2.880   6.930  -9.862  1.00  0.00              
ATOM    739  C   GLN    46      -3.249   1.485 -13.153  1.00  0.00              
ATOM    740  O   GLN    46      -2.557   1.593 -14.161  1.00  0.00              
ATOM    741  N   ARG    47      -3.181   0.456 -12.299  1.00  0.00              
ATOM    742  HN  ARG    47      -3.912   0.359 -11.629  1.00  0.00              
ATOM    743  CA  ARG    47      -2.075  -0.458 -12.212  1.00  0.00              
ATOM    744  HA  ARG    47      -2.352  -1.142 -11.425  1.00  0.00              
ATOM    745  CB  ARG    47      -1.827  -1.254 -13.502  1.00  0.00              
ATOM    746  HB1 ARG    47      -2.789  -1.097 -14.036  1.00  0.00              
ATOM    747  HB2 ARG    47      -1.020  -0.715 -14.053  1.00  0.00              
ATOM    748  CG  ARG    47      -1.595  -2.728 -13.198  1.00  0.00              
ATOM    749  HG1 ARG    47      -1.049  -3.089 -14.101  1.00  0.00              
ATOM    750  HG2 ARG    47      -1.043  -2.969 -12.265  1.00  0.00              
ATOM    751  CD  ARG    47      -2.794  -3.675 -13.258  1.00  0.00              
ATOM    752  HD1 ARG    47      -2.426  -4.716 -13.177  1.00  0.00              
ATOM    753  HD2 ARG    47      -3.503  -3.563 -12.408  1.00  0.00              
ATOM    754  NE  ARG    47      -3.654  -3.674 -14.475  1.00  0.00              
ATOM    755  HE  ARG    47      -3.550  -2.860 -15.039  1.00  0.00              
ATOM    756  CZ  ARG    47      -4.555  -4.652 -14.801  1.00  0.00              
ATOM    757  NH1 ARG    47      -4.897  -5.671 -13.966  1.00  0.00              
ATOM    758 1HH1 ARG    47      -5.775  -6.117 -14.152  1.00  0.00              
ATOM    759 2HH1 ARG    47      -4.522  -5.753 -13.042  1.00  0.00              
ATOM    760  NH2 ARG    47      -5.183  -4.528 -16.009  1.00  0.00              
ATOM    761 1HH2 ARG    47      -5.014  -3.664 -16.472  1.00  0.00              
ATOM    762 2HH2 ARG    47      -6.107  -4.913 -16.125  1.00  0.00              
ATOM    763  C   ARG    47      -0.821   0.227 -11.769  1.00  0.00              
ATOM    764  O   ARG    47      -0.726   1.446 -11.627  1.00  0.00              
ATOM    765  N   THR    48       0.298  -0.504 -11.667  1.00  0.00              
ATOM    766  HN  THR    48       0.386  -1.409 -12.085  1.00  0.00              
ATOM    767  CA  THR    48       1.462  -0.015 -11.013  1.00  0.00              
ATOM    768  HA  THR    48       1.125   0.591 -10.185  1.00  0.00              
ATOM    769  CB  THR    48       2.348  -1.145 -10.578  1.00  0.00              
ATOM    770  HB  THR    48       3.377  -0.893 -10.243  1.00  0.00              
ATOM    771  OG1 THR    48       2.533  -2.238 -11.454  1.00  0.00              
ATOM    772  HG1 THR    48       3.091  -2.860 -10.985  1.00  0.00              
ATOM    773  CG2 THR    48       1.783  -1.690  -9.259  1.00  0.00              
ATOM    774 1HG2 THR    48       0.779  -2.169  -9.267  1.00  0.00              
ATOM    775 2HG2 THR    48       2.513  -2.377  -8.778  1.00  0.00              
ATOM    776 3HG2 THR    48       1.636  -0.784  -8.651  1.00  0.00              
ATOM    777  C   THR    48       2.385   0.804 -11.852  1.00  0.00              
ATOM    778  O   THR    48       3.286   1.440 -11.318  1.00  0.00              
ATOM    779  N   ALA    49       2.063   0.866 -13.160  1.00  0.00              
ATOM    780  HN  ALA    49       1.201   0.393 -13.333  1.00  0.00              
ATOM    781  CA  ALA    49       2.741   1.769 -14.028  1.00  0.00              
ATOM    782  HA  ALA    49       3.773   1.737 -13.685  1.00  0.00              
ATOM    783  CB  ALA    49       2.763   1.138 -15.429  1.00  0.00              
ATOM    784  HB1 ALA    49       1.766   1.117 -15.928  1.00  0.00              
ATOM    785  HB2 ALA    49       3.552   1.556 -16.089  1.00  0.00              
ATOM    786  HB3 ALA    49       3.130   0.106 -15.254  1.00  0.00              
ATOM    787  C   ALA    49       2.147   3.130 -13.989  1.00  0.00              
ATOM    788  O   ALA    49       2.783   4.120 -14.340  1.00  0.00              
ATOM    789  N   LYS    50       0.879   3.292 -13.580  1.00  0.00              
ATOM    790  HN  LYS    50       0.297   2.584 -13.187  1.00  0.00              
ATOM    791  CA  LYS    50       0.441   4.656 -13.492  1.00  0.00              
ATOM    792  HA  LYS    50       1.144   5.423 -13.797  1.00  0.00              
ATOM    793  CB  LYS    50      -0.763   4.933 -14.397  1.00  0.00              
ATOM    794  HB1 LYS    50      -1.613   4.283 -14.097  1.00  0.00              
ATOM    795  HB2 LYS    50      -1.279   5.916 -14.463  1.00  0.00              
ATOM    796  CG  LYS    50      -0.479   4.582 -15.861  1.00  0.00              
ATOM    797  HG1 LYS    50       0.259   5.278 -16.312  1.00  0.00              
ATOM    798  HG2 LYS    50      -0.039   3.564 -15.928  1.00  0.00              
ATOM    799  CD  LYS    50      -1.808   4.502 -16.630  1.00  0.00              
ATOM    800  HD1 LYS    50      -2.365   3.557 -16.491  1.00  0.00              
ATOM    801  HD2 LYS    50      -2.460   5.289 -16.199  1.00  0.00              
ATOM    802  CE  LYS    50      -1.422   4.661 -18.101  1.00  0.00              
ATOM    803  HE1 LYS    50      -0.732   3.833 -18.407  1.00  0.00              
ATOM    804  HE2 LYS    50      -2.337   4.533 -18.715  1.00  0.00              
ATOM    805  NZ  LYS    50      -1.045   6.019 -18.529  1.00  0.00              
ATOM    806  HZ1 LYS    50      -1.492   6.295 -19.431  1.00  0.00              
ATOM    807  HZ2 LYS    50      -1.409   6.727 -17.863  1.00  0.00              
ATOM    808  HZ3 LYS    50      -0.051   6.174 -18.802  1.00  0.00              
ATOM    809  C   LYS    50       0.189   4.980 -12.059  1.00  0.00              
ATOM    810  O   LYS    50      -0.281   6.097 -11.855  1.00  0.00              
ATOM    811  N   TYR    51       0.546   4.120 -11.099  1.00  0.00              
ATOM    812  HN  TYR    51       0.931   3.229 -11.322  1.00  0.00              
ATOM    813  CA  TYR    51       0.638   4.348  -9.686  1.00  0.00              
ATOM    814  HA  TYR    51      -0.006   5.165  -9.405  1.00  0.00              
ATOM    815  CB  TYR    51       0.059   3.169  -8.887  1.00  0.00              
ATOM    816  HB1 TYR    51      -0.371   2.352  -9.501  1.00  0.00              
ATOM    817  HB2 TYR    51       0.850   2.709  -8.259  1.00  0.00              
ATOM    818  CG  TYR    51      -1.064   3.535  -7.974  1.00  0.00              
ATOM    819  CD1 TYR    51      -2.311   3.653  -8.549  1.00  0.00              
ATOM    820  HD1 TYR    51      -2.447   3.464  -9.607  1.00  0.00              
ATOM    821  CE1 TYR    51      -3.429   3.909  -7.788  1.00  0.00              
ATOM    822  HE1 TYR    51      -4.452   3.778  -8.094  1.00  0.00              
ATOM    823  CZ  TYR    51      -3.253   4.095  -6.437  1.00  0.00              
ATOM    824  OH  TYR    51      -4.448   4.500  -5.792  1.00  0.00              
ATOM    825  HH  TYR    51      -4.231   5.115  -5.085  1.00  0.00              
ATOM    826  CD2 TYR    51      -0.953   3.811  -6.641  1.00  0.00              
ATOM    827  HD2 TYR    51       0.056   4.001  -6.292  1.00  0.00              
ATOM    828  CE2 TYR    51      -2.034   3.995  -5.810  1.00  0.00              
ATOM    829  HE2 TYR    51      -1.769   4.337  -4.819  1.00  0.00              
ATOM    830  C   TYR    51       2.047   4.673  -9.303  1.00  0.00              
ATOM    831  O   TYR    51       2.809   3.810  -8.872  1.00  0.00              
ATOM    832  N   VAL    52       2.467   5.944  -9.405  1.00  0.00              
ATOM    833  HN  VAL    52       2.020   6.680  -9.907  1.00  0.00              
ATOM    834  CA  VAL    52       3.819   6.355  -9.187  1.00  0.00              
ATOM    835  HA  VAL    52       4.513   5.574  -9.471  1.00  0.00              
ATOM    836  CB  VAL    52       4.197   7.485 -10.093  1.00  0.00              
ATOM    837  HB  VAL    52       3.845   8.521  -9.901  1.00  0.00              
ATOM    838  CG1 VAL    52       5.718   7.564 -10.309  1.00  0.00              
ATOM    839 1HG1 VAL    52       5.950   8.416 -10.981  1.00  0.00              
ATOM    840 2HG1 VAL    52       6.212   7.807  -9.353  1.00  0.00              
ATOM    841 3HG1 VAL    52       6.082   6.579 -10.673  1.00  0.00              
ATOM    842  CG2 VAL    52       3.603   6.966 -11.418  1.00  0.00              
ATOM    843 1HG2 VAL    52       2.498   7.033 -11.472  1.00  0.00              
ATOM    844 2HG2 VAL    52       4.037   7.414 -12.330  1.00  0.00              
ATOM    845 3HG2 VAL    52       4.022   5.937 -11.483  1.00  0.00              
ATOM    846  C   VAL    52       4.189   6.836  -7.823  1.00  0.00              
ATOM    847  O   VAL    52       3.588   7.698  -7.187  1.00  0.00              
ATOM    848  N   ALA    53       5.209   6.170  -7.257  1.00  0.00              
ATOM    849  HN  ALA    53       5.599   5.370  -7.725  1.00  0.00              
ATOM    850  CA  ALA    53       5.566   6.343  -5.885  1.00  0.00              
ATOM    851  HA  ALA    53       4.702   6.121  -5.280  1.00  0.00              
ATOM    852  CB  ALA    53       6.635   5.252  -5.682  1.00  0.00              
ATOM    853  HB1 ALA    53       7.653   5.551  -6.009  1.00  0.00              
ATOM    854  HB2 ALA    53       6.747   4.948  -4.614  1.00  0.00              
ATOM    855  HB3 ALA    53       6.330   4.425  -6.367  1.00  0.00              
ATOM    856  C   ALA    53       6.078   7.677  -5.485  1.00  0.00              
ATOM    857  O   ALA    53       5.736   8.159  -4.411  1.00  0.00              
ATOM    858  N   ASN    54       6.792   8.351  -6.414  1.00  0.00              
ATOM    859  HN  ASN    54       7.094   7.916  -7.263  1.00  0.00              
ATOM    860  CA  ASN    54       7.367   9.629  -6.116  1.00  0.00              
ATOM    861  HA  ASN    54       7.607   9.812  -5.078  1.00  0.00              
ATOM    862  CB  ASN    54       8.657   9.931  -6.906  1.00  0.00              
ATOM    863  HB1 ASN    54       8.589   9.635  -7.978  1.00  0.00              
ATOM    864  HB2 ASN    54       9.015  10.981  -6.903  1.00  0.00              
ATOM    865  CG  ASN    54       9.866   9.232  -6.316  1.00  0.00              
ATOM    866  OD1 ASN    54      10.680   9.895  -5.686  1.00  0.00              
ATOM    867  ND2 ASN    54      10.127   7.988  -6.819  1.00  0.00              
ATOM    868 1HD2 ASN    54       9.595   7.559  -7.554  1.00  0.00              
ATOM    869 2HD2 ASN    54      11.009   7.617  -6.529  1.00  0.00              
ATOM    870  C   ASN    54       6.452  10.728  -6.503  1.00  0.00              
ATOM    871  O   ASN    54       6.406  11.216  -7.639  1.00  0.00              
ATOM    872  N   GLN    55       5.610  11.104  -5.523  1.00  0.00              
ATOM    873  HN  GLN    55       5.396  10.456  -4.799  1.00  0.00              
ATOM    874  CA  GLN    55       4.840  12.308  -5.540  1.00  0.00              
ATOM    875  HA  GLN    55       4.783  12.611  -6.574  1.00  0.00              
ATOM    876  CB  GLN    55       3.480  12.100  -4.859  1.00  0.00              
ATOM    877  HB1 GLN    55       3.799  11.687  -3.882  1.00  0.00              
ATOM    878  HB2 GLN    55       2.989  13.038  -4.524  1.00  0.00              
ATOM    879  CG  GLN    55       2.681  10.963  -5.513  1.00  0.00              
ATOM    880  HG1 GLN    55       3.306  10.038  -5.497  1.00  0.00              
ATOM    881  HG2 GLN    55       1.765  10.649  -4.961  1.00  0.00              
ATOM    882  CD  GLN    55       2.335  11.347  -6.939  1.00  0.00              
ATOM    883  OE1 GLN    55       2.236  12.524  -7.272  1.00  0.00              
ATOM    884  NE2 GLN    55       2.177  10.274  -7.767  1.00  0.00              
ATOM    885 1HE2 GLN    55       2.138   9.339  -7.440  1.00  0.00              
ATOM    886 2HE2 GLN    55       1.931  10.617  -8.673  1.00  0.00              
ATOM    887  C   GLN    55       5.642  13.369  -4.859  1.00  0.00              
ATOM    888  O   GLN    55       6.533  12.929  -4.126  1.00  0.00              
ATOM    889  N   PRO    56       5.599  14.651  -5.055  1.00  0.00              
ATOM    890  CD  PRO    56       4.556  15.250  -5.876  1.00  0.00              
ATOM    891  HD1 PRO    56       3.561  14.839  -5.627  1.00  0.00              
ATOM    892  HD2 PRO    56       4.783  15.171  -6.961  1.00  0.00              
ATOM    893  CA  PRO    56       6.534  15.632  -4.587  1.00  0.00              
ATOM    894  HA  PRO    56       7.544  15.403  -4.886  1.00  0.00              
ATOM    895  CB  PRO    56       6.126  16.960  -5.209  1.00  0.00              
ATOM    896  HB1 PRO    56       6.232  17.775  -4.463  1.00  0.00              
ATOM    897  HB2 PRO    56       6.835  17.229  -6.018  1.00  0.00              
ATOM    898  CG  PRO    56       4.658  16.763  -5.625  1.00  0.00              
ATOM    899  HG1 PRO    56       3.898  17.040  -4.864  1.00  0.00              
ATOM    900  HG2 PRO    56       4.480  17.297  -6.587  1.00  0.00              
ATOM    901  C   PRO    56       6.456  15.765  -3.101  1.00  0.00              
ATOM    902  O   PRO    56       5.340  15.550  -2.619  1.00  0.00              
ATOM    903  N   GLY    57       7.459  16.144  -2.301  1.00  0.00              
ATOM    904  HN  GLY    57       8.311  16.462  -2.697  1.00  0.00              
ATOM    905  CA  GLY    57       7.250  16.284  -0.890  1.00  0.00              
ATOM    906  HA1 GLY    57       8.247  16.531  -0.581  1.00  0.00              
ATOM    907  HA2 GLY    57       6.397  16.880  -0.590  1.00  0.00              
ATOM    908  C   GLY    57       7.070  14.984  -0.180  1.00  0.00              
ATOM    909  O   GLY    57       6.460  14.950   0.889  1.00  0.00              
ATOM    910  N   MET    58       7.504  13.817  -0.687  1.00  0.00              
ATOM    911  HN  MET    58       7.720  13.794  -1.655  1.00  0.00              
ATOM    912  CA  MET    58       7.367  12.526  -0.087  1.00  0.00              
ATOM    913  HA  MET    58       6.560  12.633   0.624  1.00  0.00              
ATOM    914  CB  MET    58       6.917  11.375  -0.999  1.00  0.00              
ATOM    915  HB1 MET    58       6.297  11.914  -1.748  1.00  0.00              
ATOM    916  HB2 MET    58       7.805  11.109  -1.613  1.00  0.00              
ATOM    917  CG  MET    58       6.227  10.158  -0.376  1.00  0.00              
ATOM    918  HG1 MET    58       6.942   9.326  -0.188  1.00  0.00              
ATOM    919  HG2 MET    58       5.794  10.548   0.568  1.00  0.00              
ATOM    920  SD  MET    58       4.898   9.491  -1.422  1.00  0.00              
ATOM    921  CE  MET    58       3.922  10.959  -0.959  1.00  0.00              
ATOM    922  HE1 MET    58       4.152  11.181   0.107  1.00  0.00              
ATOM    923  HE2 MET    58       4.200  11.824  -1.613  1.00  0.00              
ATOM    924  HE3 MET    58       2.878  10.623  -1.077  1.00  0.00              
ATOM    925  C   MET    58       8.577  12.114   0.681  1.00  0.00              
ATOM    926  O   MET    58       9.587  12.039  -0.013  1.00  0.00              
ATOM    927  N   GLN    59       8.505  11.888   2.004  1.00  0.00              
ATOM    928  HN  GLN    59       7.682  11.882   2.560  1.00  0.00              
ATOM    929  CA  GLN    59       9.528  11.474   2.909  1.00  0.00              
ATOM    930  HA  GLN    59      10.406  12.089   2.765  1.00  0.00              
ATOM    931  CB  GLN    59       8.795  11.571   4.258  1.00  0.00              
ATOM    932  HB1 GLN    59       7.819  11.034   4.206  1.00  0.00              
ATOM    933  HB2 GLN    59       9.450  11.135   5.041  1.00  0.00              
ATOM    934  CG  GLN    59       8.466  13.015   4.654  1.00  0.00              
ATOM    935  HG1 GLN    59       7.668  13.512   4.072  1.00  0.00              
ATOM    936  HG2 GLN    59       8.108  12.926   5.701  1.00  0.00              
ATOM    937  CD  GLN    59       9.677  13.931   4.599  1.00  0.00              
ATOM    938  OE1 GLN    59       9.506  14.972   3.976  1.00  0.00              
ATOM    939  NE2 GLN    59      10.852  13.592   5.198  1.00  0.00              
ATOM    940 1HE2 GLN    59      10.937  12.672   5.597  1.00  0.00              
ATOM    941 2HE2 GLN    59      11.417  14.371   5.451  1.00  0.00              
ATOM    942  C   GLN    59       9.892   9.997   2.774  1.00  0.00              
ATOM    943  OT1 GLN    59      10.754   9.459   3.520  1.00  0.00              
ATOM    944  OT2 GLN    59       9.158   9.260   2.068  1.00  0.00              
TER     945      GLN    59 
ENDMDL
MODEL        3
ATOM      1  N   PRO     1     -17.458   8.747  -8.593  1.00  0.00              
ATOM      2  H1  PRO     1     -17.301   9.039  -9.541  1.00  0.00              
ATOM      3  H2  PRO     1     -16.667   8.218  -8.282  1.00  0.00              
ATOM      4  CD  PRO     1     -18.600   7.775  -8.524  1.00  0.00              
ATOM      5  HD1 PRO     1     -18.296   6.707  -8.424  1.00  0.00              
ATOM      6  HD2 PRO     1     -19.233   7.800  -9.436  1.00  0.00              
ATOM      7  CA  PRO     1     -17.794   9.832  -7.631  1.00  0.00              
ATOM      8  HA  PRO     1     -18.332  10.510  -8.268  1.00  0.00              
ATOM      9  CB  PRO     1     -18.472   9.141  -6.450  1.00  0.00              
ATOM     10  HB1 PRO     1     -17.822   8.534  -5.791  1.00  0.00              
ATOM     11  HB2 PRO     1     -19.133   9.851  -5.899  1.00  0.00              
ATOM     12  CG  PRO     1     -19.377   8.202  -7.262  1.00  0.00              
ATOM     13  HG1 PRO     1     -19.725   7.482  -6.495  1.00  0.00              
ATOM     14  HG2 PRO     1     -20.220   8.889  -7.480  1.00  0.00              
ATOM     15  C   PRO     1     -16.597  10.630  -7.235  1.00  0.00              
ATOM     16  O   PRO     1     -15.609  10.683  -7.967  1.00  0.00              
ATOM     17  N   ASN     2     -16.601  11.312  -6.079  1.00  0.00              
ATOM     18  HN  ASN     2     -17.410  11.369  -5.503  1.00  0.00              
ATOM     19  CA  ASN     2     -15.436  12.059  -5.708  1.00  0.00              
ATOM     20  HA  ASN     2     -14.470  11.734  -6.077  1.00  0.00              
ATOM     21  CB  ASN     2     -15.560  13.507  -6.207  1.00  0.00              
ATOM     22  HB1 ASN     2     -15.003  14.230  -5.575  1.00  0.00              
ATOM     23  HB2 ASN     2     -15.111  13.486  -7.218  1.00  0.00              
ATOM     24  CG  ASN     2     -16.861  14.204  -6.586  1.00  0.00              
ATOM     25  OD1 ASN     2     -17.092  14.313  -7.786  1.00  0.00              
ATOM     26  ND2 ASN     2     -17.823  14.571  -5.690  1.00  0.00              
ATOM     27 1HD2 ASN     2     -17.773  14.251  -4.748  1.00  0.00              
ATOM     28 2HD2 ASN     2     -18.735  14.809  -6.004  1.00  0.00              
ATOM     29  C   ASN     2     -15.222  11.990  -4.240  1.00  0.00              
ATOM     30  O   ASN     2     -16.010  11.398  -3.506  1.00  0.00              
ATOM     31  N   ARG     3     -14.064  12.489  -3.770  1.00  0.00              
ATOM     32  HN  ARG     3     -13.507  12.985  -4.432  1.00  0.00              
ATOM     33  CA  ARG     3     -13.547  12.459  -2.442  1.00  0.00              
ATOM     34  HA  ARG     3     -12.532  12.782  -2.605  1.00  0.00              
ATOM     35  CB  ARG     3     -14.249  13.430  -1.483  1.00  0.00              
ATOM     36  HB1 ARG     3     -15.294  13.043  -1.389  1.00  0.00              
ATOM     37  HB2 ARG     3     -13.951  13.281  -0.423  1.00  0.00              
ATOM     38  CG  ARG     3     -14.157  14.935  -1.762  1.00  0.00              
ATOM     39  HG1 ARG     3     -13.287  15.473  -1.341  1.00  0.00              
ATOM     40  HG2 ARG     3     -14.093  15.080  -2.872  1.00  0.00              
ATOM     41  CD  ARG     3     -15.384  15.726  -1.327  1.00  0.00              
ATOM     42  HD1 ARG     3     -16.137  15.569  -2.125  1.00  0.00              
ATOM     43  HD2 ARG     3     -15.723  15.420  -0.312  1.00  0.00              
ATOM     44  NE  ARG     3     -14.890  17.133  -1.267  1.00  0.00              
ATOM     45  HE  ARG     3     -13.911  17.328  -1.345  1.00  0.00              
ATOM     46  CZ  ARG     3     -15.535  18.291  -1.605  1.00  0.00              
ATOM     47  NH1 ARG     3     -16.895  18.217  -1.649  1.00  0.00              
ATOM     48 1HH1 ARG     3     -17.318  17.366  -1.329  1.00  0.00              
ATOM     49 2HH1 ARG     3     -17.359  18.844  -2.272  1.00  0.00              
ATOM     50  NH2 ARG     3     -14.831  19.311  -2.178  1.00  0.00              
ATOM     51 1HH2 ARG     3     -13.830  19.263  -2.150  1.00  0.00              
ATOM     52 2HH2 ARG     3     -15.401  20.081  -2.474  1.00  0.00              
ATOM     53  C   ARG     3     -13.320  11.156  -1.750  1.00  0.00              
ATOM     54  O   ARG     3     -13.760  10.950  -0.621  1.00  0.00              
ATOM     55  N   SER     4     -12.716  10.118  -2.351  1.00  0.00              
ATOM     56  HN  SER     4     -12.492  10.140  -3.316  1.00  0.00              
ATOM     57  CA  SER     4     -12.674   8.762  -1.886  1.00  0.00              
ATOM     58  HA  SER     4     -13.497   8.625  -1.202  1.00  0.00              
ATOM     59  CB  SER     4     -12.987   7.745  -2.998  1.00  0.00              
ATOM     60  HB1 SER     4     -12.189   7.650  -3.768  1.00  0.00              
ATOM     61  HB2 SER     4     -13.150   6.769  -2.503  1.00  0.00              
ATOM     62  OG  SER     4     -14.139   8.164  -3.718  1.00  0.00              
ATOM     63  HG1 SER     4     -14.837   7.533  -3.561  1.00  0.00              
ATOM     64  C   SER     4     -11.378   8.357  -1.271  1.00  0.00              
ATOM     65  O   SER     4     -11.327   7.443  -0.462  1.00  0.00              
ATOM     66  N   ILE     5     -10.229   9.006  -1.520  1.00  0.00              
ATOM     67  HN  ILE     5     -10.300   9.797  -2.123  1.00  0.00              
ATOM     68  CA  ILE     5      -8.906   8.674  -1.097  1.00  0.00              
ATOM     69  HA  ILE     5      -8.800   7.662  -0.733  1.00  0.00              
ATOM     70  CB  ILE     5      -7.848   8.723  -2.147  1.00  0.00              
ATOM     71  HB  ILE     5      -7.709   9.734  -2.594  1.00  0.00              
ATOM     72  CG2 ILE     5      -6.560   8.227  -1.474  1.00  0.00              
ATOM     73 1HG2 ILE     5      -6.495   7.322  -0.829  1.00  0.00              
ATOM     74 2HG2 ILE     5      -5.928   7.881  -2.320  1.00  0.00              
ATOM     75 3HG2 ILE     5      -6.084   9.134  -1.038  1.00  0.00              
ATOM     76  CG1 ILE     5      -8.177   7.916  -3.416  1.00  0.00              
ATOM     77 1HG1 ILE     5      -9.178   8.230  -3.767  1.00  0.00              
ATOM     78 2HG1 ILE     5      -7.332   8.063  -4.137  1.00  0.00              
ATOM     79  CD  ILE     5      -8.273   6.406  -3.203  1.00  0.00              
ATOM     80  HD1 ILE     5      -8.454   6.106  -2.145  1.00  0.00              
ATOM     81  HD2 ILE     5      -9.037   6.000  -3.890  1.00  0.00              
ATOM     82  HD3 ILE     5      -7.320   5.888  -3.443  1.00  0.00              
ATOM     83  C   ILE     5      -8.466   9.608  -0.013  1.00  0.00              
ATOM     84  O   ILE     5      -8.854  10.774   0.006  1.00  0.00              
ATOM     85  N   SER     6      -7.955   9.019   1.081  1.00  0.00              
ATOM     86  HN  SER     6      -7.839   8.025   1.020  1.00  0.00              
ATOM     87  CA  SER     6      -7.505   9.549   2.330  1.00  0.00              
ATOM     88  HA  SER     6      -8.005  10.457   2.647  1.00  0.00              
ATOM     89  CB  SER     6      -7.796   8.645   3.541  1.00  0.00              
ATOM     90  HB1 SER     6      -7.313   8.973   4.485  1.00  0.00              
ATOM     91  HB2 SER     6      -8.858   8.625   3.887  1.00  0.00              
ATOM     92  OG  SER     6      -7.317   7.343   3.236  1.00  0.00              
ATOM     93  HG1 SER     6      -7.583   6.859   4.023  1.00  0.00              
ATOM     94  C   SER     6      -6.056   9.880   2.287  1.00  0.00              
ATOM     95  O   SER     6      -5.252   9.347   1.519  1.00  0.00              
ATOM     96  N   PRO     7      -5.450  10.707   3.082  1.00  0.00              
ATOM     97  CD  PRO     7      -6.107  11.663   3.963  1.00  0.00              
ATOM     98  HD1 PRO     7      -6.867  11.207   4.625  1.00  0.00              
ATOM     99  HD2 PRO     7      -6.681  12.356   3.305  1.00  0.00              
ATOM    100  CA  PRO     7      -4.023  10.868   3.038  1.00  0.00              
ATOM    101  HA  PRO     7      -3.828  10.869   1.978  1.00  0.00              
ATOM    102  CB  PRO     7      -3.764  12.217   3.702  1.00  0.00              
ATOM    103  HB1 PRO     7      -2.798  12.491   4.171  1.00  0.00              
ATOM    104  HB2 PRO     7      -3.852  13.035   2.944  1.00  0.00              
ATOM    105  CG  PRO     7      -4.898  12.194   4.737  1.00  0.00              
ATOM    106  HG1 PRO     7      -4.572  11.504   5.550  1.00  0.00              
ATOM    107  HG2 PRO     7      -5.002  13.246   5.103  1.00  0.00              
ATOM    108  C   PRO     7      -3.395   9.708   3.728  1.00  0.00              
ATOM    109  O   PRO     7      -2.260   9.405   3.391  1.00  0.00              
ATOM    110  N   SER     8      -4.092   9.087   4.707  1.00  0.00              
ATOM    111  HN  SER     8      -5.013   9.407   4.948  1.00  0.00              
ATOM    112  CA  SER     8      -3.588   8.063   5.559  1.00  0.00              
ATOM    113  HA  SER     8      -2.718   8.347   6.124  1.00  0.00              
ATOM    114  CB  SER     8      -4.666   7.639   6.580  1.00  0.00              
ATOM    115  HB1 SER     8      -4.415   6.752   7.203  1.00  0.00              
ATOM    116  HB2 SER     8      -4.707   8.407   7.385  1.00  0.00              
ATOM    117  OG  SER     8      -5.978   7.586   6.033  1.00  0.00              
ATOM    118  HG1 SER     8      -6.484   7.140   6.710  1.00  0.00              
ATOM    119  C   SER     8      -3.256   6.838   4.776  1.00  0.00              
ATOM    120  O   SER     8      -2.160   6.276   4.842  1.00  0.00              
ATOM    121  N   ALA     9      -4.229   6.285   4.025  1.00  0.00              
ATOM    122  HN  ALA     9      -5.129   6.669   4.210  1.00  0.00              
ATOM    123  CA  ALA     9      -3.960   5.192   3.149  1.00  0.00              
ATOM    124  HA  ALA     9      -3.549   4.351   3.695  1.00  0.00              
ATOM    125  CB  ALA     9      -5.176   4.810   2.282  1.00  0.00              
ATOM    126  HB1 ALA     9      -5.153   4.088   1.447  1.00  0.00              
ATOM    127  HB2 ALA     9      -5.986   4.407   2.929  1.00  0.00              
ATOM    128  HB3 ALA     9      -5.650   5.792   2.029  1.00  0.00              
ATOM    129  C   ALA     9      -2.971   5.671   2.133  1.00  0.00              
ATOM    130  O   ALA     9      -2.029   4.961   1.798  1.00  0.00              
ATOM    131  N   LEU    10      -3.160   6.851   1.522  1.00  0.00              
ATOM    132  HN  LEU    10      -3.913   7.391   1.896  1.00  0.00              
ATOM    133  CA  LEU    10      -2.442   7.316   0.371  1.00  0.00              
ATOM    134  HA  LEU    10      -2.558   6.493  -0.320  1.00  0.00              
ATOM    135  CB  LEU    10      -2.833   8.725  -0.103  1.00  0.00              
ATOM    136  HB1 LEU    10      -3.921   8.672  -0.310  1.00  0.00              
ATOM    137  HB2 LEU    10      -2.684   9.448   0.734  1.00  0.00              
ATOM    138  CG  LEU    10      -2.058   9.296  -1.307  1.00  0.00              
ATOM    139  HG  LEU    10      -0.983   9.288  -1.050  1.00  0.00              
ATOM    140  CD1 LEU    10      -2.501   8.465  -2.530  1.00  0.00              
ATOM    141 1HD1 LEU    10      -3.596   8.282  -2.572  1.00  0.00              
ATOM    142 2HD1 LEU    10      -2.193   8.963  -3.474  1.00  0.00              
ATOM    143 3HD1 LEU    10      -2.055   7.464  -2.386  1.00  0.00              
ATOM    144  CD2 LEU    10      -2.402  10.761  -1.637  1.00  0.00              
ATOM    145 1HD2 LEU    10      -2.112  11.412  -0.780  1.00  0.00              
ATOM    146 2HD2 LEU    10      -1.895  11.138  -2.550  1.00  0.00              
ATOM    147 3HD2 LEU    10      -3.472  10.884  -1.900  1.00  0.00              
ATOM    148  C   LEU    10      -0.974   7.419   0.536  1.00  0.00              
ATOM    149  O   LEU    10      -0.283   6.844  -0.312  1.00  0.00              
ATOM    150  N   GLN    11      -0.553   8.030   1.667  1.00  0.00              
ATOM    151  HN  GLN    11      -1.174   8.329   2.382  1.00  0.00              
ATOM    152  CA  GLN    11       0.841   8.246   1.917  1.00  0.00              
ATOM    153  HA  GLN    11       1.354   8.513   1.012  1.00  0.00              
ATOM    154  CB  GLN    11       1.073   9.362   2.945  1.00  0.00              
ATOM    155  HB1 GLN    11       0.380   9.246   3.812  1.00  0.00              
ATOM    156  HB2 GLN    11       2.176   9.293   3.066  1.00  0.00              
ATOM    157  CG  GLN    11       0.880  10.810   2.517  1.00  0.00              
ATOM    158  HG1 GLN    11      -0.160  11.025   2.172  1.00  0.00              
ATOM    159  HG2 GLN    11       0.972  11.526   3.363  1.00  0.00              
ATOM    160  CD  GLN    11       1.915  11.164   1.460  1.00  0.00              
ATOM    161  OE1 GLN    11       3.066  10.751   1.446  1.00  0.00              
ATOM    162  NE2 GLN    11       1.464  11.865   0.380  1.00  0.00              
ATOM    163 1HE2 GLN    11       1.970  11.746  -0.487  1.00  0.00              
ATOM    164 2HE2 GLN    11       0.517  12.167   0.345  1.00  0.00              
ATOM    165  C   GLN    11       1.547   7.012   2.366  1.00  0.00              
ATOM    166  O   GLN    11       2.762   6.842   2.238  1.00  0.00              
ATOM    167  N   ASP    12       0.785   6.051   2.914  1.00  0.00              
ATOM    168  HN  ASP    12      -0.187   6.237   3.063  1.00  0.00              
ATOM    169  CA  ASP    12       1.305   4.757   3.223  1.00  0.00              
ATOM    170  HA  ASP    12       2.289   4.947   3.640  1.00  0.00              
ATOM    171  CB  ASP    12       0.496   3.944   4.243  1.00  0.00              
ATOM    172  HB1 ASP    12      -0.557   4.074   3.933  1.00  0.00              
ATOM    173  HB2 ASP    12       0.847   2.898   4.086  1.00  0.00              
ATOM    174  CG  ASP    12       0.658   4.221   5.729  1.00  0.00              
ATOM    175  OD1 ASP    12      -0.079   3.815   6.668  1.00  0.00              
ATOM    176  OD2 ASP    12       1.736   4.805   6.012  1.00  0.00              
ATOM    177  C   ASP    12       1.526   3.893   2.024  1.00  0.00              
ATOM    178  O   ASP    12       2.464   3.107   1.988  1.00  0.00              
ATOM    179  N   LEU    13       0.689   3.827   0.980  1.00  0.00              
ATOM    180  HN  LEU    13      -0.059   4.459   1.143  1.00  0.00              
ATOM    181  CA  LEU    13       0.808   3.154  -0.287  1.00  0.00              
ATOM    182  HA  LEU    13       0.933   2.127   0.000  1.00  0.00              
ATOM    183  CB  LEU    13      -0.458   3.427  -1.122  1.00  0.00              
ATOM    184  HB1 LEU    13      -1.226   2.907  -0.517  1.00  0.00              
ATOM    185  HB2 LEU    13      -0.866   4.461  -1.037  1.00  0.00              
ATOM    186  CG  LEU    13      -0.509   2.872  -2.551  1.00  0.00              
ATOM    187  HG  LEU    13       0.351   3.225  -3.161  1.00  0.00              
ATOM    188  CD1 LEU    13      -0.483   1.334  -2.560  1.00  0.00              
ATOM    189 1HD1 LEU    13       0.623   1.269  -2.619  1.00  0.00              
ATOM    190 2HD1 LEU    13      -0.977   0.849  -1.687  1.00  0.00              
ATOM    191 3HD1 LEU    13      -1.028   0.899  -3.424  1.00  0.00              
ATOM    192  CD2 LEU    13      -1.850   3.286  -3.169  1.00  0.00              
ATOM    193 1HD2 LEU    13      -2.134   4.355  -3.031  1.00  0.00              
ATOM    194 2HD2 LEU    13      -1.886   3.018  -4.241  1.00  0.00              
ATOM    195 3HD2 LEU    13      -2.569   2.702  -2.556  1.00  0.00              
ATOM    196  C   LEU    13       2.002   3.689  -1.006  1.00  0.00              
ATOM    197  O   LEU    13       2.929   2.960  -1.338  1.00  0.00              
ATOM    198  N   LEU    14       2.101   5.027  -1.091  1.00  0.00              
ATOM    199  HN  LEU    14       1.363   5.647  -0.846  1.00  0.00              
ATOM    200  CA  LEU    14       3.135   5.632  -1.878  1.00  0.00              
ATOM    201  HA  LEU    14       3.150   5.081  -2.811  1.00  0.00              
ATOM    202  CB  LEU    14       2.847   7.075  -2.312  1.00  0.00              
ATOM    203  HB1 LEU    14       2.855   7.585  -1.318  1.00  0.00              
ATOM    204  HB2 LEU    14       3.735   7.422  -2.887  1.00  0.00              
ATOM    205  CG  LEU    14       1.623   7.345  -3.203  1.00  0.00              
ATOM    206  HG  LEU    14       0.671   6.931  -2.807  1.00  0.00              
ATOM    207  CD1 LEU    14       1.608   8.882  -3.294  1.00  0.00              
ATOM    208 1HD1 LEU    14       1.725   9.204  -2.236  1.00  0.00              
ATOM    209 2HD1 LEU    14       2.477   9.419  -3.723  1.00  0.00              
ATOM    210 3HD1 LEU    14       0.606   9.279  -3.567  1.00  0.00              
ATOM    211  CD2 LEU    14       1.660   6.723  -4.609  1.00  0.00              
ATOM    212 1HD2 LEU    14       1.581   5.616  -4.635  1.00  0.00              
ATOM    213 2HD2 LEU    14       0.722   7.039  -5.113  1.00  0.00              
ATOM    214 3HD2 LEU    14       2.516   7.062  -5.236  1.00  0.00              
ATOM    215  C   LEU    14       4.481   5.341  -1.316  1.00  0.00              
ATOM    216  O   LEU    14       5.291   4.801  -2.062  1.00  0.00              
ATOM    217  N   ARG    15       4.732   5.622  -0.020  1.00  0.00              
ATOM    218  HN  ARG    15       4.031   6.008   0.566  1.00  0.00              
ATOM    219  CA  ARG    15       5.975   5.292   0.610  1.00  0.00              
ATOM    220  HA  ARG    15       6.767   5.941   0.280  1.00  0.00              
ATOM    221  CB  ARG    15       5.715   5.618   2.091  1.00  0.00              
ATOM    222  HB1 ARG    15       5.236   6.621   2.071  1.00  0.00              
ATOM    223  HB2 ARG    15       4.889   5.027   2.562  1.00  0.00              
ATOM    224  CG  ARG    15       6.990   5.846   2.896  1.00  0.00              
ATOM    225  HG1 ARG    15       7.334   4.936   3.430  1.00  0.00              
ATOM    226  HG2 ARG    15       7.814   6.177   2.218  1.00  0.00              
ATOM    227  CD  ARG    15       6.940   6.962   3.932  1.00  0.00              
ATOM    228  HD1 ARG    15       7.858   7.026   4.544  1.00  0.00              
ATOM    229  HD2 ARG    15       6.655   7.880   3.376  1.00  0.00              
ATOM    230  NE  ARG    15       5.823   6.798   4.911  1.00  0.00              
ATOM    231  HE  ARG    15       5.439   5.890   5.040  1.00  0.00              
ATOM    232  CZ  ARG    15       5.113   7.854   5.408  1.00  0.00              
ATOM    233  NH1 ARG    15       5.536   9.145   5.285  1.00  0.00              
ATOM    234 1HH1 ARG    15       6.227   9.348   4.590  1.00  0.00              
ATOM    235 2HH1 ARG    15       4.781   9.785   5.425  1.00  0.00              
ATOM    236  NH2 ARG    15       4.003   7.568   6.141  1.00  0.00              
ATOM    237 1HH2 ARG    15       3.790   6.606   6.327  1.00  0.00              
ATOM    238 2HH2 ARG    15       3.446   8.219   6.668  1.00  0.00              
ATOM    239  C   ARG    15       6.410   3.873   0.462  1.00  0.00              
ATOM    240  O   ARG    15       7.580   3.591   0.171  1.00  0.00              
ATOM    241  N   THR    16       5.451   2.941   0.539  1.00  0.00              
ATOM    242  HN  THR    16       4.539   3.146   0.884  1.00  0.00              
ATOM    243  CA  THR    16       5.685   1.537   0.340  1.00  0.00              
ATOM    244  HA  THR    16       6.500   1.208   0.960  1.00  0.00              
ATOM    245  CB  THR    16       4.495   0.728   0.758  1.00  0.00              
ATOM    246  HB  THR    16       3.664   0.749   0.012  1.00  0.00              
ATOM    247  OG1 THR    16       4.044   1.047   2.072  1.00  0.00              
ATOM    248  HG1 THR    16       3.607   1.900   2.007  1.00  0.00              
ATOM    249  CG2 THR    16       4.787  -0.780   0.775  1.00  0.00              
ATOM    250 1HG2 THR    16       3.904  -1.401   1.050  1.00  0.00              
ATOM    251 2HG2 THR    16       5.061  -1.153  -0.227  1.00  0.00              
ATOM    252 3HG2 THR    16       5.535  -1.046   1.551  1.00  0.00              
ATOM    253  C   THR    16       6.053   1.203  -1.067  1.00  0.00              
ATOM    254  O   THR    16       6.783   0.232  -1.249  1.00  0.00              
ATOM    255  N   LEU    17       5.528   1.949  -2.052  1.00  0.00              
ATOM    256  HN  LEU    17       4.850   2.666  -1.860  1.00  0.00              
ATOM    257  CA  LEU    17       5.894   1.686  -3.410  1.00  0.00              
ATOM    258  HA  LEU    17       5.859   0.611  -3.482  1.00  0.00              
ATOM    259  CB  LEU    17       4.990   2.271  -4.506  1.00  0.00              
ATOM    260  HB1 LEU    17       5.030   3.348  -4.237  1.00  0.00              
ATOM    261  HB2 LEU    17       5.417   2.205  -5.525  1.00  0.00              
ATOM    262  CG  LEU    17       3.477   1.988  -4.410  1.00  0.00              
ATOM    263  HG  LEU    17       3.115   2.011  -3.364  1.00  0.00              
ATOM    264  CD1 LEU    17       2.641   3.023  -5.184  1.00  0.00              
ATOM    265 1HD1 LEU    17       2.695   4.026  -4.721  1.00  0.00              
ATOM    266 2HD1 LEU    17       2.935   3.315  -6.217  1.00  0.00              
ATOM    267 3HD1 LEU    17       1.560   2.735  -5.187  1.00  0.00              
ATOM    268  CD2 LEU    17       3.132   0.578  -4.937  1.00  0.00              
ATOM    269 1HD2 LEU    17       2.048   0.482  -5.167  1.00  0.00              
ATOM    270 2HD2 LEU    17       3.815   0.384  -5.790  1.00  0.00              
ATOM    271 3HD2 LEU    17       3.480  -0.219  -4.243  1.00  0.00              
ATOM    272  C   LEU    17       7.276   2.149  -3.720  1.00  0.00              
ATOM    273  O   LEU    17       7.948   1.806  -4.695  1.00  0.00              
ATOM    274  N   LYS    18       8.004   2.873  -2.861  1.00  0.00              
ATOM    275  HN  LYS    18       7.623   3.127  -1.964  1.00  0.00              
ATOM    276  CA  LYS    18       9.342   3.292  -3.133  1.00  0.00              
ATOM    277  HA  LYS    18       9.516   3.304  -4.198  1.00  0.00              
ATOM    278  CB  LYS    18       9.596   4.680  -2.527  1.00  0.00              
ATOM    279  HB1 LYS    18       9.357   4.611  -1.444  1.00  0.00              
ATOM    280  HB2 LYS    18      10.647   4.987  -2.704  1.00  0.00              
ATOM    281  CG  LYS    18       8.653   5.787  -3.008  1.00  0.00              
ATOM    282  HG1 LYS    18       8.961   6.133  -4.020  1.00  0.00              
ATOM    283  HG2 LYS    18       7.623   5.414  -3.222  1.00  0.00              
ATOM    284  CD  LYS    18       8.628   7.115  -2.257  1.00  0.00              
ATOM    285  HD1 LYS    18       8.238   6.998  -1.220  1.00  0.00              
ATOM    286  HD2 LYS    18       9.670   7.448  -2.072  1.00  0.00              
ATOM    287  CE  LYS    18       7.902   8.269  -2.941  1.00  0.00              
ATOM    288  HE1 LYS    18       8.238   8.700  -3.912  1.00  0.00              
ATOM    289  HE2 LYS    18       6.806   8.268  -3.161  1.00  0.00              
ATOM    290  NZ  LYS    18       8.013   9.460  -2.075  1.00  0.00              
ATOM    291  HZ1 LYS    18       8.895   9.513  -1.522  1.00  0.00              
ATOM    292  HZ2 LYS    18       7.724  10.359  -2.516  1.00  0.00              
ATOM    293  HZ3 LYS    18       7.315   9.290  -1.328  1.00  0.00              
ATOM    294  C   LYS    18      10.391   2.379  -2.608  1.00  0.00              
ATOM    295  O   LYS    18      11.565   2.645  -2.847  1.00  0.00              
ATOM    296  N   SER    19      10.002   1.391  -1.788  1.00  0.00              
ATOM    297  HN  SER    19       9.051   1.382  -1.480  1.00  0.00              
ATOM    298  CA  SER    19      10.797   0.518  -0.975  1.00  0.00              
ATOM    299  HA  SER    19      11.190   1.020  -0.112  1.00  0.00              
ATOM    300  CB  SER    19       9.812  -0.501  -0.372  1.00  0.00              
ATOM    301  HB1 SER    19       9.052  -0.949  -1.046  1.00  0.00              
ATOM    302  HB2 SER    19      10.458  -1.355  -0.064  1.00  0.00              
ATOM    303  OG  SER    19       9.203   0.076   0.763  1.00  0.00              
ATOM    304  HG1 SER    19       8.672  -0.637   1.141  1.00  0.00              
ATOM    305  C   SER    19      11.813  -0.157  -1.821  1.00  0.00              
ATOM    306  O   SER    19      11.661  -0.459  -3.009  1.00  0.00              
ATOM    307  N   PRO    20      12.928  -0.571  -1.284  1.00  0.00              
ATOM    308  CD  PRO    20      13.415  -0.187   0.029  1.00  0.00              
ATOM    309  HD1 PRO    20      12.763  -0.555   0.852  1.00  0.00              
ATOM    310  HD2 PRO    20      13.683   0.890  -0.036  1.00  0.00              
ATOM    311  CA  PRO    20      13.970  -1.258  -1.987  1.00  0.00              
ATOM    312  HA  PRO    20      14.182  -0.790  -2.940  1.00  0.00              
ATOM    313  CB  PRO    20      15.231  -1.227  -1.133  1.00  0.00              
ATOM    314  HB1 PRO    20      16.044  -1.981  -1.231  1.00  0.00              
ATOM    315  HB2 PRO    20      15.749  -0.304  -1.456  1.00  0.00              
ATOM    316  CG  PRO    20      14.728  -0.941   0.291  1.00  0.00              
ATOM    317  HG1 PRO    20      14.577  -1.775   1.015  1.00  0.00              
ATOM    318  HG2 PRO    20      15.513  -0.331   0.792  1.00  0.00              
ATOM    319  C   PRO    20      13.583  -2.675  -2.241  1.00  0.00              
ATOM    320  O   PRO    20      12.820  -3.264  -1.487  1.00  0.00              
ATOM    321  N   SER    21      14.030  -3.181  -3.408  1.00  0.00              
ATOM    322  HN  SER    21      14.548  -2.578  -4.014  1.00  0.00              
ATOM    323  CA  SER    21      13.534  -4.410  -3.951  1.00  0.00              
ATOM    324  HA  SER    21      12.469  -4.222  -3.896  1.00  0.00              
ATOM    325  CB  SER    21      14.030  -4.856  -5.328  1.00  0.00              
ATOM    326  HB1 SER    21      13.912  -3.969  -5.987  1.00  0.00              
ATOM    327  HB2 SER    21      15.116  -5.073  -5.279  1.00  0.00              
ATOM    328  OG  SER    21      13.233  -5.904  -5.854  1.00  0.00              
ATOM    329  HG1 SER    21      13.389  -5.951  -6.795  1.00  0.00              
ATOM    330  C   SER    21      13.805  -5.483  -2.958  1.00  0.00              
ATOM    331  O   SER    21      14.945  -5.768  -2.595  1.00  0.00              
ATOM    332  N   SER    22      12.750  -6.258  -2.623  1.00  0.00              
ATOM    333  HN  SER    22      11.927  -6.029  -3.136  1.00  0.00              
ATOM    334  CA  SER    22      12.682  -7.199  -1.553  1.00  0.00              
ATOM    335  HA  SER    22      13.413  -7.986  -1.679  1.00  0.00              
ATOM    336  CB  SER    22      12.961  -6.549  -0.183  1.00  0.00              
ATOM    337  HB1 SER    22      14.025  -6.245  -0.118  1.00  0.00              
ATOM    338  HB2 SER    22      12.190  -5.751  -0.086  1.00  0.00              
ATOM    339  OG  SER    22      12.500  -7.381   0.871  1.00  0.00              
ATOM    340  HG1 SER    22      12.626  -6.920   1.700  1.00  0.00              
ATOM    341  C   SER    22      11.283  -7.664  -1.741  1.00  0.00              
ATOM    342  O   SER    22      10.440  -6.848  -2.096  1.00  0.00              
ATOM    343  N   PRO    23      10.880  -8.898  -1.812  1.00  0.00              
ATOM    344  CD  PRO    23      11.900  -9.910  -1.568  1.00  0.00              
ATOM    345  HD1 PRO    23      12.240 -10.014  -0.510  1.00  0.00              
ATOM    346  HD2 PRO    23      12.663 -10.002  -2.368  1.00  0.00              
ATOM    347  CA  PRO    23       9.834  -9.327  -2.695  1.00  0.00              
ATOM    348  HA  PRO    23       9.900  -8.880  -3.682  1.00  0.00              
ATOM    349  CB  PRO    23      10.062 -10.837  -2.714  1.00  0.00              
ATOM    350  HB1 PRO    23       9.282 -11.548  -2.393  1.00  0.00              
ATOM    351  HB2 PRO    23      10.290 -11.258  -3.722  1.00  0.00              
ATOM    352  CG  PRO    23      11.269 -11.275  -1.852  1.00  0.00              
ATOM    353  HG1 PRO    23      10.896 -11.693  -0.889  1.00  0.00              
ATOM    354  HG2 PRO    23      11.853 -12.049  -2.389  1.00  0.00              
ATOM    355  C   PRO    23       8.570  -9.127  -1.936  1.00  0.00              
ATOM    356  O   PRO    23       7.663  -8.490  -2.470  1.00  0.00              
ATOM    357  N   GLN    24       8.522  -9.468  -0.640  1.00  0.00              
ATOM    358  HN  GLN    24       9.414  -9.748  -0.289  1.00  0.00              
ATOM    359  CA  GLN    24       7.559  -9.275   0.397  1.00  0.00              
ATOM    360  HA  GLN    24       6.542  -9.522   0.100  1.00  0.00              
ATOM    361  CB  GLN    24       8.000  -9.970   1.693  1.00  0.00              
ATOM    362  HB1 GLN    24       9.107  -9.975   1.697  1.00  0.00              
ATOM    363  HB2 GLN    24       7.717  -9.546   2.682  1.00  0.00              
ATOM    364  CG  GLN    24       7.455 -11.396   1.773  1.00  0.00              
ATOM    365  HG1 GLN    24       7.537 -11.807   2.811  1.00  0.00              
ATOM    366  HG2 GLN    24       6.382 -11.375   1.510  1.00  0.00              
ATOM    367  CD  GLN    24       8.163 -12.298   0.777  1.00  0.00              
ATOM    368  OE1 GLN    24       7.598 -12.606  -0.272  1.00  0.00              
ATOM    369  NE2 GLN    24       9.405 -12.722   1.132  1.00  0.00              
ATOM    370 1HE2 GLN    24       9.839 -13.502   0.677  1.00  0.00              
ATOM    371 2HE2 GLN    24       9.824 -12.355   1.956  1.00  0.00              
ATOM    372  C   GLN    24       7.278  -7.873   0.811  1.00  0.00              
ATOM    373  O   GLN    24       6.796  -7.461   1.863  1.00  0.00              
ATOM    374  N   GLN    25       7.545  -6.898  -0.081  1.00  0.00              
ATOM    375  HN  GLN    25       7.870  -7.225  -0.959  1.00  0.00              
ATOM    376  CA  GLN    25       6.984  -5.578  -0.128  1.00  0.00              
ATOM    377  HA  GLN    25       6.793  -5.228   0.884  1.00  0.00              
ATOM    378  CB  GLN    25       8.061  -4.657  -0.724  1.00  0.00              
ATOM    379  HB1 GLN    25       8.430  -5.233  -1.601  1.00  0.00              
ATOM    380  HB2 GLN    25       7.634  -3.659  -0.936  1.00  0.00              
ATOM    381  CG  GLN    25       9.285  -4.495   0.189  1.00  0.00              
ATOM    382  HG1 GLN    25       9.645  -5.530   0.354  1.00  0.00              
ATOM    383  HG2 GLN    25      10.144  -3.977  -0.287  1.00  0.00              
ATOM    384  CD  GLN    25       8.990  -3.954   1.582  1.00  0.00              
ATOM    385  OE1 GLN    25       8.242  -2.985   1.680  1.00  0.00              
ATOM    386  NE2 GLN    25       9.651  -4.476   2.656  1.00  0.00              
ATOM    387 1HE2 GLN    25       9.558  -4.036   3.550  1.00  0.00              
ATOM    388 2HE2 GLN    25      10.429  -5.100   2.580  1.00  0.00              
ATOM    389  C   GLN    25       5.721  -5.616  -0.896  1.00  0.00              
ATOM    390  O   GLN    25       4.773  -4.909  -0.533  1.00  0.00              
ATOM    391  N   GLN    26       5.540  -6.543  -1.848  1.00  0.00              
ATOM    392  HN  GLN    26       6.311  -7.145  -2.069  1.00  0.00              
ATOM    393  CA  GLN    26       4.300  -6.835  -2.497  1.00  0.00              
ATOM    394  HA  GLN    26       3.994  -5.887  -2.910  1.00  0.00              
ATOM    395  CB  GLN    26       4.349  -7.920  -3.589  1.00  0.00              
ATOM    396  HB1 GLN    26       4.645  -8.935  -3.255  1.00  0.00              
ATOM    397  HB2 GLN    26       3.408  -7.938  -4.181  1.00  0.00              
ATOM    398  CG  GLN    26       5.380  -7.501  -4.643  1.00  0.00              
ATOM    399  HG1 GLN    26       5.288  -6.460  -5.024  1.00  0.00              
ATOM    400  HG2 GLN    26       6.391  -7.441  -4.185  1.00  0.00              
ATOM    401  CD  GLN    26       5.479  -8.407  -5.857  1.00  0.00              
ATOM    402  OE1 GLN    26       4.604  -9.193  -6.217  1.00  0.00              
ATOM    403  NE2 GLN    26       6.698  -8.271  -6.444  1.00  0.00              
ATOM    404 1HE2 GLN    26       7.402  -7.707  -6.015  1.00  0.00              
ATOM    405 2HE2 GLN    26       6.831  -8.865  -7.238  1.00  0.00              
ATOM    406  C   GLN    26       3.226  -7.157  -1.512  1.00  0.00              
ATOM    407  O   GLN    26       2.079  -6.764  -1.694  1.00  0.00              
ATOM    408  N   GLN    27       3.577  -7.934  -0.459  1.00  0.00              
ATOM    409  HN  GLN    27       4.550  -8.034  -0.282  1.00  0.00              
ATOM    410  CA  GLN    27       2.657  -8.250   0.583  1.00  0.00              
ATOM    411  HA  GLN    27       1.823  -8.854   0.260  1.00  0.00              
ATOM    412  CB  GLN    27       3.414  -9.350   1.350  1.00  0.00              
ATOM    413  HB1 GLN    27       4.037  -9.898   0.612  1.00  0.00              
ATOM    414  HB2 GLN    27       4.132  -8.976   2.119  1.00  0.00              
ATOM    415  CG  GLN    27       2.487 -10.345   2.033  1.00  0.00              
ATOM    416  HG1 GLN    27       1.651  -9.830   2.554  1.00  0.00              
ATOM    417  HG2 GLN    27       2.092 -11.122   1.333  1.00  0.00              
ATOM    418  CD  GLN    27       3.213 -11.104   3.128  1.00  0.00              
ATOM    419  OE1 GLN    27       4.327 -11.591   2.934  1.00  0.00              
ATOM    420  NE2 GLN    27       2.647 -11.223   4.365  1.00  0.00              
ATOM    421 1HE2 GLN    27       3.317 -11.513   5.050  1.00  0.00              
ATOM    422 2HE2 GLN    27       1.830 -10.673   4.522  1.00  0.00              
ATOM    423  C   GLN    27       2.399  -7.062   1.446  1.00  0.00              
ATOM    424  O   GLN    27       1.349  -7.083   2.093  1.00  0.00              
ATOM    425  N   GLN    28       3.229  -6.020   1.543  1.00  0.00              
ATOM    426  HN  GLN    28       4.105  -5.991   1.068  1.00  0.00              
ATOM    427  CA  GLN    28       2.876  -4.895   2.359  1.00  0.00              
ATOM    428  HA  GLN    28       2.346  -5.148   3.268  1.00  0.00              
ATOM    429  CB  GLN    28       4.137  -4.077   2.691  1.00  0.00              
ATOM    430  HB1 GLN    28       4.969  -4.783   2.862  1.00  0.00              
ATOM    431  HB2 GLN    28       4.338  -3.417   1.821  1.00  0.00              
ATOM    432  CG  GLN    28       4.006  -3.208   3.946  1.00  0.00              
ATOM    433  HG1 GLN    28       3.098  -2.566   3.943  1.00  0.00              
ATOM    434  HG2 GLN    28       3.933  -3.913   4.799  1.00  0.00              
ATOM    435  CD  GLN    28       5.194  -2.337   4.288  1.00  0.00              
ATOM    436  OE1 GLN    28       6.226  -2.867   4.719  1.00  0.00              
ATOM    437  NE2 GLN    28       4.986  -0.999   4.271  1.00  0.00              
ATOM    438 1HE2 GLN    28       4.150  -0.587   3.905  1.00  0.00              
ATOM    439 2HE2 GLN    28       5.752  -0.402   4.491  1.00  0.00              
ATOM    440  C   GLN    28       1.842  -4.098   1.639  1.00  0.00              
ATOM    441  O   GLN    28       0.811  -3.685   2.167  1.00  0.00              
ATOM    442  N   VAL    29       2.092  -3.773   0.359  1.00  0.00              
ATOM    443  HN  VAL    29       2.959  -4.007  -0.071  1.00  0.00              
ATOM    444  CA  VAL    29       1.191  -3.248  -0.624  1.00  0.00              
ATOM    445  HA  VAL    29       0.982  -2.234  -0.343  1.00  0.00              
ATOM    446  CB  VAL    29       1.737  -3.170  -2.014  1.00  0.00              
ATOM    447  HB  VAL    29       2.058  -4.184  -2.342  1.00  0.00              
ATOM    448  CG1 VAL    29       0.701  -2.627  -3.026  1.00  0.00              
ATOM    449 1HG1 VAL    29       1.209  -2.558  -4.003  1.00  0.00              
ATOM    450 2HG1 VAL    29      -0.170  -3.323  -3.015  1.00  0.00              
ATOM    451 3HG1 VAL    29       0.321  -1.615  -2.783  1.00  0.00              
ATOM    452  CG2 VAL    29       2.941  -2.227  -2.165  1.00  0.00              
ATOM    453 1HG2 VAL    29       3.750  -2.780  -1.656  1.00  0.00              
ATOM    454 2HG2 VAL    29       3.201  -2.170  -3.243  1.00  0.00              
ATOM    455 3HG2 VAL    29       2.848  -1.171  -1.819  1.00  0.00              
ATOM    456  C   VAL    29      -0.187  -3.814  -0.588  1.00  0.00              
ATOM    457  O   VAL    29      -1.189  -3.131  -0.378  1.00  0.00              
ATOM    458  N   LEU    30      -0.264  -5.135  -0.839  1.00  0.00              
ATOM    459  HN  LEU    30       0.582  -5.565  -1.133  1.00  0.00              
ATOM    460  CA  LEU    30      -1.459  -5.920  -0.769  1.00  0.00              
ATOM    461  HA  LEU    30      -2.155  -5.463  -1.448  1.00  0.00              
ATOM    462  CB  LEU    30      -1.163  -7.322  -1.332  1.00  0.00              
ATOM    463  HB1 LEU    30      -0.999  -7.089  -2.406  1.00  0.00              
ATOM    464  HB2 LEU    30      -0.297  -7.837  -0.865  1.00  0.00              
ATOM    465  CG  LEU    30      -2.344  -8.283  -1.104  1.00  0.00              
ATOM    466  HG  LEU    30      -2.914  -8.126  -0.169  1.00  0.00              
ATOM    467  CD1 LEU    30      -3.358  -8.005  -2.216  1.00  0.00              
ATOM    468 1HD1 LEU    30      -2.824  -7.809  -3.179  1.00  0.00              
ATOM    469 2HD1 LEU    30      -3.999  -8.914  -2.305  1.00  0.00              
ATOM    470 3HD1 LEU    30      -4.048  -7.159  -2.025  1.00  0.00              
ATOM    471  CD2 LEU    30      -1.971  -9.778  -1.205  1.00  0.00              
ATOM    472 1HD2 LEU    30      -2.542 -10.534  -0.615  1.00  0.00              
ATOM    473 2HD2 LEU    30      -1.773 -10.135  -2.230  1.00  0.00              
ATOM    474 3HD2 LEU    30      -1.064  -9.923  -0.588  1.00  0.00              
ATOM    475  C   LEU    30      -2.159  -5.823   0.539  1.00  0.00              
ATOM    476  O   LEU    30      -3.384  -5.765   0.593  1.00  0.00              
ATOM    477  N   ASN    31      -1.528  -5.655   1.718  1.00  0.00              
ATOM    478  HN  ASN    31      -0.532  -5.653   1.660  1.00  0.00              
ATOM    479  CA  ASN    31      -2.116  -5.466   3.007  1.00  0.00              
ATOM    480  HA  ASN    31      -2.983  -6.111   3.080  1.00  0.00              
ATOM    481  CB  ASN    31      -1.129  -5.837   4.128  1.00  0.00              
ATOM    482  HB1 ASN    31      -0.169  -5.333   3.863  1.00  0.00              
ATOM    483  HB2 ASN    31      -1.614  -5.454   5.061  1.00  0.00              
ATOM    484  CG  ASN    31      -0.849  -7.324   4.239  1.00  0.00              
ATOM    485  OD1 ASN    31      -1.755  -8.148   4.110  1.00  0.00              
ATOM    486  ND2 ASN    31       0.401  -7.661   4.666  1.00  0.00              
ATOM    487 1HD2 ASN    31       0.594  -8.610   4.916  1.00  0.00              
ATOM    488 2HD2 ASN    31       1.131  -7.005   4.875  1.00  0.00              
ATOM    489  C   ASN    31      -2.719  -4.120   3.221  1.00  0.00              
ATOM    490  O   ASN    31      -3.753  -3.885   3.845  1.00  0.00              
ATOM    491  N   ILE    32      -2.113  -3.098   2.605  1.00  0.00              
ATOM    492  HN  ILE    32      -1.330  -3.215   2.004  1.00  0.00              
ATOM    493  CA  ILE    32      -2.551  -1.740   2.479  1.00  0.00              
ATOM    494  HA  ILE    32      -2.895  -1.495   3.478  1.00  0.00              
ATOM    495  CB  ILE    32      -1.397  -0.895   2.033  1.00  0.00              
ATOM    496  HB  ILE    32      -0.743  -1.491   1.365  1.00  0.00              
ATOM    497  CG2 ILE    32      -1.716   0.439   1.345  1.00  0.00              
ATOM    498 1HG2 ILE    32      -1.711   0.226   0.257  1.00  0.00              
ATOM    499 2HG2 ILE    32      -2.732   0.780   1.653  1.00  0.00              
ATOM    500 3HG2 ILE    32      -0.895   1.192   1.413  1.00  0.00              
ATOM    501  CG1 ILE    32      -0.688  -0.575   3.356  1.00  0.00              
ATOM    502 1HG1 ILE    32      -1.318   0.066   3.997  1.00  0.00              
ATOM    503 2HG1 ILE    32      -0.604  -1.408   4.097  1.00  0.00              
ATOM    504  CD  ILE    32       0.738  -0.086   3.108  1.00  0.00              
ATOM    505  HD1 ILE    32       1.257  -0.680   2.322  1.00  0.00              
ATOM    506  HD2 ILE    32       0.579   0.998   2.926  1.00  0.00              
ATOM    507  HD3 ILE    32       1.279  -0.077   4.081  1.00  0.00              
ATOM    508  C   ILE    32      -3.833  -1.653   1.715  1.00  0.00              
ATOM    509  O   ILE    32      -4.703  -0.942   2.212  1.00  0.00              
ATOM    510  N   LEU    33      -3.865  -2.462   0.644  1.00  0.00              
ATOM    511  HN  LEU    33      -3.145  -2.936   0.137  1.00  0.00              
ATOM    512  CA  LEU    33      -5.067  -2.627  -0.125  1.00  0.00              
ATOM    513  HA  LEU    33      -5.485  -1.687  -0.441  1.00  0.00              
ATOM    514  CB  LEU    33      -4.684  -3.365  -1.417  1.00  0.00              
ATOM    515  HB1 LEU    33      -4.212  -4.283  -1.008  1.00  0.00              
ATOM    516  HB2 LEU    33      -5.538  -3.614  -2.085  1.00  0.00              
ATOM    517  CG  LEU    33      -3.691  -2.690  -2.383  1.00  0.00              
ATOM    518  HG  LEU    33      -2.761  -2.836  -1.789  1.00  0.00              
ATOM    519  CD1 LEU    33      -3.431  -3.405  -3.722  1.00  0.00              
ATOM    520 1HD1 LEU    33      -2.764  -2.864  -4.422  1.00  0.00              
ATOM    521 2HD1 LEU    33      -2.976  -4.417  -3.650  1.00  0.00              
ATOM    522 3HD1 LEU    33      -4.377  -3.471  -4.319  1.00  0.00              
ATOM    523  CD2 LEU    33      -4.043  -1.227  -2.671  1.00  0.00              
ATOM    524 1HD2 LEU    33      -3.563  -0.831  -3.589  1.00  0.00              
ATOM    525 2HD2 LEU    33      -5.151  -1.135  -2.727  1.00  0.00              
ATOM    526 3HD2 LEU    33      -3.668  -0.676  -1.779  1.00  0.00              
ATOM    527  C   LEU    33      -6.118  -3.453   0.519  1.00  0.00              
ATOM    528  O   LEU    33      -7.273  -3.112   0.288  1.00  0.00              
ATOM    529  N   LYS    34      -5.854  -4.517   1.300  1.00  0.00              
ATOM    530  HN  LYS    34      -4.942  -4.850   1.529  1.00  0.00              
ATOM    531  CA  LYS    34      -6.799  -5.233   2.100  1.00  0.00              
ATOM    532  HA  LYS    34      -7.624  -5.508   1.473  1.00  0.00              
ATOM    533  CB  LYS    34      -6.052  -6.449   2.675  1.00  0.00              
ATOM    534  HB1 LYS    34      -5.119  -5.901   2.894  1.00  0.00              
ATOM    535  HB2 LYS    34      -6.513  -6.777   3.632  1.00  0.00              
ATOM    536  CG  LYS    34      -5.927  -7.634   1.717  1.00  0.00              
ATOM    537  HG1 LYS    34      -6.808  -8.004   1.152  1.00  0.00              
ATOM    538  HG2 LYS    34      -5.196  -7.277   0.962  1.00  0.00              
ATOM    539  CD  LYS    34      -5.344  -8.788   2.535  1.00  0.00              
ATOM    540  HD1 LYS    34      -4.372  -8.457   2.959  1.00  0.00              
ATOM    541  HD2 LYS    34      -6.040  -9.043   3.356  1.00  0.00              
ATOM    542  CE  LYS    34      -4.948  -9.941   1.612  1.00  0.00              
ATOM    543  HE1 LYS    34      -5.682 -10.044   0.785  1.00  0.00              
ATOM    544  HE2 LYS    34      -3.940  -9.715   1.201  1.00  0.00              
ATOM    545  NZ  LYS    34      -4.858 -11.199   2.384  1.00  0.00              
ATOM    546  HZ1 LYS    34      -4.553 -11.923   1.708  1.00  0.00              
ATOM    547  HZ2 LYS    34      -4.295 -11.184   3.261  1.00  0.00              
ATOM    548  HZ3 LYS    34      -5.810 -11.193   2.794  1.00  0.00              
ATOM    549  C   LYS    34      -7.371  -4.379   3.182  1.00  0.00              
ATOM    550  O   LYS    34      -8.426  -4.726   3.705  1.00  0.00              
ATOM    551  N   SER    35      -6.773  -3.239   3.582  1.00  0.00              
ATOM    552  HN  SER    35      -5.812  -3.083   3.374  1.00  0.00              
ATOM    553  CA  SER    35      -7.286  -2.511   4.698  1.00  0.00              
ATOM    554  HA  SER    35      -8.064  -3.076   5.182  1.00  0.00              
ATOM    555  CB  SER    35      -6.194  -2.197   5.736  1.00  0.00              
ATOM    556  HB1 SER    35      -6.742  -1.871   6.651  1.00  0.00              
ATOM    557  HB2 SER    35      -5.575  -3.013   6.164  1.00  0.00              
ATOM    558  OG  SER    35      -5.243  -1.295   5.190  1.00  0.00              
ATOM    559  HG1 SER    35      -4.390  -1.445   5.613  1.00  0.00              
ATOM    560  C   SER    35      -7.998  -1.254   4.315  1.00  0.00              
ATOM    561  O   SER    35      -8.750  -0.670   5.099  1.00  0.00              
ATOM    562  N   ASN    36      -7.944  -0.841   3.039  1.00  0.00              
ATOM    563  HN  ASN    36      -7.364  -1.328   2.397  1.00  0.00              
ATOM    564  CA  ASN    36      -8.544   0.329   2.472  1.00  0.00              
ATOM    565  HA  ASN    36      -9.142   0.900   3.167  1.00  0.00              
ATOM    566  CB  ASN    36      -7.420   1.323   2.146  1.00  0.00              
ATOM    567  HB1 ASN    36      -6.643   0.774   1.574  1.00  0.00              
ATOM    568  HB2 ASN    36      -7.901   2.160   1.591  1.00  0.00              
ATOM    569  CG  ASN    36      -6.741   1.949   3.358  1.00  0.00              
ATOM    570  OD1 ASN    36      -7.285   2.765   4.096  1.00  0.00              
ATOM    571  ND2 ASN    36      -5.463   1.560   3.600  1.00  0.00              
ATOM    572 1HD2 ASN    36      -4.966   0.931   3.003  1.00  0.00              
ATOM    573 2HD2 ASN    36      -4.992   1.719   4.466  1.00  0.00              
ATOM    574  C   ASN    36      -9.344   0.001   1.260  1.00  0.00              
ATOM    575  O   ASN    36      -8.709   0.042   0.200  1.00  0.00              
ATOM    576  N   PRO    37     -10.582  -0.369   1.238  1.00  0.00              
ATOM    577  CD  PRO    37     -11.368  -0.367   2.470  1.00  0.00              
ATOM    578  HD1 PRO    37     -11.389   0.548   3.085  1.00  0.00              
ATOM    579  HD2 PRO    37     -11.243  -1.338   2.986  1.00  0.00              
ATOM    580  CA  PRO    37     -11.172  -1.035   0.109  1.00  0.00              
ATOM    581  HA  PRO    37     -10.680  -1.975  -0.111  1.00  0.00              
ATOM    582  CB  PRO    37     -12.600  -1.286   0.597  1.00  0.00              
ATOM    583  HB1 PRO    37     -13.399  -0.975  -0.108  1.00  0.00              
ATOM    584  HB2 PRO    37     -12.582  -2.390   0.732  1.00  0.00              
ATOM    585  CG  PRO    37     -12.788  -0.501   1.900  1.00  0.00              
ATOM    586  HG1 PRO    37     -13.197   0.503   1.641  1.00  0.00              
ATOM    587  HG2 PRO    37     -13.642  -0.956   2.446  1.00  0.00              
ATOM    588  C   PRO    37     -11.227  -0.201  -1.120  1.00  0.00              
ATOM    589  O   PRO    37     -11.311  -0.646  -2.272  1.00  0.00              
ATOM    590  N   GLN    38     -11.375   1.123  -0.928  1.00  0.00              
ATOM    591  HN  GLN    38     -11.410   1.471   0.003  1.00  0.00              
ATOM    592  CA  GLN    38     -11.532   2.058  -2.006  1.00  0.00              
ATOM    593  HA  GLN    38     -12.131   1.743  -2.845  1.00  0.00              
ATOM    594  CB  GLN    38     -12.237   3.390  -1.685  1.00  0.00              
ATOM    595  HB1 GLN    38     -12.307   4.006  -2.597  1.00  0.00              
ATOM    596  HB2 GLN    38     -13.305   3.177  -1.483  1.00  0.00              
ATOM    597  CG  GLN    38     -11.573   4.293  -0.639  1.00  0.00              
ATOM    598  HG1 GLN    38     -10.456   4.259  -0.643  1.00  0.00              
ATOM    599  HG2 GLN    38     -11.853   5.343  -0.887  1.00  0.00              
ATOM    600  CD  GLN    38     -12.069   3.833   0.722  1.00  0.00              
ATOM    601  OE1 GLN    38     -11.586   3.008   1.496  1.00  0.00              
ATOM    602  NE2 GLN    38     -13.225   4.453   1.082  1.00  0.00              
ATOM    603 1HE2 GLN    38     -13.519   5.218   0.500  1.00  0.00              
ATOM    604 2HE2 GLN    38     -13.771   4.069   1.820  1.00  0.00              
ATOM    605  C   GLN    38     -10.180   2.357  -2.552  1.00  0.00              
ATOM    606  O   GLN    38     -10.014   2.722  -3.718  1.00  0.00              
ATOM    607  N   LEU    39      -9.093   2.180  -1.772  1.00  0.00              
ATOM    608  HN  LEU    39      -9.279   1.893  -0.845  1.00  0.00              
ATOM    609  CA  LEU    39      -7.751   2.307  -2.245  1.00  0.00              
ATOM    610  HA  LEU    39      -7.638   3.232  -2.790  1.00  0.00              
ATOM    611  CB  LEU    39      -6.805   2.259  -1.031  1.00  0.00              
ATOM    612  HB1 LEU    39      -7.226   2.884  -0.213  1.00  0.00              
ATOM    613  HB2 LEU    39      -6.761   1.229  -0.617  1.00  0.00              
ATOM    614  CG  LEU    39      -5.347   2.710  -1.260  1.00  0.00              
ATOM    615  HG  LEU    39      -5.002   2.442  -2.274  1.00  0.00              
ATOM    616  CD1 LEU    39      -5.178   4.228  -1.419  1.00  0.00              
ATOM    617 1HD1 LEU    39      -5.442   4.624  -2.426  1.00  0.00              
ATOM    618 2HD1 LEU    39      -5.721   4.907  -0.719  1.00  0.00              
ATOM    619 3HD1 LEU    39      -4.100   4.494  -1.360  1.00  0.00              
ATOM    620  CD2 LEU    39      -4.331   2.109  -0.277  1.00  0.00              
ATOM    621 1HD2 LEU    39      -3.299   2.364  -0.615  1.00  0.00              
ATOM    622 2HD2 LEU    39      -4.368   2.318   0.818  1.00  0.00              
ATOM    623 3HD2 LEU    39      -4.377   0.998  -0.296  1.00  0.00              
ATOM    624  C   LEU    39      -7.437   1.147  -3.122  1.00  0.00              
ATOM    625  O   LEU    39      -6.669   1.355  -4.060  1.00  0.00              
ATOM    626  N   MET    40      -8.041  -0.044  -2.924  1.00  0.00              
ATOM    627  HN  MET    40      -8.548  -0.073  -2.067  1.00  0.00              
ATOM    628  CA  MET    40      -7.907  -1.130  -3.837  1.00  0.00              
ATOM    629  HA  MET    40      -6.844  -1.190  -3.993  1.00  0.00              
ATOM    630  CB  MET    40      -8.349  -2.487  -3.257  1.00  0.00              
ATOM    631  HB1 MET    40      -7.831  -2.649  -2.286  1.00  0.00              
ATOM    632  HB2 MET    40      -9.404  -2.494  -2.929  1.00  0.00              
ATOM    633  CG  MET    40      -8.332  -3.693  -4.197  1.00  0.00              
ATOM    634  HG1 MET    40      -9.185  -3.661  -4.911  1.00  0.00              
ATOM    635  HG2 MET    40      -7.450  -3.705  -4.863  1.00  0.00              
ATOM    636  SD  MET    40      -8.088  -5.174  -3.172  1.00  0.00              
ATOM    637  CE  MET    40      -6.459  -5.630  -3.850  1.00  0.00              
ATOM    638  HE1 MET    40      -5.743  -4.789  -3.851  1.00  0.00              
ATOM    639  HE2 MET    40      -6.089  -6.514  -3.280  1.00  0.00              
ATOM    640  HE3 MET    40      -6.721  -5.870  -4.906  1.00  0.00              
ATOM    641  C   MET    40      -8.626  -0.819  -5.105  1.00  0.00              
ATOM    642  O   MET    40      -7.856  -0.791  -6.055  1.00  0.00              
ATOM    643  N   ALA    41      -9.916  -0.423  -5.095  1.00  0.00              
ATOM    644  HN  ALA    41     -10.374  -0.335  -4.219  1.00  0.00              
ATOM    645  CA  ALA    41     -10.613   0.077  -6.237  1.00  0.00              
ATOM    646  HA  ALA    41     -10.780  -0.674  -7.007  1.00  0.00              
ATOM    647  CB  ALA    41     -11.988   0.682  -5.920  1.00  0.00              
ATOM    648  HB1 ALA    41     -11.886   1.717  -5.552  1.00  0.00              
ATOM    649  HB2 ALA    41     -12.443   0.704  -6.937  1.00  0.00              
ATOM    650  HB3 ALA    41     -12.588   0.028  -5.242  1.00  0.00              
ATOM    651  C   ALA    41      -9.935   1.138  -7.045  1.00  0.00              
ATOM    652  O   ALA    41     -10.025   1.195  -8.267  1.00  0.00              
ATOM    653  N   ALA    42      -9.230   2.097  -6.429  1.00  0.00              
ATOM    654  HN  ALA    42      -9.085   2.158  -5.441  1.00  0.00              
ATOM    655  CA  ALA    42      -8.531   3.118  -7.141  1.00  0.00              
ATOM    656  HA  ALA    42      -9.188   3.524  -7.895  1.00  0.00              
ATOM    657  CB  ALA    42      -7.945   4.157  -6.169  1.00  0.00              
ATOM    658  HB1 ALA    42      -8.780   4.509  -5.536  1.00  0.00              
ATOM    659  HB2 ALA    42      -7.217   3.812  -5.402  1.00  0.00              
ATOM    660  HB3 ALA    42      -7.516   4.960  -6.818  1.00  0.00              
ATOM    661  C   ALA    42      -7.378   2.576  -7.904  1.00  0.00              
ATOM    662  O   ALA    42      -7.197   2.732  -9.102  1.00  0.00              
ATOM    663  N   PHE    43      -6.495   1.858  -7.177  1.00  0.00              
ATOM    664  HN  PHE    43      -6.623   1.684  -6.201  1.00  0.00              
ATOM    665  CA  PHE    43      -5.233   1.401  -7.648  1.00  0.00              
ATOM    666  HA  PHE    43      -4.709   2.254  -8.069  1.00  0.00              
ATOM    667  CB  PHE    43      -4.585   0.848  -6.368  1.00  0.00              
ATOM    668  HB1 PHE    43      -4.791   1.554  -5.526  1.00  0.00              
ATOM    669  HB2 PHE    43      -5.183  -0.028  -6.053  1.00  0.00              
ATOM    670  CG  PHE    43      -3.103   0.675  -6.437  1.00  0.00              
ATOM    671  CD1 PHE    43      -2.598  -0.584  -6.616  1.00  0.00              
ATOM    672  HD1 PHE    43      -3.103  -1.521  -6.437  1.00  0.00              
ATOM    673  CE1 PHE    43      -1.250  -0.658  -6.883  1.00  0.00              
ATOM    674  HE1 PHE    43      -0.742  -1.607  -6.990  1.00  0.00              
ATOM    675  CZ  PHE    43      -0.475   0.470  -6.974  1.00  0.00              
ATOM    676  HZ  PHE    43       0.596   0.359  -7.117  1.00  0.00              
ATOM    677  CD2 PHE    43      -2.389   1.846  -6.604  1.00  0.00              
ATOM    678  HD2 PHE    43      -2.903   2.787  -6.586  1.00  0.00              
ATOM    679  CE2 PHE    43      -1.040   1.719  -6.831  1.00  0.00              
ATOM    680  HE2 PHE    43      -0.473   2.626  -6.679  1.00  0.00              
ATOM    681  C   PHE    43      -5.420   0.342  -8.683  1.00  0.00              
ATOM    682  O   PHE    43      -4.590   0.255  -9.591  1.00  0.00              
ATOM    683  N   ILE    44      -6.465  -0.505  -8.707  1.00  0.00              
ATOM    684  HN  ILE    44      -7.073  -0.569  -7.926  1.00  0.00              
ATOM    685  CA  ILE    44      -6.557  -1.534  -9.697  1.00  0.00              
ATOM    686  HA  ILE    44      -5.575  -1.750 -10.099  1.00  0.00              
ATOM    687  CB  ILE    44      -7.090  -2.893  -9.326  1.00  0.00              
ATOM    688  HB  ILE    44      -7.220  -3.486 -10.252  1.00  0.00              
ATOM    689  CG2 ILE    44      -6.041  -3.642  -8.477  1.00  0.00              
ATOM    690 1HG2 ILE    44      -4.998  -3.577  -8.876  1.00  0.00              
ATOM    691 2HG2 ILE    44      -6.118  -3.033  -7.554  1.00  0.00              
ATOM    692 3HG2 ILE    44      -6.363  -4.686  -8.336  1.00  0.00              
ATOM    693  CG1 ILE    44      -8.425  -2.945  -8.564  1.00  0.00              
ATOM    694 1HG1 ILE    44      -8.555  -3.965  -8.167  1.00  0.00              
ATOM    695 2HG1 ILE    44      -8.215  -2.300  -7.675  1.00  0.00              
ATOM    696  CD  ILE    44      -9.671  -2.488  -9.317  1.00  0.00              
ATOM    697  HD1 ILE    44      -9.976  -3.102 -10.190  1.00  0.00              
ATOM    698  HD2 ILE    44     -10.443  -2.456  -8.516  1.00  0.00              
ATOM    699  HD3 ILE    44      -9.668  -1.403  -9.586  1.00  0.00              
ATOM    700  C   ILE    44      -7.170  -1.076 -10.975  1.00  0.00              
ATOM    701  O   ILE    44      -6.991  -1.694 -12.022  1.00  0.00              
ATOM    702  N   LYS    45      -7.903   0.037 -11.075  1.00  0.00              
ATOM    703  HN  LYS    45      -8.369   0.234 -10.208  1.00  0.00              
ATOM    704  CA  LYS    45      -8.270   0.660 -12.315  1.00  0.00              
ATOM    705  HA  LYS    45      -8.369  -0.078 -13.091  1.00  0.00              
ATOM    706  CB  LYS    45      -9.645   1.326 -12.125  1.00  0.00              
ATOM    707  HB1 LYS    45      -9.620   1.900 -11.173  1.00  0.00              
ATOM    708  HB2 LYS    45      -9.931   2.074 -12.896  1.00  0.00              
ATOM    709  CG  LYS    45     -10.732   0.294 -11.829  1.00  0.00              
ATOM    710  HG1 LYS    45     -10.577  -0.608 -12.449  1.00  0.00              
ATOM    711  HG2 LYS    45     -10.672   0.112 -10.738  1.00  0.00              
ATOM    712  CD  LYS    45     -12.048   0.897 -12.334  1.00  0.00              
ATOM    713  HD1 LYS    45     -12.077   1.861 -11.790  1.00  0.00              
ATOM    714  HD2 LYS    45     -11.889   1.231 -13.380  1.00  0.00              
ATOM    715  CE  LYS    45     -13.313   0.060 -12.138  1.00  0.00              
ATOM    716  HE1 LYS    45     -13.208  -0.815 -12.812  1.00  0.00              
ATOM    717  HE2 LYS    45     -13.406  -0.411 -11.130  1.00  0.00              
ATOM    718  NZ  LYS    45     -14.508   0.761 -12.646  1.00  0.00              
ATOM    719  HZ1 LYS    45     -14.575   0.863 -13.671  1.00  0.00              
ATOM    720  HZ2 LYS    45     -15.371   0.303 -12.283  1.00  0.00              
ATOM    721  HZ3 LYS    45     -14.562   1.696 -12.197  1.00  0.00              
ATOM    722  C   LYS    45      -7.327   1.671 -12.870  1.00  0.00              
ATOM    723  O   LYS    45      -6.923   1.574 -14.020  1.00  0.00              
ATOM    724  N   GLN    46      -6.826   2.538 -11.973  1.00  0.00              
ATOM    725  HN  GLN    46      -6.998   2.305 -11.025  1.00  0.00              
ATOM    726  CA  GLN    46      -5.982   3.630 -12.349  1.00  0.00              
ATOM    727  HA  GLN    46      -6.388   3.919 -13.316  1.00  0.00              
ATOM    728  CB  GLN    46      -5.983   4.824 -11.377  1.00  0.00              
ATOM    729  HB1 GLN    46      -5.398   4.638 -10.457  1.00  0.00              
ATOM    730  HB2 GLN    46      -5.424   5.611 -11.925  1.00  0.00              
ATOM    731  CG  GLN    46      -7.454   5.192 -11.155  1.00  0.00              
ATOM    732  HG1 GLN    46      -7.876   5.278 -12.175  1.00  0.00              
ATOM    733  HG2 GLN    46      -8.042   4.474 -10.544  1.00  0.00              
ATOM    734  CD  GLN    46      -7.529   6.589 -10.542  1.00  0.00              
ATOM    735  OE1 GLN    46      -6.638   7.245 -10.006  1.00  0.00              
ATOM    736  NE2 GLN    46      -8.688   7.243 -10.805  1.00  0.00              
ATOM    737 1HE2 GLN    46      -9.448   6.741 -11.213  1.00  0.00              
ATOM    738 2HE2 GLN    46      -8.928   8.093 -10.323  1.00  0.00              
ATOM    739  C   GLN    46      -4.597   3.156 -12.655  1.00  0.00              
ATOM    740  O   GLN    46      -3.839   3.729 -13.427  1.00  0.00              
ATOM    741  N   ARG    47      -4.196   2.043 -12.014  1.00  0.00              
ATOM    742  HN  ARG    47      -4.793   1.547 -11.390  1.00  0.00              
ATOM    743  CA  ARG    47      -2.858   1.557 -11.866  1.00  0.00              
ATOM    744  HA  ARG    47      -2.916   0.821 -11.071  1.00  0.00              
ATOM    745  CB  ARG    47      -2.423   1.078 -13.260  1.00  0.00              
ATOM    746  HB1 ARG    47      -2.252   2.008 -13.850  1.00  0.00              
ATOM    747  HB2 ARG    47      -1.474   0.504 -13.243  1.00  0.00              
ATOM    748  CG  ARG    47      -3.296   0.080 -14.010  1.00  0.00              
ATOM    749  HG1 ARG    47      -3.888  -0.569 -13.337  1.00  0.00              
ATOM    750  HG2 ARG    47      -4.132   0.668 -14.458  1.00  0.00              
ATOM    751  CD  ARG    47      -2.535  -0.772 -15.028  1.00  0.00              
ATOM    752  HD1 ARG    47      -1.939  -0.121 -15.714  1.00  0.00              
ATOM    753  HD2 ARG    47      -1.907  -1.462 -14.423  1.00  0.00              
ATOM    754  NE  ARG    47      -3.630  -1.424 -15.798  1.00  0.00              
ATOM    755  HE  ARG    47      -4.606  -1.396 -15.596  1.00  0.00              
ATOM    756  CZ  ARG    47      -3.356  -2.056 -16.984  1.00  0.00              
ATOM    757  NH1 ARG    47      -2.063  -2.352 -17.278  1.00  0.00              
ATOM    758 1HH1 ARG    47      -1.663  -2.773 -18.094  1.00  0.00              
ATOM    759 2HH1 ARG    47      -1.317  -1.964 -16.741  1.00  0.00              
ATOM    760  NH2 ARG    47      -4.345  -2.308 -17.886  1.00  0.00              
ATOM    761 1HH2 ARG    47      -5.301  -2.143 -17.634  1.00  0.00              
ATOM    762 2HH2 ARG    47      -4.066  -2.438 -18.841  1.00  0.00              
ATOM    763  C   ARG    47      -1.791   2.463 -11.354  1.00  0.00              
ATOM    764  O   ARG    47      -2.006   3.575 -10.879  1.00  0.00              
ATOM    765  N   THR    48      -0.534   1.981 -11.377  1.00  0.00              
ATOM    766  HN  THR    48      -0.217   1.182 -11.882  1.00  0.00              
ATOM    767  CA  THR    48       0.590   2.455 -10.634  1.00  0.00              
ATOM    768  HA  THR    48       0.114   2.751  -9.712  1.00  0.00              
ATOM    769  CB  THR    48       1.670   1.425 -10.486  1.00  0.00              
ATOM    770  HB  THR    48       2.114   1.177 -11.478  1.00  0.00              
ATOM    771  OG1 THR    48       1.062   0.210 -10.065  1.00  0.00              
ATOM    772  HG1 THR    48       1.746  -0.374  -9.738  1.00  0.00              
ATOM    773  CG2 THR    48       2.851   1.769  -9.564  1.00  0.00              
ATOM    774 1HG2 THR    48       3.336   2.509 -10.234  1.00  0.00              
ATOM    775 2HG2 THR    48       2.571   2.128  -8.543  1.00  0.00              
ATOM    776 3HG2 THR    48       3.544   0.936  -9.324  1.00  0.00              
ATOM    777  C   THR    48       1.243   3.625 -11.288  1.00  0.00              
ATOM    778  O   THR    48       1.708   4.550 -10.627  1.00  0.00              
ATOM    779  N   ALA    49       1.159   3.725 -12.622  1.00  0.00              
ATOM    780  HN  ALA    49       0.921   2.914 -13.158  1.00  0.00              
ATOM    781  CA  ALA    49       1.441   4.933 -13.328  1.00  0.00              
ATOM    782  HA  ALA    49       2.336   5.370 -12.923  1.00  0.00              
ATOM    783  CB  ALA    49       1.574   4.696 -14.854  1.00  0.00              
ATOM    784  HB1 ALA    49       1.847   5.626 -15.392  1.00  0.00              
ATOM    785  HB2 ALA    49       2.507   4.107 -14.965  1.00  0.00              
ATOM    786  HB3 ALA    49       0.686   4.246 -15.354  1.00  0.00              
ATOM    787  C   ALA    49       0.484   6.065 -13.209  1.00  0.00              
ATOM    788  O   ALA    49       0.808   7.112 -13.742  1.00  0.00              
ATOM    789  N   LYS    50      -0.684   5.982 -12.549  1.00  0.00              
ATOM    790  HN  LYS    50      -0.994   5.089 -12.228  1.00  0.00              
ATOM    791  CA  LYS    50      -1.428   7.138 -12.161  1.00  0.00              
ATOM    792  HA  LYS    50      -0.997   8.046 -12.563  1.00  0.00              
ATOM    793  CB  LYS    50      -2.837   7.134 -12.756  1.00  0.00              
ATOM    794  HB1 LYS    50      -3.365   6.281 -12.286  1.00  0.00              
ATOM    795  HB2 LYS    50      -3.392   8.016 -12.366  1.00  0.00              
ATOM    796  CG  LYS    50      -2.960   7.202 -14.284  1.00  0.00              
ATOM    797  HG1 LYS    50      -2.757   8.255 -14.589  1.00  0.00              
ATOM    798  HG2 LYS    50      -2.162   6.602 -14.768  1.00  0.00              
ATOM    799  CD  LYS    50      -4.368   6.907 -14.818  1.00  0.00              
ATOM    800  HD1 LYS    50      -4.654   5.876 -14.559  1.00  0.00              
ATOM    801  HD2 LYS    50      -5.008   7.522 -14.152  1.00  0.00              
ATOM    802  CE  LYS    50      -4.418   7.037 -16.347  1.00  0.00              
ATOM    803  HE1 LYS    50      -3.995   8.026 -16.629  1.00  0.00              
ATOM    804  HE2 LYS    50      -4.017   6.272 -17.048  1.00  0.00              
ATOM    805  NZ  LYS    50      -5.868   7.221 -16.605  1.00  0.00              
ATOM    806  HZ1 LYS    50      -6.094   7.308 -17.624  1.00  0.00              
ATOM    807  HZ2 LYS    50      -6.452   6.408 -16.318  1.00  0.00              
ATOM    808  HZ3 LYS    50      -6.192   8.009 -16.023  1.00  0.00              
ATOM    809  C   LYS    50      -1.230   7.444 -10.716  1.00  0.00              
ATOM    810  O   LYS    50      -1.891   8.314 -10.147  1.00  0.00              
ATOM    811  N   TYR    51      -0.393   6.667 -10.004  1.00  0.00              
ATOM    812  HN  TYR    51       0.004   5.847 -10.426  1.00  0.00              
ATOM    813  CA  TYR    51      -0.170   6.892  -8.616  1.00  0.00              
ATOM    814  HA  TYR    51      -0.791   7.673  -8.204  1.00  0.00              
ATOM    815  CB  TYR    51      -0.434   5.571  -7.870  1.00  0.00              
ATOM    816  HB1 TYR    51      -0.411   4.666  -8.513  1.00  0.00              
ATOM    817  HB2 TYR    51       0.185   5.505  -6.949  1.00  0.00              
ATOM    818  CG  TYR    51      -1.833   5.775  -7.395  1.00  0.00              
ATOM    819  CD1 TYR    51      -2.933   5.242  -8.014  1.00  0.00              
ATOM    820  HD1 TYR    51      -2.830   4.714  -8.955  1.00  0.00              
ATOM    821  CE1 TYR    51      -4.213   5.427  -7.572  1.00  0.00              
ATOM    822  HE1 TYR    51      -5.088   5.152  -8.137  1.00  0.00              
ATOM    823  CZ  TYR    51      -4.422   6.203  -6.457  1.00  0.00              
ATOM    824  OH  TYR    51      -5.765   6.354  -6.053  1.00  0.00              
ATOM    825  HH  TYR    51      -5.806   6.641  -5.136  1.00  0.00              
ATOM    826  CD2 TYR    51      -2.049   6.382  -6.184  1.00  0.00              
ATOM    827  HD2 TYR    51      -1.272   6.703  -5.500  1.00  0.00              
ATOM    828  CE2 TYR    51      -3.331   6.603  -5.718  1.00  0.00              
ATOM    829  HE2 TYR    51      -3.439   7.258  -4.864  1.00  0.00              
ATOM    830  C   TYR    51       1.217   7.397  -8.399  1.00  0.00              
ATOM    831  O   TYR    51       1.844   7.183  -7.363  1.00  0.00              
ATOM    832  N   VAL    52       1.702   8.213  -9.354  1.00  0.00              
ATOM    833  HN  VAL    52       1.273   8.256 -10.262  1.00  0.00              
ATOM    834  CA  VAL    52       2.890   9.005  -9.447  1.00  0.00              
ATOM    835  HA  VAL    52       3.561   8.166  -9.300  1.00  0.00              
ATOM    836  CB  VAL    52       3.161   9.806 -10.684  1.00  0.00              
ATOM    837  HB  VAL    52       2.603  10.754 -10.515  1.00  0.00              
ATOM    838  CG1 VAL    52       4.682   9.969 -10.779  1.00  0.00              
ATOM    839 1HG1 VAL    52       4.939  10.915 -11.291  1.00  0.00              
ATOM    840 2HG1 VAL    52       5.291  10.011  -9.854  1.00  0.00              
ATOM    841 3HG1 VAL    52       5.189   9.153 -11.343  1.00  0.00              
ATOM    842  CG2 VAL    52       2.642   9.190 -11.998  1.00  0.00              
ATOM    843 1HG2 VAL    52       2.910   9.864 -12.837  1.00  0.00              
ATOM    844 2HG2 VAL    52       2.920   8.176 -12.350  1.00  0.00              
ATOM    845 3HG2 VAL    52       1.545   9.241 -12.104  1.00  0.00              
ATOM    846  C   VAL    52       3.081   9.924  -8.297  1.00  0.00              
ATOM    847  O   VAL    52       2.379  10.939  -8.214  1.00  0.00              
ATOM    848  N   ALA    53       4.094   9.712  -7.442  1.00  0.00              
ATOM    849  HN  ALA    53       4.685   8.938  -7.628  1.00  0.00              
ATOM    850  CA  ALA    53       4.094  10.202  -6.095  1.00  0.00              
ATOM    851  HA  ALA    53       3.078  10.103  -5.758  1.00  0.00              
ATOM    852  CB  ALA    53       5.015   9.210  -5.356  1.00  0.00              
ATOM    853  HB1 ALA    53       6.020   8.993  -5.782  1.00  0.00              
ATOM    854  HB2 ALA    53       5.029   9.501  -4.280  1.00  0.00              
ATOM    855  HB3 ALA    53       4.537   8.210  -5.371  1.00  0.00              
ATOM    856  C   ALA    53       4.648  11.575  -5.973  1.00  0.00              
ATOM    857  O   ALA    53       4.610  12.057  -4.838  1.00  0.00              
ATOM    858  N   ASN    54       5.124  12.187  -7.067  1.00  0.00              
ATOM    859  HN  ASN    54       5.494  11.652  -7.818  1.00  0.00              
ATOM    860  CA  ASN    54       5.807  13.453  -7.061  1.00  0.00              
ATOM    861  HA  ASN    54       6.267  13.633  -6.102  1.00  0.00              
ATOM    862  CB  ASN    54       6.853  13.469  -8.189  1.00  0.00              
ATOM    863  HB1 ASN    54       7.334  12.468  -8.146  1.00  0.00              
ATOM    864  HB2 ASN    54       6.343  13.646  -9.157  1.00  0.00              
ATOM    865  CG  ASN    54       7.857  14.585  -7.997  1.00  0.00              
ATOM    866  OD1 ASN    54       7.956  15.500  -8.815  1.00  0.00              
ATOM    867  ND2 ASN    54       8.531  14.720  -6.818  1.00  0.00              
ATOM    868 1HD2 ASN    54       8.540  13.907  -6.245  1.00  0.00              
ATOM    869 2HD2 ASN    54       8.907  15.630  -6.637  1.00  0.00              
ATOM    870  C   ASN    54       4.843  14.561  -7.308  1.00  0.00              
ATOM    871  O   ASN    54       4.214  14.717  -8.348  1.00  0.00              
ATOM    872  N   GLN    55       4.756  15.408  -6.269  1.00  0.00              
ATOM    873  HN  GLN    55       5.280  15.196  -5.438  1.00  0.00              
ATOM    874  CA  GLN    55       3.688  16.357  -6.136  1.00  0.00              
ATOM    875  HA  GLN    55       3.285  16.568  -7.114  1.00  0.00              
ATOM    876  CB  GLN    55       2.578  15.763  -5.242  1.00  0.00              
ATOM    877  HB1 GLN    55       3.060  15.283  -4.358  1.00  0.00              
ATOM    878  HB2 GLN    55       1.893  16.542  -4.866  1.00  0.00              
ATOM    879  CG  GLN    55       1.700  14.679  -5.854  1.00  0.00              
ATOM    880  HG1 GLN    55       2.405  13.869  -6.147  1.00  0.00              
ATOM    881  HG2 GLN    55       1.013  14.429  -5.016  1.00  0.00              
ATOM    882  CD  GLN    55       0.802  15.084  -7.011  1.00  0.00              
ATOM    883  OE1 GLN    55      -0.160  15.857  -6.982  1.00  0.00              
ATOM    884  NE2 GLN    55       0.969  14.211  -8.048  1.00  0.00              
ATOM    885 1HE2 GLN    55       0.422  14.343  -8.875  1.00  0.00              
ATOM    886 2HE2 GLN    55       1.638  13.476  -8.076  1.00  0.00              
ATOM    887  C   GLN    55       4.086  17.632  -5.474  1.00  0.00              
ATOM    888  O   GLN    55       4.630  17.604  -4.372  1.00  0.00              
ATOM    889  N   PRO    56       3.914  18.841  -5.927  1.00  0.00              
ATOM    890  CD  PRO    56       3.547  19.106  -7.308  1.00  0.00              
ATOM    891  HD1 PRO    56       2.439  19.178  -7.321  1.00  0.00              
ATOM    892  HD2 PRO    56       3.878  18.412  -8.114  1.00  0.00              
ATOM    893  CA  PRO    56       4.072  20.030  -5.144  1.00  0.00              
ATOM    894  HA  PRO    56       4.912  20.068  -4.458  1.00  0.00              
ATOM    895  CB  PRO    56       4.183  21.167  -6.148  1.00  0.00              
ATOM    896  HB1 PRO    56       3.370  21.929  -6.100  1.00  0.00              
ATOM    897  HB2 PRO    56       5.128  21.719  -5.985  1.00  0.00              
ATOM    898  CG  PRO    56       4.209  20.473  -7.525  1.00  0.00              
ATOM    899  HG1 PRO    56       3.801  21.085  -8.362  1.00  0.00              
ATOM    900  HG2 PRO    56       5.283  20.381  -7.782  1.00  0.00              
ATOM    901  C   PRO    56       2.895  20.338  -4.279  1.00  0.00              
ATOM    902  O   PRO    56       1.855  19.688  -4.289  1.00  0.00              
ATOM    903  N   GLY    57       3.030  21.339  -3.398  1.00  0.00              
ATOM    904  HN  GLY    57       3.703  22.070  -3.349  1.00  0.00              
ATOM    905  CA  GLY    57       1.898  21.557  -2.550  1.00  0.00              
ATOM    906  HA1 GLY    57       2.214  22.411  -1.964  1.00  0.00              
ATOM    907  HA2 GLY    57       1.007  21.723  -3.147  1.00  0.00              
ATOM    908  C   GLY    57       1.443  20.544  -1.557  1.00  0.00              
ATOM    909  O   GLY    57       0.261  20.526  -1.230  1.00  0.00              
ATOM    910  N   MET    58       2.276  19.581  -1.113  1.00  0.00              
ATOM    911  HN  MET    58       3.251  19.654  -1.301  1.00  0.00              
ATOM    912  CA  MET    58       1.860  18.339  -0.548  1.00  0.00              
ATOM    913  HA  MET    58       0.781  18.223  -0.538  1.00  0.00              
ATOM    914  CB  MET    58       2.472  17.119  -1.246  1.00  0.00              
ATOM    915  HB1 MET    58       2.126  17.062  -2.294  1.00  0.00              
ATOM    916  HB2 MET    58       3.552  17.372  -1.231  1.00  0.00              
ATOM    917  CG  MET    58       2.134  15.684  -0.836  1.00  0.00              
ATOM    918  HG1 MET    58       2.886  14.951  -1.216  1.00  0.00              
ATOM    919  HG2 MET    58       2.107  15.524   0.259  1.00  0.00              
ATOM    920  SD  MET    58       0.556  15.109  -1.529  1.00  0.00              
ATOM    921  CE  MET    58      -0.362  14.935   0.032  1.00  0.00              
ATOM    922  HE1 MET    58      -1.423  14.620  -0.055  1.00  0.00              
ATOM    923  HE2 MET    58       0.278  14.336   0.718  1.00  0.00              
ATOM    924  HE3 MET    58      -0.509  15.913   0.528  1.00  0.00              
ATOM    925  C   MET    58       2.210  18.487   0.892  1.00  0.00              
ATOM    926  O   MET    58       2.984  17.739   1.498  1.00  0.00              
ATOM    927  N   GLN    59       1.546  19.492   1.477  1.00  0.00              
ATOM    928  HN  GLN    59       0.813  20.010   1.033  1.00  0.00              
ATOM    929  CA  GLN    59       1.837  19.964   2.794  1.00  0.00              
ATOM    930  HA  GLN    59       2.876  19.904   3.077  1.00  0.00              
ATOM    931  CB  GLN    59       1.332  21.414   2.922  1.00  0.00              
ATOM    932  HB1 GLN    59       0.377  21.481   2.368  1.00  0.00              
ATOM    933  HB2 GLN    59       1.267  21.774   3.969  1.00  0.00              
ATOM    934  CG  GLN    59       2.220  22.444   2.224  1.00  0.00              
ATOM    935  HG1 GLN    59       3.292  22.201   2.349  1.00  0.00              
ATOM    936  HG2 GLN    59       2.100  22.379   1.118  1.00  0.00              
ATOM    937  CD  GLN    59       2.010  23.845   2.778  1.00  0.00              
ATOM    938  OE1 GLN    59       2.891  24.592   3.194  1.00  0.00              
ATOM    939  NE2 GLN    59       0.701  24.219   2.783  1.00  0.00              
ATOM    940 1HE2 GLN    59       0.067  23.487   2.525  1.00  0.00              
ATOM    941 2HE2 GLN    59       0.724  25.085   3.296  1.00  0.00              
ATOM    942  C   GLN    59       1.005  19.136   3.772  1.00  0.00              
ATOM    943  OT1 GLN    59      -0.148  18.665   3.574  1.00  0.00              
ATOM    944  OT2 GLN    59       1.613  18.800   4.824  1.00  0.00              
TER     945      GLN    59 
ENDMDL
MODEL        4
ATOM      1  N   PRO     1     -16.644  11.861  -3.412  1.00  0.00              
ATOM      2  H1  PRO     1     -17.138  12.031  -4.270  1.00  0.00              
ATOM      3  H2  PRO     1     -15.704  11.548  -3.603  1.00  0.00              
ATOM      4  CD  PRO     1     -17.263  10.763  -2.586  1.00  0.00              
ATOM      5  HD1 PRO     1     -16.499   9.960  -2.507  1.00  0.00              
ATOM      6  HD2 PRO     1     -18.239  10.268  -2.791  1.00  0.00              
ATOM      7  CA  PRO     1     -16.589  13.178  -2.727  1.00  0.00              
ATOM      8  HA  PRO     1     -17.086  13.933  -3.320  1.00  0.00              
ATOM      9  CB  PRO     1     -17.385  12.976  -1.436  1.00  0.00              
ATOM     10  HB1 PRO     1     -17.082  13.593  -0.561  1.00  0.00              
ATOM     11  HB2 PRO     1     -18.416  13.192  -1.773  1.00  0.00              
ATOM     12  CG  PRO     1     -17.318  11.461  -1.217  1.00  0.00              
ATOM     13  HG1 PRO     1     -16.505  11.080  -0.554  1.00  0.00              
ATOM     14  HG2 PRO     1     -18.241  11.141  -0.690  1.00  0.00              
ATOM     15  C   PRO     1     -15.132  13.325  -2.440  1.00  0.00              
ATOM     16  O   PRO     1     -14.339  12.539  -2.959  1.00  0.00              
ATOM     17  N   ASN     2     -14.734  14.395  -1.731  1.00  0.00              
ATOM     18  HN  ASN     2     -15.380  14.923  -1.183  1.00  0.00              
ATOM     19  CA  ASN     2     -13.347  14.550  -1.432  1.00  0.00              
ATOM     20  HA  ASN     2     -12.657  14.358  -2.236  1.00  0.00              
ATOM     21  CB  ASN     2     -13.084  16.012  -1.009  1.00  0.00              
ATOM     22  HB1 ASN     2     -13.460  16.625  -1.853  1.00  0.00              
ATOM     23  HB2 ASN     2     -13.707  16.230  -0.116  1.00  0.00              
ATOM     24  CG  ASN     2     -11.598  16.271  -0.851  1.00  0.00              
ATOM     25  OD1 ASN     2     -10.941  15.969  -1.853  1.00  0.00              
ATOM     26  ND2 ASN     2     -10.982  16.716   0.272  1.00  0.00              
ATOM     27 1HD2 ASN     2     -11.519  16.638   1.122  1.00  0.00              
ATOM     28 2HD2 ASN     2      -9.989  16.796   0.287  1.00  0.00              
ATOM     29  C   ASN     2     -12.819  13.639  -0.377  1.00  0.00              
ATOM     30  O   ASN     2     -13.428  13.615   0.695  1.00  0.00              
ATOM     31  N   ARG     3     -11.688  12.934  -0.521  1.00  0.00              
ATOM     32  HN  ARG     3     -11.320  13.074  -1.436  1.00  0.00              
ATOM     33  CA  ARG     3     -11.205  11.961   0.411  1.00  0.00              
ATOM     34  HA  ARG     3     -10.411  11.462  -0.125  1.00  0.00              
ATOM     35  CB  ARG     3     -10.650  12.451   1.760  1.00  0.00              
ATOM     36  HB1 ARG     3     -11.345  13.146   2.277  1.00  0.00              
ATOM     37  HB2 ARG     3     -10.338  11.590   2.382  1.00  0.00              
ATOM     38  CG  ARG     3      -9.233  13.021   1.631  1.00  0.00              
ATOM     39  HG1 ARG     3      -8.443  12.236   1.663  1.00  0.00              
ATOM     40  HG2 ARG     3      -9.146  13.683   0.739  1.00  0.00              
ATOM     41  CD  ARG     3      -8.716  13.853   2.805  1.00  0.00              
ATOM     42  HD1 ARG     3      -9.574  14.516   3.017  1.00  0.00              
ATOM     43  HD2 ARG     3      -8.540  13.155   3.664  1.00  0.00              
ATOM     44  NE  ARG     3      -7.391  14.431   2.440  1.00  0.00              
ATOM     45  HE  ARG     3      -6.916  14.162   1.605  1.00  0.00              
ATOM     46  CZ  ARG     3      -6.682  15.502   2.895  1.00  0.00              
ATOM     47  NH1 ARG     3      -7.160  16.298   3.912  1.00  0.00              
ATOM     48 1HH1 ARG     3      -7.610  15.849   4.675  1.00  0.00              
ATOM     49 2HH1 ARG     3      -6.640  17.106   4.181  1.00  0.00              
ATOM     50  NH2 ARG     3      -5.524  15.857   2.281  1.00  0.00              
ATOM     51 1HH2 ARG     3      -5.561  15.685   1.290  1.00  0.00              
ATOM     52 2HH2 ARG     3      -4.939  16.609   2.584  1.00  0.00              
ATOM     53  C   ARG     3     -12.112  10.812   0.681  1.00  0.00              
ATOM     54  O   ARG     3     -12.690  10.635   1.761  1.00  0.00              
ATOM     55  N   SER     4     -12.327   9.953  -0.324  1.00  0.00              
ATOM     56  HN  SER     4     -12.217  10.230  -1.276  1.00  0.00              
ATOM     57  CA  SER     4     -12.964   8.678  -0.221  1.00  0.00              
ATOM     58  HA  SER     4     -13.830   8.754   0.427  1.00  0.00              
ATOM     59  CB  SER     4     -13.337   8.004  -1.550  1.00  0.00              
ATOM     60  HB1 SER     4     -12.481   7.770  -2.221  1.00  0.00              
ATOM     61  HB2 SER     4     -13.883   7.084  -1.258  1.00  0.00              
ATOM     62  OG  SER     4     -14.083   8.905  -2.360  1.00  0.00              
ATOM     63  HG1 SER     4     -13.980   8.586  -3.259  1.00  0.00              
ATOM     64  C   SER     4     -12.009   7.774   0.483  1.00  0.00              
ATOM     65  O   SER     4     -12.318   6.833   1.218  1.00  0.00              
ATOM     66  N   ILE     5     -10.698   7.931   0.212  1.00  0.00              
ATOM     67  HN  ILE     5     -10.377   8.724  -0.296  1.00  0.00              
ATOM     68  CA  ILE     5      -9.613   7.225   0.824  1.00  0.00              
ATOM     69  HA  ILE     5     -10.007   6.353   1.320  1.00  0.00              
ATOM     70  CB  ILE     5      -8.557   7.022  -0.221  1.00  0.00              
ATOM     71  HB  ILE     5      -8.091   8.003  -0.458  1.00  0.00              
ATOM     72  CG2 ILE     5      -7.500   5.990   0.208  1.00  0.00              
ATOM     73 1HG2 ILE     5      -6.920   6.278   1.114  1.00  0.00              
ATOM     74 2HG2 ILE     5      -7.792   4.928   0.135  1.00  0.00              
ATOM     75 3HG2 ILE     5      -6.737   5.942  -0.605  1.00  0.00              
ATOM     76  CG1 ILE     5      -9.201   6.569  -1.548  1.00  0.00              
ATOM     77 1HG1 ILE     5      -8.880   5.516  -1.733  1.00  0.00              
ATOM     78 2HG1 ILE     5     -10.296   6.379  -1.572  1.00  0.00              
ATOM     79  CD  ILE     5      -8.769   7.377  -2.766  1.00  0.00              
ATOM     80  HD1 ILE     5      -9.107   6.791  -3.647  1.00  0.00              
ATOM     81  HD2 ILE     5      -9.278   8.356  -2.873  1.00  0.00              
ATOM     82  HD3 ILE     5      -7.696   7.656  -2.731  1.00  0.00              
ATOM     83  C   ILE     5      -9.004   7.950   1.972  1.00  0.00              
ATOM     84  O   ILE     5      -8.899   9.171   2.002  1.00  0.00              
ATOM     85  N   SER     6      -8.459   7.228   2.979  1.00  0.00              
ATOM     86  HN  SER     6      -8.517   6.244   3.112  1.00  0.00              
ATOM     87  CA  SER     6      -7.935   7.915   4.116  1.00  0.00              
ATOM     88  HA  SER     6      -8.569   8.702   4.502  1.00  0.00              
ATOM     89  CB  SER     6      -7.825   6.907   5.262  1.00  0.00              
ATOM     90  HB1 SER     6      -8.758   6.310   5.186  1.00  0.00              
ATOM     91  HB2 SER     6      -6.933   6.242   5.304  1.00  0.00              
ATOM     92  OG  SER     6      -7.977   7.619   6.483  1.00  0.00              
ATOM     93  HG1 SER     6      -8.195   6.885   7.066  1.00  0.00              
ATOM     94  C   SER     6      -6.562   8.347   3.713  1.00  0.00              
ATOM     95  O   SER     6      -5.861   7.466   3.217  1.00  0.00              
ATOM     96  N   PRO     7      -6.127   9.576   3.696  1.00  0.00              
ATOM     97  CD  PRO     7      -6.715  10.565   4.587  1.00  0.00              
ATOM     98  HD1 PRO     7      -6.874  10.107   5.588  1.00  0.00              
ATOM     99  HD2 PRO     7      -7.686  10.912   4.190  1.00  0.00              
ATOM    100  CA  PRO     7      -4.918  10.016   3.058  1.00  0.00              
ATOM    101  HA  PRO     7      -4.849   9.656   2.037  1.00  0.00              
ATOM    102  CB  PRO     7      -5.170  11.517   2.989  1.00  0.00              
ATOM    103  HB1 PRO     7      -4.277  12.095   2.682  1.00  0.00              
ATOM    104  HB2 PRO     7      -5.864  11.647   2.122  1.00  0.00              
ATOM    105  CG  PRO     7      -5.806  11.777   4.369  1.00  0.00              
ATOM    106  HG1 PRO     7      -4.998  11.511   5.073  1.00  0.00              
ATOM    107  HG2 PRO     7      -6.240  12.795   4.520  1.00  0.00              
ATOM    108  C   PRO     7      -3.656   9.547   3.707  1.00  0.00              
ATOM    109  O   PRO     7      -2.595   9.487   3.086  1.00  0.00              
ATOM    110  N   SER     8      -3.728   9.107   4.970  1.00  0.00              
ATOM    111  HN  SER     8      -4.623   9.116   5.404  1.00  0.00              
ATOM    112  CA  SER     8      -2.695   8.345   5.609  1.00  0.00              
ATOM    113  HA  SER     8      -1.831   8.994   5.672  1.00  0.00              
ATOM    114  CB  SER     8      -3.250   7.900   6.966  1.00  0.00              
ATOM    115  HB1 SER     8      -2.579   7.221   7.528  1.00  0.00              
ATOM    116  HB2 SER     8      -3.396   8.772   7.640  1.00  0.00              
ATOM    117  OG  SER     8      -4.599   7.496   6.826  1.00  0.00              
ATOM    118  HG1 SER     8      -4.948   7.082   7.617  1.00  0.00              
ATOM    119  C   SER     8      -2.365   7.100   4.860  1.00  0.00              
ATOM    120  O   SER     8      -1.261   6.592   4.693  1.00  0.00              
ATOM    121  N   ALA     9      -3.381   6.407   4.317  1.00  0.00              
ATOM    122  HN  ALA     9      -4.304   6.774   4.363  1.00  0.00              
ATOM    123  CA  ALA     9      -3.252   5.218   3.533  1.00  0.00              
ATOM    124  HA  ALA     9      -2.597   4.505   4.000  1.00  0.00              
ATOM    125  CB  ALA     9      -4.664   4.605   3.495  1.00  0.00              
ATOM    126  HB1 ALA     9      -4.913   4.529   4.575  1.00  0.00              
ATOM    127  HB2 ALA     9      -5.482   5.212   3.062  1.00  0.00              
ATOM    128  HB3 ALA     9      -4.675   3.579   3.077  1.00  0.00              
ATOM    129  C   ALA     9      -2.760   5.417   2.134  1.00  0.00              
ATOM    130  O   ALA     9      -2.198   4.530   1.489  1.00  0.00              
ATOM    131  N   LEU    10      -2.868   6.603   1.514  1.00  0.00              
ATOM    132  HN  LEU    10      -3.183   7.334   2.121  1.00  0.00              
ATOM    133  CA  LEU    10      -2.194   6.876   0.283  1.00  0.00              
ATOM    134  HA  LEU    10      -2.279   6.033  -0.389  1.00  0.00              
ATOM    135  CB  LEU    10      -2.945   8.068  -0.319  1.00  0.00              
ATOM    136  HB1 LEU    10      -2.851   8.901   0.412  1.00  0.00              
ATOM    137  HB2 LEU    10      -2.452   8.347  -1.282  1.00  0.00              
ATOM    138  CG  LEU    10      -4.390   7.714  -0.707  1.00  0.00              
ATOM    139  HG  LEU    10      -4.744   7.025   0.093  1.00  0.00              
ATOM    140  CD1 LEU    10      -5.327   8.916  -0.880  1.00  0.00              
ATOM    141 1HD1 LEU    10      -5.427   9.326   0.149  1.00  0.00              
ATOM    142 2HD1 LEU    10      -5.105   9.628  -1.700  1.00  0.00              
ATOM    143 3HD1 LEU    10      -6.282   8.448  -1.183  1.00  0.00              
ATOM    144  CD2 LEU    10      -4.329   6.983  -2.062  1.00  0.00              
ATOM    145 1HD2 LEU    10      -4.072   5.936  -1.793  1.00  0.00              
ATOM    146 2HD2 LEU    10      -5.275   7.034  -2.632  1.00  0.00              
ATOM    147 3HD2 LEU    10      -3.498   7.408  -2.671  1.00  0.00              
ATOM    148  C   LEU    10      -0.759   7.274   0.395  1.00  0.00              
ATOM    149  O   LEU    10       0.028   7.008  -0.514  1.00  0.00              
ATOM    150  N   GLN    11      -0.372   7.847   1.545  1.00  0.00              
ATOM    151  HN  GLN    11      -1.104   8.077   2.177  1.00  0.00              
ATOM    152  CA  GLN    11       0.982   8.101   1.923  1.00  0.00              
ATOM    153  HA  GLN    11       1.600   8.550   1.162  1.00  0.00              
ATOM    154  CB  GLN    11       1.059   9.167   3.026  1.00  0.00              
ATOM    155  HB1 GLN    11       0.378   9.927   2.586  1.00  0.00              
ATOM    156  HB2 GLN    11       0.549   8.699   3.900  1.00  0.00              
ATOM    157  CG  GLN    11       2.494   9.657   3.260  1.00  0.00              
ATOM    158  HG1 GLN    11       3.192   8.967   3.769  1.00  0.00              
ATOM    159  HG2 GLN    11       2.940   9.910   2.275  1.00  0.00              
ATOM    160  CD  GLN    11       2.348  10.918   4.103  1.00  0.00              
ATOM    161  OE1 GLN    11       1.839  10.816   5.216  1.00  0.00              
ATOM    162  NE2 GLN    11       2.488  12.153   3.552  1.00  0.00              
ATOM    163 1HE2 GLN    11       1.912  12.862   3.982  1.00  0.00              
ATOM    164 2HE2 GLN    11       2.683  12.311   2.586  1.00  0.00              
ATOM    165  C   GLN    11       1.697   6.860   2.328  1.00  0.00              
ATOM    166  O   GLN    11       2.785   6.523   1.855  1.00  0.00              
ATOM    167  N   ASP    12       1.088   5.937   3.073  1.00  0.00              
ATOM    168  HN  ASP    12       0.298   6.201   3.622  1.00  0.00              
ATOM    169  CA  ASP    12       1.579   4.599   3.202  1.00  0.00              
ATOM    170  HA  ASP    12       2.605   4.678   3.535  1.00  0.00              
ATOM    171  CB  ASP    12       0.832   3.795   4.273  1.00  0.00              
ATOM    172  HB1 ASP    12      -0.187   3.755   3.827  1.00  0.00              
ATOM    173  HB2 ASP    12       1.190   2.739   4.351  1.00  0.00              
ATOM    174  CG  ASP    12       0.707   4.442   5.645  1.00  0.00              
ATOM    175  OD1 ASP    12       1.531   5.241   6.158  1.00  0.00              
ATOM    176  OD2 ASP    12      -0.131   3.811   6.338  1.00  0.00              
ATOM    177  C   ASP    12       1.596   3.769   1.960  1.00  0.00              
ATOM    178  O   ASP    12       2.450   2.904   1.738  1.00  0.00              
ATOM    179  N   LEU    13       0.684   3.975   1.003  1.00  0.00              
ATOM    180  HN  LEU    13      -0.180   4.316   1.387  1.00  0.00              
ATOM    181  CA  LEU    13       0.739   3.299  -0.257  1.00  0.00              
ATOM    182  HA  LEU    13       1.089   2.272  -0.235  1.00  0.00              
ATOM    183  CB  LEU    13      -0.624   3.471  -0.944  1.00  0.00              
ATOM    184  HB1 LEU    13      -1.400   2.878  -0.422  1.00  0.00              
ATOM    185  HB2 LEU    13      -1.032   4.489  -1.161  1.00  0.00              
ATOM    186  CG  LEU    13      -0.555   2.870  -2.354  1.00  0.00              
ATOM    187  HG  LEU    13       0.261   3.439  -2.850  1.00  0.00              
ATOM    188  CD1 LEU    13      -0.277   1.360  -2.410  1.00  0.00              
ATOM    189 1HD1 LEU    13      -1.108   0.901  -1.839  1.00  0.00              
ATOM    190 2HD1 LEU    13      -0.434   0.938  -3.426  1.00  0.00              
ATOM    191 3HD1 LEU    13       0.672   0.968  -1.992  1.00  0.00              
ATOM    192  CD2 LEU    13      -1.772   3.111  -3.276  1.00  0.00              
ATOM    193 1HD2 LEU    13      -2.580   2.386  -3.062  1.00  0.00              
ATOM    194 2HD2 LEU    13      -2.116   4.161  -3.380  1.00  0.00              
ATOM    195 3HD2 LEU    13      -1.243   2.839  -4.213  1.00  0.00              
ATOM    196  C   LEU    13       1.865   3.801  -1.091  1.00  0.00              
ATOM    197  O   LEU    13       2.655   3.017  -1.620  1.00  0.00              
ATOM    198  N   LEU    14       2.084   5.112  -1.294  1.00  0.00              
ATOM    199  HN  LEU    14       1.604   5.900  -0.913  1.00  0.00              
ATOM    200  CA  LEU    14       3.197   5.638  -2.025  1.00  0.00              
ATOM    201  HA  LEU    14       3.230   5.181  -3.010  1.00  0.00              
ATOM    202  CB  LEU    14       3.061   7.146  -2.267  1.00  0.00              
ATOM    203  HB1 LEU    14       2.903   7.688  -1.304  1.00  0.00              
ATOM    204  HB2 LEU    14       3.999   7.488  -2.742  1.00  0.00              
ATOM    205  CG  LEU    14       1.897   7.653  -3.140  1.00  0.00              
ATOM    206  HG  LEU    14       0.966   7.089  -2.926  1.00  0.00              
ATOM    207  CD1 LEU    14       1.538   9.134  -2.905  1.00  0.00              
ATOM    208 1HD1 LEU    14       0.791   9.505  -3.632  1.00  0.00              
ATOM    209 2HD1 LEU    14       1.121   9.312  -1.891  1.00  0.00              
ATOM    210 3HD1 LEU    14       2.534   9.610  -3.027  1.00  0.00              
ATOM    211  CD2 LEU    14       2.305   7.438  -4.613  1.00  0.00              
ATOM    212 1HD2 LEU    14       2.415   6.351  -4.845  1.00  0.00              
ATOM    213 2HD2 LEU    14       1.641   7.913  -5.359  1.00  0.00              
ATOM    214 3HD2 LEU    14       3.284   7.904  -4.858  1.00  0.00              
ATOM    215  C   LEU    14       4.521   5.318  -1.424  1.00  0.00              
ATOM    216  O   LEU    14       5.399   4.992  -2.212  1.00  0.00              
ATOM    217  N   ARG    15       4.704   5.231  -0.087  1.00  0.00              
ATOM    218  HN  ARG    15       3.917   5.619   0.387  1.00  0.00              
ATOM    219  CA  ARG    15       5.937   5.027   0.614  1.00  0.00              
ATOM    220  HA  ARG    15       6.614   5.584  -0.000  1.00  0.00              
ATOM    221  CB  ARG    15       5.942   5.224   2.137  1.00  0.00              
ATOM    222  HB1 ARG    15       4.919   4.872   2.361  1.00  0.00              
ATOM    223  HB2 ARG    15       6.655   4.585   2.703  1.00  0.00              
ATOM    224  CG  ARG    15       5.971   6.634   2.749  1.00  0.00              
ATOM    225  HG1 ARG    15       5.363   7.270   2.076  1.00  0.00              
ATOM    226  HG2 ARG    15       5.479   6.685   3.734  1.00  0.00              
ATOM    227  CD  ARG    15       7.380   7.239   2.776  1.00  0.00              
ATOM    228  HD1 ARG    15       7.893   6.989   1.827  1.00  0.00              
ATOM    229  HD2 ARG    15       7.336   8.297   3.121  1.00  0.00              
ATOM    230  NE  ARG    15       8.117   6.330   3.694  1.00  0.00              
ATOM    231  HE  ARG    15       7.652   5.449   3.809  1.00  0.00              
ATOM    232  CZ  ARG    15       9.008   6.658   4.670  1.00  0.00              
ATOM    233  NH1 ARG    15       9.373   7.955   4.918  1.00  0.00              
ATOM    234 1HH1 ARG    15       9.209   8.575   4.159  1.00  0.00              
ATOM    235 2HH1 ARG    15      10.213   8.177   5.427  1.00  0.00              
ATOM    236  NH2 ARG    15       9.493   5.735   5.546  1.00  0.00              
ATOM    237 1HH2 ARG    15       9.375   4.743   5.474  1.00  0.00              
ATOM    238 2HH2 ARG    15       9.958   6.044   6.386  1.00  0.00              
ATOM    239  C   ARG    15       6.558   3.694   0.407  1.00  0.00              
ATOM    240  O   ARG    15       7.758   3.464   0.330  1.00  0.00              
ATOM    241  N   THR    16       5.638   2.717   0.487  1.00  0.00              
ATOM    242  HN  THR    16       4.726   2.854   0.884  1.00  0.00              
ATOM    243  CA  THR    16       5.924   1.351   0.166  1.00  0.00              
ATOM    244  HA  THR    16       6.835   1.104   0.694  1.00  0.00              
ATOM    245  CB  THR    16       4.788   0.494   0.628  1.00  0.00              
ATOM    246  HB  THR    16       3.952   0.542  -0.103  1.00  0.00              
ATOM    247  OG1 THR    16       4.335   0.734   1.950  1.00  0.00              
ATOM    248  HG1 THR    16       3.621   1.377   1.977  1.00  0.00              
ATOM    249  CG2 THR    16       5.290  -0.952   0.737  1.00  0.00              
ATOM    250 1HG2 THR    16       6.075  -0.823   1.501  1.00  0.00              
ATOM    251 2HG2 THR    16       4.460  -1.686   0.881  1.00  0.00              
ATOM    252 3HG2 THR    16       5.818  -1.243  -0.203  1.00  0.00              
ATOM    253  C   THR    16       6.201   1.133  -1.288  1.00  0.00              
ATOM    254  O   THR    16       7.091   0.348  -1.625  1.00  0.00              
ATOM    255  N   LEU    17       5.582   1.874  -2.226  1.00  0.00              
ATOM    256  HN  LEU    17       4.983   2.600  -1.904  1.00  0.00              
ATOM    257  CA  LEU    17       5.726   2.044  -3.640  1.00  0.00              
ATOM    258  HA  LEU    17       5.711   1.081  -4.131  1.00  0.00              
ATOM    259  CB  LEU    17       4.670   2.897  -4.342  1.00  0.00              
ATOM    260  HB1 LEU    17       4.073   3.583  -3.708  1.00  0.00              
ATOM    261  HB2 LEU    17       5.228   3.639  -4.974  1.00  0.00              
ATOM    262  CG  LEU    17       3.599   2.287  -5.267  1.00  0.00              
ATOM    263  HG  LEU    17       4.128   1.575  -5.926  1.00  0.00              
ATOM    264  CD1 LEU    17       2.504   1.389  -4.676  1.00  0.00              
ATOM    265 1HD1 LEU    17       2.988   0.409  -4.444  1.00  0.00              
ATOM    266 2HD1 LEU    17       2.220   1.707  -3.648  1.00  0.00              
ATOM    267 3HD1 LEU    17       1.591   1.058  -5.202  1.00  0.00              
ATOM    268  CD2 LEU    17       2.993   3.367  -6.175  1.00  0.00              
ATOM    269 1HD2 LEU    17       3.726   3.741  -6.911  1.00  0.00              
ATOM    270 2HD2 LEU    17       2.100   2.942  -6.681  1.00  0.00              
ATOM    271 3HD2 LEU    17       2.707   4.197  -5.487  1.00  0.00              
ATOM    272  C   LEU    17       7.098   2.501  -4.007  1.00  0.00              
ATOM    273  O   LEU    17       7.708   2.007  -4.952  1.00  0.00              
ATOM    274  N   LYS    18       7.818   3.278  -3.180  1.00  0.00              
ATOM    275  HN  LYS    18       7.243   3.700  -2.480  1.00  0.00              
ATOM    276  CA  LYS    18       9.188   3.666  -3.250  1.00  0.00              
ATOM    277  HA  LYS    18       9.392   3.925  -4.276  1.00  0.00              
ATOM    278  CB  LYS    18       9.215   4.999  -2.480  1.00  0.00              
ATOM    279  HB1 LYS    18       8.320   5.600  -2.754  1.00  0.00              
ATOM    280  HB2 LYS    18       9.260   4.830  -1.378  1.00  0.00              
ATOM    281  CG  LYS    18      10.476   5.819  -2.775  1.00  0.00              
ATOM    282  HG1 LYS    18      11.414   5.320  -2.445  1.00  0.00              
ATOM    283  HG2 LYS    18      10.466   6.027  -3.860  1.00  0.00              
ATOM    284  CD  LYS    18      10.470   7.103  -1.950  1.00  0.00              
ATOM    285  HD1 LYS    18       9.852   7.850  -2.496  1.00  0.00              
ATOM    286  HD2 LYS    18      10.049   6.917  -0.941  1.00  0.00              
ATOM    287  CE  LYS    18      11.835   7.759  -1.679  1.00  0.00              
ATOM    288  HE1 LYS    18      12.397   7.022  -1.071  1.00  0.00              
ATOM    289  HE2 LYS    18      12.520   7.941  -2.537  1.00  0.00              
ATOM    290  NZ  LYS    18      11.655   9.053  -0.979  1.00  0.00              
ATOM    291  HZ1 LYS    18      11.849   9.873  -1.592  1.00  0.00              
ATOM    292  HZ2 LYS    18      10.739   9.071  -0.473  1.00  0.00              
ATOM    293  HZ3 LYS    18      12.488   9.034  -0.359  1.00  0.00              
ATOM    294  C   LYS    18      10.152   2.690  -2.668  1.00  0.00              
ATOM    295  O   LYS    18      11.338   2.814  -2.979  1.00  0.00              
ATOM    296  N   SER    19       9.735   1.599  -2.008  1.00  0.00              
ATOM    297  HN  SER    19       8.805   1.217  -1.966  1.00  0.00              
ATOM    298  CA  SER    19      10.650   0.705  -1.365  1.00  0.00              
ATOM    299  HA  SER    19      11.569   1.135  -1.016  1.00  0.00              
ATOM    300  CB  SER    19       9.928   0.015  -0.188  1.00  0.00              
ATOM    301  HB1 SER    19       9.282   0.711   0.388  1.00  0.00              
ATOM    302  HB2 SER    19       9.329  -0.832  -0.587  1.00  0.00              
ATOM    303  OG  SER    19      10.966  -0.456   0.656  1.00  0.00              
ATOM    304  HG1 SER    19      10.895   0.082   1.454  1.00  0.00              
ATOM    305  C   SER    19      11.027  -0.290  -2.405  1.00  0.00              
ATOM    306  O   SER    19      10.121  -0.754  -3.103  1.00  0.00              
ATOM    307  N   PRO    20      12.242  -0.666  -2.701  1.00  0.00              
ATOM    308  CD  PRO    20      13.446  -0.353  -1.939  1.00  0.00              
ATOM    309  HD1 PRO    20      13.163  -0.624  -0.902  1.00  0.00              
ATOM    310  HD2 PRO    20      13.725   0.722  -1.945  1.00  0.00              
ATOM    311  CA  PRO    20      12.534  -1.610  -3.739  1.00  0.00              
ATOM    312  HA  PRO    20      12.077  -1.289  -4.657  1.00  0.00              
ATOM    313  CB  PRO    20      14.053  -1.549  -3.855  1.00  0.00              
ATOM    314  HB1 PRO    20      14.366  -2.556  -4.200  1.00  0.00              
ATOM    315  HB2 PRO    20      14.359  -0.737  -4.547  1.00  0.00              
ATOM    316  CG  PRO    20      14.606  -1.208  -2.466  1.00  0.00              
ATOM    317  HG1 PRO    20      14.645  -2.114  -1.821  1.00  0.00              
ATOM    318  HG2 PRO    20      15.593  -0.694  -2.504  1.00  0.00              
ATOM    319  C   PRO    20      11.973  -2.972  -3.535  1.00  0.00              
ATOM    320  O   PRO    20      12.278  -3.639  -2.552  1.00  0.00              
ATOM    321  N   SER    21      11.180  -3.430  -4.520  1.00  0.00              
ATOM    322  HN  SER    21      10.938  -2.715  -5.176  1.00  0.00              
ATOM    323  CA  SER    21      10.374  -4.600  -4.369  1.00  0.00              
ATOM    324  HA  SER    21       9.883  -4.401  -3.424  1.00  0.00              
ATOM    325  CB  SER    21       9.371  -4.758  -5.517  1.00  0.00              
ATOM    326  HB1 SER    21       9.951  -4.847  -6.460  1.00  0.00              
ATOM    327  HB2 SER    21       8.596  -5.532  -5.374  1.00  0.00              
ATOM    328  OG  SER    21       8.590  -3.589  -5.732  1.00  0.00              
ATOM    329  HG1 SER    21       7.911  -3.567  -5.066  1.00  0.00              
ATOM    330  C   SER    21      11.052  -5.910  -4.102  1.00  0.00              
ATOM    331  O   SER    21      11.994  -6.418  -4.706  1.00  0.00              
ATOM    332  N   SER    22      10.396  -6.548  -3.116  1.00  0.00              
ATOM    333  HN  SER    22       9.600  -6.060  -2.761  1.00  0.00              
ATOM    334  CA  SER    22      10.666  -7.876  -2.675  1.00  0.00              
ATOM    335  HA  SER    22      10.875  -8.473  -3.545  1.00  0.00              
ATOM    336  CB  SER    22      11.850  -7.855  -1.679  1.00  0.00              
ATOM    337  HB1 SER    22      12.693  -7.407  -2.245  1.00  0.00              
ATOM    338  HB2 SER    22      11.507  -7.189  -0.862  1.00  0.00              
ATOM    339  OG  SER    22      12.276  -9.188  -1.455  1.00  0.00              
ATOM    340  HG1 SER    22      12.985  -9.214  -0.798  1.00  0.00              
ATOM    341  C   SER    22       9.318  -8.219  -2.138  1.00  0.00              
ATOM    342  O   SER    22       8.462  -7.348  -1.956  1.00  0.00              
ATOM    343  N   PRO    23       8.992  -9.458  -1.933  1.00  0.00              
ATOM    344  CD  PRO    23       9.682 -10.631  -2.442  1.00  0.00              
ATOM    345  HD1 PRO    23      10.787 -10.500  -2.430  1.00  0.00              
ATOM    346  HD2 PRO    23       9.349 -10.974  -3.443  1.00  0.00              
ATOM    347  CA  PRO    23       7.764  -9.991  -1.411  1.00  0.00              
ATOM    348  HA  PRO    23       6.963  -9.646  -2.041  1.00  0.00              
ATOM    349  CB  PRO    23       7.855 -11.512  -1.465  1.00  0.00              
ATOM    350  HB1 PRO    23       7.360 -11.933  -0.567  1.00  0.00              
ATOM    351  HB2 PRO    23       7.204 -11.852  -2.305  1.00  0.00              
ATOM    352  CG  PRO    23       9.344 -11.867  -1.576  1.00  0.00              
ATOM    353  HG1 PRO    23       9.883 -11.853  -0.607  1.00  0.00              
ATOM    354  HG2 PRO    23       9.748 -12.858  -1.894  1.00  0.00              
ATOM    355  C   PRO    23       7.405  -9.505  -0.047  1.00  0.00              
ATOM    356  O   PRO    23       6.189  -9.492   0.116  1.00  0.00              
ATOM    357  N   GLN    24       8.254  -9.018   0.884  1.00  0.00              
ATOM    358  HN  GLN    24       9.220  -9.245   0.794  1.00  0.00              
ATOM    359  CA  GLN    24       7.690  -8.352   2.012  1.00  0.00              
ATOM    360  HA  GLN    24       6.894  -8.939   2.435  1.00  0.00              
ATOM    361  CB  GLN    24       8.808  -8.360   3.065  1.00  0.00              
ATOM    362  HB1 GLN    24       9.738  -7.811   2.807  1.00  0.00              
ATOM    363  HB2 GLN    24       8.304  -7.941   3.966  1.00  0.00              
ATOM    364  CG  GLN    24       9.259  -9.744   3.538  1.00  0.00              
ATOM    365  HG1 GLN    24       9.606  -9.611   4.586  1.00  0.00              
ATOM    366  HG2 GLN    24       8.489 -10.521   3.700  1.00  0.00              
ATOM    367  CD  GLN    24      10.282 -10.404   2.620  1.00  0.00              
ATOM    368  OE1 GLN    24      10.131 -11.378   1.882  1.00  0.00              
ATOM    369  NE2 GLN    24      11.486  -9.783   2.733  1.00  0.00              
ATOM    370 1HE2 GLN    24      12.329 -10.118   2.314  1.00  0.00              
ATOM    371 2HE2 GLN    24      11.537  -8.926   3.259  1.00  0.00              
ATOM    372  C   GLN    24       7.131  -6.991   1.802  1.00  0.00              
ATOM    373  O   GLN    24       6.169  -6.548   2.434  1.00  0.00              
ATOM    374  N   GLN    25       7.678  -6.315   0.771  1.00  0.00              
ATOM    375  HN  GLN    25       8.341  -6.756   0.189  1.00  0.00              
ATOM    376  CA  GLN    25       7.100  -5.051   0.413  1.00  0.00              
ATOM    377  HA  GLN    25       6.700  -4.486   1.231  1.00  0.00              
ATOM    378  CB  GLN    25       8.137  -4.105  -0.226  1.00  0.00              
ATOM    379  HB1 GLN    25       8.574  -4.486  -1.174  1.00  0.00              
ATOM    380  HB2 GLN    25       7.569  -3.240  -0.621  1.00  0.00              
ATOM    381  CG  GLN    25       9.120  -3.509   0.787  1.00  0.00              
ATOM    382  HG1 GLN    25       9.598  -2.613   0.332  1.00  0.00              
ATOM    383  HG2 GLN    25       8.490  -3.183   1.636  1.00  0.00              
ATOM    384  CD  GLN    25      10.127  -4.566   1.185  1.00  0.00              
ATOM    385  OE1 GLN    25      10.598  -5.403   0.417  1.00  0.00              
ATOM    386  NE2 GLN    25      10.637  -4.365   2.437  1.00  0.00              
ATOM    387 1HE2 GLN    25      11.389  -4.876   2.843  1.00  0.00              
ATOM    388 2HE2 GLN    25      10.009  -3.957   3.098  1.00  0.00              
ATOM    389  C   GLN    25       5.920  -5.229  -0.493  1.00  0.00              
ATOM    390  O   GLN    25       4.982  -4.435  -0.457  1.00  0.00              
ATOM    391  N   GLN    26       5.907  -6.291  -1.308  1.00  0.00              
ATOM    392  HN  GLN    26       6.773  -6.777  -1.430  1.00  0.00              
ATOM    393  CA  GLN    26       4.859  -6.630  -2.217  1.00  0.00              
ATOM    394  HA  GLN    26       4.508  -5.714  -2.680  1.00  0.00              
ATOM    395  CB  GLN    26       5.324  -7.571  -3.339  1.00  0.00              
ATOM    396  HB1 GLN    26       6.367  -7.351  -3.622  1.00  0.00              
ATOM    397  HB2 GLN    26       5.348  -8.519  -2.749  1.00  0.00              
ATOM    398  CG  GLN    26       4.412  -7.677  -4.558  1.00  0.00              
ATOM    399  HG1 GLN    26       4.443  -8.560  -5.231  1.00  0.00              
ATOM    400  HG2 GLN    26       3.397  -7.372  -4.198  1.00  0.00              
ATOM    401  CD  GLN    26       4.832  -6.707  -5.651  1.00  0.00              
ATOM    402  OE1 GLN    26       4.010  -5.825  -5.911  1.00  0.00              
ATOM    403  NE2 GLN    26       5.995  -6.869  -6.330  1.00  0.00              
ATOM    404 1HE2 GLN    26       6.675  -7.499  -5.942  1.00  0.00              
ATOM    405 2HE2 GLN    26       6.135  -6.355  -7.178  1.00  0.00              
ATOM    406  C   GLN    26       3.662  -7.044  -1.431  1.00  0.00              
ATOM    407  O   GLN    26       2.521  -6.716  -1.769  1.00  0.00              
ATOM    408  N   GLN    27       3.899  -7.603  -0.240  1.00  0.00              
ATOM    409  HN  GLN    27       4.774  -7.938   0.083  1.00  0.00              
ATOM    410  CA  GLN    27       2.786  -7.953   0.594  1.00  0.00              
ATOM    411  HA  GLN    27       1.962  -8.244  -0.047  1.00  0.00              
ATOM    412  CB  GLN    27       3.129  -9.204   1.429  1.00  0.00              
ATOM    413  HB1 GLN    27       3.480  -9.905   0.635  1.00  0.00              
ATOM    414  HB2 GLN    27       4.031  -8.943   2.010  1.00  0.00              
ATOM    415  CG  GLN    27       2.078  -9.739   2.404  1.00  0.00              
ATOM    416  HG1 GLN    27       2.185  -9.209   3.379  1.00  0.00              
ATOM    417  HG2 GLN    27       1.070  -9.450   2.051  1.00  0.00              
ATOM    418  CD  GLN    27       2.273 -11.217   2.707  1.00  0.00              
ATOM    419  OE1 GLN    27       2.786 -11.514   3.782  1.00  0.00              
ATOM    420  NE2 GLN    27       1.831 -12.271   1.961  1.00  0.00              
ATOM    421 1HE2 GLN    27       1.816 -13.172   2.390  1.00  0.00              
ATOM    422 2HE2 GLN    27       1.330 -12.103   1.115  1.00  0.00              
ATOM    423  C   GLN    27       2.264  -6.831   1.414  1.00  0.00              
ATOM    424  O   GLN    27       1.049  -6.666   1.569  1.00  0.00              
ATOM    425  N   GLN    28       3.161  -5.912   1.807  1.00  0.00              
ATOM    426  HN  GLN    28       4.148  -5.980   1.674  1.00  0.00              
ATOM    427  CA  GLN    28       2.788  -4.786   2.603  1.00  0.00              
ATOM    428  HA  GLN    28       2.285  -5.143   3.482  1.00  0.00              
ATOM    429  CB  GLN    28       4.088  -4.036   2.920  1.00  0.00              
ATOM    430  HB1 GLN    28       4.929  -4.733   3.099  1.00  0.00              
ATOM    431  HB2 GLN    28       4.427  -3.594   1.956  1.00  0.00              
ATOM    432  CG  GLN    28       4.057  -2.897   3.951  1.00  0.00              
ATOM    433  HG1 GLN    28       3.231  -2.201   3.714  1.00  0.00              
ATOM    434  HG2 GLN    28       3.715  -3.194   4.960  1.00  0.00              
ATOM    435  CD  GLN    28       5.404  -2.195   4.066  1.00  0.00              
ATOM    436  OE1 GLN    28       6.348  -2.969   4.159  1.00  0.00              
ATOM    437  NE2 GLN    28       5.550  -0.843   3.977  1.00  0.00              
ATOM    438 1HE2 GLN    28       4.844  -0.303   3.519  1.00  0.00              
ATOM    439 2HE2 GLN    28       6.509  -0.581   4.118  1.00  0.00              
ATOM    440  C   GLN    28       1.863  -3.885   1.858  1.00  0.00              
ATOM    441  O   GLN    28       0.882  -3.342   2.374  1.00  0.00              
ATOM    442  N   VAL    29       2.122  -3.731   0.544  1.00  0.00              
ATOM    443  HN  VAL    29       2.918  -4.088   0.073  1.00  0.00              
ATOM    444  CA  VAL    29       1.181  -3.082  -0.332  1.00  0.00              
ATOM    445  HA  VAL    29       1.017  -2.071  -0.011  1.00  0.00              
ATOM    446  CB  VAL    29       1.839  -2.913  -1.670  1.00  0.00              
ATOM    447  HB  VAL    29       2.298  -3.897  -1.908  1.00  0.00              
ATOM    448  CG1 VAL    29       0.846  -2.503  -2.760  1.00  0.00              
ATOM    449 1HG1 VAL    29      -0.072  -3.129  -2.718  1.00  0.00              
ATOM    450 2HG1 VAL    29       0.548  -1.462  -2.499  1.00  0.00              
ATOM    451 3HG1 VAL    29       1.351  -2.605  -3.746  1.00  0.00              
ATOM    452  CG2 VAL    29       2.951  -1.857  -1.616  1.00  0.00              
ATOM    453 1HG2 VAL    29       3.692  -1.974  -2.445  1.00  0.00              
ATOM    454 2HG2 VAL    29       2.542  -0.826  -1.662  1.00  0.00              
ATOM    455 3HG2 VAL    29       3.510  -1.910  -0.664  1.00  0.00              
ATOM    456  C   VAL    29      -0.131  -3.788  -0.363  1.00  0.00              
ATOM    457  O   VAL    29      -1.186  -3.156  -0.328  1.00  0.00              
ATOM    458  N   LEU    30      -0.120  -5.119  -0.583  1.00  0.00              
ATOM    459  HN  LEU    30       0.716  -5.661  -0.674  1.00  0.00              
ATOM    460  CA  LEU    30      -1.361  -5.816  -0.730  1.00  0.00              
ATOM    461  HA  LEU    30      -1.900  -5.379  -1.552  1.00  0.00              
ATOM    462  CB  LEU    30      -1.095  -7.265  -1.164  1.00  0.00              
ATOM    463  HB1 LEU    30      -0.226  -7.671  -0.596  1.00  0.00              
ATOM    464  HB2 LEU    30      -1.994  -7.892  -0.991  1.00  0.00              
ATOM    465  CG  LEU    30      -0.771  -7.291  -2.675  1.00  0.00              
ATOM    466  HG  LEU    30       0.016  -6.536  -2.888  1.00  0.00              
ATOM    467  CD1 LEU    30      -0.058  -8.616  -2.993  1.00  0.00              
ATOM    468 1HD1 LEU    30       0.733  -8.811  -2.230  1.00  0.00              
ATOM    469 2HD1 LEU    30      -0.791  -9.444  -2.893  1.00  0.00              
ATOM    470 3HD1 LEU    30       0.379  -8.572  -4.009  1.00  0.00              
ATOM    471  CD2 LEU    30      -1.679  -7.112  -3.903  1.00  0.00              
ATOM    472 1HD2 LEU    30      -1.203  -7.607  -4.775  1.00  0.00              
ATOM    473 2HD2 LEU    30      -2.602  -7.583  -3.506  1.00  0.00              
ATOM    474 3HD2 LEU    30      -1.626  -6.033  -4.177  1.00  0.00              
ATOM    475  C   LEU    30      -2.249  -5.800   0.466  1.00  0.00              
ATOM    476  O   LEU    30      -3.473  -5.761   0.466  1.00  0.00              
ATOM    477  N   ASN    31      -1.629  -5.555   1.639  1.00  0.00              
ATOM    478  HN  ASN    31      -0.639  -5.457   1.542  1.00  0.00              
ATOM    479  CA  ASN    31      -2.215  -5.362   2.930  1.00  0.00              
ATOM    480  HA  ASN    31      -3.166  -5.862   2.949  1.00  0.00              
ATOM    481  CB  ASN    31      -1.320  -5.718   4.122  1.00  0.00              
ATOM    482  HB1 ASN    31      -0.347  -5.163   4.147  1.00  0.00              
ATOM    483  HB2 ASN    31      -1.797  -5.649   5.126  1.00  0.00              
ATOM    484  CG  ASN    31      -1.050  -7.213   4.039  1.00  0.00              
ATOM    485  OD1 ASN    31      -1.602  -8.037   3.311  1.00  0.00              
ATOM    486  ND2 ASN    31       0.006  -7.617   4.782  1.00  0.00              
ATOM    487 1HD2 ASN    31       0.330  -8.561   4.730  1.00  0.00              
ATOM    488 2HD2 ASN    31       0.644  -6.936   5.142  1.00  0.00              
ATOM    489  C   ASN    31      -2.682  -3.973   3.172  1.00  0.00              
ATOM    490  O   ASN    31      -3.506  -3.743   4.055  1.00  0.00              
ATOM    491  N   ILE    32      -2.102  -2.968   2.481  1.00  0.00              
ATOM    492  HN  ILE    32      -1.308  -3.030   1.878  1.00  0.00              
ATOM    493  CA  ILE    32      -2.632  -1.646   2.573  1.00  0.00              
ATOM    494  HA  ILE    32      -3.031  -1.336   3.529  1.00  0.00              
ATOM    495  CB  ILE    32      -1.625  -0.706   1.974  1.00  0.00              
ATOM    496  HB  ILE    32      -1.186  -1.279   1.142  1.00  0.00              
ATOM    497  CG2 ILE    32      -2.033   0.641   1.355  1.00  0.00              
ATOM    498 1HG2 ILE    32      -2.339   1.400   2.102  1.00  0.00              
ATOM    499 2HG2 ILE    32      -1.201   0.953   0.696  1.00  0.00              
ATOM    500 3HG2 ILE    32      -2.864   0.567   0.624  1.00  0.00              
ATOM    501  CG1 ILE    32      -0.495  -0.487   2.997  1.00  0.00              
ATOM    502 1HG1 ILE    32      -0.888   0.184   3.788  1.00  0.00              
ATOM    503 2HG1 ILE    32      -0.104  -1.398   3.491  1.00  0.00              
ATOM    504  CD  ILE    32       0.782   0.031   2.320  1.00  0.00              
ATOM    505  HD1 ILE    32       1.254  -0.709   1.642  1.00  0.00              
ATOM    506  HD2 ILE    32       0.669   1.013   1.826  1.00  0.00              
ATOM    507  HD3 ILE    32       1.537   0.323   3.078  1.00  0.00              
ATOM    508  C   ILE    32      -3.910  -1.562   1.804  1.00  0.00              
ATOM    509  O   ILE    32      -5.005  -1.151   2.195  1.00  0.00              
ATOM    510  N   LEU    33      -3.882  -2.167   0.606  1.00  0.00              
ATOM    511  HN  LEU    33      -3.013  -2.492   0.244  1.00  0.00              
ATOM    512  CA  LEU    33      -4.920  -2.098  -0.377  1.00  0.00              
ATOM    513  HA  LEU    33      -5.161  -1.093  -0.701  1.00  0.00              
ATOM    514  CB  LEU    33      -4.510  -2.808  -1.677  1.00  0.00              
ATOM    515  HB1 LEU    33      -3.938  -3.748  -1.561  1.00  0.00              
ATOM    516  HB2 LEU    33      -5.403  -3.152  -2.243  1.00  0.00              
ATOM    517  CG  LEU    33      -3.747  -1.976  -2.728  1.00  0.00              
ATOM    518  HG  LEU    33      -4.465  -1.505  -3.447  1.00  0.00              
ATOM    519  CD1 LEU    33      -3.081  -0.708  -2.175  1.00  0.00              
ATOM    520 1HD1 LEU    33      -3.767  -0.079  -1.566  1.00  0.00              
ATOM    521 2HD1 LEU    33      -2.251  -0.916  -1.457  1.00  0.00              
ATOM    522 3HD1 LEU    33      -2.830  -0.059  -3.045  1.00  0.00              
ATOM    523  CD2 LEU    33      -2.646  -2.796  -3.411  1.00  0.00              
ATOM    524 1HD2 LEU    33      -2.016  -2.093  -3.986  1.00  0.00              
ATOM    525 2HD2 LEU    33      -2.141  -3.111  -2.473  1.00  0.00              
ATOM    526 3HD2 LEU    33      -3.019  -3.611  -4.064  1.00  0.00              
ATOM    527  C   LEU    33      -6.170  -2.816  -0.027  1.00  0.00              
ATOM    528  O   LEU    33      -7.283  -2.284  -0.065  1.00  0.00              
ATOM    529  N   LYS    34      -6.002  -4.037   0.506  1.00  0.00              
ATOM    530  HN  LYS    34      -5.133  -4.524   0.573  1.00  0.00              
ATOM    531  CA  LYS    34      -7.047  -4.807   1.113  1.00  0.00              
ATOM    532  HA  LYS    34      -7.882  -4.657   0.440  1.00  0.00              
ATOM    533  CB  LYS    34      -6.725  -6.301   0.961  1.00  0.00              
ATOM    534  HB1 LYS    34      -6.443  -6.494  -0.088  1.00  0.00              
ATOM    535  HB2 LYS    34      -5.816  -6.436   1.603  1.00  0.00              
ATOM    536  CG  LYS    34      -7.822  -7.332   1.245  1.00  0.00              
ATOM    537  HG1 LYS    34      -8.117  -7.395   2.310  1.00  0.00              
ATOM    538  HG2 LYS    34      -8.666  -6.966   0.611  1.00  0.00              
ATOM    539  CD  LYS    34      -7.424  -8.782   1.004  1.00  0.00              
ATOM    540  HD1 LYS    34      -8.375  -9.349   0.874  1.00  0.00              
ATOM    541  HD2 LYS    34      -7.022  -8.824  -0.037  1.00  0.00              
ATOM    542  CE  LYS    34      -6.433  -9.543   1.889  1.00  0.00              
ATOM    543  HE1 LYS    34      -5.439  -9.176   1.570  1.00  0.00              
ATOM    544  HE2 LYS    34      -6.634  -9.448   2.982  1.00  0.00              
ATOM    545  NZ  LYS    34      -6.493 -11.010   1.689  1.00  0.00              
ATOM    546  HZ1 LYS    34      -6.487 -11.177   0.665  1.00  0.00              
ATOM    547  HZ2 LYS    34      -5.687 -11.532   2.098  1.00  0.00              
ATOM    548  HZ3 LYS    34      -7.329 -11.521   2.020  1.00  0.00              
ATOM    549  C   LYS    34      -7.563  -4.345   2.437  1.00  0.00              
ATOM    550  O   LYS    34      -8.558  -4.810   2.983  1.00  0.00              
ATOM    551  N   SER    35      -6.865  -3.436   3.144  1.00  0.00              
ATOM    552  HN  SER    35      -6.089  -2.964   2.740  1.00  0.00              
ATOM    553  CA  SER    35      -7.397  -2.895   4.358  1.00  0.00              
ATOM    554  HA  SER    35      -8.073  -3.608   4.809  1.00  0.00              
ATOM    555  CB  SER    35      -6.366  -2.576   5.450  1.00  0.00              
ATOM    556  HB1 SER    35      -5.695  -1.741   5.179  1.00  0.00              
ATOM    557  HB2 SER    35      -6.864  -2.329   6.415  1.00  0.00              
ATOM    558  OG  SER    35      -5.670  -3.776   5.728  1.00  0.00              
ATOM    559  HG1 SER    35      -5.007  -4.013   5.074  1.00  0.00              
ATOM    560  C   SER    35      -8.224  -1.652   4.243  1.00  0.00              
ATOM    561  O   SER    35      -9.008  -1.323   5.140  1.00  0.00              
ATOM    562  N   ASN    36      -8.113  -0.849   3.175  1.00  0.00              
ATOM    563  HN  ASN    36      -7.410  -0.915   2.473  1.00  0.00              
ATOM    564  CA  ASN    36      -9.007   0.204   2.806  1.00  0.00              
ATOM    565  HA  ASN    36      -9.677   0.466   3.615  1.00  0.00              
ATOM    566  CB  ASN    36      -7.991   1.303   2.473  1.00  0.00              
ATOM    567  HB1 ASN    36      -7.204   1.104   1.713  1.00  0.00              
ATOM    568  HB2 ASN    36      -8.492   2.252   2.178  1.00  0.00              
ATOM    569  CG  ASN    36      -7.235   1.610   3.763  1.00  0.00              
ATOM    570  OD1 ASN    36      -7.810   2.176   4.698  1.00  0.00              
ATOM    571  ND2 ASN    36      -5.980   1.194   4.083  1.00  0.00              
ATOM    572 1HD2 ASN    36      -5.650   0.642   3.310  1.00  0.00              
ATOM    573 2HD2 ASN    36      -5.623   1.539   4.951  1.00  0.00              
ATOM    574  C   ASN    36      -9.767  -0.131   1.566  1.00  0.00              
ATOM    575  O   ASN    36      -9.261   0.129   0.469  1.00  0.00              
ATOM    576  N   PRO    37     -10.962  -0.651   1.572  1.00  0.00              
ATOM    577  CD  PRO    37     -11.702  -0.803   2.811  1.00  0.00              
ATOM    578  HD1 PRO    37     -11.837   0.166   3.328  1.00  0.00              
ATOM    579  HD2 PRO    37     -11.152  -1.569   3.407  1.00  0.00              
ATOM    580  CA  PRO    37     -11.510  -1.260   0.402  1.00  0.00              
ATOM    581  HA  PRO    37     -10.779  -1.976   0.072  1.00  0.00              
ATOM    582  CB  PRO    37     -12.786  -1.924   0.917  1.00  0.00              
ATOM    583  HB1 PRO    37     -13.697  -1.568   0.408  1.00  0.00              
ATOM    584  HB2 PRO    37     -12.788  -3.023   0.760  1.00  0.00              
ATOM    585  CG  PRO    37     -13.069  -1.276   2.284  1.00  0.00              
ATOM    586  HG1 PRO    37     -13.669  -0.352   2.143  1.00  0.00              
ATOM    587  HG2 PRO    37     -13.595  -1.887   3.044  1.00  0.00              
ATOM    588  C   PRO    37     -11.782  -0.545  -0.880  1.00  0.00              
ATOM    589  O   PRO    37     -11.859  -1.196  -1.915  1.00  0.00              
ATOM    590  N   GLN    38     -11.968   0.784  -0.829  1.00  0.00              
ATOM    591  HN  GLN    38     -12.090   1.351  -0.021  1.00  0.00              
ATOM    592  CA  GLN    38     -11.780   1.549  -2.032  1.00  0.00              
ATOM    593  HA  GLN    38     -12.244   1.156  -2.917  1.00  0.00              
ATOM    594  CB  GLN    38     -12.490   2.911  -1.942  1.00  0.00              
ATOM    595  HB1 GLN    38     -12.719   3.271  -2.966  1.00  0.00              
ATOM    596  HB2 GLN    38     -13.472   2.748  -1.445  1.00  0.00              
ATOM    597  CG  GLN    38     -11.750   4.042  -1.232  1.00  0.00              
ATOM    598  HG1 GLN    38     -10.852   4.149  -1.881  1.00  0.00              
ATOM    599  HG2 GLN    38     -12.277   5.019  -1.261  1.00  0.00              
ATOM    600  CD  GLN    38     -11.522   3.557   0.186  1.00  0.00              
ATOM    601  OE1 GLN    38     -12.353   3.188   1.015  1.00  0.00              
ATOM    602  NE2 GLN    38     -10.202   3.438   0.492  1.00  0.00              
ATOM    603 1HE2 GLN    38      -9.592   3.633  -0.266  1.00  0.00              
ATOM    604 2HE2 GLN    38     -10.112   3.674   1.466  1.00  0.00              
ATOM    605  C   GLN    38     -10.451   1.601  -2.716  1.00  0.00              
ATOM    606  O   GLN    38     -10.360   1.689  -3.936  1.00  0.00              
ATOM    607  N   LEU    39      -9.353   1.587  -1.943  1.00  0.00              
ATOM    608  HN  LEU    39      -9.355   1.319  -0.981  1.00  0.00              
ATOM    609  CA  LEU    39      -8.029   1.812  -2.439  1.00  0.00              
ATOM    610  HA  LEU    39      -8.004   2.750  -2.971  1.00  0.00              
ATOM    611  CB  LEU    39      -7.110   1.989  -1.221  1.00  0.00              
ATOM    612  HB1 LEU    39      -7.468   2.854  -0.631  1.00  0.00              
ATOM    613  HB2 LEU    39      -7.179   1.109  -0.549  1.00  0.00              
ATOM    614  CG  LEU    39      -5.681   2.505  -1.458  1.00  0.00              
ATOM    615  HG  LEU    39      -5.108   1.659  -1.919  1.00  0.00              
ATOM    616  CD1 LEU    39      -5.648   3.656  -2.487  1.00  0.00              
ATOM    617 1HD1 LEU    39      -5.887   3.263  -3.494  1.00  0.00              
ATOM    618 2HD1 LEU    39      -6.164   4.581  -2.135  1.00  0.00              
ATOM    619 3HD1 LEU    39      -4.619   4.005  -2.692  1.00  0.00              
ATOM    620  CD2 LEU    39      -4.886   2.888  -0.199  1.00  0.00              
ATOM    621 1HD2 LEU    39      -5.558   3.465   0.482  1.00  0.00              
ATOM    622 2HD2 LEU    39      -4.392   2.177   0.497  1.00  0.00              
ATOM    623 3HD2 LEU    39      -4.107   3.623  -0.477  1.00  0.00              
ATOM    624  C   LEU    39      -7.577   0.690  -3.322  1.00  0.00              
ATOM    625  O   LEU    39      -6.730   0.815  -4.206  1.00  0.00              
ATOM    626  N   MET    40      -8.129  -0.513  -3.095  1.00  0.00              
ATOM    627  HN  MET    40      -8.572  -0.548  -2.203  1.00  0.00              
ATOM    628  CA  MET    40      -7.905  -1.668  -3.902  1.00  0.00              
ATOM    629  HA  MET    40      -6.850  -1.897  -3.977  1.00  0.00              
ATOM    630  CB  MET    40      -8.604  -2.806  -3.143  1.00  0.00              
ATOM    631  HB1 MET    40      -8.365  -2.800  -2.062  1.00  0.00              
ATOM    632  HB2 MET    40      -9.662  -2.517  -2.931  1.00  0.00              
ATOM    633  CG  MET    40      -8.670  -4.239  -3.674  1.00  0.00              
ATOM    634  HG1 MET    40      -9.629  -4.575  -3.234  1.00  0.00              
ATOM    635  HG2 MET    40      -8.774  -4.159  -4.783  1.00  0.00              
ATOM    636  SD  MET    40      -7.106  -5.060  -3.229  1.00  0.00              
ATOM    637  CE  MET    40      -5.920  -4.750  -4.558  1.00  0.00              
ATOM    638  HE1 MET    40      -6.439  -4.600  -5.539  1.00  0.00              
ATOM    639  HE2 MET    40      -5.358  -3.801  -4.406  1.00  0.00              
ATOM    640  HE3 MET    40      -5.252  -5.632  -4.673  1.00  0.00              
ATOM    641  C   MET    40      -8.317  -1.516  -5.328  1.00  0.00              
ATOM    642  O   MET    40      -7.491  -1.652  -6.228  1.00  0.00              
ATOM    643  N   ALA    41      -9.527  -1.017  -5.660  1.00  0.00              
ATOM    644  HN  ALA    41     -10.199  -1.005  -4.933  1.00  0.00              
ATOM    645  CA  ALA    41      -9.773  -0.462  -6.954  1.00  0.00              
ATOM    646  HA  ALA    41      -9.607  -1.244  -7.683  1.00  0.00              
ATOM    647  CB  ALA    41     -11.271  -0.141  -6.877  1.00  0.00              
ATOM    648  HB1 ALA    41     -11.740   0.476  -7.681  1.00  0.00              
ATOM    649  HB2 ALA    41     -11.823  -1.086  -6.682  1.00  0.00              
ATOM    650  HB3 ALA    41     -11.507   0.393  -5.935  1.00  0.00              
ATOM    651  C   ALA    41      -8.971   0.702  -7.434  1.00  0.00              
ATOM    652  O   ALA    41      -8.625   0.733  -8.614  1.00  0.00              
ATOM    653  N   ALA    42      -8.649   1.702  -6.607  1.00  0.00              
ATOM    654  HN  ALA    42      -8.948   1.549  -5.672  1.00  0.00              
ATOM    655  CA  ALA    42      -7.894   2.819  -7.111  1.00  0.00              
ATOM    656  HA  ALA    42      -8.496   3.089  -7.963  1.00  0.00              
ATOM    657  CB  ALA    42      -8.069   3.911  -6.043  1.00  0.00              
ATOM    658  HB1 ALA    42      -7.498   3.708  -5.108  1.00  0.00              
ATOM    659  HB2 ALA    42      -7.772   4.891  -6.461  1.00  0.00              
ATOM    660  HB3 ALA    42      -9.130   4.181  -5.844  1.00  0.00              
ATOM    661  C   ALA    42      -6.522   2.646  -7.655  1.00  0.00              
ATOM    662  O   ALA    42      -6.159   3.211  -8.690  1.00  0.00              
ATOM    663  N   PHE    43      -5.720   1.766  -7.039  1.00  0.00              
ATOM    664  HN  PHE    43      -5.923   1.292  -6.186  1.00  0.00              
ATOM    665  CA  PHE    43      -4.401   1.352  -7.415  1.00  0.00              
ATOM    666  HA  PHE    43      -3.871   2.193  -7.842  1.00  0.00              
ATOM    667  CB  PHE    43      -3.534   0.877  -6.234  1.00  0.00              
ATOM    668  HB1 PHE    43      -3.251   1.684  -5.532  1.00  0.00              
ATOM    669  HB2 PHE    43      -3.998   0.075  -5.609  1.00  0.00              
ATOM    670  CG  PHE    43      -2.208   0.362  -6.671  1.00  0.00              
ATOM    671  CD1 PHE    43      -1.983  -0.992  -6.633  1.00  0.00              
ATOM    672  HD1 PHE    43      -2.732  -1.720  -6.395  1.00  0.00              
ATOM    673  CE1 PHE    43      -0.842  -1.591  -7.111  1.00  0.00              
ATOM    674  HE1 PHE    43      -0.766  -2.670  -7.141  1.00  0.00              
ATOM    675  CZ  PHE    43       0.156  -0.797  -7.626  1.00  0.00              
ATOM    676  HZ  PHE    43       1.000  -1.342  -8.005  1.00  0.00              
ATOM    677  CD2 PHE    43      -1.247   1.083  -7.356  1.00  0.00              
ATOM    678  HD2 PHE    43      -1.454   2.141  -7.384  1.00  0.00              
ATOM    679  CE2 PHE    43      -0.083   0.537  -7.854  1.00  0.00              
ATOM    680  HE2 PHE    43       0.631   1.203  -8.324  1.00  0.00              
ATOM    681  C   PHE    43      -4.442   0.428  -8.580  1.00  0.00              
ATOM    682  O   PHE    43      -3.578   0.561  -9.447  1.00  0.00              
ATOM    683  N   ILE    44      -5.453  -0.452  -8.721  1.00  0.00              
ATOM    684  HN  ILE    44      -6.060  -0.669  -7.956  1.00  0.00              
ATOM    685  CA  ILE    44      -5.474  -1.116  -9.987  1.00  0.00              
ATOM    686  HA  ILE    44      -4.456  -1.284 -10.316  1.00  0.00              
ATOM    687  CB  ILE    44      -6.177  -2.441 -10.009  1.00  0.00              
ATOM    688  HB  ILE    44      -6.190  -2.806 -11.059  1.00  0.00              
ATOM    689  CG2 ILE    44      -5.266  -3.269  -9.089  1.00  0.00              
ATOM    690 1HG2 ILE    44      -5.476  -4.354  -8.958  1.00  0.00              
ATOM    691 2HG2 ILE    44      -4.206  -3.195  -9.412  1.00  0.00              
ATOM    692 3HG2 ILE    44      -5.187  -2.760  -8.109  1.00  0.00              
ATOM    693  CG1 ILE    44      -7.654  -2.463  -9.571  1.00  0.00              
ATOM    694 1HG1 ILE    44      -7.700  -2.055  -8.537  1.00  0.00              
ATOM    695 2HG1 ILE    44      -8.142  -1.726 -10.243  1.00  0.00              
ATOM    696  CD  ILE    44      -8.349  -3.820  -9.642  1.00  0.00              
ATOM    697  HD1 ILE    44      -8.030  -4.260 -10.606  1.00  0.00              
ATOM    698  HD2 ILE    44      -8.084  -4.486  -8.795  1.00  0.00              
ATOM    699  HD3 ILE    44      -9.452  -3.805  -9.556  1.00  0.00              
ATOM    700  C   ILE    44      -5.976  -0.348 -11.158  1.00  0.00              
ATOM    701  O   ILE    44      -5.716  -0.622 -12.330  1.00  0.00              
ATOM    702  N   LYS    45      -6.651   0.799 -10.987  1.00  0.00              
ATOM    703  HN  LYS    45      -6.955   0.856 -10.037  1.00  0.00              
ATOM    704  CA  LYS    45      -7.156   1.601 -12.056  1.00  0.00              
ATOM    705  HA  LYS    45      -7.426   0.977 -12.890  1.00  0.00              
ATOM    706  CB  LYS    45      -8.419   2.333 -11.581  1.00  0.00              
ATOM    707  HB1 LYS    45      -8.984   1.526 -11.053  1.00  0.00              
ATOM    708  HB2 LYS    45      -8.174   3.139 -10.869  1.00  0.00              
ATOM    709  CG  LYS    45      -9.132   2.861 -12.833  1.00  0.00              
ATOM    710  HG1 LYS    45      -8.578   3.744 -13.208  1.00  0.00              
ATOM    711  HG2 LYS    45      -9.209   2.136 -13.668  1.00  0.00              
ATOM    712  CD  LYS    45     -10.588   3.207 -12.542  1.00  0.00              
ATOM    713  HD1 LYS    45     -11.178   2.273 -12.471  1.00  0.00              
ATOM    714  HD2 LYS    45     -10.737   3.500 -11.486  1.00  0.00              
ATOM    715  CE  LYS    45     -11.265   4.124 -13.572  1.00  0.00              
ATOM    716  HE1 LYS    45     -10.664   3.971 -14.490  1.00  0.00              
ATOM    717  HE2 LYS    45     -12.315   3.848 -13.814  1.00  0.00              
ATOM    718  NZ  LYS    45     -11.264   5.578 -13.293  1.00  0.00              
ATOM    719  HZ1 LYS    45     -10.331   6.000 -13.139  1.00  0.00              
ATOM    720  HZ2 LYS    45     -11.816   5.923 -14.105  1.00  0.00              
ATOM    721  HZ3 LYS    45     -11.649   5.663 -12.325  1.00  0.00              
ATOM    722  C   LYS    45      -6.193   2.634 -12.542  1.00  0.00              
ATOM    723  O   LYS    45      -5.906   2.798 -13.725  1.00  0.00              
ATOM    724  N   GLN    46      -5.635   3.367 -11.567  1.00  0.00              
ATOM    725  HN  GLN    46      -5.821   3.141 -10.615  1.00  0.00              
ATOM    726  CA  GLN    46      -4.869   4.535 -11.886  1.00  0.00              
ATOM    727  HA  GLN    46      -5.273   5.004 -12.776  1.00  0.00              
ATOM    728  CB  GLN    46      -5.137   5.571 -10.788  1.00  0.00              
ATOM    729  HB1 GLN    46      -4.843   5.147  -9.804  1.00  0.00              
ATOM    730  HB2 GLN    46      -4.566   6.511 -10.958  1.00  0.00              
ATOM    731  CG  GLN    46      -6.601   6.003 -10.651  1.00  0.00              
ATOM    732  HG1 GLN    46      -7.076   6.299 -11.600  1.00  0.00              
ATOM    733  HG2 GLN    46      -7.238   5.136 -10.374  1.00  0.00              
ATOM    734  CD  GLN    46      -6.858   7.150  -9.675  1.00  0.00              
ATOM    735  OE1 GLN    46      -6.590   8.320  -9.948  1.00  0.00              
ATOM    736  NE2 GLN    46      -7.183   6.791  -8.407  1.00  0.00              
ATOM    737 1HE2 GLN    46      -6.934   5.889  -8.037  1.00  0.00              
ATOM    738 2HE2 GLN    46      -7.504   7.525  -7.818  1.00  0.00              
ATOM    739  C   GLN    46      -3.448   4.190 -12.187  1.00  0.00              
ATOM    740  O   GLN    46      -2.689   4.654 -13.032  1.00  0.00              
ATOM    741  N   ARG    47      -2.907   3.243 -11.406  1.00  0.00              
ATOM    742  HN  ARG    47      -3.390   3.005 -10.578  1.00  0.00              
ATOM    743  CA  ARG    47      -1.618   2.663 -11.631  1.00  0.00              
ATOM    744  HA  ARG    47      -1.554   2.116 -10.703  1.00  0.00              
ATOM    745  CB  ARG    47      -1.526   1.560 -12.697  1.00  0.00              
ATOM    746  HB1 ARG    47      -1.452   2.009 -13.705  1.00  0.00              
ATOM    747  HB2 ARG    47      -0.555   1.017 -12.649  1.00  0.00              
ATOM    748  CG  ARG    47      -2.725   0.608 -12.707  1.00  0.00              
ATOM    749  HG1 ARG    47      -2.838   0.002 -11.787  1.00  0.00              
ATOM    750  HG2 ARG    47      -3.631   1.231 -12.804  1.00  0.00              
ATOM    751  CD  ARG    47      -2.692  -0.259 -13.970  1.00  0.00              
ATOM    752  HD1 ARG    47      -3.645  -0.811 -14.138  1.00  0.00              
ATOM    753  HD2 ARG    47      -2.611   0.347 -14.891  1.00  0.00              
ATOM    754  NE  ARG    47      -1.565  -1.234 -13.892  1.00  0.00              
ATOM    755  HE  ARG    47      -1.006  -1.216 -13.065  1.00  0.00              
ATOM    756  CZ  ARG    47      -0.922  -1.865 -14.922  1.00  0.00              
ATOM    757  NH1 ARG    47      -1.525  -2.137 -16.115  1.00  0.00              
ATOM    758 1HH1 ARG    47      -0.881  -2.522 -16.788  1.00  0.00              
ATOM    759 2HH1 ARG    47      -2.497  -2.094 -16.319  1.00  0.00              
ATOM    760  NH2 ARG    47       0.327  -2.369 -14.741  1.00  0.00              
ATOM    761 1HH2 ARG    47       0.851  -2.042 -13.949  1.00  0.00              
ATOM    762 2HH2 ARG    47       0.581  -3.228 -15.192  1.00  0.00              
ATOM    763  C   ARG    47      -0.515   3.669 -11.583  1.00  0.00              
ATOM    764  O   ARG    47      -0.610   4.752 -11.017  1.00  0.00              
ATOM    765  N   THR    48       0.596   3.445 -12.309  1.00  0.00              
ATOM    766  HN  THR    48       0.512   2.674 -12.928  1.00  0.00              
ATOM    767  CA  THR    48       1.774   4.247 -12.497  1.00  0.00              
ATOM    768  HA  THR    48       2.261   4.366 -11.546  1.00  0.00              
ATOM    769  CB  THR    48       2.852   3.624 -13.330  1.00  0.00              
ATOM    770  HB  THR    48       2.828   4.075 -14.351  1.00  0.00              
ATOM    771  OG1 THR    48       2.755   2.213 -13.436  1.00  0.00              
ATOM    772  HG1 THR    48       3.676   1.993 -13.574  1.00  0.00              
ATOM    773  CG2 THR    48       4.227   3.854 -12.677  1.00  0.00              
ATOM    774 1HG2 THR    48       5.035   3.509 -13.351  1.00  0.00              
ATOM    775 2HG2 THR    48       4.451   4.905 -12.415  1.00  0.00              
ATOM    776 3HG2 THR    48       4.336   3.182 -11.793  1.00  0.00              
ATOM    777  C   THR    48       1.566   5.579 -13.147  1.00  0.00              
ATOM    778  O   THR    48       2.422   6.448 -13.003  1.00  0.00              
ATOM    779  N   ALA    49       0.387   5.855 -13.725  1.00  0.00              
ATOM    780  HN  ALA    49      -0.418   5.282 -13.826  1.00  0.00              
ATOM    781  CA  ALA    49       0.042   7.107 -14.326  1.00  0.00              
ATOM    782  HA  ALA    49       0.844   7.565 -14.888  1.00  0.00              
ATOM    783  CB  ALA    49      -1.181   6.836 -15.213  1.00  0.00              
ATOM    784  HB1 ALA    49      -0.955   6.096 -16.016  1.00  0.00              
ATOM    785  HB2 ALA    49      -1.949   6.312 -14.618  1.00  0.00              
ATOM    786  HB3 ALA    49      -1.790   7.680 -15.608  1.00  0.00              
ATOM    787  C   ALA    49      -0.284   8.133 -13.286  1.00  0.00              
ATOM    788  O   ALA    49      -0.193   9.340 -13.477  1.00  0.00              
ATOM    789  N   LYS    50      -0.830   7.662 -12.147  1.00  0.00              
ATOM    790  HN  LYS    50      -1.047   6.690 -12.091  1.00  0.00              
ATOM    791  CA  LYS    50      -1.130   8.391 -10.963  1.00  0.00              
ATOM    792  HA  LYS    50      -1.309   9.425 -11.216  1.00  0.00              
ATOM    793  CB  LYS    50      -2.347   7.741 -10.283  1.00  0.00              
ATOM    794  HB1 LYS    50      -3.145   7.643 -11.050  1.00  0.00              
ATOM    795  HB2 LYS    50      -2.162   6.684 -10.015  1.00  0.00              
ATOM    796  CG  LYS    50      -2.832   8.466  -9.021  1.00  0.00              
ATOM    797  HG1 LYS    50      -3.570   7.806  -8.522  1.00  0.00              
ATOM    798  HG2 LYS    50      -1.933   8.534  -8.376  1.00  0.00              
ATOM    799  CD  LYS    50      -3.505   9.840  -9.121  1.00  0.00              
ATOM    800  HD1 LYS    50      -2.834  10.657  -9.468  1.00  0.00              
ATOM    801  HD2 LYS    50      -4.350   9.638  -9.816  1.00  0.00              
ATOM    802  CE  LYS    50      -4.106  10.377  -7.822  1.00  0.00              
ATOM    803  HE1 LYS    50      -4.629  11.344  -7.980  1.00  0.00              
ATOM    804  HE2 LYS    50      -4.781   9.600  -7.414  1.00  0.00              
ATOM    805  NZ  LYS    50      -3.057  10.734  -6.836  1.00  0.00              
ATOM    806  HZ1 LYS    50      -2.565  10.006  -6.291  1.00  0.00              
ATOM    807  HZ2 LYS    50      -2.441  11.212  -7.529  1.00  0.00              
ATOM    808  HZ3 LYS    50      -3.405  11.445  -6.169  1.00  0.00              
ATOM    809  C   LYS    50      -0.081   8.281  -9.915  1.00  0.00              
ATOM    810  O   LYS    50       0.564   9.220  -9.452  1.00  0.00              
ATOM    811  N   TYR    51       0.230   7.057  -9.427  1.00  0.00              
ATOM    812  HN  TYR    51      -0.145   6.364 -10.029  1.00  0.00              
ATOM    813  CA  TYR    51       0.913   6.885  -8.182  1.00  0.00              
ATOM    814  HA  TYR    51       0.667   7.711  -7.538  1.00  0.00              
ATOM    815  CB  TYR    51       0.472   5.510  -7.647  1.00  0.00              
ATOM    816  HB1 TYR    51       0.538   4.701  -8.403  1.00  0.00              
ATOM    817  HB2 TYR    51       0.944   5.417  -6.642  1.00  0.00              
ATOM    818  CG  TYR    51      -0.945   5.597  -7.199  1.00  0.00              
ATOM    819  CD1 TYR    51      -1.820   4.721  -7.794  1.00  0.00              
ATOM    820  HD1 TYR    51      -1.328   4.181  -8.583  1.00  0.00              
ATOM    821  CE1 TYR    51      -3.156   4.886  -7.516  1.00  0.00              
ATOM    822  HE1 TYR    51      -3.981   4.315  -7.928  1.00  0.00              
ATOM    823  CZ  TYR    51      -3.558   5.711  -6.486  1.00  0.00              
ATOM    824  OH  TYR    51      -4.927   5.842  -6.183  1.00  0.00              
ATOM    825  HH  TYR    51      -5.093   6.476  -5.478  1.00  0.00              
ATOM    826  CD2 TYR    51      -1.322   6.419  -6.155  1.00  0.00              
ATOM    827  HD2 TYR    51      -0.696   6.992  -5.502  1.00  0.00              
ATOM    828  CE2 TYR    51      -2.659   6.531  -5.855  1.00  0.00              
ATOM    829  HE2 TYR    51      -2.960   7.097  -4.982  1.00  0.00              
ATOM    830  C   TYR    51       2.398   6.768  -8.265  1.00  0.00              
ATOM    831  O   TYR    51       2.970   5.744  -7.887  1.00  0.00              
ATOM    832  N   VAL    52       3.023   7.904  -8.641  1.00  0.00              
ATOM    833  HN  VAL    52       2.579   8.743  -8.940  1.00  0.00              
ATOM    834  CA  VAL    52       4.445   7.901  -8.675  1.00  0.00              
ATOM    835  HA  VAL    52       4.888   6.923  -8.822  1.00  0.00              
ATOM    836  CB  VAL    52       5.015   8.623  -9.865  1.00  0.00              
ATOM    837  HB  VAL    52       6.106   8.773  -9.719  1.00  0.00              
ATOM    838  CG1 VAL    52       4.630   7.959 -11.199  1.00  0.00              
ATOM    839 1HG1 VAL    52       5.173   7.087 -11.624  1.00  0.00              
ATOM    840 2HG1 VAL    52       3.594   7.576 -11.093  1.00  0.00              
ATOM    841 3HG1 VAL    52       4.798   8.638 -12.061  1.00  0.00              
ATOM    842  CG2 VAL    52       4.503  10.064  -9.939  1.00  0.00              
ATOM    843 1HG2 VAL    52       5.116  10.692  -9.251  1.00  0.00              
ATOM    844 2HG2 VAL    52       4.414  10.427 -10.985  1.00  0.00              
ATOM    845 3HG2 VAL    52       3.447  10.027  -9.600  1.00  0.00              
ATOM    846  C   VAL    52       5.109   8.291  -7.397  1.00  0.00              
ATOM    847  O   VAL    52       4.548   9.117  -6.688  1.00  0.00              
ATOM    848  N   ALA    53       6.259   7.653  -7.080  1.00  0.00              
ATOM    849  HN  ALA    53       6.752   7.055  -7.699  1.00  0.00              
ATOM    850  CA  ALA    53       6.924   7.771  -5.814  1.00  0.00              
ATOM    851  HA  ALA    53       6.085   7.749  -5.127  1.00  0.00              
ATOM    852  CB  ALA    53       7.892   6.611  -5.528  1.00  0.00              
ATOM    853  HB1 ALA    53       8.208   6.783  -4.474  1.00  0.00              
ATOM    854  HB2 ALA    53       7.315   5.675  -5.694  1.00  0.00              
ATOM    855  HB3 ALA    53       8.781   6.628  -6.188  1.00  0.00              
ATOM    856  C   ALA    53       7.602   9.074  -5.598  1.00  0.00              
ATOM    857  O   ALA    53       7.683   9.714  -4.555  1.00  0.00              
ATOM    858  N   ASN    54       8.173   9.552  -6.722  1.00  0.00              
ATOM    859  HN  ASN    54       8.214   9.054  -7.578  1.00  0.00              
ATOM    860  CA  ASN    54       8.789  10.845  -6.752  1.00  0.00              
ATOM    861  HA  ASN    54       9.436  10.968  -5.893  1.00  0.00              
ATOM    862  CB  ASN    54       9.833  10.788  -7.886  1.00  0.00              
ATOM    863  HB1 ASN    54      10.511   9.917  -7.823  1.00  0.00              
ATOM    864  HB2 ASN    54       9.354  10.666  -8.881  1.00  0.00              
ATOM    865  CG  ASN    54      10.868  11.895  -7.768  1.00  0.00              
ATOM    866  OD1 ASN    54      11.295  12.361  -6.712  1.00  0.00              
ATOM    867  ND2 ASN    54      11.219  12.472  -8.946  1.00  0.00              
ATOM    868 1HD2 ASN    54      10.840  12.103  -9.790  1.00  0.00              
ATOM    869 2HD2 ASN    54      11.713  13.348  -8.965  1.00  0.00              
ATOM    870  C   ASN    54       7.932  12.050  -6.939  1.00  0.00              
ATOM    871  O   ASN    54       8.000  12.894  -7.828  1.00  0.00              
ATOM    872  N   GLN    55       7.234  12.344  -5.830  1.00  0.00              
ATOM    873  HN  GLN    55       7.145  11.821  -4.989  1.00  0.00              
ATOM    874  CA  GLN    55       6.464  13.554  -5.863  1.00  0.00              
ATOM    875  HA  GLN    55       6.798  14.348  -6.503  1.00  0.00              
ATOM    876  CB  GLN    55       4.978  13.307  -6.157  1.00  0.00              
ATOM    877  HB1 GLN    55       4.482  12.603  -5.453  1.00  0.00              
ATOM    878  HB2 GLN    55       4.383  14.238  -6.035  1.00  0.00              
ATOM    879  CG  GLN    55       4.835  12.673  -7.551  1.00  0.00              
ATOM    880  HG1 GLN    55       5.362  13.230  -8.352  1.00  0.00              
ATOM    881  HG2 GLN    55       5.245  11.638  -7.538  1.00  0.00              
ATOM    882  CD  GLN    55       3.374  12.524  -7.953  1.00  0.00              
ATOM    883  OE1 GLN    55       2.757  13.434  -8.505  1.00  0.00              
ATOM    884  NE2 GLN    55       2.744  11.334  -7.743  1.00  0.00              
ATOM    885 1HE2 GLN    55       1.745  11.327  -7.766  1.00  0.00              
ATOM    886 2HE2 GLN    55       3.351  10.582  -7.479  1.00  0.00              
ATOM    887  C   GLN    55       6.518  14.042  -4.445  1.00  0.00              
ATOM    888  O   GLN    55       6.638  13.216  -3.548  1.00  0.00              
ATOM    889  N   PRO    56       6.607  15.311  -4.213  1.00  0.00              
ATOM    890  CD  PRO    56       6.627  16.359  -5.233  1.00  0.00              
ATOM    891  HD1 PRO    56       5.961  16.156  -6.100  1.00  0.00              
ATOM    892  HD2 PRO    56       7.664  16.622  -5.529  1.00  0.00              
ATOM    893  CA  PRO    56       6.524  16.030  -2.969  1.00  0.00              
ATOM    894  HA  PRO    56       7.450  15.732  -2.507  1.00  0.00              
ATOM    895  CB  PRO    56       6.710  17.519  -3.217  1.00  0.00              
ATOM    896  HB1 PRO    56       6.261  18.057  -2.357  1.00  0.00              
ATOM    897  HB2 PRO    56       7.780  17.820  -3.189  1.00  0.00              
ATOM    898  CG  PRO    56       6.006  17.601  -4.586  1.00  0.00              
ATOM    899  HG1 PRO    56       4.898  17.525  -4.566  1.00  0.00              
ATOM    900  HG2 PRO    56       6.275  18.622  -4.947  1.00  0.00              
ATOM    901  C   PRO    56       5.361  15.580  -2.146  1.00  0.00              
ATOM    902  O   PRO    56       4.399  14.958  -2.567  1.00  0.00              
ATOM    903  N   GLY    57       5.467  15.777  -0.813  1.00  0.00              
ATOM    904  HN  GLY    57       6.278  16.143  -0.377  1.00  0.00              
ATOM    905  CA  GLY    57       4.433  15.432   0.114  1.00  0.00              
ATOM    906  HA1 GLY    57       4.645  16.028   0.994  1.00  0.00              
ATOM    907  HA2 GLY    57       3.453  15.454  -0.333  1.00  0.00              
ATOM    908  C   GLY    57       4.497  14.000   0.507  1.00  0.00              
ATOM    909  O   GLY    57       3.507  13.616   1.118  1.00  0.00              
ATOM    910  N   MET    58       5.664  13.343   0.318  1.00  0.00              
ATOM    911  HN  MET    58       6.345  13.949  -0.099  1.00  0.00              
ATOM    912  CA  MET    58       6.031  11.967   0.372  1.00  0.00              
ATOM    913  HA  MET    58       5.482  11.445   1.143  1.00  0.00              
ATOM    914  CB  MET    58       5.988  11.290  -1.006  1.00  0.00              
ATOM    915  HB1 MET    58       5.695  12.041  -1.757  1.00  0.00              
ATOM    916  HB2 MET    58       6.862  10.742  -1.426  1.00  0.00              
ATOM    917  CG  MET    58       4.981  10.150  -1.105  1.00  0.00              
ATOM    918  HG1 MET    58       4.104  10.580  -0.576  1.00  0.00              
ATOM    919  HG2 MET    58       4.557  10.013  -2.130  1.00  0.00              
ATOM    920  SD  MET    58       5.635   8.621  -0.359  1.00  0.00              
ATOM    921  CE  MET    58       6.673   7.992  -1.711  1.00  0.00              
ATOM    922  HE1 MET    58       7.562   8.633  -1.847  1.00  0.00              
ATOM    923  HE2 MET    58       7.040   6.951  -1.602  1.00  0.00              
ATOM    924  HE3 MET    58       6.038   8.007  -2.615  1.00  0.00              
ATOM    925  C   MET    58       7.403  11.995   0.952  1.00  0.00              
ATOM    926  O   MET    58       8.352  11.635   0.253  1.00  0.00              
ATOM    927  N   GLN    59       7.600  12.364   2.232  1.00  0.00              
ATOM    928  HN  GLN    59       6.933  12.637   2.915  1.00  0.00              
ATOM    929  CA  GLN    59       8.906  12.350   2.825  1.00  0.00              
ATOM    930  HA  GLN    59       9.596  12.375   1.993  1.00  0.00              
ATOM    931  CB  GLN    59       9.116  13.594   3.705  1.00  0.00              
ATOM    932  HB1 GLN    59       8.486  13.514   4.625  1.00  0.00              
ATOM    933  HB2 GLN    59      10.169  13.496   4.065  1.00  0.00              
ATOM    934  CG  GLN    59       8.854  14.885   2.937  1.00  0.00              
ATOM    935  HG1 GLN    59       7.754  14.799   2.773  1.00  0.00              
ATOM    936  HG2 GLN    59       9.094  15.790   3.540  1.00  0.00              
ATOM    937  CD  GLN    59       9.706  15.089   1.693  1.00  0.00              
ATOM    938  OE1 GLN    59      10.846  14.615   1.690  1.00  0.00              
ATOM    939  NE2 GLN    59       9.283  15.954   0.736  1.00  0.00              
ATOM    940 1HE2 GLN    59       8.456  16.501   0.856  1.00  0.00              
ATOM    941 2HE2 GLN    59       9.838  16.039  -0.087  1.00  0.00              
ATOM    942  C   GLN    59       9.207  11.118   3.665  1.00  0.00              
ATOM    943  OT1 GLN    59      10.274  10.490   3.426  1.00  0.00              
ATOM    944  OT2 GLN    59       8.400  10.663   4.525  1.00  0.00              
TER     945      GLN    59 
ENDMDL
MODEL        5
ATOM      1  N   PRO     1     -13.750   7.467   8.673  1.00  0.00              
ATOM      2  H1  PRO     1     -13.524   7.999   9.504  1.00  0.00              
ATOM      3  H2  PRO     1     -14.634   7.905   8.460  1.00  0.00              
ATOM      4  CD  PRO     1     -13.821   5.980   8.847  1.00  0.00              
ATOM      5  HD1 PRO     1     -14.841   5.643   8.561  1.00  0.00              
ATOM      6  HD2 PRO     1     -13.671   5.534   9.854  1.00  0.00              
ATOM      7  CA  PRO     1     -12.792   7.774   7.588  1.00  0.00              
ATOM      8  HA  PRO     1     -11.971   8.121   8.197  1.00  0.00              
ATOM      9  CB  PRO     1     -12.721   6.454   6.818  1.00  0.00              
ATOM     10  HB1 PRO     1     -13.465   6.473   5.993  1.00  0.00              
ATOM     11  HB2 PRO     1     -11.711   6.522   6.369  1.00  0.00              
ATOM     12  CG  PRO     1     -12.788   5.350   7.889  1.00  0.00              
ATOM     13  HG1 PRO     1     -13.118   4.365   7.505  1.00  0.00              
ATOM     14  HG2 PRO     1     -11.765   5.310   8.311  1.00  0.00              
ATOM     15  C   PRO     1     -13.274   9.008   6.910  1.00  0.00              
ATOM     16  O   PRO     1     -14.459   9.265   7.094  1.00  0.00              
ATOM     17  N   ASN     2     -12.317   9.740   6.308  1.00  0.00              
ATOM     18  HN  ASN     2     -11.416   9.325   6.227  1.00  0.00              
ATOM     19  CA  ASN     2     -12.562  11.096   5.914  1.00  0.00              
ATOM     20  HA  ASN     2     -13.625  11.292   5.991  1.00  0.00              
ATOM     21  CB  ASN     2     -11.529  12.044   6.538  1.00  0.00              
ATOM     22  HB1 ASN     2     -10.476  11.902   6.215  1.00  0.00              
ATOM     23  HB2 ASN     2     -11.792  13.108   6.348  1.00  0.00              
ATOM     24  CG  ASN     2     -11.648  12.022   8.059  1.00  0.00              
ATOM     25  OD1 ASN     2     -12.809  11.963   8.445  1.00  0.00              
ATOM     26  ND2 ASN     2     -10.537  12.055   8.848  1.00  0.00              
ATOM     27 1HD2 ASN     2     -10.764  12.182   9.815  1.00  0.00              
ATOM     28 2HD2 ASN     2      -9.653  11.678   8.577  1.00  0.00              
ATOM     29  C   ASN     2     -12.387  11.088   4.441  1.00  0.00              
ATOM     30  O   ASN     2     -11.625  10.345   3.816  1.00  0.00              
ATOM     31  N   ARG     3     -13.257  11.852   3.753  1.00  0.00              
ATOM     32  HN  ARG     3     -13.746  12.447   4.388  1.00  0.00              
ATOM     33  CA  ARG     3     -13.516  11.906   2.350  1.00  0.00              
ATOM     34  HA  ARG     3     -14.313  12.577   2.059  1.00  0.00              
ATOM     35  CB  ARG     3     -12.273  12.386   1.583  1.00  0.00              
ATOM     36  HB1 ARG     3     -11.572  11.621   1.184  1.00  0.00              
ATOM     37  HB2 ARG     3     -12.670  12.969   0.719  1.00  0.00              
ATOM     38  CG  ARG     3     -11.440  13.447   2.318  1.00  0.00              
ATOM     39  HG1 ARG     3     -12.030  14.248   2.820  1.00  0.00              
ATOM     40  HG2 ARG     3     -10.769  12.793   2.921  1.00  0.00              
ATOM     41  CD  ARG     3     -10.393  14.152   1.458  1.00  0.00              
ATOM     42  HD1 ARG     3     -10.653  14.848   0.630  1.00  0.00              
ATOM     43  HD2 ARG     3      -9.647  14.657   2.120  1.00  0.00              
ATOM     44  NE  ARG     3      -9.576  13.046   0.874  1.00  0.00              
ATOM     45  HE  ARG     3      -9.972  12.151   0.683  1.00  0.00              
ATOM     46  CZ  ARG     3      -8.297  13.297   0.497  1.00  0.00              
ATOM     47  NH1 ARG     3      -7.823  14.575   0.370  1.00  0.00              
ATOM     48 1HH1 ARG     3      -8.377  15.401   0.529  1.00  0.00              
ATOM     49 2HH1 ARG     3      -6.965  14.717  -0.116  1.00  0.00              
ATOM     50  NH2 ARG     3      -7.577  12.350  -0.163  1.00  0.00              
ATOM     51 1HH2 ARG     3      -8.126  11.650  -0.619  1.00  0.00              
ATOM     52 2HH2 ARG     3      -6.720  12.559  -0.645  1.00  0.00              
ATOM     53  C   ARG     3     -14.008  10.586   1.862  1.00  0.00              
ATOM     54  O   ARG     3     -14.692   9.815   2.532  1.00  0.00              
ATOM     55  N   SER     4     -13.742  10.205   0.597  1.00  0.00              
ATOM     56  HN  SER     4     -13.315  10.900   0.026  1.00  0.00              
ATOM     57  CA  SER     4     -13.841   8.865   0.102  1.00  0.00              
ATOM     58  HA  SER     4     -14.504   8.361   0.804  1.00  0.00              
ATOM     59  CB  SER     4     -14.114   8.532  -1.374  1.00  0.00              
ATOM     60  HB1 SER     4     -13.457   9.019  -2.128  1.00  0.00              
ATOM     61  HB2 SER     4     -13.933   7.459  -1.589  1.00  0.00              
ATOM     62  OG  SER     4     -15.451   8.846  -1.734  1.00  0.00              
ATOM     63  HG1 SER     4     -15.834   7.963  -1.707  1.00  0.00              
ATOM     64  C   SER     4     -12.488   8.291   0.288  1.00  0.00              
ATOM     65  O   SER     4     -12.355   7.285   0.985  1.00  0.00              
ATOM     66  N   ILE     5     -11.461   8.983  -0.226  1.00  0.00              
ATOM     67  HN  ILE     5     -11.538   9.889  -0.650  1.00  0.00              
ATOM     68  CA  ILE     5     -10.148   8.403  -0.182  1.00  0.00              
ATOM     69  HA  ILE     5     -10.187   7.330  -0.143  1.00  0.00              
ATOM     70  CB  ILE     5      -9.302   8.631  -1.402  1.00  0.00              
ATOM     71  HB  ILE     5      -9.146   9.729  -1.421  1.00  0.00              
ATOM     72  CG2 ILE     5      -7.891   8.078  -1.203  1.00  0.00              
ATOM     73 1HG2 ILE     5      -7.364   8.023  -2.178  1.00  0.00              
ATOM     74 2HG2 ILE     5      -7.333   8.801  -0.553  1.00  0.00              
ATOM     75 3HG2 ILE     5      -7.800   7.129  -0.622  1.00  0.00              
ATOM     76  CG1 ILE     5      -9.943   8.334  -2.770  1.00  0.00              
ATOM     77 1HG1 ILE     5     -10.991   8.696  -2.907  1.00  0.00              
ATOM     78 2HG1 ILE     5      -9.497   9.046  -3.491  1.00  0.00              
ATOM     79  CD  ILE     5      -9.800   7.016  -3.528  1.00  0.00              
ATOM     80  HD1 ILE     5     -10.518   6.853  -4.360  1.00  0.00              
ATOM     81  HD2 ILE     5      -8.762   6.903  -3.907  1.00  0.00              
ATOM     82  HD3 ILE     5      -9.865   6.087  -2.928  1.00  0.00              
ATOM     83  C   ILE     5      -9.407   8.948   0.988  1.00  0.00              
ATOM     84  O   ILE     5      -9.325  10.151   1.232  1.00  0.00              
ATOM     85  N   SER     6      -8.962   8.033   1.860  1.00  0.00              
ATOM     86  HN  SER     6      -9.076   7.043   1.798  1.00  0.00              
ATOM     87  CA  SER     6      -8.342   8.360   3.104  1.00  0.00              
ATOM     88  HA  SER     6      -9.010   9.090   3.546  1.00  0.00              
ATOM     89  CB  SER     6      -8.249   7.013   3.859  1.00  0.00              
ATOM     90  HB1 SER     6      -9.283   6.604   3.817  1.00  0.00              
ATOM     91  HB2 SER     6      -7.531   6.281   3.424  1.00  0.00              
ATOM     92  OG  SER     6      -7.786   7.253   5.174  1.00  0.00              
ATOM     93  HG1 SER     6      -8.488   7.209   5.825  1.00  0.00              
ATOM     94  C   SER     6      -6.979   8.911   2.869  1.00  0.00              
ATOM     95  O   SER     6      -6.116   8.156   2.422  1.00  0.00              
ATOM     96  N   PRO     7      -6.556  10.107   3.150  1.00  0.00              
ATOM     97  CD  PRO     7      -7.338  11.183   3.732  1.00  0.00              
ATOM     98  HD1 PRO     7      -7.692  10.871   4.733  1.00  0.00              
ATOM     99  HD2 PRO     7      -8.060  11.548   2.962  1.00  0.00              
ATOM    100  CA  PRO     7      -5.252  10.501   2.709  1.00  0.00              
ATOM    101  HA  PRO     7      -5.095   9.996   1.767  1.00  0.00              
ATOM    102  CB  PRO     7      -5.366  12.026   2.681  1.00  0.00              
ATOM    103  HB1 PRO     7      -4.371  12.507   2.790  1.00  0.00              
ATOM    104  HB2 PRO     7      -5.770  12.194   1.656  1.00  0.00              
ATOM    105  CG  PRO     7      -6.411  12.406   3.736  1.00  0.00              
ATOM    106  HG1 PRO     7      -5.993  12.570   4.752  1.00  0.00              
ATOM    107  HG2 PRO     7      -6.840  13.425   3.634  1.00  0.00              
ATOM    108  C   PRO     7      -4.083  10.083   3.542  1.00  0.00              
ATOM    109  O   PRO     7      -2.991  10.163   2.976  1.00  0.00              
ATOM    110  N   SER     8      -4.277   9.558   4.762  1.00  0.00              
ATOM    111  HN  SER     8      -5.152   9.411   5.211  1.00  0.00              
ATOM    112  CA  SER     8      -3.225   9.169   5.658  1.00  0.00              
ATOM    113  HA  SER     8      -2.404   9.849   5.459  1.00  0.00              
ATOM    114  CB  SER     8      -3.677   9.128   7.129  1.00  0.00              
ATOM    115  HB1 SER     8      -3.201   8.346   7.747  1.00  0.00              
ATOM    116  HB2 SER     8      -3.395  10.097   7.599  1.00  0.00              
ATOM    117  OG  SER     8      -5.086   8.994   7.237  1.00  0.00              
ATOM    118  HG1 SER     8      -5.438   8.771   8.095  1.00  0.00              
ATOM    119  C   SER     8      -2.750   7.799   5.283  1.00  0.00              
ATOM    120  O   SER     8      -1.561   7.532   5.126  1.00  0.00              
ATOM    121  N   ALA     9      -3.680   6.909   4.895  1.00  0.00              
ATOM    122  HN  ALA     9      -4.598   7.262   4.770  1.00  0.00              
ATOM    123  CA  ALA     9      -3.409   5.568   4.467  1.00  0.00              
ATOM    124  HA  ALA     9      -2.845   4.944   5.147  1.00  0.00              
ATOM    125  CB  ALA     9      -4.684   4.714   4.314  1.00  0.00              
ATOM    126  HB1 ALA     9      -4.482   3.687   3.952  1.00  0.00              
ATOM    127  HB2 ALA     9      -5.178   4.641   5.302  1.00  0.00              
ATOM    128  HB3 ALA     9      -5.269   5.205   3.500  1.00  0.00              
ATOM    129  C   ALA     9      -2.817   5.604   3.108  1.00  0.00              
ATOM    130  O   ALA     9      -1.890   4.834   2.860  1.00  0.00              
ATOM    131  N   LEU    10      -3.243   6.574   2.270  1.00  0.00              
ATOM    132  HN  LEU    10      -3.951   7.256   2.408  1.00  0.00              
ATOM    133  CA  LEU    10      -2.737   6.587   0.933  1.00  0.00              
ATOM    134  HA  LEU    10      -3.091   5.701   0.438  1.00  0.00              
ATOM    135  CB  LEU    10      -3.243   7.816   0.173  1.00  0.00              
ATOM    136  HB1 LEU    10      -4.343   7.777   0.041  1.00  0.00              
ATOM    137  HB2 LEU    10      -3.055   8.716   0.794  1.00  0.00              
ATOM    138  CG  LEU    10      -2.670   8.134  -1.226  1.00  0.00              
ATOM    139  HG  LEU    10      -1.560   8.273  -1.172  1.00  0.00              
ATOM    140  CD1 LEU    10      -2.850   6.962  -2.194  1.00  0.00              
ATOM    141 1HD1 LEU    10      -2.433   7.302  -3.172  1.00  0.00              
ATOM    142 2HD1 LEU    10      -2.385   6.019  -1.830  1.00  0.00              
ATOM    143 3HD1 LEU    10      -3.929   6.684  -2.255  1.00  0.00              
ATOM    144  CD2 LEU    10      -3.199   9.486  -1.734  1.00  0.00              
ATOM    145 1HD2 LEU    10      -2.573   9.654  -2.639  1.00  0.00              
ATOM    146 2HD2 LEU    10      -4.260   9.375  -2.040  1.00  0.00              
ATOM    147 3HD2 LEU    10      -3.037  10.262  -0.956  1.00  0.00              
ATOM    148  C   LEU    10      -1.252   6.689   0.815  1.00  0.00              
ATOM    149  O   LEU    10      -0.578   6.025   0.021  1.00  0.00              
ATOM    150  N   GLN    11      -0.654   7.428   1.756  1.00  0.00              
ATOM    151  HN  GLN    11      -1.145   7.930   2.470  1.00  0.00              
ATOM    152  CA  GLN    11       0.763   7.644   1.803  1.00  0.00              
ATOM    153  HA  GLN    11       0.981   7.744   0.749  1.00  0.00              
ATOM    154  CB  GLN    11       1.192   8.817   2.689  1.00  0.00              
ATOM    155  HB1 GLN    11       1.033   8.586   3.765  1.00  0.00              
ATOM    156  HB2 GLN    11       2.301   8.875   2.635  1.00  0.00              
ATOM    157  CG  GLN    11       0.505  10.158   2.405  1.00  0.00              
ATOM    158  HG1 GLN    11      -0.516  10.207   2.840  1.00  0.00              
ATOM    159  HG2 GLN    11       0.994  11.057   2.843  1.00  0.00              
ATOM    160  CD  GLN    11       0.436  10.522   0.936  1.00  0.00              
ATOM    161  OE1 GLN    11       1.437  10.530   0.218  1.00  0.00              
ATOM    162  NE2 GLN    11      -0.771  10.977   0.493  1.00  0.00              
ATOM    163 1HE2 GLN    11      -0.772  11.089  -0.494  1.00  0.00              
ATOM    164 2HE2 GLN    11      -1.653  10.836   0.960  1.00  0.00              
ATOM    165  C   GLN    11       1.561   6.479   2.260  1.00  0.00              
ATOM    166  O   GLN    11       2.712   6.283   1.876  1.00  0.00              
ATOM    167  N   ASP    12       0.957   5.552   3.032  1.00  0.00              
ATOM    168  HN  ASP    12       0.077   5.627   3.484  1.00  0.00              
ATOM    169  CA  ASP    12       1.657   4.373   3.440  1.00  0.00              
ATOM    170  HA  ASP    12       2.654   4.577   3.809  1.00  0.00              
ATOM    171  CB  ASP    12       0.895   3.695   4.591  1.00  0.00              
ATOM    172  HB1 ASP    12       0.136   4.314   5.120  1.00  0.00              
ATOM    173  HB2 ASP    12       0.225   2.935   4.155  1.00  0.00              
ATOM    174  CG  ASP    12       1.686   3.078   5.735  1.00  0.00              
ATOM    175  OD1 ASP    12       1.573   1.916   6.198  1.00  0.00              
ATOM    176  OD2 ASP    12       2.422   3.882   6.377  1.00  0.00              
ATOM    177  C   ASP    12       1.952   3.430   2.325  1.00  0.00              
ATOM    178  O   ASP    12       3.049   2.959   2.019  1.00  0.00              
ATOM    179  N   LEU    13       1.007   3.251   1.380  1.00  0.00              
ATOM    180  HN  LEU    13       0.124   3.697   1.524  1.00  0.00              
ATOM    181  CA  LEU    13       1.194   2.588   0.132  1.00  0.00              
ATOM    182  HA  LEU    13       1.433   1.560   0.403  1.00  0.00              
ATOM    183  CB  LEU    13      -0.184   2.690  -0.542  1.00  0.00              
ATOM    184  HB1 LEU    13      -0.869   2.196   0.183  1.00  0.00              
ATOM    185  HB2 LEU    13      -0.449   3.765  -0.682  1.00  0.00              
ATOM    186  CG  LEU    13      -0.311   1.810  -1.790  1.00  0.00              
ATOM    187  HG  LEU    13       0.411   2.178  -2.556  1.00  0.00              
ATOM    188  CD1 LEU    13      -0.242   0.341  -1.325  1.00  0.00              
ATOM    189 1HD1 LEU    13      -1.044  -0.149  -1.933  1.00  0.00              
ATOM    190 2HD1 LEU    13       0.756  -0.028  -1.659  1.00  0.00              
ATOM    191 3HD1 LEU    13      -0.304   0.310  -0.218  1.00  0.00              
ATOM    192  CD2 LEU    13      -1.684   2.065  -2.428  1.00  0.00              
ATOM    193 1HD2 LEU    13      -1.613   1.620  -3.447  1.00  0.00              
ATOM    194 2HD2 LEU    13      -2.568   1.817  -1.803  1.00  0.00              
ATOM    195 3HD2 LEU    13      -1.761   3.163  -2.599  1.00  0.00              
ATOM    196  C   LEU    13       2.289   3.157  -0.696  1.00  0.00              
ATOM    197  O   LEU    13       3.321   2.595  -1.042  1.00  0.00              
ATOM    198  N   LEU    14       2.117   4.455  -1.018  1.00  0.00              
ATOM    199  HN  LEU    14       1.258   4.907  -0.791  1.00  0.00              
ATOM    200  CA  LEU    14       3.068   5.177  -1.815  1.00  0.00              
ATOM    201  HA  LEU    14       3.074   4.617  -2.737  1.00  0.00              
ATOM    202  CB  LEU    14       2.613   6.636  -1.948  1.00  0.00              
ATOM    203  HB1 LEU    14       2.734   6.990  -0.906  1.00  0.00              
ATOM    204  HB2 LEU    14       3.326   7.123  -2.650  1.00  0.00              
ATOM    205  CG  LEU    14       1.186   6.832  -2.500  1.00  0.00              
ATOM    206  HG  LEU    14       0.366   6.509  -1.823  1.00  0.00              
ATOM    207  CD1 LEU    14       0.880   8.310  -2.828  1.00  0.00              
ATOM    208 1HD1 LEU    14      -0.190   8.361  -3.138  1.00  0.00              
ATOM    209 2HD1 LEU    14       1.080   8.803  -1.853  1.00  0.00              
ATOM    210 3HD1 LEU    14       1.548   8.841  -3.536  1.00  0.00              
ATOM    211  CD2 LEU    14       0.884   5.890  -3.680  1.00  0.00              
ATOM    212 1HD2 LEU    14       1.025   4.814  -3.450  1.00  0.00              
ATOM    213 2HD2 LEU    14      -0.149   6.128  -4.007  1.00  0.00              
ATOM    214 3HD2 LEU    14       1.502   6.067  -4.580  1.00  0.00              
ATOM    215  C   LEU    14       4.483   5.216  -1.384  1.00  0.00              
ATOM    216  O   LEU    14       5.260   4.810  -2.248  1.00  0.00              
ATOM    217  N   ARG    15       4.733   5.631  -0.133  1.00  0.00              
ATOM    218  HN  ARG    15       4.088   6.032   0.514  1.00  0.00              
ATOM    219  CA  ARG    15       6.014   5.564   0.511  1.00  0.00              
ATOM    220  HA  ARG    15       6.665   6.080  -0.177  1.00  0.00              
ATOM    221  CB  ARG    15       5.882   6.288   1.858  1.00  0.00              
ATOM    222  HB1 ARG    15       5.254   5.720   2.567  1.00  0.00              
ATOM    223  HB2 ARG    15       6.892   6.306   2.336  1.00  0.00              
ATOM    224  CG  ARG    15       5.661   7.798   1.658  1.00  0.00              
ATOM    225  HG1 ARG    15       6.400   8.111   0.891  1.00  0.00              
ATOM    226  HG2 ARG    15       4.775   8.009   1.018  1.00  0.00              
ATOM    227  CD  ARG    15       5.789   8.566   2.970  1.00  0.00              
ATOM    228  HD1 ARG    15       4.905   8.334   3.602  1.00  0.00              
ATOM    229  HD2 ARG    15       6.783   8.269   3.365  1.00  0.00              
ATOM    230  NE  ARG    15       5.687   9.987   2.561  1.00  0.00              
ATOM    231  HE  ARG    15       4.785  10.352   2.330  1.00  0.00              
ATOM    232  CZ  ARG    15       6.644  10.898   2.899  1.00  0.00              
ATOM    233  NH1 ARG    15       7.980  10.672   3.147  1.00  0.00              
ATOM    234 1HH1 ARG    15       8.358   9.753   3.151  1.00  0.00              
ATOM    235 2HH1 ARG    15       8.559  11.472   3.261  1.00  0.00              
ATOM    236  NH2 ARG    15       6.219  12.180   3.107  1.00  0.00              
ATOM    237 1HH2 ARG    15       5.257  12.395   2.951  1.00  0.00              
ATOM    238 2HH2 ARG    15       6.767  12.954   3.424  1.00  0.00              
ATOM    239  C   ARG    15       6.596   4.195   0.595  1.00  0.00              
ATOM    240  O   ARG    15       7.805   4.119   0.740  1.00  0.00              
ATOM    241  N   THR    16       5.835   3.089   0.462  1.00  0.00              
ATOM    242  HN  THR    16       4.858   3.150   0.255  1.00  0.00              
ATOM    243  CA  THR    16       6.306   1.750   0.338  1.00  0.00              
ATOM    244  HA  THR    16       7.254   1.677   0.853  1.00  0.00              
ATOM    245  CB  THR    16       5.238   0.789   0.793  1.00  0.00              
ATOM    246  HB  THR    16       4.290   0.719   0.230  1.00  0.00              
ATOM    247  OG1 THR    16       4.895   0.955   2.157  1.00  0.00              
ATOM    248  HG1 THR    16       4.162   1.571   2.195  1.00  0.00              
ATOM    249  CG2 THR    16       5.654  -0.694   0.669  1.00  0.00              
ATOM    250 1HG2 THR    16       5.973  -0.948  -0.364  1.00  0.00              
ATOM    251 2HG2 THR    16       6.541  -0.776   1.329  1.00  0.00              
ATOM    252 3HG2 THR    16       4.849  -1.393   0.965  1.00  0.00              
ATOM    253  C   THR    16       6.673   1.320  -1.033  1.00  0.00              
ATOM    254  O   THR    16       7.680   0.684  -1.335  1.00  0.00              
ATOM    255  N   LEU    17       5.942   1.852  -2.036  1.00  0.00              
ATOM    256  HN  LEU    17       5.096   2.365  -1.888  1.00  0.00              
ATOM    257  CA  LEU    17       5.995   1.489  -3.420  1.00  0.00              
ATOM    258  HA  LEU    17       6.040   0.409  -3.406  1.00  0.00              
ATOM    259  CB  LEU    17       4.806   1.891  -4.310  1.00  0.00              
ATOM    260  HB1 LEU    17       4.549   2.911  -3.964  1.00  0.00              
ATOM    261  HB2 LEU    17       4.980   1.955  -5.400  1.00  0.00              
ATOM    262  CG  LEU    17       3.494   1.111  -4.104  1.00  0.00              
ATOM    263  HG  LEU    17       3.163   1.196  -3.051  1.00  0.00              
ATOM    264  CD1 LEU    17       2.337   1.882  -4.746  1.00  0.00              
ATOM    265 1HD1 LEU    17       2.261   1.589  -5.810  1.00  0.00              
ATOM    266 2HD1 LEU    17       1.334   1.656  -4.307  1.00  0.00              
ATOM    267 3HD1 LEU    17       2.472   2.972  -4.541  1.00  0.00              
ATOM    268  CD2 LEU    17       3.479  -0.414  -4.347  1.00  0.00              
ATOM    269 1HD2 LEU    17       4.111  -0.818  -3.530  1.00  0.00              
ATOM    270 2HD2 LEU    17       2.462  -0.812  -4.180  1.00  0.00              
ATOM    271 3HD2 LEU    17       3.842  -0.646  -5.371  1.00  0.00              
ATOM    272  C   LEU    17       7.255   1.792  -4.166  1.00  0.00              
ATOM    273  O   LEU    17       7.492   1.124  -5.178  1.00  0.00              
ATOM    274  N   LYS    18       8.064   2.720  -3.642  1.00  0.00              
ATOM    275  HN  LYS    18       7.893   3.047  -2.722  1.00  0.00              
ATOM    276  CA  LYS    18       9.268   3.237  -4.225  1.00  0.00              
ATOM    277  HA  LYS    18       9.175   3.433  -5.286  1.00  0.00              
ATOM    278  CB  LYS    18       9.636   4.604  -3.628  1.00  0.00              
ATOM    279  HB1 LYS    18      10.524   4.893  -4.231  1.00  0.00              
ATOM    280  HB2 LYS    18       8.742   5.198  -3.886  1.00  0.00              
ATOM    281  CG  LYS    18       9.889   4.507  -2.117  1.00  0.00              
ATOM    282  HG1 LYS    18       8.956   4.209  -1.603  1.00  0.00              
ATOM    283  HG2 LYS    18      10.753   3.823  -1.974  1.00  0.00              
ATOM    284  CD  LYS    18      10.359   5.840  -1.521  1.00  0.00              
ATOM    285  HD1 LYS    18      11.457   5.834  -1.714  1.00  0.00              
ATOM    286  HD2 LYS    18       9.895   6.612  -2.176  1.00  0.00              
ATOM    287  CE  LYS    18      10.299   6.125  -0.021  1.00  0.00              
ATOM    288  HE1 LYS    18      10.583   7.179   0.221  1.00  0.00              
ATOM    289  HE2 LYS    18       9.228   5.989   0.220  1.00  0.00              
ATOM    290  NZ  LYS    18      11.061   5.093   0.727  1.00  0.00              
ATOM    291  HZ1 LYS    18      11.006   5.390   1.715  1.00  0.00              
ATOM    292  HZ2 LYS    18      10.483   4.240   0.530  1.00  0.00              
ATOM    293  HZ3 LYS    18      12.012   4.895   0.353  1.00  0.00              
ATOM    294  C   LYS    18      10.404   2.295  -4.000  1.00  0.00              
ATOM    295  O   LYS    18      11.413   2.454  -4.690  1.00  0.00              
ATOM    296  N   SER    19      10.299   1.303  -3.102  1.00  0.00              
ATOM    297  HN  SER    19       9.464   1.109  -2.594  1.00  0.00              
ATOM    298  CA  SER    19      11.410   0.451  -2.822  1.00  0.00              
ATOM    299  HA  SER    19      12.230   1.038  -2.441  1.00  0.00              
ATOM    300  CB  SER    19      11.009  -0.517  -1.701  1.00  0.00              
ATOM    301  HB1 SER    19      10.193  -1.253  -1.910  1.00  0.00              
ATOM    302  HB2 SER    19      11.767  -1.332  -1.645  1.00  0.00              
ATOM    303  OG  SER    19      10.961   0.108  -0.431  1.00  0.00              
ATOM    304  HG1 SER    19      10.633  -0.679   0.002  1.00  0.00              
ATOM    305  C   SER    19      11.696  -0.517  -3.921  1.00  0.00              
ATOM    306  O   SER    19      10.769  -0.942  -4.620  1.00  0.00              
ATOM    307  N   PRO    20      12.901  -0.904  -4.183  1.00  0.00              
ATOM    308  CD  PRO    20      14.054  -0.380  -3.469  1.00  0.00              
ATOM    309  HD1 PRO    20      13.964  -0.238  -2.374  1.00  0.00              
ATOM    310  HD2 PRO    20      14.381   0.617  -3.850  1.00  0.00              
ATOM    311  CA  PRO    20      13.287  -1.954  -5.086  1.00  0.00              
ATOM    312  HA  PRO    20      12.790  -1.824  -6.034  1.00  0.00              
ATOM    313  CB  PRO    20      14.796  -1.747  -5.213  1.00  0.00              
ATOM    314  HB1 PRO    20      15.275  -2.693  -5.560  1.00  0.00              
ATOM    315  HB2 PRO    20      14.900  -0.888  -5.902  1.00  0.00              
ATOM    316  CG  PRO    20      15.160  -1.415  -3.761  1.00  0.00              
ATOM    317  HG1 PRO    20      15.074  -2.254  -3.029  1.00  0.00              
ATOM    318  HG2 PRO    20      16.162  -0.926  -3.750  1.00  0.00              
ATOM    319  C   PRO    20      12.851  -3.239  -4.500  1.00  0.00              
ATOM    320  O   PRO    20      12.652  -3.390  -3.285  1.00  0.00              
ATOM    321  N   SER    21      12.421  -4.104  -5.427  1.00  0.00              
ATOM    322  HN  SER    21      12.285  -3.723  -6.346  1.00  0.00              
ATOM    323  CA  SER    21      11.765  -5.375  -5.297  1.00  0.00              
ATOM    324  HA  SER    21      10.722  -5.193  -5.090  1.00  0.00              
ATOM    325  CB  SER    21      11.892  -6.313  -6.511  1.00  0.00              
ATOM    326  HB1 SER    21      12.943  -6.644  -6.686  1.00  0.00              
ATOM    327  HB2 SER    21      11.235  -7.178  -6.306  1.00  0.00              
ATOM    328  OG  SER    21      11.434  -5.712  -7.704  1.00  0.00              
ATOM    329  HG1 SER    21      11.613  -6.316  -8.427  1.00  0.00              
ATOM    330  C   SER    21      12.398  -6.233  -4.259  1.00  0.00              
ATOM    331  O   SER    21      13.579  -6.547  -4.156  1.00  0.00              
ATOM    332  N   SER    22      11.480  -6.552  -3.332  1.00  0.00              
ATOM    333  HN  SER    22      10.529  -6.281  -3.391  1.00  0.00              
ATOM    334  CA  SER    22      11.779  -7.231  -2.104  1.00  0.00              
ATOM    335  HA  SER    22      12.465  -8.015  -2.362  1.00  0.00              
ATOM    336  CB  SER    22      12.180  -6.242  -0.992  1.00  0.00              
ATOM    337  HB1 SER    22      13.127  -5.945  -1.501  1.00  0.00              
ATOM    338  HB2 SER    22      11.449  -5.409  -0.968  1.00  0.00              
ATOM    339  OG  SER    22      12.415  -6.811   0.283  1.00  0.00              
ATOM    340  HG1 SER    22      12.894  -6.074   0.674  1.00  0.00              
ATOM    341  C   SER    22      10.499  -7.814  -1.626  1.00  0.00              
ATOM    342  O   SER    22       9.574  -7.002  -1.638  1.00  0.00              
ATOM    343  N   PRO    23      10.293  -9.070  -1.352  1.00  0.00              
ATOM    344  CD  PRO    23      11.405 -10.014  -1.232  1.00  0.00              
ATOM    345  HD1 PRO    23      12.150  -9.582  -0.529  1.00  0.00              
ATOM    346  HD2 PRO    23      11.745 -10.229  -2.268  1.00  0.00              
ATOM    347  CA  PRO    23       9.038  -9.690  -1.062  1.00  0.00              
ATOM    348  HA  PRO    23       8.423  -9.499  -1.935  1.00  0.00              
ATOM    349  CB  PRO    23       9.370 -11.139  -0.712  1.00  0.00              
ATOM    350  HB1 PRO    23       8.737 -11.535   0.112  1.00  0.00              
ATOM    351  HB2 PRO    23       8.987 -11.745  -1.554  1.00  0.00              
ATOM    352  CG  PRO    23      10.892 -11.322  -0.610  1.00  0.00              
ATOM    353  HG1 PRO    23      11.070 -11.148   0.466  1.00  0.00              
ATOM    354  HG2 PRO    23      11.431 -12.177  -1.071  1.00  0.00              
ATOM    355  C   PRO    23       8.365  -8.999   0.073  1.00  0.00              
ATOM    356  O   PRO    23       7.148  -9.155   0.184  1.00  0.00              
ATOM    357  N   GLN    24       9.034  -8.284   0.999  1.00  0.00              
ATOM    358  HN  GLN    24       9.985  -8.154   0.754  1.00  0.00              
ATOM    359  CA  GLN    24       8.438  -7.771   2.197  1.00  0.00              
ATOM    360  HA  GLN    24       7.556  -8.343   2.434  1.00  0.00              
ATOM    361  CB  GLN    24       9.565  -7.867   3.234  1.00  0.00              
ATOM    362  HB1 GLN    24      10.460  -7.395   2.779  1.00  0.00              
ATOM    363  HB2 GLN    24       9.304  -7.394   4.204  1.00  0.00              
ATOM    364  CG  GLN    24       9.880  -9.345   3.499  1.00  0.00              
ATOM    365  HG1 GLN    24      10.293  -9.720   2.540  1.00  0.00              
ATOM    366  HG2 GLN    24      10.723  -9.543   4.198  1.00  0.00              
ATOM    367  CD  GLN    24       8.793 -10.334   3.868  1.00  0.00              
ATOM    368  OE1 GLN    24       8.819 -11.275   3.078  1.00  0.00              
ATOM    369  NE2 GLN    24       7.919 -10.161   4.904  1.00  0.00              
ATOM    370 1HE2 GLN    24       7.412 -10.909   5.321  1.00  0.00              
ATOM    371 2HE2 GLN    24       8.056  -9.305   5.401  1.00  0.00              
ATOM    372  C   GLN    24       7.832  -6.423   2.024  1.00  0.00              
ATOM    373  O   GLN    24       6.908  -6.068   2.756  1.00  0.00              
ATOM    374  N   GLN    25       8.324  -5.589   1.090  1.00  0.00              
ATOM    375  HN  GLN    25       9.116  -5.830   0.534  1.00  0.00              
ATOM    376  CA  GLN    25       7.712  -4.333   0.820  1.00  0.00              
ATOM    377  HA  GLN    25       7.452  -3.873   1.762  1.00  0.00              
ATOM    378  CB  GLN    25       8.832  -3.465   0.212  1.00  0.00              
ATOM    379  HB1 GLN    25       9.167  -4.013  -0.692  1.00  0.00              
ATOM    380  HB2 GLN    25       8.386  -2.472   0.003  1.00  0.00              
ATOM    381  CG  GLN    25      10.034  -3.240   1.131  1.00  0.00              
ATOM    382  HG1 GLN    25      10.215  -4.261   1.522  1.00  0.00              
ATOM    383  HG2 GLN    25      10.835  -2.827   0.477  1.00  0.00              
ATOM    384  CD  GLN    25       9.833  -2.219   2.244  1.00  0.00              
ATOM    385  OE1 GLN    25       9.847  -0.999   2.113  1.00  0.00              
ATOM    386  NE2 GLN    25       9.472  -2.659   3.474  1.00  0.00              
ATOM    387 1HE2 GLN    25       9.074  -1.917   4.011  1.00  0.00              
ATOM    388 2HE2 GLN    25       9.412  -3.635   3.708  1.00  0.00              
ATOM    389  C   GLN    25       6.461  -4.476   0.004  1.00  0.00              
ATOM    390  O   GLN    25       5.526  -3.675   0.034  1.00  0.00              
ATOM    391  N   GLN    26       6.573  -5.502  -0.866  1.00  0.00              
ATOM    392  HN  GLN    26       7.366  -6.091  -0.935  1.00  0.00              
ATOM    393  CA  GLN    26       5.517  -5.968  -1.704  1.00  0.00              
ATOM    394  HA  GLN    26       5.169  -5.046  -2.166  1.00  0.00              
ATOM    395  CB  GLN    26       6.046  -6.927  -2.781  1.00  0.00              
ATOM    396  HB1 GLN    26       6.431  -7.835  -2.289  1.00  0.00              
ATOM    397  HB2 GLN    26       5.147  -7.282  -3.327  1.00  0.00              
ATOM    398  CG  GLN    26       6.976  -6.305  -3.830  1.00  0.00              
ATOM    399  HG1 GLN    26       6.458  -5.494  -4.383  1.00  0.00              
ATOM    400  HG2 GLN    26       7.730  -5.768  -3.218  1.00  0.00              
ATOM    401  CD  GLN    26       7.683  -7.314  -4.726  1.00  0.00              
ATOM    402  OE1 GLN    26       8.211  -8.310  -4.240  1.00  0.00              
ATOM    403  NE2 GLN    26       7.848  -7.033  -6.053  1.00  0.00              
ATOM    404 1HE2 GLN    26       7.319  -6.323  -6.506  1.00  0.00              
ATOM    405 2HE2 GLN    26       8.377  -7.678  -6.606  1.00  0.00              
ATOM    406  C   GLN    26       4.415  -6.599  -0.937  1.00  0.00              
ATOM    407  O   GLN    26       3.229  -6.461  -1.254  1.00  0.00              
ATOM    408  N   GLN    27       4.752  -7.427   0.071  1.00  0.00              
ATOM    409  HN  GLN    27       5.731  -7.538   0.150  1.00  0.00              
ATOM    410  CA  GLN    27       3.818  -8.021   0.970  1.00  0.00              
ATOM    411  HA  GLN    27       3.250  -8.704   0.361  1.00  0.00              
ATOM    412  CB  GLN    27       4.472  -9.042   1.918  1.00  0.00              
ATOM    413  HB1 GLN    27       5.059  -9.694   1.244  1.00  0.00              
ATOM    414  HB2 GLN    27       5.164  -8.463   2.563  1.00  0.00              
ATOM    415  CG  GLN    27       3.671  -9.760   3.013  1.00  0.00              
ATOM    416  HG1 GLN    27       3.090  -9.177   3.752  1.00  0.00              
ATOM    417  HG2 GLN    27       2.999 -10.516   2.564  1.00  0.00              
ATOM    418  CD  GLN    27       4.593 -10.664   3.822  1.00  0.00              
ATOM    419  OE1 GLN    27       5.114 -11.680   3.355  1.00  0.00              
ATOM    420  NE2 GLN    27       4.770 -10.361   5.134  1.00  0.00              
ATOM    421 1HE2 GLN    27       5.290 -11.087   5.566  1.00  0.00              
ATOM    422 2HE2 GLN    27       4.181  -9.710   5.623  1.00  0.00              
ATOM    423  C   GLN    27       2.899  -7.065   1.660  1.00  0.00              
ATOM    424  O   GLN    27       1.718  -7.242   1.918  1.00  0.00              
ATOM    425  N   GLN    28       3.534  -5.930   2.026  1.00  0.00              
ATOM    426  HN  GLN    28       4.501  -5.893   1.811  1.00  0.00              
ATOM    427  CA  GLN    28       2.948  -4.835   2.743  1.00  0.00              
ATOM    428  HA  GLN    28       2.409  -5.288   3.559  1.00  0.00              
ATOM    429  CB  GLN    28       4.109  -3.950   3.220  1.00  0.00              
ATOM    430  HB1 GLN    28       4.920  -4.632   3.573  1.00  0.00              
ATOM    431  HB2 GLN    28       4.626  -3.491   2.341  1.00  0.00              
ATOM    432  CG  GLN    28       3.789  -2.753   4.116  1.00  0.00              
ATOM    433  HG1 GLN    28       4.703  -2.162   4.320  1.00  0.00              
ATOM    434  HG2 GLN    28       3.006  -2.069   3.728  1.00  0.00              
ATOM    435  CD  GLN    28       3.267  -3.247   5.460  1.00  0.00              
ATOM    436  OE1 GLN    28       3.912  -3.644   6.431  1.00  0.00              
ATOM    437  NE2 GLN    28       1.913  -3.321   5.558  1.00  0.00              
ATOM    438 1HE2 GLN    28       1.213  -3.117   4.882  1.00  0.00              
ATOM    439 2HE2 GLN    28       1.707  -3.664   6.475  1.00  0.00              
ATOM    440  C   GLN    28       1.917  -4.049   2.008  1.00  0.00              
ATOM    441  O   GLN    28       0.846  -3.747   2.521  1.00  0.00              
ATOM    442  N   VAL    29       2.068  -3.868   0.683  1.00  0.00              
ATOM    443  HN  VAL    29       2.907  -4.273   0.339  1.00  0.00              
ATOM    444  CA  VAL    29       1.164  -3.374  -0.313  1.00  0.00              
ATOM    445  HA  VAL    29       0.882  -2.420   0.119  1.00  0.00              
ATOM    446  CB  VAL    29       1.756  -3.252  -1.684  1.00  0.00              
ATOM    447  HB  VAL    29       2.133  -4.262  -1.939  1.00  0.00              
ATOM    448  CG1 VAL    29       0.884  -2.773  -2.860  1.00  0.00              
ATOM    449 1HG1 VAL    29       1.533  -2.719  -3.760  1.00  0.00              
ATOM    450 2HG1 VAL    29      -0.013  -3.412  -3.002  1.00  0.00              
ATOM    451 3HG1 VAL    29       0.570  -1.724  -2.640  1.00  0.00              
ATOM    452  CG2 VAL    29       3.014  -2.367  -1.578  1.00  0.00              
ATOM    453 1HG2 VAL    29       2.806  -1.277  -1.659  1.00  0.00              
ATOM    454 2HG2 VAL    29       3.609  -2.538  -0.663  1.00  0.00              
ATOM    455 3HG2 VAL    29       3.488  -2.569  -2.563  1.00  0.00              
ATOM    456  C   VAL    29      -0.180  -4.000  -0.387  1.00  0.00              
ATOM    457  O   VAL    29      -1.170  -3.270  -0.290  1.00  0.00              
ATOM    458  N   LEU    30      -0.194  -5.338  -0.257  1.00  0.00              
ATOM    459  HN  LEU    30       0.577  -5.941  -0.058  1.00  0.00              
ATOM    460  CA  LEU    30      -1.350  -6.172  -0.376  1.00  0.00              
ATOM    461  HA  LEU    30      -1.773  -5.873  -1.324  1.00  0.00              
ATOM    462  CB  LEU    30      -0.981  -7.654  -0.222  1.00  0.00              
ATOM    463  HB1 LEU    30      -0.545  -7.957   0.753  1.00  0.00              
ATOM    464  HB2 LEU    30      -1.893  -8.281  -0.318  1.00  0.00              
ATOM    465  CG  LEU    30       0.160  -7.991  -1.192  1.00  0.00              
ATOM    466  HG  LEU    30       0.905  -7.163  -1.173  1.00  0.00              
ATOM    467  CD1 LEU    30       1.065  -9.183  -0.833  1.00  0.00              
ATOM    468 1HD1 LEU    30       2.066  -8.987  -1.276  1.00  0.00              
ATOM    469 2HD1 LEU    30       1.328  -9.307   0.243  1.00  0.00              
ATOM    470 3HD1 LEU    30       0.668 -10.118  -1.285  1.00  0.00              
ATOM    471  CD2 LEU    30      -0.486  -8.093  -2.582  1.00  0.00              
ATOM    472 1HD2 LEU    30       0.372  -7.982  -3.288  1.00  0.00              
ATOM    473 2HD2 LEU    30      -0.910  -9.108  -2.738  1.00  0.00              
ATOM    474 3HD2 LEU    30      -1.213  -7.348  -2.979  1.00  0.00              
ATOM    475  C   LEU    30      -2.365  -5.935   0.694  1.00  0.00              
ATOM    476  O   LEU    30      -3.510  -5.965   0.273  1.00  0.00              
ATOM    477  N   ASN    31      -1.961  -5.844   1.976  1.00  0.00              
ATOM    478  HN  ASN    31      -1.037  -5.652   2.291  1.00  0.00              
ATOM    479  CA  ASN    31      -2.903  -5.513   3.001  1.00  0.00              
ATOM    480  HA  ASN    31      -3.828  -6.021   2.792  1.00  0.00              
ATOM    481  CB  ASN    31      -2.360  -6.033   4.341  1.00  0.00              
ATOM    482  HB1 ASN    31      -3.126  -5.706   5.088  1.00  0.00              
ATOM    483  HB2 ASN    31      -2.231  -7.133   4.302  1.00  0.00              
ATOM    484  CG  ASN    31      -1.032  -5.548   4.894  1.00  0.00              
ATOM    485  OD1 ASN    31      -1.009  -4.499   5.541  1.00  0.00              
ATOM    486  ND2 ASN    31       0.056  -6.309   4.598  1.00  0.00              
ATOM    487 1HD2 ASN    31       0.964  -6.141   4.991  1.00  0.00              
ATOM    488 2HD2 ASN    31      -0.069  -7.187   4.144  1.00  0.00              
ATOM    489  C   ASN    31      -3.197  -4.059   3.031  1.00  0.00              
ATOM    490  O   ASN    31      -4.342  -3.729   3.360  1.00  0.00              
ATOM    491  N   ILE    32      -2.287  -3.137   2.666  1.00  0.00              
ATOM    492  HN  ILE    32      -1.363  -3.473   2.527  1.00  0.00              
ATOM    493  CA  ILE    32      -2.655  -1.770   2.490  1.00  0.00              
ATOM    494  HA  ILE    32      -3.114  -1.444   3.413  1.00  0.00              
ATOM    495  CB  ILE    32      -1.497  -0.838   2.301  1.00  0.00              
ATOM    496  HB  ILE    32      -1.056  -1.094   1.308  1.00  0.00              
ATOM    497  CG2 ILE    32      -1.891   0.646   2.345  1.00  0.00              
ATOM    498 1HG2 ILE    32      -2.733   0.921   1.668  1.00  0.00              
ATOM    499 2HG2 ILE    32      -2.082   0.945   3.396  1.00  0.00              
ATOM    500 3HG2 ILE    32      -1.050   1.286   2.012  1.00  0.00              
ATOM    501  CG1 ILE    32      -0.616  -1.041   3.546  1.00  0.00              
ATOM    502 1HG1 ILE    32      -1.219  -0.788   4.443  1.00  0.00              
ATOM    503 2HG1 ILE    32      -0.283  -2.100   3.649  1.00  0.00              
ATOM    504  CD  ILE    32       0.741  -0.337   3.441  1.00  0.00              
ATOM    505  HD1 ILE    32       0.681   0.760   3.351  1.00  0.00              
ATOM    506  HD2 ILE    32       1.259  -0.642   4.377  1.00  0.00              
ATOM    507  HD3 ILE    32       1.309  -0.750   2.587  1.00  0.00              
ATOM    508  C   ILE    32      -3.752  -1.672   1.495  1.00  0.00              
ATOM    509  O   ILE    32      -4.755  -1.049   1.845  1.00  0.00              
ATOM    510  N   LEU    33      -3.664  -2.315   0.319  1.00  0.00              
ATOM    511  HN  LEU    33      -2.819  -2.802   0.119  1.00  0.00              
ATOM    512  CA  LEU    33      -4.807  -2.514  -0.523  1.00  0.00              
ATOM    513  HA  LEU    33      -5.056  -1.462  -0.651  1.00  0.00              
ATOM    514  CB  LEU    33      -4.289  -3.103  -1.845  1.00  0.00              
ATOM    515  HB1 LEU    33      -3.696  -4.029  -1.704  1.00  0.00              
ATOM    516  HB2 LEU    33      -5.242  -3.305  -2.374  1.00  0.00              
ATOM    517  CG  LEU    33      -3.530  -2.027  -2.639  1.00  0.00              
ATOM    518  HG  LEU    33      -2.782  -1.562  -1.955  1.00  0.00              
ATOM    519  CD1 LEU    33      -2.769  -2.717  -3.789  1.00  0.00              
ATOM    520 1HD1 LEU    33      -3.550  -3.122  -4.467  1.00  0.00              
ATOM    521 2HD1 LEU    33      -2.076  -2.087  -4.385  1.00  0.00              
ATOM    522 3HD1 LEU    33      -2.210  -3.552  -3.314  1.00  0.00              
ATOM    523  CD2 LEU    33      -4.433  -0.837  -3.007  1.00  0.00              
ATOM    524 1HD2 LEU    33      -5.069  -0.446  -2.181  1.00  0.00              
ATOM    525 2HD2 LEU    33      -3.656  -0.067  -3.201  1.00  0.00              
ATOM    526 3HD2 LEU    33      -4.932  -1.051  -3.982  1.00  0.00              
ATOM    527  C   LEU    33      -6.038  -3.155   0.009  1.00  0.00              
ATOM    528  O   LEU    33      -7.093  -2.528  -0.062  1.00  0.00              
ATOM    529  N   LYS    34      -5.961  -4.368   0.580  1.00  0.00              
ATOM    530  HN  LYS    34      -5.030  -4.716   0.567  1.00  0.00              
ATOM    531  CA  LYS    34      -7.057  -5.119   1.099  1.00  0.00              
ATOM    532  HA  LYS    34      -7.642  -5.197   0.201  1.00  0.00              
ATOM    533  CB  LYS    34      -6.687  -6.589   1.380  1.00  0.00              
ATOM    534  HB1 LYS    34      -5.978  -6.796   0.560  1.00  0.00              
ATOM    535  HB2 LYS    34      -6.115  -6.667   2.328  1.00  0.00              
ATOM    536  CG  LYS    34      -7.806  -7.629   1.405  1.00  0.00              
ATOM    537  HG1 LYS    34      -8.557  -7.343   2.179  1.00  0.00              
ATOM    538  HG2 LYS    34      -8.354  -7.514   0.445  1.00  0.00              
ATOM    539  CD  LYS    34      -7.344  -9.057   1.694  1.00  0.00              
ATOM    540  HD1 LYS    34      -7.022  -9.603   0.785  1.00  0.00              
ATOM    541  HD2 LYS    34      -6.641  -9.045   2.562  1.00  0.00              
ATOM    542  CE  LYS    34      -8.528 -10.004   1.889  1.00  0.00              
ATOM    543  HE1 LYS    34      -9.086  -9.422   2.646  1.00  0.00              
ATOM    544  HE2 LYS    34      -9.058 -10.215   0.937  1.00  0.00              
ATOM    545  NZ  LYS    34      -8.160 -11.307   2.483  1.00  0.00              
ATOM    546  HZ1 LYS    34      -8.219 -12.066   1.779  1.00  0.00              
ATOM    547  HZ2 LYS    34      -7.219 -11.225   2.921  1.00  0.00              
ATOM    548  HZ3 LYS    34      -8.564 -11.459   3.425  1.00  0.00              
ATOM    549  C   LYS    34      -7.814  -4.480   2.221  1.00  0.00              
ATOM    550  O   LYS    34      -8.976  -4.798   2.459  1.00  0.00              
ATOM    551  N   SER    35      -7.269  -3.420   2.851  1.00  0.00              
ATOM    552  HN  SER    35      -6.347  -3.091   2.650  1.00  0.00              
ATOM    553  CA  SER    35      -7.925  -2.720   3.902  1.00  0.00              
ATOM    554  HA  SER    35      -8.718  -3.294   4.352  1.00  0.00              
ATOM    555  CB  SER    35      -6.805  -2.470   4.929  1.00  0.00              
ATOM    556  HB1 SER    35      -5.962  -1.970   4.417  1.00  0.00              
ATOM    557  HB2 SER    35      -7.127  -1.925   5.838  1.00  0.00              
ATOM    558  OG  SER    35      -6.225  -3.707   5.335  1.00  0.00              
ATOM    559  HG1 SER    35      -5.455  -3.834   4.774  1.00  0.00              
ATOM    560  C   SER    35      -8.455  -1.383   3.496  1.00  0.00              
ATOM    561  O   SER    35      -8.967  -0.580   4.262  1.00  0.00              
ATOM    562  N   ASN    36      -8.324  -1.078   2.185  1.00  0.00              
ATOM    563  HN  ASN    36      -8.056  -1.798   1.555  1.00  0.00              
ATOM    564  CA  ASN    36      -8.715   0.240   1.786  1.00  0.00              
ATOM    565  HA  ASN    36      -9.186   0.694   2.638  1.00  0.00              
ATOM    566  CB  ASN    36      -7.408   0.990   1.499  1.00  0.00              
ATOM    567  HB1 ASN    36      -6.686   0.166   1.296  1.00  0.00              
ATOM    568  HB2 ASN    36      -7.408   1.652   0.613  1.00  0.00              
ATOM    569  CG  ASN    36      -6.800   1.803   2.629  1.00  0.00              
ATOM    570  OD1 ASN    36      -7.339   2.862   2.970  1.00  0.00              
ATOM    571  ND2 ASN    36      -5.671   1.284   3.183  1.00  0.00              
ATOM    572 1HD2 ASN    36      -5.129   0.573   2.717  1.00  0.00              
ATOM    573 2HD2 ASN    36      -5.482   1.546   4.131  1.00  0.00              
ATOM    574  C   ASN    36      -9.697   0.173   0.667  1.00  0.00              
ATOM    575  O   ASN    36      -9.215   0.367  -0.456  1.00  0.00              
ATOM    576  N   PRO    37     -10.968  -0.050   0.801  1.00  0.00              
ATOM    577  CD  PRO    37     -11.596  -0.081   2.114  1.00  0.00              
ATOM    578  HD1 PRO    37     -11.587   0.841   2.736  1.00  0.00              
ATOM    579  HD2 PRO    37     -11.232  -0.930   2.725  1.00  0.00              
ATOM    580  CA  PRO    37     -11.788  -0.707  -0.169  1.00  0.00              
ATOM    581  HA  PRO    37     -11.256  -1.647  -0.262  1.00  0.00              
ATOM    582  CB  PRO    37     -13.046  -1.236   0.518  1.00  0.00              
ATOM    583  HB1 PRO    37     -14.065  -1.101   0.094  1.00  0.00              
ATOM    584  HB2 PRO    37     -12.753  -2.281   0.757  1.00  0.00              
ATOM    585  CG  PRO    37     -13.070  -0.359   1.783  1.00  0.00              
ATOM    586  HG1 PRO    37     -13.545   0.624   1.567  1.00  0.00              
ATOM    587  HG2 PRO    37     -13.697  -0.637   2.653  1.00  0.00              
ATOM    588  C   PRO    37     -12.008   0.027  -1.451  1.00  0.00              
ATOM    589  O   PRO    37     -11.819  -0.495  -2.552  1.00  0.00              
ATOM    590  N   GLN    38     -12.385   1.306  -1.314  1.00  0.00              
ATOM    591  HN  GLN    38     -12.679   1.562  -0.393  1.00  0.00              
ATOM    592  CA  GLN    38     -12.443   2.315  -2.324  1.00  0.00              
ATOM    593  HA  GLN    38     -13.062   1.966  -3.138  1.00  0.00              
ATOM    594  CB  GLN    38     -13.009   3.625  -1.756  1.00  0.00              
ATOM    595  HB1 GLN    38     -13.295   4.216  -2.652  1.00  0.00              
ATOM    596  HB2 GLN    38     -13.932   3.384  -1.167  1.00  0.00              
ATOM    597  CG  GLN    38     -12.236   4.530  -0.803  1.00  0.00              
ATOM    598  HG1 GLN    38     -11.350   4.988  -1.301  1.00  0.00              
ATOM    599  HG2 GLN    38     -12.771   5.431  -0.441  1.00  0.00              
ATOM    600  CD  GLN    38     -11.758   3.703   0.382  1.00  0.00              
ATOM    601  OE1 GLN    38     -10.569   3.379   0.479  1.00  0.00              
ATOM    602  NE2 GLN    38     -12.734   3.275   1.222  1.00  0.00              
ATOM    603 1HE2 GLN    38     -13.718   3.484   1.190  1.00  0.00              
ATOM    604 2HE2 GLN    38     -12.510   2.761   2.043  1.00  0.00              
ATOM    605  C   GLN    38     -11.128   2.629  -2.967  1.00  0.00              
ATOM    606  O   GLN    38     -11.185   2.687  -4.197  1.00  0.00              
ATOM    607  N   LEU    39     -10.001   2.719  -2.243  1.00  0.00              
ATOM    608  HN  LEU    39     -10.063   2.738  -1.247  1.00  0.00              
ATOM    609  CA  LEU    39      -8.713   3.080  -2.755  1.00  0.00              
ATOM    610  HA  LEU    39      -8.806   4.021  -3.270  1.00  0.00              
ATOM    611  CB  LEU    39      -7.570   3.320  -1.751  1.00  0.00              
ATOM    612  HB1 LEU    39      -7.902   4.052  -0.983  1.00  0.00              
ATOM    613  HB2 LEU    39      -7.529   2.321  -1.282  1.00  0.00              
ATOM    614  CG  LEU    39      -6.115   3.566  -2.200  1.00  0.00              
ATOM    615  HG  LEU    39      -5.719   2.741  -2.824  1.00  0.00              
ATOM    616  CD1 LEU    39      -6.083   4.834  -3.077  1.00  0.00              
ATOM    617 1HD1 LEU    39      -6.288   5.815  -2.617  1.00  0.00              
ATOM    618 2HD1 LEU    39      -4.981   4.799  -3.228  1.00  0.00              
ATOM    619 3HD1 LEU    39      -6.464   4.825  -4.123  1.00  0.00              
ATOM    620  CD2 LEU    39      -5.114   3.769  -1.047  1.00  0.00              
ATOM    621 1HD2 LEU    39      -4.923   4.821  -0.759  1.00  0.00              
ATOM    622 2HD2 LEU    39      -5.696   3.321  -0.214  1.00  0.00              
ATOM    623 3HD2 LEU    39      -4.238   3.095  -1.164  1.00  0.00              
ATOM    624  C   LEU    39      -8.201   2.013  -3.656  1.00  0.00              
ATOM    625  O   LEU    39      -7.692   2.298  -4.741  1.00  0.00              
ATOM    626  N   MET    40      -8.448   0.746  -3.296  1.00  0.00              
ATOM    627  HN  MET    40      -8.887   0.634  -2.409  1.00  0.00              
ATOM    628  CA  MET    40      -8.062  -0.434  -4.012  1.00  0.00              
ATOM    629  HA  MET    40      -6.988  -0.554  -4.030  1.00  0.00              
ATOM    630  CB  MET    40      -8.483  -1.742  -3.306  1.00  0.00              
ATOM    631  HB1 MET    40      -7.866  -1.956  -2.404  1.00  0.00              
ATOM    632  HB2 MET    40      -9.527  -1.672  -2.927  1.00  0.00              
ATOM    633  CG  MET    40      -8.208  -3.134  -3.870  1.00  0.00              
ATOM    634  HG1 MET    40      -9.032  -3.240  -4.600  1.00  0.00              
ATOM    635  HG2 MET    40      -7.187  -3.201  -4.289  1.00  0.00              
ATOM    636  SD  MET    40      -8.352  -4.319  -2.487  1.00  0.00              
ATOM    637  CE  MET    40      -7.198  -5.610  -3.041  1.00  0.00              
ATOM    638  HE1 MET    40      -7.581  -6.216  -3.882  1.00  0.00              
ATOM    639  HE2 MET    40      -6.317  -5.236  -3.593  1.00  0.00              
ATOM    640  HE3 MET    40      -6.878  -6.314  -2.234  1.00  0.00              
ATOM    641  C   MET    40      -8.750  -0.627  -5.315  1.00  0.00              
ATOM    642  O   MET    40      -8.221  -1.227  -6.250  1.00  0.00              
ATOM    643  N   ALA    41      -9.929   0.008  -5.460  1.00  0.00              
ATOM    644  HN  ALA    41     -10.385   0.550  -4.768  1.00  0.00              
ATOM    645  CA  ALA    41     -10.653  -0.082  -6.694  1.00  0.00              
ATOM    646  HA  ALA    41     -10.482  -0.984  -7.263  1.00  0.00              
ATOM    647  CB  ALA    41     -12.188  -0.039  -6.556  1.00  0.00              
ATOM    648  HB1 ALA    41     -12.832  -0.156  -7.453  1.00  0.00              
ATOM    649  HB2 ALA    41     -12.560  -0.755  -5.788  1.00  0.00              
ATOM    650  HB3 ALA    41     -12.328   1.051  -6.365  1.00  0.00              
ATOM    651  C   ALA    41     -10.266   0.980  -7.660  1.00  0.00              
ATOM    652  O   ALA    41     -10.201   0.825  -8.879  1.00  0.00              
ATOM    653  N   ALA    42      -9.905   2.148  -7.109  1.00  0.00              
ATOM    654  HN  ALA    42      -9.847   2.209  -6.118  1.00  0.00              
ATOM    655  CA  ALA    42      -9.404   3.326  -7.765  1.00  0.00              
ATOM    656  HA  ALA    42     -10.040   3.555  -8.611  1.00  0.00              
ATOM    657  CB  ALA    42      -9.513   4.598  -6.907  1.00  0.00              
ATOM    658  HB1 ALA    42      -9.117   5.465  -7.458  1.00  0.00              
ATOM    659  HB2 ALA    42     -10.516   4.790  -6.472  1.00  0.00              
ATOM    660  HB3 ALA    42      -8.882   4.433  -6.004  1.00  0.00              
ATOM    661  C   ALA    42      -7.994   3.163  -8.204  1.00  0.00              
ATOM    662  O   ALA    42      -7.570   3.823  -9.158  1.00  0.00              
ATOM    663  N   PHE    43      -7.309   2.161  -7.632  1.00  0.00              
ATOM    664  HN  PHE    43      -7.543   1.886  -6.699  1.00  0.00              
ATOM    665  CA  PHE    43      -5.985   1.706  -7.933  1.00  0.00              
ATOM    666  HA  PHE    43      -5.428   2.582  -8.217  1.00  0.00              
ATOM    667  CB  PHE    43      -5.437   0.798  -6.823  1.00  0.00              
ATOM    668  HB1 PHE    43      -5.417   1.478  -5.936  1.00  0.00              
ATOM    669  HB2 PHE    43      -6.029  -0.099  -6.534  1.00  0.00              
ATOM    670  CG  PHE    43      -3.989   0.530  -7.026  1.00  0.00              
ATOM    671  CD1 PHE    43      -3.115   1.588  -7.016  1.00  0.00              
ATOM    672  HD1 PHE    43      -3.329   2.643  -7.134  1.00  0.00              
ATOM    673  CE1 PHE    43      -1.751   1.416  -7.121  1.00  0.00              
ATOM    674  HE1 PHE    43      -1.026   2.207  -7.228  1.00  0.00              
ATOM    675  CZ  PHE    43      -1.265   0.127  -7.166  1.00  0.00              
ATOM    676  HZ  PHE    43      -0.196   0.044  -7.261  1.00  0.00              
ATOM    677  CD2 PHE    43      -3.463  -0.748  -7.050  1.00  0.00              
ATOM    678  HD2 PHE    43      -4.133  -1.585  -7.009  1.00  0.00              
ATOM    679  CE2 PHE    43      -2.115  -0.964  -7.170  1.00  0.00              
ATOM    680  HE2 PHE    43      -1.742  -1.978  -7.163  1.00  0.00              
ATOM    681  C   PHE    43      -6.021   0.926  -9.211  1.00  0.00              
ATOM    682  O   PHE    43      -5.112   0.974 -10.035  1.00  0.00              
ATOM    683  N   ILE    44      -7.131   0.229  -9.516  1.00  0.00              
ATOM    684  HN  ILE    44      -7.823   0.114  -8.809  1.00  0.00              
ATOM    685  CA  ILE    44      -7.228  -0.550 -10.706  1.00  0.00              
ATOM    686  HA  ILE    44      -6.268  -0.858 -11.101  1.00  0.00              
ATOM    687  CB  ILE    44      -8.149  -1.707 -10.454  1.00  0.00              
ATOM    688  HB  ILE    44      -9.059  -1.130 -10.169  1.00  0.00              
ATOM    689  CG2 ILE    44      -8.461  -2.561 -11.682  1.00  0.00              
ATOM    690 1HG2 ILE    44      -9.373  -3.133 -11.402  1.00  0.00              
ATOM    691 2HG2 ILE    44      -8.648  -2.148 -12.703  1.00  0.00              
ATOM    692 3HG2 ILE    44      -7.613  -3.283 -11.698  1.00  0.00              
ATOM    693  CG1 ILE    44      -7.673  -2.595  -9.285  1.00  0.00              
ATOM    694 1HG1 ILE    44      -6.830  -3.271  -9.543  1.00  0.00              
ATOM    695 2HG1 ILE    44      -7.237  -1.951  -8.492  1.00  0.00              
ATOM    696  CD  ILE    44      -8.655  -3.540  -8.601  1.00  0.00              
ATOM    697  HD1 ILE    44      -8.325  -3.666  -7.545  1.00  0.00              
ATOM    698  HD2 ILE    44      -9.617  -3.056  -8.351  1.00  0.00              
ATOM    699  HD3 ILE    44      -8.706  -4.605  -8.926  1.00  0.00              
ATOM    700  C   ILE    44      -7.814   0.288 -11.798  1.00  0.00              
ATOM    701  O   ILE    44      -7.433   0.104 -12.960  1.00  0.00              
ATOM    702  N   LYS    45      -8.598   1.322 -11.456  1.00  0.00              
ATOM    703  HN  LYS    45      -8.832   1.274 -10.487  1.00  0.00              
ATOM    704  CA  LYS    45      -9.258   2.168 -12.401  1.00  0.00              
ATOM    705  HA  LYS    45      -9.609   1.490 -13.169  1.00  0.00              
ATOM    706  CB  LYS    45     -10.353   3.053 -11.794  1.00  0.00              
ATOM    707  HB1 LYS    45     -11.142   2.331 -11.487  1.00  0.00              
ATOM    708  HB2 LYS    45      -9.971   3.550 -10.880  1.00  0.00              
ATOM    709  CG  LYS    45     -11.122   4.006 -12.717  1.00  0.00              
ATOM    710  HG1 LYS    45     -10.358   4.586 -13.276  1.00  0.00              
ATOM    711  HG2 LYS    45     -11.627   3.305 -13.421  1.00  0.00              
ATOM    712  CD  LYS    45     -12.112   4.876 -11.941  1.00  0.00              
ATOM    713  HD1 LYS    45     -12.865   4.212 -11.464  1.00  0.00              
ATOM    714  HD2 LYS    45     -11.592   5.367 -11.100  1.00  0.00              
ATOM    715  CE  LYS    45     -12.749   5.990 -12.778  1.00  0.00              
ATOM    716  HE1 LYS    45     -12.928   6.654 -11.909  1.00  0.00              
ATOM    717  HE2 LYS    45     -12.054   6.394 -13.540  1.00  0.00              
ATOM    718  NZ  LYS    45     -14.055   5.632 -13.369  1.00  0.00              
ATOM    719  HZ1 LYS    45     -14.239   4.602 -13.334  1.00  0.00              
ATOM    720  HZ2 LYS    45     -14.827   5.975 -12.769  1.00  0.00              
ATOM    721  HZ3 LYS    45     -14.151   5.777 -14.396  1.00  0.00              
ATOM    722  C   LYS    45      -8.266   3.006 -13.130  1.00  0.00              
ATOM    723  O   LYS    45      -8.191   3.090 -14.356  1.00  0.00              
ATOM    724  N   GLN    46      -7.554   3.878 -12.395  1.00  0.00              
ATOM    725  HN  GLN    46      -7.504   3.703 -11.418  1.00  0.00              
ATOM    726  CA  GLN    46      -6.631   4.856 -12.902  1.00  0.00              
ATOM    727  HA  GLN    46      -7.125   5.451 -13.659  1.00  0.00              
ATOM    728  CB  GLN    46      -6.378   5.739 -11.667  1.00  0.00              
ATOM    729  HB1 GLN    46      -5.939   5.183 -10.808  1.00  0.00              
ATOM    730  HB2 GLN    46      -5.667   6.555 -11.917  1.00  0.00              
ATOM    731  CG  GLN    46      -7.719   6.325 -11.211  1.00  0.00              
ATOM    732  HG1 GLN    46      -7.993   6.979 -12.076  1.00  0.00              
ATOM    733  HG2 GLN    46      -8.500   5.551 -11.072  1.00  0.00              
ATOM    734  CD  GLN    46      -7.607   7.135  -9.927  1.00  0.00              
ATOM    735  OE1 GLN    46      -6.631   7.007  -9.193  1.00  0.00              
ATOM    736  NE2 GLN    46      -8.552   8.096  -9.770  1.00  0.00              
ATOM    737 1HE2 GLN    46      -9.428   8.231 -10.234  1.00  0.00              
ATOM    738 2HE2 GLN    46      -8.455   8.594  -8.906  1.00  0.00              
ATOM    739  C   GLN    46      -5.349   4.247 -13.349  1.00  0.00              
ATOM    740  O   GLN    46      -4.944   4.430 -14.494  1.00  0.00              
ATOM    741  N   ARG    47      -4.722   3.470 -12.454  1.00  0.00              
ATOM    742  HN  ARG    47      -5.130   3.363 -11.548  1.00  0.00              
ATOM    743  CA  ARG    47      -3.573   2.625 -12.425  1.00  0.00              
ATOM    744  HA  ARG    47      -3.797   1.955 -11.610  1.00  0.00              
ATOM    745  CB  ARG    47      -3.385   1.839 -13.736  1.00  0.00              
ATOM    746  HB1 ARG    47      -3.292   2.584 -14.560  1.00  0.00              
ATOM    747  HB2 ARG    47      -2.496   1.177 -13.635  1.00  0.00              
ATOM    748  CG  ARG    47      -4.454   0.809 -14.078  1.00  0.00              
ATOM    749  HG1 ARG    47      -4.417   0.015 -13.296  1.00  0.00              
ATOM    750  HG2 ARG    47      -5.421   1.336 -14.157  1.00  0.00              
ATOM    751  CD  ARG    47      -4.207   0.153 -15.449  1.00  0.00              
ATOM    752  HD1 ARG    47      -4.471   0.824 -16.294  1.00  0.00              
ATOM    753  HD2 ARG    47      -3.146  -0.146 -15.597  1.00  0.00              
ATOM    754  NE  ARG    47      -5.273  -0.883 -15.571  1.00  0.00              
ATOM    755  HE  ARG    47      -6.112  -0.649 -15.095  1.00  0.00              
ATOM    756  CZ  ARG    47      -5.137  -2.152 -16.063  1.00  0.00              
ATOM    757  NH1 ARG    47      -3.929  -2.652 -16.477  1.00  0.00              
ATOM    758 1HH1 ARG    47      -3.698  -3.576 -16.172  1.00  0.00              
ATOM    759 2HH1 ARG    47      -3.251  -1.936 -16.352  1.00  0.00              
ATOM    760  NH2 ARG    47      -6.233  -2.967 -16.070  1.00  0.00              
ATOM    761 1HH2 ARG    47      -7.068  -2.762 -15.551  1.00  0.00              
ATOM    762 2HH2 ARG    47      -6.235  -3.889 -16.439  1.00  0.00              
ATOM    763  C   ARG    47      -2.293   3.307 -12.071  1.00  0.00              
ATOM    764  O   ARG    47      -2.186   4.515 -11.853  1.00  0.00              
ATOM    765  N   THR    48      -1.165   2.581 -11.983  1.00  0.00              
ATOM    766  HN  THR    48      -1.137   1.585 -12.040  1.00  0.00              
ATOM    767  CA  THR    48       0.111   2.955 -11.449  1.00  0.00              
ATOM    768  HA  THR    48      -0.125   3.523 -10.562  1.00  0.00              
ATOM    769  CB  THR    48       0.808   1.709 -11.014  1.00  0.00              
ATOM    770  HB  THR    48       1.455   1.372 -11.851  1.00  0.00              
ATOM    771  OG1 THR    48      -0.039   0.602 -10.740  1.00  0.00              
ATOM    772  HG1 THR    48       0.513   0.048 -10.192  1.00  0.00              
ATOM    773  CG2 THR    48       1.699   1.980  -9.785  1.00  0.00              
ATOM    774 1HG2 THR    48       1.058   2.050  -8.883  1.00  0.00              
ATOM    775 2HG2 THR    48       2.431   1.134  -9.728  1.00  0.00              
ATOM    776 3HG2 THR    48       2.205   2.946 -10.001  1.00  0.00              
ATOM    777  C   THR    48       0.945   3.841 -12.308  1.00  0.00              
ATOM    778  O   THR    48       1.999   4.310 -11.884  1.00  0.00              
ATOM    779  N   ALA    49       0.352   4.166 -13.471  1.00  0.00              
ATOM    780  HN  ALA    49      -0.321   3.513 -13.818  1.00  0.00              
ATOM    781  CA  ALA    49       0.719   5.308 -14.247  1.00  0.00              
ATOM    782  HA  ALA    49       1.798   5.314 -14.363  1.00  0.00              
ATOM    783  CB  ALA    49       0.086   5.068 -15.617  1.00  0.00              
ATOM    784  HB1 ALA    49       0.541   4.152 -16.056  1.00  0.00              
ATOM    785  HB2 ALA    49      -1.015   4.985 -15.466  1.00  0.00              
ATOM    786  HB3 ALA    49       0.246   5.864 -16.379  1.00  0.00              
ATOM    787  C   ALA    49       0.217   6.602 -13.698  1.00  0.00              
ATOM    788  O   ALA    49       0.824   7.629 -13.984  1.00  0.00              
ATOM    789  N   LYS    50      -0.824   6.643 -12.854  1.00  0.00              
ATOM    790  HN  LYS    50      -1.390   5.854 -12.619  1.00  0.00              
ATOM    791  CA  LYS    50      -1.336   7.752 -12.106  1.00  0.00              
ATOM    792  HA  LYS    50      -0.939   8.651 -12.568  1.00  0.00              
ATOM    793  CB  LYS    50      -2.858   7.811 -12.273  1.00  0.00              
ATOM    794  HB1 LYS    50      -3.295   6.787 -12.268  1.00  0.00              
ATOM    795  HB2 LYS    50      -3.264   8.358 -11.402  1.00  0.00              
ATOM    796  CG  LYS    50      -3.310   8.502 -13.554  1.00  0.00              
ATOM    797  HG1 LYS    50      -2.911   9.542 -13.553  1.00  0.00              
ATOM    798  HG2 LYS    50      -2.929   7.884 -14.402  1.00  0.00              
ATOM    799  CD  LYS    50      -4.823   8.639 -13.760  1.00  0.00              
ATOM    800  HD1 LYS    50      -5.196   7.625 -13.509  1.00  0.00              
ATOM    801  HD2 LYS    50      -5.223   9.366 -13.013  1.00  0.00              
ATOM    802  CE  LYS    50      -5.016   9.098 -15.209  1.00  0.00              
ATOM    803  HE1 LYS    50      -4.420   9.980 -15.535  1.00  0.00              
ATOM    804  HE2 LYS    50      -4.881   8.287 -15.944  1.00  0.00              
ATOM    805  NZ  LYS    50      -6.407   9.564 -15.454  1.00  0.00              
ATOM    806  HZ1 LYS    50      -6.746   9.950 -14.550  1.00  0.00              
ATOM    807  HZ2 LYS    50      -6.460  10.317 -16.164  1.00  0.00              
ATOM    808  HZ3 LYS    50      -7.052   8.757 -15.598  1.00  0.00              
ATOM    809  C   LYS    50      -0.886   7.809 -10.692  1.00  0.00              
ATOM    810  O   LYS    50      -0.706   8.904 -10.170  1.00  0.00              
ATOM    811  N   TYR    51      -0.564   6.650 -10.087  1.00  0.00              
ATOM    812  HN  TYR    51      -0.555   5.827 -10.643  1.00  0.00              
ATOM    813  CA  TYR    51      -0.044   6.610  -8.754  1.00  0.00              
ATOM    814  HA  TYR    51      -0.277   7.536  -8.234  1.00  0.00              
ATOM    815  CB  TYR    51      -0.437   5.326  -8.013  1.00  0.00              
ATOM    816  HB1 TYR    51      -0.146   4.434  -8.599  1.00  0.00              
ATOM    817  HB2 TYR    51       0.124   5.244  -7.057  1.00  0.00              
ATOM    818  CG  TYR    51      -1.909   5.405  -7.788  1.00  0.00              
ATOM    819  CD1 TYR    51      -2.728   4.674  -8.618  1.00  0.00              
ATOM    820  HD1 TYR    51      -2.301   4.030  -9.369  1.00  0.00              
ATOM    821  CE1 TYR    51      -4.055   4.866  -8.312  1.00  0.00              
ATOM    822  HE1 TYR    51      -4.650   4.319  -9.032  1.00  0.00              
ATOM    823  CZ  TYR    51      -4.543   5.462  -7.177  1.00  0.00              
ATOM    824  OH  TYR    51      -5.943   5.401  -6.988  1.00  0.00              
ATOM    825  HH  TYR    51      -6.282   5.920  -7.718  1.00  0.00              
ATOM    826  CD2 TYR    51      -2.267   6.040  -6.622  1.00  0.00              
ATOM    827  HD2 TYR    51      -1.464   6.562  -6.109  1.00  0.00              
ATOM    828  CE2 TYR    51      -3.603   5.977  -6.314  1.00  0.00              
ATOM    829  HE2 TYR    51      -3.963   6.333  -5.365  1.00  0.00              
ATOM    830  C   TYR    51       1.436   6.495  -8.826  1.00  0.00              
ATOM    831  O   TYR    51       1.970   5.436  -9.135  1.00  0.00              
ATOM    832  N   VAL    52       2.110   7.633  -8.588  1.00  0.00              
ATOM    833  HN  VAL    52       1.665   8.442  -8.192  1.00  0.00              
ATOM    834  CA  VAL    52       3.488   7.971  -8.771  1.00  0.00              
ATOM    835  HA  VAL    52       3.959   7.330  -9.498  1.00  0.00              
ATOM    836  CB  VAL    52       3.652   9.396  -9.225  1.00  0.00              
ATOM    837  HB  VAL    52       3.278  10.119  -8.467  1.00  0.00              
ATOM    838  CG1 VAL    52       5.152   9.682  -9.365  1.00  0.00              
ATOM    839 1HG1 VAL    52       5.525   9.170 -10.278  1.00  0.00              
ATOM    840 2HG1 VAL    52       5.109  10.708  -9.778  1.00  0.00              
ATOM    841 3HG1 VAL    52       5.857   9.353  -8.578  1.00  0.00              
ATOM    842  CG2 VAL    52       3.014   9.633 -10.606  1.00  0.00              
ATOM    843 1HG2 VAL    52       3.383   9.088 -11.500  1.00  0.00              
ATOM    844 2HG2 VAL    52       1.975   9.235 -10.567  1.00  0.00              
ATOM    845 3HG2 VAL    52       3.038  10.728 -10.765  1.00  0.00              
ATOM    846  C   VAL    52       4.241   7.686  -7.513  1.00  0.00              
ATOM    847  O   VAL    52       3.843   8.248  -6.492  1.00  0.00              
ATOM    848  N   ALA    53       5.280   6.835  -7.474  1.00  0.00              
ATOM    849  HN  ALA    53       5.526   6.324  -8.288  1.00  0.00              
ATOM    850  CA  ALA    53       5.747   6.375  -6.197  1.00  0.00              
ATOM    851  HA  ALA    53       5.117   6.572  -5.348  1.00  0.00              
ATOM    852  CB  ALA    53       6.029   4.868  -6.315  1.00  0.00              
ATOM    853  HB1 ALA    53       6.024   4.286  -5.365  1.00  0.00              
ATOM    854  HB2 ALA    53       5.256   4.300  -6.881  1.00  0.00              
ATOM    855  HB3 ALA    53       7.023   4.545  -6.684  1.00  0.00              
ATOM    856  C   ALA    53       7.031   7.012  -5.808  1.00  0.00              
ATOM    857  O   ALA    53       7.286   7.355  -4.655  1.00  0.00              
ATOM    858  N   ASN    54       7.984   7.298  -6.715  1.00  0.00              
ATOM    859  HN  ASN    54       7.811   6.851  -7.585  1.00  0.00              
ATOM    860  CA  ASN    54       9.154   8.117  -6.620  1.00  0.00              
ATOM    861  HA  ASN    54       9.690   7.924  -5.696  1.00  0.00              
ATOM    862  CB  ASN    54      10.210   7.947  -7.717  1.00  0.00              
ATOM    863  HB1 ASN    54       9.606   7.709  -8.621  1.00  0.00              
ATOM    864  HB2 ASN    54      10.749   8.870  -8.040  1.00  0.00              
ATOM    865  CG  ASN    54      11.292   6.989  -7.265  1.00  0.00              
ATOM    866  OD1 ASN    54      11.925   7.198  -6.223  1.00  0.00              
ATOM    867  ND2 ASN    54      11.432   5.854  -7.998  1.00  0.00              
ATOM    868 1HD2 ASN    54      10.928   5.745  -8.861  1.00  0.00              
ATOM    869 2HD2 ASN    54      12.304   5.403  -7.818  1.00  0.00              
ATOM    870  C   ASN    54       8.791   9.565  -6.718  1.00  0.00              
ATOM    871  O   ASN    54       7.735   9.916  -7.236  1.00  0.00              
ATOM    872  N   GLN    55       9.682  10.437  -6.207  1.00  0.00              
ATOM    873  HN  GLN    55      10.600  10.103  -5.990  1.00  0.00              
ATOM    874  CA  GLN    55       9.412  11.749  -5.706  1.00  0.00              
ATOM    875  HA  GLN    55       9.228  12.397  -6.551  1.00  0.00              
ATOM    876  CB  GLN    55       8.291  11.913  -4.662  1.00  0.00              
ATOM    877  HB1 GLN    55       7.326  11.503  -5.040  1.00  0.00              
ATOM    878  HB2 GLN    55       8.554  11.487  -3.667  1.00  0.00              
ATOM    879  CG  GLN    55       7.855  13.350  -4.391  1.00  0.00              
ATOM    880  HG1 GLN    55       8.802  13.871  -4.135  1.00  0.00              
ATOM    881  HG2 GLN    55       7.251  13.831  -5.197  1.00  0.00              
ATOM    882  CD  GLN    55       6.828  13.496  -3.277  1.00  0.00              
ATOM    883  OE1 GLN    55       7.198  13.824  -2.158  1.00  0.00              
ATOM    884  NE2 GLN    55       5.536  13.242  -3.599  1.00  0.00              
ATOM    885 1HE2 GLN    55       4.904  13.007  -2.851  1.00  0.00              
ATOM    886 2HE2 GLN    55       5.290  13.056  -4.553  1.00  0.00              
ATOM    887  C   GLN    55      10.652  12.105  -4.973  1.00  0.00              
ATOM    888  O   GLN    55      11.068  11.344  -4.098  1.00  0.00              
ATOM    889  N   PRO    56      11.261  13.191  -5.330  1.00  0.00              
ATOM    890  CD  PRO    56      11.227  13.832  -6.634  1.00  0.00              
ATOM    891  HD1 PRO    56      10.187  14.000  -6.988  1.00  0.00              
ATOM    892  HD2 PRO    56      11.749  13.193  -7.376  1.00  0.00              
ATOM    893  CA  PRO    56      12.214  13.861  -4.493  1.00  0.00              
ATOM    894  HA  PRO    56      13.150  13.321  -4.399  1.00  0.00              
ATOM    895  CB  PRO    56      12.644  15.142  -5.211  1.00  0.00              
ATOM    896  HB1 PRO    56      12.485  16.053  -4.587  1.00  0.00              
ATOM    897  HB2 PRO    56      13.750  15.148  -5.339  1.00  0.00              
ATOM    898  CG  PRO    56      11.838  15.237  -6.511  1.00  0.00              
ATOM    899  HG1 PRO    56      11.022  15.973  -6.326  1.00  0.00              
ATOM    900  HG2 PRO    56      12.429  15.517  -7.404  1.00  0.00              
ATOM    901  C   PRO    56      11.873  14.062  -3.062  1.00  0.00              
ATOM    902  O   PRO    56      10.665  14.234  -2.884  1.00  0.00              
ATOM    903  N   GLY    57      12.812  13.914  -2.106  1.00  0.00              
ATOM    904  HN  GLY    57      13.730  13.660  -2.388  1.00  0.00              
ATOM    905  CA  GLY    57      12.866  14.339  -0.747  1.00  0.00              
ATOM    906  HA1 GLY    57      13.834  14.120  -0.317  1.00  0.00              
ATOM    907  HA2 GLY    57      12.570  15.372  -0.690  1.00  0.00              
ATOM    908  C   GLY    57      11.934  13.636   0.193  1.00  0.00              
ATOM    909  O   GLY    57      11.651  14.009   1.335  1.00  0.00              
ATOM    910  N   MET    58      11.454  12.483  -0.293  1.00  0.00              
ATOM    911  HN  MET    58      11.741  12.146  -1.183  1.00  0.00              
ATOM    912  CA  MET    58      10.487  11.654   0.366  1.00  0.00              
ATOM    913  HA  MET    58      10.111  12.180   1.230  1.00  0.00              
ATOM    914  CB  MET    58       9.308  11.438  -0.592  1.00  0.00              
ATOM    915  HB1 MET    58       8.964  12.400  -1.031  1.00  0.00              
ATOM    916  HB2 MET    58       9.738  10.928  -1.475  1.00  0.00              
ATOM    917  CG  MET    58       8.052  10.642  -0.233  1.00  0.00              
ATOM    918  HG1 MET    58       8.338   9.634   0.145  1.00  0.00              
ATOM    919  HG2 MET    58       7.429  11.315   0.402  1.00  0.00              
ATOM    920  SD  MET    58       7.072  10.299  -1.721  1.00  0.00              
ATOM    921  CE  MET    58       5.534  11.082  -1.177  1.00  0.00              
ATOM    922  HE1 MET    58       4.967  10.479  -0.438  1.00  0.00              
ATOM    923  HE2 MET    58       5.730  12.084  -0.732  1.00  0.00              
ATOM    924  HE3 MET    58       4.877  11.342  -2.038  1.00  0.00              
ATOM    925  C   MET    58      11.085  10.415   0.952  1.00  0.00              
ATOM    926  O   MET    58      11.643   9.674   0.141  1.00  0.00              
ATOM    927  N   GLN    59      11.136  10.331   2.296  1.00  0.00              
ATOM    928  HN  GLN    59      10.710  10.958   2.932  1.00  0.00              
ATOM    929  CA  GLN    59      11.464   9.144   3.019  1.00  0.00              
ATOM    930  HA  GLN    59      11.588   8.326   2.314  1.00  0.00              
ATOM    931  CB  GLN    59      12.629   9.204   4.025  1.00  0.00              
ATOM    932  HB1 GLN    59      12.393  10.039   4.710  1.00  0.00              
ATOM    933  HB2 GLN    59      12.733   8.231   4.540  1.00  0.00              
ATOM    934  CG  GLN    59      13.860   9.819   3.337  1.00  0.00              
ATOM    935  HG1 GLN    59      13.802   9.377   2.319  1.00  0.00              
ATOM    936  HG2 GLN    59      13.772  10.922   3.324  1.00  0.00              
ATOM    937  CD  GLN    59      15.093   9.285   4.060  1.00  0.00              
ATOM    938  OE1 GLN    59      15.627   8.226   3.751  1.00  0.00              
ATOM    939  NE2 GLN    59      15.664  10.174   4.918  1.00  0.00              
ATOM    940 1HE2 GLN    59      15.260  10.970   5.363  1.00  0.00              
ATOM    941 2HE2 GLN    59      16.570  10.057   5.323  1.00  0.00              
ATOM    942  C   GLN    59      10.234   8.590   3.723  1.00  0.00              
ATOM    943  OT1 GLN    59      10.110   8.754   4.963  1.00  0.00              
ATOM    944  OT2 GLN    59       9.252   8.147   3.065  1.00  0.00              
TER     945      GLN    59 
ENDMDL
MODEL        6
ATOM      1  N   PRO     1     -12.285  11.901  -6.610  1.00  0.00              
ATOM      2  H1  PRO     1     -12.701  12.362  -7.391  1.00  0.00              
ATOM      3  H2  PRO     1     -11.471  12.441  -6.387  1.00  0.00              
ATOM      4  CD  PRO     1     -11.841  10.506  -6.976  1.00  0.00              
ATOM      5  HD1 PRO     1     -10.736  10.420  -7.060  1.00  0.00              
ATOM      6  HD2 PRO     1     -12.357  10.103  -7.865  1.00  0.00              
ATOM      7  CA  PRO     1     -13.222  11.735  -5.472  1.00  0.00              
ATOM      8  HA  PRO     1     -14.162  12.254  -5.613  1.00  0.00              
ATOM      9  CB  PRO     1     -13.483  10.263  -5.195  1.00  0.00              
ATOM     10  HB1 PRO     1     -13.615  10.005  -4.118  1.00  0.00              
ATOM     11  HB2 PRO     1     -14.321   9.935  -5.848  1.00  0.00              
ATOM     12  CG  PRO     1     -12.196   9.636  -5.755  1.00  0.00              
ATOM     13  HG1 PRO     1     -11.429   9.574  -4.962  1.00  0.00              
ATOM     14  HG2 PRO     1     -12.516   8.583  -5.878  1.00  0.00              
ATOM     15  C   PRO     1     -12.684  12.511  -4.318  1.00  0.00              
ATOM     16  O   PRO     1     -11.498  12.362  -4.035  1.00  0.00              
ATOM     17  N   ASN     2     -13.600  13.262  -3.674  1.00  0.00              
ATOM     18  HN  ASN     2     -14.544  13.349  -3.955  1.00  0.00              
ATOM     19  CA  ASN     2     -13.233  13.866  -2.429  1.00  0.00              
ATOM     20  HA  ASN     2     -12.223  14.236  -2.517  1.00  0.00              
ATOM     21  CB  ASN     2     -14.156  15.092  -2.323  1.00  0.00              
ATOM     22  HB1 ASN     2     -15.260  15.013  -2.321  1.00  0.00              
ATOM     23  HB2 ASN     2     -14.011  15.546  -1.312  1.00  0.00              
ATOM     24  CG  ASN     2     -13.658  16.265  -3.152  1.00  0.00              
ATOM     25  OD1 ASN     2     -12.632  16.853  -2.802  1.00  0.00              
ATOM     26  ND2 ASN     2     -14.404  16.663  -4.223  1.00  0.00              
ATOM     27 1HD2 ASN     2     -14.204  17.572  -4.567  1.00  0.00              
ATOM     28 2HD2 ASN     2     -15.267  16.266  -4.530  1.00  0.00              
ATOM     29  C   ASN     2     -13.396  13.127  -1.143  1.00  0.00              
ATOM     30  O   ASN     2     -14.558  13.103  -0.750  1.00  0.00              
ATOM     31  N   ARG     3     -12.333  12.712  -0.427  1.00  0.00              
ATOM     32  HN  ARG     3     -11.422  12.864  -0.787  1.00  0.00              
ATOM     33  CA  ARG     3     -12.426  12.147   0.887  1.00  0.00              
ATOM     34  HA  ARG     3     -11.393  12.184   1.211  1.00  0.00              
ATOM     35  CB  ARG     3     -13.289  13.009   1.834  1.00  0.00              
ATOM     36  HB1 ARG     3     -13.084  14.041   1.467  1.00  0.00              
ATOM     37  HB2 ARG     3     -14.364  12.807   1.640  1.00  0.00              
ATOM     38  CG  ARG     3     -12.931  13.161   3.307  1.00  0.00              
ATOM     39  HG1 ARG     3     -13.881  13.587   3.701  1.00  0.00              
ATOM     40  HG2 ARG     3     -12.983  12.180   3.823  1.00  0.00              
ATOM     41  CD  ARG     3     -11.692  13.987   3.664  1.00  0.00              
ATOM     42  HD1 ARG     3     -10.744  13.424   3.475  1.00  0.00              
ATOM     43  HD2 ARG     3     -11.749  14.987   3.180  1.00  0.00              
ATOM     44  NE  ARG     3     -11.975  14.344   5.084  1.00  0.00              
ATOM     45  HE  ARG     3     -12.851  13.995   5.424  1.00  0.00              
ATOM     46  CZ  ARG     3     -11.336  15.303   5.814  1.00  0.00              
ATOM     47  NH1 ARG     3     -10.167  15.791   5.296  1.00  0.00              
ATOM     48 1HH1 ARG     3      -9.842  15.287   4.501  1.00  0.00              
ATOM     49 2HH1 ARG     3      -9.771  16.642   5.626  1.00  0.00              
ATOM     50  NH2 ARG     3     -11.817  15.661   7.035  1.00  0.00              
ATOM     51 1HH2 ARG     3     -12.624  15.149   7.332  1.00  0.00              
ATOM     52 2HH2 ARG     3     -11.576  16.416   7.651  1.00  0.00              
ATOM     53  C   ARG     3     -12.852  10.725   1.005  1.00  0.00              
ATOM     54  O   ARG     3     -13.188  10.288   2.107  1.00  0.00              
ATOM     55  N   SER     4     -12.759   9.964  -0.090  1.00  0.00              
ATOM     56  HN  SER     4     -12.455  10.222  -1.005  1.00  0.00              
ATOM     57  CA  SER     4     -13.300   8.644   0.014  1.00  0.00              
ATOM     58  HA  SER     4     -14.192   8.534   0.618  1.00  0.00              
ATOM     59  CB  SER     4     -13.856   8.278  -1.375  1.00  0.00              
ATOM     60  HB1 SER     4     -14.608   9.029  -1.709  1.00  0.00              
ATOM     61  HB2 SER     4     -13.086   8.151  -2.166  1.00  0.00              
ATOM     62  OG  SER     4     -14.410   6.972  -1.339  1.00  0.00              
ATOM     63  HG1 SER     4     -14.801   6.736  -2.179  1.00  0.00              
ATOM     64  C   SER     4     -12.207   7.784   0.543  1.00  0.00              
ATOM     65  O   SER     4     -12.493   6.810   1.235  1.00  0.00              
ATOM     66  N   ILE     5     -10.982   8.168   0.121  1.00  0.00              
ATOM     67  HN  ILE     5     -10.944   9.137  -0.129  1.00  0.00              
ATOM     68  CA  ILE     5      -9.750   7.500   0.392  1.00  0.00              
ATOM     69  HA  ILE     5      -9.985   6.489   0.716  1.00  0.00              
ATOM     70  CB  ILE     5      -8.874   7.517  -0.825  1.00  0.00              
ATOM     71  HB  ILE     5      -9.177   8.440  -1.352  1.00  0.00              
ATOM     72  CG2 ILE     5      -7.347   7.554  -0.643  1.00  0.00              
ATOM     73 1HG2 ILE     5      -7.016   6.590  -0.206  1.00  0.00              
ATOM     74 2HG2 ILE     5      -6.847   7.812  -1.604  1.00  0.00              
ATOM     75 3HG2 ILE     5      -6.918   8.375  -0.026  1.00  0.00              
ATOM     76  CG1 ILE     5      -9.027   6.334  -1.802  1.00  0.00              
ATOM     77 1HG1 ILE     5      -8.638   5.395  -1.373  1.00  0.00              
ATOM     78 2HG1 ILE     5     -10.101   6.099  -1.947  1.00  0.00              
ATOM     79  CD  ILE     5      -8.458   6.422  -3.214  1.00  0.00              
ATOM     80  HD1 ILE     5      -8.982   7.265  -3.715  1.00  0.00              
ATOM     81  HD2 ILE     5      -7.417   6.697  -3.467  1.00  0.00              
ATOM     82  HD3 ILE     5      -8.905   5.566  -3.779  1.00  0.00              
ATOM     83  C   ILE     5      -9.012   8.039   1.566  1.00  0.00              
ATOM     84  O   ILE     5      -8.741   9.241   1.666  1.00  0.00              
ATOM     85  N   SER     6      -8.624   7.133   2.475  1.00  0.00              
ATOM     86  HN  SER     6      -8.677   6.157   2.289  1.00  0.00              
ATOM     87  CA  SER     6      -7.836   7.632   3.566  1.00  0.00              
ATOM     88  HA  SER     6      -8.472   8.291   4.132  1.00  0.00              
ATOM     89  CB  SER     6      -7.428   6.501   4.528  1.00  0.00              
ATOM     90  HB1 SER     6      -8.157   5.664   4.454  1.00  0.00              
ATOM     91  HB2 SER     6      -6.484   5.949   4.320  1.00  0.00              
ATOM     92  OG  SER     6      -7.327   6.956   5.864  1.00  0.00              
ATOM     93  HG1 SER     6      -8.041   7.553   6.124  1.00  0.00              
ATOM     94  C   SER     6      -6.548   8.304   3.253  1.00  0.00              
ATOM     95  O   SER     6      -5.727   7.634   2.632  1.00  0.00              
ATOM     96  N   PRO     7      -6.147   9.471   3.663  1.00  0.00              
ATOM     97  CD  PRO     7      -6.645  10.152   4.847  1.00  0.00              
ATOM     98  HD1 PRO     7      -6.672   9.456   5.713  1.00  0.00              
ATOM     99  HD2 PRO     7      -7.698  10.465   4.652  1.00  0.00              
ATOM    100  CA  PRO     7      -4.872  10.042   3.335  1.00  0.00              
ATOM    101  HA  PRO     7      -4.794  10.023   2.261  1.00  0.00              
ATOM    102  CB  PRO     7      -4.837  11.399   4.028  1.00  0.00              
ATOM    103  HB1 PRO     7      -3.755  11.646   4.163  1.00  0.00              
ATOM    104  HB2 PRO     7      -5.404  12.225   3.564  1.00  0.00              
ATOM    105  CG  PRO     7      -5.552  11.094   5.361  1.00  0.00              
ATOM    106  HG1 PRO     7      -4.915  10.573   6.097  1.00  0.00              
ATOM    107  HG2 PRO     7      -5.868  12.096   5.729  1.00  0.00              
ATOM    108  C   PRO     7      -3.764   9.185   3.841  1.00  0.00              
ATOM    109  O   PRO     7      -2.663   9.247   3.288  1.00  0.00              
ATOM    110  N   SER     8      -3.879   8.319   4.865  1.00  0.00              
ATOM    111  HN  SER     8      -4.777   8.374   5.297  1.00  0.00              
ATOM    112  CA  SER     8      -2.938   7.467   5.525  1.00  0.00              
ATOM    113  HA  SER     8      -1.978   7.958   5.504  1.00  0.00              
ATOM    114  CB  SER     8      -3.537   7.030   6.868  1.00  0.00              
ATOM    115  HB1 SER     8      -4.355   6.293   6.694  1.00  0.00              
ATOM    116  HB2 SER     8      -2.798   6.439   7.449  1.00  0.00              
ATOM    117  OG  SER     8      -4.135   8.102   7.577  1.00  0.00              
ATOM    118  HG1 SER     8      -4.673   7.598   8.192  1.00  0.00              
ATOM    119  C   SER     8      -2.780   6.259   4.674  1.00  0.00              
ATOM    120  O   SER     8      -1.664   5.779   4.500  1.00  0.00              
ATOM    121  N   ALA     9      -3.845   5.589   4.172  1.00  0.00              
ATOM    122  HN  ALA     9      -4.749   6.013   4.130  1.00  0.00              
ATOM    123  CA  ALA     9      -3.670   4.542   3.217  1.00  0.00              
ATOM    124  HA  ALA     9      -3.037   3.830   3.707  1.00  0.00              
ATOM    125  CB  ALA     9      -4.951   3.762   2.880  1.00  0.00              
ATOM    126  HB1 ALA     9      -5.226   3.184   3.789  1.00  0.00              
ATOM    127  HB2 ALA     9      -5.756   4.379   2.405  1.00  0.00              
ATOM    128  HB3 ALA     9      -4.701   3.042   2.064  1.00  0.00              
ATOM    129  C   ALA     9      -2.928   4.813   1.958  1.00  0.00              
ATOM    130  O   ALA     9      -2.074   4.121   1.401  1.00  0.00              
ATOM    131  N   LEU    10      -3.003   6.105   1.587  1.00  0.00              
ATOM    132  HN  LEU    10      -3.808   6.541   1.997  1.00  0.00              
ATOM    133  CA  LEU    10      -2.360   6.824   0.529  1.00  0.00              
ATOM    134  HA  LEU    10      -2.364   6.114  -0.280  1.00  0.00              
ATOM    135  CB  LEU    10      -3.138   8.100   0.153  1.00  0.00              
ATOM    136  HB1 LEU    10      -4.194   7.928  -0.144  1.00  0.00              
ATOM    137  HB2 LEU    10      -3.049   8.826   0.989  1.00  0.00              
ATOM    138  CG  LEU    10      -2.699   8.803  -1.144  1.00  0.00              
ATOM    139  HG  LEU    10      -1.592   8.789  -1.123  1.00  0.00              
ATOM    140  CD1 LEU    10      -3.037   7.990  -2.399  1.00  0.00              
ATOM    141 1HD1 LEU    10      -2.742   8.540  -3.323  1.00  0.00              
ATOM    142 2HD1 LEU    10      -2.489   7.028  -2.408  1.00  0.00              
ATOM    143 3HD1 LEU    10      -4.110   7.706  -2.446  1.00  0.00              
ATOM    144  CD2 LEU    10      -3.355  10.191  -1.291  1.00  0.00              
ATOM    145 1HD2 LEU    10      -3.094  10.752  -0.375  1.00  0.00              
ATOM    146 2HD2 LEU    10      -3.056  10.846  -2.138  1.00  0.00              
ATOM    147 3HD2 LEU    10      -4.448  10.167  -1.083  1.00  0.00              
ATOM    148  C   LEU    10      -0.933   7.095   0.847  1.00  0.00              
ATOM    149  O   LEU    10      -0.081   6.786   0.019  1.00  0.00              
ATOM    150  N   GLN    11      -0.587   7.601   2.039  1.00  0.00              
ATOM    151  HN  GLN    11      -1.242   8.152   2.551  1.00  0.00              
ATOM    152  CA  GLN    11       0.751   7.874   2.485  1.00  0.00              
ATOM    153  HA  GLN    11       1.113   8.510   1.696  1.00  0.00              
ATOM    154  CB  GLN    11       0.858   8.706   3.772  1.00  0.00              
ATOM    155  HB1 GLN    11       0.225   9.609   3.672  1.00  0.00              
ATOM    156  HB2 GLN    11       0.454   7.971   4.501  1.00  0.00              
ATOM    157  CG  GLN    11       2.267   9.076   4.212  1.00  0.00              
ATOM    158  HG1 GLN    11       2.840   8.135   4.352  1.00  0.00              
ATOM    159  HG2 GLN    11       2.842   9.463   3.338  1.00  0.00              
ATOM    160  CD  GLN    11       2.550   9.863   5.485  1.00  0.00              
ATOM    161  OE1 GLN    11       2.575  11.077   5.294  1.00  0.00              
ATOM    162  NE2 GLN    11       2.484   9.132   6.631  1.00  0.00              
ATOM    163 1HE2 GLN    11       2.363   9.532   7.545  1.00  0.00              
ATOM    164 2HE2 GLN    11       2.385   8.137   6.635  1.00  0.00              
ATOM    165  C   GLN    11       1.625   6.669   2.573  1.00  0.00              
ATOM    166  O   GLN    11       2.730   6.580   2.030  1.00  0.00              
ATOM    167  N   ASP    12       1.124   5.558   3.132  1.00  0.00              
ATOM    168  HN  ASP    12       0.196   5.514   3.512  1.00  0.00              
ATOM    169  CA  ASP    12       1.941   4.410   3.336  1.00  0.00              
ATOM    170  HA  ASP    12       2.932   4.704   3.674  1.00  0.00              
ATOM    171  CB  ASP    12       1.276   3.313   4.180  1.00  0.00              
ATOM    172  HB1 ASP    12       0.193   3.234   3.955  1.00  0.00              
ATOM    173  HB2 ASP    12       1.680   2.305   3.970  1.00  0.00              
ATOM    174  CG  ASP    12       1.483   3.491   5.682  1.00  0.00              
ATOM    175  OD1 ASP    12       0.478   3.311   6.424  1.00  0.00              
ATOM    176  OD2 ASP    12       2.604   3.902   6.075  1.00  0.00              
ATOM    177  C   ASP    12       2.166   3.706   2.037  1.00  0.00              
ATOM    178  O   ASP    12       3.296   3.231   1.943  1.00  0.00              
ATOM    179  N   LEU    13       1.105   3.687   1.211  1.00  0.00              
ATOM    180  HN  LEU    13       0.199   4.041   1.409  1.00  0.00              
ATOM    181  CA  LEU    13       1.213   3.011  -0.045  1.00  0.00              
ATOM    182  HA  LEU    13       1.447   1.957   0.027  1.00  0.00              
ATOM    183  CB  LEU    13      -0.209   2.943  -0.625  1.00  0.00              
ATOM    184  HB1 LEU    13      -0.741   2.365   0.157  1.00  0.00              
ATOM    185  HB2 LEU    13      -0.575   3.987  -0.582  1.00  0.00              
ATOM    186  CG  LEU    13      -0.379   2.232  -1.975  1.00  0.00              
ATOM    187  HG  LEU    13       0.315   2.592  -2.760  1.00  0.00              
ATOM    188  CD1 LEU    13      -0.210   0.694  -1.953  1.00  0.00              
ATOM    189 1HD1 LEU    13      -0.822   0.171  -1.193  1.00  0.00              
ATOM    190 2HD1 LEU    13      -0.483   0.309  -2.957  1.00  0.00              
ATOM    191 3HD1 LEU    13       0.811   0.418  -1.627  1.00  0.00              
ATOM    192  CD2 LEU    13      -1.791   2.695  -2.390  1.00  0.00              
ATOM    193 1HD2 LEU    13      -2.520   2.237  -1.676  1.00  0.00              
ATOM    194 2HD2 LEU    13      -1.809   3.803  -2.416  1.00  0.00              
ATOM    195 3HD2 LEU    13      -2.014   2.232  -3.378  1.00  0.00              
ATOM    196  C   LEU    13       2.098   3.664  -1.039  1.00  0.00              
ATOM    197  O   LEU    13       2.864   2.929  -1.655  1.00  0.00              
ATOM    198  N   LEU    14       2.090   5.003  -1.175  1.00  0.00              
ATOM    199  HN  LEU    14       1.386   5.544  -0.716  1.00  0.00              
ATOM    200  CA  LEU    14       3.020   5.688  -2.013  1.00  0.00              
ATOM    201  HA  LEU    14       2.893   5.356  -3.030  1.00  0.00              
ATOM    202  CB  LEU    14       2.719   7.201  -2.104  1.00  0.00              
ATOM    203  HB1 LEU    14       2.603   7.489  -1.045  1.00  0.00              
ATOM    204  HB2 LEU    14       3.511   7.769  -2.629  1.00  0.00              
ATOM    205  CG  LEU    14       1.376   7.442  -2.821  1.00  0.00              
ATOM    206  HG  LEU    14       0.499   6.868  -2.434  1.00  0.00              
ATOM    207  CD1 LEU    14       0.843   8.875  -2.651  1.00  0.00              
ATOM    208 1HD1 LEU    14       1.712   9.448  -3.027  1.00  0.00              
ATOM    209 2HD1 LEU    14      -0.077   9.157  -3.208  1.00  0.00              
ATOM    210 3HD1 LEU    14       0.715   9.111  -1.573  1.00  0.00              
ATOM    211  CD2 LEU    14       1.267   7.037  -4.294  1.00  0.00              
ATOM    212 1HD2 LEU    14       0.304   7.222  -4.800  1.00  0.00              
ATOM    213 2HD2 LEU    14       1.895   7.665  -4.969  1.00  0.00              
ATOM    214 3HD2 LEU    14       1.510   5.960  -4.419  1.00  0.00              
ATOM    215  C   LEU    14       4.400   5.276  -1.639  1.00  0.00
[truncated: 24,161,002 more chars]
