# Supplementary material for: Molecular dynamics ensemble refinement of the heterogeneous native state of NCBD using chemical shifts and NOEs
Source: PeerJ. 2018 Jul 4;6:e5125. doi: 10.7717/peerj.5125 (PMC6035720; doi:10.7717/peerj.5125)
Supplement: Data S1 — This file contains input files for running the molecular simulations, and the resulting ensemble of NCBD obtained using NOEs and chemical shifts. [file peerj-06-5125-s005.bz2 › raw_data/CS-NOE/README.txt]

Here the input files for the case with one replica (CS-NOE1), CS-NOE4, CS-NOE4-C22 are reported.
CS-NOE2 and CS-NOE8 can be run using respectively the conf0.gro and conf1.gro from the CS-NOE4 simulation, or duplicating each of the gro file of CS-NOE2 so that eight starting structures can be obtained.
 
One should run all these simulations using the CHARMM22* GROMACS port for the force field and the TIP3P solvent model.
The only exception is CS-NOE4-C22 who requires the old CHARMM22 force field.
