# Supplementary material for: Molecular dynamics ensemble refinement of the heterogeneous native state of NCBD using chemical shifts and NOEs
Source: PeerJ. 2018 Jul 4;6:e5125. doi: 10.7717/peerj.5125 (PMC6035720; doi:10.7717/peerj.5125)
Supplement: Data S1 — This file contains input files for running the molecular simulations, and the resulting ensemble of NCBD obtained using NOEs and chemical shifts. [file peerj-06-5125-s005.bz2 › raw_data/CS-NOE/CS-NOE1/disre.itp]

[ distance_restraints]
;ai     aj      type    index   type'   low      up1            up2     fac
526   672   1 0 1  0.1955   0.4847   15   1
526   678   1 0 1  0.1955   0.4847   15   1
524   672   1 0 1  0.1955   0.4847   15   1
524   678   1 0 1  0.1955   0.4847   15   1
525   672   1 0 1  0.1955   0.4847   15   1
525   678   1 0 1  0.1955   0.4847   15   1
526   674   1 0 1  0.1955   0.4847   15   1
526   680   1 0 1  0.1955   0.4847   15   1
524   674   1 0 1  0.1955   0.4847   15   1
524   680   1 0 1  0.1955   0.4847   15   1
525   674   1 0 1  0.1955   0.4847   15   1
525   680   1 0 1  0.1955   0.4847   15   1
521   568   1 1 1  0.1992   0.652   15   1
520   568   1 1 1  0.1992   0.652   15   1
522   568   1 1 1  0.1992   0.652   15   1
521   567   1 1 1  0.1992   0.652   15   1
520   567   1 1 1  0.1992   0.652   15   1
522   567   1 1 1  0.1992   0.652   15   1
449   674   1 2 1  0.1948   0.4766   15   1
449   680   1 2 1  0.1948   0.4766   15   1
451   674   1 2 1  0.1948   0.4766   15   1
451   680   1 2 1  0.1948   0.4766   15   1
450   674   1 2 1  0.1948   0.4766   15   1
450   680   1 2 1  0.1948   0.4766   15   1
449   672   1 2 1  0.1948   0.4766   15   1
449   678   1 2 1  0.1948   0.4766   15   1
451   672   1 2 1  0.1948   0.4766   15   1
451   678   1 2 1  0.1948   0.4766   15   1
450   672   1 2 1  0.1948   0.4766   15   1
450   678   1 2 1  0.1948   0.4766   15   1
128   115   1 3 1  0.1875   0.4129   15   1
127   115   1 3 1  0.1875   0.4129   15   1
126   115   1 3 1  0.1875   0.4129   15   1
128   116   1 3 1  0.1875   0.4129   15   1
127   116   1 3 1  0.1875   0.4129   15   1
126   116   1 3 1  0.1875   0.4129   15   1
499   567   1 4 1  0.1899   0.4297   15   1
500   567   1 4 1  0.1899   0.4297   15   1
498   567   1 4 1  0.1899   0.4297   15   1
499   568   1 4 1  0.1899   0.4297   15   1
500   568   1 4 1  0.1899   0.4297   15   1
498   568   1 4 1  0.1899   0.4297   15   1
638   674   1 5 1  0.1889   0.4227   15   1
638   680   1 5 1  0.1889   0.4227   15   1
639   674   1 5 1  0.1889   0.4227   15   1
639   680   1 5 1  0.1889   0.4227   15   1
640   674   1 5 1  0.1889   0.4227   15   1
640   680   1 5 1  0.1889   0.4227   15   1
638   672   1 5 1  0.1889   0.4227   15   1
638   678   1 5 1  0.1889   0.4227   15   1
639   672   1 5 1  0.1889   0.4227   15   1
639   678   1 5 1  0.1889   0.4227   15   1
640   672   1 5 1  0.1889   0.4227   15   1
640   678   1 5 1  0.1889   0.4227   15   1
151   141   1 6 1  0.1885   0.4193   15   1
151   143   1 6 1  0.1885   0.4193   15   1
151   142   1 6 1  0.1885   0.4193   15   1
151   145   1 6 1  0.1885   0.4193   15   1
151   146   1 6 1  0.1885   0.4193   15   1
151   147   1 6 1  0.1885   0.4193   15   1
218   222   1 7 1  0.1649   0.3001   15   1
218   223   1 7 1  0.1649   0.3001   15   1
242   208   1 8 1  0.1971   0.5073   15   1
242   209   1 8 1  0.1971   0.5073   15   1
242   210   1 8 1  0.1971   0.5073   15   1
242   212   1 8 1  0.1971   0.5073   15   1
242   213   1 8 1  0.1971   0.5073   15   1
242   214   1 8 1  0.1971   0.5073   15   1
242   193   1 8 1  0.1971   0.5073   15   1
242   195   1 8 1  0.1971   0.5073   15   1
242   194   1 8 1  0.1971   0.5073   15   1
242   499   1 8 1  0.1971   0.5073   15   1
242   500   1 8 1  0.1971   0.5073   15   1
242   498   1 8 1  0.1971   0.5073   15   1
242   267   1 8 1  0.1971   0.5073   15   1
242   265   1 8 1  0.1971   0.5073   15   1
242   266   1 8 1  0.1971   0.5073   15   1
242   223   1 9 1  0.1887   0.4215   15   1
242   222   1 9 1  0.1887   0.4215   15   1
256   266   1 10 1  0.1887   0.4213   15   1
256   265   1 10 1  0.1887   0.4213   15   1
256   267   1 10 1  0.1887   0.4213   15   1
256   271   1 10 1  0.1887   0.4213   15   1
256   269   1 10 1  0.1887   0.4213   15   1
256   270   1 10 1  0.1887   0.4213   15   1
218   212   1 11 1  0.1903   0.4337   15   1
218   213   1 11 1  0.1903   0.4337   15   1
218   214   1 11 1  0.1903   0.4337   15   1
218   208   1 11 1  0.1903   0.4337   15   1
218   209   1 11 1  0.1903   0.4337   15   1
218   210   1 11 1  0.1903   0.4337   15   1
911   906   1 12 1  0.1901   0.4321   15   1
911   907   1 12 1  0.1901   0.4321   15   1
904   907   1 13 1  0.1959   0.4889   15   1
904   906   1 13 1  0.1959   0.4889   15   1
873   861   1 14 1  0.1942   0.4702   15   1
873   875   1 14 1  0.1942   0.4702   15   1
833   817   1 15 1  0.189   0.4236   15   1
833   816   1 15 1  0.189   0.4236   15   1
812   794   1 16 1  0.1934   0.4614   15   1
812   795   1 16 1  0.1934   0.4614   15   1
790   795   1 17 1  0.1915   0.4433   15   1
790   794   1 17 1  0.1915   0.4433   15   1
725   707   1 18 1  0.191   0.439   15   1
725   708   1 18 1  0.191   0.439   15   1
703   707   1 19 1  0.1706   0.3228   15   1
703   708   1 19 1  0.1706   0.3228   15   1
608   623   1 20 1  0.1855   0.3989   15   1
608   622   1 20 1  0.1855   0.3989   15   1
608   621   1 20 1  0.1855   0.3989   15   1
608   617   1 20 1  0.1855   0.3989   15   1
608   618   1 20 1  0.1855   0.3989   15   1
608   619   1 20 1  0.1855   0.3989   15   1
591   584   1 21 1  0.1997   0.5711   15   1
591   583   1 21 1  0.1997   0.5711   15   1
591   599   1 21 1  0.1997   0.5711   15   1
563   567   1 22 1  0.1833   0.3855   15   1
563   568   1 22 1  0.1833   0.3855   15   1
869   863   1 23 1  0.1978   0.5184   15   1
869   864   1 23 1  0.1978   0.5184   15   1
530   515   1 24 1  0.1952   0.481   15   1
530   537   1 24 1  0.1952   0.481   15   1
552   556   1 25 1  0.1706   0.3228   15   1
552   557   1 25 1  0.1706   0.3228   15   1
443   449   1 26 1  0.176   0.3466   15   1
443   451   1 26 1  0.176   0.3466   15   1
443   450   1 26 1  0.176   0.3466   15   1
459   449   1 26 1  0.176   0.3466   15   1
459   451   1 26 1  0.176   0.3466   15   1
459   450   1 26 1  0.176   0.3466   15   1
627   563   1 27 1  0.1981   0.5239   15   1
627   654   1 27 1  0.1981   0.5239   15   1
627   617   1 28 1  0.1913   0.4415   15   1
627   618   1 28 1  0.1913   0.4415   15   1
627   619   1 28 1  0.1913   0.4415   15   1
627   623   1 28 1  0.1913   0.4415   15   1
627   622   1 28 1  0.1913   0.4415   15   1
627   621   1 28 1  0.1913   0.4415   15   1
242   208   1 29 1  0.1971   0.5069   15   1
242   209   1 29 1  0.1971   0.5069   15   1
242   210   1 29 1  0.1971   0.5069   15   1
242   271   1 29 1  0.1971   0.5069   15   1
242   269   1 29 1  0.1971   0.5069   15   1
242   270   1 29 1  0.1971   0.5069   15   1
242   266   1 29 1  0.1971   0.5069   15   1
242   265   1 29 1  0.1971   0.5069   15   1
242   267   1 29 1  0.1971   0.5069   15   1
151   132   1 30 1  0.1677   0.3109   15   1
168   151   1 30 1  0.1677   0.3109   15   1
199   222   1 31 1  0.0   0.6   15   1
199   223   1 31 1  0.0   0.6   15   1
218   204   1 32 1  0.1826   0.381   15   1
218   206   1 32 1  0.1826   0.381   15   1
664   708   1 33 1  0.1989   0.5407   15   1
664   707   1 33 1  0.1989   0.5407   15   1
766   674   1 34 1  0.1694   0.3178   15   1
766   680   1 34 1  0.1694   0.3178   15   1
766   672   1 34 1  0.1694   0.3178   15   1
766   678   1 34 1  0.1694   0.3178   15   1
526   515   1 35 1  0.1822   0.379   15   1
524   515   1 35 1  0.1822   0.379   15   1
525   515   1 35 1  0.1822   0.379   15   1
526   516   1 36 1  0.1731   0.3333   15   1
524   516   1 36 1  0.1731   0.3333   15   1
525   516   1 36 1  0.1731   0.3333   15   1
526   632   1 37 1  0.1981   0.5233   15   1
524   632   1 37 1  0.1981   0.5233   15   1
525   632   1 37 1  0.1981   0.5233   15   1
526   631   1 37 1  0.1981   0.5233   15   1
524   631   1 37 1  0.1981   0.5233   15   1
525   631   1 37 1  0.1981   0.5233   15   1
526   634   1 38 1  0.198   0.5232   15   1
524   634   1 38 1  0.198   0.5232   15   1
525   634   1 38 1  0.198   0.5232   15   1
526   635   1 38 1  0.198   0.5232   15   1
524   635   1 38 1  0.198   0.5232   15   1
525   635   1 38 1  0.198   0.5232   15   1
526   461   1 39 1  0.1915   0.4435   15   1
524   461   1 39 1  0.1915   0.4435   15   1
525   461   1 39 1  0.1915   0.4435   15   1
526   513   1 40 1  0.1949   0.4775   15   1
524   513   1 40 1  0.1949   0.4775   15   1
525   513   1 40 1  0.1949   0.4775   15   1
521   515   1 41 1  0.1768   0.3506   15   1
520   515   1 41 1  0.1768   0.3506   15   1
522   515   1 41 1  0.1768   0.3506   15   1
521   613   1 42 1  0.181   0.3726   15   1
520   613   1 42 1  0.181   0.3726   15   1
522   613   1 42 1  0.181   0.3726   15   1
521   518   1 43 1  0.1647   0.2989   15   1
520   518   1 43 1  0.1647   0.2989   15   1
522   518   1 43 1  0.1647   0.2989   15   1
521   632   1 44 1  0.1895   0.4275   15   1
520   632   1 44 1  0.1895   0.4275   15   1
522   632   1 44 1  0.1895   0.4275   15   1
521   631   1 44 1  0.1895   0.4275   15   1
520   631   1 44 1  0.1895   0.4275   15   1
522   631   1 44 1  0.1895   0.4275   15   1
521   634   1 45 1  0.1927   0.4543   15   1
520   634   1 45 1  0.1927   0.4543   15   1
522   634   1 45 1  0.1927   0.4543   15   1
521   635   1 45 1  0.1927   0.4543   15   1
520   635   1 45 1  0.1927   0.4543   15   1
522   635   1 45 1  0.1927   0.4543   15   1
521   668   1 46 1  0.1961   0.4919   15   1
520   668   1 46 1  0.1961   0.4919   15   1
522   668   1 46 1  0.1961   0.4919   15   1
521   669   1 47 1  0.1986   0.534   15   1
520   669   1 47 1  0.1986   0.534   15   1
522   669   1 47 1  0.1986   0.534   15   1
521   513   1 48 1  0.1679   0.3117   15   1
520   513   1 48 1  0.1679   0.3117   15   1
522   513   1 48 1  0.1679   0.3117   15   1
521   629   1 49 1  0.1836   0.3872   15   1
520   629   1 49 1  0.1836   0.3872   15   1
522   629   1 49 1  0.1836   0.3872   15   1
521   672   1 50 1  0.1909   0.4385   15   1
521   678   1 50 1  0.1909   0.4385   15   1
520   672   1 50 1  0.1909   0.4385   15   1
520   678   1 50 1  0.1909   0.4385   15   1
522   672   1 50 1  0.1909   0.4385   15   1
522   678   1 50 1  0.1909   0.4385   15   1
521   455   1 51 1  0.0   0.6   15   1
521   454   1 51 1  0.0   0.6   15   1
521   453   1 51 1  0.0   0.6   15   1
520   455   1 51 1  0.0   0.6   15   1
520   454   1 51 1  0.0   0.6   15   1
520   453   1 51 1  0.0   0.6   15   1
522   455   1 51 1  0.0   0.6   15   1
522   454   1 51 1  0.0   0.6   15   1
522   453   1 51 1  0.0   0.6   15   1
455   250   1 52 1  0.1661   0.3049   15   1
455   252   1 52 1  0.1661   0.3049   15   1
455   251   1 52 1  0.1661   0.3049   15   1
454   250   1 52 1  0.1661   0.3049   15   1
454   252   1 52 1  0.1661   0.3049   15   1
454   251   1 52 1  0.1661   0.3049   15   1
453   250   1 52 1  0.1661   0.3049   15   1
453   252   1 52 1  0.1661   0.3049   15   1
453   251   1 52 1  0.1661   0.3049   15   1
455   526   1 53 1  0.1951   0.4789   15   1
455   524   1 53 1  0.1951   0.4789   15   1
455   525   1 53 1  0.1951   0.4789   15   1
454   526   1 53 1  0.1951   0.4789   15   1
454   524   1 53 1  0.1951   0.4789   15   1
454   525   1 53 1  0.1951   0.4789   15   1
453   526   1 53 1  0.1951   0.4789   15   1
453   524   1 53 1  0.1951   0.4789   15   1
453   525   1 53 1  0.1951   0.4789   15   1
455   261   1 54 1  0.1892   0.4244   15   1
454   261   1 54 1  0.1892   0.4244   15   1
453   261   1 54 1  0.1892   0.4244   15   1
455   263   1 55 1  0.1841   0.3903   15   1
454   263   1 55 1  0.1841   0.3903   15   1
453   263   1 55 1  0.1841   0.3903   15   1
455   496   1 56 1  0.1927   0.4541   15   1
454   496   1 56 1  0.1927   0.4541   15   1
453   496   1 56 1  0.1927   0.4541   15   1
455   447   1 57 1  0.1602   0.2828   15   1
454   447   1 57 1  0.1602   0.2828   15   1
453   447   1 57 1  0.1602   0.2828   15   1
455   382   1 58 1  0.1921   0.4485   15   1
454   382   1 58 1  0.1921   0.4485   15   1
453   382   1 58 1  0.1921   0.4485   15   1
455   383   1 58 1  0.1921   0.4485   15   1
454   383   1 58 1  0.1921   0.4485   15   1
453   383   1 58 1  0.1921   0.4485   15   1
455   431   1 59 1  0.1847   0.3939   15   1
454   431   1 59 1  0.1847   0.3939   15   1
453   431   1 59 1  0.1847   0.3939   15   1
455   430   1 59 1  0.1847   0.3939   15   1
454   430   1 59 1  0.1847   0.3939   15   1
453   430   1 59 1  0.1847   0.3939   15   1
455   445   1 60 1  0.1697   0.3191   15   1
454   445   1 60 1  0.1697   0.3191   15   1
453   445   1 60 1  0.1697   0.3191   15   1
455   461   1 61 1  0.0   0.6   15   1
454   461   1 61 1  0.0   0.6   15   1
453   461   1 61 1  0.0   0.6   15   1
455   258   1 62 1  0.1878   0.415   15   1
454   258   1 62 1  0.1878   0.415   15   1
453   258   1 62 1  0.1878   0.415   15   1
455   246   1 63 1  0.1932   0.4592   15   1
454   246   1 63 1  0.1932   0.4592   15   1
453   246   1 63 1  0.1932   0.4592   15   1
449   526   1 64 1  0.1734   0.3348   15   1
449   524   1 64 1  0.1734   0.3348   15   1
449   525   1 64 1  0.1734   0.3348   15   1
451   526   1 64 1  0.1734   0.3348   15   1
451   524   1 64 1  0.1734   0.3348   15   1
451   525   1 64 1  0.1734   0.3348   15   1
450   526   1 64 1  0.1734   0.3348   15   1
450   524   1 64 1  0.1734   0.3348   15   1
450   525   1 64 1  0.1734   0.3348   15   1
449   455   1 65 1  0.1579   0.2749   15   1
449   454   1 65 1  0.1579   0.2749   15   1
449   453   1 65 1  0.1579   0.2749   15   1
451   455   1 65 1  0.1579   0.2749   15   1
451   454   1 65 1  0.1579   0.2749   15   1
451   453   1 65 1  0.1579   0.2749   15   1
450   455   1 65 1  0.1579   0.2749   15   1
450   454   1 65 1  0.1579   0.2749   15   1
450   453   1 65 1  0.1579   0.2749   15   1
449   447   1 66 1  0.165   0.3006   15   1
451   447   1 66 1  0.165   0.3006   15   1
450   447   1 66 1  0.165   0.3006   15   1
449   516   1 67 1  0.1824   0.3804   15   1
451   516   1 67 1  0.1824   0.3804   15   1
450   516   1 67 1  0.1824   0.3804   15   1
449   261   1 68 1  0.1923   0.4507   15   1
451   261   1 68 1  0.1923   0.4507   15   1
450   261   1 68 1  0.1923   0.4507   15   1
449   445   1 69 1  0.1766   0.3498   15   1
451   445   1 69 1  0.1766   0.3498   15   1
450   445   1 69 1  0.1766   0.3498   15   1
449   461   1 70 1  0.1904   0.4348   15   1
451   461   1 70 1  0.1904   0.4348   15   1
450   461   1 70 1  0.1904   0.4348   15   1
449   258   1 71 1  0.1975   0.5125   15   1
451   258   1 71 1  0.1975   0.5125   15   1
450   258   1 71 1  0.1975   0.5125   15   1
449   496   1 72 1  0.1834   0.386   15   1
451   496   1 72 1  0.1834   0.386   15   1
450   496   1 72 1  0.1834   0.386   15   1
449   518   1 73 1  0.0   0.6   15   1
451   518   1 73 1  0.0   0.6   15   1
450   518   1 73 1  0.0   0.6   15   1
449   250   1 74 1  0.1827   0.3821   15   1
449   252   1 74 1  0.1827   0.3821   15   1
449   251   1 74 1  0.1827   0.3821   15   1
451   250   1 74 1  0.1827   0.3821   15   1
451   252   1 74 1  0.1827   0.3821   15   1
451   251   1 74 1  0.1827   0.3821   15   1
450   250   1 74 1  0.1827   0.3821   15   1
450   252   1 74 1  0.1827   0.3821   15   1
450   251   1 74 1  0.1827   0.3821   15   1
250   222   1 75 1  0.1935   0.4625   15   1
252   222   1 75 1  0.1935   0.4625   15   1
251   222   1 75 1  0.1935   0.4625   15   1
250   447   1 76 1  0.0   0.6   15   1
252   447   1 76 1  0.0   0.6   15   1
251   447   1 76 1  0.0   0.6   15   1
250   431   1 77 1  0.1773   0.3533   15   1
252   431   1 77 1  0.1773   0.3533   15   1
251   431   1 77 1  0.1773   0.3533   15   1
250   430   1 77 1  0.1773   0.3533   15   1
252   430   1 77 1  0.1773   0.3533   15   1
251   430   1 77 1  0.1773   0.3533   15   1
250   363   1 78 1  0.1851   0.3965   15   1
252   363   1 78 1  0.1851   0.3965   15   1
251   363   1 78 1  0.1851   0.3965   15   1
250   362   1 78 1  0.1851   0.3965   15   1
252   362   1 78 1  0.1851   0.3965   15   1
251   362   1 78 1  0.1851   0.3965   15   1
250   503   1 79 1  0.1931   0.4577   15   1
252   503   1 79 1  0.1931   0.4577   15   1
251   503   1 79 1  0.1931   0.4577   15   1
250   445   1 80 1  0.1988   0.5384   15   1
252   445   1 80 1  0.1988   0.5384   15   1
251   445   1 80 1  0.1988   0.5384   15   1
250   244   1 81 1  0.1677   0.3109   15   1
252   244   1 81 1  0.1677   0.3109   15   1
251   244   1 81 1  0.1677   0.3109   15   1
250   246   1 82 1  0.1672   0.3088   15   1
252   246   1 82 1  0.1672   0.3088   15   1
251   246   1 82 1  0.1672   0.3088   15   1
776   768   1 83 1  0.1574   0.2736   15   1
774   768   1 83 1  0.1574   0.2736   15   1
775   768   1 83 1  0.1574   0.2736   15   1
648   646   1 84 1  0.1564   0.2702   15   1
649   646   1 84 1  0.1564   0.2702   15   1
650   646   1 84 1  0.1564   0.2702   15   1
659   656   1 85 1  0.1586   0.2772   15   1
660   656   1 85 1  0.1586   0.2772   15   1
658   656   1 85 1  0.1586   0.2772   15   1
128   124   1 86 1  0.1588   0.2778   15   1
127   124   1 86 1  0.1588   0.2778   15   1
126   124   1 86 1  0.1588   0.2778   15   1
128   568   1 87 1  0.1948   0.4764   15   1
127   568   1 87 1  0.1948   0.4764   15   1
126   568   1 87 1  0.1948   0.4764   15   1
128   567   1 87 1  0.1948   0.4764   15   1
127   567   1 87 1  0.1948   0.4764   15   1
126   567   1 87 1  0.1948   0.4764   15   1
648   593   1 88 1  0.1687   0.3151   15   1
649   593   1 88 1  0.1687   0.3151   15   1
650   593   1 88 1  0.1687   0.3151   15   1
648   632   1 89 1  0.0   0.6   15   1
649   632   1 89 1  0.0   0.6   15   1
650   632   1 89 1  0.0   0.6   15   1
648   598   1 90 1  0.1983   0.5271   15   1
649   598   1 90 1  0.1983   0.5271   15   1
650   598   1 90 1  0.1983   0.5271   15   1
648   599   1 91 1  0.1984   0.5306   15   1
649   599   1 91 1  0.1984   0.5306   15   1
650   599   1 91 1  0.1984   0.5306   15   1
648   716   1 92 1  0.1999   0.5799   15   1
649   716   1 92 1  0.1999   0.5799   15   1
650   716   1 92 1  0.1999   0.5799   15   1
648   717   1 92 1  0.1999   0.5799   15   1
649   717   1 92 1  0.1999   0.5799   15   1
650   717   1 92 1  0.1999   0.5799   15   1
786   782   1 93 1  0.1559   0.2685   15   1
785   782   1 93 1  0.1559   0.2685   15   1
784   782   1 93 1  0.1559   0.2685   15   1
853   851   1 94 1  0.1528   0.2586   15   1
855   851   1 94 1  0.1528   0.2586   15   1
854   851   1 94 1  0.1528   0.2586   15   1
499   494   1 95 1  0.1741   0.3381   15   1
500   494   1 95 1  0.1741   0.3381   15   1
498   494   1 95 1  0.1741   0.3381   15   1
499   513   1 96 1  0.1865   0.4053   15   1
500   513   1 96 1  0.1865   0.4053   15   1
498   513   1 96 1  0.1865   0.4053   15   1
499   445   1 97 1  0.1993   0.5541   15   1
500   445   1 97 1  0.1993   0.5541   15   1
498   445   1 97 1  0.1993   0.5541   15   1
499   496   1 98 1  0.1588   0.278   15   1
500   496   1 98 1  0.1588   0.278   15   1
498   496   1 98 1  0.1588   0.278   15   1
499   503   1 99 1  0.1617   0.2883   15   1
500   503   1 99 1  0.1617   0.2883   15   1
498   503   1 99 1  0.1617   0.2883   15   1
75   69   1 100 1  0.1814   0.3746   15   1
73   69   1 100 1  0.1814   0.3746   15   1
74   69   1 100 1  0.1814   0.3746   15   1
75   77   1 101 1  0.1722   0.3296   15   1
73   77   1 101 1  0.1722   0.3296   15   1
74   77   1 101 1  0.1722   0.3296   15   1
691   705   1 102 1  0.188   0.4166   15   1
692   705   1 102 1  0.188   0.4166   15   1
690   705   1 102 1  0.188   0.4166   15   1
691   686   1 103 1  0.176   0.3466   15   1
692   686   1 103 1  0.176   0.3466   15   1
690   686   1 103 1  0.176   0.3466   15   1
691   688   1 104 1  0.1604   0.2838   15   1
692   688   1 104 1  0.1604   0.2838   15   1
690   688   1 104 1  0.1604   0.2838   15   1
691   694   1 105 1  0.1746   0.3402   15   1
692   694   1 105 1  0.1746   0.3402   15   1
690   694   1 105 1  0.1746   0.3402   15   1
691   695   1 106 1  0.1734   0.335   15   1
692   695   1 106 1  0.1734   0.335   15   1
690   695   1 106 1  0.1734   0.335   15   1
507   182   1 107 1  0.1807   0.3705   15   1
506   182   1 107 1  0.1807   0.3705   15   1
505   182   1 107 1  0.1807   0.3705   15   1
507   246   1 108 1  0.1934   0.4612   15   1
506   246   1 108 1  0.1934   0.4612   15   1
505   246   1 108 1  0.1934   0.4612   15   1
507   445   1 109 1  0.182   0.3782   15   1
506   445   1 109 1  0.182   0.3782   15   1
505   445   1 109 1  0.182   0.3782   15   1
507   494   1 110 1  0.1915   0.4435   15   1
506   494   1 110 1  0.1915   0.4435   15   1
505   494   1 110 1  0.1915   0.4435   15   1
507   172   1 111 1  0.1961   0.4921   15   1
506   172   1 111 1  0.1961   0.4921   15   1
505   172   1 111 1  0.1961   0.4921   15   1
507   173   1 112 1  0.1893   0.4257   15   1
506   173   1 112 1  0.1893   0.4257   15   1
505   173   1 112 1  0.1893   0.4257   15   1
80   71   1 113 1  0.1745   0.3397   15   1
81   71   1 113 1  0.1745   0.3397   15   1
82   71   1 113 1  0.1745   0.3397   15   1
507   502   1 114 1  0.1606   0.2842   15   1
506   502   1 114 1  0.1606   0.2842   15   1
505   502   1 114 1  0.1606   0.2842   15   1
80   599   1 115 1  0.197   0.5046   15   1
81   599   1 115 1  0.197   0.5046   15   1
82   599   1 115 1  0.197   0.5046   15   1
80   69   1 116 1  0.1952   0.4806   15   1
81   69   1 116 1  0.1952   0.4806   15   1
82   69   1 116 1  0.1952   0.4806   15   1
697   646   1 117 1  0.1889   0.4229   15   1
699   646   1 117 1  0.1889   0.4229   15   1
698   646   1 117 1  0.1889   0.4229   15   1
697   686   1 118 1  0.1909   0.4385   15   1
699   686   1 118 1  0.1909   0.4385   15   1
698   686   1 118 1  0.1909   0.4385   15   1
697   634   1 119 1  0.1844   0.3918   15   1
699   634   1 119 1  0.1844   0.3918   15   1
698   634   1 119 1  0.1844   0.3918   15   1
697   635   1 119 1  0.1844   0.3918   15   1
699   635   1 119 1  0.1844   0.3918   15   1
698   635   1 119 1  0.1844   0.3918   15   1
697   695   1 120 1  0.1657   0.3027   15   1
699   695   1 120 1  0.1657   0.3027   15   1
698   695   1 120 1  0.1657   0.3027   15   1
526   638   1 121 1  0.1795   0.3639   15   1
526   639   1 121 1  0.1795   0.3639   15   1
526   640   1 121 1  0.1795   0.3639   15   1
524   638   1 121 1  0.1795   0.3639   15   1
524   639   1 121 1  0.1795   0.3639   15   1
524   640   1 121 1  0.1795   0.3639   15   1
525   638   1 121 1  0.1795   0.3639   15   1
525   639   1 121 1  0.1795   0.3639   15   1
525   640   1 121 1  0.1795   0.3639   15   1
521   638   1 122 1  0.0   0.6   15   1
521   639   1 122 1  0.0   0.6   15   1
521   640   1 122 1  0.0   0.6   15   1
520   638   1 122 1  0.0   0.6   15   1
520   639   1 122 1  0.0   0.6   15   1
520   640   1 122 1  0.0   0.6   15   1
522   638   1 122 1  0.0   0.6   15   1
522   639   1 122 1  0.0   0.6   15   1
522   640   1 122 1  0.0   0.6   15   1
638   695   1 123 1  0.1949   0.4775   15   1
639   695   1 123 1  0.1949   0.4775   15   1
640   695   1 123 1  0.1949   0.4775   15   1
638   515   1 124 1  0.1853   0.3975   15   1
639   515   1 124 1  0.1853   0.3975   15   1
640   515   1 124 1  0.1853   0.3975   15   1
638   694   1 125 1  0.1815   0.3751   15   1
639   694   1 125 1  0.1815   0.3751   15   1
640   694   1 125 1  0.1815   0.3751   15   1
638   466   1 126 1  0.182   0.3778   15   1
639   466   1 126 1  0.182   0.3778   15   1
640   466   1 126 1  0.182   0.3778   15   1
638   463   1 127 1  0.1925   0.4523   15   1
639   463   1 127 1  0.1925   0.4523   15   1
640   463   1 127 1  0.1925   0.4523   15   1
638   516   1 128 1  0.1808   0.3714   15   1
639   516   1 128 1  0.1808   0.3714   15   1
640   516   1 128 1  0.1808   0.3714   15   1
638   535   1 129 1  0.0   0.6   15   1
639   535   1 129 1  0.0   0.6   15   1
640   535   1 129 1  0.0   0.6   15   1
638   534   1 129 1  0.0   0.6   15   1
639   534   1 129 1  0.0   0.6   15   1
640   534   1 129 1  0.0   0.6   15   1
638   632   1 130 1  0.0   0.6   15   1
639   632   1 130 1  0.0   0.6   15   1
640   632   1 130 1  0.0   0.6   15   1
638   631   1 130 1  0.0   0.6   15   1
639   631   1 130 1  0.0   0.6   15   1
640   631   1 130 1  0.0   0.6   15   1
638   634   1 131 1  0.1744   0.339   15   1
639   634   1 131 1  0.1744   0.339   15   1
640   634   1 131 1  0.1744   0.339   15   1
638   635   1 131 1  0.1744   0.339   15   1
639   635   1 131 1  0.1744   0.339   15   1
640   635   1 131 1  0.1744   0.339   15   1
638   461   1 132 1  0.1928   0.4548   15   1
639   461   1 132 1  0.1928   0.4548   15   1
640   461   1 132 1  0.1928   0.4548   15   1
638   532   1 133 1  0.1887   0.4211   15   1
639   532   1 133 1  0.1887   0.4211   15   1
640   532   1 133 1  0.1887   0.4211   15   1
638   629   1 134 1  0.193   0.4568   15   1
639   629   1 134 1  0.193   0.4568   15   1
640   629   1 134 1  0.193   0.4568   15   1
638   480   1 135 1  0.1961   0.4925   15   1
639   480   1 135 1  0.1961   0.4925   15   1
640   480   1 135 1  0.1961   0.4925   15   1
67   58   1 136 1  0.1819   0.3775   15   1
67   69   1 137 1  0.1955   0.4849   15   1
67   61   1 138 1  0.1972   0.5088   15   1
67   60   1 138 1  0.1972   0.5088   15   1
67   71   1 139 1  0.1893   0.4259   15   1
67   77   1 140 1  0.1965   0.4977   15   1
86   75   1 141 1  0.2   0.5826   15   1
86   73   1 141 1  0.2   0.5826   15   1
86   74   1 141 1  0.2   0.5826   15   1
86   128   1 142 1  0.1999   0.5857   15   1
86   127   1 142 1  0.1999   0.5857   15   1
86   126   1 142 1  0.1999   0.5857   15   1
86   71   1 143 1  0.1975   0.6927   15   1
86   69   1 144 1  0.1896   0.4278   15   1
86   91   1 145 1  0.1999   0.5859   15   1
86   90   1 145 1  0.1999   0.5859   15   1
122   124   1 146 1  0.1895   0.4271   15   1
122   115   1 147 1  0.1987   0.5351   15   1
122   116   1 148 1  0.1996   0.565   15   1
132   124   1 149 1  0.1924   0.4512   15   1
132   134   1 150 1  0.1838   0.3888   15   1
132   156   1 151 1  0.1963   0.4959   15   1
132   155   1 151 1  0.1963   0.4959   15   1
132   139   1 152 1  0.1724   0.3308   15   1
132   128   1 153 1  0.1804   0.3694   15   1
132   127   1 153 1  0.1804   0.3694   15   1
132   126   1 153 1  0.1804   0.3694   15   1
151   128   1 154 1  0.1939   0.4655   15   1
151   127   1 154 1  0.1939   0.4655   15   1
151   126   1 154 1  0.1939   0.4655   15   1
151   139   1 155 1  0.0   0.6   15   1
151   137   1 156 1  0.1791   0.3621   15   1
151   156   1 157 1  0.1624   0.2908   15   1
151   155   1 157 1  0.1624   0.2908   15   1
151   158   1 158 1  0.1785   0.3591   15   1
151   159   1 158 1  0.1785   0.3591   15   1
151   153   1 159 1  0.1777   0.3551   15   1
151   113   1 160 1  0.1899   0.4297   15   1
151   134   1 161 1  0.187   0.4088   15   1
168   156   1 162 1  0.1805   0.3697   15   1
168   156   1 162 1  0.1805   0.3697   15   1
168   173   1 163 1  0.1853   0.3979   15   1
168   172   1 164 1  0.1789   0.3611   15   1
168   170   1 165 1  0.1837   0.3879   15   1
168   124   1 166 1  0.1896   0.428   15   1
180   226   1 167 1  0.0   0.6   15   1
180   184   1 168 1  0.187   0.4092   15   1
180   185   1 169 1  0.1877   0.4141   15   1
180   173   1 170 1  0.1985   0.5325   15   1
180   172   1 171 1  0.1972   0.508   15   1
180   182   1 172 1  0.1885   0.4197   15   1
199   208   1 173 1  0.177   0.352   15   1
199   209   1 173 1  0.177   0.352   15   1
199   210   1 173 1  0.177   0.352   15   1
199   203   1 174 1  0.1838   0.3882   15   1
199   204   1 175 1  0.1654   0.3018   15   1
199   185   1 176 1  0.176   0.347   15   1
199   201   1 177 1  0.1796   0.3646   15   1
199   182   1 178 1  0.1859   0.4013   15   1
409   411   1 179 1  0.174   0.3374   15   1
218   220   1 180 1  0.1731   0.3335   15   1
218   229   1 181 1  0.1983   0.5283   15   1
242   204   1 182 1  0.0   0.6   15   1
242   246   1 183 1  0.1856   0.3998   15   1
242   244   1 184 1  0.1814   0.375   15   1
256   246   1 185 1  0.1941   0.4693   15   1
256   258   1 186 1  0.1875   0.4123   15   1
256   260   1 187 1  0.1778   0.3556   15   1
256   261   1 188 1  0.1914   0.4422   15   1
256   250   1 189 1  0.1987   0.5357   15   1
256   252   1 189 1  0.1987   0.5357   15   1
256   251   1 189 1  0.1987   0.5357   15   1
275   267   1 190 1  0.1995   0.5593   15   1
275   265   1 190 1  0.1995   0.5593   15   1
275   266   1 190 1  0.1995   0.5593   15   1
275   282   1 191 1  0.1963   0.4945   15   1
275   283   1 192 1  0.1916   0.4446   15   1
275   286   1 193 1  0.1993   0.5527   15   1
275   280   1 194 1  0.1829   0.3831   15   1
275   279   1 195 1  0.1921   0.4489   15   1
275   258   1 196 1  0.1914   0.4426   15   1
275   277   1 197 1  0.19   0.4308   15   1
275   256   1 198 1  0.1931   0.4587   15   1
297   277   1 199 1  0.1966   0.498   15   1
297   299   1 200 1  0.1915   0.4441   15   1
358   363   1 201 1  0.1984   0.53   15   1
358   362   1 201 1  0.1984   0.53   15   1
375   377   1 202 1  0.1836   0.3872   15   1
375   360   1 203 1  0.1868   0.4082   15   1
375   363   1 204 1  0.1887   0.4209   15   1
375   362   1 204 1  0.1887   0.4209   15   1
392   397   1 205 1  0.183   0.3842   15   1
392   567   1 205 1  0.183   0.3842   15   1
392   399   1 206 1  0.1864   0.4048   15   1
392   400   1 206 1  0.1864   0.4048   15   1
392   394   1 207 1  0.19   0.431   15   1
392   377   1 208 1  0.1947   0.4753   15   1
392   375   1 209 1  0.1806   0.3706   15   1
218   225   1 210 1  0.1839   0.3889   15   1
409   394   1 211 1  0.1941   0.4683   15   1
409   392   1 212 1  0.1838   0.3884   15   1
492   499   1 213 1  0.1806   0.3704   15   1
492   500   1 213 1  0.1806   0.3704   15   1
492   498   1 213 1  0.1806   0.3704   15   1
492   496   1 214 1  0.173   0.333   15   1
492   483   1 215 1  0.1891   0.4241   15   1
492   482   1 216 1  0.1882   0.4176   15   1
492   445   1 217 1  0.1963   0.4955   15   1
492   494   1 218 1  0.1856   0.3998   15   1
492   480   1 219 1  0.1958   0.4892   15   1
492   478   1 220 1  0.1817   0.3761   15   1
492   511   1 221 1  0.1775   0.3543   15   1
478   480   1 222 1  0.1879   0.4151   15   1
478   428   1 223 1  0.1941   0.4685   15   1
478   461   1 224 1  0.1957   0.4877   15   1
478   482   1 225 1  0.1795   0.3641   15   1
478   463   1 226 1  0.1929   0.4565   15   1
478   499   1 227 1  0.0   0.6   15   1
478   500   1 227 1  0.0   0.6   15   1
478   498   1 227 1  0.0   0.6   15   1
478   459   1 228 1  0.1784   0.3588   15   1
86   78   1 229 1  0.1991   0.6553   15   1
132   101   1 230 1  0.1959   0.4895   15   1
168   158   1 231 1  0.1972   0.5092   15   1
168   159   1 231 1  0.1972   0.5092   15   1
511   513   1 232 1  0.1761   0.3475   15   1
168   151   1 233 1  0.1678   0.3112   15   1
180   124   1 234 1  0.1998   0.5768   15   1
180   170   1 235 1  0.1996   0.5672   15   1
199   180   1 236 1  0.1848   0.395   15   1
218   199   1 237 1  0.1833   0.3855   15   1
218   204   1 238 1  0.1777   0.3549   15   1
218   226   1 239 1  0.1904   0.4338   15   1
218   203   1 240 1  0.1874   0.4118   15   1
322   324   1 241 1  0.1888   0.422   15   1
322   315   1 242 1  0.2   0.5936   15   1
322   314   1 243 1  0.2   0.6134   15   1
358   348   1 244 1  0.1996   0.6366   15   1
911   915   1 245 1  0.1942   0.4696   15   1
911   913   1 246 1  0.1987   0.5375   15   1
904   894   1 247 1  0.1955   0.4843   15   1
873   880   1 248 1  0.1989   0.5403   15   1
873   881   1 248 1  0.1989   0.5403   15   1
873   877   1 249 1  0.1997   0.5695   15   1
873   878   1 250 1  0.1933   0.4599   15   1
873   864   1 251 1  0.1999   0.5893   15   1
873   863   1 251 1  0.1999   0.5893   15   1
478   496   1 252 1  0.1974   0.5106   15   1
849   837   1 253 1  0.197   0.506   15   1
849   851   1 254 1  0.1935   0.4625   15   1
849   853   1 255 1  0.1835   0.3863   15   1
849   855   1 255 1  0.1835   0.3863   15   1
849   854   1 255 1  0.1835   0.3863   15   1
833   814   1 256 1  0.1732   0.334   15   1
833   835   1 257 1  0.1891   0.4245   15   1
833   840   1 258 1  0.1797   0.3659   15   1
833   839   1 258 1  0.1797   0.3659   15   1
833   841   1 258 1  0.1797   0.3659   15   1
812   817   1 259 1  0.1831   0.3843   15   1
812   792   1 260 1  0.1844   0.3918   15   1
812   814   1 261 1  0.1937   0.4643   15   1
812   798   1 262 1  0.1996   0.5658   15   1
812   797   1 262 1  0.1996   0.5658   15   1
790   786   1 263 1  0.1967   0.5011   15   1
790   785   1 263 1  0.1967   0.5011   15   1
790   784   1 263 1  0.1967   0.5011   15   1
790   782   1 264 1  0.1866   0.4064   15   1
780   786   1 265 1  0.1948   0.4758   15   1
780   785   1 265 1  0.1948   0.4758   15   1
780   784   1 265 1  0.1948   0.4758   15   1
780   768   1 266 1  0.1894   0.4266   15   1
725   714   1 267 1  0.1996   0.563   15   1
725   730   1 268 1  0.1833   0.3853   15   1
725   733   1 269 1  0.1954   0.4822   15   1
725   705   1 270 1  0.1865   0.4061   15   1
725   727   1 271 1  0.1886   0.4208   15   1
725   659   1 272 1  0.1993   0.5545   15   1
725   660   1 272 1  0.1993   0.5545   15   1
725   658   1 272 1  0.1993   0.5545   15   1
703   691   1 273 1  0.1905   0.4347   15   1
703   692   1 273 1  0.1905   0.4347   15   1
703   690   1 273 1  0.1905   0.4347   15   1
703   688   1 274 1  0.1818   0.3768   15   1
684   688   1 275 1  0.1851   0.3965   15   1
684   695   1 276 1  0.1924   0.451   15   1
684   691   1 277 1  0.1892   0.4252   15   1
684   692   1 277 1  0.1892   0.4252   15   1
684   690   1 277 1  0.1892   0.4252   15   1
664   617   1 278 1  0.1898   0.4298   15   1
664   618   1 278 1  0.1898   0.4298   15   1
664   619   1 278 1  0.1898   0.4298   15   1
703   695   1 279 1  0.1986   0.5332   15   1
703   711   1 280 1  0.1925   0.4521   15   1
703   710   1 281 1  0.1912   0.4414   15   1
703   694   1 282 1  0.1937   0.4649   15   1
703   686   1 283 1  0.1896   0.4284   15   1
684   686   1 284 1  0.1945   0.4721   15   1
664   669   1 285 1  0.1847   0.3939   15   1
664   668   1 286 1  0.1835   0.3869   15   1
703   705   1 287 1  0.1798   0.366   15   1
703   684   1 288 1  0.1857   0.4001   15   1
654   644   1 289 1  0.1785   0.3593   15   1
654   664   1 290 1  0.1791   0.3621   15   1
664   666   1 291 1  0.1867   0.4071   15   1
684   656   1 292 1  0.1924   0.4518   15   1
664   659   1 293 1  0.1884   0.419   15   1
664   660   1 293 1  0.1884   0.419   15   1
664   658   1 293 1  0.1884   0.419   15   1
654   659   1 294 1  0.1613   0.2867   15   1
654   660   1 294 1  0.1613   0.2867   15   1
654   658   1 294 1  0.1613   0.2867   15   1
654   623   1 295 1  0.1941   0.4681   15   1
654   622   1 295 1  0.1941   0.4681   15   1
654   621   1 295 1  0.1941   0.4681   15   1
654   648   1 296 1  0.1633   0.2939   15   1
654   649   1 296 1  0.1633   0.2939   15   1
654   650   1 296 1  0.1633   0.2939   15   1
654   669   1 297 1  0.1994   0.6434   15   1
644   646   1 298 1  0.1821   0.3785   15   1
644   629   1 299 1  0.1856   0.4002   15   1
644   634   1 300 1  0.1961   0.4931   15   1
644   635   1 300 1  0.1961   0.4931   15   1
644   632   1 301 1  0.1791   0.3621   15   1
644   631   1 301 1  0.1791   0.3621   15   1
644   648   1 302 1  0.1671   0.3083   15   1
644   649   1 302 1  0.1671   0.3083   15   1
644   650   1 302 1  0.1671   0.3083   15   1
644   697   1 303 1  0.1951   0.4799   15   1
644   699   1 303 1  0.1951   0.4799   15   1
644   698   1 303 1  0.1951   0.4799   15   1
627   648   1 304 1  0.1954   0.4832   15   1
627   649   1 304 1  0.1954   0.4832   15   1
627   650   1 304 1  0.1954   0.4832   15   1
627   613   1 305 1  0.1858   0.401   15   1
627   612   1 306 1  0.1884   0.4192   15   1
627   632   1 307 1  0.1671   0.3083   15   1
627   631   1 307 1  0.1671   0.3083   15   1
627   629   1 308 1  0.1804   0.3688   15   1
627   581   1 309 1  0.1936   0.4636   15   1
608   593   1 310 1  0.1804   0.369   15   1
608   568   1 311 1  0.1906   0.4364   15   1
608   567   1 311 1  0.1906   0.4364   15   1
608   598   1 312 1  0.1981   0.5241   15   1
608   599   1 313 1  0.1976   0.5144   15   1
608   596   1 314 1  0.1838   0.3886   15   1
608   595   1 314 1  0.1838   0.3886   15   1
608   612   1 315 1  0.176   0.3468   15   1
608   613   1 316 1  0.174   0.3376   15   1
608   521   1 317 1  0.1999   0.5771   15   1
608   520   1 317 1  0.1999   0.5771   15   1
608   522   1 317 1  0.1999   0.5771   15   1
627   521   1 318 1  0.1977   0.5165   15   1
627   520   1 318 1  0.1977   0.5165   15   1
627   522   1 318 1  0.1977   0.5165   15   1
591   598   1 319 1  0.1995   0.6375   15   1
591   596   1 320 1  0.1892   0.4246   15   1
591   595   1 320 1  0.1892   0.4246   15   1
591   593   1 321 1  0.1968   0.5016   15   1
608   591   1 322 1  0.1911   0.4399   15   1
563   554   1 323 1  0.1955   0.4851   15   1
563   565   1 324 1  0.1927   0.4547   15   1
563   578   1 325 1  0.1982   0.5262   15   1
552   499   1 326 1  0.198   0.5226   15   1
552   500   1 326 1  0.198   0.5226   15   1
552   498   1 326 1  0.198   0.5226   15   1
563   499   1 327 1  0.1979   0.5205   15   1
563   500   1 327 1  0.1979   0.5205   15   1
563   498   1 327 1  0.1979   0.5205   15   1
530   532   1 328 1  0.1915   0.4437   15   1
530   480   1 329 1  0.1979   0.5213   15   1
552   530   1 330 1  0.1846   0.393   15   1
530   535   1 331 1  0.1823   0.3795   15   1
530   534   1 331 1  0.1823   0.3795   15   1
530   538   1 332 1  0.198   0.5212   15   1
530   516   1 333 1  0.1893   0.4257   15   1
552   538   1 334 1  0.1996   0.563   15   1
552   541   1 335 1  0.1999   0.5781   15   1
552   540   1 335 1  0.1999   0.5781   15   1
552   554   1 336 1  0.1816   0.3758   15   1
552   494   1 337 1  0.1959   0.4893   15   1
511   526   1 338 1  0.1884   0.4192   15   1
511   524   1 338 1  0.1884   0.4192   15   1
511   525   1 338 1  0.1884   0.4192   15   1
511   521   1 339 1  0.1867   0.4069   15   1
511   520   1 339 1  0.1867   0.4069   15   1
511   522   1 339 1  0.1867   0.4069   15   1
511   499   1 340 1  0.1768   0.351   15   1
511   500   1 340 1  0.1768   0.351   15   1
511   498   1 340 1  0.1768   0.351   15   1
168   128   1 341 1  0.0   0.6   15   1
168   127   1 341 1  0.0   0.6   15   1
168   126   1 341 1  0.0   0.6   15   1
511   516   1 342 1  0.1636   0.295   15   1
511   496   1 343 1  0.1765   0.3493   15   1
511   494   1 344 1  0.1927   0.4545   15   1
443   250   1 345 1  0.1931   0.4581   15   1
443   252   1 345 1  0.1931   0.4581   15   1
443   251   1 345 1  0.1931   0.4581   15   1
459   463   1 346 1  0.1806   0.3704   15   1
459   464   1 347 1  0.1719   0.3283   15   1
459   638   1 348 1  0.0   0.6   15   1
459   639   1 348 1  0.0   0.6   15   1
459   640   1 348 1  0.0   0.6   15   1
443   447   1 349 1  0.1559   0.2683   15   1
459   482   1 350 1  0.199   0.5458   15   1
443   445   1 351 1  0.1825   0.3809   15   1
459   461   1 352 1  0.1778   0.3556   15   1
426   411   1 353 1  0.1814   0.3746   15   1
478   411   1 354 1  0.1982   0.5258   15   1
111   115   1 355 1  0.1999   0.6061   15   1
132   115   1 356 1  0.0   0.6   15   1
151   499   1 357 1  0.0   0.6   15   1
151   500   1 357 1  0.0   0.6   15   1
151   498   1 357 1  0.0   0.6   15   1
199   187   1 358 1  0.1879   0.4151   15   1
199   156   1 359 1  0.1982   0.6774   15   1
199   155   1 359 1  0.1982   0.6774   15   1
199   172   1 360 1  0.1995   0.6395   15   1
242   229   1 361 1  0.1998   0.625   15   1
242   225   1 362 1  0.1957   0.4869   15   1
242   218   1 363 1  0.1776   0.3546   15   1
256   201   1 364 1  0.1953   0.4823   15   1
297   244   1 365 1  0.1992   0.55   15   1
297   256   1 366 1  0.1992   0.651   15   1
928   932   1 367 1  0.1988   0.539   15   1
928   916   1 368 1  0.1993   0.5509   15   1
928   913   1 369 1  0.1868   0.4082   15   1
904   911   1 370 1  0.1972   0.6976   15   1
859   851   1 371 1  0.1983   0.5289   15   1
478   483   1 372 1  0.1829   0.3829   15   1
833   849   1 373 1  0.1976   0.5156   15   1
849   814   1 374 1  0.1996   0.6372   15   1
766   768   1 375 1  0.1971   0.5067   15   1
654   656   1 376 1  0.1762   0.3478   15   1
654   610   1 377 1  0.1854   0.3984   15   1
530   511   1 378 1  0.1905   0.4351   15   1
511   502   1 379 1  0.199   0.5458   15   1
511   445   1 380 1  0.1997   0.5651   15   1
859   878   1 381 1  0.1984   0.5296   15   1
859   877   1 381 1  0.1984   0.5296   15   1
132   137   1 382 1  0.1778   0.3554   15   1
563   579   1 383 1  0.1984   0.5306   15   1
409   447   1 384 1  0.0   0.6   15   1
151   136   1 385 1  0.1819   0.3775   15   1
199   206   1 386 1  0.1681   0.3125   15   1
242   250   1 387 1  0.1932   0.4592   15   1
242   252   1 387 1  0.1932   0.4592   15   1
242   251   1 387 1  0.1932   0.4592   15   1
256   242   1 388 1  0.1784   0.3588   15   1
627   610   1 389 1  0.1821   0.3785   15   1
608   610   1 390 1  0.1806   0.3702   15   1
511   515   1 391 1  0.1826   0.3816   15   1
478   464   1 392 1  0.1877   0.4145   15   1
132   158   1 393 1  0.1993   0.6471   15   1
132   159   1 393 1  0.1993   0.6471   15   1
151   208   1 394 1  0.1871   0.4099   15   1
151   209   1 394 1  0.1871   0.4099   15   1
151   210   1 394 1  0.1871   0.4099   15   1
151   172   1 395 1  0.1997   0.5689   15   1
151   124   1 396 1  0.1944   0.4716   15   1
151   116   1 397 1  0.0   0.6   15   1
151   101   1 398 1  0.1928   0.455   15   1
511   455   1 399 1  0.1996   0.5664   15   1
511   454   1 399 1  0.1996   0.5664   15   1
511   453   1 399 1  0.1996   0.5664   15   1
511   449   1 400 1  0.1833   0.3855   15   1
511   451   1 400 1  0.1833   0.3855   15   1
511   450   1 400 1  0.1833   0.3855   15   1
511   474   1 401 1  0.0   0.6   15   1
511   473   1 401 1  0.0   0.6   15   1
511   472   1 401 1  0.0   0.6   15   1
168   223   1 402 1  0.0   0.6   15   1
511   634   1 403 1  0.1994   0.643   15   1
511   635   1 403 1  0.1994   0.643   15   1
511   480   1 404 1  0.0   0.6   15   1
168   153   1 405 1  0.1777   0.3549   15   1
180   499   1 406 1  0.1882   0.4178   15   1
180   500   1 406 1  0.1882   0.4178   15   1
180   498   1 406 1  0.1882   0.4178   15   1
180   218   1 407 1  0.1954   0.4838   15   1
199   153   1 408 1  0.1835   0.3865   15   1
218   206   1 409 1  0.1773   0.3533   15   1
242   455   1 410 1  0.1952   0.729   15   1
242   454   1 410 1  0.1952   0.729   15   1
242   453   1 410 1  0.1952   0.729   15   1
242   260   1 411 1  0.195   0.4786   15   1
242   201   1 412 1  0.198   0.5218   15   1
242   170   1 413 1  0.1989   0.5413   15   1
242   275   1 414 1  0.1998   0.5764   15   1
256   244   1 415 1  0.1915   0.4429   15   1
275   220   1 416 1  0.1986   0.534   15   1
275   218   1 417 1  0.0   0.6   15   1
322   312   1 418 1  0.19   0.4306   15   1
358   350   1 419 1  0.2   0.5982   15   1
358   312   1 420 1  0.1996   0.6364   15   1
358   375   1 421 1  0.1999   0.6243   15   1
375   350   1 422 1  0.0   0.6   15   1
409   428   1 423 1  0.1   0.7   15   1
443   392   1 424 1  0.0   0.6   15   1
478   474   1 425 1  0.1953   0.4813   15   1
478   473   1 425 1  0.1953   0.4813   15   1
478   472   1 425 1  0.1953   0.4813   15   1
492   521   1 426 1  0.2   0.5942   15   1
492   520   1 426 1  0.2   0.5942   15   1
492   522   1 426 1  0.2   0.5942   15   1
492   526   1 427 1  0.199   0.6586   15   1
492   524   1 427 1  0.199   0.6586   15   1
492   525   1 427 1  0.199   0.6586   15   1
492   516   1 428 1  0.0   0.6   15   1
492   428   1 429 1  0.1928   0.4548   15   1
492   552   1 430 1  0.1995   0.5603   15   1
552   496   1 431 1  0.0   0.6   15   1
552   579   1 432 1  0.1999   0.5813   15   1
552   578   1 432 1  0.1999   0.5813   15   1
552   513   1 433 1  0.0   0.6   15   1
552   532   1 434 1  0.0   0.6   15   1
563   537   1 435 1  0.1999   0.6229   15   1
563   538   1 435 1  0.1999   0.6229   15   1
563   586   1 436 1  0.1998   0.5792   15   1
563   587   1 436 1  0.1998   0.5792   15   1
563   532   1 437 1  0.1891   0.4243   15   1
563   581   1 438 1  0.1965   0.4979   15   1
591   581   1 439 1  0.1958   0.7214   15   1
608   632   1 440 1  0.0   0.6   15   1
608   632   1 440 1  0.0   0.6   15   1
608   565   1 441 1  0.1998   0.6256   15   1
608   581   1 442 1  0.1994   0.5584   15   1
644   581   1 443 1  0.1996   0.5616   15   1
654   617   1 444 1  0.1939   0.4663   15   1
654   618   1 444 1  0.1939   0.4663   15   1
654   619   1 444 1  0.1939   0.4663   15   1
654   613   1 445 1  0.1994   0.5554   15   1
664   656   1 446 1  0.1924   0.4518   15   1
664   629   1 447 1  0.1885   0.4197   15   1
703   656   1 448 1  0.1829   0.3833   15   1
703   727   1 449 1  0.0   0.6   15   1
725   666   1 450 1  0.1995   0.5581   15   1
766   776   1 451 1  0.199   0.6602   15   1
766   774   1 451 1  0.199   0.6602   15   1
766   775   1 451 1  0.199   0.6602   15   1
790   798   1 452 1  0.1999   0.5835   15   1
790   797   1 452 1  0.1999   0.5835   15   1
790   840   1 453 1  0.1989   0.6611   15   1
790   839   1 453 1  0.1989   0.6611   15   1
790   841   1 453 1  0.1989   0.6611   15   1
664   672   1 454 1  0.1979   0.5205   15   1
664   678   1 454 1  0.1979   0.5205   15   1
