# Supplementary material for: Molecular dynamics ensemble refinement of the heterogeneous native state of NCBD using chemical shifts and NOEs
Source: PeerJ. 2018 Jul 4;6:e5125. doi: 10.7717/peerj.5125 (PMC6035720; doi:10.7717/peerj.5125)
Supplement: Data S1 — This file contains input files for running the molecular simulations, and the resulting ensemble of NCBD obtained using NOEs and chemical shifts. [file peerj-06-5125-s005.bz2 › raw_data/CS-NOE/CS-NOE1/conf0.gro]

CREB-BINDING PROTEIN in water
26036
    1PRO      N    1   1.496   2.702   0.306 -0.0489  0.3829  0.6701
    1PRO     H1    2   1.473   2.797   0.283 -2.3758 -0.0289  1.0897
    1PRO     H2    3   1.426   2.652   0.254 -0.0287  1.3594 -0.3412
    1PRO     CD    4   1.485   2.653   0.447  0.0327  0.2253  0.6224
    1PRO    HD1    5   1.399   2.583   0.441 -0.3978  0.6602  1.5533
    1PRO    HD2    6   1.471   2.729   0.527 -1.4793 -2.5186  3.1827
    1PRO     CA    7   1.628   2.669   0.244 -0.2329  0.4556  0.2325
    1PRO     HA    8   1.685   2.759   0.260  0.2362  0.3207 -0.6761
    1PRO     CB    9   1.667   2.540   0.315  0.3240  0.1360 -0.6413
    1PRO    HB1   10   1.609   2.448   0.293  2.1358 -1.0487 -0.6804
    1PRO    HB2   11   1.775   2.515   0.319 -0.0957 -1.7998 -0.0310
    1PRO     CG   12   1.618   2.578   0.456 -0.1641 -0.3079 -0.6868
    1PRO    HG1   13   1.597   2.485   0.513 -1.0565  0.4373  0.2346
    1PRO    HG2   14   1.686   2.652   0.504 -1.5560  0.9347 -0.5702
    1PRO      C   15   1.616   2.629   0.101 -0.4079 -0.0803  0.3942
    1PRO      O   16   1.527   2.550   0.069 -0.7018  0.5254 -0.3115
    2ASN      N   17   1.699   2.682   0.009 -1.3999  0.8088 -0.0115
    2ASN     HN   18   1.781   2.731   0.038 -0.9238  0.4042 -0.6470
    2ASN     CA   19   1.682   2.659  -0.131  0.1881 -0.3074 -0.0442
    2ASN     HA   20   1.579   2.654  -0.164  0.9089  1.1154 -2.8041
    2ASN     CB   21   1.747   2.773  -0.212 -0.0355  0.1197  0.3729
    2ASN    HB1   22   1.853   2.779  -0.179  0.1180  2.2840 -0.3657
    2ASN    HB2   23   1.733   2.766  -0.322  0.4234  1.5701  0.2071
    2ASN     CG   24   1.683   2.904  -0.169  0.3852  0.5615 -0.3325
    2ASN    OD1   25   1.566   2.926  -0.139  0.2371 -0.0284 -0.4578
    2ASN    ND2   26   1.761   3.014  -0.182  0.2425  0.6680 -0.2895
    2ASN   HD21   27   1.861   3.014  -0.189  0.3750 -1.1327  0.9827
    2ASN   HD22   28   1.714   3.102  -0.171 -1.2108 -0.3220  2.6408
    2ASN      C   29   1.742   2.526  -0.164  0.4202 -0.0981 -0.4687
    2ASN      O   30   1.860   2.509  -0.136  0.2559 -0.4252  0.0259
    3ARG      N   31   1.666   2.433  -0.224  0.1861 -0.1858 -0.0390
    3ARG     HN   32   1.577   2.462  -0.259  0.1445 -1.1766 -0.8082
    3ARG     CA   33   1.719   2.315  -0.285 -0.1241 -0.3159 -0.0590
    3ARG     HA   34   1.818   2.343  -0.320  0.0485 -0.0836  0.5969
    3ARG     CB   35   1.747   2.211  -0.175 -0.2081  0.0977  0.3590
    3ARG    HB1   36   1.811   2.131  -0.219 -0.0177  0.3040  0.2640
    3ARG    HB2   37   1.818   2.256  -0.102  0.3427 -1.5804  0.9082
    3ARG     CG   38   1.632   2.163  -0.086 -0.1792 -0.6366  0.0095
    3ARG    HG1   39   1.542   2.165  -0.151  0.6087  1.8525 -1.1152
    3ARG    HG2   40   1.637   2.053  -0.067 -1.7374 -0.9207 -1.0292
    3ARG     CD   41   1.602   2.249   0.036  0.4163 -0.0916 -0.2234
    3ARG    HD1   42   1.587   2.352  -0.004 -0.9304  0.2344  1.0383
    3ARG    HD2   43   1.504   2.219   0.079 -0.2109  0.6120 -1.1269
    3ARG     NE   44   1.717   2.230   0.130  0.1551  0.1323  0.1445
    3ARG     HE   45   1.807   2.252   0.094 -0.9003  1.9280 -1.6089
    3ARG     CZ   46   1.711   2.169   0.252 -0.2154  0.2708  0.1998
    3ARG    NH1   47   1.595   2.148   0.320 -0.4544  0.3223 -0.1907
    3ARG   HH11   48   1.514   2.202   0.297 -0.8512  0.8453  2.2105
    3ARG   HH12   49   1.596   2.100   0.407 -0.8880 -0.6999 -0.7234
    3ARG    NH2   50   1.833   2.132   0.300 -0.1875  0.1685  0.0508
    3ARG   HH21   51   1.911   2.177   0.256  2.0210 -2.2701  1.1339
    3ARG   HH22   52   1.849   2.090   0.390 -2.6729  0.5024  0.7106
    3ARG      C   53   1.640   2.263  -0.400 -0.0974 -0.3597 -0.0580
    3ARG      O   54   1.517   2.258  -0.391 -0.1174  0.2178  0.0649
    4SER      N   55   1.704   2.240  -0.516  0.0285  0.1548 -0.0963
    4SER     HN   56   1.802   2.241  -0.530  0.7079 -0.4648  3.6913
    4SER     CA   57   1.639   2.201  -0.638  0.1610 -0.1156 -0.0801
    4SER     HA   58   1.549   2.142  -0.628  0.9112 -1.2856 -0.0184
    4SER     CB   59   1.616   2.321  -0.731 -0.1599  0.3420  0.5855
    4SER    HB1   60   1.568   2.396  -0.664 -1.6792  0.9099 -1.0596
    4SER    HB2   61   1.708   2.369  -0.770 -0.2401 -0.4195 -0.5699
    4SER     OG   62   1.518   2.298  -0.831  0.2597  0.3398  0.1750
    4SER    HG1   63   1.438   2.334  -0.791  1.4117  1.6180  1.4414
    4SER      C   64   1.732   2.107  -0.707  0.3059 -0.0543  0.0300
    4SER      O   65   1.821   2.051  -0.643  0.0088 -0.6121 -0.0342
    5ILE      N   66   1.698   2.080  -0.834 -0.0725  0.1606  0.0846
    5ILE     HN   67   1.626   2.142  -0.866  2.5205  3.1494 -0.4254
    5ILE     CA   68   1.759   1.980  -0.916 -0.1579  0.1274  0.0619
    5ILE     HA   69   1.705   1.989  -1.010  0.2215  0.2085 -0.1487
    5ILE     CB   70   1.901   2.011  -0.951 -0.1179  0.1194  0.2207
    5ILE     HB   71   1.960   2.001  -0.857  0.7577 -3.5553 -0.5628
    5ILE    CG2   72   1.956   1.905  -1.048 -0.4125 -0.0835  0.2763
    5ILE   HG21   73   1.919   1.920  -1.152  1.7270  0.1931 -0.4880
    5ILE   HG22   74   2.065   1.914  -1.066 -0.6622 -0.3770 -1.5996
    5ILE   HG23   75   1.930   1.802  -1.014  0.7972 -0.8406 -0.9870
    5ILE    CG1   76   1.916   2.150  -1.014 -0.3306 -0.0470 -0.1997
    5ILE   HG11   77   1.864   2.148  -1.112  0.5309 -2.4924 -0.6834
    5ILE   HG12   78   1.885   2.226  -0.939  1.3089 -1.3379  1.8971
    5ILE     CD   79   2.063   2.185  -1.037 -0.1655 -0.4915  0.1610
    5ILE    HD1   80   2.123   2.180  -0.944 -1.3629  2.7941  1.2625
    5ILE    HD2   81   2.104   2.113  -1.111  1.7145  0.5003  0.1881
    5ILE    HD3   82   2.070   2.283  -1.088 -0.8699  0.2213  1.3790
    5ILE      C   83   1.730   1.845  -0.859 -0.2938  0.5821  1.0829
    5ILE      O   84   1.784   1.799  -0.759 -0.3020 -0.2825  0.6956
    6SER      N   85   1.637   1.769  -0.920  0.7405  0.1365  0.0375
    6SER     HN   86   1.591   1.816  -0.994 -0.7948  1.3398  1.6865
    6SER     CA   87   1.608   1.636  -0.877  0.1170  0.1804 -0.2319
    6SER     HA   88   1.610   1.623  -0.769 -0.7751 -0.3915 -0.2758
    6SER     CB   89   1.465   1.587  -0.901  0.1167 -0.0321  0.1750
    6SER    HB1   90   1.394   1.664  -0.863  0.0461  0.5790 -1.1217
    6SER    HB2   91   1.444   1.576  -1.010  0.9224  0.2380 -0.0145
    6SER     OG   92   1.431   1.464  -0.839  0.0632  0.2133  0.6318
    6SER    HG1   93   1.341   1.443  -0.865  0.3712  0.9025 -1.1478
    6SER      C   94   1.702   1.544  -0.948 -0.3216 -0.4816  0.0346
    6SER      O   95   1.704   1.551  -1.071  0.4497 -0.5423  0.0410
    7PRO      N   96   1.779   1.457  -0.891 -0.8885 -0.7626  0.3768
    7PRO     CD   97   1.818   1.463  -0.751  0.2402 -0.6411  0.0651
    7PRO    HD1   98   1.745   1.402  -0.694 -0.1354 -0.4625 -0.2177
    7PRO    HD2   99   1.828   1.562  -0.701  1.3505 -0.3930 -0.6062
    7PRO     CA  100   1.868   1.374  -0.967 -0.3822  0.5672 -0.5182
    7PRO     HA  101   1.927   1.436  -1.033  1.8139 -0.0493  0.7638
    7PRO     CB  102   1.960   1.308  -0.865 -1.0272  0.2339 -0.1398
    7PRO    HB1  103   1.932   1.201  -0.852 -1.5095  0.3220 -0.4450
    7PRO    HB2  104   2.062   1.303  -0.910 -0.4236  2.8765  0.7534
    7PRO     CG  105   1.958   1.400  -0.742  0.5749  0.0860  0.0266
    7PRO    HG1  106   1.983   1.341  -0.652 -2.1122 -0.5536  0.4351
    7PRO    HG2  107   2.035   1.480  -0.745  0.4874  0.1590 -2.3227
    7PRO      C  108   1.796   1.272  -1.049  0.0241 -0.1458  0.0046
    7PRO      O  109   1.852   1.212  -1.141  0.1325 -0.1617  0.0809
    8SER      N  110   1.668   1.238  -1.022 -0.0479  0.2410  0.1463
    8SER     HN  111   1.618   1.278  -0.946 -0.8069 -0.4501  0.0189
    8SER     CA  112   1.608   1.128  -1.090  0.3022 -0.0190  0.2545
    8SER     HA  113   1.677   1.057  -1.134 -0.0753  0.9892 -2.1328
    8SER     CB  114   1.498   1.050  -1.016  0.3277  0.2970  0.6246
    8SER    HB1  115   1.440   0.994  -1.092 -0.1921 -0.1433  1.3359
    8SER    HB2  116   1.548   0.966  -0.963  0.9665  0.3307  0.0868
    8SER     OG  117   1.414   1.122  -0.927 -0.3443  0.0736  0.1781
    8SER    HG1  118   1.462   1.140  -0.845 -1.5719 -0.6088  1.0758
    8SER      C  119   1.559   1.178  -1.221 -0.4978 -0.3348  0.4285
    8SER      O  120   1.572   1.114  -1.326 -0.7649  0.4773 -0.1121
    9ALA      N  121   1.506   1.302  -1.233  0.1041 -0.1094  0.0533
    9ALA     HN  122   1.502   1.352  -1.147 -1.8263 -1.0077  0.5449
    9ALA     CA  123   1.460   1.362  -1.354  0.0314 -0.0751  0.0983
    9ALA     HA  124   1.408   1.285  -1.409  0.9876 -1.9147  1.6519
    9ALA     CB  125   1.365   1.478  -1.319  0.3396  0.2275 -0.0521
    9ALA    HB1  126   1.301   1.443  -1.234 -1.4350 -0.1741 -1.4932
    9ALA    HB2  127   1.416   1.574  -1.298  0.4764 -0.0368  0.9040
    9ALA    HB3  128   1.295   1.488  -1.404 -0.5463  0.4785  0.6901
    9ALA      C  129   1.575   1.392  -1.444 -0.2095  0.6651  0.0319
    9ALA      O  130   1.559   1.393  -1.566 -0.9044  0.3398  0.1154
   10LEU      N  131   1.695   1.414  -1.387 -0.2049  0.2450  0.1800
   10LEU     HN  132   1.710   1.409  -1.288  1.9928  2.5089  0.0426
   10LEU     CA  133   1.811   1.423  -1.470  0.0805  0.0867  0.5560
   10LEU     HA  134   1.803   1.503  -1.541 -0.1975 -0.9421 -0.6121
   10LEU     CB  135   1.918   1.462  -1.367  0.5780 -0.9465  0.4408
   10LEU    HB1  136   1.874   1.550  -1.317 -2.1940 -1.2671 -1.2017
   10LEU    HB2  137   1.916   1.389  -1.283 -0.7992  0.2630  1.4964
   10LEU     CG  138   2.062   1.490  -1.415  0.1337  0.2936 -0.1989
   10LEU     HG  139   2.104   1.403  -1.469 -2.1483 -0.3520 -1.0494
   10LEU    CD1  140   2.044   1.609  -1.511 -0.3395  0.2152 -0.2116
   10LEU   HD11  141   2.001   1.697  -1.460  2.4491  1.6058 -0.0608
   10LEU   HD12  142   2.142   1.636  -1.556  0.0283 -0.3082  0.2568
   10LEU   HD13  143   1.981   1.576  -1.597 -0.9234 -1.9903  0.9813
   10LEU    CD2  144   2.147   1.531  -1.294 -0.0898  0.6696 -0.1644
   10LEU   HD21  145   2.147   1.451  -1.216  1.1283 -0.1575 -0.9783
   10LEU   HD22  146   2.254   1.553  -1.313 -0.3151  0.5301 -1.7017
   10LEU   HD23  147   2.112   1.624  -1.244 -1.7738 -0.6112  1.1520
   10LEU      C  148   1.848   1.300  -1.546 -0.2844  0.2707  0.0804
   10LEU      O  149   1.904   1.301  -1.656  0.3446 -0.4112  0.3907
   11GLN      N  150   1.822   1.179  -1.494 -0.8549  0.2053 -0.3421
   11GLN     HN  151   1.812   1.170  -1.395 -0.4509 -0.9023 -0.3906
   11GLN     CA  152   1.844   1.058  -1.567 -0.2265 -0.2948  0.6599
   11GLN     HA  153   1.942   1.072  -1.609  0.4075  1.5282  2.5459
   11GLN     CB  154   1.849   0.935  -1.475  0.0211 -0.2567  0.6972
   11GLN    HB1  155   1.915   0.965  -1.390  1.8403 -0.3507 -0.6178
   11GLN    HB2  156   1.744   0.912  -1.449 -0.0708  0.0723  0.6173
   11GLN     CG  157   1.920   0.817  -1.541  0.2091  0.0701  0.3088
   11GLN    HG1  158   1.857   0.790  -1.628  0.5304 -0.7412  0.3110
   11GLN    HG2  159   2.024   0.833  -1.577  0.1050 -0.7811 -0.4187
   11GLN     CD  160   1.925   0.693  -1.452 -0.1564 -0.2188 -0.0738
   11GLN    OE1  161   2.028   0.660  -1.395 -0.2058  0.7548  0.5926
   11GLN    NE2  162   1.811   0.621  -1.433 -0.2564 -0.0003  0.1621
   11GLN   HE21  163   1.721   0.646  -1.471 -0.6699  0.3256  1.3183
   11GLN   HE22  164   1.814   0.534  -1.385 -1.1342 -0.1464 -0.0241
   11GLN      C  165   1.745   1.036  -1.676  0.3244  0.3873  0.0143
   11GLN      O  166   1.778   0.990  -1.786  0.4571  0.0528  0.1917
   12ASP      N  167   1.619   1.070  -1.643  0.0107 -0.5386 -0.1931
   12ASP     HN  168   1.595   1.093  -1.549 -0.1413  1.0723 -0.5864
   12ASP     CA  169   1.521   1.079  -1.747 -0.0130 -0.3024 -0.1506
   12ASP     HA  170   1.517   0.978  -1.785  0.5959 -2.1764  4.1414
   12ASP     CB  171   1.385   1.119  -1.687  0.3768  0.5514  0.1879
   12ASP    HB1  172   1.387   1.211  -1.625  1.9879  0.0009  1.0058
   12ASP    HB2  173   1.319   1.134  -1.774  0.0506  1.4637  0.5858
   12ASP     CG  174   1.315   1.009  -1.607  0.3242  0.2862 -0.2235
   12ASP    OD1  175   1.200   1.043  -1.571  0.1182 -0.7609  0.1303
   12ASP    OD2  176   1.356   0.891  -1.589  0.2761  0.3065  0.0111
   12ASP      C  177   1.547   1.178  -1.855 -0.2614 -0.0487  0.0192
   12ASP      O  178   1.534   1.140  -1.971 -0.0623  0.3787 -0.1431
   13LEU      N  179   1.588   1.302  -1.823 -0.0946 -0.1157  0.0645
   13LEU     HN  180   1.589   1.328  -1.726  0.0430  0.3189 -0.0526
   13LEU     CA  181   1.639   1.392  -1.922 -0.5771  0.3411  0.2276
   13LEU     HA  182   1.557   1.420  -1.986 -0.2468  0.8297  0.0136
   13LEU     CB  183   1.694   1.515  -1.848  0.5819  0.3038 -0.5455
   13LEU    HB1  184   1.620   1.533  -1.767  0.0487  0.5230 -1.0685
   13LEU    HB2  185   1.794   1.509  -1.801  0.0930  0.4880  0.5555
   13LEU     CG  186   1.692   1.642  -1.934  0.2065  0.3206 -0.5152
   13LEU     HG  187   1.600   1.642  -1.997  0.1971  1.4651 -0.5343
   13LEU    CD1  188   1.682   1.769  -1.847 -0.2028  0.2293 -0.4266
   13LEU   HD11  189   1.776   1.786  -1.790  0.1497  0.6607 -1.1178
   13LEU   HD12  190   1.683   1.853  -1.920 -1.7107  1.6204  1.0823
   13LEU   HD13  191   1.592   1.767  -1.783 -0.2332 -3.7905 -0.3553
   13LEU    CD2  192   1.811   1.670  -2.028  0.6120  0.5581  0.0672
   13LEU   HD21  193   1.793   1.772  -2.067 -2.0178 -0.1025 -0.5920
   13LEU   HD22  194   1.912   1.655  -1.983  1.0569  0.7817 -0.8258
   13LEU   HD23  195   1.815   1.605  -2.118  0.0770  0.0539  0.4018
   13LEU      C  196   1.752   1.342  -2.005 -0.1790  0.7928  0.4921
   13LEU      O  197   1.740   1.349  -2.128  0.5746 -0.1518  0.3577
   14LEU      N  198   1.853   1.280  -1.941  0.0019  0.5442 -0.0286
   14LEU     HN  199   1.862   1.284  -1.842 -1.3823  0.5868  0.1145
   14LEU     CA  200   1.962   1.230  -2.019 -0.2859  0.1016 -0.1528
   14LEU     HA  201   1.985   1.310  -2.088 -0.3683 -0.6113 -1.0244
   14LEU     CB  202   2.086   1.210  -1.929 -0.2561  0.4318 -0.1198
   14LEU    HB1  203   2.052   1.154  -1.839 -1.6184  0.2184 -0.7337
   14LEU    HB2  204   2.167   1.162  -1.987  0.5185  1.1075  0.3876
   14LEU     CG  205   2.152   1.342  -1.884 -0.0945  0.3762 -0.1966
   14LEU     HG  206   2.082   1.404  -1.825  1.3119 -1.5391  3.8499
   14LEU    CD1  207   2.268   1.300  -1.793 -0.3744 -0.2238 -0.1109
   14LEU   HD11  208   2.321   1.385  -1.745  0.1215 -1.9089  2.5770
   14LEU   HD12  209   2.234   1.233  -1.711 -1.9815 -2.3048 -2.3325
   14LEU   HD13  210   2.334   1.234  -1.854  0.1194  0.3025 -0.1587
   14LEU    CD2  211   2.214   1.427  -1.996 -0.3799  0.7360 -0.0832
   14LEU   HD21  212   2.272   1.376  -2.077  0.1944  0.5772  0.4155
   14LEU   HD22  213   2.131   1.472  -2.053  0.1940  2.1078  0.1193
   14LEU   HD23  214   2.269   1.518  -1.964  1.5562 -1.0764  2.1372
   14LEU      C  215   1.924   1.113  -2.102  0.1051 -0.0638 -0.0985
   14LEU      O  216   1.962   1.092  -2.218 -0.0281  0.2733 -0.2023
   15ARG      N  217   1.836   1.021  -2.058 -0.1182  0.0405 -0.3287
   15ARG     HN  218   1.791   1.028  -1.969 -1.0566 -2.1238 -0.5790
   15ARG     CA  219   1.785   0.918  -2.142  0.3191 -0.4303 -0.0185
   15ARG     HA  220   1.856   0.872  -2.209  0.8188  0.4266 -0.0800
   15ARG     CB  221   1.700   0.813  -2.066  0.0539 -0.6423 -0.6030
   15ARG    HB1  222   1.641   0.872  -1.992  0.5033 -0.5107 -0.3476
   15ARG    HB2  223   1.641   0.742  -2.128  0.4987 -0.1240 -1.6623
   15ARG     CG  224   1.803   0.737  -1.982  0.3758  0.1333 -0.2838
   15ARG    HG1  225   1.874   0.688  -2.052  0.3452  2.0256 -1.7284
   15ARG    HG2  226   1.873   0.810  -1.936  1.0922 -0.4352 -0.4608
   15ARG     CD  227   1.746   0.647  -1.872 -0.4654  0.7464 -0.2031
   15ARG    HD1  228   1.825   0.600  -1.810 -0.0734  0.3424 -0.9862
   15ARG    HD2  229   1.691   0.701  -1.792  1.3180  0.0179  1.6076
   15ARG     NE  230   1.666   0.546  -1.947 -0.0687  0.0479  0.2991
   15ARG     HE  231   1.689   0.537  -2.044 -0.7792  0.3166  0.0953
   15ARG     CZ  232   1.544   0.502  -1.904 -0.2021  0.0507 -0.0714
   15ARG    NH1  233   1.504   0.534  -1.777  0.6723  0.1089  0.1958
   15ARG   HH11  234   1.564   0.535  -1.697 -0.7566 -0.9938  1.3440
   15ARG   HH12  235   1.412   0.501  -1.759  0.0673  0.9020 -1.2707
   15ARG    NH2  236   1.456   0.454  -1.997  0.1395  0.0221 -0.3817
   15ARG   HH21  237   1.503   0.429  -2.081  3.6394 -2.2635  1.9530
   15ARG   HH22  238   1.367   0.420  -1.966 -0.5437  0.6664 -1.5694
   15ARG      C  239   1.691   0.966  -2.247 -0.1121 -0.4925  0.3341
   15ARG      O  240   1.689   0.916  -2.359 -0.8606  0.3377 -0.0337
   16THR      N  241   1.611   1.072  -2.226  0.2349 -0.1828  0.0962
   16THR     HN  242   1.623   1.111  -2.135  2.2764 -0.5678  0.0473
   16THR     CA  243   1.519   1.117  -2.326  0.2703 -0.0735  0.1127
   16THR     HA  244   1.462   1.029  -2.349 -2.0687  1.3246  0.2580
   16THR     CB  245   1.430   1.222  -2.267 -0.3642 -0.2088 -0.5825
   16THR     HB  246   1.499   1.290  -2.212  1.6259 -1.3849 -1.4885
   16THR    OG1  247   1.355   1.167  -2.160  0.2122  0.3221  0.1055
   16THR    HG1  248   1.410   1.165  -2.080  0.5726 -3.0220 -0.0831
   16THR    CG2  249   1.330   1.293  -2.360 -0.5907 -0.0550 -0.2264
   16THR   HG21  250   1.272   1.229  -2.430  0.8415 -1.8957  0.1692
   16THR   HG22  251   1.258   1.339  -2.290  0.9777  0.4361  1.1362
   16THR   HG23  252   1.386   1.375  -2.409 -1.8726  1.3751  0.6085
   16THR      C  253   1.589   1.177  -2.443 -0.1809  0.7625  0.2656
   16THR      O  254   1.567   1.148  -2.561  0.5730  0.3914  0.2129
   17LEU      N  255   1.692   1.258  -2.413  0.2534  0.4548 -0.3619
   17LEU     HN  256   1.703   1.259  -2.313 -4.0776 -1.0195  0.3528
   17LEU     CA  257   1.780   1.325  -2.503  0.0944  0.5719 -0.4294
   17LEU     HA  258   1.732   1.400  -2.564 -2.9174 -0.6809  0.2124
   17LEU     CB  259   1.880   1.394  -2.409 -0.3195  0.5458  0.0336
   17LEU    HB1  260   1.829   1.480  -2.361  1.0116  1.7192 -0.5786
   17LEU    HB2  261   1.913   1.319  -2.334  0.0804 -1.4420 -2.0193
   17LEU     CG  262   2.002   1.460  -2.477 -0.0140  0.0138  0.0649
   17LEU     HG  263   2.060   1.378  -2.524  0.9534 -0.4239  1.9010
   17LEU    CD1  264   1.970   1.576  -2.573 -0.3009 -0.4584 -0.4169
   17LEU   HD11  265   2.059   1.603  -2.634 -0.6967 -0.8134 -1.1536
   17LEU   HD12  266   1.882   1.549  -2.634 -1.3240  1.8415 -0.0347
   17LEU   HD13  267   1.944   1.665  -2.512  0.9500 -0.2773 -0.1116
   17LEU    CD2  268   2.085   1.511  -2.358 -0.5095  0.2273  0.3212
   17LEU   HD21  269   2.176   1.557  -2.401 -0.2353  0.1785  0.8390
   17LEU   HD22  270   2.036   1.598  -2.309 -0.1264  0.0918  0.9552
   17LEU   HD23  271   2.109   1.429  -2.287  1.8040  0.1791 -0.4363
   17LEU      C  272   1.848   1.231  -2.597  0.1243 -0.1006  0.2552
   17LEU      O  273   1.855   1.262  -2.716 -0.1924 -0.0854  0.2396
   18LYS      N  274   1.898   1.118  -2.544  0.7193 -0.1090 -0.3028
   18LYS     HN  275   1.885   1.082  -2.452  2.4217 -2.1840 -0.8067
   18LYS     CA  276   1.971   1.028  -2.627  0.7285  0.1071 -0.5281
   18LYS     HA  277   2.046   1.078  -2.686  2.4892 -0.2278  1.3093
   18LYS     CB  278   2.048   0.930  -2.537  0.2436  0.3489  0.1613
   18LYS    HB1  279   1.976   0.873  -2.475  3.5755 -1.4649  2.6665
   18LYS    HB2  280   2.100   0.862  -2.608 -0.7381  0.1282 -0.3694
   18LYS     CG  281   2.155   0.989  -2.445 -0.1091  0.4376  0.5146
   18LYS    HG1  282   2.235   1.035  -2.507 -0.0815  1.3759  1.2156
   18LYS    HG2  283   2.110   1.072  -2.386 -1.5834 -0.3874  0.5859
   18LYS     CD  284   2.227   0.883  -2.361 -0.5007 -0.2679 -0.0288
   18LYS    HD1  285   2.156   0.835  -2.290 -0.0556 -0.7728  0.0806
   18LYS    HD2  286   2.240   0.793  -2.424 -0.7095  0.3713 -1.0114
   18LYS     CE  287   2.350   0.938  -2.289 -0.0325 -0.7779 -0.4363
   18LYS    HE1  288   2.429   0.971  -2.361  0.6620 -0.0780  0.6187
   18LYS    HE2  289   2.332   1.020  -2.216  0.2288 -0.4239 -0.7630
   18LYS     NZ  290   2.433   0.848  -2.206  0.8203  0.2433 -0.1603
   18LYS    HZ1  291   2.525   0.886  -2.174  2.0759 -2.6439 -0.0072
   18LYS    HZ2  292   2.386   0.824  -2.116 -0.8186 -0.8340 -1.2559
   18LYS    HZ3  293   2.449   0.758  -2.256  1.4381  1.7443 -2.8648
   18LYS      C  294   1.882   0.944  -2.711  0.3408 -0.3647  0.3527
   18LYS      O  295   1.929   0.913  -2.820  0.0529  0.1812  0.0723
   19SER      N  296   1.760   0.913  -2.663  0.1487 -0.0421  0.0728
   19SER     HN  297   1.730   0.951  -2.576  1.7444 -0.3275  0.7742
   19SER     CA  298   1.663   0.827  -2.725 -0.1948  0.1785  0.2948
   19SER     HA  299   1.721   0.742  -2.757  0.8757  1.3835 -1.1747
   19SER     CB  300   1.547   0.790  -2.633 -0.2382 -0.0210  0.1589
   19SER    HB1  301   1.579   0.737  -2.541 -0.3286 -1.3511 -0.5485
   19SER    HB2  302   1.497   0.884  -2.602  0.2396 -0.1375  1.3549
   19SER     OG  303   1.452   0.701  -2.691 -0.2687  0.1066  0.0143
   19SER    HG1  304   1.376   0.712  -2.634 -1.0838  2.3367 -1.3562
   19SER      C  305   1.614   0.889  -2.851 -0.2314 -0.2541  0.0947
   19SER      O  306   1.581   1.007  -2.838  0.4553 -0.0396 -0.0714
   20PRO      N  307   1.599   0.832  -2.967 -0.5321  0.1251 -0.0582
   20PRO     CD  308   1.689   0.724  -3.005 -0.5453  0.1128 -0.0546
   20PRO    HD1  309   1.648   0.625  -2.980  0.0699  0.1009  0.9821
   20PRO    HD2  310   1.786   0.730  -2.951 -1.5939  0.3639  1.9001
   20PRO     CA  311   1.532   0.895  -3.077 -0.2605  0.0887 -0.2439
   20PRO     HA  312   1.500   0.996  -3.057 -2.1825 -0.1132 -2.0771
   20PRO     CB  313   1.640   0.873  -3.183  0.6432 -0.5972  0.7949
   20PRO    HB1  314   1.598   0.883  -3.285 -2.4099  1.9181  2.1036
   20PRO    HB2  315   1.719   0.950  -3.169 -0.3975  0.2375  2.4737
   20PRO     CG  316   1.697   0.733  -3.158  0.6427 -0.7512 -0.0550
   20PRO    HG1  317   1.639   0.647  -3.198 -1.7172  0.2912  0.9646
   20PRO    HG2  318   1.796   0.729  -3.209  0.6424  1.6700 -0.3529
   20PRO      C  319   1.411   0.813  -3.104 -0.0427 -0.4379  0.3451
   20PRO      O  320   1.357   0.833  -3.213 -0.5856  0.2468  0.7312
   21SER      N  321   1.365   0.722  -3.017 -0.9266  0.0401  0.3867
   21SER     HN  322   1.409   0.708  -2.929 -1.0393  1.8468  0.7580
   21SER     CA  323   1.256   0.632  -3.043 -0.7817 -0.0955  0.2490
   21SER     HA  324   1.263   0.602  -3.146 -1.0831 -0.6950  0.3987
   21SER     CB  325   1.253   0.513  -2.946 -0.1766  0.0348  0.4355
   21SER    HB1  326   1.237   0.553  -2.843  2.5723  0.4238  0.7827
   21SER    HB2  327   1.161   0.453  -2.965  0.4966 -0.5267 -1.2653
   21SER     OG  328   1.373   0.436  -2.948 -0.3668 -0.2497 -0.1107
   21SER    HG1  329   1.350   0.357  -2.900 -0.6191  0.0257  0.2290
   21SER      C  330   1.123   0.698  -3.034 -0.6322  0.2530 -0.0615
   21SER      O  331   1.020   0.656  -3.086 -0.6500 -0.0809  0.2376
   22SER      N  332   1.118   0.809  -2.958  0.0088  0.4771 -0.3407
   22SER     HN  333   1.194   0.850  -2.908 -0.4551  0.9731 -0.0369
   22SER     CA  334   1.008   0.900  -2.952 -0.1600  0.2301  0.5219
   22SER     HA  335   0.914   0.855  -2.979 -0.4727  0.6412  0.9021
   22SER     CB  336   0.984   0.962  -2.814  0.5220  0.7365  0.4231
   22SER    HB1  337   0.927   0.881  -2.763  1.5329 -1.4455 -1.7398
   22SER    HB2  338   1.077   0.975  -2.754 -0.3745  2.9513  1.4448
   22SER     OG  339   0.900   1.076  -2.821  0.3384  0.5514 -0.4189
   22SER    HG1  340   0.888   1.096  -2.728 -1.2057 -2.0536  0.0173
   22SER      C  341   1.045   1.012  -3.044 -0.6579  0.2065  0.2897
   22SER      O  342   1.161   1.055  -3.041 -0.2000 -0.9549 -0.1685
   23PRO      N  343   0.959   1.064  -3.126 -0.2274 -0.4466 -0.5899
   23PRO     CD  344   0.835   0.996  -3.160 -0.3276 -0.4965 -0.1216
   23PRO    HD1  345   0.781   0.962  -3.069  0.9600  0.4531  1.0510
   23PRO    HD2  346   0.848   0.902  -3.216 -1.5917  0.2516 -1.7487
   23PRO     CA  347   0.979   1.183  -3.205  0.6336 -0.1440  0.0730
   23PRO     HA  348   1.083   1.181  -3.234  1.5480 -3.8142  2.8106
   23PRO     CB  349   0.865   1.175  -3.306  0.5334  0.7938  0.1032
   23PRO    HB1  350   0.830   1.272  -3.346 -0.2038  0.2938 -0.4787
   23PRO    HB2  351   0.892   1.117  -3.397 -2.9225  0.9819 -1.1625
   23PRO     CG  352   0.752   1.106  -3.228  0.5976 -0.0334 -0.5169
   23PRO    HG1  353   0.712   1.175  -3.150  0.8511 -0.5218  0.0489
   23PRO    HG2  354   0.664   1.070  -3.286 -1.4065  2.4874  0.7415
   23PRO      C  355   0.972   1.309  -3.126 -0.4323 -0.1177 -0.0573
   23PRO      O  356   0.999   1.416  -3.179 -0.1991 -0.3445 -0.3993
   24GLN      N  357   0.930   1.308  -2.998  0.3961 -0.0166  0.2166
   24GLN     HN  358   0.903   1.221  -2.957 -0.2328 -0.4578 -1.1012
   24GLN     CA  359   0.899   1.429  -2.927  0.2985 -0.0389  0.2118
   24GLN     HA  360   0.882   1.508  -2.998 -0.8317  0.4087  0.9662
   24GLN     CB  361   0.777   1.412  -2.836 -0.1462  0.0144 -0.3676
   24GLN    HB1  362   0.802   1.329  -2.766  0.4589  0.3899 -0.1316
   24GLN    HB2  363   0.757   1.500  -2.772 -0.5128 -1.8352  2.2475
   24GLN     CG  364   0.643   1.377  -2.901 -0.0431 -0.5696 -0.2801
   24GLN    HG1  365   0.615   1.467  -2.961  1.8005  2.1815  2.6399
   24GLN    HG2  366   0.651   1.280  -2.954  1.4685 -1.1256  0.8850
   24GLN     CD  367   0.525   1.367  -2.805  0.0426  0.1044 -0.0956
   24GLN    OE1  368   0.499   1.260  -2.751  0.5659 -0.0932 -0.2330
   24GLN    NE2  369   0.460   1.483  -2.778  0.2103  0.1398  0.1559
   24GLN   HE21  370   0.474   1.568  -2.828 -1.2225  0.6420  0.5445
   24GLN   HE22  371   0.401   1.474  -2.697  0.7066 -1.6783  0.3633
   24GLN      C  372   1.019   1.474  -2.851  0.3431  0.4521 -0.1469
   24GLN      O  373   1.018   1.583  -2.793  0.3453 -0.0064  0.7263
   25GLN      N  374   1.127   1.394  -2.855 -0.1417 -0.2069 -0.1738
   25GLN     HN  375   1.113   1.316  -2.916 -0.5883  0.4373 -0.9072
   25GLN     CA  376   1.256   1.409  -2.795 -0.2629  0.8567 -0.1604
   25GLN     HA  377   1.261   1.328  -2.724  0.7308 -0.3271 -1.5342
   25GLN     CB  378   1.362   1.364  -2.897 -0.3756 -0.6000  0.3421
   25GLN    HB1  379   1.337   1.261  -2.932 -2.0893 -0.4989  1.1717
   25GLN    HB2  380   1.348   1.430  -2.985 -1.0940  0.4098  1.1907
   25GLN     CG  381   1.507   1.383  -2.851 -0.1898 -0.2141 -0.3906
   25GLN    HG1  382   1.527   1.489  -2.824  1.9217 -0.3052 -1.3795
   25GLN    HG2  383   1.541   1.323  -2.764  1.5825  1.2758 -0.0021
   25GLN     CD  384   1.607   1.369  -2.965  0.0802 -0.5752 -0.1094
   25GLN    OE1  385   1.638   1.459  -3.043 -0.8087 -0.3320 -0.1976
   25GLN    NE2  386   1.655   1.244  -2.991  0.6319 -0.3233 -0.3262
   25GLN   HE21  387   1.618   1.185  -2.919 -2.8425  0.4562 -1.2407
   25GLN   HE22  388   1.707   1.228  -3.074  0.2145  0.8166 -0.8291
   25GLN      C  389   1.300   1.534  -2.728  0.2715  0.3729  0.4015
   25GLN      O  390   1.300   1.547  -2.605 -0.3182  0.3178  0.4053
   26GLN      N  391   1.332   1.642  -2.802 -0.7606  0.3224 -0.1235
   26GLN     HN  392   1.324   1.625  -2.900  0.6193 -3.4319  0.2403
   26GLN     CA  393   1.374   1.768  -2.749 -0.4226  0.3394 -0.4247
   26GLN     HA  394   1.457   1.756  -2.681  0.3553  1.0609 -1.2296
   26GLN     CB  395   1.438   1.852  -2.861  0.2332  0.0950 -0.2384
   26GLN    HB1  396   1.517   1.791  -2.908 -0.2588  1.6652 -3.3700
   26GLN    HB2  397   1.361   1.862  -2.940  0.7514 -1.5469 -1.0048
   26GLN     CG  398   1.501   1.982  -2.811  0.0494  0.0757  0.0450
   26GLN    HG1  399   1.432   2.052  -2.759  0.1918 -0.5105  1.0606
   26GLN    HG2  400   1.583   1.972  -2.737  0.2640  0.6816 -0.1063
   26GLN     CD  401   1.548   2.045  -2.941 -0.2982  0.2418 -0.0024
   26GLN    OE1  402   1.664   2.039  -2.980 -0.2835 -0.6634  0.1564
   26GLN    NE2  403   1.454   2.116  -3.010 -0.2570  0.4624  0.1676
   26GLN   HE21  404   1.361   2.132  -2.978 -0.3673  1.5842 -0.6574
   26GLN   HE22  405   1.475   2.146  -3.103  1.1257 -1.5622 -0.2446
   26GLN      C  406   1.267   1.841  -2.675 -0.0861 -0.0417  0.4471
   26GLN      O  407   1.291   1.930  -2.594  0.1720 -0.0067  0.3329
   27GLN      N  408   1.139   1.817  -2.707 -0.0469 -0.0043  0.2643
   27GLN     HN  409   1.111   1.765  -2.787 -1.2154  1.8859 -0.6577
   27GLN     CA  410   1.029   1.870  -2.632 -0.4043 -0.0882 -0.1910
   27GLN     HA  411   1.049   1.971  -2.600 -2.2173  0.1765  0.1905
   27GLN     CB  412   0.905   1.882  -2.722 -0.6181 -0.6541  0.0245
   27GLN    HB1  413   0.897   1.775  -2.753 -1.3143 -0.5997  0.0040
   27GLN    HB2  414   0.822   1.905  -2.653 -0.9367 -0.0718 -0.5484
   27GLN     CG  415   0.908   1.986  -2.835 -0.2447 -0.2350  0.4154
   27GLN    HG1  416   0.813   1.981  -2.893  0.2963  1.1621 -0.6340
   27GLN    HG2  417   0.922   2.090  -2.798 -0.9407  0.1351 -0.3528
   27GLN     CD  418   1.021   1.969  -2.935 -0.4270  0.1603  0.1424
   27GLN    OE1  419   1.098   2.062  -2.959 -0.4240  0.1291  0.0284
   27GLN    NE2  420   1.026   1.853  -3.006  0.5977 -0.3018  0.9400
   27GLN   HE21  421   0.970   1.774  -2.981  0.7910 -1.2077 -1.3143
   27GLN   HE22  422   1.073   1.846  -3.094 -1.7420  2.7329 -0.7416
   27GLN      C  423   1.004   1.799  -2.503  0.5527 -0.0008  0.0545
   27GLN      O  424   0.951   1.863  -2.412 -0.1003  0.0017 -0.3200
   28GLN      N  425   1.028   1.667  -2.496  0.5510 -0.0109 -0.1103
   28GLN     HN  426   1.034   1.608  -2.576 -2.1839 -2.8519  1.5316
   28GLN     CA  427   1.024   1.608  -2.365 -0.2547 -0.0178 -0.1370
   28GLN     HA  428   0.937   1.647  -2.314  0.4538 -0.7834  1.7411
   28GLN     CB  429   1.023   1.455  -2.383 -0.4528 -0.0160 -0.1425
   28GLN    HB1  430   1.116   1.423  -2.434  0.4862  1.2246  0.7297
   28GLN    HB2  431   1.020   1.410  -2.282  0.4622  0.1394 -0.0390
   28GLN     CG  432   0.902   1.399  -2.459 -0.3641 -0.2400 -0.1174
   28GLN    HG1  433   0.808   1.440  -2.418 -0.6921 -0.0586 -1.0253
   28GLN    HG2  434   0.897   1.440  -2.562  0.3489  1.0886  0.3475
   28GLN     CD  435   0.902   1.247  -2.457  0.1198 -0.2517 -0.5999
   28GLN    OE1  436   0.932   1.173  -2.551 -0.5367 -0.6390 -0.5090
   28GLN    NE2  437   0.851   1.193  -2.343 -0.0062 -0.0641 -0.5677
   28GLN   HE21  438   0.835   1.257  -2.267  0.1941  0.1142 -0.6771
   28GLN   HE22  439   0.836   1.094  -2.343  0.5046 -0.1673  0.8156
   28GLN      C  440   1.138   1.654  -2.282 -0.1536 -0.1952 -0.1781
   28GLN      O  441   1.121   1.668  -2.161 -0.5352  0.0157 -0.2574
   29VAL      N  442   1.254   1.676  -2.347 -0.1209 -0.0368 -0.0667
   29VAL     HN  443   1.263   1.661  -2.445 -0.2823 -0.7850  0.0254
   29VAL     CA  444   1.362   1.738  -2.277 -0.2763  0.1861 -0.0242
   29VAL     HA  445   1.393   1.662  -2.206 -0.1497 -2.2616 -2.5226
   29VAL     CB  446   1.482   1.760  -2.365  0.2547 -0.2578  0.5820
   29VAL     HB  447   1.461   1.812  -2.460  3.0127  0.0326  0.0389
   29VAL    CG1  448   1.582   1.854  -2.294  0.4900  0.0415 -0.1403
   29VAL   HG11  449   1.599   1.828  -2.188 -1.5668  0.0990  0.2443
   29VAL   HG12  450   1.671   1.844  -2.361 -0.4123  0.5037 -1.4472
   29VAL   HG13  451   1.560   1.963  -2.294 -2.8262 -0.5192  0.4128
   29VAL    CG2  452   1.554   1.625  -2.384  0.0347 -0.3159  0.1691
   29VAL   HG21  453   1.597   1.591  -2.288 -0.6815  1.9136  1.3637
   29VAL   HG22  454   1.482   1.549  -2.422 -1.6061  2.0467 -1.8404
   29VAL   HG23  455   1.633   1.623  -2.462  0.8599 -1.4626  1.0175
   29VAL      C  456   1.323   1.864  -2.208 -0.1299  0.0819  0.2483
   29VAL      O  457   1.353   1.879  -2.089  0.3260 -0.2699  0.1830
   30LEU      N  458   1.267   1.963  -2.280 -0.1842 -0.2384 -0.1501
   30LEU     HN  459   1.251   1.946  -2.377  1.4778  1.8165 -0.8616
   30LEU     CA  460   1.227   2.086  -2.221  0.3935 -0.1588  0.0887
   30LEU     HA  461   1.319   2.119  -2.176  0.8141 -0.5140 -0.5094
   30LEU     CB  462   1.175   2.182  -2.329  0.0120  0.1876  0.5710
   30LEU    HB1  463   1.094   2.140  -2.393  1.3319  0.2157 -1.1928
   30LEU    HB2  464   1.132   2.276  -2.288 -1.8147 -0.8059  1.0681
   30LEU     CG  465   1.293   2.228  -2.416 -0.0241 -0.3084  0.2494
   30LEU     HG  466   1.341   2.135  -2.452  2.4402  1.2755 -0.7884
   30LEU    CD1  467   1.242   2.301  -2.541  0.4119 -0.4000  0.0171
   30LEU   HD11  468   1.185   2.386  -2.497 -0.9696 -0.6390 -1.2272
   30LEU   HD12  469   1.326   2.340  -2.603 -0.7844 -0.9255 -2.0044
   30LEU   HD13  470   1.186   2.232  -2.607 -0.1964 -0.9053  1.0377
   30LEU    CD2  471   1.392   2.322  -2.343 -0.1275  0.3024 -0.3844
   30LEU   HD21  472   1.478   2.342  -2.410  2.2782 -3.2477  1.3149
   30LEU   HD22  473   1.340   2.416  -2.319 -1.8926 -1.0708  1.5229
   30LEU   HD23  474   1.427   2.279  -2.247  0.2119 -1.9232 -1.4288
   30LEU      C  475   1.130   2.079  -2.108  0.9045 -0.8085  0.4906
   30LEU      O  476   1.149   2.153  -2.011  0.2059 -0.4486  0.3626
   31ASN      N  477   1.032   1.987  -2.105  0.2934 -0.1922 -0.2862
   31ASN     HN  478   1.022   1.926  -2.183 -1.7698 -1.1623  0.6577
   31ASN     CA  479   0.941   1.973  -1.995  0.1945  0.1413 -0.3217
   31ASN     HA  480   0.903   2.071  -1.974  0.9259  0.2003  0.8363
   31ASN     CB  481   0.834   1.874  -2.043 -0.1796  0.3813  0.0163
   31ASN    HB1  482   0.882   1.785  -2.089  0.8235  0.4238  0.9485
   31ASN    HB2  483   0.771   1.842  -1.957 -1.0410 -1.7156 -1.2995
   31ASN     CG  484   0.741   1.940  -2.144  0.0497  0.4329 -0.1609
   31ASN    OD1  485   0.700   2.056  -2.139 -0.6340  0.1869 -0.0083
   31ASN    ND2  486   0.701   1.862  -2.248  0.6739 -0.2581  0.1059
   31ASN   HD21  487   0.711   1.763  -2.251  0.2185 -0.2944 -1.3556
   31ASN   HD22  488   0.655   1.909  -2.324 -0.6571 -2.8218 -0.7794
   31ASN      C  489   1.013   1.933  -1.871  0.2456  0.5379 -0.2224
   31ASN      O  490   0.988   1.988  -1.764  0.4417  0.3577 -0.0824
   32ILE      N  491   1.110   1.840  -1.878 -0.0735  0.2059 -0.2776
   32ILE     HN  492   1.124   1.792  -1.964 -2.8208 -3.5487  1.0515
   32ILE     CA  493   1.187   1.802  -1.763 -0.6611  0.0324  0.0630
   32ILE     HA  494   1.124   1.776  -1.679  0.1609 -0.5338  0.5160
   32ILE     CB  495   1.269   1.681  -1.796 -0.3649  0.2700 -0.0812
   32ILE     HB  496   1.352   1.705  -1.865  2.0734 -3.3517  1.2790
   32ILE    CG2  497   1.327   1.634  -1.661 -0.5584  0.6179  0.1240
   32ILE   HG21  498   1.364   1.530  -1.667 -0.8492  0.4675  0.9022
   32ILE   HG22  499   1.412   1.699  -1.631 -1.0840  1.8736 -0.9957
   32ILE   HG23  500   1.251   1.629  -1.581  0.0799 -4.2530  0.6808
   32ILE    CG1  501   1.179   1.568  -1.850 -0.3128  0.3161 -0.2655
   32ILE   HG11  502   1.111   1.535  -1.768 -1.5459 -0.1058 -1.4287
   32ILE   HG12  503   1.112   1.596  -1.933  0.8272  2.6146 -0.4791
   32ILE     CD  504   1.264   1.455  -1.909  0.1699  0.3632  0.3248
   32ILE    HD1  505   1.196   1.376  -1.948 -0.0128  1.5018 -1.7789
   32ILE    HD2  506   1.322   1.500  -1.992  0.8764 -0.8911  0.1135
   32ILE    HD3  507   1.333   1.410  -1.835 -0.1329  0.2171  0.5244
   32ILE      C  508   1.286   1.905  -1.722 -0.7006  0.2138 -0.2979
   32ILE      O  509   1.297   1.938  -1.604  0.6901  0.0443 -0.3664
   33LEU      N  510   1.349   1.978  -1.816 -0.0272  0.1248  0.0771
   33LEU     HN  511   1.333   1.966  -1.914  0.5013  2.7957 -0.4344
   33LEU     CA  512   1.443   2.082  -1.788  0.0156  0.0007  0.3998
   33LEU     HA  513   1.518   2.048  -1.718  1.5380  1.7739 -0.2765
   33LEU     CB  514   1.501   2.127  -1.924 -0.1468 -0.2017  0.2644
   33LEU    HB1  515   1.532   2.037  -1.982 -0.3981 -0.7516  0.9575
   33LEU    HB2  516   1.437   2.182  -1.997  1.4145 -0.1370 -1.1049
   33LEU     CG  517   1.625   2.217  -1.920 -0.2637 -0.0005 -0.4399
   33LEU     HG  518   1.589   2.318  -1.890 -0.4071 -0.2977  0.4237
   33LEU    CD1  519   1.734   2.166  -1.823 -0.3136 -0.3847 -0.5838
   33LEU   HD11  520   1.830   2.217  -1.845 -0.9347  1.5148  0.8642
   33LEU   HD12  521   1.706   2.176  -1.716 -0.6580 -1.3072 -0.5786
   33LEU   HD13  522   1.763   2.060  -1.839 -0.1785 -0.5016  0.4169
   33LEU    CD2  523   1.697   2.221  -2.056  0.4697  0.2287 -0.0499
   33LEU   HD21  524   1.774   2.301  -2.048 -0.4614  1.1293  0.2639
   33LEU   HD22  525   1.737   2.119  -2.074  0.2521 -0.0683  1.0714
   33LEU   HD23  526   1.633   2.244  -2.143  0.2385 -0.9098 -0.1951
   33LEU      C  527   1.378   2.198  -1.723 -0.1295  0.4313 -0.4923
   33LEU      O  528   1.431   2.257  -1.629 -0.7205 -0.3442  0.3457
   34LYS      N  529   1.252   2.233  -1.756 -0.4541 -0.1059  0.1537
   34LYS     HN  530   1.204   2.193  -1.834  1.2122 -0.4819 -0.7152
   34LYS     CA  531   1.185   2.344  -1.695 -0.2033  0.0096  0.2220
   34LYS     HA  532   1.263   2.418  -1.688 -1.0446  0.9724 -0.3866
   34LYS     CB  533   1.084   2.390  -1.801  0.2357 -0.3163 -0.3415
   34LYS    HB1  534   1.141   2.382  -1.896 -1.1338 -1.3812 -1.1129
   34LYS    HB2  535   0.997   2.325  -1.824 -0.7039  0.9335 -0.4686
   34LYS     CG  536   1.025   2.530  -1.784 -0.0053 -0.3710 -0.7117
   34LYS    HG1  537   0.975   2.542  -1.686  1.5711  1.8291 -0.0740
   34LYS    HG2  538   1.111   2.598  -1.767 -0.4474 -0.0389  0.2777
   34LYS     CD  539   0.953   2.566  -1.914  0.0989 -0.1314 -0.7038
   34LYS    HD1  540   0.880   2.485  -1.933 -1.8394  1.2839  0.3382
   34LYS    HD2  541   0.886   2.653  -1.894 -1.6585 -1.9113  1.5655
   34LYS     CE  542   1.040   2.589  -2.038  0.5484 -0.3666 -0.4305
   34LYS    HE1  543   1.128   2.524  -2.019 -0.5313 -1.0508  3.0032
   34LYS    HE2  544   0.987   2.566  -2.132 -0.8687  0.1410  0.2085
   34LYS     NZ  545   1.075   2.732  -2.048 -0.1871 -0.1343  0.2155
   34LYS    HZ1  546   0.997   2.798  -2.068  0.1785  0.8080  1.7241
   34LYS    HZ2  547   1.120   2.778  -1.966  0.9610  0.2779 -0.6139
   34LYS    HZ3  548   1.134   2.747  -2.132  1.2101 -0.9201  1.0166
   34LYS      C  549   1.133   2.319  -1.557  0.2434 -0.0561  0.3784
   34LYS      O  550   1.115   2.407  -1.473 -0.2606  0.2572 -0.0513
   35SER      N  551   1.109   2.190  -1.529 -0.3193  0.0530  0.4001
   35SER     HN  552   1.134   2.129  -1.604  3.2283 -1.3795  2.4758
   35SER     CA  553   1.063   2.141  -1.403  0.1931 -0.4283  0.4008
   35SER     HA  554   0.973   2.188  -1.367 -0.0637 -0.6065 -0.0077
   35SER     CB  555   1.021   1.993  -1.409 -0.5894 -0.1888 -0.0746
   35SER    HB1  556   1.106   1.937  -1.453  0.9707  0.1360  2.3306
   35SER    HB2  557   1.008   1.949  -1.308 -4.4875  1.6743  0.4066
   35SER     OG  558   0.916   1.970  -1.502 -0.3763  0.0787 -0.3856
   35SER    HG1  559   0.957   1.974  -1.588  0.1155 -2.3476 -0.3287
   35SER      C  560   1.167   2.155  -1.297  0.1756  0.6215  0.2852
   35SER      O  561   1.144   2.151  -1.176 -0.5551 -0.0922  0.1277
   36ASN      N  562   1.293   2.174  -1.341  0.0261 -0.1155 -0.4803
   36ASN     HN  563   1.313   2.202  -1.435  2.6089 -1.0688 -0.2967
   36ASN     CA  564   1.410   2.181  -1.261  0.0624  0.0335 -0.5454
   36ASN     HA  565   1.385   2.180  -1.156 -0.8227 -0.6518 -0.7524
   36ASN     CB  566   1.507   2.067  -1.296  0.0141 -0.1959  0.0486
   36ASN    HB1  567   1.533   2.064  -1.404 -0.3716 -1.0467 -0.0220
   36ASN    HB2  568   1.603   2.078  -1.241  0.4024  0.7833 -0.7957
   36ASN     CG  569   1.450   1.933  -1.252 -0.2813 -0.0696  0.0500
   36ASN    OD1  570   1.487   1.884  -1.146 -0.1521  0.2188  0.1395
   36ASN    ND2  571   1.366   1.862  -1.332 -0.1368 -0.0453 -0.1224
   36ASN   HD21  572   1.337   1.892  -1.423  2.2852  1.8131 -0.3905
   36ASN   HD22  573   1.342   1.772  -1.296  0.5142  0.4520  1.6603
   36ASN      C  574   1.476   2.311  -1.294  0.4721 -0.0684 -0.1507
   36ASN      O  575   1.576   2.310  -1.365  0.1556  0.5336 -0.6162
   37PRO      N  576   1.435   2.429  -1.257  0.0036 -0.2715 -0.0044
   37PRO     CD  577   1.367   2.452  -1.131 -0.0629  0.5781 -0.1929
   37PRO    HD1  578   1.415   2.397  -1.047 -0.1785  1.2818  0.3487
   37PRO    HD2  579   1.263   2.420  -1.152 -0.0160  1.2288 -1.5166
   37PRO     CA  580   1.490   2.550  -1.310  0.2654 -0.1778  0.4792
   37PRO     HA  581   1.474   2.553  -1.417  0.5676  0.4172  0.4451
   37PRO     CB  582   1.398   2.654  -1.247  0.4574  0.2740  0.0206
   37PRO    HB1  583   1.425   2.762  -1.238 -1.4039  0.7218  0.8417
   37PRO    HB2  584   1.299   2.648  -1.297  0.3175 -0.7139  0.3986
   37PRO     CG  585   1.370   2.604  -1.104 -0.1768  0.5479 -0.0058
   37PRO    HG1  586   1.456   2.613  -1.036 -0.5214 -1.2139  0.7158
   37PRO    HG2  587   1.278   2.643  -1.055 -0.9184 -0.4535 -0.5440
   37PRO      C  588   1.634   2.584  -1.294  0.1479  0.3029  0.5414
   37PRO      O  589   1.694   2.656  -1.373  0.4671 -0.7576 -0.2087
   38GLN      N  590   1.700   2.531  -1.189  0.3597 -0.2122  0.1504
   38GLN     HN  591   1.643   2.504  -1.112 -0.6671 -2.8211 -1.3825
   38GLN     CA  592   1.839   2.552  -1.166  0.3093  0.2195  0.0646
   38GLN     HA  593   1.862   2.655  -1.189  1.4258  0.4161  1.7963
   38GLN     CB  594   1.878   2.532  -1.018  0.1424  0.2487  0.1125
   38GLN    HB1  595   1.803   2.584  -0.955  0.2297  1.5400 -0.8085
   38GLN    HB2  596   1.881   2.426  -0.985  0.7173  0.7737  1.8173
   38GLN     CG  597   2.017   2.591  -0.991  0.1730  0.1224  0.2286
   38GLN    HG1  598   2.093   2.524  -1.036  1.0932  1.0768  0.3345
   38GLN    HG2  599   2.027   2.684  -1.050  0.9513 -1.7720 -2.8056
   38GLN     CD  600   2.045   2.606  -0.842  0.2282 -0.0158  0.2318
   38GLN    OE1  601   1.970   2.682  -0.782  0.4261 -0.0649  0.5475
   38GLN    NE2  602   2.142   2.527  -0.786  0.2954  0.1669  0.3722
   38GLN   HE21  603   2.189   2.465  -0.848 -0.6371 -0.3624  0.1788
   38GLN   HE22  604   2.155   2.536  -0.687 -3.2262  3.5178  0.8050
   38GLN      C  605   1.924   2.470  -1.257  0.2063 -0.1501  0.2988
   38GLN      O  606   2.036   2.506  -1.292 -0.0401  0.3960  0.0502
   39LEU      N  607   1.870   2.355  -1.302 -0.8874  0.5087 -0.1216
   39LEU     HN  608   1.778   2.334  -1.270  0.0495  0.3227  2.7225
   39LEU     CA  609   1.936   2.275  -1.400 -0.6656  0.5363  0.0043
   39LEU     HA  610   2.041   2.261  -1.377 -0.3962 -2.6287 -2.3639
   39LEU     CB  611   1.877   2.133  -1.405  0.3772  0.1044 -0.2954
   39LEU    HB1  612   1.890   2.097  -1.300  0.2513  1.5171  0.2187
   39LEU    HB2  613   1.768   2.127  -1.421  0.0585 -0.3703  1.7740
   39LEU     CG  614   1.957   2.034  -1.491  0.3196 -0.4569  0.2886
   39LEU     HG  615   1.965   2.067  -1.597 -0.9866  2.7467  1.1059
   39LEU    CD1  616   2.097   1.997  -1.440  0.5494 -0.1591 -0.1212
   39LEU   HD11  617   2.094   1.961  -1.335  0.8246 -0.2517 -0.1426
   39LEU   HD12  618   2.131   1.904  -1.491 -0.5120 -0.6922  0.1192
   39LEU   HD13  619   2.169   2.081  -1.450 -0.7418  0.9896 -0.0031
   39LEU    CD2  620   1.871   1.906  -1.488 -0.2818 -0.0705 -0.4104
   39LEU   HD21  621   1.885   1.851  -1.393 -3.2212  0.8756  0.7099
   39LEU   HD22  622   1.763   1.932  -1.478 -0.1323 -0.4061  2.9857
   39LEU   HD23  623   1.890   1.838  -1.574 -0.8871 -0.3017 -0.3699
   39LEU      C  624   1.930   2.338  -1.535 -0.1543 -0.4944 -0.5174
   39LEU      O  625   2.028   2.327  -1.608  0.5749  0.2822  0.3164
   40MET      N  626   1.818   2.407  -1.565  0.2186  0.4492  0.2154
   40MET     HN  627   1.747   2.391  -1.498  1.0972 -1.3442  0.7751
   40MET     CA  628   1.790   2.486  -1.681 -0.1685 -0.1416 -0.0977
   40MET     HA  629   1.795   2.423  -1.769 -0.5861  0.6980 -0.7419
   40MET     CB  630   1.647   2.543  -1.682 -0.0895  0.0602  0.0292
   40MET    HB1  631   1.574   2.460  -1.669  0.9975 -1.1160 -1.0734
   40MET    HB2  632   1.631   2.624  -1.608 -0.2223  0.5285 -0.4984
   40MET     CG  633   1.620   2.622  -1.811 -0.0350 -0.0596 -0.0551
   40MET    HG1  634   1.647   2.728  -1.791  0.0801 -0.1030  0.0192
   40MET    HG2  635   1.685   2.587  -1.894  0.0643  0.8402 -0.3679
   40MET     SD  636   1.445   2.618  -1.862 -0.0950 -0.4251  0.1744
   40MET     CE  637   1.472   2.651  -2.038 -0.6606 -0.4865  0.0749
   40MET    HE1  638   1.559   2.606  -2.089 -0.2429  0.6599 -0.2668
   40MET    HE2  639   1.377   2.631  -2.092 -1.5080  0.5044  1.1477
   40MET    HE3  640   1.502   2.758  -2.052 -1.2779 -0.2121  0.7801
   40MET      C  641   1.890   2.595  -1.697 -0.6408  0.3226  0.0740
   40MET      O  642   1.936   2.623  -1.808 -0.2565  0.5668  0.2918
   41ALA      N  643   1.933   2.658  -1.587 -0.1636  0.1040  0.0130
   41ALA     HN  644   1.894   2.629  -1.499 -2.5535 -0.1459 -1.0628
   41ALA     CA  645   2.046   2.745  -1.581  0.1721 -0.3383  0.2038
   41ALA     HA  646   2.027   2.819  -1.658  0.1310  0.8095  1.2943
   41ALA     CB  647   2.049   2.813  -1.444  0.8040  0.0608 -0.0025
   41ALA    HB1  648   2.021   2.739  -1.367 -0.2158  0.5220  0.0850
   41ALA    HB2  649   2.139   2.874  -1.419  0.5776 -0.3851  2.1197
   41ALA    HB3  650   1.963   2.883  -1.433 -0.9226 -2.1655  1.6610
   41ALA      C  651   2.179   2.685  -1.613  0.2290 -0.1190  0.0220
   41ALA      O  652   2.260   2.735  -1.690 -0.2735 -0.1332 -0.5201
   42ALA      N  653   2.208   2.568  -1.554  0.2810  0.0516  0.3396
   42ALA     HN  654   2.144   2.529  -1.488  1.9268 -2.2521  0.7153
   42ALA     CA  655   2.330   2.496  -1.575  0.1318 -0.2237  0.4153
   42ALA     HA  656   2.405   2.568  -1.546  0.8817 -1.2963  1.2471
   42ALA     CB  657   2.327   2.370  -1.486 -0.2403 -0.1017  0.5785
   42ALA    HB1  658   2.317   2.409  -1.382  0.6805 -0.8189  0.9569
   42ALA    HB2  659   2.245   2.299  -1.508  0.4897 -1.0006  0.7059
   42ALA    HB3  660   2.429   2.326  -1.483 -0.2105 -0.0284  0.6626
   42ALA      C  661   2.352   2.456  -1.717  0.2408 -0.6845  0.5584
   42ALA      O  662   2.462   2.476  -1.770 -0.4682  0.0425 -0.7001
   43PHE      N  663   2.245   2.422  -1.790 -0.0836  1.0822  0.1615
   43PHE     HN  664   2.162   2.408  -1.736  0.2413 -1.5769  0.0702
   43PHE     CA  665   2.250   2.353  -1.915  0.0203  0.2482  0.6214
   43PHE     HA  666   2.328   2.279  -1.906  0.3020  0.6951  2.2755
   43PHE     CB  667   2.113   2.286  -1.936  0.3660 -0.4126  0.4373
   43PHE    HB1  668   2.057   2.298  -1.841  1.5440  2.2217  0.8880
   43PHE    HB2  669   2.048   2.340  -2.009  0.6277 -0.1960  0.3600
   43PHE     CG  670   2.127   2.142  -1.971  0.3994 -0.1900 -0.5060
   43PHE    CD1  671   2.187   2.066  -1.873 -0.6671 -0.0580  0.2684
   43PHE    HD1  672   2.211   2.111  -1.778 -1.4014  0.2084  0.3344
   43PHE    CE1  673   2.196   1.929  -1.883  0.3621  0.0174 -0.0015
   43PHE    HE1  674   2.234   1.872  -1.800  0.9212  0.0509 -0.2346
   43PHE     CZ  675   2.128   1.875  -1.990 -0.1552  0.2109  0.2214
   43PHE     HZ  676   2.106   1.770  -1.996  0.9133  0.0218 -0.9556
   43PHE    CD2  677   2.071   2.084  -2.082  0.6274 -0.2089 -0.6103
   43PHE    HD2  678   2.015   2.152  -2.144 -1.0565  0.4430  1.5132
   43PHE    CE2  679   2.074   1.947  -2.094 -0.2825 -0.2835 -0.0579
   43PHE    HE2  680   2.021   1.899  -2.174  0.6715 -0.0362 -0.8552
   43PHE      C  681   2.297   2.432  -2.032  0.1578 -0.1416  0.4119
   43PHE      O  682   2.324   2.383  -2.141 -0.2594  0.1167  0.1922
   44ILE      N  683   2.288   2.565  -2.014  0.0112 -0.1049  0.0696
   44ILE     HN  684   2.249   2.601  -1.930 -0.3912  0.2079 -0.2503
   44ILE     CA  685   2.325   2.666  -2.109  0.0271  0.0492  0.2388
   44ILE     HA  686   2.288   2.637  -2.206 -0.5897  2.6218 -0.3417
   44ILE     CB  687   2.260   2.798  -2.084 -0.0910  0.0524 -0.0864
   44ILE     HB  688   2.324   2.853  -2.012  0.3327 -0.8096  0.1985
   44ILE    CG2  689   2.270   2.885  -2.211 -0.0454 -0.1910 -0.2491
   44ILE   HG21  690   2.209   2.857  -2.300  0.5766 -0.3356 -0.6397
   44ILE   HG22  691   2.236   2.985  -2.177 -0.1455  0.9341 -3.2996
   44ILE   HG23  692   2.374   2.896  -2.251 -0.6946  1.0692 -1.6912
   44ILE    CG1  693   2.119   2.791  -2.023  0.1958  0.2509  0.6117
   44ILE   HG11  694   2.038   2.775  -2.098  0.6684 -0.6573  0.2703
   44ILE   HG12  695   2.104   2.699  -1.961  1.4829 -1.1271 -1.0125
   44ILE     CD  696   2.094   2.910  -1.931  0.1120  0.4122  0.3806
   44ILE    HD1  697   2.003   2.885  -1.872  0.0583 -1.2508 -0.3419
   44ILE    HD2  698   2.184   2.930  -1.870 -1.5200  1.9391  2.4225
   44ILE    HD3  699   2.072   3.004  -1.987  0.1154  1.9380  2.8101
   44ILE      C  700   2.473   2.685  -2.110  0.1006 -0.5163  0.0476
   44ILE      O  701   2.538   2.692  -2.214 -0.4035 -0.1122 -0.2402
   45LYS      N  702   2.536   2.679  -1.991  0.2088  0.2560  0.0314
   45LYS     HN  703   2.479   2.670  -1.909  0.0872 -0.0043 -0.0805
   45LYS     CA  704   2.678   2.689  -1.980  0.2026  0.1077  0.2601
   45LYS     HA  705   2.712   2.777  -2.032 -0.2420  0.1827  0.0883
   45LYS     CB  706   2.706   2.708  -1.831 -0.2738 -0.8261  0.4785
   45LYS    HB1  707   2.658   2.627  -1.772 -0.3618  0.2805  2.0013
   45LYS    HB2  708   2.815   2.694  -1.815 -0.2778 -0.4560  0.8485
   45LYS     CG  709   2.671   2.845  -1.773  0.8629 -0.3240  0.0102
   45LYS    HG1  710   2.735   2.923  -1.819  0.7516  0.8964  1.8209
   45LYS    HG2  711   2.567   2.866  -1.806  0.8171  0.5485  0.6524
   45LYS     CD  712   2.686   2.863  -1.622 -0.2439  0.3075  0.0580
   45LYS    HD1  713   2.606   2.817  -1.561 -0.1721  0.7187  0.4701
   45LYS    HD2  714   2.780   2.810  -1.592 -1.5766 -2.0404  0.2931
   45LYS     CE  715   2.682   3.010  -1.577 -0.2184  0.1948  0.4320
   45LYS    HE1  716   2.770   3.073  -1.602 -0.6900  1.6133  2.1317
   45LYS    HE2  717   2.583   3.051  -1.605  0.0168  0.7910  0.4509
   45LYS     NZ  718   2.702   3.001  -1.430 -0.2997  0.4474  0.4582
   45LYS    HZ1  719   2.644   2.927  -1.388  1.0479 -0.6026  0.5490
   45LYS    HZ2  720   2.799   2.966  -1.414  0.0295  0.8680 -0.5088
   45LYS    HZ3  721   2.674   3.091  -1.386 -2.5201  0.7225 -1.3487
   45LYS      C  722   2.745   2.565  -2.030 -0.1460  0.1234 -0.2609
   45LYS      O  723   2.856   2.570  -2.082  0.0627  0.2962  0.1929
   46GLN      N  724   2.677   2.449  -2.028 -0.3768  0.2650  0.2947
   46GLN     HN  725   2.587   2.441  -1.986 -0.4410 -2.8853 -0.2261
   46GLN     CA  726   2.727   2.326  -2.081 -0.9142  0.2518 -0.1937
   46GLN     HA  727   2.835   2.320  -2.083 -0.9314 -3.6363  1.0044
   46GLN     CB  728   2.687   2.207  -1.991 -0.1621  0.0401 -0.1263
   46GLN    HB1  729   2.592   2.229  -1.938  0.5243  1.0781  0.7182
   46GLN    HB2  730   2.672   2.114  -2.050  0.8802 -0.8795  1.0112
   46GLN     CG  731   2.792   2.172  -1.886 -0.4130 -0.3023  0.0119
   46GLN    HG1  732   2.765   2.068  -1.857  1.8621 -1.8802 -2.8878
   46GLN    HG2  733   2.893   2.166  -1.932 -0.0647 -0.4189  0.7791
   46GLN     CD  734   2.785   2.272  -1.773 -0.2629 -0.0616 -0.1902
   46GLN    OE1  735   2.851   2.376  -1.762 -0.4989  0.0918 -0.2018
   46GLN    NE2  736   2.694   2.250  -1.674  0.1800 -0.3054  0.1685
   46GLN   HE21  737   2.657   2.157  -1.680  1.3794 -0.7080 -2.7594
   46GLN   HE22  738   2.688   2.303  -1.590  0.5360  0.1531 -0.0918
   46GLN      C  739   2.683   2.304  -2.221  0.1794  0.1388 -0.5328
   46GLN      O  740   2.727   2.204  -2.278 -0.2393 -0.2403 -0.2032
   47ARG      N  741   2.608   2.401  -2.276 -0.4187  0.1577  0.3009
   47ARG     HN  742   2.597   2.480  -2.215  0.0748 -1.3601  2.4838
   47ARG     CA  743   2.559   2.396  -2.410  0.1530 -0.2826  0.1060
   47ARG     HA  744   2.505   2.487  -2.433  2.6730  1.0060 -1.0911
   47ARG     CB  745   2.670   2.408  -2.515 -0.3696 -0.0059 -0.4221
   47ARG    HB1  746   2.729   2.315  -2.532 -0.1244  0.3306 -1.5201
   47ARG    HB2  747   2.622   2.413  -2.615 -0.3167 -2.3505 -0.6168
   47ARG     CG  748   2.765   2.525  -2.488  0.2720 -0.5759 -0.1831
   47ARG    HG1  749   2.696   2.611  -2.490 -0.4180 -1.0909  0.7124
   47ARG    HG2  750   2.809   2.512  -2.387  0.5372  1.3451 -0.0143
   47ARG     CD  751   2.874   2.555  -2.591  0.1402  0.1713 -0.1077
   47ARG    HD1  752   2.937   2.465  -2.609  2.0855  2.0400 -3.8455
   47ARG    HD2  753   2.838   2.591  -2.690  0.2326  1.6175  0.3519
   47ARG     NE  754   2.958   2.669  -2.544 -0.3577  0.6604 -0.3826
   47ARG     HE  755   2.945   2.699  -2.449 -1.0887  0.6639 -0.4739
   47ARG     CZ  756   3.056   2.729  -2.618  0.7106 -0.0890  0.3874
   47ARG    NH1  757   3.073   2.696  -2.749  0.2310 -0.1516  0.3390
   47ARG   HH11  758   3.040   2.609  -2.786 -2.2344  0.3768  1.0795
   47ARG   HH12  759   3.132   2.750  -2.809 -0.8566 -0.0940 -0.7197
   47ARG    NH2  760   3.114   2.841  -2.566 -0.0448  0.2384  0.5429
   47ARG   HH21  761   3.112   2.860  -2.468 -3.1871  2.2666  0.2298
   47ARG   HH22  762   3.179   2.880  -2.631 -0.5605  0.0520 -0.1040
   47ARG      C  763   2.474   2.279  -2.448 -0.4383  0.1878 -0.0387
   47ARG      O  764   2.474   2.236  -2.563 -0.1099 -0.1922  0.1038
   48THR      N  765   2.402   2.223  -2.349 -0.0745  0.4047  0.3557
   48THR     HN  766   2.402   2.261  -2.257 -0.6820  1.2162  0.0302
   48THR     CA  767   2.311   2.116  -2.376  0.2614  0.1840  0.0848
   48THR     HA  768   2.262   2.104  -2.280  1.5109 -1.3335  0.5839
   48THR     CB  769   2.201   2.145  -2.473 -0.2843 -0.1790  0.5852
   48THR     HB  770   2.237   2.145  -2.579  0.6422 -0.7594  0.8880
   48THR    OG1  771   2.152   2.274  -2.440  0.0822  0.1057  0.0299
   48THR    HG1  772   2.235   2.321  -2.456 -0.4424 -0.0402 -4.6782
   48THR    CG2  773   2.092   2.038  -2.456 -0.1378 -0.3828  0.2519
   48THR   HG21  774   2.131   1.938  -2.485 -0.3154  0.0148 -1.4670
   48THR   HG22  775   2.061   2.032  -2.350  1.2891 -1.1672  0.6401
   48THR   HG23  776   1.999   2.063  -2.512 -0.3948 -0.0138  0.8385
   48THR      C  777   2.383   1.987  -2.396 -0.6689 -0.3126 -0.1095
   48THR      O  778   2.447   1.934  -2.305  0.1594  0.1275 -0.4282
   49ALA      N  779   2.386   1.939  -2.521  0.4481  0.5687 -0.4323
   49ALA     HN  780   2.328   1.987  -2.587 -0.4360  1.4327  0.9393
   49ALA     CA  781   2.437   1.807  -2.545 -0.0744  0.2005  0.4707
   49ALA     HA  782   2.415   1.747  -2.458  2.3600 -0.6598  0.5579
   49ALA     CB  783   2.359   1.749  -2.664  0.3379  0.3767  0.1135
   49ALA    HB1  784   2.377   1.640  -2.661  0.2010  0.3677  2.0937
   49ALA    HB2  785   2.251   1.766  -2.640  0.3731 -1.1152  1.4373
   49ALA    HB3  786   2.392   1.791  -2.762 -1.1417 -0.3640 -0.7438
   49ALA      C  787   2.584   1.797  -2.564 -0.0517 -0.2008  0.8349
   49ALA      O  788   2.635   1.705  -2.627  0.4027  0.2136  0.5875
   50LYS      N  789   2.667   1.885  -2.504  0.0763  0.1856  0.0965
   50LYS     HN  790   2.634   1.954  -2.440 -0.6865 -0.3267  0.2653
   50LYS     CA  791   2.809   1.881  -2.524  0.0569 -0.0299  0.0023
   50LYS     HA  792   2.829   1.799  -2.591 -0.5273  0.6239 -0.9968
   50LYS     CB  793   2.863   2.013  -2.580  0.0880 -0.1555 -0.2680
   50LYS    HB1  794   2.859   2.093  -2.502 -3.3391 -1.0084  0.6018
   50LYS    HB2  795   2.972   2.003  -2.596  0.2151  1.4773 -0.6125
   50LYS     CG  796   2.795   2.074  -2.703 -0.1534 -0.0799 -0.0996
   50LYS    HG1  797   2.687   2.077  -2.678 -0.5934  0.5022 -1.9141
   50LYS    HG2  798   2.821   2.181  -2.718 -1.3966  0.3487  0.7403
   50LYS     CD  799   2.828   1.989  -2.826 -0.3062  0.0595 -0.2364
   50LYS    HD1  800   2.938   1.994  -2.838 -0.0655 -3.7739 -0.9503
   50LYS    HD2  801   2.802   1.882  -2.813 -0.6710  0.3994  2.2706
   50LYS     CE  802   2.774   2.041  -2.960  0.0854 -0.4266 -0.5886
   50LYS    HE1  803   2.795   2.149  -2.980 -1.8389 -0.0314 -0.6367
   50LYS    HE2  804   2.809   1.985  -3.049  0.8462 -0.6950 -0.1267
   50LYS     NZ  805   2.626   2.038  -2.961  0.0545  0.0294  0.4154
   50LYS    HZ1  806   2.586   1.952  -2.919  1.4551 -0.1336  1.4866
   50LYS    HZ2  807   2.586   2.122  -2.916  2.2175 -0.0895  2.7938
   50LYS    HZ3  808   2.593   2.044  -3.060  0.4183  1.2323  0.3491
   50LYS      C  809   2.888   1.850  -2.402  0.3032  0.2669 -0.0810
   50LYS      O  810   2.881   1.916  -2.299  0.2091  0.3014 -0.1092
   51TYR      N  811   2.962   1.738  -2.407  0.0838  0.1186 -0.0342
   51TYR     HN  812   2.971   1.694  -2.496  0.7970 -0.4698  0.3126
   51TYR     CA  813   3.026   1.680  -2.293 -0.2434 -0.2023 -0.0119
   51TYR     HA  814   2.976   1.724  -2.208  0.9755 -1.0236  1.1857
   51TYR     CB  815   3.004   1.528  -2.288  0.0910 -0.2496  0.0402
   51TYR    HB1  816   3.081   1.479  -2.351  1.4761 -0.0033  1.4795
   51TYR    HB2  817   3.016   1.491  -2.183 -0.9589 -0.2876  0.1551
   51TYR     CG  818   2.862   1.497  -2.319  0.1370 -0.1593 -0.2567
   51TYR    CD1  819   2.767   1.548  -2.234  0.0701 -0.4346 -0.1622
   51TYR    HD1  820   2.799   1.605  -2.148 -2.3945  2.9721 -1.2691
   51TYR    CE1  821   2.635   1.531  -2.269  0.0117 -0.0434 -0.1448
   51TYR    HE1  822   2.562   1.566  -2.198  0.3942  0.4394  0.0165
   51TYR     CZ  823   2.598   1.468  -2.386  0.0105 -0.3964  0.0434
   51TYR     OH  824   2.459   1.450  -2.407 -0.0649  0.1442  0.0560
   51TYR     HH  825   2.426   1.498  -2.332  0.9253  1.5593 -0.3664
   51TYR    CD2  826   2.829   1.421  -2.430  0.0981 -0.7003  0.1202
   51TYR    HD2  827   2.898   1.382  -2.502 -0.4083  2.0639 -2.0208
   51TYR    CE2  828   2.695   1.408  -2.461  0.1174  0.4429 -0.5038
   51TYR    HE2  829   2.674   1.352  -2.551 -1.0310 -0.4271  0.2790
   51TYR      C  830   3.171   1.714  -2.282 -0.3256  0.1283  0.0559
   51TYR      O  831   3.238   1.717  -2.179  0.1196  0.0123 -0.2270
   52VAL      N  832   3.231   1.763  -2.391  0.0487 -0.0405  0.1848
   52VAL     HN  833   3.195   1.765  -2.484  1.9560  2.2340 -0.6161
   52VAL     CA  834   3.364   1.816  -2.389 -0.1280  0.4389 -0.2274
   52VAL     HA  835   3.429   1.756  -2.326 -0.9062 -1.9595 -1.5758
   52VAL     CB  836   3.429   1.796  -2.522 -0.0361 -0.2749 -0.0823
   52VAL     HB  837   3.532   1.836  -2.512 -0.0729  0.5030 -2.1891
   52VAL    CG1  838   3.440   1.649  -2.567  0.1257 -0.4140  0.4156
   52VAL   HG11  839   3.341   1.599  -2.571  0.3131 -0.8751  1.1345
   52VAL   HG12  840   3.478   1.645  -2.671 -0.5569  0.7841  0.0974
   52VAL   HG13  841   3.501   1.587  -2.497 -3.0272 -1.7172  2.2448
   52VAL    CG2  842   3.359   1.885  -2.626  0.2042  0.0268  0.0127
   52VAL   HG21  843   3.251   1.861  -2.633  0.0559  0.5302  0.4729
   52VAL   HG22  844   3.374   1.991  -2.598 -1.3228  0.0045  1.0583
   52VAL   HG23  845   3.401   1.871  -2.728 -0.9881 -0.4718 -0.4288
   52VAL      C  846   3.374   1.954  -2.334 -0.0344  0.0459  0.7829
   52VAL      O  847   3.281   2.031  -2.312 -0.8133 -0.4605 -0.5670
   53ALA      N  848   3.499   1.994  -2.305  0.3216 -0.0640 -0.5112
   53ALA     HN  849   3.570   1.923  -2.308  0.1425 -0.3811  1.3330
   53ALA     CA  850   3.528   2.126  -2.259  0.1101 -0.1540 -0.1105
   53ALA     HA  851   3.467   2.141  -2.171  0.0116  0.0580 -0.2131
   53ALA     CB  852   3.673   2.128  -2.209  0.0022 -0.2024  0.2055
   53ALA    HB1  853   3.688   2.049  -2.133 -2.0403  0.4972  1.4112
   53ALA    HB2  854   3.745   2.130  -2.294  0.0754  0.5129  0.2782
   53ALA    HB3  855   3.702   2.222  -2.158  2.0594  0.8676 -2.7000
   53ALA      C  856   3.495   2.237  -2.354 -0.3533 -0.1925  0.0023
   53ALA      O  857   3.526   2.227  -2.472  0.3164 -0.1669  0.1709
   54ASN      N  858   3.440   2.351  -2.309 -0.0890 -0.0304 -0.0854
   54ASN     HN  859   3.415   2.357  -2.212 -1.9556  0.3638 -0.5625
   54ASN     CA  860   3.400   2.467  -2.382 -0.3243 -0.2371 -0.2837
   54ASN     HA  861   3.377   2.435  -2.482  0.1629 -0.2109 -0.4032
   54ASN     CB  862   3.274   2.528  -2.317  0.1165  0.2700  0.1005
   54ASN    HB1  863   3.298   2.586  -2.225  0.3637  1.6350 -0.7970
   54ASN    HB2  864   3.230   2.602  -2.388  1.1869  0.3731 -0.4850
   54ASN     CG  865   3.177   2.417  -2.282  0.4224  0.0733  0.3350
   54ASN    OD1  866   3.171   2.378  -2.165 -0.7669 -0.1048  0.2255
   54ASN    ND2  867   3.093   2.367  -2.377  0.3434 -0.3768  0.6388
   54ASN   HD21  868   3.106   2.393  -2.473 -1.3928 -1.2068  0.1334
   54ASN   HD22  869   3.040   2.283  -2.363 -0.9842  0.4337  0.5896
   54ASN      C  870   3.504   2.573  -2.379 -0.4084 -0.1579 -0.1081
   54ASN      O  871   3.499   2.669  -2.457 -0.1392 -0.1899 -0.1677
   55GLN      N  872   3.611   2.560  -2.299 -0.3342  0.3671 -0.1149
   55GLN     HN  873   3.631   2.484  -2.237 -0.9263 -0.8528 -1.3655
   55GLN     CA  874   3.718   2.650  -2.268  0.2472 -0.3735  0.0664
   55GLN     HA  875   3.683   2.751  -2.284 -0.0931  0.1584  3.3900
   55GLN     CB  876   3.758   2.647  -2.119  0.0536  0.7167  0.1471
   55GLN    HB1  877   3.663   2.647  -2.063  0.0206  0.5133  0.0928
   55GLN    HB2  878   3.809   2.551  -2.094 -0.6816  0.4126  0.4906
   55GLN     CG  879   3.853   2.755  -2.065  0.6149  0.1097  0.3843
   55GLN    HG1  880   3.870   2.732  -1.958 -2.7777  1.3087  1.3179
   55GLN    HG2  881   3.948   2.729  -2.116 -0.7935  0.3852 -2.6093
   55GLN     CD  882   3.820   2.902  -2.081 -0.0445 -0.1933 -1.2298
   55GLN    OE1  883   3.903   2.991  -2.095  0.2164 -0.1387  0.4750
   55GLN    NE2  884   3.688   2.935  -2.077 -0.1408 -0.6288 -0.7223
   55GLN   HE21  885   3.616   2.868  -2.059  0.8789 -2.2575 -2.3791
   55GLN   HE22  886   3.667   3.033  -2.082 -0.8632 -0.6779  0.8123
   55GLN      C  887   3.829   2.619  -2.362  0.8568  0.5959  0.4539
   55GLN      O  888   3.888   2.513  -2.342  0.1262  0.1561  0.3167
   56PRO      N  889   3.868   2.694  -2.461  0.1336  0.0508 -0.2574
   56PRO     CD  890   3.774   2.779  -2.533 -0.4814 -1.0463 -0.7746
   56PRO    HD1  891   3.743   2.865  -2.470 -0.8330  1.2010 -3.7996
   56PRO    HD2  892   3.680   2.734  -2.571 -0.5264 -1.4864 -0.1704
   56PRO     CA  893   3.992   2.684  -2.531  0.3232 -0.0965  0.1001
   56PRO     HA  894   4.003   2.593  -2.588  0.8788 -0.9587  1.5102
   56PRO     CB  895   3.999   2.806  -2.622  0.0100  0.0280  0.2436
   56PRO    HB1  896   4.028   2.901  -2.572 -2.1992  1.0374 -0.2741
   56PRO    HB2  897   4.063   2.783  -2.710  1.3655  4.1195 -0.0383
   56PRO     CG  898   3.851   2.838  -2.652  0.0686  0.2708  0.2140
   56PRO    HG1  899   3.825   2.945  -2.664  0.4905  0.5174  1.3494
   56PRO    HG2  900   3.819   2.782  -2.742  1.0428 -1.3307  0.8144
   56PRO      C  901   4.111   2.672  -2.441  0.6357  0.0982 -0.2871
   56PRO      O  902   4.117   2.758  -2.354 -0.1678  0.0081 -0.1342
   57GLY      N  903   4.205   2.581  -2.472  0.0479 -0.5624 -0.1524
   57GLY     HN  904   4.188   2.501  -2.530 -0.7717  0.3918 -1.2563
   57GLY     CA  905   4.334   2.584  -2.410 -0.1859  0.2716  0.3039
   57GLY    HA1  906   4.317   2.632  -2.315 -3.3541  0.5555 -0.2958
   57GLY    HA2  907   4.359   2.480  -2.427  1.5891  0.5707  0.9071
   57GLY      C  908   4.421   2.672  -2.494  0.2915  0.2604  0.7794
   57GLY      O  909   4.394   2.734  -2.597  0.8139 -0.4810  0.1853
   58MET      N  910   4.546   2.689  -2.448  0.7008  0.1205 -0.2540
   58MET     HN  911   4.578   2.638  -2.368  0.3369  1.2542  0.6274
   58MET     CA  912   4.645   2.777  -2.502  0.7904  0.2744  0.1538
   58MET     HA  913   4.602   2.869  -2.538  3.9575  1.4417 -1.0248
   58MET     CB  914   4.749   2.804  -2.393  0.5710 -0.5439  0.5753
   58MET    HB1  915   4.792   2.707  -2.360  1.8336 -1.0671 -2.3025
   58MET    HB2  916   4.820   2.877  -2.438 -1.2947  0.2383 -1.2172
   58MET     CG  917   4.694   2.885  -2.275  0.2066 -0.0775  0.0857
   58MET    HG1  918   4.668   2.986  -2.314 -2.1281 -1.1222 -1.2602
   58MET    HG2  919   4.604   2.828  -2.242  1.0333 -1.9195 -0.6955
   58MET     SD  920   4.801   2.904  -2.130  0.3901  0.4399 -0.1151
   58MET     CE  921   4.927   3.004  -2.214  0.3726  0.6220  0.0769
   58MET    HE1  922   4.960   2.947  -2.303 -0.5651 -0.3623  0.3397
   58MET    HE2  923   4.892   3.108  -2.234  0.3347  0.5518 -0.2162
   58MET    HE3  924   5.021   3.014  -2.154 -0.9156  3.0931  1.8955
   58MET      C  925   4.717   2.712  -2.616 -0.2016  0.1694 -0.4247
   58MET      O  926   4.774   2.788  -2.694 -0.2184  0.4300 -0.1844
   59GLN      N  927   4.709   2.578  -2.621  0.4214  0.0979  0.3331
   59GLN     HN  928   4.646   2.527  -2.563  1.6459  0.0764  1.7216
   59GLN     CA  929   4.777   2.506  -2.725 -0.0723  0.5174 -0.2788
   59GLN     HA  930   4.784   2.568  -2.813  4.2409  2.2455  1.0406
   59GLN     CB  931   4.919   2.460  -2.691 -0.1233  0.0454 -0.6957
   59GLN    HB1  932   4.912   2.398  -2.599 -1.5188  0.6494 -0.3707
   59GLN    HB2  933   4.950   2.392  -2.773  1.4690  3.1143 -2.8278
   59GLN     CG  934   5.023   2.572  -2.681  0.1346 -0.1722 -0.9136
   59GLN    HG1  935   5.049   2.597  -2.786  2.0926 -2.0678 -0.9450
   59GLN    HG2  936   4.981   2.654  -2.619 -0.5029 -0.4088 -1.0234
   59GLN     CD  937   5.145   2.512  -2.612 -0.5460 -0.2162  0.2929
   59GLN    OE1  938   5.190   2.571  -2.515  0.5221 -0.2282 -0.1859
   59GLN    NE2  939   5.202   2.404  -2.672 -0.2987 -0.0764  0.2759
   59GLN   HE21  940   5.166   2.383  -2.763 -2.0296 -0.3866  0.9917
   59GLN   HE22  941   5.282   2.355  -2.637  1.3276  3.3750  1.7957
   59GLN      C  942   4.689   2.386  -2.756  0.4885  0.0758 -0.1632
   59GLN    OT1  943   4.672   2.353  -2.876 -0.2948  0.2529 -0.1053
   59GLN    OT2  944   4.649   2.312  -2.661  0.8391  0.4096  0.2477
   60SOL     OW  945   0.389   4.149   0.611  0.4799 -0.0801 -0.4344
   60SOL    HW1  946   0.306   4.149   0.658  1.4818  0.6508  1.4252
   60SOL    HW2  947   0.374   4.209   0.537 -0.2814  1.0042  0.5628
   61SOL     OW  948   2.482   2.420   1.084 -0.2094  0.1348 -0.2030
   61SOL    HW1  949   2.538   2.452   1.156 -0.1820  0.7851 -0.5081
   61SOL    HW2  950   2.422   2.492   1.067  0.4918  0.4225 -1.5674
   62SOL     OW  951   3.645   6.688   3.803  0.3512 -0.2668 -0.3841
   62SOL    HW1  952   3.574   6.625   3.788 -0.4857  0.5342  0.0661
   62SOL    HW2  953   3.676   6.711   3.715  1.7850 -2.4805 -0.5352
   63SOL     OW  954   3.138   5.238   3.709  0.0605  0.5396 -0.7943
   63SOL    HW1  955   3.130   5.172   3.779 -0.5624  0.6034 -0.8061
   63SOL    HW2  956   3.226   5.224   3.674  1.2969  1.9917  1.4916
   64SOL     OW  957   2.002   0.777   4.673 -0.1984 -0.4406 -0.0440
   64SOL    HW1  958   1.978   0.831   4.598 -0.1620 -0.4101 -0.0336
   64SOL    HW2  959   1.920   0.737   4.702 -0.5001  0.8507  0.9391
   65SOL     OW  960   4.894   0.535   5.109 -0.4110  0.1718  0.0128
   65SOL    HW1  961   4.952   0.506   5.039 -0.2564  0.9922 -0.2115
   65SOL    HW2  962   4.883   0.628   5.093  0.0158  0.4730  1.3566
   66SOL     OW  963   0.055   5.413   3.051 -0.4855  0.5646  0.4349
   66SOL    HW1  964   0.114   5.478   3.089 -1.5955  1.9056 -0.0580
   66SOL    HW2  965  -0.029   5.458   3.045 -1.2032 -0.8222 -0.2339
   67SOL     OW  966   0.930   1.220   0.237 -0.3304  0.7775  0.6499
   67SOL    HW1  967   0.872   1.279   0.286 -0.7471  0.3343  0.6969
   67SOL    HW2  968   0.881   1.200   0.157  0.1171  1.0652  0.3014
   68SOL     OW  969   5.403   2.446   3.062 -0.1584 -0.7547  0.6498
   68SOL    HW1  970   5.490   2.417   3.036  0.2262  0.8718 -0.0105
   68SOL    HW2  971   5.383   2.395   3.140  2.1966  0.1669  1.9518
   69SOL     OW  972   2.829   6.855   1.910  0.1863 -0.3884  0.3836
   69SOL    HW1  973   2.895   6.905   1.958  0.1801  0.2036 -0.2087
   69SOL    HW2  974   2.746   6.874   1.955  0.2470 -0.2006  0.4147
   70SOL     OW  975   5.368   5.976   1.884  0.1733 -0.2917 -0.1049
   70SOL    HW1  976   5.345   6.015   1.968 -1.3676 -0.3914 -0.4641
   70SOL    HW2  977   5.457   5.942   1.898 -0.3190 -0.9613  1.7208
   71SOL     OW  978   0.143   6.192   0.541  0.0021 -0.2019 -0.1946
   71SOL    HW1  979   0.085   6.246   0.594  0.2046 -0.6731  0.5302
   71SOL    HW2  980   0.123   6.102   0.569 -0.0562 -0.4774 -1.0959
   72SOL     OW  981   0.037   6.598   1.638 -0.2267  0.1301 -0.7814
   72SOL    HW1  982   0.119   6.581   1.590  0.1500  1.1254 -0.5133
   72SOL    HW2  983  -0.014   6.654   1.579  0.6444  2.1845  0.2935
   73SOL     OW  984   1.951   0.290   5.029 -0.1539  0.2478 -0.1188
   73SOL    HW1  985   2.007   0.362   5.058 -0.0641  0.1555 -0.0625
   73SOL    HW2  986   1.922   0.315   4.942 -1.0558  0.8978  0.3453
   74SOL     OW  987   7.150   1.895   1.872 -0.1893 -0.4424 -0.4249
   74SOL    HW1  988   7.159   1.932   1.959 -1.6382 -0.7027 -0.1453
   74SOL    HW2  989   7.083   1.949   1.830  0.3809 -0.4177 -1.3377
   75SOL     OW  990   2.980   1.002   3.370  0.4327  0.5493  0.4603
   75SOL    HW1  991   2.888   0.980   3.384  1.0733 -2.0161  1.0670
   75SOL    HW2  992   2.990   1.089   3.409 -1.5522  0.5848  1.0000
   76SOL     OW  993   6.056   2.745   3.169 -0.0733 -0.0453  0.5770
   76SOL    HW1  994   6.152   2.749   3.168 -0.0136 -1.1968  0.4664
   76SOL    HW2  995   6.033   2.742   3.261  0.0070 -0.0208  0.5982
   77SOL     OW  996   6.572   5.407   0.893  0.1418  0.0461 -0.6231
   77SOL    HW1  997   6.557   5.500   0.912  3.1536  0.4671  0.2140
   77SOL    HW2  998   6.485   5.367   0.899 -1.1702  2.6896 -0.4723
   78SOL     OW  999   7.055   2.196   1.639 -0.1524  0.4642 -0.0037
   78SOL    HW1 1000   6.997   2.130   1.678  0.0083 -0.0803 -0.6811
   78SOL    HW2 1001   7.064   2.170   1.548  2.8852 -0.7311  0.5150
   79SOL     OW 1002   2.861   0.394   0.145  0.0622  0.0424  0.1015
   79SOL    HW1 1003   2.775   0.423   0.114 -1.0088 -2.1207  0.8873
   79SOL    HW2 1004   2.856   0.298   0.145  2.4918 -0.1537  0.1621
   80SOL     OW 1005   3.393   6.784   3.126  0.2535  0.2881 -0.0197
   80SOL    HW1 1006   3.380   6.825   3.040  0.4657  0.0368 -0.1754
   80SOL    HW2 1007   3.371   6.852   3.189 -2.8844 -0.4066 -0.2099
   81SOL     OW 1008   1.634   6.134   1.729 -0.0897 -0.3498  0.4322
   81SOL    HW1 1009   1.580   6.208   1.758  0.0462 -0.3679  0.7392
   81SOL    HW2 1010   1.673   6.163   1.647  2.5844  1.2516  2.1190
   82SOL     OW 1011   0.790   6.045   1.866  0.5792 -0.0150 -0.5296
   82SOL    HW1 1012   0.782   5.952   1.886 -1.3559 -0.0185 -1.1782
   82SOL    HW2 1013   0.801   6.049   1.771 -0.4680  0.4486 -0.6425
   83SOL     OW 1014   0.043   7.093   2.580 -0.4970 -0.0548  0.0729
   83SOL    HW1 1015  -0.001   7.014   2.548 -0.8091  0.1877 -0.1112
   83SOL    HW2 1016   0.136   7.074   2.572 -0.5579 -0.6759  0.7066
   84SOL     OW 1017   4.865   1.048   0.882  0.3972 -0.0719 -0.3100
   84SOL    HW1 1018   4.927   1.017   0.816  0.2052  0.4848 -0.7567
   84SOL    HW2 1019   4.880   0.991   0.957  1.8365  0.3907 -0.2059
   85SOL     OW 1020   1.188   5.047   1.645 -0.1571 -0.2674  0.1192
   85SOL    HW1 1021   1.182   5.005   1.731 -1.0709 -0.0974  0.1525
   85SOL    HW2 1022   1.189   4.975   1.582  1.0630 -0.4113  0.2832
   86SOL     OW 1023   1.029   2.371   4.590 -0.2092  0.4873  0.4755
   86SOL    HW1 1024   1.048   2.403   4.678  1.5715 -0.4162  0.4468
   86SOL    HW2 1025   1.113   2.343   4.555 -0.8025  1.1858 -1.6898
   87SOL     OW 1026   3.166   3.065   1.253 -0.0961 -0.2509 -0.4564
   87SOL    HW1 1027   3.213   3.103   1.328  1.1466 -1.2196 -0.7058
   87SOL    HW2 1028   3.131   3.140   1.206 -1.2045  0.3815  1.2596
   88SOL     OW 1029   6.068   6.796   1.302 -0.5541 -0.5062 -0.9917
   88SOL    HW1 1030   6.144   6.828   1.255 -0.0582  1.2187  0.8573
   88SOL    HW2 1031   6.002   6.864   1.292  1.0269  2.4030  4.2858
   89SOL     OW 1032   3.985   5.330   0.709  0.4139 -0.7613 -0.8481
   89SOL    HW1 1033   3.987   5.352   0.803  1.6300 -0.6552 -0.8801
   89SOL    HW2 1034   4.065   5.280   0.695 -0.8193 -2.6495 -1.4172
   90SOL     OW 1035   0.665   4.873   3.237 -0.7721 -0.3467 -0.3263
   90SOL    HW1 1036   0.652   4.955   3.285  1.3216 -0.1934  0.0586
   90SOL    HW2 1037   0.732   4.893   3.172 -0.1513 -1.7496 -0.1617
   91SOL     OW 1038   3.153   1.085   0.068  0.2162  0.5419  0.2483
   91SOL    HW1 1039   3.096   1.021   0.027 -0.1579  1.4317 -0.6698
   91SOL    HW2 1040   3.177   1.145  -0.003  0.6768  1.3267  1.0447
   92SOL     OW 1041   1.100   2.261   5.096  0.4773 -0.5222 -0.0762
   92SOL    HW1 1042   1.135   2.280   5.009 -0.3921 -0.3570 -0.4070
   92SOL    HW2 1043   1.013   2.224   5.080  0.3566 -0.6171  0.7145
   93SOL     OW 1044   0.729   5.657   0.567  0.3164  0.1399 -0.0749
   93SOL    HW1 1045   0.778   5.731   0.602 -0.7331  1.5039 -1.3593
   93SOL    HW2 1046   0.660   5.640   0.631  0.0315  0.8618 -0.1856
   94SOL     OW 1047   1.360   5.044   3.818 -0.3080  0.2632 -0.4076
   94SOL    HW1 1048   1.429   5.109   3.825 -1.4534  1.3426  2.1477
   94SOL    HW2 1049   1.403   4.960   3.835  0.4165  0.9158  1.1653
   95SOL     OW 1050   0.397   0.381   3.586 -0.6600  0.3903 -0.0185
   95SOL    HW1 1051   0.361   0.293   3.574  0.0669  0.1738 -0.6326
   95SOL    HW2 1052   0.343   0.437   3.530 -0.3920  0.1503 -0.5219
   96SOL     OW 1053   7.047   2.737   2.450  0.3742 -0.1429  0.3688
   96SOL    HW1 1054   6.997   2.671   2.402  0.2128  0.2967 -0.0659
   96SOL    HW2 1055   7.070   2.803   2.385  2.4874 -0.8692  0.3094
   97SOL     OW 1056   2.307   5.901   3.001  0.1865  0.2667 -0.0334
   97SOL    HW1 1057   2.346   5.891   3.088  0.7431  0.0581 -0.3010
   97SOL    HW2 1058   2.318   5.993   2.979 -0.6951  0.5015  0.4553
   98SOL     OW 1059   2.326   0.136   3.539 -0.2608 -0.5801 -0.1384
   98SOL    HW1 1060   2.245   0.085   3.551 -1.5862  1.4828  0.2273
   98SOL    HW2 1061   2.352   0.118   3.449 -1.2953 -1.0460 -0.3608
   99SOL     OW 1062   1.689   1.700   0.821  0.3355  0.1425  0.2885
   99SOL    HW1 1063   1.673   1.749   0.741 -1.8424 -1.1968 -0.1466
   99SOL    HW2 1064   1.701   1.609   0.793  2.8253  0.0912  1.2237
  100SOL     OW 1065   6.445   5.896   5.017  0.3496 -0.0723 -0.2197
  100SOL    HW1 1066   6.422   5.817   5.066  0.0254 -0.3665 -0.8330
  100SOL    HW2 1067   6.361   5.930   4.985  0.4754  0.5867  0.1302
  101SOL     OW 1068   0.213   3.871   4.872 -0.2789  0.0235  0.2206
  101SOL    HW1 1069   0.256   3.864   4.958 -1.0390 -0.3889  0.5796
  101SOL    HW2 1070   0.281   3.852   4.809 -0.1641 -1.6834  0.8167
  102SOL     OW 1071   2.049   6.132   4.875 -0.1463 -0.4098  0.5486
  102SOL    HW1 1072   2.083   6.216   4.844 -3.4929  1.3297  1.2153
  102SOL    HW2 1073   1.977   6.112   4.815  0.0107 -2.4113  0.9555
  103SOL     OW 1074   4.326   1.803   4.629  0.1615  0.3284  0.2646
  103SOL    HW1 1075   4.293   1.862   4.561 -0.1560 -0.2047 -0.0423
  103SOL    HW2 1076   4.401   1.760   4.589  1.0137  1.2372  0.8239
  104SOL     OW 1077   6.486   3.935   0.192 -0.7435 -0.6112 -0.4369
  104SOL    HW1 1078   6.582   3.933   0.190 -0.6989  0.4987 -0.0081
  104SOL    HW2 1079   6.463   3.888   0.272 -0.3782  2.2247  1.4519
  105SOL     OW 1080   3.301   6.084   3.529 -0.2996 -0.4239 -0.4307
  105SOL    HW1 1081   3.258   6.152   3.579 -1.7248 -1.5938 -0.0197
  105SOL    HW2 1082   3.305   6.009   3.588  1.8932 -0.5274 -0.6196
  106SOL     OW 1083   1.120   3.514   4.621 -0.2282  0.6340 -0.0311
  106SOL    HW1 1084   1.043   3.559   4.586 -1.1010 -0.7061  0.0807
  106SOL    HW2 1085   1.143   3.563   4.700 -0.7736  1.2244 -0.2291
  107SOL     OW 1086   3.380   4.975   3.195 -0.2083  0.2234  0.4618
  107SOL    HW1 1087   3.337   5.010   3.116 -0.3603 -0.8033  0.0766
  107SOL    HW2 1088   3.462   5.023   3.200 -1.0951  1.7789  0.8513
  108SOL     OW 1089   1.549   6.836   1.904  0.2856  0.0503 -0.2428
  108SOL    HW1 1090   1.574   6.744   1.912  0.0518 -0.2272 -2.1829
  108SOL    HW2 1091   1.621   6.876   1.854  1.4094  1.4474  2.2699
  109SOL     OW 1092   3.047   0.918   2.420  0.8699  0.0166 -0.4630
  109SOL    HW1 1093   3.140   0.907   2.402  0.9834  0.2018  0.0161
  109SOL    HW2 1094   3.032   0.872   2.502  0.3877 -0.6318 -0.8971
  110SOL     OW 1095   4.516   0.304   0.856 -0.2718  0.1474 -0.0654
  110SOL    HW1 1096   4.560   0.219   0.848  0.3519  0.4150  0.3847
  110SOL    HW2 1097   4.469   0.315   0.774  0.0655 -0.3995 -0.3393
  111SOL     OW 1098   3.814   4.812   2.850 -0.1848 -0.2720 -0.1513
  111SOL    HW1 1099   3.795   4.732   2.899  0.1074  0.4445  1.1960
  111SOL    HW2 1100   3.850   4.782   2.767 -0.0981 -1.5405  0.3231
  112SOL     OW 1101   2.972   3.492   1.771  0.1929  0.0978  0.4487
  112SOL    HW1 1102   3.029   3.458   1.840  0.7394 -0.1046 -0.0946
  112SOL    HW2 1103   2.950   3.581   1.800 -1.6101 -0.8089  2.1025
  113SOL     OW 1104   3.541   0.887   0.404 -0.2365 -0.4145 -0.0197
  113SOL    HW1 1105   3.625   0.933   0.402  0.2693 -1.2245  1.5861
  113SOL    HW2 1106   3.484   0.940   0.348  0.7911  1.2552  0.4504
  114SOL     OW 1107   4.564   3.612   3.184 -0.6171 -0.4329 -0.3028
  114SOL    HW1 1108   4.565   3.548   3.256  1.4016  0.7861  0.8489
  114SOL    HW2 1109   4.601   3.692   3.222  0.1763  0.3775 -2.5962
  115SOL     OW 1110   4.638   1.116   4.685  0.1414  0.0951 -0.3634
  115SOL    HW1 1111   4.543   1.125   4.680  0.1988  0.8127 -0.3132
  115SOL    HW2 1112   4.672   1.194   4.641  0.7138 -0.6288 -1.2414
  116SOL     OW 1113   6.269   3.380   4.903  0.3575  0.6000 -0.6564
  116SOL    HW1 1114   6.359   3.349   4.913 -0.5010 -2.0455 -0.1097
  116SOL    HW2 1115   6.245   3.355   4.814 -1.3253 -3.6091  0.7143
  117SOL     OW 1116   4.635   4.882   3.574 -0.1526  1.1007  0.4067
  117SOL    HW1 1117   4.703   4.815   3.569 -2.0376 -0.9358  0.0891
  117SOL    HW2 1118   4.610   4.884   3.666  0.3318  1.8563  0.5258
  118SOL     OW 1119   6.623   1.072   2.468 -0.3091 -0.2115 -0.6049
  118SOL    HW1 1120   6.658   1.059   2.380 -0.2294 -0.0204 -0.6006
  118SOL    HW2 1121   6.615   0.983   2.503  2.7542 -0.2057  0.4162
  119SOL     OW 1122   6.979   6.399   1.554 -0.2933  0.4196  0.2726
  119SOL    HW1 1123   6.986   6.386   1.649  0.3738 -2.2325 -0.0457
  119SOL    HW2 1124   6.960   6.492   1.544 -3.6387  0.2773  3.1616
  120SOL     OW 1125   6.121   0.850   2.245  0.0478  0.3370 -0.1189
  120SOL    HW1 1126   6.073   0.905   2.182 -0.3065  1.7643  1.3076
  120SOL    HW2 1127   6.080   0.870   2.329  2.9590  1.4623  1.1677
  121SOL     OW 1128   2.156   3.653   4.221  0.3227 -0.3092  0.1425
  121SOL    HW1 1129   2.094   3.715   4.183 -1.3406 -3.0865 -2.0662
  121SOL    HW2 1130   2.152   3.669   4.315 -3.4212 -0.0070  0.0595
  122SOL     OW 1131   2.859   5.950   3.866  0.0406 -0.5430  0.1700
  122SOL    HW1 1132   2.814   6.034   3.877 -1.7388 -1.6787  2.8408
  122SOL    HW2 1133   2.919   5.946   3.940 -0.5521 -1.9520  0.6064
  123SOL     OW 1134   2.519   5.271   4.813  0.1520  0.4073  0.5138
  123SOL    HW1 1135   2.531   5.333   4.741  0.6930 -1.1045 -0.7627
  123SOL    HW2 1136   2.608   5.247   4.838  0.0082 -1.6961 -0.7366
  124SOL     OW 1137   2.984   1.112   4.361 -0.3837  0.0464  0.0748
  124SOL    HW1 1138   2.893   1.082   4.352 -0.0180 -0.9427 -0.5202
  124SOL    HW2 1139   2.983   1.201   4.325 -1.2302  0.2893  0.6486
  125SOL     OW 1140   5.991   4.814   4.361  0.5533 -0.6441 -0.0603
  125SOL    HW1 1141   5.933   4.882   4.328 -1.7160 -2.6167 -0.4237
  125SOL    HW2 1142   6.050   4.860   4.421 -1.7838  1.4536  0.8367
  126SOL     OW 1143   5.927   0.723   0.128  0.0874  0.1031 -0.0191
  126SOL    HW1 1144   6.022   0.729   0.132  0.1567 -1.3571  1.2096
  126SOL    HW2 1145   5.897   0.765   0.209 -0.3274  0.6037 -0.4256
  127SOL     OW 1146   3.599   0.128   4.858  0.1709 -0.0766  0.0106
  127SOL    HW1 1147   3.571   0.037   4.852 -1.8104  0.4752  0.0758
  127SOL    HW2 1148   3.693   0.126   4.840  0.1788 -2.1214  0.0594
  128SOL     OW 1149   3.796   5.185   1.319  0.6848  0.3142  0.0744
  128SOL    HW1 1150   3.734   5.238   1.269  0.4166  0.2084  0.2953
  128SOL    HW2 1151   3.877   5.237   1.318  0.8421  0.0802 -0.8993
  129SOL     OW 1152   6.720   6.648   2.149  0.1635  0.2011 -0.3539
  129SOL    HW1 1153   6.697   6.555   2.153 -1.3945  0.5671  0.3045
  129SOL    HW2 1154   6.719   6.669   2.056 -1.4657 -0.0319 -0.4271
  130SOL     OW 1155   2.694   4.763   2.880 -0.1728  0.2543  0.2556
  130SOL    HW1 1156   2.601   4.779   2.863  0.2498  0.0064 -3.1215
  130SOL    HW2 1157   2.714   4.685   2.827  2.4301  1.7601 -1.2015
  131SOL     OW 1158   5.669   3.850   4.487 -0.6964 -0.0011  0.5265
  131SOL    HW1 1159   5.733   3.823   4.554 -1.1146 -2.4325  0.0353
  131SOL    HW2 1160   5.706   3.930   4.449  1.8237 -1.0452  0.6143
  132SOL     OW 1161   1.726   5.596   4.025 -0.1467  0.3222  0.0539
  132SOL    HW1 1162   1.799   5.657   4.027 -0.6716  1.0184 -1.1333
  132SOL    HW2 1163   1.703   5.583   4.117  2.4747 -1.1781  0.5974
  133SOL     OW 1164   5.660   5.259   2.146 -0.2948 -0.0614  0.1234
  133SOL    HW1 1165   5.678   5.252   2.052 -2.8407 -2.1486 -0.3220
  133SOL    HW2 1166   5.693   5.178   2.183  1.2203  0.9980  1.2161
  134SOL     OW 1167   1.704   0.672   5.088  0.6051  0.0986  0.4115
  134SOL    HW1 1168   1.669   0.584   5.078  0.7359 -0.3601  3.2510
  134SOL    HW2 1169   1.627   0.729   5.090  0.3568 -0.2491  0.9494
  135SOL     OW 1170   3.582   1.309   4.724  0.5855 -0.6739  0.0642
  135SOL    HW1 1171   3.503   1.259   4.704 -0.0981 -0.9691  2.9838
  135SOL    HW2 1172   3.561   1.354   4.806  2.7147  0.9979 -0.2345
  136SOL     OW 1173   0.313   2.219   1.015 -0.2820  0.2734  0.2565
  136SOL    HW1 1174   0.294   2.128   0.992  0.3166  0.1710  0.1370
  136SOL    HW2 1175   0.228   2.256   1.038 -0.6259 -0.1429 -0.3073
  137SOL     OW 1176   4.324   2.240   2.441  0.2556 -0.5501  0.0641
  137SOL    HW1 1177   4.275   2.313   2.478  0.2765 -0.1447 -0.6827
  137SOL    HW2 1178   4.264   2.166   2.444 -1.0992  0.3029 -2.3785
  138SOL     OW 1179   5.308   3.633   4.218 -0.2572  0.1908  0.0538
  138SOL    HW1 1180   5.262   3.674   4.291 -0.1881 -0.1108  0.2658
  138SOL    HW2 1181   5.289   3.539   4.227 -0.9336  0.2325 -0.7901
  139SOL     OW 1182   5.184   1.108   4.788  0.4446 -0.0783  0.2016
  139SOL    HW1 1183   5.140   1.163   4.723  0.8305 -2.1250 -1.9521
  139SOL    HW2 1184   5.116   1.088   4.852 -1.3051 -1.4435 -1.9016
  140SOL     OW 1185   0.444   3.498   4.224  0.5782 -0.1781 -0.1261
  140SOL    HW1 1186   0.487   3.413   4.237 -0.7793 -0.9258 -0.3630
  140SOL    HW2 1187   0.351   3.480   4.237 -0.1531  0.4965 -3.5330
  141SOL     OW 1188   1.116   2.515   4.795 -0.0058 -0.1427  0.0793
  141SOL    HW1 1189   1.098   2.564   4.875 -1.1202 -0.3817 -0.0043
  141SOL    HW2 1190   1.095   2.575   4.724  0.6569 -0.0431 -0.0360
  142SOL     OW 1191   0.816   6.998   3.501 -0.2965 -0.3555  0.1383
  142SOL    HW1 1192   0.819   7.081   3.454 -1.2659  0.9687  2.2464
  142SOL    HW2 1193   0.897   6.953   3.477 -0.2396  0.7107 -1.8504
  143SOL     OW 1194  -0.033   6.899   1.434 -0.3356  0.0937 -0.1324
  143SOL    HW1 1195   0.015   6.936   1.509 -0.1779 -0.5994  0.1097
  143SOL    HW2 1196   0.022   6.918   1.358 -1.0185  1.7986 -0.2509
  144SOL     OW 1197   0.100   0.158   2.646 -0.2632 -0.4399  0.5290
  144SOL    HW1 1198   0.060   0.077   2.612  1.2019 -1.2364  0.6105
  144SOL    HW2 1199   0.145   0.196   2.570  0.5681 -0.6736  0.8937
  145SOL     OW 1200   2.705   6.343   4.561  0.1553  0.2300 -0.7693
  145SOL    HW1 1201   2.656   6.401   4.503 -0.5069  1.1545  0.6631
  145SOL    HW2 1202   2.706   6.259   4.515 -0.6375  0.8379 -1.9515
  146SOL     OW 1203   2.479   5.582   2.131 -0.3378 -0.1531  0.3022
  146SOL    HW1 1204   2.463   5.489   2.147  0.0799 -0.4809 -1.0803
  146SOL    HW2 1205   2.422   5.627   2.193 -2.4814 -1.3022 -0.7508
  147SOL     OW 1206   0.553   5.805   2.773 -0.5652 -0.3806 -0.2688
  147SOL    HW1 1207   0.483   5.739   2.768 -2.0512  0.8562  2.1252
  147SOL    HW2 1208   0.571   5.827   2.682 -1.9450 -2.1093 -1.0424
  148SOL     OW 1209   0.171   3.368   2.917  0.1075  0.0193 -0.5190
  148SOL    HW1 1210   0.085   3.367   2.959 -0.1558  0.6691 -1.0413
  148SOL    HW2 1211   0.189   3.275   2.899 -1.4502  0.0218 -2.3457
  149SOL     OW 1212   4.437   0.813   4.154  0.3909  0.1563  0.7372
  149SOL    HW1 1213   4.436   0.907   4.141  1.1320 -0.0321 -0.8975
  149SOL    HW2 1214   4.412   0.801   4.246  0.2498  1.9226  0.9576
  150SOL     OW 1215   2.231   3.148   0.665  0.9604 -0.0398 -0.3221
  150SOL    HW1 1216   2.232   3.069   0.719  0.0993 -0.2324 -0.5831
  150SOL    HW2 1217   2.324   3.170   0.655  1.2174 -0.9884 -0.2052
  151SOL     OW 1218   1.221   5.718   1.302 -0.7082 -0.0977 -0.2737
  151SOL    HW1 1219   1.304   5.708   1.255 -1.5513 -1.1310 -1.6310
  151SOL    HW2 1220   1.233   5.669   1.383  0.5244  1.0926  0.3050
  152SOL     OW 1221   4.545   4.443   4.910 -0.6390 -0.2929 -0.4699
  152SOL    HW1 1222   4.571   4.494   4.833  0.4174 -0.5003 -0.2678
  152SOL    HW2 1223   4.545   4.352   4.879  0.9055 -0.4881  0.0443
  153SOL     OW 1224   6.233   0.930   1.316 -0.0870 -0.3663  0.1713
  153SOL    HW1 1225   6.146   0.970   1.316  0.5430  1.1998 -1.9728
  153SOL    HW2 1226   6.216   0.836   1.310 -1.6229 -0.1861  1.1865
  154SOL     OW 1227   2.749   0.730   2.418 -0.5462  0.4262  0.4566
  154SOL    HW1 1228   2.781   0.758   2.332 -1.1401  2.3073  0.8133
  154SOL    HW2 1229   2.824   0.740   2.476 -0.9521  2.1323  0.7354
  155SOL     OW 1230   6.128   7.028   2.195 -0.1066 -0.1907  0.3858
  155SOL    HW1 1231   6.103   6.973   2.270 -0.8520 -0.5602 -0.1254
  155SOL    HW2 1232   6.108   7.117   2.224  0.8350 -0.1985  1.1108
  156SOL     OW 1233   0.271   4.500   4.179 -0.1419  0.1252  0.2253
  156SOL    HW1 1234   0.239   4.523   4.266  2.0112 -0.7515  1.3082
  156SOL    HW2 1235   0.224   4.420   4.157 -0.9391  0.5267  0.3984
  157SOL     OW 1236   5.004   5.177   0.112  0.0872 -0.5610  0.5658
  157SOL    HW1 1237   4.984   5.119   0.186  1.1435 -0.6559  0.7927
  157SOL    HW2 1238   4.925   5.175   0.058  0.1740 -2.4410  0.4332
  158SOL     OW 1239   5.586   3.249   5.019 -0.4429  0.4225 -0.0234
  158SOL    HW1 1240   5.536   3.316   5.067 -1.6660 -1.6858  1.8544
  158SOL    HW2 1241   5.524   3.212   4.957 -0.1755  0.1729 -0.1452
  159SOL     OW 1242   6.292   3.832   2.667 -0.4682  0.2139  0.5501
  159SOL    HW1 1243   6.345   3.897   2.620 -0.4982  1.2232  1.8765
  159SOL    HW2 1244   6.238   3.792   2.598  1.0443  0.0930 -0.6136
  160SOL     OW 1245   1.249   3.906   4.014 -0.6215 -0.5898  0.2989
  160SOL    HW1 1246   1.205   3.823   4.034 -1.0235 -1.0503 -2.1103
  160SOL    HW2 1247   1.333   3.879   3.975 -0.3498  0.1578  0.3543
  161SOL     OW 1248   6.894   1.066   1.606  0.0907  0.2756 -0.3701
  161SOL    HW1 1249   6.813   1.113   1.589 -0.7671 -1.7901 -2.5683
  161SOL    HW2 1250   6.866   0.984   1.648  1.1830  0.1840  0.2101
  162SOL     OW 1251   2.213   4.809   4.617 -0.4019 -0.4908 -1.0948
  162SOL    HW1 1252   2.185   4.896   4.589  0.8778  0.3465  0.0732
  162SOL    HW2 1253   2.152   4.786   4.688  0.2212  0.1803 -0.3206
  163SOL     OW 1254   1.539   2.813   1.797 -0.3016 -0.4410 -0.2841
  163SOL    HW1 1255   1.462   2.865   1.821 -1.0671 -1.3429 -0.7105
  163SOL    HW2 1256   1.563   2.767   1.877 -1.9325 -2.2861 -0.7808
  164SOL     OW 1257   5.673   5.341   4.678 -0.1400  0.6293 -0.1399
  164SOL    HW1 1258   5.730   5.418   4.683 -1.1971  1.4691 -0.4809
  164SOL    HW2 1259   5.649   5.335   4.585  0.4250 -0.5025 -0.2261
  165SOL     OW 1260   0.839   3.610   5.020 -0.0744  0.2006 -0.0944
  165SOL    HW1 1261   0.928   3.580   5.037 -0.3422 -1.1704 -0.9234
  165SOL    HW2 1262   0.808   3.644   5.104  0.5446 -1.1751  0.7358
  166SOL     OW 1263   6.924   4.847   3.381  0.8901  0.4341 -0.0505
  166SOL    HW1 1264   6.996   4.910   3.373  1.5852 -0.1897  1.0848
  166SOL    HW2 1265   6.941   4.801   3.463  0.5023 -1.3820 -0.9461
  167SOL     OW 1266   1.983   3.318   3.628  0.2076  0.2803 -0.4341
  167SOL    HW1 1267   2.069   3.311   3.670 -0.0829  2.0813  0.5070
  167SOL    HW2 1268   1.990   3.394   3.571 -0.5571  0.0156 -0.9004
  168SOL     OW 1269   4.248   3.053   4.833 -0.2207 -0.3919 -0.0342
  168SOL    HW1 1270   4.253   2.991   4.906 -0.7349  0.8538  1.1014
  168SOL    HW2 1271   4.154   3.067   4.820 -0.1128  1.1917  0.6768
  169SOL     OW 1272   6.339   1.106   3.816 -0.3006 -0.0782  0.1383
  169SOL    HW1 1273   6.267   1.141   3.764  0.9329 -1.6348 -2.9528
  169SOL    HW2 1274   6.324   1.011   3.816  0.3591 -0.2064  1.7330
  170SOL     OW 1275   3.847   3.944   0.551 -0.5055  0.4692 -0.0935
  170SOL    HW1 1276   3.907   3.870   0.558 -1.0740  0.0243  0.1247
  170SOL    HW2 1277   3.902   4.015   0.518  0.1180  0.0427 -0.0105
  171SOL     OW 1278   4.826   4.913   1.688  0.0288 -0.0481  0.2968
  171SOL    HW1 1279   4.887   4.852   1.728 -0.0917 -0.2173  0.2252
  171SOL    HW2 1280   4.840   4.904   1.594  0.0717  0.0972  0.2895
  172SOL     OW 1281   1.174   3.578   2.396 -0.3654  0.1024 -0.7848
  172SOL    HW1 1282   1.206   3.508   2.453 -2.7374 -0.4391 -0.0212
  172SOL    HW2 1283   1.213   3.558   2.311  0.8403 -0.7968 -0.0655
  173SOL     OW 1284   0.913   2.208   2.709 -0.0377 -0.4095  0.3342
  173SOL    HW1 1285   0.943   2.296   2.734  1.9368 -0.9361 -0.0179
  173SOL    HW2 1286   0.823   2.203   2.741  0.0117  1.5266  0.8775
  174SOL     OW 1287   6.990   3.425   2.514 -0.1220 -0.4091  0.2476
  174SOL    HW1 1288   7.084   3.427   2.496  0.0091 -1.6659  0.7507
  174SOL    HW2 1289   6.983   3.407   2.607 -0.8668  1.0578  0.5062
  175SOL     OW 1290   3.197   5.409   3.973 -0.2812 -0.2306  0.2581
  175SOL    HW1 1291   3.264   5.457   3.924 -0.0361  0.8629  1.6126
  175SOL    HW2 1292   3.115   5.436   3.933  0.0104 -1.2369 -1.1201
  176SOL     OW 1293   4.112   3.861   3.409  0.5346 -0.6542 -0.7926
  176SOL    HW1 1294   4.173   3.926   3.445  2.5730 -1.6799 -2.1993
  176SOL    HW2 1295   4.045   3.913   3.364 -0.6574  0.5548  2.1628
  177SOL     OW 1296   5.723   7.222   4.058 -0.2843  0.1328  0.7294
  177SOL    HW1 1297   5.776   7.186   4.130  0.2269  1.6965  1.1751
  177SOL    HW2 1298   5.638   7.178   4.067 -0.2213  0.2650  2.2671
  178SOL     OW 1299   0.190   2.075   2.705 -0.0662 -0.2428 -0.3460
  178SOL    HW1 1300   0.142   2.036   2.632 -0.4997 -0.0234 -0.1855
  178SOL    HW2 1301   0.140   2.050   2.783 -0.3761  0.6534 -0.2423
  179SOL     OW 1302   5.643   6.939   3.555 -0.0800  0.5772  0.0585
  179SOL    HW1 1303   5.549   6.931   3.539  0.0841  1.8327 -1.8675
  179SOL    HW2 1304   5.653   7.025   3.595  0.3478  1.0147 -0.9563
  180SOL     OW 1305   4.499   5.971   5.133  0.3647  0.3542 -0.3251
  180SOL    HW1 1306   4.415   5.964   5.086  0.7201  0.8486 -1.0530
  180SOL    HW2 1307   4.559   6.010   5.069  0.6334  1.9311  0.8156
  181SOL     OW 1308   6.657   6.953   1.504  0.4553  0.5200  1.0124
  181SOL    HW1 1309   6.724   7.014   1.537 -0.2360  1.7080  0.2817
  181SOL    HW2 1310   6.665   6.958   1.409 -1.4518  1.5957  0.8750
  182SOL     OW 1311   4.903   0.541   1.958  0.0454  0.1925 -0.0286
  182SOL    HW1 1312   4.870   0.460   1.998  0.3360  0.2098  0.2501
  182SOL    HW2 1313   4.986   0.516   1.918 -0.1393  0.2274 -0.4295
  183SOL     OW 1314   6.627   0.846   3.768 -0.4005  0.0401 -0.5833
  183SOL    HW1 1315   6.586   0.911   3.824  0.4632 -0.0096  0.1252
  183SOL    HW2 1316   6.712   0.883   3.745  0.1358 -0.8553 -0.1130
  184SOL     OW 1317   1.661   1.744   2.604  0.2329 -0.3195  0.3062
  184SOL    HW1 1318   1.669   1.705   2.517 -1.9762 -0.8838  0.3121
  184SOL    HW2 1319   1.690   1.834   2.593  0.0469 -0.4058 -0.9991
  185SOL     OW 1320   2.234   2.607   1.994 -0.1709 -0.8777  0.3651
  185SOL    HW1 1321   2.145   2.639   1.978  0.2477  0.5137  0.7646
  185SOL    HW2 1322   2.281   2.627   1.913  0.0389 -0.6667  0.5377
  186SOL     OW 1323   1.527   0.083   2.033  0.0522 -0.1850  0.3035
  186SOL    HW1 1324   1.615   0.056   2.008  0.0349 -2.5437  2.3772
  186SOL    HW2 1325   1.538   0.166   2.079  1.5864 -1.5598  2.5955
  187SOL     OW 1326   2.709   3.931   0.565 -0.1124 -0.0433  0.0704
  187SOL    HW1 1327   2.710   3.836   0.558  1.0728  0.0202 -0.8488
  187SOL    HW2 1328   2.617   3.953   0.580 -0.6619 -1.2301 -1.3440
  188SOL     OW 1329   0.546   3.173   0.304  0.3107  0.6649 -0.6420
  188SOL    HW1 1330   0.492   3.104   0.267 -0.7344  0.6902  0.7479
  188SOL    HW2 1331   0.603   3.129   0.367 -0.2927  1.0288  0.1785
  189SOL     OW 1332   5.671   3.786   2.139 -0.2608  0.1242  0.0028
  189SOL    HW1 1333   5.722   3.707   2.122  0.0209  0.4849 -0.8756
  189SOL    HW2 1334   5.593   3.778   2.084  0.1568  0.8158 -0.7210
  190SOL     OW 1335   1.264   4.158   0.892  0.2528  0.2562  0.0225
  190SOL    HW1 1336   1.173   4.129   0.888  0.3934 -0.2173  0.2471
  190SOL    HW2 1337   1.302   4.128   0.809 -0.3555  2.4287 -1.1494
  191SOL     OW 1338   2.720   0.064   3.397 -0.0937 -0.3149 -0.3056
  191SOL    HW1 1339   2.757   0.040   3.313 -0.3598  1.9266 -1.1297
  191SOL    HW2 1340   2.626   0.050   3.387 -0.2487  0.9380 -0.7858
  192SOL     OW 1341   5.795   3.017   1.084 -0.2213  0.1803 -0.4324
  192SOL    HW1 1342   5.731   2.995   1.151 -0.9289  0.5636 -0.9757
  192SOL    HW2 1343   5.873   2.966   1.108 -1.2110 -1.4979 -0.6125
  193SOL     OW 1344   6.942   2.756   1.521 -0.4592  0.7055 -0.3881
  193SOL    HW1 1345   6.929   2.719   1.608 -1.5445  1.0577 -0.3886
  193SOL    HW2 1346   7.022   2.714   1.489 -0.4035  0.0938  0.5138
  194SOL     OW 1347   0.536   3.397   0.495  0.5429  0.3792 -0.2747
  194SOL    HW1 1348   0.482   3.374   0.570  0.0436  2.4429  0.0737
  194SOL    HW2 1349   0.500   3.345   0.423 -0.6746  0.2842  0.3676
  195SOL     OW 1350   6.805   0.379   2.111  0.6785  0.2536 -0.8039
  195SOL    HW1 1351   6.837   0.330   2.186 -0.9090 -0.5472 -0.6193
  195SOL    HW2 1352   6.747   0.319   2.065  0.9192  1.0265 -2.1885
  196SOL     OW 1353   3.796   3.386   1.912 -0.3371 -0.3151  0.2220
  196SOL    HW1 1354   3.728   3.348   1.857  0.1295 -1.3649  0.3542
  196SOL    HW2 1355   3.761   3.379   2.001 -0.0268 -0.9702  0.3034
  197SOL     OW 1356   2.808   3.141   2.792  0.6891  0.3670 -0.3543
  197SOL    HW1 1357   2.847   3.120   2.877  1.3166 -0.7168 -0.8897
  197SOL    HW2 1358   2.843   3.075   2.733  0.2957  1.1359 -1.4770
  198SOL     OW 1359   0.473   1.138   1.557  0.2591  0.2289 -0.0176
  198SOL    HW1 1360   0.396   1.091   1.590  1.6824 -1.9618  0.3341
  198SOL    HW2 1361   0.546   1.079   1.573  1.7883  1.4421 -2.1104
  199SOL     OW 1362   1.172   7.090   4.346 -0.0905  0.3200  0.0166
  199SOL    HW1 1363   1.210   7.127   4.266 -0.4696 -0.5914 -0.5962
  199SOL    HW2 1364   1.212   7.141   4.417  1.3381  0.1891 -0.6654
  200SOL     OW 1365   1.314   2.817   4.687  0.0278  0.5467  0.4155
  200SOL    HW1 1366   1.349   2.779   4.767 -0.1769  1.7958  1.1183
  200SOL    HW2 1367   1.381   2.877   4.657 -0.2695  0.7488  0.1423
  201SOL     OW 1368   5.773   0.124   4.830 -0.4966  0.0012 -0.5580
  201SOL    HW1 1369   5.799   0.150   4.919  0.0584 -1.2220 -0.3398
  201SOL    HW2 1370   5.680   0.104   4.837  0.0305 -2.5076  0.3972
  202SOL     OW 1371   0.799   5.578   2.891  0.5621  0.4348 -0.4137
  202SOL    HW1 1372   0.768   5.525   2.964 -0.4431 -0.9478 -1.7761
  202SOL    HW2 1373   0.768   5.666   2.911  2.4407  0.6504  2.0114
  203SOL     OW 1374   6.766   1.378   3.715 -0.3488 -0.2170  0.4270
  203SOL    HW1 1375   6.829   1.361   3.785 -0.7303 -0.2916  0.7592
  203SOL    HW2 1376   6.682   1.348   3.751 -0.5091 -0.4780 -0.1549
  204SOL     OW 1377   4.496   6.408   3.568  0.2065  0.2201  0.3512
  204SOL    HW1 1378   4.411   6.441   3.598  0.9078  0.3637  2.3472
  204SOL    HW2 1379   4.518   6.463   3.492 -0.6027  1.4865  0.9919
  205SOL     OW 1380   2.883   1.978   2.090  0.2763 -0.4988  0.2480
  205SOL    HW1 1381   2.801   2.025   2.102  0.3382 -0.5299  0.8034
  205SOL    HW2 1382   2.928   2.026   2.021 -0.2143 -0.4935 -0.0750
  206SOL     OW 1383   4.103   2.670   3.075 -0.2682  0.4926 -0.3605
  206SOL    HW1 1384   4.190   2.657   3.036 -0.8641  0.1558 -1.6222
  206SOL    HW2 1385   4.117   2.655   3.169  1.2400  1.4583 -0.3814
  207SOL     OW 1386   0.762   6.648   3.458 -0.7241 -0.3811 -0.3518
  207SOL    HW1 1387   0.853   6.635   3.430 -0.8236  0.7375 -1.2877
  207SOL    HW2 1388   0.710   6.623   3.382 -1.0265  2.1599 -1.0781
  208SOL     OW 1389   4.226   0.234   4.434  0.2558 -0.2982  0.3188
  208SOL    HW1 1390   4.237   0.328   4.416  2.8013 -0.8005 -1.2670
  208SOL    HW2 1391   4.232   0.193   4.348 -0.9962 -1.9636  0.9671
  209SOL     OW 1392   2.674   2.768   1.032 -0.1094 -0.4018  0.1259
  209SOL    HW1 1393   2.743   2.752   1.097 -0.4403 -0.0414  0.5744
  209SOL    HW2 1394   2.597   2.791   1.085 -0.8093 -1.6324 -0.3211
  210SOL     OW 1395   1.168   4.982   0.628  0.0748  0.6068 -0.6127
  210SOL    HW1 1396   1.129   4.936   0.553  1.1263 -1.0895 -0.1707
  210SOL    HW2 1397   1.108   4.964   0.701  0.8251 -0.6813 -0.2883
  211SOL     OW 1398   4.287   0.470   1.257  0.6049  0.1369  0.4419
  211SOL    HW1 1399   4.275   0.564   1.274  1.1154  0.7219 -2.0516
  211SOL    HW2 1400   4.381   0.461   1.242  0.3242 -0.3496 -1.3005
  212SOL     OW 1401   3.247   5.060   2.597  0.2445 -0.2925 -0.1848
  212SOL    HW1 1402   3.202   5.097   2.673  0.6639  0.0175 -0.0841
  212SOL    HW2 1403   3.276   4.973   2.627 -0.3989 -0.5473 -0.2945
  213SOL     OW 1404   4.577   0.576   2.792 -0.6435 -0.0664  0.0272
  213SOL    HW1 1405   4.672   0.578   2.792 -0.6380  1.3340  0.7299
  213SOL    HW2 1406   4.554   0.512   2.860 -0.2809 -2.6112 -2.0933
  214SOL     OW 1407   6.498   7.086   4.444 -0.1528 -0.4572 -0.3659
  214SOL    HW1 1408   6.443   7.052   4.515  0.5914 -1.2482 -0.1464
  214SOL    HW2 1409   6.478   7.030   4.369 -1.1598  0.5650 -0.8972
  215SOL     OW 1410   6.799   3.970   3.305  0.0614 -0.4046 -0.3934
  215SOL    HW1 1411   6.849   3.922   3.239  0.3825  0.9949 -1.1943
  215SOL    HW2 1412   6.713   3.983   3.265 -0.1512 -0.6212 -0.0181
  216SOL     OW 1413   0.997   0.863   1.889  0.9148 -0.2093  0.0294
  216SOL    HW1 1414   0.943   0.784   1.887  0.5468  0.0420 -1.8190
  216SOL    HW2 1415   0.973   0.907   1.970 -0.6443 -0.7936 -0.0870
  217SOL     OW 1416   0.937   5.196   4.757  0.3736  0.2244 -0.4794
  217SOL    HW1 1417   0.893   5.152   4.829 -0.6794  2.6867  0.4980
  217SOL    HW2 1418   1.024   5.156   4.754 -0.4334 -1.7187  0.4335
  218SOL     OW 1419   5.760   6.534   0.692 -0.5012 -0.1282  0.1292
  218SOL    HW1 1420   5.755   6.604   0.757  0.5960  1.5157 -1.4676
  218SOL    HW2 1421   5.850   6.502   0.697 -0.0451  0.8206 -1.3065
  219SOL     OW 1422   3.006   1.373   4.089  0.3107 -0.6259 -0.6482
  219SOL    HW1 1423   3.028   1.466   4.084 -1.1082 -0.0789  1.7706
  219SOL    HW2 1424   2.920   1.366   4.047  0.3410 -0.8400 -0.6773
  220SOL     OW 1425   1.955   3.619   4.834  0.2886 -0.0822  0.1086
  220SOL    HW1 1426   1.903   3.553   4.789 -2.4543  1.6175  0.5713
  220SOL    HW2 1427   1.891   3.677   4.875  2.4430 -0.9799  5.6807
  221SOL     OW 1428   5.437   4.126   0.287  0.1282 -0.1883 -0.3806
  221SOL    HW1 1429   5.492   4.048   0.300  2.0662  1.4815  2.9910
  221SOL    HW2 1430   5.482   4.177   0.220  1.1802 -0.1643  0.3142
  222SOL     OW 1431   7.116   0.407   2.670 -0.0529 -0.3809 -0.1895
  222SOL    HW1 1432   7.158   0.389   2.585 -1.3814 -2.3512 -0.4990
  222SOL    HW2 1433   7.141   0.332   2.725 -1.1649 -0.3586  0.3773
  223SOL     OW 1434   6.645   4.013   2.184  0.2358  0.1655 -0.1078
  223SOL    HW1 1435   6.726   4.044   2.143  0.7212  1.7039  1.8093
  223SOL    HW2 1436   6.596   4.093   2.203  0.2138 -0.3558  2.4669
  224SOL     OW 1437   6.652   0.393   4.419  0.2741 -0.2466  0.4416
  224SOL    HW1 1438   6.659   0.325   4.351  2.3335  0.0379  0.2823
  224SOL    HW2 1439   6.709   0.464   4.387 -1.4186  1.3711  0.8496
  225SOL     OW 1440   4.118  -0.031   4.956 -0.2621 -0.1842  0.2142
  225SOL    HW1 1441   4.149  -0.026   5.047  1.0761 -0.4508 -0.2050
  225SOL    HW2 1442   4.100   0.060   4.932 -0.5613 -0.1071  0.7226
  226SOL     OW 1443   1.685   0.594   0.757  0.3036  0.1104  0.1112
  226SOL    HW1 1444   1.658   0.643   0.679  0.2381 -0.7814 -0.4382
  226SOL    HW2 1445   1.611   0.601   0.817  0.3831  0.8627  0.1274
  227SOL     OW 1446   5.556   3.295   0.040 -0.0499 -0.1337 -0.2824
  227SOL    HW1 1447   5.564   3.202   0.062 -0.4859 -0.2131 -0.4457
  227SOL    HW2 1448   5.584   3.300  -0.052  1.8155  0.2051  0.2644
  228SOL     OW 1449   5.292   1.815   3.673  0.0201  0.5653 -0.3035
  228SOL    HW1 1450   5.229   1.753   3.634  1.2809 -0.4484 -0.8290
  228SOL    HW2 1451   5.247   1.899   3.673 -1.2507 -0.0915 -0.8539
  229SOL     OW 1452   2.667   6.810   1.307 -0.1856  0.1819  0.4035
  229SOL    HW1 1453   2.614   6.778   1.380 -0.1827 -0.0208  0.3175
  229SOL    HW2 1454   2.610   6.803   1.231  0.2909 -1.0169  0.1252
  230SOL     OW 1455   0.403   6.214   5.029 -0.0746  0.6564  0.4359
  230SOL    HW1 1456   0.485   6.198   5.077 -0.2277  2.6253  1.4885
  230SOL    HW2 1457   0.405   6.153   4.956  1.3737 -0.7406  1.5663
  231SOL     OW 1458   2.261   2.785   0.268  0.0923 -0.5570  0.7835
  231SOL    HW1 1459   2.234   2.696   0.247 -0.1835 -0.3261  0.1130
  231SOL    HW2 1460   2.192   2.818   0.326  0.7800 -1.1492  1.9734
  232SOL     OW 1461   3.758   5.742   0.744  0.0352  0.6230  0.6062
  232SOL    HW1 1462   3.735   5.658   0.703 -0.6094  0.6594  0.8833
  232SOL    HW2 1463   3.836   5.770   0.698 -0.5232  0.5302 -0.4267
  233SOL     OW 1464   3.649   5.839   1.854  0.6217  0.3495  0.1231
  233SOL    HW1 1465   3.563   5.867   1.887  1.0133 -0.2906  1.7755
  233SOL    HW2 1466   3.693   5.921   1.828 -0.9717  0.5980 -2.1633
  234SOL     OW 1467   5.747   6.995   0.213 -0.1934  0.2620  0.2002
  234SOL    HW1 1468   5.774   6.908   0.243 -0.0735 -0.1785 -1.1179
  234SOL    HW2 1469   5.810   7.055   0.254  2.1522 -0.6421 -1.8273
  235SOL     OW 1470   6.393   0.542   2.336  0.0887 -0.0543 -0.2355
  235SOL    HW1 1471   6.464   0.601   2.361 -0.1157 -0.1019  0.4965
  235SOL    HW2 1472   6.326   0.555   2.404 -1.0350  0.7185 -1.4583
  236SOL     OW 1473   6.569   1.692   1.442 -0.0830 -0.1893  0.0207
  236SOL    HW1 1474   6.551   1.660   1.353 -0.0632  1.9382 -0.8073
  236SOL    HW2 1475   6.607   1.617   1.487 -0.0349 -1.3157 -1.7911
  237SOL     OW 1476   6.447   4.224   1.690  0.0110  0.3067 -0.0377
  237SOL    HW1 1477   6.389   4.176   1.750  1.5642 -1.2731  0.2939
  237SOL    HW2 1478   6.465   4.306   1.734  0.0158 -0.2494  1.0279
  238SOL     OW 1479   0.162   2.748   3.023  0.2828 -0.0117 -0.0056
  238SOL    HW1 1480   0.192   2.658   3.041 -0.2316 -0.0153  0.8751
  238SOL    HW2 1481   0.067   2.744   3.034  0.3939  0.9900  1.7117
  239SOL     OW 1482   6.857   2.848   4.326 -0.1482  0.5684 -0.7051
  239SOL    HW1 1483   6.924   2.828   4.391  0.1434 -0.7106 -1.3589
  239SOL    HW2 1484   6.777   2.809   4.361 -0.4664  1.7069 -0.1366
  240SOL     OW 1485   1.998   0.278   2.352  0.1650  0.0135  0.1668
  240SOL    HW1 1486   2.087   0.252   2.328  0.2479 -0.1451  0.6316
  240SOL    HW2 1487   1.942   0.219   2.302  0.3344 -0.3373  0.3823
  241SOL     OW 1488   3.725   6.582   2.741 -0.7270  0.1957 -0.1691
  241SOL    HW1 1489   3.729   6.595   2.836  0.0530 -1.3667  0.0370
  241SOL    HW2 1490   3.811   6.609   2.709 -0.7157 -0.0199 -0.3250
  242SOL     OW 1491   5.286   0.458   4.643  0.5296 -0.0642 -0.4113
  242SOL    HW1 1492   5.196   0.426   4.641  0.2661  0.6266 -3.1077
  242SOL    HW2 1493   5.338   0.384   4.675 -0.8097 -0.9562 -0.2525
  243SOL     OW 1494   1.472   3.374   1.049  0.0708  0.4668 -0.3674
  243SOL    HW1 1495   1.383   3.352   1.075 -0.2182  1.0860 -0.8116
  243SOL    HW2 1496   1.465   3.397   0.957  0.6620  0.6758 -0.3630
  244SOL     OW 1497   4.599   1.013   1.238  0.0071 -0.2022  0.0632
  244SOL    HW1 1498   4.554   0.928   1.243 -1.4175  0.5990  1.7419
  244SOL    HW2 1499   4.590   1.038   1.146 -0.6733 -1.2816 -0.1943
  245SOL     OW 1500   4.588   5.696   1.753  0.4753 -0.8644  0.2608
  245SOL    HW1 1501   4.585   5.615   1.702  0.3477  0.0374 -1.2109
  245SOL    HW2 1502   4.681   5.709   1.772  0.7296 -0.3233 -1.2463
  246SOL     OW 1503   7.082   3.776   3.645  0.4414 -0.0376  0.1297
  246SOL    HW1 1504   7.166   3.797   3.687  0.1587 -1.1842  1.3576
  246SOL    HW2 1505   7.022   3.843   3.678  0.7118  0.3716 -0.1986
  247SOL     OW 1506   2.532   4.467   3.293 -0.5039  0.1197  0.0665
  247SOL    HW1 1507   2.594   4.435   3.359 -1.5118  0.0376  1.0089
  247SOL    HW2 1508   2.543   4.408   3.219  2.4245  1.6785 -0.9050
  248SOL     OW 1509   4.984   4.720   1.790 -0.5710  0.1308 -0.0380
  248SOL    HW1 1510   4.967   4.646   1.847  0.5750 -0.9718 -1.0872
  248SOL    HW2 1511   5.006   4.681   1.705  1.2414  1.6139 -0.3082
  249SOL     OW 1512   0.925   5.189   1.514 -1.1143 -0.0561  0.0592
  249SOL    HW1 1513   0.835   5.206   1.542 -0.9844  0.1784  0.3397
  249SOL    HW2 1514   0.945   5.103   1.550 -1.2459 -0.1342 -0.0527
  250SOL     OW 1515   2.388   3.613   5.035 -0.2216  0.0864  0.1118
  250SOL    HW1 1516   2.394   3.596   5.129  0.0639  0.2426  0.1244
  250SOL    HW2 1517   2.440   3.543   4.995  0.4128  0.5338  0.1270
  251SOL     OW 1518   0.979   6.516   0.697 -0.1316 -0.5837 -0.5141
  251SOL    HW1 1519   0.976   6.480   0.785 -1.2577 -0.6365 -0.5645
  251SOL    HW2 1520   1.071   6.506   0.670  0.9101  1.8737  1.6471
  252SOL     OW 1521   0.997   5.427   3.739 -0.1116 -0.2931  0.5158
  252SOL    HW1 1522   1.063   5.360   3.753 -0.8893 -1.2023 -0.0183
  252SOL    HW2 1523   1.046   5.508   3.730  0.8012 -0.6448  2.0069
  253SOL     OW 1524   3.786   3.376   3.163 -0.1217  0.0326 -0.2636
  253SOL    HW1 1525   3.877   3.353   3.145  0.9702  4.1604 -1.1563
  253SOL    HW2 1526   3.742   3.365   3.078 -0.1025 -0.5308 -0.2041
  254SOL     OW 1527   2.384   5.163   0.477 -0.1913 -0.0624  0.3268
  254SOL    HW1 1528   2.366   5.085   0.531 -1.0420 -0.1150 -0.0233
  254SOL    HW2 1529   2.442   5.130   0.408 -0.9025 -0.4943 -0.0775
  255SOL     OW 1530   2.318   4.110   1.421 -0.5971  0.3954  0.2173
  255SOL    HW1 1531   2.296   4.017   1.416 -1.5514  0.6241  0.0232
  255SOL    HW2 1532   2.305   4.133   1.513  0.2747  0.1938  0.3997
  256SOL     OW 1533   5.250   6.410   0.733  0.6722 -0.1584 -0.4731
  256SOL    HW1 1534   5.186   6.339   0.735  0.2241  0.2587  0.2935
  256SOL    HW2 1535   5.333   6.368   0.757  0.7397 -0.7319 -1.6445
  257SOL     OW 1536   1.323   5.521   2.069  0.1767 -0.4486  0.6542
  257SOL    HW1 1537   1.404   5.567   2.045  0.7814 -1.5464  0.5075
  257SOL    HW2 1538   1.348   5.463   2.141 -0.1677 -1.6901 -0.1812
  258SOL     OW 1539   0.272   0.898   4.779 -0.8319  0.0968 -0.0344
  258SOL    HW1 1540   0.303   0.846   4.704  0.1369  0.5935  0.0111
  258SOL    HW2 1541   0.329   0.975   4.780 -1.0643  0.2680  1.0093
  259SOL     OW 1542   1.921   3.965   3.481  0.2462 -0.2427 -0.0352
  259SOL    HW1 1543   1.994   4.015   3.517 -0.6368  0.8938  0.2666
  259SOL    HW2 1544   1.953   3.875   3.476  1.8757  0.3184 -0.5125
  260SOL     OW 1545   3.918   5.543   1.905  0.0962 -0.3339 -0.0486
  260SOL    HW1 1546   3.949   5.606   1.840  1.5135  0.8812  1.6715
  260SOL    HW2 1547   3.999   5.508   1.944 -0.6398  0.4502  2.3414
  261SOL     OW 1548   4.408   3.837   3.973  0.2247 -0.0070  0.2366
  261SOL    HW1 1549   4.490   3.796   4.002 -0.2667 -0.4535  1.0556
  261SOL    HW2 1550   4.359   3.852   4.054 -0.2375  0.8500 -0.1871
  262SOL     OW 1551   4.247   0.920   2.352  0.2449  0.1542  0.1134
  262SOL    HW1 1552   4.205   0.907   2.437  0.8152  0.4669  0.4498
  262SOL    HW2 1553   4.340   0.907   2.370  0.3678  0.2342 -0.4666
  263SOL     OW 1554   6.493   7.117   3.569 -0.3109 -0.2904 -0.4631
  263SOL    HW1 1555   6.413   7.108   3.516  1.3404  1.8231 -3.6303
  263SOL    HW2 1556   6.482   7.201   3.614 -1.0288 -1.3548  1.4389
  264SOL     OW 1557   1.781   4.186   2.716  0.6445  0.6378  0.0351
  264SOL    HW1 1558   1.865   4.156   2.682  0.4816  0.4089 -0.1742
  264SOL    HW2 1559   1.770   4.140   2.799  1.2623  1.5559  0.6414
  265SOL     OW 1560   2.709   0.993   4.243  0.4361 -0.4895  0.2765
  265SOL    HW1 1561   2.652   0.916   4.237 -2.6020  1.5535  0.5229
  265SOL    HW2 1562   2.711   1.028   4.154  0.4132  0.0610  0.4913
  266SOL     OW 1563   4.228   4.311   2.586 -0.1509  0.0487  0.2178
  266SOL    HW1 1564   4.273   4.281   2.665 -0.1027  1.0414  0.5698
  266SOL    HW2 1565   4.278   4.271   2.514  0.4057 -0.0507  0.6565
  267SOL     OW 1566   6.803   5.370   4.587  0.6468 -0.1000 -0.3268
  267SOL    HW1 1567   6.780   5.340   4.675  2.4919  2.9928  1.3974
  267SOL    HW2 1568   6.720   5.373   4.540 -1.3208  2.5215  2.8618
  268SOL     OW 1569   6.631   2.972   2.882 -0.3544 -0.0683  0.2652
  268SOL    HW1 1570   6.587   2.985   2.966  0.4255  1.4495  0.4641
  268SOL    HW2 1571   6.705   2.915   2.901 -0.7953 -0.6057  0.3928
  269SOL     OW 1572   1.545   0.585   4.199 -0.2683 -0.0100 -0.0667
  269SOL    HW1 1573   1.522   0.494   4.216  0.1177 -0.2641 -0.8745
  269SOL    HW2 1574   1.605   0.581   4.125  1.1491  0.7552  0.9838
  270SOL     OW 1575   0.245   2.071   0.065  0.0596 -0.2359  0.4304
  270SOL    HW1 1576   0.269   2.011   0.136  1.7300 -1.6576 -1.2259
  270SOL    HW2 1577   0.327   2.114   0.042 -1.1244  3.0156  1.7129
  271SOL     OW 1578   2.462   0.307   3.223  0.1737 -0.2235 -0.3381
  271SOL    HW1 1579   2.370   0.323   3.202  0.0433 -2.1353 -1.3833
  271SOL    HW2 1580   2.503   0.394   3.217 -1.0167  0.2429 -2.7379
  272SOL     OW 1581   0.810   2.035   4.307 -0.8429  0.0191  0.4219
  272SOL    HW1 1582   0.820   2.058   4.400 -1.5703 -1.1632  0.8285
  272SOL    HW2 1583   0.861   2.100   4.260  0.7228 -0.1811  1.7394
  273SOL     OW 1584   6.213   3.489   3.409  0.0996  0.4853  0.0421
  273SOL    HW1 1585   6.213   3.439   3.327 -0.0672  0.2433  0.1898
  273SOL    HW2 1586   6.144   3.449   3.461  1.9481 -1.0870  1.3815
  274SOL     OW 1587   6.876   0.956   0.449  0.4314 -0.9324  0.2307
  274SOL    HW1 1588   6.950   0.917   0.401 -0.3303 -1.7204 -0.3371
  274SOL    HW2 1589   6.813   0.885   0.457 -0.9447  0.1343 -0.7187
  275SOL     OW 1590   4.776   4.337   3.422 -0.6460  0.8734 -0.5559
  275SOL    HW1 1591   4.851   4.378   3.464 -0.0034  0.4786 -1.3048
  275SOL    HW2 1592   4.702   4.359   3.479  0.3334 -0.3822  1.2980
  276SOL     OW 1593   3.674   1.899   4.160 -0.1037 -0.1067  0.1183
  276SOL    HW1 1594   3.709   1.988   4.154  1.3085 -0.5311  1.4771
  276SOL    HW2 1595   3.658   1.875   4.069  1.9046  0.6428 -0.5050
  277SOL     OW 1596   6.834   0.356   4.826 -0.0281 -0.4195 -0.0705
  277SOL    HW1 1597   6.866   0.422   4.765 -0.6711  1.8076  1.8576
  277SOL    HW2 1598   6.781   0.297   4.772  0.5562  0.6342 -1.8641
  278SOL     OW 1599   0.339   1.767   1.521  0.6704 -0.0669 -0.5128
  278SOL    HW1 1600   0.404   1.768   1.591  2.7353 -0.4128 -2.2959
  278SOL    HW2 1601   0.259   1.801   1.561  1.4141 -1.3320  2.2600
  279SOL     OW 1602   5.081   6.966   4.397  0.2102 -0.2420 -0.0634
  279SOL    HW1 1603   5.162   6.917   4.412  0.4403 -0.7697 -2.6162
  279SOL    HW2 1604   5.032   6.955   4.479  1.3395 -2.6043  0.4108
  280SOL     OW 1605   4.430   2.969   5.039  0.0167 -0.0109  0.2464
  280SOL    HW1 1606   4.392   3.054   5.062 -0.5371 -0.8297  2.7176
  280SOL    HW2 1607   4.524   2.981   5.052  0.1397  0.6637 -1.1038
  281SOL     OW 1608   0.277   4.605   1.095  0.3261 -0.0947 -0.4483
  281SOL    HW1 1609   0.370   4.585   1.083  0.4707  0.6299 -0.5448
  281SOL    HW2 1610   0.262   4.682   1.041 -0.7003 -1.1191 -1.6977
  282SOL     OW 1611   3.136   2.031   0.824 -0.3741  0.0224  0.0666
  282SOL    HW1 1612   3.146   2.124   0.806  1.9064 -0.0269  0.6994
  282SOL    HW2 1613   3.200   1.989   0.767  0.9636 -0.8337  2.0867
  283SOL     OW 1614   2.853   3.143   2.046 -0.2918  0.0915  0.1463
  283SOL    HW1 1615   2.879   3.232   2.068  0.8594 -0.4838  1.2394
  283SOL    HW2 1616   2.781   3.123   2.106 -2.0499  0.9895 -1.5468
  284SOL     OW 1617   6.395   6.673   4.597  0.4978  0.1709 -0.5263
  284SOL    HW1 1618   6.402   6.577   4.601  0.2558  0.1801  1.8333
  284SOL    HW2 1619   6.479   6.704   4.631  0.5666  0.8146 -1.2664
  285SOL     OW 1620   2.331   5.325   3.739 -0.2385  0.3182  0.7418
  285SOL    HW1 1621   2.418   5.361   3.759 -0.2600 -0.3136  2.0125
  285SOL    HW2 1622   2.270   5.393   3.768 -0.1967  1.4753 -1.5889
  286SOL     OW 1623   0.302   5.918   3.925  0.3912  0.5440 -0.3735
  286SOL    HW1 1624   0.321   5.884   3.838 -0.5790 -1.4687  0.1221
  286SOL    HW2 1625   0.320   6.012   3.920  1.3114  0.3005 -2.4315
  287SOL     OW 1626   5.620   0.588   3.935  0.1432  0.2859  0.7052
  287SOL    HW1 1627   5.571   0.671   3.929  1.5685  1.0804 -0.8231
  287SOL    HW2 1628   5.583   0.544   4.011 -2.2644  1.2707  0.2023
  288SOL     OW 1629   1.944   3.778   2.050 -0.2435 -0.1466  0.1110
  288SOL    HW1 1630   1.939   3.869   2.020  0.3512  0.0572  0.6169
  288SOL    HW2 1631   1.976   3.729   1.974 -3.3348 -0.4561 -1.1536
  289SOL     OW 1632   6.106   5.017   1.897  0.2544  0.1309 -0.0147
  289SOL    HW1 1633   6.041   5.078   1.860  1.1485  1.0172 -0.1724
  289SOL    HW2 1634   6.093   4.936   1.848 -0.4480  0.4328 -0.3474
  290SOL     OW 1635   3.626   0.995   4.732  0.0031 -0.0697 -0.1272
  290SOL    HW1 1636   3.609   1.089   4.725  1.5324  0.4329  2.0497
  290SOL    HW2 1637   3.579   0.968   4.811  0.8377 -0.8017  0.1331
  291SOL     OW 1638   1.390   4.725   2.169  0.0717 -0.0645 -0.3141
  291SOL    HW1 1639   1.423   4.695   2.084 -1.5177  1.2075 -1.4563
  291SOL    HW2 1640   1.311   4.673   2.184 -0.5262  0.7958 -0.4109
  292SOL     OW 1641   6.219   2.837   0.321  0.4330 -0.5346  0.3571
  292SOL    HW1 1642   6.236   2.743   0.320 -0.8579 -0.7904 -0.6322
  292SOL    HW2 1643   6.132   2.846   0.283 -0.2469  0.9226  2.0838
  293SOL     OW 1644   2.111   2.327   3.362 -0.4669  0.4650  0.3019
  293SOL    HW1 1645   2.092   2.421   3.370  0.9420  0.7428  0.5896
  293SOL    HW2 1646   2.079   2.289   3.445 -1.9646  0.4943 -0.2226
  294SOL     OW 1647   4.610   4.123   2.551 -0.1174  0.2555  0.0383
  294SOL    HW1 1648   4.639   4.045   2.504  0.8505  0.2517  0.6149
  294SOL    HW2 1649   4.690   4.162   2.585 -0.8250 -0.6498  3.1152
  295SOL     OW 1650   4.837   0.972   3.550  0.8472 -0.1341  0.5780
  295SOL    HW1 1651   4.851   1.066   3.562  0.1654 -0.2181  2.3668
  295SOL    HW2 1652   4.775   0.949   3.620  0.9067 -1.8833  0.0768
  296SOL     OW 1653   1.659  -0.000   0.333 -0.1129  0.1467  0.0977
  296SOL    HW1 1654   1.714   0.078   0.344 -1.0941  1.2136 -1.9727
  296SOL    HW2 1655   1.720  -0.068   0.303  0.6352  0.2782  1.2452
  297SOL     OW 1656   0.190   2.979   1.001 -0.5344  0.0953 -0.6004
  297SOL    HW1 1657   0.233   3.049   1.049 -1.2503  0.2248 -0.1367
  297SOL    HW2 1658   0.258   2.945   0.942  0.4199 -0.1676  0.5963
  298SOL     OW 1659   6.321   0.073   4.581  0.1323  1.0456  0.0647
  298SOL    HW1 1660   6.364  -0.004   4.545  2.1619  2.2053 -0.1602
  298SOL    HW2 1661   6.230   0.066   4.553  0.1758 -1.3990  0.3339
  299SOL     OW 1662   6.492   5.130   0.465  0.0965 -0.1473  0.0578
  299SOL    HW1 1663   6.525   5.206   0.417 -0.1740 -0.0605  0.0109
  299SOL    HW2 1664   6.422   5.164   0.520  1.0479 -0.0586  1.2562
  300SOL     OW 1665   6.271   6.001   1.927 -0.3783 -0.2675  0.0401
  300SOL    HW1 1666   6.346   5.949   1.897 -1.2130 -1.5672  0.1143
  300SOL    HW2 1667   6.258   6.065   1.857 -0.3739 -1.2590 -0.9080
  301SOL     OW 1668   6.003   5.195   1.500 -0.2111  0.1539  0.7693
  301SOL    HW1 1669   6.043   5.277   1.472 -1.0231  0.0974 -0.6727
  301SOL    HW2 1670   6.076   5.134   1.508  0.3794  0.9548  1.6801
  302SOL     OW 1671   5.211   6.793   1.345 -0.5413  0.1954 -0.2988
  302SOL    HW1 1672   5.183   6.766   1.433  0.7102  1.1998  0.4406
  302SOL    HW2 1673   5.280   6.857   1.360  1.4804 -1.4141 -2.0229
  303SOL     OW 1674   3.778   6.294   2.020  0.2160  0.3443 -0.1392
  303SOL    HW1 1675   3.771   6.382   2.057 -1.1391  0.0154  0.4433
  303SOL    HW2 1676   3.853   6.254   2.065  0.5045  1.0084 -0.0266
  304SOL     OW 1677   0.952   0.558   3.311  0.3346 -0.2644 -0.1198
  304SOL    HW1 1678   0.959   0.467   3.285 -1.1902  0.1367 -2.1605
  304SOL    HW2 1679   0.896   0.598   3.245 -0.5359  1.7726  1.7274
  305SOL     OW 1680   0.589   3.282   4.506  0.3036  0.3344 -0.2773
  305SOL    HW1 1681   0.684   3.280   4.518  0.0660 -0.0541  2.1617
  305SOL    HW2 1682   0.569   3.202   4.458  1.1848  0.3447 -0.6841
  306SOL     OW 1683   6.817   4.730   1.061 -0.3052  0.4170  0.0932
  306SOL    HW1 1684   6.885   4.798   1.063 -1.0559  1.1825  1.6979
  306SOL    HW2 1685   6.746   4.768   1.009 -0.6318  0.7913  0.7983
  307SOL     OW 1686   2.906   1.799   5.110 -0.7230  0.0212 -0.1424
  307SOL    HW1 1687   2.954   1.776   5.031 -0.8255 -0.5983 -0.0285
  307SOL    HW2 1688   2.885   1.892   5.099 -0.7029 -0.0481 -0.8261
  308SOL     OW 1689   3.790   2.592   3.359 -0.1271 -0.0164  0.9277
  308SOL    HW1 1690   3.710   2.563   3.402  1.0581 -1.3278  2.3586
  308SOL    HW2 1691   3.860   2.571   3.421  1.4318  0.2162 -0.6661
  309SOL     OW 1692   4.550   1.656   4.578 -0.0874 -0.4328  0.3265
  309SOL    HW1 1693   4.567   1.566   4.606  1.1395 -0.0441  0.9314
  309SOL    HW2 1694   4.589   1.710   4.647 -3.1417  0.6147  1.3563
  310SOL     OW 1695   2.371   3.490   1.076  0.5967  0.0890 -0.0319
  310SOL    HW1 1696   2.306   3.475   1.007 -1.6122  0.4953  1.8429
  310SOL    HW2 1697   2.413   3.405   1.088 -1.8113 -1.0854  0.7848
  311SOL     OW 1698   4.659   1.679   0.392 -0.5409 -0.3149  0.1623
  311SOL    HW1 1699   4.676   1.629   0.472  0.3865  0.4523  0.4632
  311SOL    HW2 1700   4.685   1.769   0.413  1.1061 -0.3507 -1.4336
  312SOL     OW 1701   1.728   4.478   1.652  0.1412  0.1651 -0.0167
  312SOL    HW1 1702   1.672   4.433   1.716 -2.9071  0.5208 -2.2012
  312SOL    HW2 1703   1.762   4.408   1.597  1.1321  0.0315  0.7367
  313SOL     OW 1704   1.264   2.574   0.198 -0.1786  0.0096  0.0015
  313SOL    HW1 1705   1.171   2.583   0.222 -0.7595 -0.2187 -1.9431
  313SOL    HW2 1706   1.263   2.566   0.103  1.8957  0.4308 -0.1060
  314SOL     OW 1707   6.983   2.762   0.665  0.1334  0.3035 -0.0431
  314SOL    HW1 1708   6.913   2.750   0.729 -0.1879 -0.1159 -0.4688
  314SOL    HW2 1709   7.015   2.674   0.646  1.7628  0.5695  1.2136
  315SOL     OW 1710   5.116   4.155   4.083 -0.2996 -0.1177 -0.3518
  315SOL    HW1 1711   5.161   4.073   4.103 -0.4839  0.2933  2.1730
  315SOL    HW2 1712   5.034   4.150   4.133 -1.0963  0.9108 -1.4922
  316SOL     OW 1713   2.223   1.128   4.859 -0.0312 -0.1530  0.2034
  316SOL    HW1 1714   2.213   1.118   4.765 -1.8999  2.9710 -0.0851
  316SOL    HW2 1715   2.303   1.179   4.870  0.3605 -0.7905  0.3577
  317SOL     OW 1716   2.186   4.447   2.686  0.0016 -0.1123  0.2005
  317SOL    HW1 1717   2.106   4.471   2.640 -0.0195  2.5370  1.3978
  317SOL    HW2 1718   2.156   4.413   2.771  0.1014  0.2035  0.3669
  318SOL     OW 1719   5.243   3.933   2.487  0.2027 -0.3711  0.1917
  318SOL    HW1 1720   5.275   3.971   2.569 -0.7792 -0.7932  0.7813
  318SOL    HW2 1721   5.318   3.885   2.452  0.8111  0.3143  0.5306
  319SOL     OW 1722   1.009   5.641   4.267 -0.3787 -0.4789  0.1025
  319SOL    HW1 1723   1.081   5.585   4.297 -0.7456 -0.7779  0.4278
  319SOL    HW2 1724   1.026   5.725   4.310  0.3133 -0.2561 -0.5887
  320SOL     OW 1725   3.243   4.753   3.218 -0.1935 -0.1668  0.3538
  320SOL    HW1 1726   3.288   4.837   3.223 -1.4345  0.6446 -1.1174
  320SOL    HW2 1727   3.284   4.708   3.144  0.6145 -0.9886  1.2693
  321SOL     OW 1728   0.058   0.800   0.708 -0.0022 -0.3859  0.6051
  321SOL    HW1 1729   0.001   0.724   0.701 -1.5436  0.7126  0.7668
  321SOL    HW2 1730   0.009   0.871   0.666 -0.0300  1.2828  3.2190
  322SOL     OW 1731   5.546   4.975   1.505  0.9148 -0.2524  0.6069
  322SOL    HW1 1732   5.510   5.012   1.585  0.2462  2.4234 -0.8028
  322SOL    HW2 1733   5.620   5.031   1.483  1.9964 -1.8084  0.0645
  323SOL     OW 1734   2.326   1.262   0.366  0.0279  0.0535  0.3751
  323SOL    HW1 1735   2.402   1.205   0.352 -0.1438  0.1509 -1.0865
  323SOL    HW2 1736   2.363   1.343   0.402  0.3390 -0.7231  1.8807
  324SOL     OW 1737   1.682   1.282   4.839  0.4569 -0.0675 -0.1674
  324SOL    HW1 1738   1.646   1.254   4.755 -0.1609  1.3291 -0.3855
  324SOL    HW2 1739   1.768   1.240   4.843  0.2147 -0.7004 -1.1724
  325SOL     OW 1740   0.307   0.964   3.456  0.1704  0.3409  0.4256
  325SOL    HW1 1741   0.227   1.015   3.441 -1.1437 -1.1452  1.9529
  325SOL    HW2 1742   0.291   0.880   3.412  0.8035 -0.0365  0.8840
  326SOL     OW 1743   3.979   2.846   2.030  0.1369 -0.1472 -0.0555
  326SOL    HW1 1744   3.992   2.754   2.052 -0.7844 -0.0884  0.7788
  326SOL    HW2 1745   3.891   2.867   2.062 -0.3401  0.5822 -1.7065
  327SOL     OW 1746   4.640   6.592   2.059  0.0671 -0.5739  0.5885
  327SOL    HW1 1747   4.723   6.544   2.069  0.3485 -0.2426 -0.1009
  327SOL    HW2 1748   4.659   6.679   2.093  0.0221 -0.4790  0.3731
  328SOL     OW 1749   1.023   1.096   0.494 -0.4543 -0.1033  0.0621
  328SOL    HW1 1750   1.044   1.180   0.535  0.6072 -1.3507  2.2535
  328SOL    HW2 1751   0.929   1.101   0.478 -0.5853  1.1461  1.0188
  329SOL     OW 1752   2.317   4.819   3.067  0.0105 -0.1845 -0.3951
  329SOL    HW1 1753   2.371   4.832   2.989 -1.0610 -2.1489 -1.5481
  329SOL    HW2 1754   2.285   4.906   3.089 -0.3266  0.3349 -2.6841
  330SOL     OW 1755   5.282   0.169   2.175  0.2547 -0.0860  0.0200
  330SOL    HW1 1756   5.202   0.220   2.160 -0.0862 -1.0885 -1.8767
  330SOL    HW2 1757   5.302   0.130   2.090  1.8819 -1.1517  0.8384
  331SOL     OW 1758   6.390   4.154   4.858  0.1305  0.8216 -0.3752
  331SOL    HW1 1759   6.298   4.129   4.870  0.4988 -0.3692  0.1846
  331SOL    HW2 1760   6.422   4.095   4.790  0.6794  0.6755  0.0015
  332SOL     OW 1761   5.776   0.028   3.368 -0.1983  0.2654 -0.0418
  332SOL    HW1 1762   5.720   0.088   3.417  0.6331  0.6957  0.4050
  332SOL    HW2 1763   5.865   0.046   3.400  0.3449  0.3622 -1.5118
  333SOL     OW 1764   2.530   3.602   3.553 -0.4273 -0.3958  0.2867
  333SOL    HW1 1765   2.617   3.612   3.592 -0.3572 -1.7202  0.5127
  333SOL    HW2 1766   2.541   3.532   3.488 -1.4471 -0.9548  0.7093
  334SOL     OW 1767   0.291   6.254   2.035  0.1235 -0.1684  0.3813
  334SOL    HW1 1768   0.386   6.243   2.048  0.0754  0.0727  0.9821
  334SOL    HW2 1769   0.281   6.264   1.940  0.6125 -0.9763  0.2403
  335SOL     OW 1770   0.594   0.285   0.300  0.0664 -0.2570  0.0386
  335SOL    HW1 1771   0.595   0.370   0.344 -0.2264  0.2897 -0.9964
  335SOL    HW2 1772   0.623   0.223   0.368 -1.3996  0.4026  1.3173
  336SOL     OW 1773   0.505   2.363   3.831  0.1204  0.4481 -0.0418
  336SOL    HW1 1774   0.500   2.457   3.813 -0.3214  0.4038 -0.1473
  336SOL    HW2 1775   0.468   2.353   3.919  0.2976  0.3882  0.0272
  337SOL     OW 1776   2.137   7.193   1.566 -0.6602 -0.5034  0.2440
  337SOL    HW1 1777   2.126   7.106   1.527 -0.5063 -0.3085 -0.2420
  337SOL    HW2 1778   2.143   7.252   1.491  2.2934 -0.3995  0.4671
  338SOL     OW 1779   0.247   2.822   0.468  0.2163  0.4506 -0.2480
  338SOL    HW1 1780   0.184   2.890   0.495 -1.7654 -2.0689  2.1861
  338SOL    HW2 1781   0.332   2.857   0.493 -0.6228  2.3349  0.1840
  339SOL     OW 1782   1.032   5.151   1.276  0.5805 -0.1544  0.7873
  339SOL    HW1 1783   1.041   5.232   1.226  1.4216 -0.5087  0.3455
  339SOL    HW2 1784   0.968   5.172   1.344  0.2525  0.6627  0.2394
  340SOL     OW 1785   4.629   1.910   0.843 -0.6058  0.3363 -0.4410
  340SOL    HW1 1786   4.610   1.959   0.923  0.2760 -1.2857  0.8165
  340SOL    HW2 1787   4.553   1.854   0.830  0.4049 -1.4400  0.9116
  341SOL     OW 1788   6.595   5.387   1.618  0.1462  0.1516  0.2691
  341SOL    HW1 1789   6.623   5.479   1.620  0.4817  0.0474  0.5314
  341SOL    HW2 1790   6.627   5.351   1.700  0.4265 -0.3205 -0.0422
  342SOL     OW 1791   4.622   3.924   1.161 -0.0037 -0.1932 -0.1622
  342SOL    HW1 1792   4.588   3.835   1.173  1.1096 -0.7142 -0.7210
  342SOL    HW2 1793   4.694   3.913   1.099 -2.5721  1.6604 -3.8378
  343SOL     OW 1794   3.207   0.095   1.321  0.1434 -0.2193 -0.1591
  343SOL    HW1 1795   3.230   0.008   1.288  1.2894  0.3269 -0.8866
  343SOL    HW2 1796   3.276   0.115   1.384  0.4579  0.5591 -0.7364
  344SOL     OW 1797   6.174   0.533   0.912 -0.6321 -0.5471  0.8775
  344SOL    HW1 1798   6.206   0.618   0.881  0.7503 -0.8800  1.3079
  344SOL    HW2 1799   6.100   0.555   0.969 -0.9157  0.2928  0.2040
  345SOL     OW 1800   5.954   4.340   4.843  0.6988  0.1331 -0.3453
  345SOL    HW1 1801   5.875   4.391   4.861  0.9585  0.3660  0.1778
  345SOL    HW2 1802   6.023   4.388   4.889  0.7045 -1.5066  1.4551
  346SOL     OW 1803   2.848   4.437   3.454 -0.0558 -0.0684  0.4178
  346SOL    HW1 1804   2.916   4.435   3.521  0.0376  0.1917  0.3312
  346SOL    HW2 1805   2.880   4.499   3.389 -0.0199 -0.5244 -0.0071
  347SOL     OW 1806   7.081   3.877   2.022 -0.0049  0.0167 -0.6617
  347SOL    HW1 1807   7.120   3.880   1.934  0.1336 -3.8009 -0.9114
  347SOL    HW2 1808   7.022   3.802   2.019 -0.9025  0.5067  2.1978
  348SOL     OW 1809   2.939   5.611   3.215  0.7392  0.5081 -0.1909
  348SOL    HW1 1810   2.862   5.561   3.243  1.6370 -0.1297  1.2309
  348SOL    HW2 1811   2.928   5.696   3.258  0.6725  0.5256 -0.2419
  349SOL     OW 1812   3.911   0.699   3.514 -0.2262  0.2065 -0.5584
  349SOL    HW1 1813   3.911   0.757   3.590 -0.5400 -0.9049  0.3280
  349SOL    HW2 1814   3.832   0.722   3.466 -1.1182 -0.4342  0.5567
  350SOL     OW 1815   5.781   4.683   1.663 -0.3228  0.8931  0.5059
  350SOL    HW1 1816   5.753   4.599   1.625 -0.7245  1.1291  0.2694
  350SOL    HW2 1817   5.807   4.736   1.587 -0.4439  1.1146  0.6173
  351SOL     OW 1818   1.120   5.753   1.612 -0.2881 -0.2186  0.2977
  351SOL    HW1 1819   1.092   5.774   1.701 -0.3027 -1.7264  0.6834
  351SOL    HW2 1820   1.047   5.703   1.575  0.7288 -1.8694  0.3858
  352SOL     OW 1821   4.804   2.560   1.777  0.4916  0.3779 -0.0427
  352SOL    HW1 1822   4.832   2.555   1.685 -0.1190 -1.1062 -0.1816
  352SOL    HW2 1823   4.710   2.577   1.772 -0.1381 -2.5591  0.1791
  353SOL     OW 1824   3.158   4.488   0.180 -0.3248 -0.0830 -0.5794
  353SOL    HW1 1825   3.240   4.455   0.217  0.3450 -0.5597 -2.4045
  353SOL    HW2 1826   3.100   4.412   0.178 -1.2795  0.5070  1.8039
  354SOL     OW 1827   0.054   7.118   3.306 -0.1320 -0.4106 -0.2793
  354SOL    HW1 1828   0.138   7.148   3.341 -0.7726  0.6143  0.4236
  354SOL    HW2 1829  -0.011   7.149   3.369 -0.8608 -3.5742  0.7421
  355SOL     OW 1830   0.230   4.565   4.450  0.2360 -0.4730  0.2855
  355SOL    HW1 1831   0.197   4.516   4.526  1.9268 -2.2484 -0.0362
  355SOL    HW2 1832   0.314   4.600   4.479 -0.3607  1.2046  0.0719
  356SOL     OW 1833   4.573   6.317   1.840 -0.6197  0.2051 -0.2920
  356SOL    HW1 1834   4.506   6.363   1.891 -0.0715  1.2866 -0.5327
  356SOL    HW2 1835   4.546   6.225   1.844 -1.2373  0.4107  0.9517
  357SOL     OW 1836   5.532   1.006   0.350 -0.2381 -0.3637  0.1604
  357SOL    HW1 1837   5.457   0.978   0.296 -0.2547  1.0786 -0.6023
  357SOL    HW2 1838   5.606   1.006   0.289 -0.0828  0.4503  0.3444
  358SOL     OW 1839   6.891   4.869   4.117  0.2342  0.3550 -0.1175
  358SOL    HW1 1840   6.902   4.963   4.133  0.0766  0.3422  0.0673
  358SOL    HW2 1841   6.834   4.839   4.188  0.5513  0.0577  0.0128
  359SOL     OW 1842   0.464   4.261   1.241 -0.3034  0.2372  0.3505
  359SOL    HW1 1843   0.433   4.344   1.277 -1.5612  0.1953 -0.6035
  359SOL    HW2 1844   0.445   4.197   1.310 -1.1084  0.4309  0.3122
  360SOL     OW 1845   4.171   2.018   2.403  0.5215  0.0158 -0.2640
  360SOL    HW1 1846   4.076   2.006   2.400  0.5265 -0.0525 -0.1658
  360SOL    HW2 1847   4.199   1.967   2.479  0.5758  0.4386  0.0047
  361SOL     OW 1848   6.951   3.644   1.742  0.2305  0.0404  0.0253
  361SOL    HW1 1849   6.865   3.675   1.714  0.0156 -1.3467 -0.9289
  361SOL    HW2 1850   7.013   3.704   1.700 -0.1983 -0.3243 -1.1684
  362SOL     OW 1851   4.696   6.428   2.617  0.0725 -0.3618  0.6839
  362SOL    HW1 1852   4.642   6.350   2.634  2.0400 -1.7408  0.9840
  362SOL    HW2 1853   4.760   6.398   2.552 -0.7291  1.8088 -1.2446
  363SOL     OW 1854   0.805   1.110   1.357 -0.3647  0.5064  0.8629
  363SOL    HW1 1855   0.739   1.151   1.301  0.1762  1.0883  0.6389
  363SOL    HW2 1856   0.818   1.023   1.319 -1.9641 -0.1424  1.7055
  364SOL     OW 1857   7.059   0.049   1.148  0.5108 -0.6791 -0.1288
  364SOL    HW1 1858   7.107   0.098   1.215 -0.0289  1.0195 -0.9171
  364SOL    HW2 1859   7.055  -0.040   1.181 -1.6666  0.4557  3.2398
  365SOL     OW 1860   0.407   1.790   4.569 -0.0246 -0.2476  0.9038
  365SOL    HW1 1861   0.494   1.753   4.582 -0.6943 -3.0706 -1.5648
  365SOL    HW2 1862   0.421   1.862   4.507  0.6784  0.3438  1.7183
  366SOL     OW 1863   2.979   4.818   2.043  0.4174  0.5081 -0.2065
  366SOL    HW1 1864   2.987   4.737   2.092  0.6045  0.3529 -0.4885
  366SOL    HW2 1865   2.951   4.791   1.956  0.1063  0.7787 -0.1925
  367SOL     OW 1866   5.085   3.326   3.153  0.0648 -0.3586 -0.2260
  367SOL    HW1 1867   5.133   3.348   3.073  1.4606 -1.1682  0.3525
  367SOL    HW2 1868   5.030   3.402   3.169 -0.4580 -0.2963 -2.0987
  368SOL     OW 1869   1.487   2.420   4.892 -0.6450 -0.0080  0.1481
  368SOL    HW1 1870   1.513   2.381   4.975 -1.0393  0.8751  0.7040
  368SOL    HW2 1871   1.437   2.352   4.847  0.8252 -0.9963 -0.0221
  369SOL     OW 1872   2.268   1.744   0.549  0.6185 -0.2254  0.3763
  369SOL    HW1 1873   2.324   1.804   0.598 -0.6813  0.3493  1.2081
  369SOL    HW2 1874   2.193   1.729   0.606 -0.9270  0.4072 -1.3914
  370SOL     OW 1875   1.517   5.089   4.431  0.4346 -0.0004  0.2623
  370SOL    HW1 1876   1.584   5.043   4.482  1.4517  1.4939  0.3536
  370SOL    HW2 1877   1.560   5.109   4.348 -0.1253  0.3770  0.0610
  371SOL     OW 1878   5.386   0.718   3.833  0.0983 -0.4749 -0.3194
  371SOL    HW1 1879   5.304   0.765   3.847  1.6594  1.7119  2.5463
  371SOL    HW2 1880   5.374   0.635   3.878  0.2337  0.9092  2.4562
  372SOL     OW 1881   7.084   7.107   3.555  0.0652  0.1753  0.0272
  372SOL    HW1 1882   7.054   7.196   3.573  0.6895 -0.0302  2.4317
  372SOL    HW2 1883   7.026   7.051   3.606 -0.2522 -0.8181 -1.3836
  373SOL     OW 1884   0.579   6.172   0.626  0.4746  0.0182  0.3335
  373SOL    HW1 1885   0.643   6.189   0.557 -0.2652  1.7401  0.0235
  373SOL    HW2 1886   0.626   6.188   0.707  0.0462  3.3538  0.0968
  374SOL     OW 1887   5.207   2.230   4.033  0.2765  0.0314 -0.4710
  374SOL    HW1 1888   5.190   2.184   3.951 -2.9254 -2.3380  1.2858
  374SOL    HW2 1889   5.149   2.306   4.030 -0.9627 -0.8451  0.0754
  375SOL     OW 1890   6.949   0.237   1.730 -0.6466 -0.1729  0.5903
  375SOL    HW1 1891   7.014   0.240   1.801 -0.8479 -0.3718  0.7854
  375SOL    HW2 1892   6.952   0.324   1.691  0.1554 -0.3544  0.2183
  376SOL     OW 1893   7.009   3.753   2.332 -0.2641 -0.0717 -0.2517
  376SOL    HW1 1894   7.073   3.721   2.396  0.2556  0.3683 -0.5438
  376SOL    HW2 1895   7.044   3.836   2.302 -0.6393 -0.1431 -0.9136
  377SOL     OW 1896   4.079   6.380   3.415 -0.1005 -0.5128  0.0295
  377SOL    HW1 1897   3.998   6.355   3.370  0.1590 -0.7217 -0.3287
  377SOL    HW2 1898   4.146   6.324   3.376  0.4626  0.5956 -0.6540
  378SOL     OW 1899   2.226   4.128   5.048 -0.0193 -0.5418  0.6785
  378SOL    HW1 1900   2.270   4.095   4.969  1.2608 -0.7991  1.4841
  378SOL    HW2 1901   2.292   4.181   5.092 -0.1596 -1.7505  2.4380
  379SOL     OW 1902   1.613   4.277   3.219  0.1220  0.1763  0.3182
  379SOL    HW1 1903   1.526   4.291   3.258 -0.3092  2.1936 -1.2221
  379SOL    HW2 1904   1.627   4.353   3.163  2.5726 -0.5001 -0.1026
  380SOL     OW 1905   2.782   1.088   1.676 -0.6676 -0.1827 -0.5519
  380SOL    HW1 1906   2.712   1.153   1.674 -0.9840 -0.5090 -0.3429
  380SOL    HW2 1907   2.849   1.126   1.732  0.1356  0.9296 -2.1807
  381SOL     OW 1908   3.866   3.334   3.910 -0.7479 -0.2616  0.2601
  381SOL    HW1 1909   3.868   3.395   3.836 -1.8619  1.1814  1.3408
  381SOL    HW2 1910   3.819   3.257   3.877 -0.4703  0.0016 -0.7642
  382SOL     OW 1911   5.626   2.085   2.701  0.1007  0.1234  0.6082
  382SOL    HW1 1912   5.621   2.069   2.795  2.3720  0.2259  0.8010
  382SOL    HW2 1913   5.632   1.997   2.662 -0.8226  0.0818  0.5378
  383SOL     OW 1914   3.341   3.806   0.688 -0.1790  0.9207  0.0128
  383SOL    HW1 1915   3.277   3.877   0.685 -0.7543  0.3947 -0.8261
  383SOL    HW2 1916   3.421   3.846   0.721 -0.3577  2.0600 -0.8909
  384SOL     OW 1917   4.768   5.505   0.003  0.4014 -0.2110 -0.2858
  384SOL    HW1 1918   4.689   5.478   0.049  1.3834  0.2276  1.7531
  384SOL    HW2 1919   4.760   5.600  -0.005  0.7882 -0.1414  0.0979
  385SOL     OW 1920   4.753   0.906   3.054 -0.1356 -0.3048 -0.3985
  385SOL    HW1 1921   4.663   0.874   3.045 -1.2374  2.6962 -1.4181
  385SOL    HW2 1922   4.797   0.876   2.975 -1.6504  2.0375 -2.2465
  386SOL     OW 1923   6.739   0.374   2.556  0.1256 -0.4956 -0.3782
  386SOL    HW1 1924   6.767   0.307   2.494 -2.1031 -1.3064 -0.6160
  386SOL    HW2 1925   6.728   0.453   2.504 -1.3322 -1.0674 -0.9895
  387SOL     OW 1926   1.555   2.657   4.417 -0.2167  0.1198 -0.2604
  387SOL    HW1 1927   1.551   2.637   4.511 -3.1004 -1.1067 -0.5283
  387SOL    HW2 1928   1.640   2.626   4.389  0.3861 -0.2251  1.8066
  388SOL     OW 1929   3.417   2.908   4.718  0.3408  0.1482  0.0534
  388SOL    HW1 1930   3.474   2.981   4.743 -0.0574  0.5879 -0.2979
  388SOL    HW2 1931   3.474   2.847   4.672  0.5186  0.6238 -0.3648
  389SOL     OW 1932   2.686   0.874   3.737  0.8224  0.4498  0.1428
  389SOL    HW1 1933   2.592   0.861   3.724  0.9512  0.0078 -0.3677
  389SOL    HW2 1934   2.705   0.956   3.691  0.1698  2.1032  2.6579
  390SOL     OW 1935   4.503   6.472   0.132  0.0914 -0.1334  0.7360
  390SOL    HW1 1936   4.574   6.491   0.071  0.5210  0.0908  1.2991
  390SOL    HW2 1937   4.428   6.520   0.096  0.3071 -0.1087  0.3130
  391SOL     OW 1938   3.204   3.998   2.856  0.1932 -0.0617 -0.2142
  391SOL    HW1 1939   3.126   3.946   2.837 -0.0606  0.1031  0.3666
  391SOL    HW2 1940   3.260   3.940   2.908  0.1686  0.0427 -0.0705
  392SOL     OW 1941   3.106   1.531   0.074  0.1409  0.9917  0.3966
  392SOL    HW1 1942   3.057   1.478   0.137 -1.0421  2.1023  0.4612
  392SOL    HW2 1943   3.185   1.480   0.056 -0.8538 -0.6894  0.5800
  393SOL     OW 1944   5.721   2.887   2.578  0.3985 -0.3969  0.0455
  393SOL    HW1 1945   5.751   2.957   2.636  0.0204  0.8217 -1.1889
  393SOL    HW2 1946   5.777   2.893   2.501 -0.5858 -0.4823 -0.7069
  394SOL     OW 1947   6.171   3.624   2.993 -0.6482 -0.3053  0.2875
  394SOL    HW1 1948   6.138   3.540   2.963 -0.0939 -0.1806 -0.7535
  394SOL    HW2 1949   6.267   3.615   2.988 -0.5219 -0.2429  2.0103
  395SOL     OW 1950   2.395   1.560   4.765  0.1092  0.7247 -0.1889
  395SOL    HW1 1951   2.361   1.585   4.851 -0.5399  0.5577 -0.3882
  395SOL    HW2 1952   2.317   1.537   4.715  0.3493  2.1947 -1.2900
  396SOL     OW 1953   1.165   2.708   2.960 -0.1423 -0.5774  0.1167
  396SOL    HW1 1954   1.129   2.652   2.891  0.8066 -2.3006  0.9287
  396SOL    HW2 1955   1.241   2.750   2.920 -0.0420 -0.9727 -0.1164
  397SOL     OW 1956   4.008   4.714   3.522 -0.1590 -0.2438  0.0419
  397SOL    HW1 1957   3.968   4.740   3.605  0.3112  2.2666 -0.4342
  397SOL    HW2 1958   4.068   4.643   3.546 -0.6107 -0.1099  1.7183
  398SOL     OW 1959   6.523   2.847   1.954  0.0947 -0.3647  0.0169
  398SOL    HW1 1960   6.537   2.942   1.950  0.1033 -0.4096 -2.0532
  398SOL    HW2 1961   6.516   2.828   2.047  4.1921  1.0480  0.8094
  399SOL     OW 1962   0.527   5.381   0.160  0.0562 -0.3980 -0.0426
  399SOL    HW1 1963   0.543   5.448   0.093 -0.1715 -0.3542 -0.0545
  399SOL    HW2 1964   0.434   5.363   0.154  0.1058 -0.6759  0.0026
  400SOL     OW 1965   0.872   0.556   5.023 -0.0658  0.2582 -0.3033
  400SOL    HW1 1966   0.869   0.528   5.115 -2.6540  3.0195  0.6438
  400SOL    HW2 1967   0.955   0.603   5.015 -0.7913  2.0280  1.4590
  401SOL     OW 1968   5.586   0.904   4.821  0.4193  0.0982  0.4037
  401SOL    HW1 1969   5.629   0.846   4.884  2.2964 -0.2271 -1.0577
  401SOL    HW2 1970   5.657   0.932   4.763 -1.0611  1.1184 -1.0004
  402SOL     OW 1971   7.176   5.126   3.615  0.1446 -0.1909  0.2112
  402SOL    HW1 1972   7.166   5.058   3.548  0.0053 -0.8171  0.8553
  402SOL    HW2 1973   7.209   5.079   3.691  0.7791  0.6004  0.4335
  403SOL     OW 1974   6.022   0.865   0.661 -0.2876 -0.7101  0.4776
  403SOL    HW1 1975   6.071   0.830   0.586 -0.6190 -1.1986  0.4799
  403SOL    HW2 1976   5.938   0.893   0.624  0.9912  2.8431 -0.0725
  404SOL     OW 1977   3.642   2.508   1.587 -0.2320  0.6291  0.3288
  404SOL    HW1 1978   3.625   2.579   1.649  4.3142  0.4897  2.0971
  404SOL    HW2 1979   3.614   2.429   1.632  2.0727  0.6366  1.9130
  405SOL     OW 1980   3.629   0.591   2.156  0.0000 -0.0727 -0.1912
  405SOL    HW1 1981   3.706   0.595   2.099 -1.2568  1.5753 -1.8752
  405SOL    HW2 1982   3.570   0.658   2.123 -1.6441 -0.3695  1.8808
  406SOL     OW 1983   3.156   3.103   3.946  0.5971 -0.0142 -0.0139
  406SOL    HW1 1984   3.090   3.127   3.880  1.7060 -0.3426 -1.2812
  406SOL    HW2 1985   3.229   3.162   3.929  1.2571 -0.7277  0.3132
  407SOL     OW 1986   6.620   2.670   4.987  0.3312  0.2663 -0.5155
  407SOL    HW1 1987   6.564   2.644   5.060  1.2856 -1.1856 -0.2515
  407SOL    HW2 1988   6.602   2.606   4.918  0.9265  0.3735 -0.7817
  408SOL     OW 1989   4.501   4.254   3.373  0.2828  0.1678  0.2754
  408SOL    HW1 1990   4.488   4.268   3.467  0.1338  0.6780  0.1791
  408SOL    HW2 1991   4.587   4.290   3.355  0.5287 -0.3896  0.3094
  409SOL     OW 1992   0.216   5.346   0.126 -0.1667 -0.1703  0.3256
  409SOL    HW1 1993   0.200   5.279   0.059 -0.7752  0.6415 -0.3595
  409SOL    HW2 1994   0.136   5.345   0.179 -0.3516  0.2821  0.0643
  410SOL     OW 1995   2.741   4.718   4.199  0.3952 -0.0874  0.1843
  410SOL    HW1 1996   2.759   4.726   4.105  1.2067  0.6421  0.3840
  410SOL    HW2 1997   2.687   4.640   4.207 -0.4188  0.3368 -0.9826
  411SOL     OW 1998   0.376   5.448   0.468 -0.0256  0.3374 -0.9324
  411SOL    HW1 1999   0.449   5.391   0.445  1.8564  2.2794 -0.1299
  411SOL    HW2 2000   0.403   5.535   0.438 -0.3088  1.7959  2.6288
  412SOL     OW 2001   6.055   6.504   0.396  0.3529  0.0516  0.1777
  412SOL    HW1 2002   5.981   6.453   0.364 -0.5175  0.0775  1.9993
  412SOL    HW2 2003   6.111   6.516   0.320 -0.7436 -1.3137 -0.8954
  413SOL     OW 2004   7.004   7.017   1.269 -0.0586  0.0270  0.1370
  413SOL    HW1 2005   7.029   6.925   1.279 -1.5075 -0.6545 -1.9197
  413SOL    HW2 2006   6.934   7.030   1.332  0.2643 -0.2122  0.5531
  414SOL     OW 2007   6.706   1.257   3.359 -0.0770  0.0669  0.4673
  414SOL    HW1 2008   6.716   1.233   3.267 -0.1680  2.0915 -0.1206
  414SOL    HW2 2009   6.721   1.175   3.406 -1.4671 -1.3606 -1.3821
  415SOL     OW 2010   5.387   1.803   2.141  0.0872 -0.1471  0.8265
  415SOL    HW1 2011   5.352   1.784   2.054  1.5173  0.5129  0.0756
  415SOL    HW2 2012   5.329   1.870   2.176 -1.4291 -1.5227  1.0494
  416SOL     OW 2013   2.547   6.573   3.417 -0.5021  0.7480  0.6175
  416SOL    HW1 2014   2.633   6.537   3.392 -0.7526 -0.1217  0.9587
  416SOL    HW2 2015   2.493   6.562   3.339 -0.1535  1.8677  0.1911
  417SOL     OW 2016   0.050   3.071   2.397  0.3615 -0.5354  0.6230
  417SOL    HW1 2017  -0.038   3.087   2.432  0.1018  0.1763 -0.3190
  417SOL    HW2 2018   0.037   3.002   2.331  0.4703 -0.2480  0.3025
  418SOL     OW 2019   0.585   6.633   0.618 -0.2652  0.1159  0.5969
  418SOL    HW1 2020   0.598   6.558   0.561 -1.1299 -1.6094  2.5095
  418SOL    HW2 2021   0.520   6.687   0.573 -2.5955 -2.2972  0.8334
  419SOL     OW 2022   6.575   0.455   4.853 -0.2871  0.3284  0.5794
  419SOL    HW1 2023   6.575   0.398   4.775  0.5170  0.4472  0.4928
  419SOL    HW2 2024   6.649   0.424   4.905 -0.0863  1.0445  0.7204
  420SOL     OW 2025   7.197   5.988   4.469  0.2948 -0.1967  0.1170
  420SOL    HW1 2026   7.218   5.920   4.405  1.6448  0.5452 -0.2657
  420SOL    HW2 2027   7.200   5.943   4.554  0.7011 -0.7129 -0.1649
  421SOL     OW 2028   4.480   1.089   2.034 -0.2980  0.4391  0.8084
  421SOL    HW1 2029   4.432   1.042   1.966 -1.3631 -0.7966  2.3039
  421SOL    HW2 2030   4.538   1.148   1.987 -1.7375  0.4125 -1.1334
  422SOL     OW 2031   0.518   5.773   1.942 -0.1204  0.7683  0.5716
  422SOL    HW1 2032   0.528   5.838   2.012 -0.8107  3.3044 -1.5374
  422SOL    HW2 2033   0.608   5.751   1.917  0.1920  2.8426 -0.3009
  423SOL     OW 2034   0.386   5.050   4.104  0.1718  0.4715 -0.3859
  423SOL    HW1 2035   0.389   4.956   4.122 -0.3196  0.2483 -1.3780
  423SOL    HW2 2036   0.473   5.071   4.069  0.6205  0.6044  0.7778
  424SOL     OW 2037   0.228   7.099   4.529  0.3689  0.4715 -0.2327
  424SOL    HW1 2038   0.310   7.124   4.488  1.3230 -0.4592  1.0323
  424SOL    HW2 2039   0.247   7.016   4.573 -1.5812 -0.4164 -0.9262
  425SOL     OW 2040   4.440   3.931   0.429  0.6768  0.0254 -0.5234
  425SOL    HW1 2041   4.371   3.887   0.380 -1.0583  1.4106  0.5735
  425SOL    HW2 2042   4.508   3.865   0.439 -0.1054 -1.1303 -2.3629
  426SOL     OW 2043   5.578   7.030   0.904 -0.4990  0.3566 -0.0761
  426SOL    HW1 2044   5.599   7.004   0.814 -0.4116 -1.5624  0.4604
  426SOL    HW2 2045   5.495   6.986   0.923 -1.6137  2.3860  0.1442
  427SOL     OW 2046   1.030   5.252   0.939 -0.4228 -0.4910 -0.5435
  427SOL    HW1 2047   1.111   5.210   0.967  0.4613  0.1862 -1.9771
  427SOL    HW2 2048   0.969   5.180   0.924 -0.1683 -0.9931  0.7135
  428SOL     OW 2049   4.156   5.658   3.334  0.2404 -0.2289 -0.3487
  428SOL    HW1 2050   4.179   5.566   3.347 -0.1830 -0.3071 -0.1328
  428SOL    HW2 2051   4.209   5.706   3.398 -2.0743 -0.6329  2.0762
  429SOL     OW 2052   0.505   4.247   4.776 -0.0836 -0.0235 -0.4470
  429SOL    HW1 2053   0.492   4.195   4.697  1.1155  0.8707 -1.2810
  429SOL    HW2 2054   0.555   4.190   4.835 -0.6144 -0.5422 -0.4880
  430SOL     OW 2055   3.437   6.888   3.902  0.4421 -0.2245  0.6685
  430SOL    HW1 2056   3.395   6.803   3.915  0.7842 -0.3218  1.1641
  430SOL    HW2 2057   3.512   6.887   3.962  1.4718 -0.2591 -0.5901
  431SOL     OW 2058   1.255   6.968   2.782 -0.0987 -0.1417 -0.0308
  431SOL    HW1 2059   1.176   6.915   2.791 -0.0970 -0.0938  0.3003
  431SOL    HW2 2060   1.248   7.033   2.853  1.0931 -1.2313  1.1379
  432SOL     OW 2061   4.364   2.417   0.901  0.1923  0.2728  0.7532
  432SOL    HW1 2062   4.351   2.345   0.963  1.4262  0.2593  1.0292
  432SOL    HW2 2063   4.319   2.389   0.822  1.1247 -1.0938  0.6579
  433SOL     OW 2064   1.331   1.469   1.040 -0.4284 -0.3651  0.1457
  433SOL    HW1 2065   1.413   1.512   1.065 -0.1380 -0.2683 -0.9270
  433SOL    HW2 2066   1.355   1.377   1.029  0.3193  0.1309 -3.2780
  434SOL     OW 2067   5.988   3.947   0.508  0.2937 -0.2046 -0.4127
  434SOL    HW1 2068   5.909   3.941   0.454 -0.7008  0.6657  0.8478
  434SOL    HW2 2069   6.033   3.864   0.495 -1.2847 -1.0830 -0.5213
  435SOL     OW 2070   1.264   0.377   1.574 -0.2038 -0.4785 -0.3662
  435SOL    HW1 2071   1.197   0.309   1.576  0.0401 -0.7144  0.0947
  435SOL    HW2 2072   1.308   0.369   1.659  0.6986 -0.6202 -0.8400
  436SOL     OW 2073   0.811   7.123   3.762  0.1495  0.5286  0.6050
  436SOL    HW1 2074   0.784   7.076   3.683  0.7722 -1.3297  1.4283
  436SOL    HW2 2075   0.750   7.196   3.768  0.2070  0.8613 -1.6801
  437SOL     OW 2076   0.086   3.304   2.236  0.4661  0.2890  0.3766
  437SOL    HW1 2077   0.075   3.220   2.282  2.1101 -0.4877 -0.5427
  437SOL    HW2 2078   0.062   3.370   2.301  0.0784 -0.8593  1.4524
  438SOL     OW 2079   5.108   1.248   1.915 -0.3840  0.1559 -0.5084
  438SOL    HW1 2080   5.193   1.272   1.878 -0.1689 -1.0507 -0.8320
  438SOL    HW2 2081   5.100   1.154   1.899 -0.3488 -0.4348  2.3509
  439SOL     OW 2082   1.548   1.104   3.577  0.4608 -0.0370  0.1380
  439SOL    HW1 2083   1.547   1.120   3.483  1.0141  0.4605  0.2131
  439SOL    HW2 2084   1.629   1.145   3.607  0.5403 -0.6313  0.7514
  440SOL     OW 2085   3.264   4.108   0.437  0.1902  0.2594  0.0420
  440SOL    HW1 2086   3.197   4.120   0.370  0.4437 -0.1155 -0.2867
  440SOL    HW2 2087   3.305   4.025   0.414  0.4934  0.2870  0.4806
  441SOL     OW 2088   0.783   1.858   4.966  0.1813  0.5364 -0.1379
  441SOL    HW1 2089   0.746   1.877   5.052 -0.3259  1.9831 -0.6401
  441SOL    HW2 2090   0.808   1.766   4.970  0.9860  0.8024  1.8402
  442SOL     OW 2091   1.839   1.892   4.471  0.2952 -0.3380  0.5560
  442SOL    HW1 2092   1.776   1.887   4.399  0.1648  0.3668  0.6221
  442SOL    HW2 2093   1.826   1.978   4.509  1.5306 -0.0423  0.3557
  443SOL     OW 2094   6.438   3.664   4.621 -0.3765  0.6158  0.1419
  443SOL    HW1 2095   6.497   3.666   4.697  0.1143  0.5493 -0.2347
  443SOL    HW2 2096   6.352   3.648   4.659 -0.2244  1.1553  0.7383
  444SOL     OW 2097   3.576   0.234   3.233  0.1813  0.5649  0.3560
  444SOL    HW1 2098   3.486   0.264   3.233 -0.4526 -1.2042 -0.3036
  444SOL    HW2 2099   3.619   0.287   3.300 -1.8123  0.1401  2.0999
  445SOL     OW 2100   0.511   4.658   4.936  0.0228 -0.4016 -0.3126
  445SOL    HW1 2101   0.499   4.617   4.849 -0.3058 -0.0856 -0.4191
  445SOL    HW2 2102   0.597   4.699   4.931  0.2890 -0.9456 -0.2603
  446SOL     OW 2103   5.569   1.167   3.633  0.3441  0.1323  0.2963
  446SOL    HW1 2104   5.538   1.185   3.722 -0.1150 -3.9685  1.1465
  446SOL    HW2 2105   5.497   1.193   3.576 -0.0037  1.2784  1.2133
  447SOL     OW 2106   3.714   1.280   1.370  0.8418 -0.1780  0.0024
  447SOL    HW1 2107   3.672   1.310   1.451  1.5151  1.4002 -0.1948
  447SOL    HW2 2108   3.642   1.246   1.317  0.3662 -1.0295  1.1675
  448SOL     OW 2109   0.262   5.472   1.768 -0.0040  0.1914  0.3674
  448SOL    HW1 2110   0.354   5.492   1.751 -0.3171  0.0357 -1.9000
  448SOL    HW2 2111   0.259   5.377   1.772 -0.0940  0.1811  0.1117
  449SOL     OW 2112   5.606   2.841   3.057  0.2547  1.0553 -0.1649
  449SOL    HW1 2113   5.548   2.782   3.104  1.1047 -0.6613 -1.1850
  449SOL    HW2 2114   5.688   2.840   3.106  0.3980  1.0890 -0.4003
  450SOL     OW 2115   0.937   7.029   0.802  0.0387 -0.1237 -0.2244
  450SOL    HW1 2116   0.944   7.083   0.723  2.1465 -1.4168 -1.0008
  450SOL    HW2 2117   0.913   6.942   0.770 -0.2691 -0.3896  0.6915
  451SOL     OW 2118   2.510   1.093   1.472  0.2685  0.5709  0.0112
  451SOL    HW1 2119   2.457   1.125   1.546  0.5512  2.2229 -0.4481
  451SOL    HW2 2120   2.456   1.025   1.431 -0.2046  0.1532  1.2872
  452SOL     OW 2121   0.572   3.472   1.653 -0.2829  0.4437 -1.2454
  452SOL    HW1 2122   0.591   3.520   1.733  0.7621 -0.4802 -0.9213
  452SOL    HW2 2123   0.479   3.449   1.661  0.4942 -2.6589  1.4677
  453SOL     OW 2124   6.121   0.428   1.667 -0.4580 -0.2426  0.6503
  453SOL    HW1 2125   6.124   0.345   1.715 -1.3975 -1.5176 -1.3743
  453SOL    HW2 2126   6.211   0.460   1.670 -0.2800 -0.8042  2.3172
  454SOL     OW 2127   0.776   3.385   2.703  0.1494 -0.0813  0.0025
  454SOL    HW1 2128   0.691   3.361   2.666 -0.4112  1.0428  0.5110
  454SOL    HW2 2129   0.840   3.346   2.644 -0.7141  0.5236 -1.3898
  455SOL     OW 2130   2.036   0.405   4.397 -0.1239 -0.6748  0.0681
  455SOL    HW1 2131   1.950   0.380   4.365 -0.4332  0.4661 -0.0234
  455SOL    HW2 2132   2.019   0.445   4.483  0.2663 -0.0826 -0.1241
  456SOL     OW 2133   3.342   0.662   2.975  0.2343 -0.1201 -0.0071
  456SOL    HW1 2134   3.425   0.653   3.023  0.8983  3.1718 -0.2418
  456SOL    HW2 2135   3.317   0.754   2.990 -2.8393 -0.7248 -0.8486
  457SOL     OW 2136   6.182   2.758   2.569  0.2671 -0.8612 -0.0665
  457SOL    HW1 2137   6.269   2.780   2.602  0.5793 -2.0672 -0.0414
  457SOL    HW2 2138   6.164   2.671   2.606 -1.0594 -0.5177  0.1426
  458SOL     OW 2139   1.964   4.683   2.531 -0.1664 -0.0299  0.6765
  458SOL    HW1 2140   2.009   4.618   2.477 -1.8973 -0.2629 -0.5479
  458SOL    HW2 2141   1.898   4.721   2.473  1.3531  3.5624  0.9957
  459SOL     OW 2142   5.700   6.831   4.811  0.0573 -0.2425  0.3913
  459SOL    HW1 2143   5.756   6.767   4.855  1.4487  0.5469 -0.1652
  459SOL    HW2 2144   5.690   6.797   4.722  2.1373  1.0395 -0.4003
  460SOL     OW 2145   2.288   6.945   1.093  0.3898 -0.1972 -0.5805
  460SOL    HW1 2146   2.236   7.024   1.080 -0.3972 -0.7318 -0.7929
  460SOL    HW2 2147   2.262   6.887   1.021  0.9104 -0.6715 -0.3988
  461SOL     OW 2148   2.236   3.317   3.767  0.0499  0.3184 -0.1647
  461SOL    HW1 2149   2.293   3.372   3.821  1.5951  1.2535 -2.6002
  461SOL    HW2 2150   2.296   3.260   3.719 -1.4550 -3.4290  1.9428
  462SOL     OW 2151   3.149   6.193   4.776  0.2580  0.4637 -0.3737
  462SOL    HW1 2152   3.178   6.166   4.863 -1.9955  0.1297  0.3646
  462SOL    HW2 2153   3.174   6.121   4.719 -0.0953 -0.3190  0.4262
  463SOL     OW 2154   6.002   5.578   1.714 -0.9564 -0.0185 -0.6141
  463SOL    HW1 2155   5.917   5.533   1.711 -1.6713  1.3027 -1.2063
  463SOL    HW2 2156   5.984   5.665   1.678  0.2437  0.9626  1.0274
  464SOL     OW 2157   0.743   4.723   4.034  0.2527 -0.1006 -0.2887
  464SOL    HW1 2158   0.782   4.636   4.023 -0.6684 -0.6041  0.3168
  464SOL    HW2 2159   0.753   4.764   3.948  1.1472 -0.6079 -0.4448
  465SOL     OW 2160   5.380   6.827  -0.016 -0.0345  0.2147  0.1299
  465SOL    HW1 2161   5.417   6.911   0.011 -1.5177  0.4119  1.7213
  465SOL    HW2 2162   5.294   6.824   0.026 -0.4940 -1.6133 -0.8250
  466SOL     OW 2163   0.827   2.765   3.951 -0.0325 -0.0404 -0.5076
  466SOL    HW1 2164   0.785   2.841   3.990  0.7315  0.0507  0.1827
  466SOL    HW2 2165   0.765   2.693   3.967 -1.0983  0.5485 -1.8299
  467SOL     OW 2166   1.772   2.123   1.422  0.8478  0.4098  0.3694
  467SOL    HW1 2167   1.754   2.125   1.516 -1.4764  0.4987 -0.0232
  467SOL    HW2 2168   1.706   2.180   1.384  0.5446 -1.0974 -1.4939
  468SOL     OW 2169   6.848   5.965   0.961 -0.5784  0.1979 -0.4183
  468SOL    HW1 2170   6.829   6.052   0.927  1.7197  0.9596  0.1133
  468SOL    HW2 2171   6.896   5.922   0.890 -2.0614 -0.8418 -0.8477
  469SOL     OW 2172   5.721   3.168   2.208 -0.0734 -0.1905 -0.1005
  469SOL    HW1 2173   5.791   3.233   2.214 -0.5085  0.4529 -1.4599
  469SOL    HW2 2174   5.759   3.098   2.156 -0.2689 -0.0681 -0.4109
  470SOL     OW 2175   2.015   0.488   0.255 -0.8168 -0.4298 -0.3453
  470SOL    HW1 2176   1.967   0.525   0.329 -0.5649 -0.3358 -0.2266
  470SOL    HW2 2177   2.024   0.561   0.193  0.4302 -0.0418  0.2625
  471SOL     OW 2178   7.007   4.261   1.592 -0.3543 -0.0453 -0.1805
  471SOL    HW1 2179   6.971   4.284   1.506 -0.7736  0.3765  0.1044
  471SOL    HW2 2180   6.974   4.172   1.608 -0.4588 -0.0399 -0.3586
  472SOL     OW 2181   2.568   5.944   3.791 -0.0933 -0.0134  0.2769
  472SOL    HW1 2182   2.516   5.958   3.870 -0.9648  0.3613 -0.3518
  472SOL    HW2 2183   2.583   5.850   3.789 -1.3219 -0.2221  0.1226
  473SOL     OW 2184   4.937   3.543   1.481  0.2249  0.4834 -0.0204
  473SOL    HW1 2185   4.946   3.593   1.562  0.6609  0.2425  0.0831
  473SOL    HW2 2186   4.862   3.486   1.495 -1.2515  2.1585 -0.6969
  474SOL     OW 2187   1.043   2.747   4.718  0.2915  0.6636 -0.0165
  474SOL    HW1 2188   1.113   2.810   4.733  2.0321 -0.9737 -0.7733
  474SOL    HW2 2189   1.042   2.735   4.623 -0.2020 -0.1858  0.0837
  475SOL     OW 2190   6.834   7.216   2.519 -0.1572 -0.1815 -0.1747
  475SOL    HW1 2191   6.765   7.151   2.534 -0.1417 -0.1634 -0.0238
  475SOL    HW2 2192   6.866   7.238   2.606  1.8905 -2.1501 -0.3319
  476SOL     OW 2193   6.773   6.747   1.283 -0.2798 -0.3144  0.3376
  476SOL    HW1 2194   6.810   6.681   1.224 -1.0849 -0.4788  0.0026
  476SOL    HW2 2195   6.694   6.777   1.239 -0.1064  0.6364  0.6501
  477SOL     OW 2196   5.149   6.392   1.198  0.2604  0.2824  0.5734
  477SOL    HW1 2197   5.228   6.439   1.227  0.6474 -0.9304  1.6220
  477SOL    HW2 2198   5.103   6.371   1.279 -0.8135  0.3905  0.0066
  478SOL     OW 2199   6.577   4.582   4.728 -0.1338  0.1339  0.1248
  478SOL    HW1 2200   6.589   4.647   4.798  1.1387  0.1528 -0.0835
  478SOL    HW2 2201   6.529   4.510   4.770  1.2131 -0.1732  1.2414
  479SOL     OW 2202   0.186   4.379   0.206  0.1788 -0.1509  0.2501
  479SOL    HW1 2203   0.095   4.365   0.234  0.3805  1.0070  1.5465
  479SOL    HW2 2204   0.180   4.392   0.112 -1.1288  0.7984  0.4348
  480SOL     OW 2205   7.050   0.053   0.288  0.4981  1.1067 -0.2566
  480SOL    HW1 2206   7.060   0.013   0.374  1.4655 -1.1484 -1.3354
  480SOL    HW2 2207   7.137   0.044   0.248 -0.2527  1.0120 -1.9117
  481SOL     OW 2208   3.809   3.002   5.040 -0.0379  0.4958  0.3585
  481SOL    HW1 2209   3.857   2.926   5.071 -0.0727  0.2037 -0.2944
  481SOL    HW2 2210   3.845   3.076   5.090  0.5619  0.1731  0.4031
  482SOL     OW 2211   2.826   0.542   4.817  0.1911 -0.3000 -0.4964
  482SOL    HW1 2212   2.826   0.464   4.761 -3.5758  0.4608 -1.8748
  482SOL    HW2 2213   2.825   0.506   4.906 -0.6881 -1.8624 -1.0861
  483SOL     OW 2214   1.145   4.552   2.145  0.0705 -0.4148  0.0697
  483SOL    HW1 2215   1.064   4.514   2.181 -0.0744 -1.3751 -1.1894
  483SOL    HW2 2216   1.175   4.487   2.082  0.7044  0.8682 -0.9961
  484SOL     OW 2217   2.077   6.536   3.659 -0.0058 -0.8387 -0.1510
  484SOL    HW1 2218   1.984   6.559   3.664 -0.1421 -1.2226 -0.7625
  484SOL    HW2 2219   2.111   6.549   3.748  0.2574  3.0942 -0.6193
  485SOL     OW 2220   5.333   5.687   1.859  0.2331  0.0924  0.2824
  485SOL    HW1 2221   5.306   5.779   1.863  1.1214  0.4384 -1.0376
  485SOL    HW2 2222   5.314   5.652   1.946 -1.2023  1.2092  0.4454
  486SOL     OW 2223  -0.018   4.651   5.108  0.1860  0.0120  0.6507
  486SOL    HW1 2224   0.073   4.624   5.126  0.1787 -0.3310  0.1972
  486SOL    HW2 2225  -0.038   4.612   5.023  0.4177  2.0647 -0.4024
  487SOL     OW 2226   0.409   1.564   3.087  0.0475  0.4686 -0.3317
  487SOL    HW1 2227   0.423   1.574   3.181 -1.7156 -0.1069  0.0361
  487SOL    HW2 2228   0.417   1.469   3.072 -0.9818  0.3930 -0.4880
  488SOL     OW 2229   3.013   5.932   2.999 -0.0969 -0.9699  0.3188
  488SOL    HW1 2230   3.064   5.884   2.933 -0.1997 -0.1077 -0.4165
  488SOL    HW2 2231   2.938   5.967   2.950 -0.5594 -0.9150  1.0534
  489SOL     OW 2232   3.513   2.226   0.921 -0.0722 -0.4518 -0.4743
  489SOL    HW1 2233   3.601   2.257   0.899  0.1731 -0.4398  0.4692
  489SOL    HW2 2234   3.464   2.306   0.940 -0.1283 -0.4893 -0.4615
  490SOL     OW 2235   1.085   4.069   5.000 -0.5937  0.4191  0.2975
  490SOL    HW1 2236   1.112   4.129   4.930 -2.0837  0.2591 -0.4651
  490SOL    HW2 2237   1.009   4.023   4.964  0.4971 -1.9702  0.8388
  491SOL     OW 2238   5.482   6.049   0.984 -0.0490  0.1160 -0.0813
  491SOL    HW1 2239   5.418   6.091   1.041 -0.0804 -0.5739  0.4081
  491SOL    HW2 2240   5.440   5.968   0.955  0.2712  0.0781 -0.4553
  492SOL     OW 2241   1.742   5.243   1.726  0.0197 -0.2100  0.1522
  492SOL    HW1 2242   1.726   5.155   1.693 -1.0655 -0.1576  0.5090
  492SOL    HW2 2243   1.662   5.267   1.772 -0.6930  1.9171 -2.0041
  493SOL     OW 2244   2.401   6.690   1.745 -0.8423  0.3680  0.6082
  493SOL    HW1 2245   2.356   6.769   1.776 -0.8686  1.0893 -1.1405
  493SOL    HW2 2246   2.330   6.629   1.725 -0.8466  0.0916  1.4301
  494SOL     OW 2247   2.477   2.674   2.372  0.4109  0.1089  0.1248
  494SOL    HW1 2248   2.383   2.666   2.355  0.5235 -2.4682  0.3018
  494SOL    HW2 2249   2.519   2.637   2.294  1.1665 -1.6255  1.3007
  495SOL     OW 2250   4.455   0.435   2.170  0.2697 -0.4165 -0.0985
  495SOL    HW1 2251   4.486   0.378   2.099 -0.7723 -2.3321  0.9044
  495SOL    HW2 2252   4.526   0.433   2.234  0.8125  0.5677 -0.6362
  496SOL     OW 2253   6.222   6.458   1.313 -0.1110  0.2918 -0.7413
  496SOL    HW1 2254   6.302   6.511   1.316  0.9849 -1.3527  0.2981
  496SOL    HW2 2255   6.222   6.420   1.225  0.8367 -0.5367 -0.3990
  497SOL     OW 2256   6.350   5.014  -0.008  0.4141  0.2778  0.1371
  497SOL    HW1 2257   6.305   5.035   0.074 -0.2159  1.5390 -0.5162
  497SOL    HW2 2258   6.413   5.085  -0.019  1.0175 -0.2791 -0.1229
  498SOL     OW 2259   4.776   6.291   5.033 -0.3424  0.2516 -0.1706
  498SOL    HW1 2260   4.696   6.248   5.063 -1.5937  1.8903 -1.0593
  498SOL    HW2 2261   4.770   6.380   5.066  2.0689 -0.0501  1.3834
  499SOL     OW 2262   5.858   0.138   1.903  0.0759 -0.0985  0.0315
  499SOL    HW1 2263   5.901   0.097   1.978  2.3011  0.1251 -1.0548
  499SOL    HW2 2264   5.890   0.229   1.903  1.1708 -0.4326 -1.8953
  500SOL     OW 2265   0.351   5.127   3.825 -0.5192  0.7143  0.1281
  500SOL    HW1 2266   0.329   5.102   3.914  0.1268  0.0288  0.1032
  500SOL    HW2 2267   0.326   5.219   3.819  0.1806  1.0044  1.2717
  501SOL     OW 2268   5.049   0.321   2.717  0.2156  0.0584 -0.1562
  501SOL    HW1 2269   5.127   0.325   2.661  0.6020  1.1411  0.4156
  501SOL    HW2 2270   5.078   0.273   2.794  0.2021  0.0851 -0.1344
  502SOL     OW 2271   3.487   5.214   2.646 -0.1460  0.2519 -0.4197
  502SOL    HW1 2272   3.512   5.163   2.723 -1.5511  1.6614  1.0572
  502SOL    HW2 2273   3.401   5.180   2.622  0.9843 -1.3640 -2.5351
  503SOL     OW 2274   0.245   6.703   2.153 -1.0081  0.1265 -0.2603
  503SOL    HW1 2275   0.248   6.640   2.081 -1.9441 -2.5747  1.8995
  503SOL    HW2 2276   0.156   6.738   2.151 -0.7148  0.8637 -1.0070
  504SOL     OW 2277   3.384   3.646   2.411 -0.4773 -0.3776 -0.4058
  504SOL    HW1 2278   3.467   3.646   2.460 -0.4716 -0.4650 -0.4169
  504SOL    HW2 2279   3.328   3.585   2.459 -0.9374  0.5665  0.3009
  505SOL     OW 2280   1.310   5.219   1.862  0.6283  0.4124  0.1945
  505SOL    HW1 2281   1.353   5.155   1.919 -0.0479 -0.6285 -0.4222
  505SOL    HW2 2282   1.250   5.167   1.808 -1.1360  1.7607  0.7615
  506SOL     OW 2283   2.120   5.552   1.013  0.5213 -0.0445  0.0620
  506SOL    HW1 2284   2.094   5.556   1.105 -0.6526 -0.3091 -0.2423
  506SOL    HW2 2285   2.209   5.515   1.014  1.7999  2.8089  1.2761
  507SOL     OW 2286   3.651   1.988   2.705 -0.3573 -0.9748 -0.3638
  507SOL    HW1 2287   3.590   1.946   2.644  0.4804 -0.1767 -1.8173
  507SOL    HW2 2288   3.631   1.949   2.790 -2.1415 -1.5280 -0.9828
  508SOL     OW 2289   1.777   0.665   4.010 -0.2658  0.0774 -0.5818
  508SOL    HW1 2290   1.829   0.588   3.985 -1.1700 -0.9172  0.4254
  508SOL    HW2 2291   1.806   0.685   4.099 -1.2105 -0.1695 -0.2034
  509SOL     OW 2292   0.858   1.506   3.246 -0.2407  0.0245  0.0778
  509SOL    HW1 2293   0.859   1.529   3.153  0.1098  0.0644  0.0890
  509SOL    HW2 2294   0.890   1.585   3.290 -0.1984 -0.0673  0.2114
  510SOL     OW 2295   3.783   4.636   0.355 -0.6243  0.1857 -0.0259
  510SOL    HW1 2296   3.815   4.725   0.347 -1.0729  0.2056 -2.3682
  510SOL    HW2 2297   3.689   4.645   0.370 -0.4000  0.0907  1.5652
  511SOL     OW 2298   0.057   0.375   2.434  0.3362 -1.0649  0.0083
  511SOL    HW1 2299   0.131   0.315   2.431  0.9300 -0.3830  0.7845
  511SOL    HW2 2300   0.051   0.410   2.345  1.9314  0.0410  0.3005
  512SOL     OW 2301   5.249   5.056   1.358 -0.6707  0.2991  0.7644
  512SOL    HW1 2302   5.340   5.079   1.342 -1.1419  1.9503  0.1712
  512SOL    HW2 2303   5.227   4.994   1.289 -0.6900  1.9449 -0.7928
  513SOL     OW 2304   2.231   4.265   0.518 -0.5700 -0.3667 -0.3049
  513SOL    HW1 2305   2.262   4.226   0.437  1.2987  1.9479 -0.8010
  513SOL    HW2 2306   2.296   4.239   0.584 -1.7546 -1.7304  0.3985
  514SOL     OW 2307   1.915   2.838   0.714 -0.5120 -0.2028 -0.0807
  514SOL    HW1 2308   1.841   2.855   0.655  0.2295  1.4539 -0.6004
  514SOL    HW2 2309   1.878   2.849   0.801 -1.6832 -2.9129 -0.1453
  515SOL     OW 2310   1.624   1.479   3.187  0.1869  0.1276  0.3379
  515SOL    HW1 2311   1.531   1.462   3.174 -0.0285  0.9851  0.6959
  515SOL    HW2 2312   1.633   1.573   3.173  0.8994  0.1416  0.8434
  516SOL     OW 2313   5.802   1.401   3.883 -0.5414  0.9562 -0.3069
  516SOL    HW1 2314   5.897   1.405   3.897 -0.1977  1.2724 -2.4276
  516SOL    HW2 2315   5.785   1.464   3.814 -2.0784 -0.1352 -0.9856
  517SOL     OW 2316   4.905   5.214   1.965  0.5595  0.0373  0.2840
  517SOL    HW1 2317   4.821   5.210   1.919  0.4990 -0.7743  0.4554
  517SOL    HW2 2318   4.965   5.162   1.912  0.9676  0.6505  0.1409
  518SOL     OW 2319   2.896   3.399   2.722  0.0978 -0.2736  0.0586
  518SOL    HW1 2320   2.848   3.320   2.746 -0.6433 -0.3560 -1.5535
  518SOL    HW2 2321   2.829   3.466   2.708  0.4627 -0.1696 -1.4389
  519SOL     OW 2322   4.083   0.842   2.570 -0.4805 -0.3466 -0.3187
  519SOL    HW1 2323   3.997   0.856   2.609 -0.9669  0.5501 -1.6689
  519SOL    HW2 2324   4.069   0.777   2.501  0.4447 -2.2059  1.1396
  520SOL     OW 2325   0.582   4.296   2.517  0.9070  0.6904 -0.1626
  520SOL    HW1 2326   0.550   4.326   2.602 -0.6688  3.0932 -1.4894
  520SOL    HW2 2327   0.668   4.258   2.536  0.1330  0.0630  2.6245
  521SOL     OW 2328   4.178   1.877   4.859 -0.1475  0.1785 -0.6979
  521SOL    HW1 2329   4.088   1.845   4.860 -0.7501  1.7051  1.1243
  521SOL    HW2 2330   4.206   1.868   4.768 -1.9066 -0.9239 -1.1772
  522SOL     OW 2331   5.866   3.597   2.464  0.3364 -0.2064 -0.1186
  522SOL    HW1 2332   5.902   3.508   2.462 -0.6108 -0.6697  1.4323
  522SOL    HW2 2333   5.785   3.591   2.415  0.3137 -0.1919 -0.0827
  523SOL     OW 2334   3.521   2.181   4.373  0.2584 -0.2973 -0.0516
  523SOL    HW1 2335   3.486   2.093   4.360  0.0020 -0.5563  2.0617
  523SOL    HW2 2336   3.579   2.195   4.298  0.2035 -2.2027 -0.4914
  524SOL     OW 2337   6.342   1.049   0.567 -0.2999 -0.1754  0.3064
  524SOL    HW1 2338   6.347   0.979   0.502 -0.0583 -0.5506  0.7231
  524SOL    HW2 2339   6.329   1.004   0.650  0.4313  0.2456  0.6601
  525SOL     OW 2340   3.378   1.145   1.873 -0.4069 -0.0190  0.5440
  525SOL    HW1 2341   3.443   1.118   1.939 -1.8056  0.8736  2.3820
  525SOL    HW2 2342   3.389   1.083   1.802  1.5087 -0.7463  1.3989
  526SOL     OW 2343   2.353   4.929   1.661 -0.1287 -0.4893 -0.3863
  526SOL    HW1 2344   2.356   4.839   1.630  2.6796 -0.8011  0.4997
  526SOL    HW2 2345   2.386   4.925   1.751 -0.7085  1.3221 -0.0433
  527SOL     OW 2346   3.867   2.958   1.410 -0.2898  0.2290  0.4088
  527SOL    HW1 2347   3.960   2.935   1.408 -0.2134  0.5574 -0.1009
  527SOL    HW2 2348   3.821   2.874   1.412  0.0079  0.0501 -0.0090
  528SOL     OW 2349   4.166   5.163   3.533 -0.5140 -0.2737 -0.0329
  528SOL    HW1 2350   4.122   5.155   3.617  2.2861  3.7273  2.1410
  528SOL    HW2 2351   4.251   5.122   3.546 -0.1020  0.2570 -0.9327
  529SOL     OW 2352   4.092   2.265   0.325 -0.4809 -0.1520  0.0863
  529SOL    HW1 2353   4.176   2.240   0.286 -1.0551 -1.7819 -0.2156
  529SOL    HW2 2354   4.052   2.182   0.349 -3.1032  0.3441 -2.0913
  530SOL     OW 2355   5.077   0.505   3.828 -0.0084  0.4706 -0.2534
  530SOL    HW1 2356   5.088   0.458   3.911 -0.8991  2.0675  0.8398
  530SOL    HW2 2357   5.156   0.485   3.778  0.1353 -1.2471  0.6014
  531SOL     OW 2358   0.554   5.154   0.004  0.0263  0.4802 -0.5080
  531SOL    HW1 2359   0.526   5.213   0.074 -1.6106 -0.0553 -0.6702
  531SOL    HW2 2360   0.535   5.067   0.037 -4.2835  0.2484 -2.8639
  532SOL     OW 2361   2.325   4.486   1.130  0.4754 -0.1989 -0.6300
  532SOL    HW1 2362   2.336   4.474   1.036  0.1770 -0.3710 -0.6427
  532SOL    HW2 2363   2.290   4.403   1.162 -0.7200  0.2956 -0.5832
  533SOL     OW 2364   3.306   2.443   0.690  0.0245 -0.4606  0.5053
  533SOL    HW1 2365   3.320   2.502   0.764  1.8256  0.0280 -0.1693
  533SOL    HW2 2366   3.283   2.501   0.617  2.2646 -0.4673 -0.2765
  534SOL     OW 2367   0.511   4.630   4.490 -0.0260 -0.1497 -0.0875
  534SOL    HW1 2368   0.556   4.565   4.544  0.2938  0.1655  0.0296
  534SOL    HW2 2369   0.580   4.666   4.434 -0.2491 -0.0824 -0.3198
  535SOL     OW 2370   2.859   3.591   2.443  0.1566 -0.1516  0.2370
  535SOL    HW1 2371   2.849   3.672   2.393 -0.7143  0.2400  1.0218
  535SOL    HW2 2372   2.837   3.615   2.533  0.8738 -1.0379  0.6709
  536SOL     OW 2373   4.857   0.578   1.272  0.0975 -0.1220 -0.0490
  536SOL    HW1 2374   4.872   0.569   1.367  0.8657 -3.1477 -0.3416
  536SOL    HW2 2375   4.934   0.537   1.232 -1.5993 -1.7084 -1.9188
  537SOL     OW 2376   5.953   5.061   4.231 -0.2253 -0.0256 -0.5404
  537SOL    HW1 2377   6.015   5.051   4.160  0.5641 -0.7276  0.2285
  537SOL    HW2 2378   6.001   5.109   4.299 -1.2122  1.3437 -0.7508
  538SOL     OW 2379   2.891   0.864   2.186 -0.1834 -0.1397  0.4294
  538SOL    HW1 2380   2.956   0.898   2.248  1.2990  2.0742 -2.1193
  538SOL    HW2 2381   2.942   0.824   2.116 -1.6707 -0.2925 -0.6317
  539SOL     OW 2382   4.635   0.074   4.651  0.2667  0.0927  0.4825
  539SOL    HW1 2383   4.562   0.135   4.664  0.0037 -0.3676  1.2102
  539SOL    HW2 2384   4.636   0.059   4.556 -0.2060  0.5668  0.3955
  540SOL     OW 2385   5.492   1.189   4.853 -0.4023 -0.5003  0.1198
  540SOL    HW1 2386   5.528   1.157   4.771  0.4225  0.9961 -0.1442
  540SOL    HW2 2387   5.397   1.185   4.842 -0.3092 -1.5801 -0.3706
  541SOL     OW 2388   5.603   2.599   2.194 -0.5386 -0.1424  0.2145
  541SOL    HW1 2389   5.569   2.681   2.231  0.1510  0.4382 -0.3996
  541SOL    HW2 2390   5.692   2.593   2.228 -0.1566  0.0099 -0.7433
  542SOL     OW 2391   1.047   3.278   0.739 -0.0487 -0.3215  0.0178
  542SOL    HW1 2392   1.091   3.204   0.698  0.1685 -1.0293  1.4824
  542SOL    HW2 2393   1.069   3.353   0.682 -0.1658 -1.3210 -1.4041
  543SOL     OW 2394   0.163   4.121   2.323  0.2110  0.0529 -0.2414
  543SOL    HW1 2395   0.139   4.039   2.280  1.9092 -1.4990  1.6090
  543SOL    HW2 2396   0.254   4.110   2.348  0.2309  2.1697  0.8464
  544SOL     OW 2397   7.060   5.383   1.483  0.9977 -0.2455  0.5296
  544SOL    HW1 2398   7.002   5.310   1.503  0.6408 -0.9035 -2.4037
  544SOL    HW2 2399   7.004   5.460   1.488  0.7127 -0.4793  0.9822
  545SOL     OW 2400   1.878   5.785   4.599  0.3849  0.0852  0.3101
  545SOL    HW1 2401   1.950   5.788   4.662  1.3250  1.5970 -0.7712
  545SOL    HW2 2402   1.886   5.698   4.559  1.2661  0.0183  0.6041
  546SOL     OW 2403   6.123   4.093   4.924  0.2006  0.2175 -0.2367
  546SOL    HW1 2404   6.060   4.162   4.904  0.9164  0.6575 -1.0264
  546SOL    HW2 2405   6.132   4.095   5.019 -0.7075  0.3778 -0.1489
  547SOL     OW 2406   0.034   4.828   2.450 -0.0463  0.3010 -0.1527
  547SOL    HW1 2407   0.105   4.800   2.508  0.1082  0.2457 -0.3662
  547SOL    HW2 2408  -0.036   4.856   2.509 -0.3653 -0.9356  0.0699
  548SOL     OW 2409   4.947   2.303   3.009  0.2453  0.5030 -0.5379
  548SOL    HW1 2410   4.901   2.374   2.964  0.0135  0.8146  0.1723
  548SOL    HW2 2411   5.019   2.280   2.951  0.3094  1.3065 -0.7876
  549SOL     OW 2412   2.532   1.835   1.553 -0.2708  0.1505 -0.4215
  549SOL    HW1 2413   2.600   1.897   1.581  0.6660 -1.6367  1.5091
  549SOL    HW2 2414   2.564   1.802   1.469  1.3658 -0.7255  0.4890
  550SOL     OW 2415   1.624   3.340   2.295  0.8197  0.3683 -0.2493
  550SOL    HW1 2416   1.579   3.298   2.222 -2.0672  1.8349  0.4899
  550SOL    HW2 2417   1.630   3.272   2.362  1.1888 -0.3141 -0.9703
  551SOL     OW 2418   2.859   5.443   4.118  0.1236 -0.5571 -0.1256
  551SOL    HW1 2419   2.891   5.364   4.162  2.3840 -0.2780 -1.0953
  551SOL    HW2 2420   2.764   5.440   4.129  0.4092 -1.5446  2.8929
  552SOL     OW 2421   5.060   1.512   0.494 -0.1251 -0.0494 -0.1816
  552SOL    HW1 2422   5.154   1.514   0.475 -0.0671  0.4507  0.1446
  552SOL    HW2 2423   5.018   1.510   0.408  0.1777  0.1714 -0.3369
  553SOL     OW 2424   1.837   1.847   4.143 -0.2898 -0.4142  0.2110
  553SOL    HW1 2425   1.775   1.781   4.173  0.5055 -1.9523 -1.3013
  553SOL    HW2 2426   1.784   1.909   4.093 -1.0950  0.2935  1.8940
  554SOL     OW 2427   3.287   5.335   1.018  0.0065 -0.1701  0.3562
  554SOL    HW1 2428   3.270   5.284   1.097  0.1274 -0.0464  0.4627
  554SOL    HW2 2429   3.209   5.322   0.963  0.1985 -0.7670  0.2254
  555SOL     OW 2430   0.092   4.133   4.845  0.6969  0.5139  0.4699
  555SOL    HW1 2431   0.111   4.040   4.843  0.9280  0.4644  2.7475
  555SOL    HW2 2432   0.082   4.154   4.938  0.0956  2.6505 -0.0161
  556SOL     OW 2433   2.843   3.311   1.615  0.2507  0.1331  0.5182
  556SOL    HW1 2434   2.811   3.371   1.548 -1.4852 -0.9158  0.3310
  556SOL    HW2 2435   2.894   3.366   1.674  1.0761  1.2419 -1.1523
  557SOL     OW 2436   1.910   6.546   1.203  0.5780  0.4932  0.0256
  557SOL    HW1 2437   1.849   6.581   1.268  1.0656  0.4788  0.4957
  557SOL    HW2 2438   1.995   6.577   1.231  1.1099 -1.4985  0.7471
  558SOL     OW 2439   2.551   5.172   4.452 -0.3911  0.0878  0.1995
  558SOL    HW1 2440   2.456   5.180   4.446 -0.4529 -1.2377 -1.1833
  558SOL    HW2 2441   2.574   5.104   4.388  1.7059  1.8655 -1.1177
  559SOL     OW 2442   3.161   3.525   1.316 -0.1232  0.4279 -0.7984
  559SOL    HW1 2443   3.194   3.448   1.271  0.7832  0.2954  0.0568
  559SOL    HW2 2444   3.163   3.502   1.408 -3.2594  0.1906 -0.6861
  560SOL     OW 2445   6.137   3.591   3.950 -0.1451  0.2386 -0.3566
  560SOL    HW1 2446   6.102   3.657   3.890 -0.2049 -0.6193 -1.2895
  560SOL    HW2 2447   6.232   3.599   3.941 -0.1580 -0.1203 -0.8279
  561SOL     OW 2448   5.818   4.086   1.420 -0.2914 -0.4175  0.5941
  561SOL    HW1 2449   5.788   4.119   1.335  1.5763  0.2377  0.1373
  561SOL    HW2 2450   5.885   4.148   1.447 -0.0706 -1.2457  2.0392
  562SOL     OW 2451   2.749   2.257   4.571  0.0939 -0.2034 -0.2002
  562SOL    HW1 2452   2.811   2.198   4.613 -0.0779 -0.5158 -0.3762
  562SOL    HW2 2453   2.767   2.248   4.477 -0.5636 -0.7001 -0.2901
  563SOL     OW 2454   6.216   6.299   1.090  0.1842  0.2043 -0.1227
  563SOL    HW1 2455   6.155   6.271   1.022  0.2696 -1.2209  0.3634
  563SOL    HW2 2456   6.211   6.231   1.157  0.3599  1.3944  1.1531
  564SOL     OW 2457   3.897   6.563   4.648  0.1907  0.0073 -0.2363
  564SOL    HW1 2458   3.981   6.604   4.629  0.7246 -1.1831 -0.4855
  564SOL    HW2 2459   3.834   6.614   4.597  0.4208  2.2109  1.5089
  565SOL     OW 2460   7.140   6.436   1.951 -0.3452 -0.2099 -0.0602
  565SOL    HW1 2461   7.137   6.345   1.922  0.9265  0.4185 -2.4424
  565SOL    HW2 2462   7.204   6.437   2.022  0.2536 -1.0776 -0.5669
  566SOL     OW 2463   3.168   3.317   1.136 -0.3082  0.3410  0.7423
  566SOL    HW1 2464   3.241   3.350   1.084 -0.6307  1.5628  1.0426
  566SOL    HW2 2465   3.091   3.330   1.081 -0.8492  2.8876  1.9337
  567SOL     OW 2466   6.190   6.995   5.076  0.2897  0.6381 -0.6644
  567SOL    HW1 2467   6.253   6.930   5.045 -0.7855 -1.2801  0.8948
  567SOL    HW2 2468   6.216   7.076   5.034  3.2791 -0.2335 -0.7352
  568SOL     OW 2469   2.982   0.909   4.059  0.0598 -0.3209  0.5841
  568SOL    HW1 2470   3.030   0.984   4.095 -0.7476  0.9840 -0.9580
  568SOL    HW2 2471   3.049   0.841   4.048  0.7970  0.1262  2.0642
  569SOL     OW 2472   0.288   1.757   4.839  0.9181 -0.2821  0.4206
  569SOL    HW1 2473   0.342   1.786   4.765  0.0107 -0.9299 -0.5247
  569SOL    HW2 2474   0.198   1.769   4.809  0.5373 -0.4667  1.4671
  570SOL     OW 2475   3.474   2.951   4.173 -0.4032  0.0185 -0.3923
  570SOL    HW1 2476   3.521   3.008   4.112  1.0314  0.3811  1.0012
  570SOL    HW2 2477   3.407   3.007   4.212 -0.9762 -0.0792 -1.1858
  571SOL     OW 2478   4.030   4.920   1.877 -0.6218 -0.5429 -0.1205
  571SOL    HW1 2479   3.959   4.978   1.849  0.4289  1.0583  0.3235
  571SOL    HW2 2480   4.110   4.963   1.845  0.2585 -1.2889  0.9739
  572SOL     OW 2481   4.994   2.053   2.694  1.0179 -0.0713 -0.1418
  572SOL    HW1 2482   5.017   2.145   2.689  2.2472 -0.3962 -0.8058
  572SOL    HW2 2483   4.933   2.039   2.623  0.4017  0.3386  0.2973
  573SOL     OW 2484   5.277   4.779   4.612 -0.0577 -0.0785 -0.7071
  573SOL    HW1 2485   5.348   4.724   4.577  0.7395  0.0952  0.5542
  573SOL    HW2 2486   5.323   4.850   4.657 -1.0046 -0.2557  0.6044
  574SOL     OW 2487   2.323   3.840   1.812  0.7714 -0.8930  0.0252
  574SOL    HW1 2488   2.297   3.926   1.779 -0.1791 -1.2511 -0.2029
  574SOL    HW2 2489   2.394   3.813   1.754 -0.3291 -1.1530 -1.2819
  575SOL     OW 2490   2.409   3.218   1.144  0.2475  0.0323  0.6033
  575SOL    HW1 2491   2.402   3.149   1.077 -0.7039 -0.1577  0.8810
  575SOL    HW2 2492   2.493   3.201   1.187  0.0269 -0.9774  0.6780
  576SOL     OW 2493   3.420   0.490   1.671 -0.1877 -0.1649 -0.1867
  576SOL    HW1 2494   3.432   0.451   1.757  1.4444  1.4144  0.3489
  576SOL    HW2 2495   3.394   0.580   1.688 -2.7718 -0.5537 -1.4046
  577SOL     OW 2496   2.900   3.008   1.317  0.0986  0.0453 -0.6762
  577SOL    HW1 2497   2.887   2.956   1.396 -0.0228  0.3825 -0.4715
  577SOL    HW2 2498   2.995   3.010   1.305  0.3938  2.4634  1.1710
  578SOL     OW 2499   3.861   0.997   4.991  0.7215  0.3937 -0.6310
  578SOL    HW1 2500   3.907   0.946   5.058  1.0946 -0.0591 -1.2250
  578SOL    HW2 2501   3.835   1.077   5.037 -0.1306 -0.4334  0.3866
  579SOL     OW 2502   0.940   3.151   4.759 -0.1762 -0.2537  0.5020
  579SOL    HW1 2503   0.853   3.113   4.749  0.0777 -1.1528  1.5243
  579SOL    HW2 2504   0.949   3.166   4.853  0.0943  1.5440  0.2401
  580SOL     OW 2505   4.674   3.745   3.397 -0.0519  0.0797 -0.1127
  580SOL    HW1 2506   4.759   3.711   3.424 -0.3652 -0.3468  0.3575
  580SOL    HW2 2507   4.658   3.819   3.456 -1.0245 -1.2406  1.3752
  581SOL     OW 2508   0.684   4.652   3.367 -0.1542 -0.0242 -0.2559
  581SOL    HW1 2509   0.771   4.625   3.336  0.9562  0.9489  1.8136
  581SOL    HW2 2510   0.677   4.743   3.341 -0.6756 -0.1675 -0.6265
  582SOL     OW 2511   2.197   6.483   2.610  0.4815  0.2541 -0.0246
  582SOL    HW1 2512   2.199   6.388   2.597 -0.1851  0.0428  1.2760
  582SOL    HW2 2513   2.195   6.519   2.522 -2.1468 -1.0143 -0.5633
  583SOL     OW 2514   2.640   0.389   3.675 -0.3798 -0.1860 -0.3088
  583SOL    HW1 2515   2.667   0.328   3.744 -0.6755 -0.8518 -0.7843
  583SOL    HW2 2516   2.547   0.403   3.690 -0.1735  0.7368  0.2451
  584SOL     OW 2517   0.968   0.875   2.701 -0.3919  0.2225 -0.1588
  584SOL    HW1 2518   1.030   0.811   2.665 -0.7077  0.5997 -1.4118
  584SOL    HW2 2519   1.023   0.938   2.748  0.0691 -0.0244 -0.3616
  585SOL     OW 2520   1.563   1.397   2.102 -0.2061  0.3849 -0.1826
  585SOL    HW1 2521   1.535   1.347   2.025 -0.3167  0.2948 -0.0836
  585SOL    HW2 2522   1.657   1.377   2.110 -0.3961 -0.3673  0.2690
  586SOL     OW 2523   1.404   7.118   1.794  0.1545  0.4041  0.2381
  586SOL    HW1 2524   1.432   7.196   1.842  1.0297  0.7948 -0.8595
  586SOL    HW2 2525   1.394   7.051   1.862 -0.2772  1.3675  1.1582
  587SOL     OW 2526   1.556   3.580   2.379 -0.1534  0.6377  0.5427
  587SOL    HW1 2527   1.569   3.637   2.304 -2.0945  1.6439  0.8997
  587SOL    HW2 2528   1.584   3.494   2.349 -1.3996  0.8889 -1.5591
  588SOL     OW 2529   0.135   2.541   1.623  0.3775  0.3157 -0.2343
  588SOL    HW1 2530   0.230   2.536   1.610  0.4593 -0.9043  0.7046
  588SOL    HW2 2531   0.117   2.481   1.695 -1.0636  0.8588 -0.1065
  589SOL     OW 2532   1.512   5.370   2.383 -0.1943 -0.0557  0.2157
  589SOL    HW1 2533   1.576   5.337   2.446 -0.1182  0.4851  0.4242
  589SOL    HW2 2534   1.471   5.444   2.427  1.5815  1.9409 -1.2453
  590SOL     OW 2535   2.818   3.956   1.207 -0.1107  0.6367 -0.3333
  590SOL    HW1 2536   2.818   3.981   1.299 -0.4058 -0.1556 -0.1107
  590SOL    HW2 2537   2.893   3.897   1.198  0.2415  1.1340 -0.7251
  591SOL     OW 2538   2.250   1.844   1.980  0.0666 -0.3260  0.4436
  591SOL    HW1 2539   2.341   1.864   2.001 -0.0601  1.5246 -0.4807
  591SOL    HW2 2540   2.254   1.767   1.924  0.8519 -1.5476  2.0897
  592SOL     OW 2541   2.826   1.542   1.143 -0.1301  0.7979 -0.4536
  592SOL    HW1 2542   2.864   1.470   1.093 -0.1381 -0.0979  0.7948
  592SOL    HW2 2543   2.732   1.532   1.133 -0.3149 -1.3773  2.3023
  593SOL     OW 2544   2.907   5.301   1.154 -0.2884 -0.7679  0.7700
  593SOL    HW1 2545   2.886   5.213   1.185 -0.8851 -0.8904  0.0424
  593SOL    HW2 2546   2.839   5.320   1.089 -1.2829  0.9565  2.2206
  594SOL     OW 2547   4.592   6.209   3.755 -0.0513  0.3298  0.0238
  594SOL    HW1 2548   4.639   6.148   3.698  0.5276  0.0413  0.7778
  594SOL    HW2 2549   4.555   6.274   3.696 -0.1523 -0.4036 -0.7466
  595SOL     OW 2550   3.675   4.587   4.876 -0.1616 -0.3823  0.4159
  595SOL    HW1 2551   3.711   4.583   4.787  0.4822 -0.1364  0.6599
  595SOL    HW2 2552   3.694   4.502   4.914 -0.6301 -0.5651  0.2505
  596SOL     OW 2553   1.818   0.082   2.256 -0.7968 -0.3823  0.7932
  596SOL    HW1 2554   1.753   0.152   2.255 -1.1721 -0.7223 -1.1542
  596SOL    HW2 2555   1.799   0.034   2.337 -2.6258 -0.1529  0.5539
  597SOL     OW 2556   6.556   7.034   4.834 -0.0996  0.0105 -0.1999
  597SOL    HW1 2557   6.544   6.997   4.921  2.3786 -1.2188 -0.2928
  597SOL    HW2 2558   6.571   7.128   4.849 -1.9421  0.2293  0.4477
  598SOL     OW 2559   1.756   3.076   4.854 -0.4123  0.1321  0.0759
  598SOL    HW1 2560   1.776   3.124   4.934 -0.0270  0.2726 -0.1011
  598SOL    HW2 2561   1.762   3.142   4.785  1.5187 -0.4227 -0.3566
  599SOL     OW 2562   7.106   0.987   5.011 -0.1022  0.2509  0.6373
  599SOL    HW1 2563   7.116   0.986   5.106  0.0496 -0.8475  0.6254
  599SOL    HW2 2564   7.053   1.065   4.993 -0.5405  0.2062  1.6649
  600SOL     OW 2565   4.537   0.129   0.586 -0.4774  0.1881  0.1284
  600SOL    HW1 2566   4.507   0.100   0.500 -1.0148  1.7951 -0.2498
  600SOL    HW2 2567   4.614   0.075   0.604 -1.4871 -1.5321 -0.4685
  601SOL     OW 2568   5.182   3.932   1.891  0.2404  0.0740  0.5188
  601SOL    HW1 2569   5.242   3.991   1.846  0.8347 -0.5839  0.4470
  601SOL    HW2 2570   5.216   3.927   1.981 -0.3566  0.5759  0.7846
  602SOL     OW 2571   0.753   4.353   3.459  0.2569  0.5119 -0.7938
  602SOL    HW1 2572   0.758   4.381   3.368  1.4006 -0.6204 -1.1119
  602SOL    HW2 2573   0.843   4.360   3.491  0.0108  0.1439  0.0027
  603SOL     OW 2574   4.541   2.234   0.379 -0.1972  0.1482  0.5389
  603SOL    HW1 2575   4.523   2.178   0.455  0.3393  1.1766  1.4490
  603SOL    HW2 2576   4.634   2.223   0.363  0.1971  1.7143  1.5385
  604SOL     OW 2577   2.408   5.959   4.306 -0.2162  0.0774  0.0923
  604SOL    HW1 2578   2.367   5.908   4.376 -1.7840  0.9371 -0.1605
  604SOL    HW2 2579   2.498   5.973   4.336 -0.4909 -0.6536  1.3280
  605SOL     OW 2580   2.809   5.115   0.523  0.2132  0.1548 -0.0271
  605SOL    HW1 2581   2.796   5.091   0.615  1.2883  1.5193  0.5087
  605SOL    HW2 2582   2.736   5.073   0.477  1.4958 -3.4348  0.9044
  606SOL     OW 2583   1.586   1.229   4.204 -0.5125 -0.2609 -0.1482
  606SOL    HW1 2584   1.606   1.234   4.110 -0.0655 -0.3992 -0.0646
  606SOL    HW2 2585   1.524   1.300   4.219  0.6453  0.8111 -0.2486
  607SOL     OW 2586   1.424   0.303   3.624 -0.3399 -0.5336  0.3114
  607SOL    HW1 2587   1.468   0.332   3.543  0.6093  1.8481  1.5749
  607SOL    HW2 2588   1.331   0.318   3.607  0.0121  2.9497  0.5780
  608SOL     OW 2589   4.124   3.129   2.222  0.0337 -0.4868  0.0037
  608SOL    HW1 2590   4.079   3.051   2.254 -0.6546  0.2829  0.9693
  608SOL    HW2 2591   4.069   3.159   2.148 -0.3037 -0.3171  0.3182
  609SOL     OW 2592   3.804   0.129   2.648 -0.1072 -0.3040  0.1766
  609SOL    HW1 2593   3.811   0.224   2.659 -0.1709 -0.0197 -1.9086
  609SOL    HW2 2594   3.835   0.112   2.559  0.2218 -2.2992  0.6159
  610SOL     OW 2595   5.173   3.905   0.437 -0.2007  0.3100 -0.0725
  610SOL    HW1 2596   5.267   3.901   0.418  0.1444  2.2275  0.9607
  610SOL    HW2 2597   5.134   3.940   0.357 -0.2376 -1.5672 -0.9240
  611SOL     OW 2598   3.559   1.111   3.051 -0.2207 -0.2555 -0.0949
  611SOL    HW1 2599   3.519   1.089   3.135 -0.6595 -1.1846 -0.5221
  611SOL    HW2 2600   3.609   1.191   3.067  0.3911 -0.8921  1.2475
  612SOL     OW 2601   0.585   1.631   0.583 -0.5155 -0.1219 -0.1618
  612SOL    HW1 2602   0.635   1.557   0.619  1.1513  0.1792 -1.6900
  612SOL    HW2 2603   0.554   1.678   0.660  1.6917 -0.2809  0.9025
  613SOL     OW 2604   4.983   4.151   0.333 -0.2994 -0.4758  0.0205
  613SOL    HW1 2605   4.945   4.110   0.255 -0.7204 -0.5460  0.2555
  613SOL    HW2 2606   4.942   4.237   0.336  0.8202  0.0973 -0.6476
  614SOL     OW 2607   5.624   6.941   1.533  0.1706 -0.3209  0.5505
  614SOL    HW1 2608   5.661   7.021   1.498  1.4548 -1.1820 -0.1483
  614SOL    HW2 2609   5.699   6.888   1.559 -0.5715 -1.7604 -0.0697
  615SOL     OW 2610   3.000   4.926   4.137  0.3409  0.8864  0.2204
  615SOL    HW1 2611   2.927   4.981   4.167 -1.4350 -1.7215  1.0455
  615SOL    HW2 2612   3.062   4.926   4.210 -0.2113  0.8484  0.6921
  616SOL     OW 2613   4.712   4.003   5.116 -0.0536 -0.2070 -0.2879
  616SOL    HW1 2614   4.712   4.098   5.105  0.7614 -0.2470 -0.6534
  616SOL    HW2 2615   4.787   3.973   5.066  1.1158 -0.8379  1.7503
  617SOL     OW 2616   6.437   2.514   3.102  0.5194  0.0241 -0.5509
  617SOL    HW1 2617   6.415   2.542   3.013 -0.8353  1.2510  0.1133
  617SOL    HW2 2618   6.509   2.453   3.091 -0.3682 -0.7454 -2.5791
  618SOL     OW 2619   4.713   4.963   4.508  0.1178 -0.1893  0.2793
  618SOL    HW1 2620   4.739   4.995   4.422  0.0374 -0.1550  0.2677
  618SOL    HW2 2621   4.777   4.895   4.529  1.4751  1.2626  1.1343
  619SOL     OW 2622   5.100   2.058   3.558  0.4194 -0.3872 -0.2762
  619SOL    HW1 2623   5.012   2.075   3.524  0.4112  0.5448  0.2046
  619SOL    HW2 2624   5.159   2.086   3.487  0.3929  1.3054  0.3353
  620SOL     OW 2625   1.941   5.236   2.899 -0.4797 -0.4632 -0.0585
  620SOL    HW1 2626   1.997   5.279   2.964  0.1028 -0.7699 -0.3482
  620SOL    HW2 2627   1.982   5.151   2.885 -2.4921 -1.8000  1.6700
  621SOL     OW 2628   3.707   2.715   1.862  0.1186  0.0619 -0.1579
  621SOL    HW1 2629   3.721   2.804   1.896 -1.9990  0.9824 -1.4936
  621SOL    HW2 2630   3.794   2.675   1.865  0.7505  1.3881  2.5617
  622SOL     OW 2631   6.960   2.586   4.104  0.0664  0.5580 -0.2040
  622SOL    HW1 2632   6.913   2.593   4.187  0.3201  0.8214 -0.0833
  622SOL    HW2 2633   6.907   2.526   4.051  1.6012 -2.4543  1.3736
  623SOL     OW 2634   4.224   5.530   0.060  0.7554 -0.1565 -0.2937
  623SOL    HW1 2635   4.259   5.612   0.093  2.6203 -1.2251  0.5092
  623SOL    HW2 2636   4.152   5.556   0.002  1.9638  2.0861 -0.8814
  624SOL     OW 2637   3.805   2.906   4.676  0.3038  0.3333 -0.2408
  624SOL    HW1 2638   3.876   2.875   4.621 -0.4807 -0.1217 -1.0173
  624SOL    HW2 2639   3.729   2.854   4.650 -0.3172  0.7889  0.5842
  625SOL     OW 2640   2.087   5.054   4.087  0.2071  0.2896 -0.1722
  625SOL    HW1 2641   2.120   5.080   4.001 -0.1761  1.4530  0.0042
  625SOL    HW2 2642   2.072   4.960   4.080  1.4488  0.1287 -0.9436
  626SOL     OW 2643   2.085   0.470   1.345  0.2355  0.0250  0.6215
  626SOL    HW1 2644   2.086   0.513   1.260  2.1140 -0.0178  0.5656
  626SOL    HW2 2645   2.006   0.502   1.388 -0.5678  0.3055 -0.9947
  627SOL     OW 2646   3.585   6.081   0.899  0.4347 -0.3885 -0.2052
  627SOL    HW1 2647   3.625   6.013   0.953 -1.9435 -0.8430  1.1013
  627SOL    HW2 2648   3.526   6.034   0.840 -2.5118  0.4945  1.8277
  628SOL     OW 2649   3.842   4.985   4.889 -0.4685  0.2797  0.1265
  628SOL    HW1 2650   3.751   5.013   4.883 -0.4014  0.7170  0.9783
  628SOL    HW2 2651   3.850   4.916   4.823 -1.0141  1.2727 -1.0120
  629SOL     OW 2652   6.710   0.630   2.741  0.2961  0.7371 -0.6942
  629SOL    HW1 2653   6.654   0.556   2.716  1.0659  0.3982 -1.4415
  629SOL    HW2 2654   6.660   0.676   2.809  0.4236 -1.3115  0.8800
  630SOL     OW 2655   3.958   6.365   0.766 -0.3250 -0.0082 -0.6136
  630SOL    HW1 2656   4.040   6.414   0.767 -0.0772 -0.4146 -0.5606
  630SOL    HW2 2657   3.933   6.362   0.673  0.4196 -1.0047 -0.8074
  631SOL     OW 2658   6.675   5.715   0.011 -0.1591 -0.9744  0.2810
  631SOL    HW1 2659   6.733   5.756  -0.053 -0.7606 -0.8210 -0.1744
  631SOL    HW2 2660   6.724   5.717   0.093 -0.0707  0.4133  0.2093
  632SOL     OW 2661   1.941   1.906   4.867  0.2732 -0.4033 -0.2535
  632SOL    HW1 2662   1.964   1.999   4.870 -2.6574  0.4399 -0.4251
  632SOL    HW2 2663   1.865   1.902   4.809 -0.1410 -2.8245  0.3288
  633SOL     OW 2664   4.347   6.180   0.606 -0.1230  0.1168  0.3512
  633SOL    HW1 2665   4.409   6.189   0.679  0.2498 -1.2291  0.2359
  633SOL    HW2 2666   4.377   6.244   0.541  0.6490  0.0626  0.6414
  634SOL     OW 2667   5.401   6.489   1.279 -0.3070  0.2604  0.2411
  634SOL    HW1 2668   5.435   6.566   1.324  0.3266  0.1390 -0.0174
  634SOL    HW2 2669   5.477   6.454   1.232 -1.3045  1.5711 -2.6100
  635SOL     OW 2670   7.089   6.403   3.653  0.2881  0.2568  0.0587
  635SOL    HW1 2671   7.106   6.391   3.747  0.9783  0.5573 -0.0168
  635SOL    HW2 2672   7.149   6.473   3.627 -0.7983  1.0663 -0.3401
  636SOL     OW 2673   3.134   6.168   1.521 -0.3857 -0.1154  1.3895
  636SOL    HW1 2674   3.067   6.233   1.540 -0.9097 -0.4852  0.8414
  636SOL    HW2 2675   3.086   6.086   1.508 -0.0767  0.0370 -1.1676
  637SOL     OW 2676   5.715   2.109   2.239  0.8238  0.6797  0.4026
  637SOL    HW1 2677   5.742   2.019   2.219  0.7899  0.6100  0.6605
  637SOL    HW2 2678   5.684   2.144   2.156  0.4071  0.2959  0.3935
  638SOL     OW 2679   1.091   0.655   2.898 -0.6102  0.5567 -0.0134
  638SOL    HW1 2680   1.120   0.606   2.975  1.3727 -0.0095 -1.0374
  638SOL    HW2 2681   1.038   0.726   2.933  0.8466  0.7640  1.9624
  639SOL     OW 2682   4.213   4.101   4.344 -0.1843 -0.0783  0.6198
  639SOL    HW1 2683   4.296   4.109   4.391  0.7054  0.1237 -0.8842
  639SOL    HW2 2684   4.189   4.191   4.323  0.3062 -0.2272 -0.6900
  640SOL     OW 2685   6.099   2.722   2.317  0.5154 -0.0261 -0.1120
  640SOL    HW1 2686   6.147   2.737   2.399 -0.9880 -0.1552  0.8173
  640SOL    HW2 2687   6.165   2.733   2.249  2.2947 -1.9273  1.1816
  641SOL     OW 2688   0.954   4.493   1.470  0.0911  0.3727 -0.1863
  641SOL    HW1 2689   1.018   4.451   1.412 -0.8429 -0.5420 -0.5916
  641SOL    HW2 2690   0.964   4.587   1.453  0.8142  0.2013 -0.7707
  642SOL     OW 2691   1.477   0.865   1.092  0.3558  0.5364 -0.4382
  642SOL    HW1 2692   1.418   0.918   1.147 -0.9503 -0.8407 -0.4525
  642SOL    HW2 2693   1.528   0.814   1.155  1.2949  1.4247 -0.4417
  643SOL     OW 2694   2.423   0.938   3.612  0.5671  0.0054  0.3376
  643SOL    HW1 2695   2.341   0.930   3.660 -1.0378 -0.2799 -2.2345
  643SOL    HW2 2696   2.421   0.865   3.549  2.7369  0.0919  0.0728
  644SOL     OW 2697   3.301   1.642   2.672  0.1604  0.0547 -0.1947
  644SOL    HW1 2698   3.292   1.580   2.599  0.5846  1.0063 -1.0836
  644SOL    HW2 2699   3.223   1.698   2.665  0.4236  0.4251 -0.1925
  645SOL     OW 2700   1.337   3.504   2.199  0.3228  0.1303 -0.2984
  645SOL    HW1 2701   1.405   3.514   2.265 -0.7958  0.4485  0.8298
  645SOL    HW2 2702   1.376   3.445   2.134  2.4802  1.9925 -0.8191
  646SOL     OW 2703   0.272   0.451   3.821  0.0137 -0.1703 -0.1700
  646SOL    HW1 2704   0.268   0.545   3.801 -0.7781 -0.1469  0.0733
  646SOL    HW2 2705   0.329   0.415   3.753  1.1417  0.6387  0.3229
  647SOL     OW 2706   6.063   1.515   0.305  0.2759 -0.2213 -0.6064
  647SOL    HW1 2707   6.028   1.437   0.262  1.1813  0.5364 -2.8428
  647SOL    HW2 2708   6.094   1.570   0.233 -0.1690  2.1351  0.9017
  648SOL     OW 2709   3.571   6.375   1.306 -0.3975  0.3927 -0.2343
  648SOL    HW1 2710   3.567   6.467   1.330 -3.3909  0.5204 -0.7454
  648SOL    HW2 2711   3.488   6.339   1.338  0.8279 -2.2249  0.2453
  649SOL     OW 2712   7.150   3.020   2.776 -0.4169 -0.2993  0.0987
  649SOL    HW1 2713   7.178   2.935   2.743  0.0287 -0.6613  1.3414
  649SOL    HW2 2714   7.117   3.002   2.864 -3.3836  0.3014 -0.7725
  650SOL     OW 2715   1.242   4.628   4.422  0.5083 -0.0408 -0.3676
  650SOL    HW1 2716   1.181   4.597   4.355 -1.4954 -0.6261  1.6004
  650SOL    HW2 2717   1.308   4.558   4.429 -0.0658 -0.6286 -0.7437
  651SOL     OW 2718   2.522   1.922   1.950  0.2636 -0.0517 -0.0603
  651SOL    HW1 2719   2.521   2.016   1.967 -0.5068 -0.0951  0.1877
  651SOL    HW2 2720   2.509   1.915   1.855 -1.2677  0.0702  0.1192
  652SOL     OW 2721   6.719   4.309   0.855 -0.0033  0.1448 -0.0880
  652SOL    HW1 2722   6.684   4.243   0.795  0.7774  0.0951 -0.4946
  652SOL    HW2 2723   6.752   4.258   0.929 -0.1384  0.1391 -0.0319
  653SOL     OW 2724   0.382   4.403   3.623 -0.5742 -0.0353 -0.2054
  653SOL    HW1 2725   0.439   4.328   3.604 -2.1406 -0.7350 -2.5515
  653SOL    HW2 2726   0.342   4.382   3.708  0.5328 -0.8432  0.1390
  654SOL     OW 2727   4.297   6.982   3.721 -0.6083  0.0708 -0.2638
  654SOL    HW1 2728   4.348   6.907   3.690  1.7388  0.1394  2.9372
  654SOL    HW2 2729   4.210   6.947   3.738  0.1367 -1.6670  0.1243
  655SOL     OW 2730   0.359   4.167   5.074  0.4277 -0.0533 -0.0099
  655SOL    HW1 2731   0.355   4.078   5.111  1.7023 -0.5420 -0.9594
  655SOL    HW2 2732   0.439   4.167   5.021  0.6307  1.7757  0.2369
  656SOL     OW 2733   0.412   5.361   4.546  0.8483 -0.3261  0.7234
  656SOL    HW1 2734   0.488   5.399   4.502  1.8769 -2.7157  0.2980
  656SOL    HW2 2735   0.405   5.273   4.509 -0.2251 -1.2749  3.0387
  657SOL     OW 2736   6.149   0.625   2.824  0.4374 -0.3317 -0.0681
  657SOL    HW1 2737   6.171   0.542   2.866  0.4685 -0.8463 -1.0550
  657SOL    HW2 2738   6.212   0.688   2.859 -0.0538 -0.5552  1.2367
  658SOL     OW 2739   6.131   4.524   4.911  0.1900 -0.6020  0.5779
  658SOL    HW1 2740   6.069   4.588   4.946  2.5205  0.7967  2.4650
  658SOL    HW2 2741   6.128   4.536   4.816 -0.0114  1.7868  0.8422
  659SOL     OW 2742   2.344   0.905   1.067  0.3735  0.6038  0.1112
  659SOL    HW1 2743   2.435   0.876   1.058  0.0077 -0.2779 -1.0318
  659SOL    HW2 2744   2.293   0.829   1.038 -0.6933  1.4190 -0.1736
  660SOL     OW 2745   6.541   2.291   2.514 -0.1175  0.2986 -0.0121
  660SOL    HW1 2746   6.542   2.241   2.596  0.3107  0.8363  0.3206
  660SOL    HW2 2747   6.449   2.296   2.490 -0.0941 -1.5609 -0.6236
  661SOL     OW 2748   6.837   0.126   0.546  0.3250  0.7516 -0.4750
  661SOL    HW1 2749   6.842   0.209   0.594  0.2740 -0.0615  1.0053
  661SOL    HW2 2750   6.891   0.066   0.596  3.5539  0.7594 -3.5755
  662SOL     OW 2751   0.255   1.949   0.977  0.7343  0.3316  0.6081
  662SOL    HW1 2752   0.162   1.930   0.986 -0.3400  1.9703 -4.1934
  662SOL    HW2 2753   0.298   1.865   0.993 -1.9382 -1.4569 -0.7800
  663SOL     OW 2754   6.598   3.916   1.376  0.2627  0.5364 -0.1792
  663SOL    HW1 2755   6.641   4.000   1.387  0.1834  0.7638 -1.4676
  663SOL    HW2 2756   6.571   3.914   1.284 -1.8448  0.1138  0.3874
  664SOL     OW 2757   5.673   3.618   2.762 -0.3955 -0.1891  0.3227
  664SOL    HW1 2758   5.594   3.668   2.785 -3.7066 -2.9824 -3.4864
  664SOL    HW2 2759   5.684   3.632   2.668  2.1437 -1.9776  0.2406
  665SOL     OW 2760   5.510   1.442   3.563  0.3380  0.0074 -0.0218
  665SOL    HW1 2761   5.425   1.405   3.538  1.1620 -1.4902 -0.7105
  665SOL    HW2 2762   5.496   1.537   3.562 -1.1904 -0.1962 -0.5806
  666SOL     OW 2763   2.953   4.516   4.538 -0.1723 -0.0554  0.5134
  666SOL    HW1 2764   2.914   4.596   4.501  0.2271  0.5585  1.3893
  666SOL    HW2 2765   3.002   4.547   4.614  1.9129 -0.7910 -0.4513
  667SOL     OW 2766   2.386   2.248   4.014 -0.2280  0.4692 -0.6584
  667SOL    HW1 2767   2.461   2.307   4.002  1.6574 -1.2761  1.4979
  667SOL    HW2 2768   2.362   2.222   3.926  1.9167  0.9026 -1.4371
  668SOL     OW 2769   6.385   1.069   1.745  0.1960  0.3020 -0.6116
  668SOL    HW1 2770   6.327   1.088   1.819  1.4509 -2.8835  1.3987
  668SOL    HW2 2771   6.332   1.091   1.668 -1.3372  3.3489  1.1059
  669SOL     OW 2772   1.438   4.288   1.351  0.3064 -0.0774 -0.2324
  669SOL    HW1 2773   1.484   4.224   1.406 -0.3761 -1.7804 -1.5289
  669SOL    HW2 2774   1.370   4.236   1.307 -0.7297  1.7139 -0.8308
  670SOL     OW 2775   5.888   0.243   2.739 -0.6387  0.8342  0.3010
  670SOL    HW1 2776   5.937   0.172   2.699 -0.1170  0.5885  1.3624
  670SOL    HW2 2777   5.938   0.267   2.817 -0.2065  3.0879 -0.5829
  671SOL     OW 2778   1.429   5.868   3.770  0.3578 -0.2443  0.4766
  671SOL    HW1 2779   1.419   5.928   3.695 -0.5434  0.2823  0.9936
  671SOL    HW2 2780   1.456   5.785   3.731  0.4964  0.1906 -0.3753
  672SOL     OW 2781   1.463   7.215   2.618  0.4246  0.1116 -0.3080
  672SOL    HW1 2782   1.378   7.194   2.580  0.6885  1.1725 -1.5905
  672SOL    HW2 2783   1.525   7.163   2.567  0.5644 -0.5304  0.5101
  673SOL     OW 2784   5.227   5.805   0.234  0.3763 -0.2259  0.1686
  673SOL    HW1 2785   5.320   5.784   0.239  0.2998 -0.7023 -0.3270
  673SOL    HW2 2786   5.186   5.728   0.195 -0.0138  0.5187 -0.9599
  674SOL     OW 2787   0.201   5.653   3.996 -0.3014 -0.1330  0.2527
  674SOL    HW1 2788   0.241   5.739   3.987  1.5794 -0.9541  0.3120
  674SOL    HW2 2789   0.110   5.671   4.017 -0.4501  1.8497 -1.7194
  675SOL     OW 2790   3.886   6.397   4.258 -0.4628 -0.0310 -0.3526
  675SOL    HW1 2791   3.934   6.387   4.176 -2.0724  0.4078 -1.3849
  675SOL    HW2 2792   3.837   6.478   4.248 -1.2999 -0.3761  0.7199
  676SOL     OW 2793   2.989   6.365   1.071  0.0071  0.6567 -0.2713
  676SOL    HW1 2794   2.979   6.357   1.166  0.5717  1.3214 -0.1539
  676SOL    HW2 2795   2.919   6.309   1.036  0.1602 -0.0720  0.5250
  677SOL     OW 2796   3.906   4.248   1.749  0.0815 -0.1296 -0.2645
  677SOL    HW1 2797   3.895   4.287   1.662  0.7807 -1.1287 -0.8193
  677SOL    HW2 2798   3.981   4.295   1.787 -0.1276  0.2038 -0.2610
  678SOL     OW 2799   2.407   6.825   4.403  0.6045  1.2871 -0.2656
  678SOL    HW1 2800   2.449   6.778   4.475  0.0391 -1.7018 -1.6993
  678SOL    HW2 2801   2.335   6.873   4.444  0.1457 -0.5312  1.1843
  679SOL     OW 2802   1.163   4.076   2.357  0.0524  0.3892  0.3065
  679SOL    HW1 2803   1.181   3.994   2.403 -3.0064 -0.7729 -0.3862
  679SOL    HW2 2804   1.198   4.144   2.416 -1.1877 -1.1790  3.0270
  680SOL     OW 2805   5.415   0.452   0.360 -0.4876  0.5140 -0.5515
  680SOL    HW1 2806   5.440   0.361   0.371 -0.1521  0.8703  2.6877
  680SOL    HW2 2807   5.321   0.449   0.340 -0.2806 -0.5186 -1.4651
  681SOL     OW 2808   6.221   1.945   4.429 -0.4378  0.2224 -0.3992
  681SOL    HW1 2809   6.229   2.007   4.502  1.4001  1.3883 -1.5138
  681SOL    HW2 2810   6.206   2.001   4.352 -0.1720 -0.8196 -1.2304
  682SOL     OW 2811   0.778   6.323   4.769 -0.0566 -0.0633  0.5455
  682SOL    HW1 2812   0.760   6.229   4.764 -0.2089 -0.0105  0.0108
  682SOL    HW2 2813   0.740   6.350   4.853  0.3796 -0.5546  0.9138
  683SOL     OW 2814   3.861   4.442   4.354 -0.1580  0.2211 -0.0549
  683SOL    HW1 2815   3.779   4.393   4.341  0.8334 -2.0854  1.7306
  683SOL    HW2 2816   3.861   4.464   4.447  2.6898 -2.8363  0.8474
  684SOL     OW 2817   5.927   1.955   0.705  0.7150 -0.1155  0.1957
  684SOL    HW1 2818   5.956   1.980   0.793  1.8502  1.0890 -0.4831
  684SOL    HW2 2819   5.990   1.889   0.677 -0.4312 -1.4966  0.7694
  685SOL     OW 2820   1.941   2.463   5.094  0.1449  0.0589 -0.1919
  685SOL    HW1 2821   1.898   2.419   5.021 -0.8296  0.1315  0.3250
  685SOL    HW2 2822   1.981   2.392   5.145  1.3792  0.0580 -1.1250
  686SOL     OW 2823   3.949   0.620   1.188 -0.5312  0.0688  0.4669
  686SOL    HW1 2824   3.935   0.713   1.207 -0.3662  0.2154 -0.1088
  686SOL    HW2 2825   3.990   0.619   1.101 -0.9482 -0.5667  0.2707
  687SOL     OW 2826   0.087   1.160   3.107  0.2591 -0.0096  0.7381
  687SOL    HW1 2827   0.048   1.232   3.157 -3.0693 -2.5400  2.1995
  687SOL    HW2 2828   0.035   1.156   3.027 -0.3170 -1.3436  1.1493
  688SOL     OW 2829   5.440   0.657   2.065 -0.0697  0.8953 -0.3641
  688SOL    HW1 2830   5.513   0.667   2.126 -0.3430  1.0960 -0.0694
  688SOL    HW2 2831   5.460   0.719   1.994  1.4886 -1.0298 -1.7188
  689SOL     OW 2832   1.654   5.336   0.858  0.5178  0.3648 -0.0881
  689SOL    HW1 2833   1.744   5.359   0.836  0.8698  0.1987  1.1274
  689SOL    HW2 2834   1.649   5.342   0.953  0.2229 -2.9455  0.2347
  690SOL     OW 2835   1.417   1.226   3.002 -0.4172 -0.2078  0.0104
  690SOL    HW1 2836   1.425   1.285   2.927 -0.5168 -0.8733 -0.5426
  690SOL    HW2 2837   1.439   1.140   2.966  1.5639 -0.2630  1.2021
  691SOL     OW 2838   6.700   3.575   3.379  0.3444  0.0171  0.2349
  691SOL    HW1 2839   6.640   3.567   3.453  0.4740 -1.5040  0.2258
  691SOL    HW2 2840   6.787   3.563   3.417  0.3931 -1.0728 -0.1744
  692SOL     OW 2841   1.313   5.498   0.600  0.4410  0.0202 -0.3545
  692SOL    HW1 2842   1.390   5.538   0.642  1.1947  0.3686 -1.9867
  692SOL    HW2 2843   1.314   5.407   0.629  1.4817  0.0230 -0.3458
  693SOL     OW 2844   2.143   3.642   1.886 -0.6286 -0.1276  0.0466
  693SOL    HW1 2845   2.129   3.606   1.798  0.0205 -0.7467  0.1799
  693SOL    HW2 2846   2.203   3.715   1.873  0.3636 -0.9118  0.0798
  694SOL     OW 2847   5.233   2.404   2.366 -0.1461  0.5072  0.6631
  694SOL    HW1 2848   5.244   2.468   2.436  0.9306 -0.7947  1.7434
  694SOL    HW2 2849   5.322   2.370   2.350 -0.6578 -0.5915  0.0112
  695SOL     OW 2850   4.335   4.811   5.115 -0.1598 -0.1611  0.1382
  695SOL    HW1 2851   4.267   4.825   5.049 -0.1745  0.0173  0.1902
  695SOL    HW2 2852   4.406   4.767   5.068 -0.1254  0.0628 -0.0230
  696SOL     OW 2853   6.349   5.509   3.765  0.4562  0.4024 -0.6211
  696SOL    HW1 2854   6.426   5.484   3.714 -0.2506 -1.2516 -0.9700
  696SOL    HW2 2855   6.349   5.447   3.838 -0.7982  0.0290 -0.9113
  697SOL     OW 2856   4.418   5.019   1.059  0.2314  0.4816 -0.0645
  697SOL    HW1 2857   4.495   4.999   1.112  0.8111  0.4129 -0.9087
  697SOL    HW2 2858   4.376   4.935   1.043 -0.5261  0.6118  1.1231
  698SOL     OW 2859   2.419   6.152   4.668  0.6042  0.3266  0.2339
  698SOL    HW1 2860   2.409   6.067   4.624  1.4289 -0.0218  0.7171
  698SOL    HW2 2861   2.421   6.131   4.761 -0.8857  1.0466  0.4603
  699SOL     OW 2862   0.184   6.276   3.714 -0.0804 -0.5275 -0.0700
  699SOL    HW1 2863   0.195   6.298   3.622  0.2415  0.0328  0.0955
  699SOL    HW2 2864   0.234   6.343   3.761 -0.7410 -0.4532  0.5377
  700SOL     OW 2865   5.929   5.184   1.782 -0.2962 -0.5944  0.1568
  700SOL    HW1 2866   5.866   5.113   1.791 -0.6829 -0.5820 -1.8756
  700SOL    HW2 2867   5.927   5.205   1.688  2.1444 -0.0400  0.1763
  701SOL     OW 2868   3.290   1.478   3.216 -0.0866  0.3434  0.3513
  701SOL    HW1 2869   3.272   1.485   3.122 -0.1935  1.2214  0.4272
  701SOL    HW2 2870   3.384   1.497   3.223  0.3170 -1.4455  0.2525
  702SOL     OW 2871   5.622   4.294   4.616  0.1671  0.8507  0.2874
  702SOL    HW1 2872   5.594   4.325   4.702  0.5546  0.0391  0.7172
  702SOL    HW2 2873   5.679   4.363   4.583 -0.7850  1.6307  0.2374
  703SOL     OW 2874   0.419   2.473   1.570 -0.3749 -0.5673  0.2244
  703SOL    HW1 2875   0.456   2.544   1.517 -1.5618 -0.3887 -0.4103
  703SOL    HW2 2876   0.470   2.473   1.650  1.0847 -0.4449 -0.6759
  704SOL     OW 2877   2.108   1.663   4.772 -0.1240  0.2678  0.0121
  704SOL    HW1 2878   2.084   1.690   4.683  0.5102  0.8050 -0.0029
  704SOL    HW2 2879   2.084   1.737   4.827 -0.4238 -0.0244  0.2761
  705SOL     OW 2880   2.428   4.100   0.122  0.3953  0.3122 -0.6685
  705SOL    HW1 2881   2.446   4.184   0.081  2.0919 -1.3848 -3.6941
  705SOL    HW2 2882   2.361   4.059   0.066 -0.0845 -0.5572  0.4912
  706SOL     OW 2883   4.356   1.831   3.650  0.1206  0.3032 -0.8137
  706SOL    HW1 2884   4.403   1.890   3.591 -0.7260  1.1062 -0.7025
  706SOL    HW2 2885   4.275   1.810   3.604 -1.3812  2.3203  0.6941
  707SOL     OW 2886   5.799   2.784   0.443 -0.4316  0.5918 -0.1620
  707SOL    HW1 2887   5.863   2.828   0.498  1.7144 -1.7706 -0.5965
  707SOL    HW2 2888   5.714   2.818   0.474  0.8728  2.3230  1.8107
  708SOL     OW 2889   1.205   2.791   3.215  0.8016 -0.0530 -0.5814
  708SOL    HW1 2890   1.201   2.884   3.193  1.3726  0.0136 -0.4098
  708SOL    HW2 2891   1.205   2.746   3.130 -1.4509 -0.0027 -0.6661
  709SOL     OW 2892   1.725   4.632   0.380 -0.1393 -0.1458 -0.5210
  709SOL    HW1 2893   1.785   4.664   0.312  0.8833  0.4494  0.6262
  709SOL    HW2 2894   1.709   4.708   0.436  1.0555 -1.2025  1.3472
  710SOL     OW 2895   6.376   5.484   4.922  0.3971  0.2967 -0.1021
  710SOL    HW1 2896   6.431   5.426   4.975  0.6176 -0.6822 -1.3542
  710SOL    HW2 2897   6.419   5.488   4.837 -0.4091  1.1352 -0.4904
  711SOL     OW 2898   2.463   6.536   0.321  0.2010 -0.2361  0.0195
  711SOL    HW1 2899   2.391   6.598   0.335  0.8779  0.4079  0.7971
  711SOL    HW2 2900   2.439   6.460   0.374 -0.4514 -0.5015 -0.6356
  712SOL     OW 2901   4.429   2.072   3.833 -0.1569  0.2451  0.7752
  712SOL    HW1 2902   4.351   2.030   3.797  1.1794 -0.2335 -1.9030
  712SOL    HW2 2903   4.444   2.028   3.917 -1.0724 -1.8521 -0.0853
  713SOL     OW 2904   1.262   6.406   4.729 -0.2204 -0.1939  0.5138
  713SOL    HW1 2905   1.292   6.466   4.661  0.3721  1.4925  2.1603
  713SOL    HW2 2906   1.171   6.387   4.707 -0.0507  0.3181 -0.7034
  714SOL     OW 2907   1.260   5.331   3.509 -0.2078 -0.0359 -0.3515
  714SOL    HW1 2908   1.280   5.319   3.602  0.4537 -0.1161 -0.5018
  714SOL    HW2 2909   1.337   5.375   3.473  0.4497 -1.8209 -1.2682
  715SOL     OW 2910   4.501   0.694   5.003  0.2342 -0.0604 -0.2589
  715SOL    HW1 2911   4.586   0.689   4.959 -0.8899 -0.8292 -2.4844
  715SOL    HW2 2912   4.488   0.606   5.040  1.0569  0.5094  1.5410
  716SOL     OW 2913   6.996   5.302   2.145 -0.4330  0.0529 -0.5433
  716SOL    HW1 2914   7.084   5.265   2.157  1.1648  3.4207 -0.6145
  716SOL    HW2 2915   6.948   5.234   2.097  1.4984 -2.6338  1.0280
  717SOL     OW 2916   4.720   2.633   0.920  0.1207 -0.4823 -0.5825
  717SOL    HW1 2917   4.713   2.719   0.878 -0.2336 -0.6065 -0.7875
  717SOL    HW2 2918   4.682   2.572   0.856  4.0467 -1.4271 -2.3306
  718SOL     OW 2919   6.566   3.825   4.302  0.5640  0.4760  0.4786
  718SOL    HW1 2920   6.521   3.907   4.281  1.8595  0.9111 -0.7354
  718SOL    HW2 2921   6.499   3.757   4.291  0.5270  0.8980 -3.1242
  719SOL     OW 2922   2.334   0.668   0.361 -0.3039 -0.0102 -0.2379
  719SOL    HW1 2923   2.293   0.636   0.280 -1.8748 -0.8358  0.8273
  719SOL    HW2 2924   2.272   0.733   0.395 -1.0367 -1.6248  1.6602
  720SOL     OW 2925   0.100   1.634   3.328 -0.1222  0.5101  0.2221
  720SOL    HW1 2926   0.167   1.625   3.396 -1.2268 -1.8709  1.1219
  720SOL    HW2 2927   0.143   1.682   3.258  2.8430 -1.6018  0.4170
  721SOL     OW 2928   0.146   2.306   2.569  0.3417 -0.3085  0.1318
  721SOL    HW1 2929   0.172   2.226   2.615 -1.3425 -1.0478 -0.1414
  721SOL    HW2 2930   0.210   2.371   2.598  3.1659 -2.1939 -1.2757
  722SOL     OW 2931   3.285   2.394   2.009 -0.3871  0.1232 -0.0858
  722SOL    HW1 2932   3.351   2.453   2.046 -1.5237  1.5600 -0.2569
  722SOL    HW2 2933   3.285   2.413   1.916 -1.0698  0.1735 -0.0797
  723SOL     OW 2934   6.987   2.824   3.388  0.7986  0.1852  0.3783
  723SOL    HW1 2935   6.936   2.743   3.385 -0.5893  0.9290  2.2987
  723SOL    HW2 2936   7.075   2.798   3.360 -0.5835 -1.0722 -3.4801
  724SOL     OW 2937   5.080   6.790   2.958 -0.0935  0.2754  0.2303
  724SOL    HW1 2938   5.171   6.816   2.973  0.6920 -0.4020 -2.6762
  724SOL    HW2 2939   5.038   6.870   2.926  0.3842 -0.1403 -1.5434
  725SOL     OW 2940   5.588   1.444   4.497 -0.1156 -0.6014  0.0134
  725SOL    HW1 2941   5.496   1.469   4.489 -0.2436 -0.5022  1.4350
  725SOL    HW2 2942   5.618   1.432   4.407 -1.5287 -0.6784 -0.4769
  726SOL     OW 2943   7.006   4.665   0.627  0.1032  0.3519  0.2236
  726SOL    HW1 2944   7.090   4.636   0.590 -0.3202 -1.9333  0.8477
  726SOL    HW2 2945   7.001   4.619   0.711 -2.5877 -1.1737 -0.6391
  727SOL     OW 2946   3.851   6.002   1.008  0.0456  0.0717  0.3792
  727SOL    HW1 2947   3.879   6.009   0.917  1.6219  2.0485  0.9408
  727SOL    HW2 2948   3.858   5.909   1.028  0.6231 -0.2654 -1.2375
  728SOL     OW 2949   2.019   1.188   2.917  0.3981  0.2720 -0.1979
  728SOL    HW1 2950   1.956   1.248   2.958  0.3600 -0.0464  0.2310
  728SOL    HW2 2951   1.976   1.102   2.923  2.2758 -0.6318  3.3811
  729SOL     OW 2952   3.964   1.868   1.494 -0.5000 -0.4317 -0.2419
  729SOL    HW1 2953   3.930   1.790   1.451 -0.2533 -0.0794 -1.0959
  729SOL    HW2 2954   3.902   1.887   1.564  0.8267 -2.9880  1.8219
  730SOL     OW 2955   0.888   6.487   4.290  0.7712 -0.0306 -0.0555
  730SOL    HW1 2956   0.859   6.523   4.374  0.6616 -0.4543  0.0939
  730SOL    HW2 2957   0.875   6.393   4.299 -2.0808  0.0970 -1.6072
  731SOL     OW 2958   2.342   5.239   3.455  0.1440 -0.1416  0.2979
  731SOL    HW1 2959   2.428   5.197   3.463  0.1017 -0.0162  1.7114
  731SOL    HW2 2960   2.327   5.277   3.542 -1.4460 -0.3659  0.1366
  732SOL     OW 2961   1.838   1.540   4.051  0.3211 -0.0667  0.5200
  732SOL    HW1 2962   1.881   1.454   4.059  1.0169  0.3793  2.0710
  732SOL    HW2 2963   1.851   1.564   3.960  0.8459 -1.2510  0.2525
  733SOL     OW 2964   3.023   0.315   2.824  0.1865 -0.3001  0.1866
  733SOL    HW1 2965   3.048   0.403   2.796 -2.4435 -0.2359 -2.4678
  733SOL    HW2 2966   2.946   0.329   2.879  0.2733 -0.8942  0.4660
  734SOL     OW 2967   3.577   4.096   2.139  0.2155 -0.1837  0.3900
  734SOL    HW1 2968   3.512   4.029   2.162  0.9020 -0.2219  2.3688
  734SOL    HW2 2969   3.646   4.047   2.094  0.6114 -0.7886  1.6256
  735SOL     OW 2970   6.652   0.022   3.913 -0.0479 -0.0723  0.7804
  735SOL    HW1 2971   6.685   0.067   3.990  3.1142  0.8168 -0.9302
  735SOL    HW2 2972   6.584   0.081   3.879  1.1419  1.4089  0.8630
  736SOL     OW 2973   4.285   0.804   4.426  0.1848  0.2073 -0.8271
  736SOL    HW1 2974   4.206   0.857   4.436 -1.4681 -2.4719  1.8291
  736SOL    HW2 2975   4.286   0.747   4.502  3.3400 -1.6941 -2.0780
  737SOL     OW 2976   1.580   5.880   3.997  0.0600 -0.6968  0.1398
  737SOL    HW1 2977   1.600   5.789   4.021 -2.1112 -1.0158  0.9635
  737SOL    HW2 2978   1.521   5.872   3.922  0.7418  0.0771 -0.4859
  738SOL     OW 2979   6.958   3.121   2.450 -0.1622  0.1740  0.8027
  738SOL    HW1 2980   6.870   3.086   2.463  0.3330 -2.5845 -1.9661
  738SOL    HW2 2981   6.950   3.215   2.468 -4.1837  0.4546 -1.2907
  739SOL     OW 2982   4.519   1.444   1.808  0.2551 -0.0614 -0.2139
  739SOL    HW1 2983   4.581   1.371   1.797  0.7009  0.0662  1.2097
  739SOL    HW2 2984   4.549   1.511   1.747  0.7353 -0.5131 -0.4805
  740SOL     OW 2985   3.371   6.439   1.738 -0.3520 -0.2279 -0.1573
  740SOL    HW1 2986   3.426   6.476   1.806 -1.3119  1.6346 -0.3365
  740SOL    HW2 2987   3.316   6.375   1.783  0.1376 -0.1981  0.4881
  741SOL     OW 2988   4.925   6.783   2.584  0.3156  0.5076 -1.1188
  741SOL    HW1 2989   5.013   6.816   2.566  1.4666 -1.8744 -0.1878
  741SOL    HW2 2990   4.885   6.773   2.497  1.9814 -0.9685 -1.7614
  742SOL     OW 2991   4.528   6.569   4.143 -0.3057 -0.1825  0.0979
  742SOL    HW1 2992   4.530   6.619   4.061 -2.0242  0.4850  0.4284
  742SOL    HW2 2993   4.464   6.500   4.128  1.5190 -1.9002 -0.0917
  743SOL     OW 2994   1.997   5.122   1.481 -0.3948 -0.0369  0.3059
  743SOL    HW1 2995   2.049   5.115   1.561  0.3176  2.0601  0.0956
  743SOL    HW2 2996   1.907   5.135   1.512 -0.2117  0.1626  0.7636
  744SOL     OW 2997   4.958   4.931   1.099 -0.1469 -0.1753 -0.1550
  744SOL    HW1 2998   5.046   4.915   1.133  0.3126  0.1856 -1.1435
  744SOL    HW2 2999   4.914   4.846   1.104  0.9054 -0.8276 -1.4625
  745SOL     OW 3000   3.328   3.607   5.089  0.3556 -0.5225 -0.1639
  745SOL    HW1 3001   3.246   3.560   5.075 -0.9247  1.6808 -0.4572
  745SOL    HW2 3002   3.392   3.560   5.035 -0.6730 -2.2708  0.0554
  746SOL     OW 3003   4.226   1.627   3.117 -0.3346 -0.5764  0.1626
  746SOL    HW1 3004   4.214   1.565   3.045 -1.0244 -1.6586  1.1633
  746SOL    HW2 3005   4.163   1.697   3.100 -0.9110 -1.1232  0.0114
  747SOL     OW 3006   3.794   5.884   2.114 -0.3955  0.0489 -0.1411
  747SOL    HW1 3007   3.750   5.950   2.168  0.3570  0.4401  0.0264
  747SOL    HW2 3008   3.735   5.869   2.040 -1.0504  0.1429  0.3550
  748SOL     OW 3009   5.090   3.695   4.959 -0.1577  0.1148 -0.1731
  748SOL    HW1 3010   5.185   3.691   4.972 -0.0687 -0.1472 -0.8488
  748SOL    HW2 3011   5.055   3.630   5.020  0.2316 -0.9541 -1.0508
  749SOL     OW 3012   0.943   5.923   3.649 -0.3141  0.3736  0.7433
  749SOL    HW1 3013   0.936   6.018   3.656 -2.9719  0.2216  1.0589
  749SOL    HW2 3014   0.950   5.906   3.555  2.4043  0.9006  0.7638
  750SOL     OW 3015   2.801   0.119   2.670 -0.4909  0.1494 -0.4042
  750SOL    HW1 3016   2.723   0.088   2.625 -0.5904  0.6604 -0.6020
  750SOL    HW2 3017   2.834   0.190   2.614  0.3982 -0.3834 -0.5837
  751SOL     OW 3018   0.386   1.363   1.092  0.5061 -0.1311  0.1001
  751SOL    HW1 3019   0.357   1.454   1.099  0.5316 -0.1959  1.1588
  751SOL    HW2 3020   0.346   1.319   1.167  0.2807 -1.0624 -0.5348
  752SOL     OW 3021   4.892   2.264   2.319 -0.5121 -0.2308  0.0654
  752SOL    HW1 3022   4.884   2.359   2.313  2.2661  0.1235  0.4209
  752SOL    HW2 3023   4.865   2.242   2.408  2.1703  0.8068  1.2564
  753SOL     OW 3024   1.747   6.969   1.762  0.2389 -0.7598 -0.1279
  753SOL    HW1 3025   1.735   7.056   1.724  2.0047 -1.4526 -2.5618
  753SOL    HW2 3026   1.832   6.973   1.806 -0.1025 -1.0059  0.5591
  754SOL     OW 3027   6.416   2.391   1.553  0.1160 -0.0019 -0.8494
  754SOL    HW1 3028   6.508   2.368   1.563  0.4121  1.4170 -0.0128
  754SOL    HW2 3029   6.411   2.435   1.468  0.4170  0.7858 -0.4698
  755SOL     OW 3030   4.961   1.866   1.046  0.7218  0.0113 -0.2184
  755SOL    HW1 3031   4.958   1.807   0.970  1.2867  0.3905 -0.5402
  755SOL    HW2 3032   4.924   1.948   1.015 -1.3245 -0.5362  0.5983
  756SOL     OW 3033   5.491   6.657   1.481 -0.7502 -0.0722  0.4946
  756SOL    HW1 3034   5.399   6.672   1.504 -0.9865  0.1038 -0.5059
  756SOL    HW2 3035   5.539   6.726   1.525 -0.9411 -0.8743  2.0161
  757SOL     OW 3036   4.390   5.961   1.143  0.2359 -0.2497 -0.0103
  757SOL    HW1 3037   4.348   5.883   1.107  0.6044  0.2401 -1.5923
  757SOL    HW2 3038   4.318   6.022   1.159  0.1129 -0.2888 -0.4111
  758SOL     OW 3039   1.280   3.429   4.906  0.2666 -0.1386  0.3060
  758SOL    HW1 3040   1.353   3.482   4.939  0.3379 -0.2394  0.3120
  758SOL    HW2 3041   1.289   3.433   4.811  1.7117 -2.0905  0.2957
  759SOL     OW 3042   4.042   2.528   4.945  0.1948  0.0565  0.6164
  759SOL    HW1 3043   4.071   2.461   4.882 -2.1859  0.0827 -0.6134
  759SOL    HW2 3044   4.076   2.610   4.910 -1.7165  0.1784 -1.1976
  760SOL     OW 3045   4.691   3.529   0.450 -0.2645  0.2650 -0.4803
  760SOL    HW1 3046   4.693   3.451   0.394 -0.8805 -1.2719  1.5080
  760SOL    HW2 3047   4.612   3.518   0.504  1.0660  0.8563  1.7332
  761SOL     OW 3048   0.137   0.424   3.195  0.5734  0.0033 -0.3259
  761SOL    HW1 3049   0.160   0.470   3.276 -1.4639  0.2206  0.1975
  761SOL    HW2 3050   0.082   0.351   3.225 -0.8750  0.5528 -1.5506
  762SOL     OW 3051   1.598   1.422   1.343 -0.0657 -0.1547  0.2802
  762SOL    HW1 3052   1.690   1.448   1.345  0.0308 -0.4165 -0.4348
  762SOL    HW2 3053   1.550   1.504   1.326  0.0486 -0.0497  0.4639
  763SOL     OW 3054   5.713   1.159   2.906  0.2521 -0.2950  0.1279
  763SOL    HW1 3055   5.739   1.154   2.998  0.1332  2.0403  0.3621
  763SOL    HW2 3056   5.618   1.173   2.909  0.3706  0.7274 -0.2637
  764SOL     OW 3057   2.103   2.573   0.233  0.2324  0.1267  0.1468
  764SOL    HW1 3058   2.115   2.509   0.303  2.1452 -0.2277 -0.4322
  764SOL    HW2 3059   2.048   2.529   0.169 -2.2403  0.7520  1.7303
  765SOL     OW 3060   7.128   0.988   2.136  0.1968  0.3497 -0.0126
  765SOL    HW1 3061   7.143   1.044   2.059  0.3715  0.6450  0.2314
  765SOL    HW2 3062   7.180   1.029   2.205  0.2153 -0.0399  0.2070
  766SOL     OW 3063   2.428   4.427   4.521 -0.2375  0.2993 -0.3976
  766SOL    HW1 3064   2.523   4.416   4.522 -0.0243  1.8433  1.1029
  766SOL    HW2 3065   2.415   4.520   4.501 -1.2529  0.8221  2.2558
  767SOL     OW 3066   0.710   5.495   4.239 -0.3798 -0.2999  0.1339
  767SOL    HW1 3067   0.670   5.524   4.157 -0.4483  0.0449  0.2870
  767SOL    HW2 3068   0.802   5.482   4.218 -0.6427 -1.5605 -0.3446
  768SOL     OW 3069   6.047   2.262   2.665 -0.2122  0.3440  0.4623
  768SOL    HW1 3070   6.045   2.226   2.753  1.3360 -2.2455 -0.4290
  768SOL    HW2 3071   5.980   2.213   2.617  2.0999 -1.8263 -0.8425
  769SOL     OW 3072   6.430   3.713   2.909  0.0398 -0.3415 -0.5282
  769SOL    HW1 3073   6.510   3.678   2.869 -0.6248 -0.0535 -2.2098
  769SOL    HW2 3074   6.391   3.767   2.840 -1.3355 -0.0424  0.4467
  770SOL     OW 3075   1.954   4.495   3.619  0.0026 -0.4541  0.3920
  770SOL    HW1 3076   2.014   4.525   3.551 -0.9948 -2.2923 -1.4007
  770SOL    HW2 3077   1.873   4.473   3.572 -1.2263 -0.4204  2.3841
  771SOL     OW 3078   2.272   3.023   1.519 -0.8345  0.1239  0.2369
  771SOL    HW1 3079   2.363   3.053   1.513 -1.0958  0.6830 -1.5130
  771SOL    HW2 3080   2.246   3.043   1.609  0.7250  0.0653  0.7316
  772SOL     OW 3081   0.967   6.013   0.029  0.4748  0.9861 -0.3106
  772SOL    HW1 3082   1.037   6.078   0.019  0.3001  0.9979 -1.5959
  772SOL    HW2 3083   0.908   6.051   0.094  1.2851  1.2934  0.2648
  773SOL     OW 3084   0.498   4.288   2.008 -0.2975 -0.2057  0.4892
  773SOL    HW1 3085   0.541   4.373   2.005  0.1943 -0.4759 -1.8214
  773SOL    HW2 3086   0.421   4.302   2.063  0.5334  1.3347  1.3381
  774SOL     OW 3087   4.714   2.382   4.667 -0.0746 -0.0788 -0.1199
  774SOL    HW1 3088   4.801   2.416   4.690  0.3246 -2.3270  2.1418
  774SOL    HW2 3089   4.711   2.386   4.572  2.2896  0.5595 -0.2315
  775SOL     OW 3090   0.919   1.452   4.189 -0.3043  0.1981  0.0420
  775SOL    HW1 3091   0.878   1.382   4.239 -1.1735  0.3901 -0.3944
  775SOL    HW2 3092   0.914   1.423   4.098  2.0539 -0.5645  0.0775
  776SOL     OW 3093   0.675   5.151   3.331 -0.0295 -0.0824 -0.1094
  776SOL    HW1 3094   0.669   5.171   3.424  1.9154  0.3779 -0.0327
  776SOL    HW2 3095   0.592   5.181   3.295 -0.3921  0.7232  1.3048
  777SOL     OW 3096   1.619   5.710   3.380 -0.1739 -0.8916  0.5137
  777SOL    HW1 3097   1.640   5.801   3.402  1.0616 -1.4918  2.0213
  777SOL    HW2 3098   1.599   5.712   3.287  0.8163  0.7781  0.2924
  778SOL     OW 3099   4.146   2.918   3.474  0.2267  0.7308 -0.5466
  778SOL    HW1 3100   4.156   2.914   3.569  1.6269  0.4780 -0.6868
  778SOL    HW2 3101   4.228   2.956   3.443 -0.3408  1.1036 -1.6375
  779SOL     OW 3102   4.174   4.624   4.708  0.4262 -0.0336  0.3929
  779SOL    HW1 3103   4.183   4.610   4.802 -1.9017  1.7750  0.9852
  779SOL    HW2 3104   4.098   4.571   4.684  0.6338 -0.0075 -0.3498
  780SOL     OW 3105   2.516   7.133   3.098  0.8148 -0.7284 -0.4804
  780SOL    HW1 3106   2.483   7.132   3.008  0.4573  0.8792 -0.4078
  780SOL    HW2 3107   2.612   7.130   3.088  0.7555 -2.3065 -0.8132
  781SOL     OW 3108   3.847   5.811   3.622 -0.2523 -0.3498 -0.5932
  781SOL    HW1 3109   3.818   5.732   3.575  0.3151 -0.1362 -1.3011
  781SOL    HW2 3110   3.784   5.879   3.596  0.2206 -0.1649 -1.2560
  782SOL     OW 3111   5.171   3.336   2.618 -0.9812 -0.1045 -0.0940
  782SOL    HW1 3112   5.095   3.297   2.661  0.4173 -1.9873  0.8288
  782SOL    HW2 3113   5.237   3.267   2.621  0.5537  1.2426 -1.4667
  783SOL     OW 3114   0.085   6.633   3.684 -0.2650 -0.3444  0.0947
  783SOL    HW1 3115   0.176   6.605   3.688 -0.1427  0.0397  0.0258
  783SOL    HW2 3116   0.066   6.668   3.771 -0.3944 -0.5648  0.1570
  784SOL     OW 3117   2.034   1.102   1.918  0.0403  0.4072  0.2750
  784SOL    HW1 3118   2.077   1.038   1.862 -0.2402  1.7931 -1.6407
  784SOL    HW2 3119   2.092   1.109   1.994  0.5679 -1.3717  0.0916
  785SOL     OW 3120   0.248   0.863   2.181 -0.3831 -0.1643  0.1892
  785SOL    HW1 3121   0.187   0.791   2.165 -0.4407  0.2435 -1.5514
  785SOL    HW2 3122   0.196   0.928   2.229 -1.1225 -0.1436 -0.6174
  786SOL     OW 3123   4.608   1.950   1.796  0.2995  0.1716 -0.7604
  786SOL    HW1 3124   4.512   1.948   1.806  0.2252 -1.6439 -1.4938
  786SOL    HW2 3125   4.637   2.018   1.857 -1.3276 -0.2874  0.5972
  787SOL     OW 3126   3.274   4.295   1.431 -0.0918  0.2533 -0.5245
  787SOL    HW1 3127   3.347   4.243   1.399  0.9159 -0.6121  2.7648
  787SOL    HW2 3128   3.312   4.381   1.450 -0.3842  0.4069 -0.6307
  788SOL     OW 3129   1.649   0.092   3.090 -0.4009  0.4245  0.0648
  788SOL    HW1 3130   1.650   0.020   3.026 -2.2615  0.0285  0.4351
  788SOL    HW2 3131   1.723   0.072   3.149  1.3167  0.7601 -1.8468
  789SOL     OW 3132   3.038   4.600   4.772 -0.4213 -0.4769  0.5523
  789SOL    HW1 3133   3.048   4.512   4.808  1.9607 -0.5255 -0.0661
  789SOL    HW2 3134   3.027   4.656   4.849 -1.5969 -1.2380  0.9690
  790SOL     OW 3135   7.071   0.846   4.090  0.4653 -0.2828 -0.4557
  790SOL    HW1 3136   7.101   0.890   4.170  1.9737 -1.0758 -0.5320
  790SOL    HW2 3137   7.142   0.784   4.070 -1.4155 -2.6002 -0.4445
  791SOL     OW 3138  -0.023   5.338   3.308 -0.7186  0.7962 -0.2692
  791SOL    HW1 3139   0.024   5.375   3.383 -4.0317  3.1292  0.8812
  791SOL    HW2 3140   0.033   5.359   3.233  1.1270  1.3985  1.1966
  792SOL     OW 3141   2.054   6.195   1.405  0.1801 -0.5664 -0.3126
  792SOL    HW1 3142   2.115   6.121   1.402 -0.7975 -1.4050 -3.1347
  792SOL    HW2 3143   1.973   6.161   1.368 -1.1377  1.2719  0.7077
  793SOL     OW 3144   4.807   5.197   0.354 -0.3991  0.2004  0.0114
  793SOL    HW1 3145   4.853   5.140   0.415  1.1736 -0.6146 -1.8010
  793SOL    HW2 3146   4.858   5.278   0.354 -0.1037  0.0201 -0.5493
  794SOL     OW 3147   3.778   5.966   3.240 -0.3305 -0.4578  0.0717
  794SOL    HW1 3148   3.733   5.992   3.160  1.0874 -1.0376 -0.9648
  794SOL    HW2 3149   3.807   5.876   3.224  0.1630 -0.5172  1.1468
  795SOL     OW 3150   0.767   1.534   1.846 -0.1413 -0.0365  0.2938
  795SOL    HW1 3151   0.856   1.549   1.813  0.0471  0.1871  0.8832
  795SOL    HW2 3152   0.734   1.461   1.794 -0.0202  0.5952 -0.6818
  796SOL     OW 3153   5.071   7.032   0.982  0.2587  0.5571  0.0542
  796SOL    HW1 3154   5.032   6.947   0.959  1.5073 -0.6158  1.9650
  796SOL    HW2 3155   4.996   7.084   1.012 -0.2784 -0.6912  1.0162
  797SOL     OW 3156   0.771   6.024   1.551  0.4460  0.0281 -0.7551
  797SOL    HW1 3157   0.676   6.021   1.542  0.4463  0.8765 -1.1400
  797SOL    HW2 3158   0.804   6.009   1.462  0.6345  0.8075 -0.8288
  798SOL     OW 3159   1.281   5.987   1.375  0.3084 -0.2666  0.4287
  798SOL    HW1 3160   1.344   5.946   1.433 -1.4716 -1.9278  1.3208
  798SOL    HW2 3161   1.225   5.915   1.346 -1.3171  1.1469 -0.1191
  799SOL     OW 3162   2.585   7.093   3.647  1.1025  0.1536  0.3542
  799SOL    HW1 3163   2.657   7.104   3.584 -0.1342  1.3218 -0.9168
  799SOL    HW2 3164   2.534   7.173   3.640 -0.5187 -0.7747  0.9905
  800SOL     OW 3165   4.045   3.481   1.361  0.1381 -0.2985  0.7088
  800SOL    HW1 3166   4.063   3.576   1.360  0.8580 -0.4326  0.3085
  800SOL    HW2 3167   4.119   3.443   1.408 -0.9187 -0.5283  2.2514
  801SOL     OW 3168   3.358   6.532   2.355  0.4797 -0.2052  0.1663
  801SOL    HW1 3169   3.423   6.515   2.422  0.7060 -0.0791 -0.0184
  801SOL    HW2 3170   3.288   6.469   2.373 -1.0971  2.0560  2.6208
  802SOL     OW 3171   7.158   6.030   2.101 -0.4702  0.0166 -0.1183
  802SOL    HW1 3172   7.167   5.936   2.089  0.1404 -0.1797  1.5750
  802SOL    HW2 3173   7.186   6.068   2.018  0.6996 -1.2518 -0.3345
  803SOL     OW 3174   0.935   2.649   3.728  0.2665 -0.0504 -0.0546
  803SOL    HW1 3175   0.897   2.704   3.797  1.4553 -0.7683  1.2397
  803SOL    HW2 3176   1.028   2.673   3.727  0.7926 -1.8737  0.4531
  804SOL     OW 3177   5.172   0.160   4.657  0.1224 -0.2989 -0.1634
  804SOL    HW1 3178   5.177   0.066   4.636 -1.9845 -0.7491  0.9742
  804SOL    HW2 3179   5.082   0.172   4.688  0.5714  1.9685  0.4338
  805SOL     OW 3180   2.704   0.480   0.980 -0.1365 -0.1452  0.0431
  805SOL    HW1 3181   2.763   0.546   0.945 -0.7455  1.4113  1.7424
  805SOL    HW2 3182   2.648   0.456   0.907 -0.0288  1.4096 -0.5846
  806SOL     OW 3183   5.356   2.732   0.572 -0.2909  0.4003  0.7942
  806SOL    HW1 3184   5.451   2.745   0.571 -0.2596  0.1480  0.5077
  806SOL    HW2 3185   5.340   2.681   0.652 -0.2473  0.8827  1.1169
  807SOL     OW 3186   5.917   1.057   1.734 -0.6046  0.2106  0.5478
  807SOL    HW1 3187   6.010   1.066   1.715 -0.7104 -1.1310 -0.8050
  807SOL    HW2 3188   5.908   1.090   1.824  0.9145  1.6083  0.2375
  808SOL     OW 3189   4.883   0.508   0.861  0.3240 -0.3422  0.0177
  808SOL    HW1 3190   4.818   0.566   0.900 -0.0466  0.2287 -1.3902
  808SOL    HW2 3191   4.963   0.524   0.913 -0.0207  0.7356  0.2527
  809SOL     OW 3192   6.953   5.133   4.129 -0.2420  0.1623  1.0339
  809SOL    HW1 3193   6.867   5.173   4.140  0.6023  1.9453  1.5788
  809SOL    HW2 3194   7.011   5.187   4.183  1.9151  1.4162 -2.2205
  810SOL     OW 3195   0.660   2.760   0.620  0.1137 -0.0096  0.0173
  810SOL    HW1 3196   0.635   2.683   0.671  0.0804  0.2755  0.4315
  810SOL    HW2 3197   0.663   2.728   0.529  0.7301 -0.6505  0.2565
  811SOL     OW 3198   3.540   2.264   1.657 -0.1982 -0.2573  0.8642
  811SOL    HW1 3199   3.527   2.205   1.583 -0.1109  0.7358  0.0306
  811SOL    HW2 3200   3.604   2.220   1.712 -0.0077 -0.8604  0.1747
  812SOL     OW 3201   5.239   0.059   0.062 -0.2458 -0.5130 -0.9685
  812SOL    HW1 3202   5.291   0.137   0.041  0.0984 -0.3232  0.4397
  812SOL    HW2 3203   5.154   0.095   0.088 -0.1562 -0.6198 -0.5275
  813SOL     OW 3204   1.720   1.964   1.875  0.3261 -0.1489  0.5068
  813SOL    HW1 3205   1.643   1.969   1.932  0.2680  2.2593  0.3478
  813SOL    HW2 3206   1.794   1.984   1.932  0.3232  1.7636 -0.0711
  814SOL     OW 3207   4.446   2.818   4.629  0.2173 -0.1218 -0.3736
  814SOL    HW1 3208   4.480   2.906   4.617 -1.2457  1.0160  2.7025
  814SOL    HW2 3209   4.524   2.764   4.645  0.9734  1.2574  0.8011
  815SOL     OW 3210   6.942   0.673   1.260 -0.2741  0.1059  0.0581
  815SOL    HW1 3211   6.924   0.634   1.346 -0.3349  1.2008  0.5603
  815SOL    HW2 3212   6.864   0.724   1.240 -0.6336 -0.8427 -1.0820
  816SOL     OW 3213   4.161   0.180   3.924 -0.5046 -0.0160 -0.2362
  816SOL    HW1 3214   4.232   0.117   3.909 -0.9963 -0.4357 -0.8638
  816SOL    HW2 3215   4.095   0.129   3.971 -0.7153  0.1606 -0.3412
  817SOL     OW 3216   3.323   5.572   4.218 -0.4910 -0.3235  0.4300
  817SOL    HW1 3217   3.288   5.483   4.207  2.5688 -1.8204  1.4697
  817SOL    HW2 3218   3.298   5.597   4.307 -1.9072  0.1590 -0.0897
  818SOL     OW 3219   4.000   2.662   4.221 -0.1185 -0.0094 -0.3388
  818SOL    HW1 3220   4.071   2.597   4.221 -0.2056 -0.1481 -1.6539
  818SOL    HW2 3221   3.930   2.620   4.170 -0.4670  0.8095 -0.5506
  819SOL     OW 3222   0.036   6.760   0.210  0.1468  0.2104 -0.0585
  819SOL    HW1 3223  -0.005   6.673   0.203 -0.4948  0.4141  0.9794
  819SOL    HW2 3224   0.055   6.784   0.119 -2.7145  0.3867 -0.7328
  820SOL     OW 3225   6.693   5.623   2.990  0.5965 -0.4203  0.1489
  820SOL    HW1 3226   6.758   5.640   2.922  1.7932 -0.1824  1.3024
  820SOL    HW2 3227   6.609   5.629   2.945  1.2058  2.1621 -0.8505
  821SOL     OW 3228   1.568   2.950   1.479 -0.5217 -0.3241 -0.7965
  821SOL    HW1 3229   1.644   2.897   1.503 -1.2972 -0.6461  1.2057
  821SOL    HW2 3230   1.605   3.036   1.457  0.4130 -0.2205  0.9584
  822SOL     OW 3231   3.379   5.736   3.405  0.1049  0.4808 -0.2970
  822SOL    HW1 3232   3.375   5.641   3.411 -0.6854  0.5498  0.3923
  822SOL    HW2 3233   3.388   5.754   3.311 -1.6672 -0.2116 -0.6382
  823SOL     OW 3234   5.467   6.652   1.049  0.3552  0.1846  0.0142
  823SOL    HW1 3235   5.390   6.601   1.024  0.1040  0.8243 -0.5554
  823SOL    HW2 3236   5.436   6.743   1.048  1.1514  0.4563 -0.3516
  824SOL     OW 3237   2.960   0.247   4.742  0.0421 -0.1662  0.1171
  824SOL    HW1 3238   2.864   0.239   4.748  0.1314 -2.2703 -0.6479
  824SOL    HW2 3239   2.982   0.210   4.657  1.6429 -0.5995  0.6994
  825SOL     OW 3240   0.235   1.317   1.900  0.2574 -0.1053 -0.6597
  825SOL    HW1 3241   0.307   1.262   1.930  0.9518  0.9678 -0.3188
  825SOL    HW2 3242   0.270   1.364   1.824  0.0900  0.8045 -0.1821
  826SOL     OW 3243   0.704   6.627   2.380 -0.2343 -0.5036 -0.2624
  826SOL    HW1 3244   0.645   6.581   2.320 -1.9308  1.1215  0.0360
  826SOL    HW2 3245   0.724   6.709   2.335 -0.9301  0.4128  1.0154
  827SOL     OW 3246   3.075   2.698   1.953  0.2046 -0.2216  0.0834
  827SOL    HW1 3247   3.052   2.628   2.015 -1.0255  0.4997  0.4662
  827SOL    HW2 3248   2.993   2.742   1.935  1.0444  1.5498  0.3686
  828SOL     OW 3249   3.323   4.614   2.333  0.0493  0.1848 -0.4979
  828SOL    HW1 3250   3.349   4.683   2.394 -1.1674 -0.1270  0.3914
  828SOL    HW2 3251   3.396   4.552   2.336 -0.3202 -0.2162  1.2490
  829SOL     OW 3252   3.638   1.759   0.953  0.2977 -0.2552 -0.1111
  829SOL    HW1 3253   3.582   1.815   1.007 -2.3229 -0.9431 -1.8983
  829SOL    HW2 3254   3.580   1.726   0.884  3.0063 -0.8483 -2.3213
  830SOL     OW 3255   4.941   5.575   1.731  0.0652  0.7600  0.6439
  830SOL    HW1 3256   4.903   5.626   1.660 -1.8482 -0.8165  0.4703
  830SOL    HW2 3257   4.929   5.630   1.809 -1.2151  0.9446  0.3374
  831SOL     OW 3258   2.377   3.512   0.070  0.1245 -0.5601 -0.2115
  831SOL    HW1 3259   2.296   3.464   0.086  0.0815  0.1810  2.1285
  831SOL    HW2 3260   2.439   3.444   0.044 -1.1371 -1.1728 -1.7564
  832SOL     OW 3261   3.603   3.023   1.198  0.8082 -0.0845 -0.3319
  832SOL    HW1 3262   3.629   2.953   1.139  1.7991  0.6544 -0.7936
  832SOL    HW2 3263   3.543   3.077   1.146 -1.2418 -1.3898  0.5057
  833SOL     OW 3264   4.411   7.047   4.558 -0.2094  0.2424 -0.3652
  833SOL    HW1 3265   4.398   7.041   4.653  1.7753 -2.0068 -0.1517
  833SOL    HW2 3266   4.485   7.106   4.548  0.3809 -0.4949 -0.4102
  834SOL     OW 3267   1.552   2.274   1.271 -0.2775 -1.0304  0.1673
  834SOL    HW1 3268   1.492   2.216   1.225  0.7429 -0.7391 -1.5952
  834SOL    HW2 3269   1.495   2.331   1.324 -1.5956 -0.6031 -1.6399
  835SOL     OW 3270   4.473   0.870   1.544 -0.1577  0.2649  0.0954
  835SOL    HW1 3271   4.432   0.841   1.463  1.1998  2.0018 -1.3069
  835SOL    HW2 3272   4.430   0.819   1.612 -0.2464 -2.4541 -1.8193
  836SOL     OW 3273   1.930   0.338   1.079 -0.2580  0.1845 -0.0414
  836SOL    HW1 3274   1.853   0.303   1.033 -0.1206  0.6104 -0.6092
  836SOL    HW2 3275   1.971   0.261   1.120  0.6552 -0.5349 -2.1591
  837SOL     OW 3276   2.542   3.215   0.625  0.4994 -0.4007  0.6205
  837SOL    HW1 3277   2.481   3.281   0.592 -0.2474 -0.5223  1.7187
  837SOL    HW2 3278   2.577   3.174   0.546  1.2204  1.5050 -0.0840
  838SOL     OW 3279   6.843   2.502   4.618 -0.9556 -0.1043 -0.7458
  838SOL    HW1 3280   6.907   2.449   4.571  0.7386  0.9417  0.2510
  838SOL    HW2 3281   6.859   2.483   4.710 -0.1065  2.2292 -0.3394
  839SOL     OW 3282   0.771   5.549   2.082 -0.4062 -0.1578  0.1210
  839SOL    HW1 3283   0.713   5.621   2.057  0.6078  0.6024 -0.1094
  839SOL    HW2 3284   0.834   5.588   2.142  0.5624 -0.6855 -0.5248
  840SOL     OW 3285   2.150   0.039   3.262  0.6299 -0.0952  0.4201
  840SOL    HW1 3286   2.122   0.026   3.353 -0.8141 -1.0733 -0.1432
  840SOL    HW2 3287   2.152  -0.048   3.224  3.9552 -0.0526  0.2044
  841SOL     OW 3288   0.207   0.527   4.426 -0.2656  0.2460 -0.2522
  841SOL    HW1 3289   0.286   0.501   4.475  0.9583  0.5341 -1.9880
  841SOL    HW2 3290   0.190   0.616   4.455 -0.1621  0.0675  0.3810
  842SOL     OW 3291   2.852   2.431   1.540 -0.3538 -0.4910 -0.1072
  842SOL    HW1 3292   2.868   2.421   1.634 -2.2318 -1.2351  0.1919
  842SOL    HW2 3293   2.924   2.384   1.498 -0.1186 -1.1551  0.9964
  843SOL     OW 3294   5.272   5.381   0.409  0.0961  0.0134 -0.0235
  843SOL    HW1 3295   5.207   5.431   0.359  0.4061  0.5038  0.0531
  843SOL    HW2 3296   5.226   5.356   0.489  0.0214  0.4360  0.0714
  844SOL     OW 3297   3.626   2.942   4.418  0.1211 -0.1683  0.1377
  844SOL    HW1 3298   3.576   2.931   4.337  0.7719  0.8584 -0.4289
  844SOL    HW2 3299   3.717   2.923   4.392  0.0357 -2.3939  1.2317
  845SOL     OW 3300   1.176   0.049   3.881  0.0551  0.2085  0.1689
  845SOL    HW1 3301   1.115  -0.024   3.872 -1.1664  1.3229 -0.9512
  845SOL    HW2 3302   1.125   0.119   3.922  0.8011  0.9068 -0.0639
  846SOL     OW 3303   5.098   1.005   3.854 -0.3508 -0.3763 -0.6189
  846SOL    HW1 3304   5.045   0.927   3.841  1.5678 -1.9798  0.6324
  846SOL    HW2 3305   5.041   1.064   3.905 -0.8613 -2.1586  0.9764
  847SOL     OW 3306   1.918   0.822   1.580 -0.1380 -0.2787  0.1972
  847SOL    HW1 3307   1.896   0.734   1.549  0.0680 -0.2638  0.0085
  847SOL    HW2 3308   1.842   0.876   1.556  0.6791  0.0863 -1.7538
  848SOL     OW 3309   0.657   4.468   1.390 -0.3464 -0.6513  0.3336
  848SOL    HW1 3310   0.732   4.412   1.369  0.5875  1.3157 -2.0878
  848SOL    HW2 3311   0.691   4.557   1.386 -2.9009  0.3748 -1.5220
  849SOL     OW 3312   3.328   1.405   0.545  0.2848  0.3894  0.5501
  849SOL    HW1 3313   3.381   1.379   0.620  1.8857 -1.8633 -1.1823
  849SOL    HW2 3314   3.266   1.333   0.533  0.0306  0.7201 -0.2385
  850SOL     OW 3315   6.159   3.260   0.738  0.0158 -0.6016  0.0206
  850SOL    HW1 3316   6.083   3.209   0.712 -1.7165  0.2665  2.9493
  850SOL    HW2 3317   6.224   3.242   0.670 -2.0267 -3.0782 -1.4592
  851SOL     OW 3318   1.475   1.069   1.460  0.0975  0.2637  0.0309
  851SOL    HW1 3319   1.389   1.029   1.463 -0.0935  0.5696 -0.9962
  851SOL    HW2 3320   1.483   1.102   1.370  1.8153 -0.9516 -0.3125
  852SOL     OW 3321   6.839   3.991   4.530  0.1601  0.9083  0.2116
  852SOL    HW1 3322   6.854   3.910   4.481 -1.0829  0.4050  0.6275
  852SOL    HW2 3323   6.851   4.061   4.466 -1.8986  0.2466 -0.9972
  853SOL     OW 3324   0.109   5.634   1.602  0.1387  0.1953  0.6141
  853SOL    HW1 3325   0.155   5.717   1.614  2.1455 -0.8897  0.7910
  853SOL    HW2 3326   0.158   5.572   1.655 -1.1595 -1.1940  0.2579
  854SOL     OW 3327   2.469   0.412   2.548 -0.1351  0.0890 -0.2641
  854SOL    HW1 3328   2.537   0.427   2.482  0.2537  0.3651  0.1993
  854SOL    HW2 3329   2.462   0.316   2.553  0.4622  0.0525 -0.0660
  855SOL     OW 3330   3.018   1.763   2.458 -0.0950 -0.3651  0.0375
  855SOL    HW1 3331   3.043   1.772   2.365 -2.0009 -0.2510 -0.5019
  855SOL    HW2 3332   2.978   1.677   2.463  0.0647 -0.3964  0.7798
  856SOL     OW 3333   1.603   0.044   1.009 -0.3755  0.2360  0.4420
  856SOL    HW1 3334   1.663   0.005   0.945 -0.9697  1.3695 -0.8497
  856SOL    HW2 3335   1.574  -0.030   1.062  0.2726 -0.7215 -0.4883
  857SOL     OW 3336   1.156   0.589   0.880 -0.0737 -0.2652 -0.2296
  857SOL    HW1 3337   1.146   0.602   0.974 -2.2501 -0.5629 -0.3811
  857SOL    HW2 3338   1.212   0.511   0.872  2.5803  1.4039  0.7297
  858SOL     OW 3339   4.063   1.190   0.921 -0.2125 -0.2615  0.2972
  858SOL    HW1 3340   4.143   1.202   0.973  0.1934  1.6122 -0.6875
  858SOL    HW2 3341   4.075   1.106   0.878  1.7778  0.4720 -0.6927
  859SOL     OW 3342   3.439   0.544   3.429  0.1416 -0.1407 -0.3264
  859SOL    HW1 3343   3.365   0.483   3.425 -0.4813  0.6189 -0.5831
  859SOL    HW2 3344   3.513   0.493   3.395 -0.2116 -0.9712  0.1116
  860SOL     OW 3345   1.037   4.495   0.543 -0.2907  0.0476  0.3578
  860SOL    HW1 3346   1.129   4.496   0.519 -0.0281  1.5058  1.3303
  860SOL    HW2 3347   0.995   4.444   0.473  1.2523 -0.8197  0.0101
  861SOL     OW 3348   4.921   2.736   3.119  0.6654  0.0310  0.3177
  861SOL    HW1 3349   4.844   2.789   3.097  0.4377 -0.8085 -1.0574
  861SOL    HW2 3350   4.962   2.719   3.034  1.5538 -0.7622  0.8928
  862SOL     OW 3351   1.000   2.338   3.185  0.9024  0.3367  0.0469
  862SOL    HW1 3352   1.067   2.393   3.226 -0.3570  1.4679  0.6638
  862SOL    HW2 3353   0.970   2.281   3.255  0.8446  0.2054 -0.0845
  863SOL     OW 3354   5.886   7.090   1.476 -0.4598  0.3292 -0.5819
  863SOL    HW1 3355   5.894   7.007   1.524 -0.3703 -0.5921 -2.1284
  863SOL    HW2 3356   5.943   7.151   1.523  1.4812 -1.1708 -0.8519
  864SOL     OW 3357   0.058   1.687   2.440 -0.1453 -0.1242  0.5382
  864SOL    HW1 3358   0.078   1.686   2.346 -0.3866  1.0628  0.4548
  864SOL    HW2 3359  -0.018   1.746   2.447 -0.9577 -1.2329  1.3264
  865SOL     OW 3360   0.215   6.542   1.920 -0.2704  0.1705  0.7920
  865SOL    HW1 3361   0.297   6.546   1.872 -1.0853  1.3037 -0.5905
  865SOL    HW2 3362   0.149   6.574   1.858 -1.6474 -0.0310  2.0899
  866SOL     OW 3363   0.346   6.885   4.661 -0.1715 -0.2583  0.3484
  866SOL    HW1 3364   0.305   6.806   4.697 -1.4985  0.3750  0.2444
  866SOL    HW2 3365   0.402   6.852   4.590 -0.0968 -1.1735  0.8167
  867SOL     OW 3366   7.206   3.625   4.315 -0.1792  0.6704 -0.6415
  867SOL    HW1 3367   7.229   3.534   4.296  2.2068  1.3504 -1.3695
  867SOL    HW2 3368   7.181   3.625   4.407  3.0596 -0.2522  0.3568
  868SOL     OW 3369   0.072   5.630   2.466 -0.4242 -0.1038  0.0540
  868SOL    HW1 3370   0.040   5.711   2.506  1.8297  0.3112  1.1456
  868SOL    HW2 3371   0.154   5.654   2.425 -0.1328 -1.6723 -0.3421
  869SOL     OW 3372   6.186   3.033   3.941 -0.4731 -0.0443  0.5884
  869SOL    HW1 3373   6.252   2.982   3.988 -1.2666 -1.8289 -0.1294
  869SOL    HW2 3374   6.232   3.113   3.914  1.0729 -0.7407  1.0281
  870SOL     OW 3375   1.635   0.688   2.263 -0.6477 -0.8353  0.0935
  870SOL    HW1 3376   1.699   0.758   2.275 -0.3367 -0.7388 -1.8108
  870SOL    HW2 3377   1.675   0.611   2.302 -0.7167 -0.1089  1.6406
  871SOL     OW 3378   0.505   0.258   2.235 -0.8651 -0.1003 -0.2332
  871SOL    HW1 3379   0.518   0.217   2.149 -1.5076 -0.2594 -0.2601
  871SOL    HW2 3380   0.469   0.344   2.215  1.2189  0.8305 -0.2102
  872SOL     OW 3381   7.196   4.419   3.465 -0.2061  0.0128 -0.5733
  872SOL    HW1 3382   7.253   4.494   3.478  1.1743 -0.8650 -1.3602
  872SOL    HW2 3383   7.168   4.426   3.374  2.3943 -1.9940 -1.6475
  873SOL     OW 3384   0.093   6.510   4.804  0.1545 -0.0408 -0.1999
  873SOL    HW1 3385   0.056   6.423   4.787  0.2451 -0.0297 -0.4567
  873SOL    HW2 3386   0.136   6.501   4.889  1.2625 -0.6104 -0.7990
  874SOL     OW 3387   1.956   2.687   4.898  0.5545 -0.7521 -0.7326
  874SOL    HW1 3388   1.896   2.713   4.829  1.2526 -1.7153 -1.7464
  874SOL    HW2 3389   1.910   2.617   4.945 -0.6079  1.0217  0.8924
  875SOL     OW 3390   5.700   3.242   3.108  0.1704 -0.1853 -0.0009
  875SOL    HW1 3391   5.788   3.219   3.138  0.3116  0.2365 -0.0831
  875SOL    HW2 3392   5.664   3.296   3.179  1.3428  2.7584 -1.4624
  876SOL     OW 3393   5.569   1.044   1.711  0.4214 -0.0216  0.1341
  876SOL    HW1 3394   5.650   1.085   1.739  0.5839 -0.0617 -0.2772
  876SOL    HW2 3395   5.586   1.015   1.622 -0.1177  0.1648 -0.0327
  877SOL     OW 3396   2.657   4.940   1.649 -0.0013  0.2041  0.2376
  877SOL    HW1 3397   2.597   4.924   1.722  0.6416  0.2683  0.7916
  877SOL    HW2 3398   2.611   5.003   1.593 -0.3680  0.4015  0.7584
  878SOL     OW 3399   6.007   6.894   1.959 -0.5902 -0.5473 -0.1853
  878SOL    HW1 3400   5.937   6.837   1.991 -1.0403 -0.2618 -0.6422
  878SOL    HW2 3401   6.024   6.955   2.031 -2.8905  1.3010 -1.0680
  879SOL     OW 3402   4.407   2.211   1.657  0.5314  0.1173  0.1543
  879SOL    HW1 3403   4.344   2.249   1.596 -0.7222 -0.8695  0.7865
  879SOL    HW2 3404   4.381   2.246   1.743  1.4449  0.4429  0.3040
  880SOL     OW 3405   6.491   0.362   4.059  0.0027  0.1763 -0.5156
  880SOL    HW1 3406   6.562   0.300   4.077 -0.3232 -0.6964 -1.9960
  880SOL    HW2 3407   6.534   0.447   4.054  0.5473  0.0261  1.0025
  881SOL     OW 3408   2.625   2.008   4.727 -0.1164 -0.0844 -0.2122
  881SOL    HW1 3409   2.624   2.073   4.797  0.5589 -1.0454  0.7096
  881SOL    HW2 3410   2.574   1.935   4.761  0.3122 -0.6070 -0.6734
  882SOL     OW 3411   2.141   2.118   0.270 -0.6393  0.5559  0.5189
  882SOL    HW1 3412   2.129   2.211   0.286 -0.6689  0.9305 -1.4557
  882SOL    HW2 3413   2.144   2.079   0.358 -0.3814  2.4217  1.3930
  883SOL     OW 3414   5.982   0.583   4.781  0.3610  0.1228  0.0144
  883SOL    HW1 3415   5.934   0.585   4.698 -0.2208  0.1825  0.3486
  883SOL    HW2 3416   6.071   0.560   4.756 -0.2310 -1.9005 -0.4531
  884SOL     OW 3417   5.835   2.295   3.946  0.0166  0.3149  0.3948
  884SOL    HW1 3418   5.770   2.238   3.987 -0.9528  2.4266  1.9789
  884SOL    HW2 3419   5.821   2.284   3.852 -0.7376 -1.3375  0.6604
  885SOL     OW 3420   3.407   5.961   0.721  0.4513  0.2408  0.0578
  885SOL    HW1 3421   3.345   5.890   0.708  0.2077  0.4595  0.0137
  885SOL    HW2 3422   3.469   5.953   0.649 -0.3669  0.8998 -0.7499
  886SOL     OW 3423   2.019   1.646   4.255  0.1709 -0.4766  0.0379
  886SOL    HW1 3424   1.960   1.571   4.243  0.9836 -0.9155 -1.5217
  886SOL    HW2 3425   1.971   1.720   4.219 -0.5266 -0.2559  1.3407
  887SOL     OW 3426   2.705   3.439   1.977  0.6251 -0.4695 -0.3474
  887SOL    HW1 3427   2.688   3.525   2.015  0.1295 -0.7822  0.1591
  887SOL    HW2 3428   2.794   3.418   2.004  0.8788  0.0297 -0.7704
  888SOL     OW 3429   5.635   6.107   2.796 -0.1522 -0.0882 -0.2353
  888SOL    HW1 3430   5.671   6.029   2.754  1.0740 -0.2820  1.0888
  888SOL    HW2 3431   5.640   6.088   2.890  0.1119  1.5538  0.1077
  889SOL     OW 3432   1.064   0.713   4.363  0.4307  0.0005  0.0390
  889SOL    HW1 3433   1.108   0.628   4.358 -0.4738 -0.4182 -1.2213
  889SOL    HW2 3434   1.117   0.764   4.425  3.3212 -0.1048 -2.1351
  890SOL     OW 3435   4.198   4.599   2.876  0.3225  0.0720 -0.4271
  890SOL    HW1 3436   4.229   4.510   2.893 -2.1105 -0.9079 -0.7161
  890SOL    HW2 3437   4.165   4.629   2.960 -1.3760 -0.4060 -0.8887
  891SOL     OW 3438   0.422   1.963   0.523 -0.1776 -0.1931  0.3374
  891SOL    HW1 3439   0.443   2.000   0.437  1.5269 -0.7766  0.4533
  891SOL    HW2 3440   0.474   2.016   0.584 -1.7036  0.4964  1.0835
  892SOL     OW 3441   0.291   0.546   1.897  0.4454  0.0875 -0.0050
  892SOL    HW1 3442   0.322   0.480   1.834  0.0847  0.5904 -0.7248
  892SOL    HW2 3443   0.200   0.562   1.872  1.1540  2.4991 -1.3115
  893SOL     OW 3444   1.560   3.322   1.568 -0.5464 -0.5686  0.0630
  893SOL    HW1 3445   1.623   3.319   1.640 -0.1859 -0.8439 -0.2568
  893SOL    HW2 3446   1.548   3.230   1.544  1.4084 -0.3840 -1.9947
  894SOL     OW 3447   0.811   6.734   0.725  0.4371  0.2167  0.0483
  894SOL    HW1 3448   0.874   6.663   0.712  0.8331  0.7603 -1.1079
  894SOL    HW2 3449   0.734   6.707   0.676  0.2293  0.1516  0.4040
  895SOL     OW 3450   3.585   3.593   3.220  0.2873  0.3699 -1.1724
  895SOL    HW1 3451   3.600   3.650   3.145 -0.7133 -0.6539 -2.1933
  895SOL    HW2 3452   3.645   3.520   3.206  1.4439  1.0496  0.0386
  896SOL     OW 3453   1.065   3.724   1.720 -0.1388  0.4110 -0.2012
  896SOL    HW1 3454   1.088   3.632   1.736 -0.8916  0.1722 -0.4172
  896SOL    HW2 3455   0.986   3.738   1.772  0.0725  0.9940 -0.0296
  897SOL     OW 3456   3.341   0.968   0.599  0.4425  0.6190 -0.1060
  897SOL    HW1 3457   3.409   0.977   0.666  0.5395  1.1230 -0.2699
  897SOL    HW2 3458   3.382   0.913   0.532  0.3004  0.0045  0.2988
  898SOL     OW 3459   2.952   2.327   3.729  0.0634 -0.1017  0.0034
  898SOL    HW1 3460   2.992   2.388   3.666  1.8239 -1.3388 -0.1564
  898SOL    HW2 3461   3.021   2.310   3.793 -0.3025 -1.9940 -0.0298
  899SOL     OW 3462   1.585   5.658   2.628 -0.5362  0.1778  0.1544
  899SOL    HW1 3463   1.551   5.728   2.683 -0.5666 -0.8082  1.4634
  899SOL    HW2 3464   1.530   5.582   2.649  0.8132 -0.7781  0.3917
  900SOL     OW 3465   0.919   4.481   4.640  0.2638  0.1894  0.7608
  900SOL    HW1 3466   0.982   4.428   4.591  1.3432  1.0508  1.1905
  900SOL    HW2 3467   0.959   4.567   4.646 -1.1411  0.8702  0.7225
  901SOL     OW 3468   5.877   5.429   4.884  0.3249  0.0461 -0.0878
  901SOL    HW1 3469   5.858   5.521   4.902 -0.1179 -0.1314  0.3586
  901SOL    HW2 3470   5.793   5.384   4.894  0.4526 -0.3491 -0.7044
  902SOL     OW 3471   0.046   2.508   2.373  0.1160  0.1462  0.2968
  902SOL    HW1 3472   0.090   2.458   2.442  0.4390 -0.0140 -0.0241
  902SOL    HW2 3473   0.021   2.591   2.415 -1.4429 -0.7094  1.1731
  903SOL     OW 3474   2.435   5.948   0.395 -0.0656  0.2231  0.6068
  903SOL    HW1 3475   2.415   6.032   0.354  0.0539 -0.0722 -0.0651
  903SOL    HW2 3476   2.358   5.928   0.448 -0.3376  0.4802  0.3148
  904SOL     OW 3477   0.180   0.450   2.776  0.1640 -0.4786 -0.6043
  904SOL    HW1 3478   0.124   0.396   2.721 -0.9181 -1.2496  1.1772
  904SOL    HW2 3479   0.132   0.533   2.785  0.6807 -0.0802 -1.3562
  905SOL     OW 3480   7.180   4.824   2.890  0.5985  0.0402 -0.4714
  905SOL    HW1 3481   7.165   4.906   2.936  0.4476  0.3296 -1.0255
  905SOL    HW2 3482   7.134   4.758   2.942 -1.4298  0.6854 -1.3514
  906SOL     OW 3483   3.119   6.700   4.890  0.0746 -0.2500 -0.2995
  906SOL    HW1 3484   3.166   6.781   4.906  0.1167 -0.6250  1.7834
  906SOL    HW2 3485   3.027   6.722   4.902  0.1687 -0.7550  1.8873
  907SOL     OW 3486   3.518   5.720   0.278 -0.2198  0.0972 -0.0130
  907SOL    HW1 3487   3.608   5.717   0.247 -0.1310 -1.2160  0.3447
  907SOL    HW2 3488   3.478   5.792   0.229  0.3587 -0.8568 -1.9393
  908SOL     OW 3489   7.021   6.519   2.691  0.5074  0.1433  0.8021
  908SOL    HW1 3490   7.043   6.436   2.649 -1.7911  0.0344 -0.3346
  908SOL    HW2 3491   7.103   6.569   2.688  1.0865 -0.7958 -1.6540
  909SOL     OW 3492   4.971   2.460   1.539 -0.2403 -0.7942 -0.2906
  909SOL    HW1 3493   4.976   2.399   1.465  0.8185 -2.1248  0.8336
  909SOL    HW2 3494   4.989   2.406   1.616  1.4145  1.0443  0.6951
  910SOL     OW 3495   3.079   1.730   0.642 -0.1800  0.2946 -0.4281
  910SOL    HW1 3496   3.149   1.795   0.649  0.0721 -0.1001  1.2170
  910SOL    HW2 3497   3.115   1.662   0.586 -0.2936  1.3421 -1.8347
  911SOL     OW 3498   0.033   4.570   3.986  0.0472 -0.1662 -0.0191
  911SOL    HW1 3499   0.042   4.583   4.080  0.6921  0.5508 -0.1680
  911SOL    HW2 3500  -0.050   4.524   3.975  0.1679 -0.6325  0.9290
  912SOL     OW 3501   6.880   4.428   0.180 -0.3800  0.6893 -0.6053
  912SOL    HW1 3502   6.810   4.494   0.181 -0.0282  1.0838 -1.2419
  912SOL    HW2 3503   6.871   4.385   0.096  0.3796  1.0032 -0.8562
  913SOL     OW 3504   1.626   6.836   2.238  0.3938  1.0045  0.4909
  913SOL    HW1 3505   1.563   6.905   2.219 -0.0518  0.4725 -0.0218
  913SOL    HW2 3506   1.590   6.758   2.195  0.0212  0.0439  2.4396
  914SOL     OW 3507   3.966   0.900   1.274  0.3341  0.9723 -0.4334
  914SOL    HW1 3508   3.957   0.953   1.353  0.0104  0.3937 -0.0776
  914SOL    HW2 3509   3.946   0.960   1.202  0.4301  1.4504 -0.0666
  915SOL     OW 3510   6.610   4.070   5.039  0.3042  0.3589 -0.0381
  915SOL    HW1 3511   6.566   4.056   5.122 -0.0590 -0.8265 -0.4090
  915SOL    HW2 3512   6.550   4.123   4.987  1.3553  2.8350  1.1077
  916SOL     OW 3513   1.484   0.425   1.136 -0.1595 -0.2475 -0.0395
  916SOL    HW1 3514   1.549   0.420   1.066 -1.3769  1.3858 -1.3639
  916SOL    HW2 3515   1.417   0.361   1.111  0.5527 -1.4277  0.9624
  917SOL     OW 3516   6.428   7.141   0.941 -0.0625 -0.1476 -0.3260
  917SOL    HW1 3517   6.382   7.224   0.929 -2.3520 -1.6209 -2.7856
  917SOL    HW2 3518   6.416   7.121   1.034 -1.8092  1.0363 -0.2425
  918SOL     OW 3519   2.318   6.854   4.150 -0.3077  0.1325  0.5053
  918SOL    HW1 3520   2.226   6.882   4.154 -0.3891 -0.1568  0.6802
  918SOL    HW2 3521   2.341   6.835   4.241 -0.0828  0.1806  0.4575
  919SOL     OW 3522   0.446   3.808   1.079  0.4909 -0.0932  0.4941
  919SOL    HW1 3523   0.524   3.776   1.124  0.5911  0.1984  0.5285
  919SOL    HW2 3524   0.419   3.736   1.022  0.5035 -0.3735  0.8435
  920SOL     OW 3525   2.392   2.907   4.125  0.4041  0.0414 -0.7612
  920SOL    HW1 3526   2.438   2.941   4.202 -0.6032 -0.5470  0.1246
  920SOL    HW2 3527   2.442   2.829   4.101 -0.8701 -1.4394  1.0827
  921SOL     OW 3528   3.776   5.942   4.551  0.2402  0.1854 -0.1281
  921SOL    HW1 3529   3.786   5.961   4.644 -0.5602  1.3103 -0.2520
  921SOL    HW2 3530   3.822   6.013   4.507  1.2522 -0.7473 -0.5992
  922SOL     OW 3531   5.076   2.970   0.775  0.0899  0.4691 -0.0527
  922SOL    HW1 3532   5.057   2.960   0.868  0.6805 -1.3653 -0.0837
  922SOL    HW2 3533   5.140   3.041   0.771 -1.3402  1.8722  0.7071
  923SOL     OW 3534   7.067   2.061   4.841  0.3109 -0.4036 -0.2643
  923SOL    HW1 3535   6.995   2.012   4.801 -1.3586  1.5362  0.1966
  923SOL    HW2 3536   7.045   2.066   4.934  0.6075  0.8891 -0.2448
  924SOL     OW 3537   3.436   5.225   2.056 -0.4242 -0.4711 -0.0642
  924SOL    HW1 3538   3.486   5.291   2.104 -2.4050  0.9924  0.1039
  924SOL    HW2 3539   3.403   5.166   2.125 -0.4137 -0.3999  0.0014
  925SOL     OW 3540   7.100   1.475   3.721 -0.5948 -0.3981 -0.3134
  925SOL    HW1 3541   7.067   1.426   3.797  0.4369 -0.1098  0.3283
  925SOL    HW2 3542   7.147   1.410   3.669  1.9539  0.1056  1.2237
  926SOL     OW 3543   2.662   1.773   4.204  0.4905 -0.2293  0.2229
  926SOL    HW1 3544   2.655   1.827   4.283  1.0579 -0.5290  0.4821
  926SOL    HW2 3545   2.740   1.807   4.160 -0.0371  0.1938 -0.4134
  927SOL     OW 3546   5.395   5.007   4.713 -0.0154 -0.3862 -0.2136
  927SOL    HW1 3547   5.414   5.070   4.643  1.1782 -1.0635 -0.5219
  927SOL    HW2 3548   5.471   5.011   4.771 -0.3656 -0.8457  0.2859
  928SOL     OW 3549   6.020   3.488   4.172 -0.4847 -0.7914  0.1027
  928SOL    HW1 3550   6.079   3.413   4.179  0.1984 -0.3400 -0.6170
  928SOL    HW2 3551   6.052   3.536   4.095 -2.2101 -0.9136 -0.7462
  929SOL     OW 3552   1.514   3.494   0.681  0.2998 -0.2201  0.2517
  929SOL    HW1 3553   1.431   3.538   0.700  0.2599 -0.3648  0.4170
  929SOL    HW2 3554   1.497   3.440   0.605  0.2921 -0.1080  0.1744
  930SOL     OW 3555   7.111   3.646   3.997  0.3491  0.2242 -0.2089
  930SOL    HW1 3556   7.063   3.567   3.975  2.2699 -0.8667 -0.7875
  930SOL    HW2 3557   7.163   3.665   3.918  0.5082  1.6087  0.1976
  931SOL     OW 3558   0.449   3.657   0.538  1.1130  0.2836 -0.0031
  931SOL    HW1 3559   0.371   3.623   0.581 -0.0131  1.7246 -0.8384
  931SOL    HW2 3560   0.503   3.579   0.521 -0.2669 -0.7743  0.3043
  932SOL     OW 3561   1.512   5.003   1.050  0.5151 -0.1173  0.8941
  932SOL    HW1 3562   1.589   4.977   1.101  1.4605  0.7230 -0.0449
  932SOL    HW2 3563   1.546   5.013   0.961 -1.0014 -1.1056  0.1741
  933SOL     OW 3564   3.609   5.189   0.235 -0.4703  0.2337 -0.1110
  933SOL    HW1 3565   3.704   5.189   0.227 -0.5206  0.9650 -0.8686
  933SOL    HW2 3566   3.580   5.112   0.185 -0.2548 -0.2284  0.4762
  934SOL     OW 3567   1.821   7.006   2.153  0.7251 -0.3154 -0.0915
  934SOL    HW1 3568   1.772   6.925   2.161  1.3131 -0.5560  1.3515
  934SOL    HW2 3569   1.841   7.032   2.243  0.5078  1.4614 -0.5123
  935SOL     OW 3570   2.563   2.185   3.563  0.4796  0.2153 -0.2256
  935SOL    HW1 3571   2.559   2.101   3.518 -0.6772  0.5042 -0.6969
  935SOL    HW2 3572   2.632   2.233   3.519 -1.3895  0.9481 -2.5677
  936SOL     OW 3573   0.330   3.923   3.252  0.8650 -0.1437 -0.3209
  936SOL    HW1 3574   0.263   3.874   3.300  1.6038 -0.6594  0.1885
  936SOL    HW2 3575   0.316   3.897   3.160 -0.6413  0.9593 -0.4415
  937SOL     OW 3576   6.827   1.817   0.811  0.4590  0.1744  0.4791
  937SOL    HW1 3577   6.875   1.895   0.783  0.5974  0.2878  1.0152
  937SOL    HW2 3578   6.894   1.757   0.842  0.5215 -0.8876 -1.5628
  938SOL     OW 3579   2.139   3.960   0.645 -0.5044  0.3573  0.0625
  938SOL    HW1 3580   2.114   4.046   0.677  0.6486  0.1769  1.5747
  938SOL    HW2 3581   2.056   3.919   0.619 -1.5413  0.6696  2.5582
  939SOL     OW 3582   1.108   1.495   0.318 -0.0068 -0.0095 -0.3479
  939SOL    HW1 3583   1.013   1.484   0.329 -0.0966  1.0229  0.0685
  939SOL    HW2 3584   1.120   1.498   0.223 -0.3492 -0.4850 -0.4085
  940SOL     OW 3585   5.179   1.778   0.407 -0.3163 -0.2229 -0.7732
  940SOL    HW1 3586   5.156   1.688   0.383  0.3653 -0.9335  1.0754
  940SOL    HW2 3587   5.125   1.796   0.484 -0.8368  1.1824 -1.4260
  941SOL     OW 3588   1.123   1.902   1.756  0.5064  0.6283 -0.3322
  941SOL    HW1 3589   1.138   1.871   1.845  2.1719 -1.5760 -1.2781
  941SOL    HW2 3590   1.068   1.980   1.766 -1.2467 -0.8030  2.4872
  942SOL     OW 3591   2.138   3.377   0.121  0.5474  0.8575 -0.1175
  942SOL    HW1 3592   2.138   3.404   0.213  1.8719 -0.0377  0.1859
  942SOL    HW2 3593   2.082   3.299   0.119  2.5551 -0.7180  0.5257
  943SOL     OW 3594   0.134   7.197   4.809 -0.4481 -0.0361 -0.4562
  943SOL    HW1 3595   0.219   7.154   4.819  0.2836  0.9202 -2.0607
  943SOL    HW2 3596   0.111   7.183   4.717 -2.6193 -1.2537  0.2016
  944SOL     OW 3597   5.767   2.562   0.137  0.3297  0.2263  0.0684
  944SOL    HW1 3598   5.853   2.567   0.179  0.5960  0.9476 -0.5438
  944SOL    HW2 3599   5.778   2.605   0.053 -0.8127  0.9994  0.2792
  945SOL     OW 3600   1.128   4.556   0.173 -0.6595  0.1160 -0.4113
  945SOL    HW1 3601   1.072   4.496   0.222  2.0597 -1.1494  1.3869
  945SOL    HW2 3602   1.071   4.630   0.152 -3.1000 -1.3050  0.7719
  946SOL     OW 3603   4.413   1.814   5.026  0.3604 -0.2845  0.1361
  946SOL    HW1 3604   4.456   1.884   4.978 -0.0225 -0.7327 -0.8773
  946SOL    HW2 3605   4.320   1.825   5.007 -0.2199  1.3534  3.1682
  947SOL     OW 3606   0.806   2.014   3.717  0.2298 -0.6133  0.1809
  947SOL    HW1 3607   0.763   1.933   3.745 -1.4324  1.3795  4.3115
  947SOL    HW2 3608   0.856   2.042   3.794  2.7502  1.1152 -1.9329
  948SOL     OW 3609   2.703   7.099   4.160 -0.6099 -0.3335  0.1746
  948SOL    HW1 3610   2.770   7.052   4.210 -0.2314 -0.7142 -0.6774
  948SOL    HW2 3611   2.662   7.032   4.106  1.6644  0.6443 -3.0079
  949SOL     OW 3612   5.114   0.334   4.067  0.4701 -0.1663 -0.2718
  949SOL    HW1 3613   5.080   0.259   4.019 -0.2389 -0.6282  0.8970
  949SOL    HW2 3614   5.096   0.314   4.159  1.9776  0.5739  0.2260
  950SOL     OW 3615   3.402   2.265   1.297  0.3691 -0.9076  0.2353
  950SOL    HW1 3616   3.448   2.349   1.303 -0.9506 -0.1845  0.6783
  950SOL    HW2 3617   3.366   2.264   1.209  1.5616 -1.6650 -0.2577
  951SOL     OW 3618   6.566   3.703   4.878  0.2188  0.3110 -0.0965
  951SOL    HW1 3619   6.586   3.631   4.937  0.8534  0.3781 -0.2253
  951SOL    HW2 3620   6.487   3.743   4.914  1.3478  1.2068  1.5223
  952SOL     OW 3621   6.131   3.124   2.988  0.2934 -0.9896  0.1090
  952SOL    HW1 3622   6.156   3.070   2.913  1.4535 -0.3595  0.0160
  952SOL    HW2 3623   6.113   3.211   2.951  0.1127 -0.8707  0.4651
  953SOL     OW 3624   0.898   4.137   0.314  0.3587 -0.0499 -1.0873
  953SOL    HW1 3625   0.815   4.098   0.342  0.6243 -0.4393 -0.8321
  953SOL    HW2 3626   0.959   4.063   0.310  1.3055  0.5621  1.0146
  954SOL     OW 3627   2.179   4.595   3.117 -0.1575  0.1824  0.4170
  954SOL    HW1 3628   2.255   4.537   3.124 -0.1048  0.4105  2.4647
  954SOL    HW2 3629   2.216   4.678   3.087 -0.1409 -0.5890 -1.8898
  955SOL     OW 3630   1.186   2.481   2.154  0.3231  0.7118 -0.7140
  955SOL    HW1 3631   1.214   2.394   2.127  0.3312  0.5356 -0.1466
  955SOL    HW2 3632   1.267   2.529   2.170  0.3171  0.6094 -0.3619
  956SOL     OW 3633   3.803   3.301   4.174  0.4998 -0.4151 -0.3942
  956SOL    HW1 3634   3.720   3.346   4.188 -0.5239 -2.0721 -0.8747
  956SOL    HW2 3635   3.832   3.331   4.087 -0.2361 -0.7637 -0.7696
  957SOL     OW 3636   4.786   3.907   0.597 -0.3984  0.0264 -0.5123
  957SOL    HW1 3637   4.747   3.890   0.512 -1.0399  0.7990 -0.3764
  957SOL    HW2 3638   4.771   4.000   0.613  1.2107  0.2833 -0.3139
  958SOL     OW 3639   4.316   5.155   0.415 -0.3342 -0.5857 -0.4706
  958SOL    HW1 3640   4.242   5.121   0.365 -1.7908  0.6539  0.7262
  958SOL    HW2 3641   4.362   5.077   0.446 -0.8535 -1.3782 -1.6489
  959SOL     OW 3642   0.604   1.932   1.723  0.0459 -0.0761  0.4297
  959SOL    HW1 3643   0.610   1.995   1.795  0.3438 -0.0124  0.3505
  959SOL    HW2 3644   0.695   1.907   1.706  0.1042  0.7865 -0.6980
  960SOL     OW 3645   2.675   4.236   3.542  0.6314 -0.1880  0.0605
  960SOL    HW1 3646   2.737   4.182   3.590  1.2830 -0.0644 -0.6273
  960SOL    HW2 3647   2.728   4.304   3.501 -0.2254  1.2153  1.2099
  961SOL     OW 3648   4.266   4.010   1.868  0.0521 -0.2769  0.2486
  961SOL    HW1 3649   4.331   4.009   1.798 -1.0813  0.3872 -0.8555
  961SOL    HW2 3650   4.298   4.077   1.929  1.0028 -0.7912  0.3248
  962SOL     OW 3651   5.375  -0.009   3.520 -0.1872  0.7877 -0.0830
  962SOL    HW1 3652   5.292  -0.055   3.512 -0.2333  0.6677  0.9561
  962SOL    HW2 3653   5.351   0.083   3.531 -0.1487  0.8585 -0.5615
  963SOL     OW 3654   3.428   4.613   3.764  0.3093  0.0899 -0.1115
  963SOL    HW1 3655   3.342   4.603   3.805 -0.2102  1.9511 -0.6190
  963SOL    HW2 3656   3.490   4.577   3.827 -0.6266  1.1003  1.4545
  964SOL     OW 3657   2.866   3.714   4.443  0.4284  0.1279 -0.3797
  964SOL    HW1 3658   2.881   3.721   4.348  1.0587 -1.0672 -0.3981
  964SOL    HW2 3659   2.952   3.730   4.481 -0.1011  1.9899  0.0975
  965SOL     OW 3660   5.851   1.202   0.413 -0.5080 -0.1093  0.0674
  965SOL    HW1 3661   5.924   1.243   0.458 -1.7023  0.7987  1.2854
  965SOL    HW2 3662   5.890   1.133   0.360  1.2343  0.5502  0.4328
  966SOL     OW 3663   1.162   0.279   2.049 -0.0695 -0.5036  0.1544
  966SOL    HW1 3664   1.124   0.350   2.101 -0.8770  0.8567 -2.1603
  966SOL    HW2 3665   1.249   0.266   2.088 -0.3945  0.8479  1.4569
  967SOL     OW 3666   0.761   0.317   4.945 -0.2982 -0.0678  0.5206
  967SOL    HW1 3667   0.671   0.350   4.946 -1.2002 -2.2818  2.3669
  967SOL    HW2 3668   0.814   0.394   4.964 -2.1156  0.7679  2.7407
  968SOL     OW 3669   1.242   1.822   2.308  0.7180 -0.2730  0.2982
  968SOL    HW1 3670   1.313   1.760   2.297  0.5293 -0.2972 -0.8464
  968SOL    HW2 3671   1.183   1.779   2.371  0.9646 -0.9083  0.1045
  969SOL     OW 3672   3.185   2.882   2.283  0.0882  0.2636 -0.6446
  969SOL    HW1 3673   3.195   2.924   2.368  0.9124 -0.2773 -0.4573
  969SOL    HW2 3674   3.091   2.875   2.270 -0.0454  0.4052  0.1949
  970SOL     OW 3675   1.860   7.208   2.525 -0.3837  0.1941  0.1309
  970SOL    HW1 3676   1.858   7.112   2.516 -0.8018 -0.0221  2.0325
  970SOL    HW2 3677   1.951   7.228   2.546 -0.7465 -0.1412  2.3281
  971SOL     OW 3678   5.474   0.787   0.561  0.1357  0.2916  0.0713
  971SOL    HW1 3679   5.481   0.844   0.485  1.0476 -0.2437 -0.2648
  971SOL    HW2 3680   5.525   0.709   0.538 -1.5561 -0.9395  0.2778
  972SOL     OW 3681   6.313   0.195   2.207  0.2577  0.0624 -0.7246
  972SOL    HW1 3682   6.337   0.218   2.296  0.4812 -0.4469 -0.6502
  972SOL    HW2 3683   6.228   0.150   2.216  0.9543 -1.2914 -0.5942
  973SOL     OW 3684   0.609   1.758   2.453 -0.2167 -0.6137 -0.2107
  973SOL    HW1 3685   0.666   1.828   2.485  1.1842 -1.8004 -0.0036
  973SOL    HW2 3686   0.521   1.796   2.454  0.3778  0.8156  0.7998
  974SOL     OW 3687   2.263   2.616   3.578 -0.0599  0.0910 -0.3038
  974SOL    HW1 3688   2.288   2.530   3.543  0.3465  0.7610 -1.7187
  974SOL    HW2 3689   2.311   2.679   3.524 -0.5903  1.2290  0.5145
  975SOL     OW 3690   1.510   2.937   4.328 -0.0971  0.3536  0.5282
  975SOL    HW1 3691   1.474   2.978   4.407  1.1117  0.7157  0.9066
  975SOL    HW2 3692   1.510   2.844   4.347 -0.3555  0.3889  0.7149
  976SOL     OW 3693   0.168   5.243   2.598 -0.8568  0.6627  0.2475
  976SOL    HW1 3694   0.157   5.330   2.635  2.8354  1.0458  0.7922
  976SOL    HW2 3695   0.209   5.192   2.668  0.6110 -0.3576 -1.2720
  977SOL     OW 3696   2.663   3.694   4.176  0.0371 -0.7503 -0.0859
  977SOL    HW1 3697   2.754   3.673   4.197 -0.1034 -0.9246  0.3694
  977SOL    HW2 3698   2.663   3.709   4.082  0.6702 -0.0954  0.0049
  978SOL     OW 3699   6.584   0.262   1.527 -0.1448 -0.6555  0.3572
  978SOL    HW1 3700   6.657   0.267   1.466 -0.6649 -0.5812 -0.2779
  978SOL    HW2 3701   6.544   0.177   1.510 -0.5109 -0.4830  0.3242
  979SOL     OW 3702   6.953   5.443   0.369 -1.0329 -0.0664  0.2792
  979SOL    HW1 3703   6.942   5.384   0.444 -0.1425  0.9624  1.2571
  979SOL    HW2 3704   6.937   5.531   0.405 -0.1928  0.4807 -0.6372
  980SOL     OW 3705   4.761   6.669   2.388 -0.5116 -0.0921  0.4859
  980SOL    HW1 3706   4.679   6.668   2.436  0.6166 -0.0210  2.5357
  980SOL    HW2 3707   4.748   6.734   2.319 -1.8587  0.5784  1.3351
  981SOL     OW 3708   1.093   6.405   1.259 -0.5254  0.3537 -0.0159
  981SOL    HW1 3709   1.086   6.498   1.281 -0.2959  0.0599  1.3680
  981SOL    HW2 3710   1.009   6.368   1.285 -0.1087 -0.0734  0.7463
  982SOL     OW 3711   3.624   4.364   1.168 -0.5582 -0.3986  0.4128
  982SOL    HW1 3712   3.709   4.328   1.196  1.6943  1.9033 -2.7478
  982SOL    HW2 3713   3.575   4.288   1.136 -0.7474 -2.1251  4.2463
  983SOL     OW 3714   5.258   6.399   1.488  0.1471  0.5551 -0.0647
  983SOL    HW1 3715   5.285   6.326   1.543 -0.1452  0.1902 -0.4007
  983SOL    HW2 3716   5.313   6.391   1.410  0.0023  0.5992 -0.1717
  984SOL     OW 3717   4.437   5.901   2.909  0.0139  0.5880 -0.0847
  984SOL    HW1 3718   4.389   5.831   2.953 -0.6718  0.5641 -0.8632
  984SOL    HW2 3719   4.486   5.857   2.839  0.3095  0.7621  0.0104
  985SOL     OW 3720   7.199   1.291   2.230  0.4355  0.8807  0.5547
  985SOL    HW1 3721   7.170   1.380   2.249 -0.5775  0.6557  0.1138
  985SOL    HW2 3722   7.183   1.279   2.136 -1.6809 -0.5351  1.0178
  986SOL     OW 3723   1.187   6.704   2.032 -0.4894  0.9585  0.0470
  986SOL    HW1 3724   1.094   6.723   2.026 -0.5584  1.1881  1.4870
  986SOL    HW2 3725   1.192   6.626   2.088  0.0578 -0.6365 -2.1011
  987SOL     OW 3726   5.239   0.957   2.083 -0.0350  0.0828  0.1871
  987SOL    HW1 3727   5.293   0.964   2.162 -0.4821 -1.0820  0.6282
  987SOL    HW2 3728   5.166   0.900   2.109 -0.2927 -0.1700 -1.0157
  988SOL     OW 3729   6.096   6.860   0.249  0.1442  0.5303 -0.1870
  988SOL    HW1 3730   6.001   6.843   0.254 -0.1909  1.5523 -2.0704
  988SOL    HW2 3731   6.132   6.815   0.325 -1.7898 -0.3734  0.2705
  989SOL     OW 3732   6.121   2.370   4.937 -0.1117 -0.2455 -0.4495
  989SOL    HW1 3733   6.113   2.386   4.843  2.2559  2.9861 -0.2485
  989SOL    HW2 3734   6.032   2.378   4.970 -0.8675 -0.5965 -2.2733
  990SOL     OW 3735   1.853   6.757   4.677 -0.7394 -0.1180 -0.3067
  990SOL    HW1 3736   1.894   6.672   4.693  1.9401  1.2017  0.4630
  990SOL    HW2 3737   1.896   6.790   4.598 -0.9791  0.9426 -0.0168
  991SOL     OW 3738   2.574   0.037   1.276 -0.3035 -0.1182  0.2900
  991SOL    HW1 3739   2.544   0.128   1.277  1.2613  0.4334  0.1620
  991SOL    HW2 3740   2.630   0.029   1.353  0.1138 -0.7901 -0.0714
  992SOL     OW 3741   2.580   5.371   3.150 -0.0226  0.2628  0.5470
  992SOL    HW1 3742   2.534   5.451   3.175  0.4454  0.5817  0.3896
  992SOL    HW2 3743   2.661   5.372   3.200  0.4873  0.4407 -0.2715
  993SOL     OW 3744   4.252   4.186   0.158  0.1118 -0.7415  0.3070
  993SOL    HW1 3745   4.175   4.141   0.193  0.5503 -0.5756  1.5632
  993SOL    HW2 3746   4.220   4.237   0.085 -0.9813 -0.6687  0.8193
  994SOL     OW 3747   0.597   2.538   0.753 -0.1437 -0.0569  0.0036
  994SOL    HW1 3748   0.633   2.502   0.834 -0.1982  1.0320  0.5170
  994SOL    HW2 3749   0.508   2.502   0.750  0.2531 -1.0716 -0.2110
  995SOL     OW 3750   4.217   7.185   1.477  0.0448  0.4590  0.3199
  995SOL    HW1 3751   4.199   7.276   1.451 -0.3166  0.1404 -0.5937
  995SOL    HW2 3752   4.139   7.159   1.526  0.5035  0.8932  1.3157
  996SOL     OW 3753   3.995   1.978   2.970 -0.5850  0.0675 -0.2144
  996SOL    HW1 3754   3.993   1.921   3.046 -2.3889  0.2016 -0.1108
  996SOL    HW2 3755   4.084   2.013   2.967  0.4392 -2.3912 -0.0510
  997SOL     OW 3756   3.097   4.458   1.022  0.2754  0.1265 -0.1811
  997SOL    HW1 3757   3.171   4.457   1.083  1.1570 -2.3057 -1.1283
  997SOL    HW2 3758   3.047   4.379   1.044  0.2168 -0.4195 -2.1025
  998SOL     OW 3759   5.251   2.770   2.368 -0.4966 -0.4956  0.1778
  998SOL    HW1 3760   5.265   2.741   2.278 -0.3953 -1.2543  0.4309
  998SOL    HW2 3761   5.311   2.716   2.420  0.0334  0.4901  0.6182
  999SOL     OW 3762   0.665   0.965   1.655  0.1455  0.1232  0.0517
  999SOL    HW1 3763   0.669   0.873   1.628 -0.3964  0.2058 -0.3193
  999SOL    HW2 3764   0.754   0.998   1.641 -0.3365  0.4581 -2.8080
 1000SOL     OW 3765   0.973   2.332   1.970 -0.6243 -0.4156 -0.6457
 1000SOL    HW1 3766   1.040   2.366   2.029  0.6132 -2.2413 -0.9126
 1000SOL    HW2 3767   0.952   2.245   2.004 -1.8277 -0.4493 -1.4022
 1001SOL     OW 3768   0.826   2.208   4.885  0.1578  0.2511  0.0905
 1001SOL    HW1 3769   0.777   2.287   4.864  0.6111  0.3627 -0.6038
 1001SOL    HW2 3770   0.778   2.137   4.843  0.0324  0.2306  0.2717
 1002SOL     OW 3771   1.962   1.188   4.909 -0.1485 -0.2723  0.4058
 1002SOL    HW1 3772   2.047   1.159   4.876 -0.8366 -0.0170 -1.7055
 1002SOL    HW2 3773   1.978   1.278   4.938  0.0287  0.3115 -1.3718
 1003SOL     OW 3774   0.089   2.005   2.435  0.0843  0.0607 -0.2744
 1003SOL    HW1 3775   0.110   2.024   2.343 -0.5100  0.4726 -0.3270
 1003SOL    HW2 3776  -0.001   2.035   2.446  0.1685  0.0587  0.4577
 1004SOL     OW 3777   3.440   6.461   4.514  0.4932 -0.0858 -0.1600
 1004SOL    HW1 3778   3.359   6.495   4.475  1.0390  1.2119 -0.2057
 1004SOL    HW2 3779   3.428   6.366   4.514 -1.7292  0.1083  1.3045
 1005SOL     OW 3780   3.575   0.725   3.124  0.3462  0.6146 -0.0388
 1005SOL    HW1 3781   3.646   0.748   3.063 -0.1548  1.1357 -0.4293
 1005SOL    HW2 3782   3.605   0.758   3.209  0.5318  0.9090 -0.2190
 1006SOL     OW 3783   3.875   4.456   2.302  0.3604 -0.3967 -0.5198
 1006SOL    HW1 3784   3.893   4.421   2.215  0.1375 -2.7435  0.3152
 1006SOL    HW2 3785   3.962   4.475   2.339  0.5160 -0.5886 -0.7846
 1007SOL     OW 3786   3.652   1.842   1.822 -0.1212 -0.4659  0.2313
 1007SOL    HW1 3787   3.626   1.787   1.896  2.3744 -0.6760  1.0372
 1007SOL    HW2 3788   3.667   1.928   1.860  0.9997 -0.5267 -0.0416
 1008SOL     OW 3789   1.360   1.603   0.617 -0.0513 -0.1224  0.8503
 1008SOL    HW1 3790   1.448   1.566   0.623  0.6654  1.1545 -0.8271
 1008SOL    HW2 3791   1.358   1.647   0.532 -1.9286  0.8457  1.3286
 1009SOL     OW 3792   5.298   2.222   0.382  0.6574 -0.0863 -0.0979
 1009SOL    HW1 3793   5.341   2.202   0.465  0.2646 -1.1225 -0.1347
 1009SOL    HW2 3794   5.365   2.206   0.316  0.6662 -0.2517 -0.0493
 1010SOL     OW 3795   4.167   3.926   3.818 -0.0371 -0.3912  0.0096
 1010SOL    HW1 3796   4.127   3.862   3.759  1.3778 -0.3434 -1.0468
 1010SOL    HW2 3797   4.240   3.879   3.859  0.4889  0.2823 -0.1368
 1011SOL     OW 3798   4.736   4.896   4.996 -0.1688 -0.0104  0.3682
 1011SOL    HW1 3799   4.799   4.953   4.952 -1.1412  0.0788 -0.9827
 1011SOL    HW2 3800   4.671   4.876   4.928 -1.1883 -0.6964  1.5103
 1012SOL     OW 3801   6.348   6.428   2.112 -0.1916  0.3337  0.0880
 1012SOL    HW1 3802   6.356   6.522   2.094 -1.1466  0.4090  0.0329
 1012SOL    HW2 3803   6.321   6.424   2.204 -0.1517  0.1126  0.0905
 1013SOL     OW 3804   1.310   1.008   3.273  0.0068  0.4762  0.1652
 1013SOL    HW1 3805   1.400   1.038   3.287  0.6696 -1.4909  0.3309
 1013SOL    HW2 3806   1.288   0.959   3.352 -0.2581 -1.2466 -0.9424
 1014SOL     OW 3807   1.277   0.497   2.621 -0.0839 -0.3111  0.9032
 1014SOL    HW1 3808   1.188   0.485   2.589 -0.7808 -0.8659  2.8597
 1014SOL    HW2 3809   1.276   0.583   2.663  0.5164 -0.0137  0.3219
 1015SOL     OW 3810   0.201   3.108   2.913 -0.2904  0.5854  0.0379
 1015SOL    HW1 3811   0.261   3.067   2.976  1.2563  1.3263 -0.8932
 1015SOL    HW2 3812   0.134   3.041   2.897 -0.6590  0.3254  2.3136
 1016SOL     OW 3813   3.897   1.958   1.076  0.3673  0.0706 -0.0689
 1016SOL    HW1 3814   3.805   1.964   1.100 -0.2618  0.5802 -2.3833
 1016SOL    HW2 3815   3.929   1.879   1.120 -1.1667 -0.1539  0.6951
 1017SOL     OW 3816   6.482   4.496   0.777  0.4140 -0.2389 -0.2098
 1017SOL    HW1 3817   6.459   4.462   0.691 -1.1666 -1.2897  0.5645
 1017SOL    HW2 3818   6.539   4.429   0.815  0.6436 -0.0498 -0.2179
 1018SOL     OW 3819   0.660   3.891   0.895 -0.4380  0.6807 -0.0593
 1018SOL    HW1 3820   0.569   3.919   0.909 -1.1452 -1.4629 -0.0624
 1018SOL    HW2 3821   0.653   3.804   0.858  1.6511  0.2911  0.3391
 1019SOL     OW 3822   1.534   0.917   5.073 -0.2588 -0.1176  0.3060
 1019SOL    HW1 3823   1.541   0.912   5.169 -0.3618 -1.6086  0.2603
 1019SOL    HW2 3824   1.620   0.947   5.045  0.6888 -2.1852  0.7485
 1020SOL     OW 3825   2.980   2.479   2.112  0.6588  0.1604 -0.0069
 1020SOL    HW1 3826   2.892   2.442   2.106  1.1572 -1.0774  0.0127
 1020SOL    HW2 3827   3.038   2.403   2.107  1.7107  0.9133  0.4380
 1021SOL     OW 3828   1.668   6.434   0.118 -0.0703 -0.3924  0.6879
 1021SOL    HW1 3829   1.614   6.437   0.197  1.4450 -2.0950  1.8804
 1021SOL    HW2 3830   1.684   6.341   0.104 -1.4707 -0.2690 -2.5458
 1022SOL     OW 3831   6.658   2.069   2.940  0.1227  0.0144  0.1505
 1022SOL    HW1 3832   6.717   2.072   2.865  0.5198  1.2130  0.4983
 1022SOL    HW2 3833   6.709   2.025   3.009  0.9767  1.8123  0.7275
 1023SOL     OW 3834   2.454   3.731   0.912 -0.3812 -0.1487 -0.2801
 1023SOL    HW1 3835   2.482   3.678   0.987 -0.8081  0.0376  0.0171
 1023SOL    HW2 3836   2.445   3.819   0.948  1.0765  0.2983 -0.9397
 1024SOL     OW 3837   6.991   6.361   1.084  0.1055  0.1589 -0.7531
 1024SOL    HW1 3838   7.076   6.393   1.056  0.1850  0.2839 -0.3796
 1024SOL    HW2 3839   6.939   6.440   1.100 -0.0440  0.0846 -0.8629
 1025SOL     OW 3840   3.341   3.185   2.477  0.0356 -0.0270 -0.8104
 1025SOL    HW1 3841   3.363   3.157   2.566 -0.3399 -1.1868 -1.0630
 1025SOL    HW2 3842   3.313   3.276   2.486  1.3731  0.3178  0.0409
 1026SOL     OW 3843   1.191   2.034   4.330 -0.0150  0.4852 -0.5327
 1026SOL    HW1 3844   1.210   2.124   4.358 -1.6051  0.9841 -0.9822
 1026SOL    HW2 3845   1.247   2.021   4.254  1.0853  0.6594  0.2074
 1027SOL     OW 3846   0.506   4.357   3.912 -0.4001 -0.0069 -0.1321
 1027SOL    HW1 3847   0.573   4.360   3.843 -2.1874 -2.6474 -2.1956
 1027SOL    HW2 3848   0.461   4.441   3.905 -0.2178 -0.0119 -1.9263
 1028SOL     OW 3849   2.754   2.214   3.891 -0.3424  1.0126 -0.4202
 1028SOL    HW1 3850   2.778   2.122   3.902 -0.6316  0.8014 -1.4948
 1028SOL    HW2 3851   2.818   2.249   3.830  0.0916  1.6802  0.3918
 1029SOL     OW 3852   3.413   4.143   3.501 -0.3224  0.5796 -0.4572
 1029SOL    HW1 3853   3.349   4.153   3.571 -0.4395 -0.2082 -0.4360
 1029SOL    HW2 3854   3.479   4.209   3.519 -0.3417  0.3739  0.4130
 1030SOL     OW 3855   1.472   4.734   2.693  0.1543  0.3424 -0.0281
 1030SOL    HW1 3856   1.451   4.747   2.786  0.6192 -0.7835  0.2577
 1030SOL    HW2 3857   1.387   4.741   2.649 -0.0782  0.8562  0.4862
 1031SOL     OW 3858   1.473   0.391   3.363  0.4955  0.0017  0.0752
 1031SOL    HW1 3859   1.502   0.377   3.273 -2.1367 -2.0765 -0.5681
 1031SOL    HW2 3860   1.403   0.456   3.357  1.1487  0.8173  0.8505
 1032SOL     OW 3861   2.858   1.149   0.943  0.1330 -0.0606  0.1918
 1032SOL    HW1 3862   2.906   1.232   0.939 -0.0477  0.0055 -1.1163
 1032SOL    HW2 3863   2.923   1.083   0.920  0.2723 -0.2914  1.2155
 1033SOL     OW 3864   0.146   5.080   2.363  0.2435 -0.6698 -0.1766
 1033SOL    HW1 3865   0.147   5.135   2.441 -0.8241  0.2713 -0.7964
 1033SOL    HW2 3866   0.114   4.995   2.394 -2.8359  0.4524  0.0058
 1034SOL     OW 3867   2.706   6.262   0.519  0.1692  0.0612 -0.2435
 1034SOL    HW1 3868   2.720   6.301   0.605  0.9661 -0.8320  0.0454
 1034SOL    HW2 3869   2.683   6.171   0.537  2.1766 -0.6351 -1.0086
 1035SOL     OW 3870   7.151   2.033   3.998  0.0107  0.1245  0.2371
 1035SOL    HW1 3871   7.196   2.110   3.962  0.2358 -0.1053  0.0199
 1035SOL    HW2 3872   7.216   1.962   3.991 -0.5846 -0.3618 -0.6804
 1036SOL     OW 3873   2.235   2.050   2.372 -0.3503 -0.0735 -0.4227
 1036SOL    HW1 3874   2.210   1.959   2.389  0.6536 -0.6018 -1.6982
 1036SOL    HW2 3875   2.162   2.086   2.323 -1.4777  0.3166  1.4285
 1037SOL     OW 3876   5.466   6.705   2.934 -0.4078  0.3433 -0.2423
 1037SOL    HW1 3877   5.556   6.730   2.915 -0.0032 -0.1438  0.9186
 1037SOL    HW2 3878   5.416   6.737   2.860  0.3835  2.6453  0.1458
 1038SOL     OW 3879   7.128   6.928   4.036 -0.1331 -0.4054 -0.6425
 1038SOL    HW1 3880   7.051   6.960   3.989  0.4039 -1.3873 -2.2833
 1038SOL    HW2 3881   7.195   6.995   4.021 -1.0383  1.2952  2.1818
 1039SOL     OW 3882   1.663   1.825   0.079  0.4327 -0.4987 -0.7806
 1039SOL    HW1 3883   1.637   1.762   0.146 -1.2573  1.7968  0.9039
 1039SOL    HW2 3884   1.757   1.839   0.093  0.8636 -2.6182 -1.2691
 1040SOL     OW 3885   5.951   1.100   4.963 -0.4052  0.0241  0.2567
 1040SOL    HW1 3886   5.910   1.019   4.993  0.8953  0.0225  2.2558
 1040SOL    HW2 3887   6.004   1.074   4.888  1.1939 -1.3511  1.7817
 1041SOL     OW 3888   1.704   0.346   1.519 -0.1331 -0.0741  0.3490
 1041SOL    HW1 3889   1.629   0.325   1.576 -2.2573  1.7680 -1.5489
 1041SOL    HW2 3890   1.715   0.268   1.465  0.6970 -1.1243  1.9318
 1042SOL     OW 3891   5.826   7.200   0.831  0.0700 -0.4158 -0.0496
 1042SOL    HW1 3892   5.769   7.137   0.876 -1.4879  0.9114 -0.0794
 1042SOL    HW2 3893   5.829   7.168   0.740 -0.1332 -0.8479  0.0922
 1043SOL     OW 3894   1.077   2.541   1.327 -0.4162  0.3634 -1.2535
 1043SOL    HW1 3895   1.052   2.579   1.411 -0.7469 -0.4991 -0.9501
 1043SOL    HW2 3896   1.033   2.456   1.325  0.1271  0.0883 -2.0060
 1044SOL     OW 3897   2.165   3.295   3.172 -0.5063  0.1597  0.5769
 1044SOL    HW1 3898   2.145   3.202   3.183 -0.7189  0.0251 -0.7632
 1044SOL    HW2 3899   2.259   3.298   3.156 -0.7188  0.0084 -0.8222
 1045SOL     OW 3900   6.978   4.286   1.871 -0.6053  0.0817 -0.1509
 1045SOL    HW1 3901   6.993   4.269   1.778  1.3755 -0.0611  0.1586
 1045SOL    HW2 3902   7.029   4.364   1.891 -0.5129 -0.2412  0.9535
 1046SOL     OW 3903   5.250   2.072   2.448 -0.1719 -0.2564 -0.1172
 1046SOL    HW1 3904   5.263   2.103   2.359  1.1697 -0.5392 -0.0314
 1046SOL    HW2 3905   5.156   2.050   2.452 -0.2318 -0.3311 -1.4755
 1047SOL     OW 3906   1.604   6.854   4.859 -0.1508  0.0720  0.8874
 1047SOL    HW1 3907   1.589   6.794   4.787 -1.3446  0.6019  0.6699
 1047SOL    HW2 3908   1.622   6.798   4.935 -1.5654 -0.5848  0.7616
 1048SOL     OW 3909   2.540   3.270   4.441 -0.6338 -0.0177 -0.2446
 1048SOL    HW1 3910   2.633   3.278   4.421 -0.6728  1.6029  0.0965
 1048SOL    HW2 3911   2.515   3.356   4.475 -1.8332 -0.9776  1.4648
 1049SOL     OW 3912   3.277   2.191   1.737  0.1682  0.2715  0.4801
 1049SOL    HW1 3913   3.362   2.217   1.701  0.3397  0.7396  1.2077
 1049SOL    HW2 3914   3.235   2.274   1.761 -0.9949  0.1275 -0.9573
 1050SOL     OW 3915   0.169   5.634   0.916  0.4842  0.0914 -0.1395
 1050SOL    HW1 3916   0.224   5.570   0.871  1.6349  0.6831  0.3548
 1050SOL    HW2 3917   0.232   5.689   0.963 -0.6559 -0.8843  2.7287
 1051SOL     OW 3918   2.510   3.808   4.407  0.2399  0.3735 -0.3297
 1051SOL    HW1 3919   2.453   3.884   4.394  1.2689  0.9501 -1.7616
 1051SOL    HW2 3920   2.520   3.771   4.319 -1.1925 -2.1701  0.4970
 1052SOL     OW 3921   6.921   1.327   4.662 -0.2406 -0.3176  0.0340
 1052SOL    HW1 3922   6.929   1.353   4.570  1.9499 -1.4551 -0.1679
 1052SOL    HW2 3923   7.006   1.290   4.683 -1.1305 -1.2808  2.1676
 1053SOL     OW 3924   1.507   1.677   2.833 -0.0593 -0.5412  0.2149
 1053SOL    HW1 3925   1.421   1.665   2.792  0.5696 -4.4288 -0.3684
 1053SOL    HW2 3926   1.566   1.699   2.760 -0.4035  1.7757  0.5649
 1054SOL     OW 3927   2.298   2.444   3.087  0.4530  0.1440  0.0677
 1054SOL    HW1 3928   2.284   2.477   2.998  2.7984 -0.0982 -0.4588
 1054SOL    HW2 3929   2.238   2.369   3.095 -1.1778  1.3374 -0.5708
 1055SOL     OW 3930   1.504   0.398   2.715 -0.0505 -0.5059 -0.0355
 1055SOL    HW1 3931   1.425   0.433   2.675  0.6585 -0.4725 -1.4790
 1055SOL    HW2 3932   1.476   0.317   2.758 -0.9157 -0.3233 -0.2394
 1056SOL     OW 3933   6.368   0.355   4.481  0.4324 -0.4844 -0.6155
 1056SOL    HW1 3934   6.394   0.262   4.484 -1.6754 -1.1274 -0.7464
 1056SOL    HW2 3935   6.449   0.401   4.458  1.7531 -2.1769  0.3190
 1057SOL     OW 3936   0.899   6.852   1.594  0.5513 -0.0031 -0.1486
 1057SOL    HW1 3937   0.908   6.787   1.664  0.8124  0.9877  0.7737
 1057SOL    HW2 3938   0.982   6.900   1.597  0.7325 -0.2104 -1.4335
 1058SOL     OW 3939   3.372   4.294   4.729  0.3146  0.4323 -0.4953
 1058SOL    HW1 3940   3.382   4.256   4.642  1.1850 -0.7980  0.1224
 1058SOL    HW2 3941   3.399   4.385   4.719  0.9519  0.1544 -1.3807
 1059SOL     OW 3942   1.758   3.810   3.707 -0.3080 -0.5597  0.0286
 1059SOL    HW1 3943   1.768   3.885   3.648 -2.0831  0.2540  0.6644
 1059SOL    HW2 3944   1.833   3.816   3.766  1.2699 -1.1518 -1.8255
 1060SOL     OW 3945   3.249   6.299   1.953  0.7750  0.0990 -0.1295
 1060SOL    HW1 3946   3.216   6.245   2.025  3.1844  1.8542  2.5706
 1060SOL    HW2 3947   3.173   6.348   1.922 -0.6131 -1.7348  0.2283
 1061SOL     OW 3948   0.764   2.863   2.392 -0.3639 -0.4803 -0.6323
 1061SOL    HW1 3949   0.859   2.853   2.396 -0.3248 -0.0879 -0.5735
 1061SOL    HW2 3950   0.736   2.860   2.484 -0.2052  1.3307 -0.4944
 1062SOL     OW 3951   3.484   3.818   2.210 -0.1934  0.2677 -0.2881
 1062SOL    HW1 3952   3.463   3.777   2.294  0.3215  2.4217  0.9653
 1062SOL    HW2 3953   3.571   3.784   2.188 -0.0327  0.2085  0.4064
 1063SOL     OW 3954   5.454   1.651   3.181  0.4488  0.3400 -0.2843
 1063SOL    HW1 3955   5.419   1.660   3.092 -0.0535  0.6812 -0.0523
 1063SOL    HW2 3956   5.378   1.660   3.238  0.9200  1.2013  0.2300
 1064SOL     OW 3957   5.420   6.651   2.547 -0.3409 -0.2701  0.2467
 1064SOL    HW1 3958   5.419   6.707   2.624 -2.9396  1.5189 -0.9603
 1064SOL    HW2 3959   5.506   6.666   2.507 -0.5704  2.1223  0.5278
 1065SOL     OW 3960   6.661   6.046   3.819 -0.1456 -0.7276  0.1276
 1065SOL    HW1 3961   6.671   5.953   3.801  2.9555 -0.3540 -0.7109
 1065SOL    HW2 3962   6.698   6.058   3.907  0.3249 -0.2074 -0.1297
 1066SOL     OW 3963   3.098   4.280   2.030  0.0619  0.0038 -0.0709
 1066SOL    HW1 3964   3.190   4.297   2.008  0.0878 -1.1719 -0.9652
 1066SOL    HW2 3965   3.054   4.274   1.945 -1.3092  2.7931  0.3582
 1067SOL     OW 3966   2.263   5.129   4.284  0.0291  0.5579 -0.5415
 1067SOL    HW1 3967   2.321   5.053   4.274 -2.2178 -1.1574 -1.2743
 1067SOL    HW2 3968   2.204   5.123   4.209 -2.3414  1.0602  1.2074
 1068SOL     OW 3969   0.021   6.138   1.862 -0.2368 -0.1766 -0.4297
 1068SOL    HW1 3970  -0.050   6.084   1.828 -0.4086 -0.5022  0.4107
 1068SOL    HW2 3971   0.057   6.182   1.785 -0.3366 -1.2013 -1.0827
 1069SOL     OW 3972   0.372   4.700   2.095 -0.1590  0.4112 -0.2136
 1069SOL    HW1 3973   0.389   4.678   2.186 -0.5116 -1.9269 -0.6492
 1069SOL    HW2 3974   0.434   4.646   2.046  0.3842  2.0113 -1.3771
 1070SOL     OW 3975   2.978   1.910   1.008  0.0535 -0.1597  0.1679
 1070SOL    HW1 3976   3.038   1.965   0.959  0.0205 -0.8263 -0.6380
 1070SOL    HW2 3977   2.984   1.824   0.966 -0.3688 -0.6116  0.9998
 1071SOL     OW 3978   4.658   4.014   3.771  0.5636 -0.2303  0.2754
 1071SOL    HW1 3979   4.665   3.942   3.834 -1.4884 -0.0671  0.7668
 1071SOL    HW2 3980   4.738   4.065   3.784  1.1962 -1.4059  1.2171
 1072SOL     OW 3981   5.355   2.142   3.086 -0.1235 -0.4513 -0.5455
 1072SOL    HW1 3982   5.271   2.103   3.062 -1.3760  1.5763  0.2447
 1072SOL    HW2 3983   5.417   2.109   3.020 -1.6168 -1.6177 -1.4347
 1073SOL     OW 3984   0.643   0.937   1.944 -0.0161 -0.3056 -0.2276
 1073SOL    HW1 3985   0.571   0.879   1.919 -0.6893  0.9546 -1.3546
 1073SOL    HW2 3986   0.672   0.975   1.862 -0.3822  1.8247  0.5670
 1074SOL     OW 3987   6.631   4.341   0.422 -0.0391  0.2757 -0.3910
 1074SOL    HW1 3988   6.661   4.268   0.367 -1.3329 -1.3418  0.9400
 1074SOL    HW2 3989   6.708   4.397   0.431  0.9111 -0.7316 -1.7409
 1075SOL     OW 3990   4.509   6.618   3.869 -0.5290  0.0067  0.0430
 1075SOL    HW1 3991   4.431   6.673   3.867 -0.8411 -0.4635 -1.5604
 1075SOL    HW2 3992   4.502   6.563   3.792  0.3436 -1.5264  1.0047
 1076SOL     OW 3993   4.507   6.755   0.315  0.3316 -0.0770  0.4489
 1076SOL    HW1 3994   4.496   6.719   0.403 -1.3400 -1.0317 -0.1223
 1076SOL    HW2 3995   4.419   6.758   0.279  0.9512  0.6432 -1.0773
 1077SOL     OW 3996   6.833   1.439   4.157  0.0656  0.5271 -0.3108
 1077SOL    HW1 3997   6.921   1.418   4.125 -0.2695 -0.7235 -0.4477
 1077SOL    HW2 3998   6.777   1.431   4.080 -0.3352  0.2090  0.0094
 1078SOL     OW 3999   6.902   0.465   1.100  0.6190  0.0773 -0.0153
 1078SOL    HW1 4000   6.859   0.401   1.157  2.7770 -1.6251 -0.1463
 1078SOL    HW2 4001   6.926   0.537   1.158 -1.2282  0.5046  0.2818
 1079SOL     OW 4002   6.994   1.324   3.948 -0.3464  0.1109 -0.5819
 1079SOL    HW1 4003   7.056   1.255   3.924 -1.2038 -1.1653  0.7029
 1079SOL    HW2 4004   6.908   1.282   3.942 -0.9085  1.1362  0.0126
 1080SOL     OW 4005   1.238   3.336   4.449  0.0167  0.1127  0.2697
 1080SOL    HW1 4006   1.193   3.415   4.477 -1.0183  0.1152 -1.2469
 1080SOL    HW2 4007   1.220   3.272   4.518 -0.2697  0.8155  0.8584
 1081SOL     OW 4008   7.006   4.027   3.732  0.0616 -0.2492  0.4747
 1081SOL    HW1 4009   7.000   4.067   3.645  1.2430 -2.2635 -0.5972
 1081SOL    HW2 4010   7.078   4.073   3.775  0.2354 -0.0281 -0.0444
 1082SOL     OW 4011   1.763   0.573   4.497 -0.2411  0.5994 -0.2469
 1082SOL    HW1 4012   1.740   0.578   4.590 -0.4735  0.1425 -0.2780
 1082SOL    HW2 4013   1.711   0.500   4.463 -0.2028  0.7995 -0.7507
 1083SOL     OW 4014   0.937   6.974   2.032  0.3765 -0.2399  0.6643
 1083SOL    HW1 4015   0.969   6.926   2.108  3.3263  1.6879  0.7903
 1083SOL    HW2 4016   0.910   6.906   1.970  0.9339 -1.9319  2.1868
 1084SOL     OW 4017   3.850   1.076   3.355 -0.3079  0.0544 -0.0263
 1084SOL    HW1 4018   3.941   1.051   3.339 -0.2209 -1.1051  1.9045
 1084SOL    HW2 4019   3.854   1.130   3.434 -1.4029 -1.3339  1.0381
 1085SOL     OW 4020   6.028   0.080   4.973  0.3618  0.8372 -0.0274
 1085SOL    HW1 4021   5.999   0.035   5.052 -1.3854  1.7026 -0.1128
 1085SOL    HW2 4022   6.113   0.041   4.952 -0.2100 -1.0533  0.9419
 1086SOL     OW 4023   4.109   6.769   4.105  0.0675  0.0283 -0.3735
 1086SOL    HW1 4024   4.174   6.717   4.154 -1.8319 -0.8938  1.3227
 1086SOL    HW2 4025   4.059   6.814   4.173 -3.5069 -2.2614 -1.2479
 1087SOL     OW 4026   1.804   2.220   3.541  0.2425  0.5361 -0.1808
 1087SOL    HW1 4027   1.786   2.129   3.520 -1.6567  0.4312  1.5803
 1087SOL    HW2 4028   1.880   2.217   3.600 -0.3343 -0.0009  0.5456
 1088SOL     OW 4029   1.086   0.090   1.001  0.6307 -0.1271 -0.2015
 1088SOL    HW1 4030   1.143   0.021   0.968  1.3353 -0.2092  1.1209
 1088SOL    HW2 4031   1.039   0.050   1.074 -0.4013  0.2353 -0.6538
 1089SOL     OW 4032   6.982   4.002   1.583  0.0901 -0.6376  0.1396
 1089SOL    HW1 4033   6.897   3.967   1.610 -1.0423  1.7150 -0.1796
 1089SOL    HW2 4034   6.983   3.992   1.488 -0.0682 -0.1715  0.0879
 1090SOL     OW 4035   4.167   3.211   3.624 -0.1924  0.2130  0.0214
 1090SOL    HW1 4036   4.148   3.140   3.686 -0.0336 -0.5995 -0.8389
 1090SOL    HW2 4037   4.119   3.187   3.545 -0.5599  1.3439 -0.1138
 1091SOL     OW 4038   5.244   2.076   4.726  0.6854 -0.7492  0.6446
 1091SOL    HW1 4039   5.236   1.984   4.701  2.6966 -0.3169 -2.1296
 1091SOL    HW2 4040   5.215   2.124   4.648  1.4359  0.8982  1.3271
 1092SOL     OW 4041   5.778   1.353   3.471  0.0450 -0.2566 -0.5653
 1092SOL    HW1 4042   5.764   1.348   3.377 -0.5708 -0.3186 -0.4778
 1092SOL    HW2 4043   5.690   1.347   3.508 -0.0589  2.7957 -0.1080
 1093SOL     OW 4044   3.148   1.630   3.634  0.1454 -0.2103  0.3803
 1093SOL    HW1 4045   3.180   1.720   3.644 -2.1527  0.5738  1.3062
 1093SOL    HW2 4046   3.177   1.586   3.714  1.2559 -0.3277 -0.0629
 1094SOL     OW 4047   1.456   3.302   3.024  0.2569  0.5480  0.0518
 1094SOL    HW1 4048   1.468   3.396   3.034  2.3823  0.5237 -1.6173
 1094SOL    HW2 4049   1.544   3.265   3.037 -0.4382 -1.1606  0.1882
 1095SOL     OW 4050   0.640   4.132   4.137  0.6836  0.0977  0.3779
 1095SOL    HW1 4051   0.611   4.175   4.057  1.9319 -0.4208 -0.3829
 1095SOL    HW2 4052   0.709   4.072   4.109  1.1564 -0.0933  1.8360
 1096SOL     OW 4053   4.953   3.989   4.278  0.1652 -0.0449  0.5971
 1096SOL    HW1 4054   4.868   3.954   4.303 -0.4253  0.6330 -0.4050
 1096SOL    HW2 4055   4.981   4.040   4.354 -0.2066 -0.4688  1.0221
 1097SOL     OW 4056   2.349   5.199   1.106 -0.3647 -0.0122 -0.2994
 1097SOL    HW1 4057   2.271   5.163   1.065  0.0867  0.1386 -1.3171
 1097SOL    HW2 4058   2.366   5.281   1.060 -0.2990  0.5666  0.7318
 1098SOL     OW 4059   2.716   1.506   0.856  0.3976 -0.6085 -0.5128
 1098SOL    HW1 4060   2.661   1.511   0.934  1.0352 -2.2111  0.0665
 1098SOL    HW2 4061   2.708   1.416   0.826  3.7143 -1.3201  0.3591
 1099SOL     OW 4062   2.934   3.049   3.006 -0.0168  0.5187  0.1178
 1099SOL    HW1 4063   2.895   2.962   3.017  0.4711  0.2450 -0.3038
 1099SOL    HW2 4064   3.024   3.032   2.980  1.0126  1.1001  2.9121
 1100SOL     OW 4065   1.945   2.651   1.888  0.0774 -0.3910 -0.5243
 1100SOL    HW1 4066   1.917   2.645   1.797 -0.3423 -1.0158 -0.3625
 1100SOL    HW2 4067   1.877   2.604   1.937  0.1499  0.1892  0.1420
 1101SOL     OW 4068   0.179   5.406   3.506  0.0004 -0.0269  0.0528
 1101SOL    HW1 4069   0.176   5.477   3.569  0.5274  1.6310 -1.6982
 1101SOL    HW2 4070   0.267   5.369   3.515  0.2840  0.5949 -0.0898
 1102SOL     OW 4071   4.859   3.033   1.532  0.2745  0.2776  0.5042
 1102SOL    HW1 4072   4.839   2.978   1.609 -3.2465  0.2598 -0.2390
 1102SOL    HW2 4073   4.830   2.980   1.458  3.3033  0.4356 -0.9332
 1103SOL     OW 4074   3.024   1.368   0.959 -0.3445 -0.2011 -0.2022
 1103SOL    HW1 4075   3.040   1.460   0.978 -0.5921 -0.1698 -0.1377
 1103SOL    HW2 4076   3.028   1.362   0.864  1.8938 -0.5439 -0.1473
 1104SOL     OW 4077   2.877   6.804   5.014 -0.4928 -0.2149  0.2325
 1104SOL    HW1 4078   2.927   6.842   5.086  0.4962 -0.1499 -0.4727
 1104SOL    HW2 4079   2.791   6.786   5.052 -0.4784  1.2092  1.0293
 1105SOL     OW 4080   3.658   3.940   2.841 -0.0283 -0.3954 -0.1203
 1105SOL    HW1 4081   3.730   3.985   2.797  0.4498 -1.5999 -0.6017
 1105SOL    HW2 4082   3.584   3.948   2.780  0.1625 -0.6066 -0.3793
 1106SOL     OW 4083   0.495   6.737   4.456  0.2852  0.2008 -0.1838
 1106SOL    HW1 4084   0.517   6.655   4.501 -0.5112  0.1442  0.1132
 1106SOL    HW2 4085   0.524   6.724   4.366  0.2913 -0.3560 -0.1027
 1107SOL     OW 4086   6.412   4.067  -0.024  0.1885  0.1037  0.4746
 1107SOL    HW1 4087   6.318   4.053  -0.030  0.3342 -1.1031  0.7144
 1107SOL    HW2 4088   6.437   4.028   0.060  1.1022 -0.8979 -0.2299
 1108SOL     OW 4089   4.577   0.452   1.245  0.0628 -0.1685 -0.3402
 1108SOL    HW1 4090   4.670   0.475   1.239  0.2952 -1.2004 -0.9468
 1108SOL    HW2 4091   4.577   0.364   1.283 -0.5380 -1.0510 -2.2542
 1109SOL     OW 4092   4.963   2.964   1.062 -0.9282 -0.2148 -0.6445
 1109SOL    HW1 4093   4.970   2.938   1.154  0.9168 -2.2924 -1.2914
 1109SOL    HW2 4094   4.887   2.915   1.029 -1.0302 -0.1789 -0.4657
 1110SOL     OW 4095   1.164   1.393   1.504  0.3463 -0.2880  0.6202
 1110SOL    HW1 4096   1.207   1.465   1.549 -0.1694 -0.9422  2.2257
 1110SOL    HW2 4097   1.073   1.422   1.495  0.6196  0.2194 -0.8943
 1111SOL     OW 4098   2.055   5.402   3.098 -0.2115 -0.2796  0.0692
 1111SOL    HW1 4099   1.974   5.454   3.099  0.0396  0.1067  0.4033
 1111SOL    HW2 4100   2.064   5.371   3.187  0.6145  0.6316  0.3233
 1112SOL     OW 4101   3.968   2.069   1.959 -0.4586 -0.1435 -0.4443
 1112SOL    HW1 4102   4.052   2.088   2.001  0.1543 -1.1719 -1.1374
 1112SOL    HW2 4103   3.954   1.975   1.975 -0.9453 -0.2166 -1.2280
 1113SOL     OW 4104   7.176   2.127   0.776  0.6891 -0.8483 -0.3291
 1113SOL    HW1 4105   7.218   2.107   0.693 -0.4740 -2.3316 -0.5952
 1113SOL    HW2 4106   7.174   2.044   0.823 -0.2377 -0.4126  0.4514
 1114SOL     OW 4107   3.422   4.953   1.199  0.1832  0.4659 -0.2014
 1114SOL    HW1 4108   3.477   4.960   1.122  0.5908 -0.1526  0.0264
 1114SOL    HW2 4109   3.423   5.041   1.238 -1.8440  1.4275 -2.0943
 1115SOL     OW 4110   2.577   5.422   4.186  0.6179 -0.0164  0.4570
 1115SOL    HW1 4111   2.522   5.418   4.108  1.2477  0.9792 -0.0572
 1115SOL    HW2 4112   2.520   5.461   4.253  0.2254 -0.4198  0.3611
 1116SOL     OW 4113   5.470   1.544   0.023  0.3558 -0.3492  0.0735
 1116SOL    HW1 4114   5.476   1.488   0.101 -1.2933 -1.2031 -0.3652
 1116SOL    HW2 4115   5.477   1.484  -0.051  1.3102  0.3847 -0.4532
 1117SOL     OW 4116   4.556   5.413   0.164 -0.1392 -0.2305  0.0933
 1117SOL    HW1 4117   4.461   5.413   0.163 -0.1566  1.2645 -0.2475
 1117SOL    HW2 4118   4.580   5.429   0.255 -0.2745  1.8894 -0.1973
 1118SOL     OW 4119   3.474   1.859   2.573 -0.1140  0.4876  0.3895
 1118SOL    HW1 4120   3.472   1.862   2.477  1.4836 -2.5252  0.1451
 1118SOL    HW2 4121   3.416   1.786   2.596  1.2755 -0.3042  1.5278
 1119SOL     OW 4122   5.616   4.379   1.135  0.3714  0.2404  0.0531
 1119SOL    HW1 4123   5.595   4.454   1.192  0.4905  0.7997 -0.6224
 1119SOL    HW2 4124   5.621   4.417   1.047  0.9884 -0.4673 -0.2252
 1120SOL     OW 4125   1.288   4.406  -0.028 -0.1499  0.6046  0.0824
 1120SOL    HW1 4126   1.233   4.445   0.040 -2.7007  1.0588 -2.0919
 1120SOL    HW2 4127   1.378   4.418   0.005 -1.1254  2.8565  2.2871
 1121SOL     OW 4128   5.434   3.792   3.113 -0.0692 -0.8791  0.0890
 1121SOL    HW1 4129   5.338   3.789   3.121 -0.1609  0.9060 -0.0516
 1121SOL    HW2 4130   5.464   3.713   3.159 -1.6583 -2.2563 -1.0860
 1122SOL     OW 4131  -0.027   0.204   2.854 -0.0441  0.2376 -0.4160
 1122SOL    HW1 4132   0.001   0.142   2.921  0.0463  0.0012 -0.6695
 1122SOL    HW2 4133   0.033   0.189   2.781 -0.5710  0.0215 -0.8058
 1123SOL     OW 4134   1.104   1.998   2.679 -0.2769 -0.2806  0.3908
 1123SOL    HW1 4135   1.053   2.055   2.737  0.1177  0.0860  0.3816
 1123SOL    HW2 4136   1.179   1.971   2.731  0.6887  0.9653 -0.2889
 1124SOL     OW 4137   2.919   5.108   2.112 -0.2883 -0.4742 -0.6777
 1124SOL    HW1 4138   2.889   5.018   2.127 -1.7473 -0.0376 -0.8345
 1124SOL    HW2 4139   2.846   5.163   2.141  1.1862  0.7519  0.8958
 1125SOL     OW 4140   0.045   3.163   3.805  0.0677 -0.3569  0.7310
 1125SOL    HW1 4141   0.032   3.255   3.828 -0.0687 -0.6389  1.8437
 1125SOL    HW2 4142  -0.043   3.124   3.810  0.0861 -0.4962  0.0227
 1126SOL     OW 4143   6.026   3.899   4.049  0.2155  0.7057  0.0254
 1126SOL    HW1 4144   6.088   3.965   4.016 -0.8344  1.3580 -0.7001
 1126SOL    HW2 4145   5.979   3.870   3.971 -0.3404  0.1536  0.5582
 1127SOL     OW 4146   0.512   7.021   1.871 -0.3016 -0.3040 -0.2921
 1127SOL    HW1 4147   0.553   6.959   1.932 -1.8583 -2.4421 -1.2634
 1127SOL    HW2 4148   0.444   7.063   1.923  1.0520  1.0115  0.4979
 1128SOL     OW 4149   4.401   3.708   0.868  0.1497 -0.8157  0.7994
 1128SOL    HW1 4150   4.454   3.773   0.821 -1.2924  0.7014  1.1801
 1128SOL    HW2 4151   4.335   3.680   0.805 -0.5824 -0.2430  1.2942
 1129SOL     OW 4152   3.158   4.222   3.978 -0.3155 -0.1234  0.5540
 1129SOL    HW1 4153   3.181   4.284   4.046  0.6570 -0.2238  0.3257
 1129SOL    HW2 4154   3.196   4.139   4.006  0.6333 -0.0296 -0.3965
 1130SOL     OW 4155   4.817   7.167   0.215 -0.1281 -0.1340  0.0662
 1130SOL    HW1 4156   4.910   7.153   0.232 -0.0022  1.5613  1.0209
 1130SOL    HW2 4157   4.775   7.154   0.300 -0.3071  2.2260  0.4192
 1131SOL     OW 4158   1.155   0.894   1.046 -0.2332  0.5541 -0.0333
 1131SOL    HW1 4159   1.208   0.967   1.079 -0.4665  1.1175 -0.8634
 1131SOL    HW2 4160   1.189   0.817   1.091  1.2479  0.9034 -0.4863
 1132SOL     OW 4161   0.954   4.893   4.142 -0.2897  0.1267  0.1448
 1132SOL    HW1 4162   1.028   4.912   4.084 -0.3517  0.6346  0.2281
 1132SOL    HW2 4163   0.883   4.869   4.084  0.3288 -1.7989  0.1114
 1133SOL     OW 4164   2.076   7.134   3.005 -0.3448 -0.4821 -0.5733
 1133SOL    HW1 4165   2.064   7.229   3.009 -0.7044 -0.4908 -1.2244
 1133SOL    HW2 4166   1.987   7.099   3.000 -0.2080 -0.8432 -0.4798
 1134SOL     OW 4167   5.459   3.813   0.331 -0.1094 -0.9706 -0.0573
 1134SOL    HW1 4168   5.551   3.835   0.317 -0.7602  2.9640  0.6654
 1134SOL    HW2 4169   5.459   3.719   0.351  3.7091 -1.0858  0.0702
 1135SOL     OW 4170   1.835   4.347   2.304 -0.6354 -0.0896  0.1762
 1135SOL    HW1 4171   1.808   4.261   2.274 -0.4780  0.0602 -0.4103
 1135SOL    HW2 4172   1.774   4.368   2.375 -0.0046 -1.1352  1.0702
 1136SOL     OW 4173   0.981   3.162   5.017  0.7048  0.1947 -0.6461
 1136SOL    HW1 4174   0.962   3.159   5.111  0.1119  1.2801 -0.7134
 1136SOL    HW2 4175   1.074   3.141   5.010  0.4123 -1.4737  0.0351
 1137SOL     OW 4176   5.970   1.486   3.610 -0.3232 -0.0672  0.4019
 1137SOL    HW1 4177   5.904   1.436   3.561 -1.8439  0.6202  1.6487
 1137SOL    HW2 4178   5.919   1.538   3.672  1.4088  0.6123  1.3212
 1138SOL     OW 4179   0.709   5.810   4.974 -0.3997  0.8088  0.1297
 1138SOL    HW1 4180   0.661   5.788   5.054 -2.1402  1.3105 -0.7200
 1138SOL    HW2 4181   0.653   5.779   4.903  0.7460  1.0583 -0.9230
 1139SOL     OW 4182   5.460   0.896   1.907  0.1439 -0.7838 -0.1281
 1139SOL    HW1 4183   5.378   0.905   1.955  1.1113 -0.8929  1.6107
 1139SOL    HW2 4184   5.478   0.984   1.874 -0.4342 -0.6645 -0.1458
 1140SOL     OW 4185   3.648   3.053   0.508  0.0181 -0.0737  0.2909
 1140SOL    HW1 4186   3.681   3.037   0.597  3.8410 -1.2133 -1.1526
 1140SOL    HW2 4187   3.657   2.969   0.464 -4.1208 -0.2168 -0.7079
 1141SOL     OW 4188   4.146   2.987   4.212  0.2908  0.3406 -0.6267
 1141SOL    HW1 4189   4.206   2.971   4.285  0.9417 -0.6383 -1.3510
 1141SOL    HW2 4190   4.059   2.985   4.252  0.6912  1.5779  0.4085
 1142SOL     OW 4191   4.128   0.777   4.018 -0.2358 -0.5409 -0.4527
 1142SOL    HW1 4192   4.159   0.717   4.085  2.8738 -0.0480 -1.2886
 1142SOL    HW2 4193   4.110   0.859   4.066 -0.4623 -0.9179  0.1144
 1143SOL     OW 4194   2.442   6.930   4.821 -0.0675 -0.1056 -0.7033
 1143SOL    HW1 4195   2.396   7.000   4.774  0.5947  0.2063 -0.8906
 1143SOL    HW2 4196   2.399   6.927   4.906  0.4883  1.1571 -0.3533
 1144SOL     OW 4197   2.643   3.064   0.134  0.4618  0.2914 -0.2198
 1144SOL    HW1 4198   2.730   3.093   0.109  0.0877  2.3869  0.7121
 1144SOL    HW2 4199   2.583   3.123   0.088 -0.3682  0.5950  1.1697
 1145SOL     OW 4200   6.520   5.356   4.516 -0.0238 -0.1734 -0.1930
 1145SOL    HW1 4201   6.506   5.384   4.607 -0.7224 -1.2015  0.0282
 1145SOL    HW2 4202   6.474   5.273   4.509 -1.5385  0.7494 -2.0035
 1146SOL     OW 4203   1.284   0.358   0.414  0.1877  0.0366 -0.5910
 1146SOL    HW1 4204   1.328   0.334   0.495  0.1141  1.2635 -0.1684
 1146SOL    HW2 4205   1.251   0.275   0.379  0.2972 -0.5202  0.5845
 1147SOL     OW 4206   1.421   4.612   3.737 -0.1800 -0.3573 -0.5112
 1147SOL    HW1 4207   1.372   4.530   3.727  1.5810 -1.4111 -0.9871
 1147SOL    HW2 4208   1.422   4.649   3.649  1.5181 -1.3716 -0.9673
 1148SOL     OW 4209   6.450   4.201   3.797  0.4108  0.4141 -0.0276
 1148SOL    HW1 4210   6.539   4.173   3.816  0.8285  1.8076  0.1745
 1148SOL    HW2 4211   6.419   4.142   3.729  1.1157 -0.7327  0.6301
 1149SOL     OW 4212   0.865   6.159   0.627 -0.2586  0.6443 -0.1922
 1149SOL    HW1 4213   0.921   6.222   0.581  1.7096 -0.8992 -0.0328
 1149SOL    HW2 4214   0.876   6.180   0.719 -2.5750  2.3879 -0.2037
 1150SOL     OW 4215   1.479   5.013   4.756 -0.1913  0.0257  0.0239
 1150SOL    HW1 4216   1.566   5.052   4.743 -0.5842  0.4599 -1.5979
 1150SOL    HW2 4217   1.488   4.923   4.724 -0.8266  0.7037 -2.2881
 1151SOL     OW 4218   5.028   1.630   1.589  0.1910  0.2895  0.0053
 1151SOL    HW1 4219   5.034   1.655   1.497 -0.8917  3.7918  0.7162
 1151SOL    HW2 4220   4.953   1.570   1.593 -0.2567  0.7328 -1.2877
 1152SOL     OW 4221   1.177   6.846   3.347 -0.3586 -0.0940  0.0967
 1152SOL    HW1 4222   1.131   6.840   3.430  0.3246 -0.7460  0.4378
 1152SOL    HW2 4223   1.211   6.936   3.344 -0.9952  0.1528  0.1816
 1153SOL     OW 4224   4.225   5.806   3.938 -0.2531 -0.0213  0.0197
 1153SOL    HW1 4225   4.136   5.771   3.939 -0.2857 -0.0079  1.8084
 1153SOL    HW2 4226   4.225   5.873   4.006  0.5474  1.5893 -1.5117
 1154SOL     OW 4227   1.576   3.219   0.152 -0.0083 -0.0649  0.0635
 1154SOL    HW1 4228   1.629   3.268   0.090  0.3636 -0.3554  0.1464
 1154SOL    HW2 4229   1.535   3.150   0.099  0.1052 -0.1542  0.0901
 1155SOL     OW 4230   1.698   0.209   5.071  0.2579  0.1890  0.0881
 1155SOL    HW1 4231   1.670   0.140   5.011 -1.1359 -0.2438  1.1916
 1155SOL    HW2 4232   1.794   0.206   5.068  0.2104 -0.5841 -1.2252
 1156SOL     OW 4233   4.914   1.068   2.289 -0.0289 -0.3263  0.3572
 1156SOL    HW1 4234   4.840   1.124   2.266  0.8039  0.1989 -1.1860
 1156SOL    HW2 4235   4.915   1.001   2.221  0.4566 -0.7935  0.8177
 1157SOL     OW 4236   4.472   2.417   3.701 -0.2086 -0.0122 -0.1876
 1157SOL    HW1 4237   4.425   2.334   3.702  1.1283 -0.7957 -0.0093
 1157SOL    HW2 4238   4.498   2.431   3.792 -2.3092  1.7563  0.2148
 1158SOL     OW 4239   1.539   1.039   0.883 -0.2137 -0.2612 -0.3027
 1158SOL    HW1 4240   1.518   0.986   0.960  1.4309  1.3666  1.3499
 1158SOL    HW2 4241   1.470   1.105   0.879 -0.7771 -0.8607 -0.7818
 1159SOL     OW 4242   5.773   2.744   4.394  0.1085  0.5443  0.1981
 1159SOL    HW1 4243   5.718   2.674   4.429  0.5092  0.3819  0.5048
 1159SOL    HW2 4244   5.811   2.786   4.471 -0.9619  1.7915  0.0762
 1160SOL     OW 4245   5.521   4.144   4.172  0.4207 -0.6551 -0.5171
 1160SOL    HW1 4246   5.582   4.158   4.100  0.0508 -0.4120 -0.7893
 1160SOL    HW2 4247   5.572   4.097   4.238  0.7613 -0.8915 -0.9404
 1161SOL     OW 4248   0.688   0.353   4.328  0.4936  0.3710 -0.4684
 1161SOL    HW1 4249   0.633   0.392   4.260 -0.4901  2.1267  1.2319
 1161SOL    HW2 4250   0.771   0.335   4.284  0.2382  2.3604 -1.9150
 1162SOL     OW 4251   7.210   2.917   0.212 -0.2263  0.3580  0.0426
 1162SOL    HW1 4252   7.146   2.846   0.217  0.2136 -0.1195 -0.9154
 1162SOL    HW2 4253   7.177   2.983   0.274 -1.2535 -0.1809  0.0965
 1163SOL     OW 4254   1.838   0.802   1.845 -0.3773  0.9246  0.5315
 1163SOL    HW1 4255   1.883   0.848   1.774 -1.1364 -1.3333 -1.5131
 1163SOL    HW2 4256   1.745   0.821   1.831 -0.6096 -0.3334  0.3121
 1164SOL     OW 4257   0.268   1.322   2.259  0.2128  0.0910  0.0973
 1164SOL    HW1 4258   0.237   1.310   2.349  0.7851 -1.9053  0.0662
 1164SOL    HW2 4259   0.188   1.339   2.209 -0.2166  0.2948  0.8253
 1165SOL     OW 4260   1.068   0.511   4.598  0.4479  0.5811 -0.4679
 1165SOL    HW1 4261   1.090   0.459   4.521  0.3637  0.4858 -0.4278
 1165SOL    HW2 4262   0.995   0.465   4.638  0.1878  0.8868 -0.5904
 1166SOL     OW 4263   1.801   5.953   0.244 -0.6320  0.0950  0.1778
 1166SOL    HW1 4264   1.792   5.872   0.193  1.4637  0.4602 -0.8622
 1166SOL    HW2 4265   1.852   5.928   0.320 -0.7397  0.2570  0.3024
 1167SOL     OW 4266   6.355   5.207   4.184 -0.0252  0.2345  0.2162
 1167SOL    HW1 4267   6.344   5.135   4.246 -1.7123  0.1407 -0.1633
 1167SOL    HW2 4268   6.407   5.170   4.113 -1.4919 -0.8679 -0.3322
 1168SOL     OW 4269   6.883   7.041   1.851  0.4914  0.4248  0.7758
 1168SOL    HW1 4270   6.934   7.103   1.799  0.1524  0.5974  0.6433
 1168SOL    HW2 4271   6.842   7.094   1.919 -1.3504  0.7064 -0.4837
 1169SOL     OW 4272   5.663   2.614   1.858  0.8400  0.1106  0.1382
 1169SOL    HW1 4273   5.710   2.568   1.928 -0.8633  0.7734  1.7939
 1169SOL    HW2 4274   5.616   2.684   1.902 -0.7598  0.2139 -1.6030
 1170SOL     OW 4275   3.815   2.358   1.199  0.3181  0.1970  0.2818
 1170SOL    HW1 4276   3.804   2.361   1.104  1.9218  0.2712  0.0713
 1170SOL    HW2 4277   3.739   2.406   1.233  0.3931  1.3207 -1.0168
 1171SOL     OW 4278   1.063   4.965   2.826  0.0423 -0.5754 -0.0777
 1171SOL    HW1 4279   1.018   4.976   2.742  0.1174  0.6544  0.0318
 1171SOL    HW2 4280   1.155   4.960   2.803  0.1682  0.9235 -0.0085
 1172SOL     OW 4281   4.582   4.828   4.778 -0.1627  0.0539 -0.7592
 1172SOL    HW1 4282   4.588   4.889   4.704  3.1535 -0.6544 -1.2138
 1172SOL    HW2 4283   4.602   4.743   4.741 -1.4793 -0.8466  0.4848
 1173SOL     OW 4284   0.352   5.162   0.680  0.0163 -0.2405  0.1993
 1173SOL    HW1 4285   0.442   5.190   0.692 -0.3378  0.8084  0.5139
 1173SOL    HW2 4286   0.335   5.175   0.587  0.9405 -2.8414 -0.4295
 1174SOL     OW 4287   2.550   2.227   0.680  0.1312  0.7649  0.5948
 1174SOL    HW1 4288   2.486   2.159   0.657  1.6261 -1.8178  3.3347
 1174SOL    HW2 4289   2.502   2.286   0.738 -0.0199 -0.9713  2.3689
 1175SOL     OW 4290   2.933   7.153   1.814  0.0941  0.7959  0.1410
 1175SOL    HW1 4291   2.900   7.242   1.812 -0.3353  0.7537  2.6529
 1175SOL    HW2 4292   2.855   7.098   1.805  0.0612  0.6848  1.0795
 1176SOL     OW 4293   4.139   1.228   0.287  0.2046 -0.1586 -0.1107
 1176SOL    HW1 4294   4.151   1.234   0.382 -0.4279  1.6181 -0.1195
 1176SOL    HW2 4295   4.068   1.165   0.276  0.3373 -0.4389  0.5830
 1177SOL     OW 4296   2.166   6.009   1.000  0.0638 -0.0527 -0.9527
 1177SOL    HW1 4297   2.080   5.969   1.002 -0.3941  0.9178  0.6397
 1177SOL    HW2 4298   2.227   5.936   0.990 -0.7907 -1.0688  0.7865
 1178SOL     OW 4299   1.030   4.752   4.613  0.4810 -0.3598  0.0198
 1178SOL    HW1 4300   1.102   4.714   4.563  0.9850 -0.0345  0.4845
 1178SOL    HW2 4301   0.997   4.822   4.558  1.4467  0.4156  0.3903
 1179SOL     OW 4302   4.432   0.524   0.984 -0.5471 -0.4647  0.2957
 1179SOL    HW1 4303   4.468   0.443   0.948 -1.6414 -1.1731  0.7385
 1179SOL    HW2 4304   4.509   0.577   1.004  0.2226 -1.6004  0.4739
 1180SOL     OW 4305   0.580   4.117   2.848  0.2227  0.1224  0.4224
 1180SOL    HW1 4306   0.614   4.056   2.913 -1.9849  0.3434  1.9261
 1180SOL    HW2 4307   0.486   4.098   2.845 -0.0157  1.3439 -1.4122
 1181SOL     OW 4308   6.235   4.462   2.548  0.5546  0.0346  0.3366
 1181SOL    HW1 4309   6.305   4.523   2.570 -0.6455  1.0445  1.5954
 1181SOL    HW2 4310   6.167   4.518   2.509 -0.1163 -0.6858  0.4561
 1182SOL     OW 4311   0.567   0.729   4.203 -0.0896 -0.1770  0.6382
 1182SOL    HW1 4312   0.642   0.773   4.242  0.4324  0.1273 -0.6538
 1182SOL    HW2 4313   0.498   0.795   4.202  0.5173  0.4738 -0.7741
 1183SOL     OW 4314   7.121   3.424   2.914  0.1733 -0.0047 -0.5467
 1183SOL    HW1 4315   7.123   3.505   2.863 -2.1541  0.3832 -0.1336
 1183SOL    HW2 4316   7.093   3.357   2.851 -0.0175 -0.0520 -0.4133
 1184SOL     OW 4317   6.743   3.106   0.386  0.0888 -0.6432 -0.0295
 1184SOL    HW1 4318   6.835   3.113   0.410 -0.6006  1.2985  2.3867
 1184SOL    HW2 4319   6.700   3.075   0.465 -1.6593  1.2158 -0.1650
 1185SOL     OW 4320   2.543   0.203   1.807  0.0266  0.1709 -0.2453
 1185SOL    HW1 4321   2.597   0.124   1.802 -1.0100 -0.8030  2.3234
 1185SOL    HW2 4322   2.453   0.171   1.799 -0.5051  0.8042  2.3200
 1186SOL     OW 4323   1.580   6.798   4.555 -0.1727  0.7285 -0.2316
 1186SOL    HW1 4324   1.665   6.841   4.561 -0.0427  0.4973 -0.3740
 1186SOL    HW2 4325   1.589   6.719   4.608  0.0549  0.1512 -1.1022
 1187SOL     OW 4326   5.345   6.899   1.037  0.2334 -0.1133 -0.0587
 1187SOL    HW1 4327   5.312   6.928   0.952  0.9792  0.1528 -0.2740
 1187SOL    HW2 4328   5.269   6.899   1.095 -0.0213  1.0543 -0.3778
 1188SOL     OW 4329   0.233   6.051   1.008 -0.3833 -0.2721 -0.3148
 1188SOL    HW1 4330   0.172   6.124   0.999 -1.8737 -1.3996  0.3193
 1188SOL    HW2 4331   0.208   6.008   1.090  2.1458 -0.0008  0.7014
 1189SOL     OW 4332   2.563   3.299   2.786 -0.0215  0.4761 -0.1947
 1189SOL    HW1 4333   2.537   3.318   2.696  1.6496  0.7608 -0.6524
 1189SOL    HW2 4334   2.655   3.270   2.780  0.1738  0.6243  1.4189
 1190SOL     OW 4335   5.158   3.583   1.323  0.1082 -0.1132 -0.1793
 1190SOL    HW1 4336   5.074   3.579   1.369  1.8038 -0.9775  3.1354
 1190SOL    HW2 4337   5.213   3.518   1.367  3.5532  2.7016  0.0816
 1191SOL     OW 4338   4.336   1.952   1.898 -0.2051  0.1798  0.4015
 1191SOL    HW1 4339   4.265   1.894   1.870 -1.2026  1.6617 -0.2222
 1191SOL    HW2 4340   4.301   2.040   1.889  1.2798  0.9105  1.3401
 1192SOL     OW 4341   3.938   0.373   4.313  0.2719  0.5330 -0.3347
 1192SOL    HW1 4342   3.937   0.419   4.229 -1.2389  1.1782  0.0071
 1192SOL    HW2 4343   3.878   0.423   4.369 -1.2836 -1.7029  0.1254
 1193SOL     OW 4344   5.890   4.100   0.246  0.4267 -0.7205 -0.8883
 1193SOL    HW1 4345   5.959   4.128   0.186 -1.1341  0.9747 -2.0052
 1193SOL    HW2 4346   5.857   4.181   0.285 -2.9554 -1.0041 -2.7521
 1194SOL     OW 4347   2.923   5.008   1.253  0.3509  0.6307 -0.3167
 1194SOL    HW1 4348   2.860   4.966   1.312  0.7098 -1.5959 -1.3836
 1194SOL    HW2 4349   3.004   4.959   1.268  1.2764  2.0844 -0.4605
 1195SOL     OW 4350   1.311   2.999   1.488 -0.0091 -0.6991  0.1796
 1195SOL    HW1 4351   1.403   2.971   1.492  0.0210 -0.5959  0.2190
 1195SOL    HW2 4352   1.277   2.978   1.575  0.4727  0.9487  0.8239
 1196SOL     OW 4353   1.294   0.463   4.755 -0.1019  0.0042 -0.3738
 1196SOL    HW1 4354   1.322   0.526   4.821  1.3416  0.6441 -1.5487
 1196SOL    HW2 4355   1.201   0.482   4.742 -0.1786  0.4819  0.7920
 1197SOL     OW 4356   1.459   1.995   3.477  0.0283 -0.1912  0.5420
 1197SOL    HW1 4357   1.399   2.042   3.536  1.0655  2.3709 -0.2763
 1197SOL    HW2 4358   1.546   2.027   3.502  0.7222 -1.1381 -0.5902
 1198SOL     OW 4359   3.921   4.998   3.252  0.4588  0.1124  0.1421
 1198SOL    HW1 4360   3.842   5.052   3.244 -0.9041 -1.9576 -2.3399
 1198SOL    HW2 4361   3.993   5.061   3.252 -1.1141  2.1177  2.9339
 1199SOL     OW 4362   3.675   2.527   0.382  0.6871 -0.4653 -0.2082
 1199SOL    HW1 4363   3.650   2.442   0.418 -1.2022  0.3616  0.6004
 1199SOL    HW2 4364   3.673   2.515   0.287 -2.4353 -0.6829 -0.2325
 1200SOL     OW 4365   2.430   1.406   0.068  0.3515  0.2830 -0.2440
 1200SOL    HW1 4366   2.349   1.457   0.067  0.6398  1.1839  4.0674
 1200SOL    HW2 4367   2.401   1.314   0.067 -0.5994  0.5740 -0.5398
 1201SOL     OW 4368   4.920   4.406   4.864  0.0242  0.7974 -0.2005
 1201SOL    HW1 4369   4.971   4.486   4.850  0.4097  0.7215  0.6789
 1201SOL    HW2 4370   4.985   4.340   4.889 -0.5412  0.8711  1.6367
 1202SOL     OW 4371   4.353   4.164   0.889  0.6424  0.5912 -0.7077
 1202SOL    HW1 4372   4.275   4.150   0.944  0.6878  0.7337 -0.6084
 1202SOL    HW2 4373   4.399   4.237   0.930  1.5214 -0.3356  0.0015
 1203SOL     OW 4374   4.466   6.223   2.112  0.2943  1.2404  0.2142
 1203SOL    HW1 4375   4.552   6.225   2.153  0.5367 -0.8980 -0.0637
 1203SOL    HW2 4376   4.424   6.305   2.138  0.8440  0.5351  3.8094
 1204SOL     OW 4377   6.268   1.773   0.163  0.5883 -0.5135 -0.6200
 1204SOL    HW1 4378   6.273   1.857   0.117  1.8075 -0.2312 -0.0066
 1204SOL    HW2 4379   6.230   1.713   0.098 -2.5166  0.9589 -0.3553
 1205SOL     OW 4380   6.357   1.054   4.730 -0.2929  0.2004  0.1918
 1205SOL    HW1 4381   6.371   1.149   4.739 -0.1955  0.2448 -0.3776
 1205SOL    HW2 4382   6.266   1.046   4.704 -0.5068  0.0866  0.9377
 1206SOL     OW 4383   7.115   5.529   0.917 -0.1031 -0.7369  0.4060
 1206SOL    HW1 4384   7.125   5.514   1.011  0.0098 -0.5961  0.4170
 1206SOL    HW2 4385   7.199   5.568   0.890 -0.7147  0.7341  0.5487
 1207SOL     OW 4386   5.435   6.972   0.397  0.3495  0.4935  0.5295
 1207SOL    HW1 4387   5.453   6.885   0.363  0.2462  0.3477  0.8415
 1207SOL    HW2 4388   5.437   7.029   0.320 -0.3946  0.0916  0.1973
 1208SOL     OW 4389   1.421   4.157   3.878  0.1675 -0.9341  0.1982
 1208SOL    HW1 4390   1.391   4.233   3.829  1.8404 -0.8655 -0.7863
 1208SOL    HW2 4391   1.452   4.096   3.811  2.0595 -1.0435  1.1011
 1209SOL     OW 4392   6.030   1.030   2.051 -0.3023 -0.0693 -0.2516
 1209SOL    HW1 4393   6.002   1.121   2.062 -1.1123 -0.3675  0.2178
 1209SOL    HW2 4394   6.114   1.036   2.006  0.2016  0.9486  0.7894
 1210SOL     OW 4395   6.070   2.309   0.382  0.6414  0.2622 -0.5994
 1210SOL    HW1 4396   6.036   2.392   0.347 -0.4363 -1.1219 -3.0970
 1210SOL    HW2 4397   5.996   2.270   0.428  0.6373 -0.0415 -0.8581
 1211SOL     OW 4398   3.840   0.125   1.877  0.5259  0.0176  0.4127
 1211SOL    HW1 4399   3.871   0.041   1.911 -0.9176 -0.7163  0.0156
 1211SOL    HW2 4400   3.753   0.106   1.842  0.6273  1.4444 -0.7244
 1212SOL     OW 4401   2.438   6.078   1.569 -0.1577 -0.6167 -0.3874
 1212SOL    HW1 4402   2.472   5.990   1.587 -0.5536 -0.8186 -0.6077
 1212SOL    HW2 4403   2.390   6.068   1.486  2.1983  0.4266 -1.9737
 1213SOL     OW 4404   5.280   1.027   1.009  0.6392  0.1193  0.5660
 1213SOL    HW1 4405   5.290   0.965   0.936 -0.7826 -1.1604  1.3883
 1213SOL    HW2 4406   5.359   1.014   1.062 -0.9556 -3.5486  2.4712
 1214SOL     OW 4407   2.605   2.202   3.029 -0.3185 -0.1492 -0.8796
 1214SOL    HW1 4408   2.517   2.194   3.066 -1.2422  3.1597 -2.0832
 1214SOL    HW2 4409   2.591   2.229   2.939  1.9147  1.1764 -0.8889
 1215SOL     OW 4410   5.465   3.394   4.433  0.8443  0.4924  0.1536
 1215SOL    HW1 4411   5.504   3.480   4.416  0.0208  1.2755  1.9278
 1215SOL    HW2 4412   5.415   3.373   4.354 -1.0748  2.9053  0.6125
 1216SOL     OW 4413   6.890   0.058   2.070 -0.2877  0.7724 -0.3360
 1216SOL    HW1 4414   6.854   0.135   2.025 -0.5344  0.6346 -0.3734
 1216SOL    HW2 4415   6.817   0.023   2.120 -0.0905  0.7512 -0.0593
 1217SOL     OW 4416   1.035   6.672   4.750 -0.2162  0.0888 -0.2692
 1217SOL    HW1 4417   1.058   6.765   4.761  0.7435 -0.2062  0.3596
 1217SOL    HW2 4418   1.097   6.626   4.806 -1.2952 -0.8812  0.1621
 1218SOL     OW 4419   6.687   6.911   0.187  0.0892  0.1643  0.2723
 1218SOL    HW1 4420   6.728   6.974   0.128 -0.4046  0.5361  0.3229
 1218SOL    HW2 4421   6.737   6.830   0.173 -0.8519 -0.1422 -1.6704
 1219SOL     OW 4422   4.282   3.859   2.711  0.4061  0.7524 -0.1334
 1219SOL    HW1 4423   4.218   3.861   2.782  1.2570  0.2898  0.6614
 1219SOL    HW2 4424   4.352   3.803   2.743  0.3922 -0.2411 -1.7155
 1220SOL     OW 4425   1.461   0.678   1.632  0.2304  0.0574  0.0254
 1220SOL    HW1 4426   1.467   0.586   1.605 -0.9537 -0.0439  0.0501
 1220SOL    HW2 4427   1.401   0.718   1.569 -0.2978  0.4970  0.7900
 1221SOL     OW 4428   6.516   3.977   3.650 -0.2296 -0.0798 -0.1622
 1221SOL    HW1 4429   6.458   3.913   3.691  0.6213 -0.3462  0.6532
 1221SOL    HW2 4430   6.535   3.940   3.563 -0.6037 -0.3989 -0.1083
 1222SOL     OW 4431   2.097   0.939   5.017  0.3206  0.8151  0.0741
 1222SOL    HW1 4432   2.029   0.949   4.951  0.8842 -1.2137 -0.8735
 1222SOL    HW2 4433   2.163   1.003   4.993  0.2563  0.4983 -1.0060
 1223SOL     OW 4434   5.516   6.485   0.283 -0.2131 -0.0483  0.4322
 1223SOL    HW1 4435   5.599   6.530   0.301  0.1789 -1.4691  2.4748
 1223SOL    HW2 4436   5.542   6.401   0.245 -0.8890  0.7329 -1.9154
 1224SOL     OW 4437   2.817   2.868   1.998  0.2629 -0.5026 -0.0037
 1224SOL    HW1 4438   2.830   2.863   2.093  2.7969 -1.8605 -0.3074
 1224SOL    HW2 4439   2.836   2.959   1.976  0.9343 -0.4587  0.6869
 1225SOL     OW 4440   3.906   0.148   2.383 -0.6757  0.5145  0.0872
 1225SOL    HW1 4441   3.935   0.057   2.379 -2.2114 -0.0632  1.3566
 1225SOL    HW2 4442   3.850   0.160   2.306 -0.5877  0.3573 -0.0008
 1226SOL     OW 4443   3.898   1.216   1.932 -0.3828 -0.4551 -0.6139
 1226SOL    HW1 4444   3.953   1.157   1.984 -1.1696 -0.5330  0.1483
 1226SOL    HW2 4445   3.913   1.190   1.842  0.0825 -1.1215 -0.3534
 1227SOL     OW 4446   3.926   2.278   3.195 -0.6527  0.2593  0.4027
 1227SOL    HW1 4447   3.908   2.186   3.214 -0.1398  0.2538  0.8780
 1227SOL    HW2 4448   3.916   2.323   3.279  0.9917  0.3375  0.5928
 1228SOL     OW 4449   3.188   0.129   2.384 -0.2109 -0.1283  0.5025
 1228SOL    HW1 4450   3.224   0.041   2.378 -0.4431 -0.1825 -0.4287
 1228SOL    HW2 4451   3.131   0.127   2.461 -1.7571 -1.4071 -0.6042
 1229SOL     OW 4452   4.551   6.164   1.218  0.2346 -0.3676  0.2416
 1229SOL    HW1 4453   4.536   6.232   1.151  0.9785  0.3724  0.8070
 1229SOL    HW2 4454   4.520   6.083   1.177 -0.4438  0.2719 -0.5418
 1230SOL     OW 4455   5.040   0.445   4.886 -0.2719 -0.2707 -0.0675
 1230SOL    HW1 4456   5.079   0.532   4.881 -0.6580 -0.1008 -0.1623
 1230SOL    HW2 4457   5.075   0.399   4.809 -0.1953 -0.1508 -0.1050
 1231SOL     OW 4458   3.667   6.587   3.012 -0.2828 -0.0462 -0.1767
 1231SOL    HW1 4459   3.661   6.645   3.088 -0.1920  1.0149 -0.9424
 1231SOL    HW2 4460   3.686   6.501   3.048 -2.3547 -0.0153  1.1444
 1232SOL     OW 4461   6.602   0.159   2.664 -0.1938 -0.0629  0.5298
 1232SOL    HW1 4462   6.661   0.089   2.691 -0.1846 -0.1426  0.3055
 1232SOL    HW2 4463   6.656   0.238   2.663 -0.5022  0.1997  2.0677
 1233SOL     OW 4464   3.995   3.178   1.991 -0.3431  0.2202 -0.1172
 1233SOL    HW1 4465   3.949   3.260   1.971 -1.2077 -0.2739 -0.1926
 1233SOL    HW2 4466   3.936   3.109   1.962  0.2463 -0.4450  0.2234
 1234SOL     OW 4467   0.066   0.783   4.522  0.6800  0.5732 -0.1262
 1234SOL    HW1 4468  -0.018   0.756   4.485  1.3064 -2.2696  0.3029
 1234SOL    HW2 4469   0.043   0.838   4.596 -0.9432 -1.5167  1.0205
 1235SOL     OW 4470   7.049   3.202   4.187 -0.7115  0.3628 -0.0269
 1235SOL    HW1 4471   7.089   3.194   4.273  4.2172  1.4697 -1.8556
 1235SOL    HW2 4472   7.079   3.124   4.140  0.2443  1.7186 -1.8018
 1236SOL     OW 4473   0.172   4.596   4.892  0.0854  0.5846  0.2773
 1236SOL    HW1 4474   0.144   4.661   4.828  0.9219 -0.1997 -0.9192
 1236SOL    HW2 4475   0.243   4.549   4.849 -1.4586 -2.1170  0.4729
 1237SOL     OW 4476   6.864   0.920   2.837 -0.6168  0.6164  0.0037
 1237SOL    HW1 4477   6.908   0.868   2.769 -1.5164 -1.3736  0.8549
 1237SOL    HW2 4478   6.798   0.861   2.873 -1.7999  2.4299  0.9768
 1238SOL     OW 4479   0.931   0.607   1.570  0.3270  0.0667 -0.3721
 1238SOL    HW1 4480   0.948   0.530   1.624 -0.1087  0.8055  0.8454
 1238SOL    HW2 4481   0.841   0.595   1.539 -0.0803  0.5101  0.5846
 1239SOL     OW 4482   1.890   3.244   0.172 -0.4996  0.4090  0.6293
 1239SOL    HW1 4483   1.839   3.299   0.113  1.4180  1.8395  0.1921
 1239SOL    HW2 4484   1.842   3.246   0.255 -3.5581 -2.1074 -0.9147
 1240SOL     OW 4485   0.797   3.360   0.457 -0.3648  0.0195  0.1314
 1240SOL    HW1 4486   0.811   3.435   0.515 -0.0271 -0.1542  0.2769
 1240SOL    HW2 4487   0.702   3.353   0.449 -0.3967  0.5808 -0.0353
 1241SOL     OW 4488   3.474   6.718   2.594 -0.5289  0.1051 -0.0624
 1241SOL    HW1 4489   3.566   6.694   2.592  0.1191  2.0934  1.6040
 1241SOL    HW2 4490   3.441   6.681   2.676 -0.6220  1.0926  0.3715
 1242SOL     OW 4491   6.266   1.522   2.264  0.4334 -0.4361  0.2620
 1242SOL    HW1 4492   6.214   1.454   2.308 -0.5185 -0.0333 -0.2003
 1242SOL    HW2 4493   6.318   1.475   2.200 -1.6237 -0.6083 -1.4037
 1243SOL     OW 4494   2.536   1.658   2.036  0.0536  0.3477  0.0303
 1243SOL    HW1 4495   2.498   1.605   1.965  1.0844  0.0177 -0.2996
 1243SOL    HW2 4496   2.538   1.747   2.001  2.4696 -0.1189 -1.2396
 1244SOL     OW 4497   5.577   2.863   4.234 -0.0322 -0.2051  0.2118
 1244SOL    HW1 4498   5.539   2.945   4.267  1.3391  0.5408  0.0204
 1244SOL    HW2 4499   5.633   2.833   4.306 -0.8300 -1.1958  0.4294
 1245SOL     OW 4500   2.928   3.408   2.106 -0.4516 -0.5296  0.0995
 1245SOL    HW1 4501   3.011   3.453   2.088 -1.5174  2.1642  1.3427
 1245SOL    HW2 4502   2.915   3.418   2.201 -1.6815 -1.9155  0.1279
 1246SOL     OW 4503   2.205   5.214   0.101 -0.4154  0.3754 -0.2044
 1246SOL    HW1 4504   2.271   5.146   0.081  0.4636  0.8613  0.9128
 1246SOL    HW2 4505   2.257   5.291   0.124 -1.3938  1.0046 -0.0772
 1247SOL     OW 4506   6.163   2.465   4.623 -0.0099  0.0275  0.2964
 1247SOL    HW1 4507   6.122   2.379   4.631 -0.9699  0.4658  0.2305
 1247SOL    HW2 4508   6.090   2.526   4.614  0.6761  0.7700 -0.4653
 1248SOL     OW 4509   6.998   1.993   0.999  0.0688 -0.2888 -0.2522
 1248SOL    HW1 4510   7.077   1.953   0.962  1.3806  0.8011  1.2307
 1248SOL    HW2 4511   6.953   1.922   1.043 -0.0480 -1.0164 -1.4983
 1249SOL     OW 4512   6.652   0.711   3.423 -0.3513  0.7441  0.5285
 1249SOL    HW1 4513   6.614   0.623   3.422  2.5886 -0.7037 -2.5355
 1249SOL    HW2 4514   6.576   0.769   3.417 -2.2919 -1.6522  0.1176
 1250SOL     OW 4515   1.370   4.603   5.088  0.0010 -0.3785 -0.0257
 1250SOL    HW1 4516   1.436   4.571   5.026 -0.3735 -0.4688 -0.3786
 1250SOL    HW2 4517   1.374   4.541   5.161  0.9310  0.1191  0.3722
 1251SOL     OW 4518   5.840   6.795   1.571  0.8037 -0.5741 -0.0242
 1251SOL    HW1 4519   5.859   6.740   1.494 -0.3512 -2.5439  1.0270
 1251SOL    HW2 4520   5.818   6.732   1.640  1.2629  1.1779  1.7755
 1252SOL     OW 4521   1.861   5.763   2.106  0.4536 -0.6826  0.7352
 1252SOL    HW1 4522   1.824   5.852   2.108  0.7466 -0.5185 -0.3389
 1252SOL    HW2 4523   1.954   5.776   2.091  0.4299 -1.1724  0.0962
 1253SOL     OW 4524   3.790   7.013   4.739 -0.6236 -0.3394  0.2439
 1253SOL    HW1 4525   3.807   7.094   4.787  0.8082  0.0786 -0.9034
 1253SOL    HW2 4526   3.859   6.953   4.768  0.2417 -0.0887 -1.2025
 1254SOL     OW 4527   2.463   0.769   2.802  0.2000  0.2362  0.2045
 1254SOL    HW1 4528   2.436   0.706   2.868 -0.7010 -0.3115 -0.6615
 1254SOL    HW2 4529   2.382   0.800   2.763  0.3954  3.8067  2.1979
 1255SOL     OW 4530   3.604   6.267   3.439 -0.0406  0.4207  0.0283
 1255SOL    HW1 4531   3.534   6.209   3.408 -1.1588  0.4801  2.2874
 1255SOL    HW2 4532   3.644   6.220   3.512  2.2586  0.4655 -1.0811
 1256SOL     OW 4533   4.980   4.055   4.568  0.4874 -0.5217 -0.3788
 1256SOL    HW1 4534   5.069   4.074   4.599  0.4462 -0.4003 -0.3380
 1256SOL    HW2 4535   4.928   4.047   4.648  0.3503 -0.0616 -0.4228
 1257SOL     OW 4536   3.086   5.785   5.053 -0.0103 -0.3547  0.1922
 1257SOL    HW1 4537   3.152   5.782   5.122  2.0916  0.5617 -1.6660
 1257SOL    HW2 4538   3.044   5.870   5.063  0.4199 -0.1456  0.2407
 1258SOL     OW 4539   1.198   2.742   3.702  0.2626 -0.1123  0.3500
 1258SOL    HW1 4540   1.252   2.818   3.680  0.3282  0.8630  3.4797
 1258SOL    HW2 4541   1.260   2.669   3.708  0.6902  0.2530  0.4102
 1259SOL     OW 4542   4.300   0.839   4.773 -0.3979 -0.8327 -0.3292
 1259SOL    HW1 4543   4.381   0.840   4.722 -0.5495 -0.1040 -0.5629
 1259SOL    HW2 4544   4.329   0.841   4.864 -0.1550 -0.7615 -0.4076
 1260SOL     OW 4545   2.363   5.808   1.082 -0.1597  0.1095 -0.4805
 1260SOL    HW1 4546   2.430   5.743   1.058  1.6797  1.6838  0.0876
 1260SOL    HW2 4547   2.367   5.811   1.178  0.6931  1.8734 -0.5289
 1261SOL     OW 4548   2.126   5.745   0.765 -0.8286 -0.4386  0.0490
 1261SOL    HW1 4549   2.135   5.691   0.844 -0.2839  1.8244  1.6328
 1261SOL    HW2 4550   2.049   5.799   0.782 -0.6264  0.1669 -0.9146
 1262SOL     OW 4551   3.614   1.397   3.793 -0.1240 -0.7400  0.0738
 1262SOL    HW1 4552   3.686   1.438   3.841 -0.7178 -0.0840  0.4112
 1262SOL    HW2 4553   3.642   1.401   3.701 -0.7909  1.7931 -0.0962
 1263SOL     OW 4554   0.771   2.504   2.798 -0.0475  0.5943 -0.0243
 1263SOL    HW1 4555   0.764   2.489   2.892  1.6775 -0.8185 -0.0726
 1263SOL    HW2 4556   0.863   2.524   2.783  0.1318 -1.1220 -1.6110
 1264SOL     OW 4557   1.878   0.963   2.891  0.1432 -0.1785  0.1622
 1264SOL    HW1 4558   1.950   0.921   2.939  1.1598  0.8907 -0.3655
 1264SOL    HW2 4559   1.835   0.891   2.845  1.5094 -0.7378 -0.3031
 1265SOL     OW 4560   1.700   3.064   2.307 -0.2102 -0.0374 -0.2525
 1265SOL    HW1 4561   1.743   3.042   2.390 -0.2893  1.6136  0.2580
 1265SOL    HW2 4562   1.616   3.018   2.310  0.5503 -1.4825 -0.2624
 1266SOL     OW 4563   2.424   6.129   3.679 -0.7517 -0.2886 -0.2190
 1266SOL    HW1 4564   2.343   6.122   3.729 -1.3383 -1.5944 -1.2887
 1266SOL    HW2 4565   2.473   6.049   3.701 -0.1156  0.0992 -0.1990
 1267SOL     OW 4566   3.838   3.537   1.130  0.2123 -0.1632 -0.7387
 1267SOL    HW1 4567   3.864   3.628   1.113 -0.9336  0.3687  0.1659
 1267SOL    HW2 4568   3.892   3.511   1.205  1.2019 -0.5704 -1.5647
 1268SOL     OW 4569   1.552   5.663   1.969 -0.0691  0.0793  0.2155
 1268SOL    HW1 4570   1.545   5.603   1.895 -0.4026 -0.1134  0.3987
 1268SOL    HW2 4571   1.548   5.750   1.930 -0.0336 -0.0207 -0.0109
 1269SOL     OW 4572   5.643   1.006   1.420  0.3241  0.5873  0.2622
 1269SOL    HW1 4573   5.681   1.083   1.461  1.3115  0.0114  0.4524
 1269SOL    HW2 4574   5.717   0.960   1.380 -0.5480  0.9112 -1.8624
 1270SOL     OW 4575   0.342   7.182   1.673  0.2134 -0.6815  0.1127
 1270SOL    HW1 4576   0.395   7.166   1.750 -0.1895 -4.6491 -0.2504
 1270SOL    HW2 4577   0.404   7.178   1.600  0.0878 -0.3422 -0.0178
 1271SOL     OW 4578   0.025   5.184   2.147  0.0854  0.4186 -0.2620
 1271SOL    HW1 4579   0.082   5.243   2.098 -0.8339  1.3035 -0.3034
 1271SOL    HW2 4580   0.074   5.163   2.226  0.5123  1.0885 -0.3389
 1272SOL     OW 4581   3.026   0.957   1.917  0.3256 -0.0103 -0.0124
 1272SOL    HW1 4582   3.101   0.948   1.859  0.4704  0.8248  0.0335
 1272SOL    HW2 4583   3.000   1.049   1.909 -1.9144 -0.6716 -1.5474
 1273SOL     OW 4584   5.216   3.513   2.427  0.2610  0.4097 -0.5134
 1273SOL    HW1 4585   5.201   3.458   2.503  0.2475  0.9390 -0.1277
 1273SOL    HW2 4586   5.312   3.518   2.418  0.2601  0.1954 -0.6455
 1274SOL     OW 4587   0.178   4.009   0.763 -0.2597 -0.1353  0.4400
 1274SOL    HW1 4588   0.200   3.923   0.729  0.3734 -0.6688  2.1149
 1274SOL    HW2 4589   0.207   4.007   0.855 -1.3356  1.4326  0.8498
 1275SOL     OW 4590   0.436   2.300   2.992  0.4723 -0.4742 -0.0546
 1275SOL    HW1 4591   0.480   2.233   2.940  2.5391 -0.0875  1.0486
 1275SOL    HW2 4592   0.353   2.262   3.017  1.4900 -2.5636  0.3339
 1276SOL     OW 4593   4.755   2.859   0.065  0.0482 -0.1313 -0.0335
 1276SOL    HW1 4594   4.711   2.871   0.150 -0.9255  2.0933 -0.7568
 1276SOL    HW2 4595   4.687   2.880   0.000  1.2492 -0.0153 -1.2992
 1277SOL     OW 4596   1.640   0.317   0.920  0.4998 -0.1408  0.7012
 1277SOL    HW1 4597   1.669   0.296   0.831  0.2927 -0.5793  0.7298
 1277SOL    HW2 4598   1.612   0.232   0.956 -1.2071  0.3075  0.5208
 1278SOL     OW 4599   6.734   1.851   4.386  0.1622  0.1709  0.6185
 1278SOL    HW1 4600   6.714   1.821   4.298  0.8752 -0.7411  0.7558
 1278SOL    HW2 4601   6.673   1.923   4.401  0.1195  0.4259 -0.6619
 1279SOL     OW 4602   7.034   4.264   4.130 -0.0365  0.6484 -0.2986
 1279SOL    HW1 4603   7.008   4.356   4.138 -0.0374  0.6456 -0.2692
 1279SOL    HW2 4604   7.069   4.257   4.041  0.5791  0.8304 -0.0747
 1280SOL     OW 4605   6.378   0.780   1.725 -0.6353  0.3877  0.2718
 1280SOL    HW1 4606   6.381   0.875   1.739  0.5203  0.6111 -1.2435
 1280SOL    HW2 4607   6.361   0.744   1.812  4.0615  1.7261  2.0190
 1281SOL     OW 4608   4.497   6.345   1.023 -0.3822  0.3021  0.5477
 1281SOL    HW1 4609   4.580   6.391   1.040 -0.4218  0.6507 -0.1547
 1281SOL    HW2 4610   4.431   6.414   1.025 -0.8722 -0.1497  2.4464
 1282SOL     OW 4611   5.536   7.012   4.623 -0.1031  0.3989 -0.9686
 1282SOL    HW1 4612   5.519   7.105   4.638 -1.0845 -0.1475  2.0779
 1282SOL    HW2 4613   5.623   6.997   4.659 -0.0715  0.0993 -1.1662
 1283SOL     OW 4614   4.610   5.499   0.719  0.6102 -0.2041 -0.0708
 1283SOL    HW1 4615   4.542   5.556   0.682  1.6279  1.4995  0.5659
 1283SOL    HW2 4616   4.568   5.413   0.725 -1.0314  0.4805 -0.9653
 1284SOL     OW 4617   1.735   7.053   4.705 -0.6835 -0.3621  0.0275
 1284SOL    HW1 4618   1.726   6.970   4.750  0.2066  0.5230  1.9324
 1284SOL    HW2 4619   1.657   7.058   4.648 -0.9637 -2.2605  0.1736
 1285SOL     OW 4620   6.545   3.875   3.398  0.8089 -0.1370 -0.5939
 1285SOL    HW1 4621   6.636   3.896   3.418  0.3467  1.7556 -0.2060
 1285SOL    HW2 4622   6.545   3.849   3.306  1.7264 -0.1464 -0.5980
 1286SOL     OW 4623   0.331   2.984   2.360  0.2872  0.7762 -0.3952
 1286SOL    HW1 4624   0.387   3.025   2.425 -1.1845  1.1887  0.6763
 1286SOL    HW2 4625   0.247   3.029   2.369 -0.3941 -0.2017 -1.5392
 1287SOL     OW 4626   5.208   5.980   1.676 -0.1064 -0.6152 -0.0015
 1287SOL    HW1 4627   5.265   5.999   1.751 -0.5966  1.2100 -0.0561
 1287SOL    HW2 4628   5.267   5.944   1.610  0.6854 -0.3416  0.5407
 1288SOL     OW 4629   5.066   7.067   1.393  0.0956 -0.7386  0.3187
 1288SOL    HW1 4630   5.158   7.085   1.410  0.4316 -1.4392 -0.7206
 1288SOL    HW2 4631   5.066   6.991   1.335 -1.0801  0.2411 -1.0158
 1289SOL     OW 4632   0.747   0.688   1.156  0.3266  0.2538  0.1257
 1289SOL    HW1 4633   0.771   0.632   1.082 -0.0508  0.6089 -0.2736
 1289SOL    HW2 4634   0.761   0.777   1.124 -1.4393  0.4807 -0.1167
 1290SOL     OW 4635   4.824   2.864   1.731 -0.5542 -0.3534  0.1011
 1290SOL    HW1 4636   4.848   2.904   1.815  0.3395 -0.8863  0.1086
 1290SOL    HW2 4637   4.839   2.770   1.744  1.9946 -0.2410 -1.3974
 1291SOL     OW 4638   0.587   5.360   2.682 -0.3457  0.6944 -0.1144
 1291SOL    HW1 4639   0.570   5.362   2.776 -1.3160 -1.0757 -0.2052
 1291SOL    HW2 4640   0.682   5.370   2.674 -0.1050 -0.4086  1.1382
 1292SOL     OW 4641   4.912   5.420   1.012 -0.1683 -0.0514  0.4119
 1292SOL    HW1 4642   4.842   5.485   1.012 -1.5896 -1.5302 -0.4795
 1292SOL    HW2 4643   4.921   5.393   1.103 -0.1942  0.6961  0.6451
 1293SOL     OW 4644   0.632   1.966   4.747 -0.2069 -0.1568  0.7163
 1293SOL    HW1 4645   0.692   1.930   4.813  0.1852  1.4558  1.2971
 1293SOL    HW2 4646   0.689   2.008   4.683 -0.6537  0.0856  0.4714
 1294SOL     OW 4647   3.079   4.909   0.117  0.2125  0.1421 -0.2245
 1294SOL    HW1 4648   3.084   4.959   0.198  1.9013  0.2011 -0.3307
 1294SOL    HW2 4649   3.037   4.826   0.141 -0.7191  0.7841  0.3715
 1295SOL     OW 4650   1.172   2.152   2.056  0.0072  0.1077  0.3834
 1295SOL    HW1 4651   1.172   2.205   1.977  2.8981 -0.1938  0.0982
 1295SOL    HW2 4652   1.086   2.111   2.057 -0.7436  1.4726 -1.6326
 1296SOL     OW 4653   5.079   4.179   4.925  0.1553  0.6649  0.1650
 1296SOL    HW1 4654   5.157   4.143   4.883 -0.0644  1.8001 -1.3100
 1296SOL    HW2 4655   5.028   4.102   4.950  0.7786 -0.0740 -0.7586
 1297SOL     OW 4656   7.014   3.007   3.807 -0.4369  0.3595 -0.1781
 1297SOL    HW1 4657   6.990   2.955   3.730 -1.3906  0.6876 -0.1108
 1297SOL    HW2 4658   6.947   2.986   3.872 -0.3172  0.9955  0.1555
 1298SOL     OW 4659   6.746   1.916   0.200 -0.2427 -0.4969  0.4500
 1298SOL    HW1 4660   6.691   1.895   0.125  0.2698 -0.1964 -0.0151
 1298SOL    HW2 4661   6.835   1.892   0.173  0.4763  2.5449 -0.2919
 1299SOL     OW 4662   1.166   1.370   4.754  0.1260 -0.3631  0.2308
 1299SOL    HW1 4663   1.089   1.359   4.810 -0.4921  5.2502  1.0505
 1299SOL    HW2 4664   1.240   1.364   4.815 -0.2529  1.1573  0.8998
 1300SOL     OW 4665   3.989   3.116   4.767  0.4298  0.3912 -0.1215
 1300SOL    HW1 4666   3.931   3.040   4.775  0.1065  0.6474  0.0185
 1300SOL    HW2 4667   3.943   3.186   4.813  2.4139 -0.2382  3.0636
 1301SOL     OW 4668   6.588   2.645   3.314 -0.0209  0.5475 -0.1386
 1301SOL    HW1 4669   6.521   2.642   3.246 -1.5302  0.4556  1.2825
 1301SOL    HW2 4670   6.549   2.599   3.389  1.6443  0.4755  0.7515
 1302SOL     OW 4671   3.805   5.422   0.362  0.2308 -0.1410  0.3345
 1302SOL    HW1 4672   3.822   5.331   0.339 -2.7550 -1.4943  2.7106
 1302SOL    HW2 4673   3.765   5.460   0.284  1.1935 -0.9272 -0.5676
 1303SOL     OW 4674   6.463   6.596   1.297  0.1378  0.5971 -0.0256
 1303SOL    HW1 4675   6.466   6.622   1.389 -0.9706  0.7545 -0.0139
 1303SOL    HW2 4676   6.479   6.677   1.248  0.9681  0.4684  0.0211
 1304SOL     OW 4677   6.154   3.138   1.088  0.4402 -0.7606 -0.1564
 1304SOL    HW1 4678   6.096   3.111   1.159 -0.4306 -0.3507 -0.6997
 1304SOL    HW2 4679   6.200   3.215   1.122 -0.9977  0.2893 -0.5159
 1305SOL     OW 4680   3.792   5.566   3.456  0.6055  0.1593  0.3640
 1305SOL    HW1 4681   3.835   5.620   3.390 -0.1117 -0.2626 -0.4653
 1305SOL    HW2 4682   3.854   5.495   3.473 -0.1356 -1.0166 -1.5830
 1306SOL     OW 4683   4.235   3.675   0.409  0.1440  0.4604 -0.2314
 1306SOL    HW1 4684   4.175   3.713   0.344 -1.1287  0.5998  0.9847
 1306SOL    HW2 4685   4.274   3.600   0.364  1.6354  2.2867 -2.2089
 1307SOL     OW 4686   2.870   3.119   0.902  0.2181 -0.1316  0.0452
 1307SOL    HW1 4687   2.783   3.156   0.914 -0.1208 -1.1334  0.8866
 1307SOL    HW2 4688   2.904   3.162   0.824 -1.1175  0.1104 -0.4362
 1308SOL     OW 4689   3.237   6.798   2.492 -0.1126  0.4267 -0.0482
 1308SOL    HW1 4690   3.266   6.882   2.527  0.0940 -0.5954  2.4152
 1308SOL    HW2 4691   3.311   6.739   2.507 -2.5177 -1.9430  5.2020
 1309SOL     OW 4692   1.010   1.824   0.589 -0.0181  0.5449 -0.2543
 1309SOL    HW1 4693   1.076   1.848   0.654 -0.4693  0.9624  0.0567
 1309SOL    HW2 4694   0.941   1.782   0.640 -0.1267  0.3843 -0.5360
 1310SOL     OW 4695   4.196   5.741   2.213 -0.1800 -0.7760  0.4180
 1310SOL    HW1 4696   4.178   5.660   2.261  0.0846 -1.2340 -0.2377
 1310SOL    HW2 4697   4.154   5.809   2.265  0.4189 -1.2042  1.5096
 1311SOL     OW 4698   3.284   6.062   0.965 -0.5087  0.5655  0.5994
 1311SOL    HW1 4699   3.352   6.090   1.026  0.1192  0.8201 -0.2035
 1311SOL    HW2 4700   3.329   6.006   0.902 -1.4352 -0.9375  1.2177
 1312SOL     OW 4701   7.138   6.438   3.930  0.1138 -0.4219 -0.3764
 1312SOL    HW1 4702   7.164   6.531   3.928  2.2755 -0.9587  0.1867
 1312SOL    HW2 4703   7.113   6.422   4.021 -1.8258 -0.0371 -0.8090
 1313SOL     OW 4704   4.798   0.048   2.238 -0.2986 -0.4218 -0.4498
 1313SOL    HW1 4705   4.705   0.028   2.229 -0.9224  1.7305  0.6592
 1313SOL    HW2 4706   4.822   0.006   2.321 -1.0020  1.2522  0.6481
 1314SOL     OW 4707   0.793   4.942   1.084 -0.0029  0.4619  0.4561
 1314SOL    HW1 4708   0.787   4.850   1.058 -1.6451  0.8106 -0.5146
 1314SOL    HW2 4709   0.881   4.950   1.121  1.6362 -0.6791 -2.7759
 1315SOL     OW 4710   1.901   0.312   0.077  0.0258 -0.1842 -0.2805
 1315SOL    HW1 4711   1.859   0.316  -0.009 -0.5324 -1.1345 -0.0718
 1315SOL    HW2 4712   1.943   0.397   0.088 -0.3017  0.1173 -1.2863
 1316SOL     OW 4713   3.753   2.635   4.761 -0.5108 -0.5325  0.1749
 1316SOL    HW1 4714   3.682   2.657   4.700 -0.2791  1.9260  0.6808
 1316SOL    HW2 4715   3.814   2.709   4.755  0.7870 -1.4335  1.5382
 1317SOL     OW 4716   0.071   4.309   3.069  0.0480 -0.6494  0.2357
 1317SOL    HW1 4717   0.112   4.356   3.141  0.9329 -1.5022  0.3071
 1317SOL    HW2 4718  -0.002   4.262   3.110 -2.4009  2.4273 -0.2105
 1318SOL     OW 4719   1.243   3.283   4.186 -0.5326  0.5143  0.4502
 1318SOL    HW1 4720   1.233   3.301   4.280 -0.1184 -2.5030  1.1854
 1318SOL    HW2 4721   1.267   3.190   4.182  1.1473  0.9480 -2.5792
 1319SOL     OW 4722   0.216   1.432   0.836  0.4470  0.0007  0.0926
 1319SOL    HW1 4723   0.199   1.382   0.916  0.1278  0.0483  0.0564
 1319SOL    HW2 4724   0.243   1.518   0.868  1.3058 -0.2859  0.1577
 1320SOL     OW 4725   5.020   1.760   2.663  0.2997  0.6018  0.7554
 1320SOL    HW1 4726   5.101   1.731   2.621 -0.2938 -0.6396  0.3922
 1320SOL    HW2 4727   5.027   1.855   2.667  0.7667  0.7074 -1.4079
 1321SOL     OW 4728   6.204   0.783   0.824  0.2477 -0.7717  0.1559
 1321SOL    HW1 4729   6.130   0.813   0.770  0.7214 -0.3265 -0.2642
 1321SOL    HW2 4730   6.272   0.849   0.809  1.1180 -1.7359 -0.3173
 1322SOL     OW 4731   1.623   5.614   2.222  0.7747  0.6705 -0.3594
 1322SOL    HW1 4732   1.614   5.646   2.133  0.5512 -0.1342 -0.6380
 1322SOL    HW2 4733   1.706   5.650   2.253  0.7615  1.1049 -0.8262
 1323SOL     OW 4734   5.800   4.511   3.300  0.1278  0.8244  0.2459
 1323SOL    HW1 4735   5.836   4.447   3.362 -2.3306  0.0824  1.0356
 1323SOL    HW2 4736   5.784   4.589   3.354  0.7911  1.2409 -0.1546
 1324SOL     OW 4737   0.074   4.151   3.430  0.1511  0.1890  0.1429
 1324SOL    HW1 4738   0.046   4.236   3.463  1.3927  0.8238 -0.3617
 1324SOL    HW2 4739   0.158   4.135   3.474  0.3281 -0.3800 -0.3872
 1325SOL     OW 4740   6.213   1.649   1.382  0.3963  0.2928 -0.1242
 1325SOL    HW1 4741   6.255   1.703   1.315 -2.7968  0.3524 -2.3096
 1325SOL    HW2 4742   6.241   1.687   1.465  3.7857  0.8053 -1.3235
 1326SOL     OW 4743   5.056   2.991   2.327  0.2602 -0.2313  0.1750
 1326SOL    HW1 4744   5.083   2.903   2.354  0.4676 -0.2342 -0.0370
 1326SOL    HW2 4745   5.045   2.985   2.232 -0.0727 -0.1167  0.2046
 1327SOL     OW 4746   5.495   1.244   3.909  0.4969  0.4635  0.4304
 1327SOL    HW1 4747   5.439   1.315   3.876 -0.8972 -1.2860 -1.1943
 1327SOL    HW2 4748   5.454   1.218   3.992 -0.8430 -0.4390 -0.4786
 1328SOL     OW 4749   1.825   1.327   2.193  0.5574 -0.2654  0.2304
 1328SOL    HW1 4750   1.899   1.292   2.242 -0.3834 -1.0451  1.1232
 1328SOL    HW2 4751   1.774   1.250   2.168 -0.3124  0.3025  0.2068
 1329SOL     OW 4752   6.899   2.559   2.328  0.5458 -0.9082 -0.3919
 1329SOL    HW1 4753   6.908   2.467   2.353  1.9625 -0.7540 -0.2711
 1329SOL    HW2 4754   6.810   2.581   2.352  0.3366 -2.1147  0.0363
 1330SOL     OW 4755   4.258   6.821   0.903 -0.1589 -0.3283 -0.9515
 1330SOL    HW1 4756   4.188   6.886   0.909  0.3759  0.2306 -0.7159
 1330SOL    HW2 4757   4.231   6.751   0.964 -0.8091 -0.4086 -1.3225
 1331SOL     OW 4758   5.085   1.832   3.199 -0.2752 -0.3380  0.8332
 1331SOL    HW1 4759   5.148   1.841   3.128 -1.2606 -0.4521 -0.0888
 1331SOL    HW2 4760   5.034   1.913   3.196 -1.2440 -0.9327  0.4524
 1332SOL     OW 4761   5.439   3.460   3.800 -0.0201  0.0002 -0.1701
 1332SOL    HW1 4762   5.463   3.369   3.820 -2.0181 -0.4248  0.4774
 1332SOL    HW2 4763   5.434   3.502   3.886  0.4627  0.6287 -0.4392
 1333SOL     OW 4764   3.635   3.687   3.481  0.0599 -0.9748 -0.5947
 1333SOL    HW1 4765   3.642   3.658   3.390 -1.2726 -1.0675 -0.6782
 1333SOL    HW2 4766   3.547   3.722   3.489 -0.3814 -2.3277  1.0392
 1334SOL     OW 4767   5.966   5.954   4.122  0.0746  0.2323 -0.0281
 1334SOL    HW1 4768   6.050   5.920   4.092  1.0439  1.4799  1.1574
 1334SOL    HW2 4769   5.954   5.913   4.208  0.8298  2.0952  1.0223
 1335SOL     OW 4770   2.551   1.685   3.685 -0.5928  0.2719  0.1450
 1335SOL    HW1 4771   2.561   1.607   3.739 -0.8591 -0.7192 -1.1890
 1335SOL    HW2 4772   2.501   1.745   3.740 -0.8676 -0.7053  1.0026
 1336SOL     OW 4773   4.865   0.736   2.469 -0.4252  0.0070  0.1950
 1336SOL    HW1 4774   4.957   0.760   2.462  0.5178 -2.3569  2.9669
 1336SOL    HW2 4775   4.838   0.720   2.378  1.5382  1.7632 -0.7844
 1337SOL     OW 4776   0.703   4.904   0.687  0.0802  0.2596  0.6260
 1337SOL    HW1 4777   0.670   4.832   0.741 -1.2504 -0.0761 -0.5676
 1337SOL    HW2 4778   0.624   4.941   0.647  0.7574  2.2382  1.0063
 1338SOL     OW 4779   5.697  -0.004   1.761 -0.6337  0.0913  0.3549
 1338SOL    HW1 4780   5.671   0.049   1.686 -0.8099 -1.9950 -1.1534
 1338SOL    HW2 4781   5.760   0.051   1.808  1.1011  0.7587 -2.4888
 1339SOL     OW 4782   7.201   1.866   0.873 -0.3388  0.9229  0.8814
 1339SOL    HW1 4783   7.205   1.785   0.925 -0.6298  0.4516  0.1880
 1339SOL    HW2 4784   7.214   1.837   0.783  0.3803  1.7590  0.7023
 1340SOL     OW 4785   2.419   5.943   3.287 -1.0348 -0.8416 -0.3104
 1340SOL    HW1 4786   2.458   6.003   3.351  0.1754 -1.1311 -0.7386
 1340SOL    HW2 4787   2.331   5.926   3.320  0.1378 -2.4268  2.3209
 1341SOL     OW 4788   0.712   4.299   1.136 -0.2243 -0.0770 -0.7636
 1341SOL    HW1 4789   0.634   4.285   1.189  0.0021 -1.1492 -0.6965
 1341SOL    HW2 4790   0.696   4.250   1.055  0.2361 -0.0470 -0.8802
 1342SOL     OW 4791   7.165   0.208   1.339 -0.3078  0.5376 -0.1390
 1342SOL    HW1 4792   7.177   0.302   1.350 -0.4556  0.6381 -0.7735
 1342SOL    HW2 4793   7.254   0.173   1.339 -0.1417  0.8952 -1.6240
 1343SOL     OW 4794   5.377   7.013   1.376 -0.3929  0.2993  0.0624
 1343SOL    HW1 4795   5.446   6.992   1.439 -0.5148  0.0024  0.1020
 1343SOL    HW2 4796   5.424   7.043   1.299 -0.2907  2.1364  0.8049
 1344SOL     OW 4797   1.994   2.349   2.617 -0.6360 -0.2036  0.0058
 1344SOL    HW1 4798   1.919   2.337   2.674 -2.2883  3.0040 -1.2257
 1344SOL    HW2 4799   2.018   2.441   2.629  1.4991 -0.4824 -1.5422
 1345SOL     OW 4800   1.200   6.373   4.114 -0.2800 -0.0640  0.2284
 1345SOL    HW1 4801   1.274   6.317   4.091  0.0164  0.3597  0.1375
 1345SOL    HW2 4802   1.182   6.352   4.205 -0.6320 -0.8219 -0.0058
 1346SOL     OW 4803   5.536   6.995   2.740 -0.2470  0.0082  0.2956
 1346SOL    HW1 4804   5.591   6.988   2.662 -1.8998 -1.5139 -0.8126
 1346SOL    HW2 4805   5.599   6.999   2.813  1.3267  0.3309 -1.0153
 1347SOL     OW 4806   1.242   5.105   3.020 -0.6037 -0.3694  0.2131
 1347SOL    HW1 4807   1.255   5.189   2.976  1.2003 -1.3556 -1.2897
 1347SOL    HW2 4808   1.154   5.078   2.995 -1.0984  0.9308  0.4904
 1348SOL     OW 4809   3.333   3.149   4.329 -0.0009 -0.0718 -0.0719
 1348SOL    HW1 4810   3.404   3.198   4.369 -1.1982  0.9346  0.8917
 1348SOL    HW2 4811   3.281   3.215   4.283 -0.4839 -0.7413 -0.5092
 1349SOL     OW 4812   2.657   3.396   3.398  0.0403  0.4273  0.2748
 1349SOL    HW1 4813   2.707   3.374   3.319 -1.3017  0.4592 -0.6117
 1349SOL    HW2 4814   2.666   3.320   3.455  0.0012 -0.1016 -0.4233
 1350SOL     OW 4815   1.806   3.470   2.069 -0.5243  0.4405 -0.0925
 1350SOL    HW1 4816   1.800   3.561   2.098 -1.2354  0.3684  0.0059
 1350SOL    HW2 4817   1.742   3.424   2.123 -0.9215  0.0682 -0.8614
 1351SOL     OW 4818   1.775   3.240   4.643  0.2556 -0.0148 -0.2458
 1351SOL    HW1 4819   1.700   3.231   4.585  0.2779  0.0164 -0.2793
 1351SOL    HW2 4820   1.850   3.219   4.588  0.1633 -1.5567  0.1528
 1352SOL     OW 4821   6.975   2.736   2.111  0.0499 -0.2532  0.6640
 1352SOL    HW1 4822   6.963   2.676   2.185  1.4377 -0.8090  0.4691
 1352SOL    HW2 4823   6.936   2.690   2.036  0.8477 -0.8030  0.5734
 1353SOL     OW 4824   6.029   2.468   0.834  0.2948  0.0792  0.0903
 1353SOL    HW1 4825   6.015   2.456   0.928  0.3750  1.3135  0.2728
 1353SOL    HW2 4826   6.104   2.411   0.814 -0.4186 -1.0573  0.5272
 1354SOL     OW 4827   6.161   2.876   1.818  0.0249  0.5442 -0.1315
 1354SOL    HW1 4828   6.217   2.853   1.892 -0.8111 -0.0813  0.3216
 1354SOL    HW2 4829   6.210   2.943   1.770  1.8064 -1.0105 -0.5638
 1355SOL     OW 4830   6.959   1.815   3.838 -0.2877 -0.1885 -0.3903
 1355SOL    HW1 4831   6.995   1.873   3.906  0.7856 -1.4826  0.2014
 1355SOL    HW2 4832   7.032   1.756   3.817 -1.4576 -1.5672 -0.6830
 1356SOL     OW 4833   6.289   4.853   3.819 -0.2793 -0.0370  0.0290
 1356SOL    HW1 4834   6.246   4.870   3.736 -0.2740  0.7303  0.1720
 1356SOL    HW2 4835   6.301   4.758   3.822 -0.7521 -0.1177 -0.6031
 1357SOL     OW 4836   6.391   6.718   0.608 -0.4613  0.3408 -0.1758
 1357SOL    HW1 4837   6.391   6.732   0.514  0.3100 -2.6662 -0.7160
 1357SOL    HW2 4838   6.476   6.751   0.637 -0.0057 -0.2551 -0.8183
 1358SOL     OW 4839   2.242   7.103   4.763  0.1368  0.2657 -0.5308
 1358SOL    HW1 4840   2.296   7.181   4.749 -0.4966  0.8022  0.0044
 1358SOL    HW2 4841   2.164   7.135   4.808 -0.5433 -0.5338 -1.1165
 1359SOL     OW 4842   2.305   2.525   4.385  0.2156  0.4361  0.1177
 1359SOL    HW1 4843   2.231   2.484   4.340 -0.2709 -1.1653  2.2223
 1359SOL    HW2 4844   2.275   2.533   4.476  3.3576 -2.3066  1.5754
 1360SOL     OW 4845   2.560   6.153   0.054  0.8091  0.2301 -0.8451
 1360SOL    HW1 4846   2.540   6.066   0.020  1.3520  0.1069 -0.8554
 1360SOL    HW2 4847   2.502   6.212   0.006  0.2318 -0.1533 -0.6305
 1361SOL     OW 4848   6.569   5.946   1.221 -0.3472  0.3833  0.2530
 1361SOL    HW1 4849   6.527   5.942   1.135  1.4141 -1.6791 -0.6100
 1361SOL    HW2 4850   6.655   5.984   1.203  0.0104 -0.0001  1.1201
 1362SOL     OW 4851   3.617   3.776   0.810 -0.0415 -0.0075  0.2334
 1362SOL    HW1 4852   3.639   3.708   0.746 -0.1841  0.5174 -0.3800
 1362SOL    HW2 4853   3.657   3.855   0.775  0.5191  0.1423  1.1788
 1363SOL     OW 4854   2.385   6.417   4.671  0.2946  0.3003 -0.1123
 1363SOL    HW1 4855   2.405   6.324   4.658  0.7327  0.0027  2.2787
 1363SOL    HW2 4856   2.469   6.457   4.693  0.0428  1.2184 -0.7713
 1364SOL     OW 4857   0.250   0.959   5.040  0.2240 -0.4266 -0.4268
 1364SOL    HW1 4858   0.264   0.946   4.946  0.7213 -1.4919 -0.2177
 1364SOL    HW2 4859   0.252   0.871   5.077  3.8499  0.1332  1.1140
 1365SOL     OW 4860   1.181   5.744   4.730  0.0208 -0.3060 -0.0106
 1365SOL    HW1 4861   1.223   5.830   4.724  1.0809 -0.7968  0.1770
 1365SOL    HW2 4862   1.133   5.747   4.812 -1.9058  0.9281 -1.0975
 1366SOL     OW 4863   1.744   5.789   1.257 -0.5486 -0.1763 -0.7864
 1366SOL    HW1 4864   1.809   5.719   1.263 -0.2068  0.1421 -0.8176
 1366SOL    HW2 4865   1.712   5.800   1.347  0.8898  1.0565 -0.4015
 1367SOL     OW 4866   2.981   6.820   2.730  0.3882 -0.3914  0.3956
 1367SOL    HW1 4867   3.052   6.864   2.776 -0.1740  0.3361  0.5746
 1367SOL    HW2 4868   2.957   6.747   2.787 -0.6575  0.8012  1.5528
 1368SOL     OW 4869   5.093   2.851   2.093  0.6544 -0.7290 -0.3004
 1368SOL    HW1 4870   5.067   2.766   2.057  1.6631 -0.4822 -1.6961
 1368SOL    HW2 4871   5.062   2.914   2.028  2.1191 -0.2354 -0.5480
 1369SOL     OW 4872   5.336   4.848   0.945  0.3009  0.2001 -0.2006
 1369SOL    HW1 4873   5.281   4.909   0.994 -0.1118  1.7974 -2.4844
 1369SOL    HW2 4874   5.395   4.904   0.895  0.9912 -1.3386 -1.1836
 1370SOL     OW 4875   4.385   1.000   1.787  0.6097  0.3115 -0.6797
 1370SOL    HW1 4876   4.400   1.012   1.693  1.1828  2.4251 -0.3807
 1370SOL    HW2 4877   4.367   0.907   1.797  1.4628 -0.1378 -2.7581
 1371SOL     OW 4878   2.678   1.352   2.365  0.0304 -0.1827 -0.3152
 1371SOL    HW1 4879   2.767   1.318   2.356 -0.2067 -0.9139 -0.0014
 1371SOL    HW2 4880   2.631   1.316   2.290 -0.6400 -1.9821  0.8999
 1372SOL     OW 4881   4.170   4.124   0.624  0.7952  0.6921  0.0135
 1372SOL    HW1 4882   4.153   4.034   0.651  0.6953  0.2317 -1.5045
 1372SOL    HW2 4883   4.248   4.150   0.673 -0.2194  0.4392  1.8596
 1373SOL     OW 4884   5.783   6.717   3.620  0.3448 -0.0738  0.4263
 1373SOL    HW1 4885   5.724   6.786   3.591 -0.4039 -0.6046  0.6768
 1373SOL    HW2 4886   5.754   6.696   3.709  1.0060 -0.2329  0.6099
 1374SOL     OW 4887   3.584   4.619   1.114 -0.9261 -0.5531  0.0495
 1374SOL    HW1 4888   3.594   4.524   1.120  0.6706 -0.3510  1.9460
 1374SOL    HW2 4889   3.668   4.654   1.146 -0.9674  1.5145 -1.8128
 1375SOL     OW 4890   6.355   6.804   4.953  0.1590 -0.1814  0.4323
 1375SOL    HW1 4891   6.361   6.711   4.931  0.0290  0.0282 -0.5091
 1375SOL    HW2 4892   6.444   6.826   4.982  0.6991 -0.1642 -1.1462
 1376SOL     OW 4893   6.311   2.249   3.069 -0.6616 -0.5324 -0.4312
 1376SOL    HW1 4894   6.406   2.233   3.063 -0.6098 -0.7850  0.8368
 1376SOL    HW2 4895   6.303   2.344   3.074 -0.4733 -0.5149 -0.4374
 1377SOL     OW 4896   1.087   4.084   3.890  0.2216  0.1531  0.3815
 1377SOL    HW1 4897   1.122   4.166   3.856 -0.4642  0.3934  0.2469
 1377SOL    HW2 4898   1.162   4.040   3.929  1.0854 -0.2159 -1.5988
 1378SOL     OW 4899   2.553   0.668   2.136  0.0305 -0.2692 -0.9186
 1378SOL    HW1 4900   2.535   0.744   2.080  0.5040 -0.0656 -0.8067
 1378SOL    HW2 4901   2.631   0.628   2.097  0.3258 -0.1599 -0.4426
 1379SOL     OW 4902   0.423   1.986   4.329  0.2480  0.3995 -0.1902
 1379SOL    HW1 4903   0.369   1.916   4.294  0.7020  1.4443 -3.3076
 1379SOL    HW2 4904   0.513   1.960   4.307  0.8654 -0.0563  2.5658
 1380SOL     OW 4905   5.440   3.779   2.368 -0.3770  0.5722 -0.1405
 1380SOL    HW1 4906   5.501   3.840   2.327 -0.7558  1.2139  0.2301
 1380SOL    HW2 4907   5.403   3.729   2.295  2.7220 -1.9639 -0.2345
 1381SOL     OW 4908   3.422   1.741   3.736  0.1370 -0.3375 -0.0262
 1381SOL    HW1 4909   3.433   1.708   3.825  0.5265  0.8083  0.3732
 1381SOL    HW2 4910   3.444   1.666   3.680 -0.9073 -1.3093  0.8243
 1382SOL     OW 4911   3.583   3.041   1.526 -0.6216 -0.2048 -0.5841
 1382SOL    HW1 4912   3.500   3.085   1.507 -0.1029  0.9652 -0.2501
 1382SOL    HW2 4913   3.558   2.961   1.571 -1.5450  0.5445  0.2839
 1383SOL     OW 4914   1.343   3.782   1.874 -0.0969  0.1412 -0.4060
 1383SOL    HW1 4915   1.305   3.701   1.841 -1.1325  0.4667 -0.0432
 1383SOL    HW2 4916   1.335   3.775   1.969  0.5467  0.3250 -0.3304
 1384SOL     OW 4917   0.603   4.578   0.743 -0.5356 -0.1218  0.2636
 1384SOL    HW1 4918   0.531   4.518   0.726 -1.0967  0.2496  1.2391
 1384SOL    HW2 4919   0.682   4.530   0.718 -0.8684 -1.7048  2.0269
 1385SOL     OW 4920   5.772   7.068   4.700  0.6973 -0.0848  0.2933
 1385SOL    HW1 4921   5.855   7.116   4.704  1.6048 -1.4541 -0.8913
 1385SOL    HW2 4922   5.782   6.997   4.762  0.5692 -0.4819 -0.1335
 1386SOL     OW 4923   0.821   6.303   1.285  0.1972 -0.1877  0.0968
 1386SOL    HW1 4924   0.809   6.224   1.233  0.8835 -1.4588  1.7577
 1386SOL    HW2 4925   0.741   6.353   1.273 -0.9240 -1.8711  0.1801
 1387SOL     OW 4926   3.556   3.391   2.650 -0.1657 -0.0996 -0.0852
 1387SOL    HW1 4927   3.627   3.429   2.702 -1.2073  0.4773  0.9698
 1387SOL    HW2 4928   3.570   3.425   2.561  1.6163 -1.0571 -0.2148
 1388SOL     OW 4929   2.503   2.002   2.334  0.1734 -0.0148  0.0431
 1388SOL    HW1 4930   2.528   2.002   2.427  1.5320 -3.7692 -0.1487
 1388SOL    HW2 4931   2.409   2.020   2.335  0.2086  0.3036  2.1047
 1389SOL     OW 4932   6.244   6.213   4.729 -0.0585 -0.3994  0.6123
 1389SOL    HW1 4933   6.269   6.127   4.694  0.2010 -0.2279  0.3755
 1389SOL    HW2 4934   6.285   6.276   4.670  1.0964 -0.0843  1.7058
 1390SOL     OW 4935   1.127   2.081   0.489  0.1022 -0.4951  0.2474
 1390SOL    HW1 4936   1.123   2.101   0.395  0.9438  0.2280  0.3581
 1390SOL    HW2 4937   1.071   2.004   0.499 -0.8164  0.0197 -0.6856
 1391SOL     OW 4938   0.529   1.797   3.528 -0.0356 -0.1372  0.0030
 1391SOL    HW1 4939   0.597   1.849   3.485 -0.1001 -0.7646 -0.8783
 1391SOL    HW2 4940   0.566   1.773   3.612 -0.4919  2.4145  1.0095
 1392SOL     OW 4941   5.002   3.522   2.789  0.4763 -0.7852  0.4367
 1392SOL    HW1 4942   4.910   3.507   2.807  0.4671  0.6071  1.8205
 1392SOL    HW2 4943   5.003   3.585   2.717  0.2528  0.6534  1.6381
 1393SOL     OW 4944   6.535   4.541   5.079  0.2249 -0.0940 -0.0641
 1393SOL    HW1 4945   6.508   4.493   5.001 -0.3634  0.2115 -0.0519
 1393SOL    HW2 4946   6.476   4.616   5.083  0.2355 -0.1175  0.6865
 1394SOL     OW 4947   6.425   4.646   2.610 -0.1185 -0.5175  0.8217
 1394SOL    HW1 4948   6.449   4.707   2.679 -0.2879 -1.5907  1.8533
 1394SOL    HW2 4949   6.499   4.651   2.548 -0.8330  1.8536  0.0384
 1395SOL     OW 4950   4.191   4.514   0.797  0.3700  0.2794  0.0340
 1395SOL    HW1 4951   4.159   4.448   0.859 -0.3359  0.2149 -0.3922
 1395SOL    HW2 4952   4.255   4.467   0.743 -0.4944 -0.2094 -0.5991
 1396SOL     OW 4953   5.057   0.608   4.196  0.4090  0.1060 -0.1646
 1396SOL    HW1 4954   5.083   0.518   4.175 -1.0412 -0.5206  0.5591
 1396SOL    HW2 4955   4.966   0.614   4.167  0.2255  1.0756  0.5468
 1397SOL     OW 4956   2.002   4.055   3.967 -0.5666 -0.2329  0.3602
 1397SOL    HW1 4957   2.020   4.144   3.936  3.0695 -0.8235  0.3476
 1397SOL    HW2 4958   2.053   4.046   4.047  0.5894 -2.8144 -0.5651
 1398SOL     OW 4959   1.866   2.241   1.989  0.0014 -0.0630  0.5080
 1398SOL    HW1 4960   1.903   2.153   1.990  2.5107  0.9325  0.5118
 1398SOL    HW2 4961   1.936   2.297   2.021 -1.1200  2.1069 -0.6471
 1399SOL     OW 4962   0.192   3.481   3.832  0.1972  0.3489  0.2057
 1399SOL    HW1 4963   0.282   3.507   3.852  1.5262 -3.1781 -0.4056
 1399SOL    HW2 4964   0.174   3.409   3.893 -1.3034 -0.6061 -1.2979
 1400SOL     OW 4965   0.244   5.467   4.704 -0.0021  0.4525 -0.0555
 1400SOL    HW1 4966   0.283   5.438   4.786 -0.7030 -0.0442  0.1120
 1400SOL    HW2 4967   0.294   5.420   4.636  0.1986  0.4244  0.1107
 1401SOL     OW 4968   2.967   5.547   3.877  0.6434 -0.4043 -0.2528
 1401SOL    HW1 4969   2.903   5.515   3.940  0.2565 -0.1471 -0.5130
 1401SOL    HW2 4970   2.915   5.589   3.808  1.0185 -1.2055 -1.0539
 1402SOL     OW 4971   2.986   3.283   3.460 -0.1793  0.5878 -0.2373
 1402SOL    HW1 4972   3.014   3.204   3.414 -3.2849 -1.1544  0.6377
 1402SOL    HW2 4973   3.017   3.355   3.404  3.3304 -1.0948 -0.7253
 1403SOL     OW 4974   1.682   4.187   0.547 -0.4846  0.5455  0.3734
 1403SOL    HW1 4975   1.680   4.263   0.604 -2.4169  0.2772  0.7480
 1403SOL    HW2 4976   1.662   4.221   0.459 -1.3146  0.5055  0.5352
 1404SOL     OW 4977   0.226   3.618   2.851 -0.7884  0.0651 -0.6313
 1404SOL    HW1 4978   0.215   3.527   2.879  0.7974 -0.7746 -2.5090
 1404SOL    HW2 4979   0.252   3.612   2.759 -0.8729  2.4505 -0.8785
 1405SOL     OW 4980   0.681   2.879   1.433  0.3441 -0.6129 -0.1113
 1405SOL    HW1 4981   0.643   2.967   1.442 -2.4523 -1.5377 -1.7593
 1405SOL    HW2 4982   0.707   2.855   1.522  0.2032  1.4469  0.5366
 1406SOL     OW 4983   4.762   2.605  -0.012 -0.2718  0.3405 -0.0313
 1406SOL    HW1 4984   4.671   2.575  -0.012 -0.7345  1.5343  1.9771
 1406SOL    HW2 4985   4.758   2.692   0.028  1.6526  0.8433 -0.8238
 1407SOL     OW 4986   1.689   5.920   4.254  0.1103  1.2266 -0.6061
 1407SOL    HW1 4987   1.775   5.960   4.267  0.5716  0.4212 -1.1246
 1407SOL    HW2 4988   1.663   5.947   4.165 -1.5677  3.9935  0.5855
 1408SOL     OW 4989   0.073   6.450   0.181 -0.1542 -0.1216 -0.1233
 1408SOL    HW1 4990   0.128   6.467   0.105  0.4095 -1.7253 -0.0960
 1408SOL    HW2 4991   0.082   6.357   0.198 -0.9537  0.0395  1.3937
 1409SOL     OW 4992   0.434   4.932   2.352 -0.3633 -0.8912 -0.4164
 1409SOL    HW1 4993   0.344   4.947   2.379 -1.0402 -1.9048 -1.9457
 1409SOL    HW2 4994   0.475   5.019   2.355 -1.5052 -0.3461 -0.1389
 1410SOL     OW 4995   6.838   4.297   3.365 -0.4974 -0.0015  0.6161
 1410SOL    HW1 4996   6.814   4.212   3.328  1.1770  0.5790 -2.0778
 1410SOL    HW2 4997   6.906   4.276   3.429 -0.0086 -0.7018 -0.1110
 1411SOL     OW 4998   3.628   4.337   3.516 -0.1760 -0.2002  0.3630
 1411SOL    HW1 4999   3.605   4.429   3.510 -1.7917 -0.6277 -0.4896
 1411SOL    HW2 5000   3.676   4.319   3.435  2.1717  0.3765  1.5437
 1412SOL     OW 5001   3.246   0.400   3.675 -0.0228  0.0210 -0.1599
 1412SOL    HW1 5002   3.206   0.340   3.738  0.1261  0.1038  0.0161
 1412SOL    HW2 5003   3.187   0.401   3.600 -0.9627  1.0327  0.5621
 1413SOL     OW 5004   2.855   5.723   2.408  0.4067  0.0717 -0.1200
 1413SOL    HW1 5005   2.870   5.747   2.499 -1.2547  1.0824 -0.0613
 1413SOL    HW2 5006   2.930   5.669   2.384  1.3807  0.6247  1.5336
 1414SOL     OW 5007   1.703   3.431   4.830 -0.1289 -0.0878  0.0976
 1414SOL    HW1 5008   1.741   3.402   4.913 -0.7979  0.5120  0.6159
 1414SOL    HW2 5009   1.721   3.358   4.769  1.2445 -0.1025  0.4976
 1415SOL     OW 5010   3.611   1.686   4.617 -0.2834  0.3176 -0.0883
 1415SOL    HW1 5011   3.649   1.763   4.574  0.0473 -0.2004 -0.7438
 1415SOL    HW2 5012   3.549   1.722   4.680  0.0757  1.1286 -0.1894
 1416SOL     OW 5013   1.776   0.294   0.360 -0.8254  0.0628 -0.4775
 1416SOL    HW1 5014   1.712   0.365   0.368  0.3160  1.4157 -2.3845
 1416SOL    HW2 5015   1.834   0.322   0.289  2.1772 -0.8284  1.4011
 1417SOL     OW 5016   7.174   5.593   4.471  0.3541  0.1350 -0.0710
 1417SOL    HW1 5017   7.219   5.516   4.435 -1.1823  0.1941 -2.3232
 1417SOL    HW2 5018   7.206   5.666   4.419  0.1025  0.6842  0.5360
 1418SOL     OW 5019   3.610   0.075   0.048 -0.5235  0.1274  0.1665
 1418SOL    HW1 5020   3.651   0.161   0.041 -0.4832  0.0838 -0.1234
 1418SOL    HW2 5021   3.523   0.086   0.009 -0.6292  0.1119  0.3960
 1419SOL     OW 5022   3.339   3.784   3.005 -0.0914 -0.1060  0.0712
 1419SOL    HW1 5023   3.433   3.770   2.998  0.0339  0.5425  0.4482
 1419SOL    HW2 5024   3.312   3.732   3.081  0.1034  0.3605  0.4649
 1420SOL     OW 5025   1.017   4.237   2.148  0.4721  0.6861  0.4031
 1420SOL    HW1 5026   1.041   4.157   2.193 -0.7248 -0.0503 -0.2105
 1420SOL    HW2 5027   1.075   4.241   2.072 -0.2072 -0.2182 -0.1861
 1421SOL     OW 5028   6.810   6.704   4.887  0.4147 -0.1138 -0.2399
 1421SOL    HW1 5029   6.769   6.726   4.804  0.6441  0.0288 -0.3176
 1421SOL    HW2 5030   6.876   6.639   4.865  0.9710  0.4503 -0.2859
 1422SOL     OW 5031   0.731   0.358   0.678  0.5656  0.4388  0.6267
 1422SOL    HW1 5032   0.797   0.324   0.739  0.7947  0.1825  0.2359
 1422SOL    HW2 5033   0.768   0.442   0.649 -0.0873  1.1338  1.7366
 1423SOL     OW 5034   4.445   5.084   3.005 -0.1031 -0.2469  0.0523
 1423SOL    HW1 5035   4.464   4.990   3.002  0.5659 -0.0947 -0.7744
 1423SOL    HW2 5036   4.480   5.112   3.090 -2.0035 -1.0670  1.1824
 1424SOL     OW 5037   6.095   5.726   0.896 -0.3220 -0.1204 -0.1251
 1424SOL    HW1 5038   6.032   5.796   0.910 -0.0350  0.0462  0.3694
 1424SOL    HW2 5039   6.180   5.764   0.921 -0.1326 -0.5672 -0.0622
 1425SOL     OW 5040   5.228   4.780   0.237 -0.2269  0.1164 -0.6261
 1425SOL    HW1 5041   5.317   4.788   0.272  0.8157  0.4497 -3.0917
 1425SOL    HW2 5042   5.210   4.686   0.238  1.1250 -0.2085 -2.1283
 1426SOL     OW 5043   4.940   0.128   4.954  0.3019  0.3066  0.1432
 1426SOL    HW1 5044   4.926   0.163   4.866  0.6132 -0.9669 -0.4367
 1426SOL    HW2 5045   5.015   0.177   4.987  1.2469 -0.3366 -0.9703
 1427SOL     OW 5046   7.043   2.532   2.860  0.1299 -0.3930 -0.6075
 1427SOL    HW1 5047   7.036   2.604   2.923  0.8203  0.0110 -0.9804
 1427SOL    HW2 5048   7.009   2.456   2.907 -1.6008  0.3666 -0.5610
 1428SOL     OW 5049   4.078   6.160   3.690 -0.0602 -0.4235 -0.0462
 1428SOL    HW1 5050   4.093   6.091   3.626 -1.0986 -1.6197  0.9657
 1428SOL    HW2 5051   4.160   6.210   3.691  0.4136 -1.1348 -1.3768
 1429SOL     OW 5052   0.157   0.287   1.667  0.1075  0.2431 -0.7225
 1429SOL    HW1 5053   0.236   0.273   1.719  1.0918 -0.9899 -2.4363
 1429SOL    HW2 5054   0.114   0.202   1.665 -0.0492  0.3349 -1.6776
 1430SOL     OW 5055   3.312   2.276   2.913  0.1909 -0.1968  0.2343
 1430SOL    HW1 5056   3.327   2.202   2.854  0.5311 -1.1936  1.5001
 1430SOL    HW2 5057   3.400   2.300   2.944 -0.0168 -0.0261  0.7056
 1431SOL     OW 5058   1.926   1.810   0.174  0.4650  0.1418  0.2318
 1431SOL    HW1 5059   2.001   1.852   0.132 -0.4577  1.3675 -0.2481
 1431SOL    HW2 5060   1.916   1.727   0.129  0.6334  0.6353 -0.7400
 1432SOL     OW 5061   6.057   4.782   1.751 -0.0894  0.2809 -0.7305
 1432SOL    HW1 5062   5.981   4.815   1.703  1.4149  2.1572 -1.9922
 1432SOL    HW2 5063   6.111   4.740   1.684 -0.0213 -1.0761  0.1534
 1433SOL     OW 5064   4.331   3.383   3.757  0.2436 -0.2896 -0.3977
 1433SOL    HW1 5065   4.297   3.374   3.846  1.6672  1.0392  0.3365
 1433SOL    HW2 5066   4.299   3.306   3.711 -0.9249 -0.7687  1.1274
 1434SOL     OW 5067   5.669   1.402   0.513 -0.6017 -0.2990 -0.1514
 1434SOL    HW1 5068   5.609   1.328   0.501 -0.1601 -0.8931  1.1537
 1434SOL    HW2 5069   5.756   1.364   0.506 -0.3673  0.2441 -0.2508
 1435SOL     OW 5070   2.937   2.750   0.645 -0.1892 -0.2838 -0.2023
 1435SOL    HW1 5071   2.991   2.813   0.598  1.1313 -1.6631 -0.6293
 1435SOL    HW2 5072   2.943   2.775   0.737 -1.2747  1.3315 -0.5382
 1436SOL     OW 5073   6.564   2.647   2.728 -0.0942  0.1317 -0.5849
 1436SOL    HW1 5074   6.524   2.731   2.706  0.7716  0.2371 -1.8677
 1436SOL    HW2 5075   6.492   2.593   2.760 -0.6849  1.3056  0.1001
 1437SOL     OW 5076   0.722   5.303   2.116 -0.4861  0.5627 -0.2166
 1437SOL    HW1 5077   0.809   5.276   2.143 -0.5854  1.5578  1.1910
 1437SOL    HW2 5078   0.728   5.399   2.108 -1.3315  0.5957 -0.5828
 1438SOL     OW 5079   2.388   3.412   0.505 -0.1796  0.0171  0.5552
 1438SOL    HW1 5080   2.310   3.425   0.451 -1.2263  1.2552  2.2437
 1438SOL    HW2 5081   2.403   3.498   0.546  1.5269 -0.4465  0.9902
 1439SOL     OW 5082   0.900   3.651   4.219  0.2553  0.1205 -0.9748
 1439SOL    HW1 5083   0.847   3.691   4.288  1.0693  0.4565 -0.5286
 1439SOL    HW2 5084   0.920   3.563   4.251 -0.5803 -0.2513 -1.4455
 1440SOL     OW 5085   0.071   2.558   2.713 -0.8885  1.0118  0.2030
 1440SOL    HW1 5086  -0.021   2.544   2.737 -0.6665 -1.5808 -0.2165
 1440SOL    HW2 5087   0.120   2.500   2.771  0.1667 -0.4846 -2.0447
 1441SOL     OW 5088   4.085   7.176   2.307 -0.4189 -0.5050 -0.1315
 1441SOL    HW1 5089   4.088   7.159   2.213 -1.3009  2.3420 -0.7735
 1441SOL    HW2 5090   4.155   7.240   2.323 -0.2588 -0.9655  1.1688
 1442SOL     OW 5091   0.958   4.588   0.901  0.7141  0.1451  0.3497
 1442SOL    HW1 5092   1.043   4.553   0.873  0.6179  0.5642 -0.4633
 1442SOL    HW2 5093   0.894   4.537   0.853  0.5402  0.6989 -0.0074
 1443SOL     OW 5094   0.939   2.930   0.187 -0.4733  0.4280  0.0801
 1443SOL    HW1 5095   0.917   2.986   0.262  0.5356  0.3023  0.4906
 1443SOL    HW2 5096   0.854   2.899   0.155 -0.8923 -0.4822  1.9259
 1444SOL     OW 5097   4.454   2.747   2.313  0.2190  0.5658  0.2539
 1444SOL    HW1 5098   4.444   2.782   2.224 -0.3440  0.1723  0.1589
 1444SOL    HW2 5099   4.466   2.653   2.300 -0.1533  0.4708  0.6147
 1445SOL     OW 5100   5.267   4.221   1.335 -0.0708 -0.1272 -0.7583
 1445SOL    HW1 5101   5.312   4.144   1.299 -2.2574 -1.5201 -0.6598
 1445SOL    HW2 5102   5.229   4.265   1.258  2.1030  1.5874 -0.9533
 1446SOL     OW 5103   5.434   3.649   2.632 -0.6800  0.6949 -0.4738
 1446SOL    HW1 5104   5.441   3.553   2.634  0.7884  0.7735  1.2090
 1446SOL    HW2 5105   5.462   3.674   2.544  1.9755 -0.3025 -0.0078
 1447SOL     OW 5106   6.035   1.561   3.301  0.3235 -0.1287  0.2036
 1447SOL    HW1 5107   6.041   1.655   3.286 -1.5481 -0.0770 -0.5835
 1447SOL    HW2 5108   6.025   1.552   3.396  2.0157  0.3229  0.4507
 1448SOL     OW 5109   3.015   3.796   2.730 -0.4120 -0.1070 -0.0765
 1448SOL    HW1 5110   3.067   3.717   2.751 -0.9522 -0.4728 -0.0918
 1448SOL    HW2 5111   2.940   3.791   2.790 -0.8179  0.0211 -0.5692
 1449SOL     OW 5112   6.569   1.440   0.546  0.5124  0.0698 -0.0831
 1449SOL    HW1 5113   6.494   1.498   0.535  0.8139  0.4084 -0.3573
 1449SOL    HW2 5114   6.637   1.495   0.583  0.3465 -0.4485  1.0589
 1450SOL     OW 5115   0.484   6.437   0.912 -0.2538  0.0059 -0.2650
 1450SOL    HW1 5116   0.440   6.384   0.978  0.1948  1.1600  1.0072
 1450SOL    HW2 5117   0.422   6.441   0.839 -1.0061 -0.8145  0.3090
 1451SOL     OW 5118   6.051   3.860   1.784  0.2057  0.1251 -0.3536
 1451SOL    HW1 5119   5.979   3.858   1.721  0.0068  0.4502 -0.1359
 1451SOL    HW2 5120   6.106   3.785   1.760 -0.6099 -0.5945 -0.0456
 1452SOL     OW 5121   2.189   6.480   0.916 -0.1901  0.0092 -0.4719
 1452SOL    HW1 5122   2.279   6.467   0.947 -0.4266  0.4634  0.4324
 1452SOL    HW2 5123   2.134   6.437   0.981 -0.7446  1.7445  0.2879
 1453SOL     OW 5124   2.784   0.433   0.617  0.1314  0.7143  0.1402
 1453SOL    HW1 5125   2.771   0.513   0.668 -1.0150  0.4059  0.3665
 1453SOL    HW2 5126   2.840   0.460   0.544  1.3144  1.2896  1.2154
 1454SOL     OW 5127   4.772   1.060   4.318 -0.1701 -0.4383  0.2864
 1454SOL    HW1 5128   4.724   1.068   4.236  1.1730 -0.3048 -0.5221
 1454SOL    HW2 5129   4.766   1.147   4.358  0.1648 -0.1528 -0.2628
 1455SOL     OW 5130   0.486   2.625   3.761  0.4662  0.2281 -0.4074
 1455SOL    HW1 5131   0.473   2.719   3.773 -1.9923 -0.1696  0.6679
 1455SOL    HW2 5132   0.518   2.616   3.671  0.6436  2.0511 -0.5656
 1456SOL     OW 5133   1.033   3.053   2.161  0.0673 -0.3224 -0.2928
 1456SOL    HW1 5134   1.109   3.027   2.109  1.2000  1.2365  0.4791
 1456SOL    HW2 5135   1.047   3.011   2.246 -0.3692 -0.6951 -0.4040
 1457SOL     OW 5136   4.193   7.015   2.512 -0.4642  0.3846  0.0743
 1457SOL    HW1 5137   4.143   7.057   2.442  0.1836 -0.1794 -0.7619
 1457SOL    HW2 5138   4.279   6.997   2.472  0.1448  0.6516  1.2330
 1458SOL     OW 5139   5.770   4.946   0.070  0.4615  0.6515 -0.1447
 1458SOL    HW1 5140   5.865   4.959   0.067  0.4886  0.4585 -0.1114
 1458SOL    HW2 5141   5.736   5.005   0.003  0.6174  0.6028 -0.2683
 1459SOL     OW 5142   4.214   1.306   2.411  0.7589 -0.0711 -0.2888
 1459SOL    HW1 5143   4.264   1.228   2.388  1.1878  0.2255 -0.3686
 1459SOL    HW2 5144   4.170   1.331   2.330  0.5102 -0.3109 -0.2278
 1460SOL     OW 5145   3.446   6.620   0.535 -0.6012  0.1562 -0.4135
 1460SOL    HW1 5146   3.467   6.534   0.571 -1.3461 -0.4806 -1.4515
 1460SOL    HW2 5147   3.445   6.678   0.611  1.5040 -0.4054  0.1181
 1461SOL     OW 5148   0.710   1.009   4.205 -0.0102 -0.0753  0.3686
 1461SOL    HW1 5149   0.749   0.987   4.121 -1.1714  0.3722 -0.3069
 1461SOL    HW2 5150   0.624   1.047   4.183 -0.7740 -0.9012  1.7830
 1462SOL     OW 5151   6.101   3.463   1.378 -0.6570  0.0289 -0.1424
 1462SOL    HW1 5152   6.061   3.411   1.448 -0.2282  0.9768  0.8466
 1462SOL    HW2 5153   6.125   3.545   1.421 -0.4001  0.6456 -1.4242
 1463SOL     OW 5154   6.152   6.732   2.313 -0.4205 -0.1943  0.0090
 1463SOL    HW1 5155   6.091   6.689   2.254 -0.9399  0.5607 -0.0263
 1463SOL    HW2 5156   6.235   6.686   2.301 -0.6885 -0.4758 -0.8125
 1464SOL     OW 5157   0.586   0.090   5.047 -0.1046  0.2410  0.4524
 1464SOL    HW1 5158   0.669   0.128   5.018  0.6704 -0.6244  1.4672
 1464SOL    HW2 5159   0.548   0.052   4.967  0.0181  1.4437 -0.1948
 1465SOL     OW 5160   6.084   3.649   2.135 -0.7169 -0.0223  0.2066
 1465SOL    HW1 5161   6.012   3.611   2.085  0.5134 -0.5997 -1.1706
 1465SOL    HW2 5162   6.144   3.576   2.151  1.1409  1.0253 -1.5250
 1466SOL     OW 5163   4.683   5.993   4.908 -0.4385  0.2113  0.1386
 1466SOL    HW1 5164   4.652   5.952   4.827  0.3935 -0.8699  0.3428
 1466SOL    HW2 5165   4.731   6.070   4.878  2.9775 -2.0099 -0.8111
 1467SOL     OW 5166   6.829  -0.005   4.810  0.2275 -0.5520  0.0177
 1467SOL    HW1 5167   6.856   0.075   4.856  0.2832 -0.3870 -0.3000
 1467SOL    HW2 5168   6.888  -0.010   4.735  0.2556 -0.9204  0.0630
 1468SOL     OW 5169   5.318   2.582   3.927 -0.3360  0.0340  0.3825
 1468SOL    HW1 5170   5.281   2.649   3.871  0.0723 -1.2457 -1.5077
 1468SOL    HW2 5171   5.315   2.502   3.875 -4.0621 -2.3770  3.6924
 1469SOL     OW 5172   1.483   6.481   3.526  0.4055 -0.1042 -0.2190
 1469SOL    HW1 5173   1.391   6.491   3.500 -0.1589  0.2962  1.7909
 1469SOL    HW2 5174   1.492   6.534   3.605  2.5591  0.3731 -0.7264
 1470SOL     OW 5175   0.228   2.510   4.246 -0.2070 -0.9249  0.1402
 1470SOL    HW1 5176   0.215   2.604   4.234 -1.1265 -1.2588 -1.8950
 1470SOL    HW2 5177   0.140   2.475   4.260 -0.0179 -1.5962 -0.2867
 1471SOL     OW 5178   4.694   1.880   2.225  0.9073  0.3031  0.5880
 1471SOL    HW1 5179   4.775   1.929   2.214  0.9067  0.2583  0.3897
 1471SOL    HW2 5180   4.626   1.936   2.188  0.7344  0.6918  1.4745
 1472SOL     OW 5181   4.631   4.534   2.619 -0.6784  0.0028 -0.3700
 1472SOL    HW1 5182   4.599   4.620   2.592 -1.1402  0.2342  0.8265
 1472SOL    HW2 5183   4.672   4.549   2.705  3.1417 -0.1890 -1.9768
 1473SOL     OW 5184   2.317   6.859   5.044  0.3879 -0.3842  0.2933
 1473SOL    HW1 5185   2.321   6.898   5.132 -0.6853 -0.1971  0.2698
 1473SOL    HW2 5186   2.234   6.889   5.008  0.9752 -0.1871 -0.9305
 1474SOL     OW 5187   1.086   2.811   4.017 -0.3990  0.8582  0.3268
 1474SOL    HW1 5188   1.101   2.827   4.110 -0.7968  0.5021  0.4585
 1474SOL    HW2 5189   0.998   2.774   4.013  0.4091 -1.1976  0.0495
 1475SOL     OW 5190   2.012   6.116   0.032  0.3304  0.6477  0.6145
 1475SOL    HW1 5191   1.997   6.209   0.047 -0.7737  0.6511 -0.3204
 1475SOL    HW2 5192   1.952   6.072   0.092 -1.3630  0.6164 -1.0077
 1476SOL     OW 5193   0.803   5.745   4.112  0.4763  0.4213 -0.4162
 1476SOL    HW1 5194   0.811   5.699   4.028 -1.8265 -1.5464  0.3336
 1476SOL    HW2 5195   0.864   5.699   4.170 -0.2148 -0.2819 -0.2349
 1477SOL     OW 5196   3.822   0.312   3.650 -0.0324  0.5637  0.0609
 1477SOL    HW1 5197   3.828   0.381   3.716 -1.3375 -1.1788  2.1514
 1477SOL    HW2 5198   3.838   0.231   3.698  2.3259 -0.6579 -2.4462
 1478SOL     OW 5199   0.676   3.594   0.855 -0.0541  0.9195  0.1165
 1478SOL    HW1 5200   0.580   3.603   0.852 -0.1389 -0.0787 -1.9280
 1478SOL    HW2 5201   0.694   3.558   0.942 -1.6279  0.1967  0.1805
 1479SOL     OW 5202   5.803   4.304   1.784 -0.5038  0.3447  0.4881
 1479SOL    HW1 5203   5.760   4.368   1.728  0.5801  2.2794  1.7409
 1479SOL    HW2 5204   5.892   4.297   1.749 -1.0901 -1.9215 -0.7327
 1480SOL     OW 5205   0.876   1.003   2.103  0.1257 -0.1603  0.5603
 1480SOL    HW1 5206   0.850   1.089   2.071  0.5701 -0.2090  0.0697
 1480SOL    HW2 5207   0.798   0.948   2.089 -0.0633  0.0879  0.6182
 1481SOL     OW 5208   5.123   3.699   4.015 -0.0167  0.3170 -0.1967
 1481SOL    HW1 5209   5.202   3.687   4.068  0.1545  0.5117 -0.4019
 1481SOL    HW2 5210   5.151   3.683   3.925 -0.3443 -0.1708 -0.2123
 1482SOL     OW 5211   3.690   6.128   2.524 -0.2466  0.6019 -0.1641
 1482SOL    HW1 5212   3.644   6.142   2.606 -1.5957 -1.6333 -0.4830
 1482SOL    HW2 5213   3.735   6.045   2.535  0.9655  1.0934 -1.1139
 1483SOL     OW 5214   6.373   4.395   4.011 -0.4707  0.1885 -0.3038
 1483SOL    HW1 5215   6.434   4.372   4.081 -0.6231 -0.0094 -0.2368
 1483SOL    HW2 5216   6.388   4.328   3.943 -0.9489 -0.1458 -0.0873
 1484SOL     OW 5217   1.304   2.417   3.910 -0.0484 -0.3075 -0.1695
 1484SOL    HW1 5218   1.314   2.393   3.818  0.6742 -0.5520 -0.0339
 1484SOL    HW2 5219   1.321   2.511   3.913  1.4768 -0.5519 -0.0813
 1485SOL     OW 5220   4.358   3.928   1.286  0.0567  0.0076 -0.1776
 1485SOL    HW1 5221   4.449   3.954   1.303  0.0786 -0.0227 -0.2480
 1485SOL    HW2 5222   4.321   3.912   1.373  0.2096 -0.2802 -0.1622
 1486SOL     OW 5223   1.653   3.639   3.341 -0.1783 -0.7082  0.0869
 1486SOL    HW1 5224   1.622   3.729   3.337 -1.2014 -1.0474  0.0154
 1486SOL    HW2 5225   1.635   3.610   3.430  1.3554 -0.4494  0.5134
 1487SOL     OW 5226   0.198   1.360   4.321 -0.3978  0.0462 -0.5242
 1487SOL    HW1 5227   0.249   1.426   4.367  3.0092 -0.7076 -2.8944
 1487SOL    HW2 5228   0.132   1.410   4.273 -0.6252  1.2674  0.9806
 1488SOL     OW 5229   5.534   0.500   0.817 -0.2076  0.4578  0.3962
 1488SOL    HW1 5230   5.600   0.438   0.847 -0.8079 -0.2416  0.2923
 1488SOL    HW2 5231   5.485   0.452   0.749  0.2742  1.5483 -0.7712
 1489SOL     OW 5232   3.629   1.057   3.991 -0.0922  0.4654 -0.1231
 1489SOL    HW1 5233   3.723   1.072   3.997 -0.1780  0.4817  1.8990
 1489SOL    HW2 5234   3.617   0.966   4.017 -0.7769  1.0324  1.6671
 1490SOL     OW 5235   1.557   1.219   2.634  0.1217 -0.1903  0.5238
 1490SOL    HW1 5236   1.494   1.146   2.634 -1.5186  1.1542  0.1042
 1490SOL    HW2 5237   1.642   1.177   2.647 -0.6001 -2.3117 -1.0070
 1491SOL     OW 5238   4.551   1.382   1.199 -0.3374 -0.1623 -0.4481
 1491SOL    HW1 5239   4.614   1.386   1.271 -0.8028 -0.3951 -0.0112
 1491SOL    HW2 5240   4.466   1.380   1.243 -0.6648  0.4998 -1.0303
 1492SOL     OW 5241   6.194   3.290   3.221 -0.0945  0.4061  0.0351
 1492SOL    HW1 5242   6.168   3.209   3.264 -0.8921  0.6695  0.0629
 1492SOL    HW2 5243   6.199   3.267   3.128 -2.1154  0.7303 -0.2056
 1493SOL     OW 5244   6.270   2.284   2.449 -0.5581 -0.1415  0.2100
 1493SOL    HW1 5245   6.197   2.319   2.499 -0.4006  3.3060 -1.7109
 1493SOL    HW2 5246   6.230   2.251   2.368 -0.3451 -1.9770  0.7940
 1494SOL     OW 5247   5.667   4.424   4.866  0.4977  0.3044 -0.2182
 1494SOL    HW1 5248   5.668   4.519   4.866  0.1959  0.3131  0.6981
 1494SOL    HW2 5249   5.591   4.401   4.920 -1.5131 -0.4411 -3.0800
 1495SOL     OW 5250   4.391   6.387   1.343 -0.0320  0.7239 -0.1356
 1495SOL    HW1 5251   4.297   6.373   1.346  0.0392 -0.0480 -1.0542
 1495SOL    HW2 5252   4.425   6.312   1.294  1.2895 -0.0668  1.8443
 1496SOL     OW 5253   6.791   1.288   2.106  0.3753  0.3182 -0.3137
 1496SOL    HW1 5254   6.747   1.315   2.187  1.5663 -0.1543  0.5237
 1496SOL    HW2 5255   6.860   1.354   2.094 -0.6593  1.1862 -1.7368
 1497SOL     OW 5256   2.502   6.148   4.021  0.4437  0.0213  0.0237
 1497SOL    HW1 5257   2.588   6.146   3.978  0.1563 -1.7687 -0.5396
 1497SOL    HW2 5258   2.520   6.186   4.107  2.1435 -1.7898  0.5521
 1498SOL     OW 5259   3.181   1.192   0.531  0.0493  0.4658  0.1486
 1498SOL    HW1 5260   3.129   1.172   0.453 -0.0283 -0.9525  0.5406
 1498SOL    HW2 5261   3.251   1.126   0.531 -0.7140 -0.4053  1.9546
 1499SOL     OW 5262   1.059   2.263   0.268 -0.3993  0.1350 -0.3255
 1499SOL    HW1 5263   0.980   2.260   0.214 -0.2352  0.0388 -0.5579
 1499SOL    HW2 5264   1.041   2.332   0.332 -0.0947  1.1134 -1.2724
 1500SOL     OW 5265   4.275   2.914   0.455  0.2461 -0.0178  0.1263
 1500SOL    HW1 5266   4.300   2.991   0.505 -3.0130  1.9183 -0.9665
 1500SOL    HW2 5267   4.278   2.942   0.364 -2.0815 -0.7713 -0.2324
 1501SOL     OW 5268   5.384   4.077   1.742  0.1595 -0.0522  0.4645
 1501SOL    HW1 5269   5.432   4.071   1.660 -0.2544  1.2016  0.1072
 1501SOL    HW2 5270   5.448   4.109   1.805 -0.2227  1.9386 -0.0851
 1502SOL     OW 5271   4.819   3.046   0.501 -0.2116 -0.3084 -0.1777
 1502SOL    HW1 5272   4.741   3.080   0.457  0.8539 -0.0608 -1.9676
 1502SOL    HW2 5273   4.875   3.122   0.511  0.4569 -0.7712 -0.3743
 1503SOL     OW 5274   5.015   5.635   1.333  0.1954  0.0978 -0.0915
 1503SOL    HW1 5275   4.954   5.656   1.403 -0.6379  0.2556 -0.8364
 1503SOL    HW2 5276   5.100   5.627   1.376 -0.0720  1.4271  0.7416
 1504SOL     OW 5277   3.329   5.941   0.251 -0.0917  0.1931  0.0732
 1504SOL    HW1 5278   3.367   6.015   0.298 -2.0175 -0.0742  2.2225
 1504SOL    HW2 5279   3.278   5.894   0.317 -0.6431 -1.8641 -1.6926
 1505SOL     OW 5280   0.291   5.035   2.816 -0.4482  0.3566  0.3363
 1505SOL    HW1 5281   0.219   5.089   2.850 -0.2397  0.2682  0.9147
 1505SOL    HW2 5282   0.253   4.948   2.807  0.3065 -0.3576  3.2543
 1506SOL     OW 5283   0.001   2.617   4.671  0.2988  0.2639  0.2134
 1506SOL    HW1 5284   0.010   2.568   4.753  0.8126 -1.6247 -0.9037
 1506SOL    HW2 5285   0.090   2.648   4.652  0.5771 -0.9729 -0.5853
 1507SOL     OW 5286   0.566   6.380   3.826 -0.0621 -0.1696 -0.2083
 1507SOL    HW1 5287   0.510   6.328   3.885  0.8030  0.0570  0.8507
 1507SOL    HW2 5288   0.606   6.315   3.769  0.3183 -0.5889  0.5155
 1508SOL     OW 5289   3.358   1.186   4.627  0.3308  0.6370  0.6308
 1508SOL    HW1 5290   3.368   1.114   4.564 -0.6657  0.0088  1.1770
 1508SOL    HW2 5291   3.307   1.252   4.580  0.3327  0.5387  0.4905
 1509SOL     OW 5292   3.859   2.745   3.128  0.1020 -0.5094  0.1512
 1509SOL    HW1 5293   3.935   2.704   3.087 -0.8973 -1.9989 -0.2589
 1509SOL    HW2 5294   3.835   2.685   3.199 -1.1072 -0.3985 -0.1529
 1510SOL     OW 5295   5.113   2.772   3.895 -0.2979  0.2011  0.0413
 1510SOL    HW1 5296   5.185   2.833   3.909 -0.0133 -0.3640  1.1958
 1510SOL    HW2 5297   5.068   2.805   3.818  0.9639  0.7933 -0.4738
 1511SOL     OW 5298   0.924   1.071   1.640 -0.1717  0.0324  0.8021
 1511SOL    HW1 5299   1.010   1.069   1.681  0.2353 -1.2208 -0.0613
 1511SOL    HW2 5300   0.936   1.027   1.556 -2.2787 -2.7964  1.8418
 1512SOL     OW 5301   5.444   6.650   4.607  0.8092 -0.1587 -1.0099
 1512SOL    HW1 5302   5.378   6.716   4.629  0.0840 -0.7764 -1.2744
 1512SOL    HW2 5303   5.525   6.700   4.594  0.5056  0.5617 -0.2130
 1513SOL     OW 5304   7.158   1.631   4.632 -0.1049 -0.0265  0.0822
 1513SOL    HW1 5305   7.171   1.539   4.655  2.0648  0.1716 -0.1517
 1513SOL    HW2 5306   7.076   1.632   4.582 -0.3442 -1.7668  0.3724
 1514SOL     OW 5307   5.257   5.241   0.150 -0.3484  0.4169  0.3303
 1514SOL    HW1 5308   5.248   5.297   0.227 -0.9934  0.7477  0.0215
 1514SOL    HW2 5309   5.169   5.235   0.113  0.0675  0.8624 -0.7908
 1515SOL     OW 5310   4.135   0.620   4.240 -0.1923  0.0539 -0.4843
 1515SOL    HW1 5311   4.068   0.637   4.307  0.4102  2.2201 -0.3445
 1515SOL    HW2 5312   4.215   0.657   4.277  0.8097 -1.3108 -1.2120
 1516SOL     OW 5313   1.845   6.246   1.152  0.2305 -0.3523 -0.2527
 1516SOL    HW1 5314   1.753   6.228   1.171  0.1315  0.9470  0.6420
 1516SOL    HW2 5315   1.864   6.328   1.199  1.6049 -0.1270 -1.1341
 1517SOL     OW 5316   4.836   4.250   2.923 -0.3464  0.1618  0.6336
 1517SOL    HW1 5317   4.866   4.299   2.999 -0.4441  0.3769  0.5336
 1517SOL    HW2 5318   4.742   4.266   2.920 -0.4235 -0.2577  0.7639
 1518SOL     OW 5319   3.042   6.844   0.566 -0.1747  1.6655 -0.2311
 1518SOL    HW1 5320   3.061   6.810   0.479  1.0382  2.3827 -0.2621
 1518SOL    HW2 5321   3.093   6.789   0.625  1.1508  2.8510 -0.2152
 1519SOL     OW 5322   2.622   2.204   1.859  0.0140 -0.9019 -0.3465
 1519SOL    HW1 5323   2.583   2.290   1.850  0.6122 -0.6261 -0.3366
 1519SOL    HW2 5324   2.633   2.192   1.954  1.5764 -0.2279 -0.4142
 1520SOL     OW 5325   4.338   6.143   4.766 -0.6693  0.1637 -0.5205
 1520SOL    HW1 5326   4.318   6.233   4.794  0.5642  0.4575 -0.5391
 1520SOL    HW2 5327   4.401   6.154   4.694 -0.1248 -0.7373 -0.1903
 1521SOL     OW 5328   5.334   0.051   1.920 -0.0878  0.2884 -0.7289
 1521SOL    HW1 5329   5.379   0.014   1.844  2.4493  1.6943 -0.0483
 1521SOL    HW2 5330   5.306   0.138   1.892  2.2822  1.4712  0.2748
 1522SOL     OW 5331   5.993   3.660   3.219  0.2828 -0.6367  0.2391
 1522SOL    HW1 5332   6.063   3.599   3.193  0.5525 -0.4066  0.4277
 1522SOL    HW2 5333   5.942   3.671   3.139  0.6515 -0.5514  0.0086
 1523SOL     OW 5334   5.803   0.280   2.433 -0.2213  0.0216 -0.4553
 1523SOL    HW1 5335   5.858   0.287   2.355  1.3700 -1.3703  0.4780
 1523SOL    HW2 5336   5.820   0.361   2.482 -0.7842  0.6345 -1.2389
 1524SOL     OW 5337   0.543   2.117   3.664  0.1616  0.4048  0.0575
 1524SOL    HW1 5338   0.511   2.083   3.747  1.2944  3.5787  1.9868
 1524SOL    HW2 5339   0.626   2.072   3.649  0.1150  0.0394  0.8471
 1525SOL     OW 5340   6.477   1.241   4.172  0.2167 -0.0480 -0.0143
 1525SOL    HW1 5341   6.530   1.244   4.252  2.8707 -2.6922 -1.4667
 1525SOL    HW2 5342   6.425   1.161   4.181 -0.0730  0.0723 -0.5691
 1526SOL     OW 5343   6.155   4.325   3.128  0.2578 -0.4989  0.3924
 1526SOL    HW1 5344   6.215   4.334   3.202  0.4656 -0.6624  0.2461
 1526SOL    HW2 5345   6.083   4.272   3.162  0.1709 -0.2558  0.5845
 1527SOL     OW 5346   5.949   1.696   4.156 -0.0773  0.4996 -0.0442
 1527SOL    HW1 5347   5.956   1.727   4.247  0.1666  0.2203  0.0372
 1527SOL    HW2 5348   5.940   1.776   4.104 -0.0064  0.6754  0.2090
 1528SOL     OW 5349   1.854   0.630   0.469 -0.3792 -0.5078  0.1305
 1528SOL    HW1 5350   1.922   0.696   0.484 -0.1571 -0.8034  0.4180
 1528SOL    HW2 5351   1.846   0.584   0.553  0.8605 -2.1695 -0.6158
 1529SOL     OW 5352   3.768   4.482   0.717 -0.4155  0.0969  0.0017
 1529SOL    HW1 5353   3.771   4.397   0.672 -0.4615  1.0334 -1.8310
 1529SOL    HW2 5354   3.829   4.537   0.669 -0.7500  1.2688  0.8758
 1530SOL     OW 5355   6.580   5.219   3.183 -0.4572  0.2744  0.1349
 1530SOL    HW1 5356   6.527   5.141   3.161  0.0295  0.2522 -1.0389
 1530SOL    HW2 5357   6.670   5.187   3.183 -0.0981  1.1355 -1.9986
 1531SOL     OW 5358   4.033   1.268   2.599 -0.3342 -0.1241 -0.4505
 1531SOL    HW1 5359   4.081   1.199   2.644  0.3458  0.9892  0.5766
 1531SOL    HW2 5360   4.082   1.282   2.518  1.2431  1.1143  0.6527
 1532SOL     OW 5361   1.727   0.702   3.099  0.4359 -0.4189  0.5778
 1532SOL    HW1 5362   1.636   0.698   3.127  0.0319 -1.2415 -0.7275
 1532SOL    HW2 5363   1.764   0.777   3.146 -0.5898 -0.7647  1.9897
 1533SOL     OW 5364   0.187   2.524   0.568 -0.5938  0.5020  0.3367
 1533SOL    HW1 5365   0.193   2.617   0.548 -0.6522  0.9436  2.2313
 1533SOL    HW2 5366   0.124   2.518   0.640 -1.1026 -1.0745 -0.1896
 1534SOL     OW 5367   6.996   2.039   3.023 -0.4592  0.1733  0.5212
 1534SOL    HW1 5368   6.965   2.125   3.051  0.1471  0.7997 -0.6509
 1534SOL    HW2 5369   7.036   2.000   3.101  2.3918  2.4101  0.3538
 1535SOL     OW 5370   5.644   0.403   0.137 -0.3343  0.3872  0.2174
 1535SOL    HW1 5371   5.697   0.444   0.068  0.5140  2.8675  2.1786
 1535SOL    HW2 5372   5.567   0.370   0.091  2.1491 -2.1171 -2.5379
 1536SOL     OW 5373   5.072   2.963   4.374  0.0174  0.7776  0.3085
 1536SOL    HW1 5374   5.039   2.884   4.332 -1.0905  1.8098 -0.8783
 1536SOL    HW2 5375   5.109   2.934   4.457 -0.1360 -0.9926 -0.2199
 1537SOL     OW 5376   6.183   6.149   0.276  0.1673  0.4351  0.2108
 1537SOL    HW1 5377   6.114   6.137   0.210 -1.1817  3.5599  0.8849
 1537SOL    HW2 5378   6.250   6.085   0.253 -3.4385 -3.8239  0.3160
 1538SOL     OW 5379   7.101   6.826   3.633 -0.1400  0.1891 -0.3750
 1538SOL    HW1 5380   7.163   6.895   3.612 -0.2966  0.0419 -1.3549
 1538SOL    HW2 5381   7.126   6.753   3.577 -0.7983 -0.0934 -0.3123
 1539SOL     OW 5382   1.563   5.293   0.298  0.3251 -0.3648  0.1392
 1539SOL    HW1 5383   1.591   5.325   0.384 -0.8896 -0.3128  0.5401
 1539SOL    HW2 5384   1.634   5.237   0.269  0.0769 -1.7030  1.9293
 1540SOL     OW 5385   6.769   1.642   0.063 -0.6280  0.0734 -0.5597
 1540SOL    HW1 5386   6.676   1.634   0.087  0.0766  0.3260  2.7378
 1540SOL    HW2 5387   6.816   1.618   0.142  2.2602 -2.0439 -2.7247
 1541SOL     OW 5388   2.379   2.363   3.493 -0.1618 -0.1538  0.4289
 1541SOL    HW1 5389   2.453   2.311   3.525  0.1713  0.5997  0.9126
 1541SOL    HW2 5390   2.307   2.301   3.487  0.0605 -0.5526  1.6123
 1542SOL     OW 5391   3.320   3.197   3.108 -0.2896  0.1573 -0.3118
 1542SOL    HW1 5392   3.380   3.230   3.175  0.6348  1.5737 -1.7638
 1542SOL    HW2 5393   3.378   3.153   3.045 -1.1797 -1.4800 -0.0416
 1543SOL     OW 5394   4.457   2.547   1.635 -0.1650  0.3125  0.3409
 1543SOL    HW1 5395   4.519   2.514   1.571 -1.4144  0.9885 -1.3063
 1543SOL    HW2 5396   4.372   2.515   1.604 -0.6955 -0.4067  2.3942
 1544SOL     OW 5397   6.563   5.295   0.269 -0.3440  0.2919  0.2257
 1544SOL    HW1 5398   6.655   5.320   0.281 -0.2767 -0.6157  1.9254
 1544SOL    HW2 5399   6.544   5.317   0.178  0.2616  4.5230  0.9318
 1545SOL     OW 5400   6.997   1.465   2.108 -0.0767  0.3292 -0.0898
 1545SOL    HW1 5401   7.001   1.503   2.020 -1.0628  1.6051  0.3803
 1545SOL    HW2 5402   6.949   1.530   2.160  1.4398  0.1276  1.6632
 1546SOL     OW 5403   1.746   2.452   1.211  0.2148 -0.1963  1.0063
 1546SOL    HW1 5404   1.661   2.416   1.235 -0.0465 -0.7273 -0.5955
 1546SOL    HW2 5405   1.810   2.392   1.249 -0.1970 -1.6505 -0.4681
 1547SOL     OW 5406   1.880   0.077   4.420  0.4586  0.3208  0.1198
 1547SOL    HW1 5407   1.962   0.051   4.378  0.7453 -1.4000  1.6120
 1547SOL    HW2 5408   1.858   0.003   4.478 -1.7016  1.1025  0.3938
 1548SOL     OW 5409   5.109   7.062   3.364 -0.3930  0.2831 -0.5112
 1548SOL    HW1 5410   5.113   6.971   3.336  0.2390  0.0986  0.1436
 1548SOL    HW2 5411   5.035   7.099   3.316 -0.7570 -0.6167 -0.6620
 1549SOL     OW 5412   6.328   6.793   1.003 -0.2424 -0.2790  0.2873
 1549SOL    HW1 5413   6.345   6.742   0.924  1.6063  1.1046 -0.2863
 1549SOL    HW2 5414   6.262   6.857   0.976  1.5073  1.2265 -0.7081
 1550SOL     OW 5415   0.941   2.320   1.349  0.1790  0.2391 -0.3855
 1550SOL    HW1 5416   0.899   2.253   1.296  0.6859  0.3016 -0.8732
 1550SOL    HW2 5417   0.872   2.350   1.409 -0.1621 -0.4197 -0.4435
 1551SOL     OW 5418   1.972   2.998   1.905  0.5338  0.0376  0.2636
 1551SOL    HW1 5419   1.941   2.996   1.996  4.1040 -0.8703  1.6278
 1551SOL    HW2 5420   1.987   2.907   1.882 -2.3656  0.0166 -2.1988
 1552SOL     OW 5421   0.939   2.714   3.117  0.1965  0.6145  0.6436
 1552SOL    HW1 5422   0.936   2.810   3.125  1.3458  0.6303  1.0506
 1552SOL    HW2 5423   0.997   2.699   3.042  1.5683  0.2199  1.7564
 1553SOL     OW 5424   6.130   6.972   0.640  0.3832  0.3694  1.0591
 1553SOL    HW1 5425   6.141   7.001   0.550  0.1187  0.7343  1.1391
 1553SOL    HW2 5426   6.219   6.962   0.673  0.4834 -0.2487  0.6097
 1554SOL     OW 5427   4.660   4.591   4.679  0.6637 -0.2278  0.3875
 1554SOL    HW1 5428   4.747   4.628   4.668  0.4087 -0.2597 -2.8924
 1554SOL    HW2 5429   4.625   4.586   4.590 -1.9567 -2.0253  1.3839
 1555SOL     OW 5430   1.292   0.966   0.621  0.1232 -0.1794 -0.2184
 1555SOL    HW1 5431   1.246   0.995   0.543  1.7349 -0.4212 -1.2857
 1555SOL    HW2 5432   1.229   0.908   0.665 -0.1960 -1.4718 -2.2588
 1556SOL     OW 5433   3.138   0.239   0.061  0.6831  0.2164 -0.1840
 1556SOL    HW1 5434   3.125   0.258   0.154  2.4082  0.5211  0.0150
 1556SOL    HW2 5435   3.075   0.296   0.017 -0.6029 -0.3835  0.7914
 1557SOL     OW 5436   5.603   6.512   2.228 -0.1948  0.1469  0.1022
 1557SOL    HW1 5437   5.507   6.514   2.239 -0.0427  0.9693  1.6260
 1557SOL    HW2 5438   5.636   6.566   2.300  1.4692 -0.7746  0.0800
 1558SOL     OW 5439   1.997   5.287   2.535  0.1313  0.4137 -0.0088
 1558SOL    HW1 5440   2.074   5.344   2.545 -0.7208  1.5147  0.5605
 1558SOL    HW2 5441   1.943   5.308   2.611 -1.6564  1.1325 -1.4271
 1559SOL     OW 5442   2.018   4.962   2.812  0.1231 -0.3837 -0.0373
 1559SOL    HW1 5443   2.058   4.959   2.725  0.3982  1.3608 -0.0088
 1559SOL    HW2 5444   2.002   4.870   2.835 -0.1673 -0.8706 -2.0138
 1560SOL     OW 5445   4.542   2.060   0.591  0.0791 -0.0024 -0.2517
 1560SOL    HW1 5446   4.607   1.995   0.565  1.5461  1.6214 -0.8347
 1560SOL    HW2 5447   4.542   2.056   0.687 -0.3407 -1.2732 -0.2828
 1561SOL     OW 5448   1.277   5.369   3.851  0.1153 -0.2163 -0.3298
 1561SOL    HW1 5449   1.230   5.435   3.902  0.7800 -0.2616  0.3540
 1561SOL    HW2 5450   1.368   5.396   3.853  0.3432 -0.9420 -0.3621
 1562SOL     OW 5451   4.106   3.398   0.833  0.4680 -0.0355 -0.0916
 1562SOL    HW1 5452   4.125   3.380   0.925 -0.7249  0.7411  0.3357
 1562SOL    HW2 5453   4.011   3.408   0.830  0.6252  1.5776 -1.0887
 1563SOL     OW 5454   5.531   7.147   1.188 -0.1487  0.4291  0.4266
 1563SOL    HW1 5455   5.614   7.190   1.167 -0.1090  0.4024  0.5293
 1563SOL    HW2 5456   5.514   7.089   1.113  0.1761  0.0619  0.6343
 1564SOL     OW 5457   5.503   1.581   1.017 -0.3612 -0.2403 -0.2740
 1564SOL    HW1 5458   5.585   1.605   1.061  0.6340 -0.7306 -1.7762
 1564SOL    HW2 5459   5.526   1.504   0.965 -2.8360 -3.1833  2.5211
 1565SOL     OW 5460   6.196   2.610   0.509 -0.0171 -0.6841 -0.4329
 1565SOL    HW1 5461   6.178   2.588   0.600 -0.7003 -1.1645 -0.6768
 1565SOL    HW2 5462   6.276   2.563   0.488 -0.4563 -1.4668 -0.3980
 1566SOL     OW 5463   0.731   4.690   4.332 -0.0799 -0.0504  0.2997
 1566SOL    HW1 5464   0.764   4.601   4.322 -1.3028 -0.5015  0.0939
 1566SOL    HW2 5465   0.711   4.718   4.242  0.0039  0.3104  0.3925
 1567SOL     OW 5466   5.313   5.713   2.612 -1.0010  0.4885 -0.4687
 1567SOL    HW1 5467   5.320   5.626   2.572 -2.3199 -0.1947  0.6843
 1567SOL    HW2 5468   5.400   5.752   2.601 -0.4723 -0.8555 -1.2752
 1568SOL     OW 5469   1.498   2.645   3.178 -0.4422  0.1674 -0.0390
 1568SOL    HW1 5470   1.510   2.715   3.243  0.1787 -1.3304  1.5158
 1568SOL    HW2 5471   1.409   2.659   3.144  0.0757  2.3802 -0.6416
 1569SOL     OW 5472   3.435   4.971   4.254 -0.2809 -0.1504 -0.0065
 1569SOL    HW1 5473   3.494   5.003   4.321  2.1298  0.0347 -2.0491
 1569SOL    HW2 5474   3.428   5.043   4.191 -1.8628 -0.5645 -0.3561
 1570SOL     OW 5475   4.001   6.783   2.636  0.4344 -0.3898 -0.4939
 1570SOL    HW1 5476   4.008   6.701   2.684  2.2675  0.1450  0.2692
 1570SOL    HW2 5477   4.062   6.773   2.563  1.3190  0.5520  0.0754
 1571SOL     OW 5478   1.904   3.773   4.153  0.0665  0.1982 -0.3785
 1571SOL    HW1 5479   1.843   3.841   4.124 -0.6782  0.1715  1.0270
 1571SOL    HW2 5480   1.871   3.693   4.113 -0.7739  0.2060  0.2643
 1572SOL     OW 5481   3.806   1.289   2.376 -0.3585 -0.1104 -0.6162
 1572SOL    HW1 5482   3.712   1.302   2.391 -0.3860 -1.0689  0.0995
 1572SOL    HW2 5483   3.815   1.195   2.362  0.5556 -0.0818 -0.2271
 1573SOL     OW 5484   0.019   0.974   3.438  0.4478  0.7387 -0.3030
 1573SOL    HW1 5485   0.026   1.063   3.404  1.4541  0.5093 -0.7118
 1573SOL    HW2 5486  -0.016   0.923   3.365  0.1411  0.7357 -0.1575
 1574SOL     OW 5487   1.420   4.108   1.959 -0.2824  0.5737  0.1989
 1574SOL    HW1 5488   1.443   4.096   1.867  0.9450 -0.5830  0.6254
 1574SOL    HW2 5489   1.330   4.076   1.965 -0.0105 -0.3512 -0.4080
 1575SOL     OW 5490   5.479   2.082   1.096  0.3288 -0.0137  0.3592
 1575SOL    HW1 5491   5.394   2.079   1.053  0.5475  1.8541 -0.3069
 1575SOL    HW2 5492   5.542   2.091   1.024  1.2452 -2.3403  0.7589
 1576SOL     OW 5493   4.094   0.473   3.513  0.1531 -0.1455  0.0005
 1576SOL    HW1 5494   4.077   0.400   3.572  2.3969 -1.2293 -0.5764
 1576SOL    HW2 5495   4.029   0.539   3.537 -0.5124 -1.4493  2.0523
 1577SOL     OW 5496   0.380   7.117   2.358 -0.4092 -0.1676  0.1623
 1577SOL    HW1 5497   0.473   7.095   2.366  0.9679  4.2339 -0.5556
 1577SOL    HW2 5498   0.368   7.191   2.418 -2.7750  0.8782 -1.4303
 1578SOL     OW 5499   0.335   1.829   2.497  0.1515 -0.0956  0.0057
 1578SOL    HW1 5500   0.271   1.795   2.435  1.1735 -0.6109 -0.7840
 1578SOL    HW2 5501   0.344   1.921   2.475 -0.2959 -0.0232  0.1121
 1579SOL     OW 5502   6.443   6.631   2.466 -0.3048  0.0825  0.2056
 1579SOL    HW1 5503   6.536   6.647   2.449 -0.4501  0.8216  0.0744
 1579SOL    HW2 5504   6.421   6.556   2.411 -0.0422  0.5642 -0.5698
 1580SOL     OW 5505   5.613   6.072   1.297  0.0820  0.6943 -0.0110
 1580SOL    HW1 5506   5.559   6.042   1.223 -0.2903 -0.0075  0.5264
 1580SOL    HW2 5507   5.701   6.078   1.261  0.1544 -0.9574 -0.1913
 1581SOL     OW 5508   4.626   3.464   4.456 -0.3461 -0.2122  0.2433
 1581SOL    HW1 5509   4.557   3.438   4.394 -0.0809  0.3824 -0.3118
 1581SOL    HW2 5510   4.688   3.513   4.403  0.3399 -0.4511  0.8155
 1582SOL     OW 5511   0.818   7.185   2.279  0.8816 -0.1453  0.0087
 1582SOL    HW1 5512   0.801   7.239   2.201  1.1900  0.6016  0.4449
 1582SOL    HW2 5513   0.912   7.197   2.296  0.2481  2.5733  2.5239
 1583SOL     OW 5514   2.986   5.237   3.353  0.3642 -0.0592 -0.0979
 1583SOL    HW1 5515   3.075   5.208   3.373  0.0687 -0.5792  0.5317
 1583SOL    HW2 5516   2.975   5.218   3.260  0.9547  0.1373 -0.2112
 1584SOL     OW 5517   5.576   3.075   2.935  0.2448 -0.7975  0.1742
 1584SOL    HW1 5518   5.590   2.985   2.965 -1.5720 -0.9230  0.7449
 1584SOL    HW2 5519   5.611   3.130   3.005  1.0018 -1.0433  0.0002
 1585SOL     OW 5520   7.006   5.674   3.386  0.3034 -0.1916  0.1002
 1585SOL    HW1 5521   6.994   5.627   3.304 -0.1742  2.5410 -1.4990
 1585SOL    HW2 5522   6.920   5.670   3.429 -0.0306  0.0971 -0.5307
 1586SOL     OW 5523   0.413   3.100   3.171 -0.0852  0.3681 -0.1892
 1586SOL    HW1 5524   0.409   3.195   3.169 -1.1200  0.3395 -1.9324
 1586SOL    HW2 5525   0.483   3.077   3.110 -0.8335  0.0046 -0.9309
 1587SOL     OW 5526   1.399   6.030   3.560 -0.7256 -0.1479  0.8271
 1587SOL    HW1 5527   1.346   6.110   3.550  0.2303  0.3761 -0.3207
 1587SOL    HW2 5528   1.453   6.027   3.481 -0.1124 -1.4782  1.2638
 1588SOL     OW 5529   7.025   6.424   2.957 -0.7360 -0.2406  0.7519
 1588SOL    HW1 5530   6.986   6.495   3.008 -0.6344 -0.8302  1.6576
 1588SOL    HW2 5531   7.040   6.462   2.870 -0.7554  0.8170  1.2069
 1589SOL     OW 5532   5.717   6.248   4.953 -0.3950  0.1821  0.5414
 1589SOL    HW1 5533   5.696   6.331   4.910 -0.3985 -0.0729  0.0493
 1589SOL    HW2 5534   5.632   6.205   4.965 -0.4117  0.3198  0.9542
 1590SOL     OW 5535   4.928   1.869   4.629  0.7846 -0.0935 -0.2250
 1590SOL    HW1 5536   5.022   1.858   4.614  0.6633 -0.5579 -0.7058
 1590SOL    HW2 5537   4.889   1.862   4.542  0.1262 -1.9280  0.1684
 1591SOL     OW 5538   4.287   3.506   2.014 -0.3907  0.9097  0.3045
 1591SOL    HW1 5539   4.253   3.591   2.044  2.9246  1.8135  1.9530
 1591SOL    HW2 5540   4.298   3.455   2.094 -1.5033 -0.8305 -0.5877
 1592SOL     OW 5541   7.025   3.755   2.804 -0.0766 -0.0455 -0.0229
 1592SOL    HW1 5542   6.943   3.742   2.756 -0.4002 -2.3850  1.0199
 1592SOL    HW2 5543   7.025   3.848   2.828 -2.1963  0.1126 -0.4534
 1593SOL     OW 5544   3.324   1.457   3.841  0.0931 -0.0775 -0.1464
 1593SOL    HW1 5545   3.410   1.416   3.827 -0.6252 -1.0719 -1.8967
 1593SOL    HW2 5546   3.342   1.528   3.903  2.1172 -0.4760 -0.1965
 1594SOL     OW 5547   0.518   1.432   3.576 -0.3234  0.0888 -0.4168
 1594SOL    HW1 5548   0.612   1.429   3.560 -0.0311  1.6351  0.7216
 1594SOL    HW2 5549   0.507   1.392   3.663 -0.4460  1.4827  0.2434
 1595SOL     OW 5550   6.698   2.690   3.698  0.1455 -0.1919 -0.3827
 1595SOL    HW1 5551   6.777   2.674   3.749 -0.6274  1.2934  1.4397
 1595SOL    HW2 5552   6.676   2.605   3.659  0.6026 -1.5501  2.1156
 1596SOL     OW 5553   3.182   4.877   4.319  0.3458 -0.4458 -0.8632
 1596SOL    HW1 5554   3.162   4.812   4.386 -1.6770  1.9717  1.0722
 1596SOL    HW2 5555   3.276   4.895   4.331  0.0932 -0.2557  1.2205
 1597SOL     OW 5556   5.355   5.790   0.883 -0.0549 -0.0090 -0.2055
 1597SOL    HW1 5557   5.357   5.763   0.791  1.5518  1.9033 -0.8095
 1597SOL    HW2 5558   5.269   5.763   0.914 -1.1041  0.2846 -2.5918
 1598SOL     OW 5559   6.263   3.126   0.101 -0.0229  0.5054 -0.0765
 1598SOL    HW1 5560   6.281   3.218   0.121  0.3739  0.4390 -0.1285
 1598SOL    HW2 5561   6.234   3.090   0.185 -0.3898  0.7279 -0.1050
 1599SOL     OW 5562   2.388   4.581   3.995  0.2359 -0.5545 -0.6726
 1599SOL    HW1 5563   2.396   4.536   3.910 -3.9552 -1.8376 -0.6308
 1599SOL    HW2 5564   2.382   4.673   3.972 -2.4602 -0.9772 -2.1202
 1600SOL     OW 5565   7.041   3.457   1.020  0.3847  0.5834 -0.4448
 1600SOL    HW1 5566   7.007   3.371   0.996 -0.0365  0.6144  0.0250
 1600SOL    HW2 5567   7.101   3.440   1.092 -0.6230  0.7961  0.4754
 1601SOL     OW 5568   7.013   7.048   2.985  0.4881 -0.1256 -0.0416
 1601SOL    HW1 5569   6.932   7.064   3.033  0.2747 -2.2636  0.3951
 1601SOL    HW2 5570   7.067   7.126   3.002 -1.6795  1.6609 -0.8955
 1602SOL     OW 5571   1.971   2.405   0.860  0.4773 -0.4186 -0.1958
 1602SOL    HW1 5572   1.999   2.482   0.909 -1.1452 -1.6536  2.9198
 1602SOL    HW2 5573   2.018   2.333   0.900 -0.1599 -1.3925 -1.1474
 1603SOL     OW 5574   1.708   2.727   3.649  0.5558  0.5471 -0.7862
 1603SOL    HW1 5575   1.793   2.762   3.673  0.0823  1.7330 -0.7648
 1603SOL    HW2 5576   1.646   2.795   3.675 -0.4363 -0.4398 -0.4683
 1604SOL     OW 5577   4.223   5.223   4.360 -0.5202 -0.0284 -0.6101
 1604SOL    HW1 5578   4.289   5.291   4.346  0.4694 -1.4662 -3.7041
 1604SOL    HW2 5579   4.141   5.272   4.369  0.4275  1.6375 -0.5413
 1605SOL     OW 5580   1.253   6.248   1.692  0.0693  0.1879 -0.6244
 1605SOL    HW1 5581   1.221   6.165   1.726 -1.5228  0.4952 -1.2812
 1605SOL    HW2 5582   1.174   6.294   1.663  0.9130  1.9174 -0.2970
 1606SOL     OW 5583   3.180   4.760   0.984 -0.1528 -0.3706 -0.5920
 1606SOL    HW1 5584   3.132   4.822   1.037 -2.9460 -2.2298 -0.7420
 1606SOL    HW2 5585   3.152   4.674   1.015  0.9112 -1.5458 -2.6267
 1607SOL     OW 5586   0.718   4.715   1.282 -0.1526 -0.0867 -0.6327
 1607SOL    HW1 5587   0.791   4.776   1.292 -0.5700  0.2280  0.6447
 1607SOL    HW2 5588   0.642   4.770   1.265 -0.3729 -0.2994 -0.3547
 1608SOL     OW 5589   5.010   4.083   2.813 -0.0456  0.0477  0.1454
 1608SOL    HW1 5590   4.935   4.119   2.860 -0.4942 -1.3615  0.5896
 1608SOL    HW2 5591   4.981   4.076   2.722 -1.2761 -2.3893  0.6462
 1609SOL     OW 5592   5.951   2.842   4.586 -0.5422  0.1437  0.0539
 1609SOL    HW1 5593   5.971   2.782   4.658  0.9829  0.2394 -0.2530
 1609SOL    HW2 5594   6.013   2.818   4.517 -0.8147  1.1820 -0.5781
 1610SOL     OW 5595   6.929   1.698   2.243  0.2374 -0.0072  0.3568
 1610SOL    HW1 5596   6.871   1.757   2.196 -0.7354 -0.1176  1.3910
 1610SOL    HW2 5597   6.961   1.748   2.317  1.1596 -0.0801  0.0236
 1611SOL     OW 5598   4.756   1.666   1.373 -0.3757 -0.3502  0.3676
 1611SOL    HW1 5599   4.842   1.696   1.346 -0.3774  1.3885  2.0706
 1611SOL    HW2 5600   4.768   1.574   1.396  1.1141 -0.0596  0.8426
 1612SOL     OW 5601   1.601   3.939   0.527 -0.2288 -0.4796  0.2279
 1612SOL    HW1 5602   1.506   3.934   0.535 -0.0048 -1.1483  4.0714
 1612SOL    HW2 5603   1.622   4.029   0.552  0.1838 -0.2365 -0.9290
 1613SOL     OW 5604   1.338   6.610   3.297  0.3207  0.1099  0.2639
 1613SOL    HW1 5605   1.340   6.698   3.259  2.2287  0.2409  0.5507
 1613SOL    HW2 5606   1.272   6.615   3.366 -1.1880  0.6591 -1.1333
 1614SOL     OW 5607   1.882   2.586   3.392 -0.4781  0.9405  0.1828
 1614SOL    HW1 5608   1.886   2.602   3.486  0.4613  2.5635 -0.0868
 1614SOL    HW2 5609   1.882   2.674   3.353  0.7274  0.2991 -1.3727
 1615SOL     OW 5610   6.656   3.144   1.219 -0.2451  0.0726 -0.2295
 1615SOL    HW1 5611   6.734   3.191   1.248  0.0108 -1.1214  1.1710
 1615SOL    HW2 5612   6.681   3.052   1.222 -1.5591 -0.3102 -0.1878
 1616SOL     OW 5613   2.963   3.407   0.979 -0.1106 -0.1809 -0.3397
 1616SOL    HW1 5614   2.956   3.338   0.912  0.7554  1.1841 -1.8991
 1616SOL    HW2 5615   2.999   3.482   0.933 -0.8274  1.2851  1.3639
 1617SOL     OW 5616   0.180   2.530   3.866  0.3717  0.1164  0.0451
 1617SOL    HW1 5617   0.217   2.479   3.794 -1.2668  0.3875 -1.0516
 1617SOL    HW2 5618   0.236   2.510   3.941  3.2232  1.1447 -1.6402
 1618SOL     OW 5619   3.596   6.337   4.026  0.5016 -0.3050 -0.2805
 1618SOL    HW1 5620   3.564   6.292   4.104  0.7949 -2.2537 -1.2172
 1618SOL    HW2 5621   3.616   6.266   3.965 -2.2285  1.1928 -3.1431
 1619SOL     OW 5622   7.144   6.795   3.006 -0.3430 -0.9366 -0.0305
 1619SOL    HW1 5623   7.122   6.885   2.982  0.7721 -0.8437 -0.8198
 1619SOL    HW2 5624   7.060   6.749   3.008 -0.7196 -0.4404 -2.1259
 1620SOL     OW 5625   3.924   3.795   1.517  0.0528 -0.0519 -0.4276
 1620SOL    HW1 5626   3.916   3.870   1.575  2.4961 -0.1005  0.0579
 1620SOL    HW2 5627   3.876   3.725   1.562  0.4688  0.3643  0.7032
 1621SOL     OW 5628   1.801   4.006   1.944 -0.5098 -0.0561 -0.2437
 1621SOL    HW1 5629   1.769   4.085   1.988 -1.0931 -1.3296  1.7431
 1621SOL    HW2 5630   1.801   4.029   1.851 -3.9271  1.1681 -0.0798
 1622SOL     OW 5631   2.701   3.998   4.743 -0.2764 -0.2482  0.0473
 1622SOL    HW1 5632   2.746   4.082   4.736 -0.2103 -0.2356  0.5678
 1622SOL    HW2 5633   2.689   3.985   4.837 -0.4500 -0.7336 -0.0383
 1623SOL     OW 5634   1.987   4.695   2.921  0.0504 -0.6480  0.7620
 1623SOL    HW1 5635   2.045   4.640   2.974  1.6927 -1.4369 -1.6720
 1623SOL    HW2 5636   1.955   4.636   2.853 -1.8597  0.3590  0.7454
 1624SOL     OW 5637   3.881   0.837   1.710 -0.0637  0.2977 -0.4562
 1624SOL    HW1 5638   3.948   0.773   1.687 -0.7295 -0.1542 -1.2143
 1624SOL    HW2 5639   3.893   0.908   1.647 -0.1384  0.3264 -0.4381
 1625SOL     OW 5640   2.480   5.357   2.904  0.0887 -0.1621  0.8307
 1625SOL    HW1 5641   2.530   5.334   2.982  0.0025 -2.2284  0.3369
 1625SOL    HW2 5642   2.399   5.308   2.912 -0.5938  0.8198  0.1665
 1626SOL     OW 5643   6.636   6.596   0.890  0.7085 -0.1479 -0.5850
 1626SOL    HW1 5644   6.559   6.540   0.902  0.7272 -0.0271  0.1537
 1626SOL    HW2 5645   6.672   6.569   0.805  0.5762 -1.0866 -0.3536
 1627SOL     OW 5646   0.935   2.923   3.672 -0.0176  0.6663 -0.4475
 1627SOL    HW1 5647   1.008   2.916   3.733 -0.5292 -1.2772  0.0113
 1627SOL    HW2 5648   0.962   2.874   3.595 -0.3410  1.0327 -0.8043
 1628SOL     OW 5649   0.857   4.299   5.004 -0.2335  0.4696 -0.3052
 1628SOL    HW1 5650   0.856   4.395   5.009 -0.5343  0.4667 -0.3422
 1628SOL    HW2 5651   0.950   4.277   5.004 -0.1664  0.7346  0.1983
 1629SOL     OW 5652   4.488   0.632   3.330 -0.2467 -0.0162 -0.1301
 1629SOL    HW1 5653   4.562   0.646   3.388 -0.4567 -2.4292  0.8444
 1629SOL    HW2 5654   4.411   0.649   3.385 -0.5240  3.0309 -1.2832
 1630SOL     OW 5655   3.547   3.427   4.119  0.1978 -0.4502 -0.1206
 1630SOL    HW1 5656   3.570   3.483   4.044 -2.0891 -1.4539 -1.7070
 1630SOL    HW2 5657   3.529   3.489   4.190  0.9514  0.6246 -0.8309
 1631SOL     OW 5658   5.266   7.189   4.222 -0.1147  0.1022  0.2423
 1631SOL    HW1 5659   5.285   7.278   4.251 -0.0137  0.4095 -0.7367
 1631SOL    HW2 5660   5.188   7.164   4.273  0.6623  0.2112  1.5366
 1632SOL     OW 5661   3.535   1.368   2.377  0.3128 -0.3040  0.1907
 1632SOL    HW1 5662   3.568   1.450   2.340 -0.8897 -0.9189 -2.4496
 1632SOL    HW2 5663   3.454   1.392   2.422  1.0533  0.2264  1.2969
 1633SOL     OW 5664   3.038   4.624   4.117  0.0368 -0.0628 -0.0434
 1633SOL    HW1 5665   2.982   4.553   4.150 -0.3106  0.3436  0.2640
 1633SOL    HW2 5666   2.984   4.703   4.126  0.3387  0.2108 -0.5828
 1634SOL     OW 5667   6.708   3.474   0.887 -0.0802  0.4535 -0.9462
 1634SOL    HW1 5668   6.758   3.393   0.881  1.0250  1.0329  0.0522
 1634SOL    HW2 5669   6.617   3.448   0.869  0.6854 -0.4096 -4.1841
 1635SOL     OW 5670   5.292   2.932   1.138  0.2042 -0.0253  0.3696
 1635SOL    HW1 5671   5.346   2.964   1.065  0.5643 -0.1543  0.5780
 1635SOL    HW2 5672   5.206   2.973   1.124  0.4109  0.3395  0.1419
 1636SOL     OW 5673   3.845   0.100   4.758 -0.6127  0.2147  0.5602
 1636SOL    HW1 5674   3.836   0.126   4.667 -0.4955 -0.6086  0.3044
 1636SOL    HW2 5675   3.935   0.124   4.781 -0.1790 -0.8455  0.0290
 1637SOL     OW 5676   6.596   3.378   4.545  0.0901 -0.3743  0.6955
 1637SOL    HW1 5677   6.569   3.470   4.552 -0.2904 -0.6188  2.9769
 1637SOL    HW2 5678   6.547   3.345   4.470  0.3420  1.2991 -0.2686
 1638SOL     OW 5679   1.089   4.127   2.825 -0.0197 -0.3743  0.1070
 1638SOL    HW1 5680   1.004   4.087   2.808  0.5911 -2.1539  0.9438
 1638SOL    HW2 5681   1.072   4.193   2.892 -0.6448 -1.1973  0.7695
 1639SOL     OW 5682   5.659   6.656   3.929  0.1049  0.0386 -0.1214
 1639SOL    HW1 5683   5.586   6.713   3.906  0.2103  0.5365  0.7148
 1639SOL    HW2 5684   5.630   6.608   4.006  0.6946  0.3401  0.3007
 1640SOL     OW 5685   4.297   0.723   0.865  0.8383 -0.3266 -0.0864
 1640SOL    HW1 5686   4.386   0.720   0.829  0.5823  0.3295 -0.8215
 1640SOL    HW2 5687   4.299   0.665   0.941  1.7452 -0.7614 -0.4288
 1641SOL     OW 5688   6.439   7.097   2.758 -0.2750  0.6532  0.2030
 1641SOL    HW1 5689   6.499   7.093   2.684  0.4648  0.3443  0.8040
 1641SOL    HW2 5690   6.436   7.007   2.790 -0.3757  0.8326  0.7067
 1642SOL     OW 5691   2.485   0.627   5.099 -0.2316  0.2836  0.2114
 1642SOL    HW1 5692   2.495   0.683   5.022  1.5043  1.2770  1.0842
 1642SOL    HW2 5693   2.490   0.538   5.065  0.6642  0.7104 -0.8258
 1643SOL     OW 5694   0.984   6.165   2.902  0.0797  0.1335  0.0553
 1643SOL    HW1 5695   1.066   6.206   2.932  0.7697 -1.1076 -0.0610
 1643SOL    HW2 5696   1.012   6.081   2.866 -1.3962 -0.9316  1.2667
 1644SOL     OW 5697   5.801   2.543   3.119 -0.3755 -0.6138  0.1897
 1644SOL    HW1 5698   5.848   2.486   3.179  2.8234 -0.6866 -2.1422
 1644SOL    HW2 5699   5.821   2.632   3.149 -1.6651 -0.6292  1.1836
 1645SOL     OW 5700   4.583   2.786   0.523  0.2407 -0.1825  0.1487
 1645SOL    HW1 5701   4.584   2.704   0.474  0.7001 -0.3732  0.4697
 1645SOL    HW2 5702   4.508   2.777   0.583 -0.7671  0.3476 -0.9867
 1646SOL     OW 5703   4.321   5.406   3.478 -0.4241 -0.1586  0.0264
 1646SOL    HW1 5704   4.274   5.350   3.540 -0.7295 -0.8207 -0.7870
 1646SOL    HW2 5705   4.363   5.472   3.533  0.8506 -1.8028  1.1216
 1647SOL     OW 5706   5.248   1.385   3.319 -0.0934 -0.1452  0.5061
 1647SOL    HW1 5707   5.249   1.480   3.315 -0.8555 -0.0150  2.3721
 1647SOL    HW2 5708   5.156   1.362   3.326  0.1273 -0.9586  0.9075
 1648SOL     OW 5709   2.418   5.858   0.792  0.3624  0.1949 -1.1246
 1648SOL    HW1 5710   2.348   5.919   0.816  0.3488  0.3375 -1.5166
 1648SOL    HW2 5711   2.375   5.793   0.737  0.5326  0.2817 -1.3639
 1649SOL     OW 5712   3.879   5.684   4.293 -0.1297  0.6359  0.2551
 1649SOL    HW1 5713   3.823   5.622   4.247  0.0412  1.0653 -0.5457
 1649SOL    HW2 5714   3.836   5.769   4.280  0.3204  0.8657  0.2585
 1650SOL     OW 5715   4.449   2.435   4.593 -0.0715  0.3913 -0.2076
 1650SOL    HW1 5716   4.523   2.452   4.650  2.1321 -1.3422 -2.3363
 1650SOL    HW2 5717   4.399   2.366   4.638  1.1458 -0.3439  0.0496
 1651SOL     OW 5718   3.964   5.580   1.520  0.5031  0.6495 -0.1784
 1651SOL    HW1 5719   3.968   5.650   1.584  0.8269  0.1711  0.3280
 1651SOL    HW2 5720   4.012   5.613   1.444  0.6567  0.9696  0.0594
 1652SOL     OW 5721   2.778   3.262   4.851  0.1524  0.9001 -0.1506
 1652SOL    HW1 5722   2.823   3.344   4.830  0.7573  0.7879  0.6790
 1652SOL    HW2 5723   2.804   3.243   4.941 -1.0914  0.5232  0.1429
 1653SOL     OW 5724   6.605   3.151   3.403 -0.1324  0.0575 -0.0377
 1653SOL    HW1 5725   6.550   3.073   3.391 -1.0060  0.6970 -0.3127
 1653SOL    HW2 5726   6.689   3.127   3.365  0.1691 -1.3484  1.4197
 1654SOL     OW 5727   4.995   2.516   2.327 -0.1093 -0.4214  0.7802
 1654SOL    HW1 5728   5.038   2.572   2.263 -1.3928 -0.1012  0.1655
 1654SOL    HW2 5729   5.065   2.460   2.361  0.6433 -0.4683 -0.7682
 1655SOL     OW 5730   0.287   2.704   4.608  0.0999 -0.1250 -0.3361
 1655SOL    HW1 5731   0.329   2.717   4.693 -1.0048  0.8650  0.1009
 1655SOL    HW2 5732   0.341   2.639   4.564  2.2537  1.2586  0.0632
 1656SOL     OW 5733   4.529   6.561   3.027 -0.6681  0.4379 -0.3037
 1656SOL    HW1 5734   4.466   6.605   3.084 -0.4355  0.7563 -0.2852
 1656SOL    HW2 5735   4.503   6.587   2.938 -0.8468  0.1882 -0.3244
 1657SOL     OW 5736   0.967  -0.001   1.654 -0.3373  0.2185 -0.5216
 1657SOL    HW1 5737   0.967   0.048   1.736 -1.4286  0.0192 -0.3849
 1657SOL    HW2 5738   1.035   0.041   1.601  1.4753 -0.6286  1.0273
 1658SOL     OW 5739   5.644   2.180   4.638  0.1190 -0.2759 -0.4658
 1658SOL    HW1 5740   5.590   2.138   4.572 -0.4413 -0.7457  0.2833
 1658SOL    HW2 5741   5.611   2.269   4.643 -0.0743 -0.3436 -0.5470
 1659SOL     OW 5742   6.251   0.174   3.693 -0.2129  0.3165 -0.3924
 1659SOL    HW1 5743   6.266   0.169   3.787  1.1880 -1.5955 -0.6547
 1659SOL    HW2 5744   6.325   0.224   3.659 -0.5849  0.7936 -0.5091
 1660SOL     OW 5745   2.787   0.478   2.069  0.2488 -0.3108  0.0485
 1660SOL    HW1 5746   2.847   0.404   2.078 -0.6602 -1.4394 -2.3139
 1660SOL    HW2 5747   2.844   0.553   2.049  0.9908 -0.9827 -0.4121
 1661SOL     OW 5748   4.660   1.240   1.741  0.4682 -0.7268 -0.1604
 1661SOL    HW1 5749   4.733   1.210   1.795  1.8065 -1.4778 -2.2762
 1661SOL    HW2 5750   4.649   1.172   1.674 -1.5389 -0.1481 -0.4798
 1662SOL     OW 5751   3.019   5.079   2.438 -0.2826  0.2093 -0.2211
 1662SOL    HW1 5752   3.058   5.044   2.358 -0.4460  0.3026 -0.3423
 1662SOL    HW2 5753   3.090   5.079   2.502 -0.0753  0.4118 -0.4523
 1663SOL     OW 5754   0.458   4.998   0.262  0.6213 -0.1246 -0.2169
 1663SOL    HW1 5755   0.467   4.942   0.186 -0.2641  0.2220 -0.5881
 1663SOL    HW2 5756   0.375   5.045   0.249  0.2779 -0.3028  1.1089
 1664SOL     OW 5757   5.889   0.694   2.766 -0.2439  0.2655 -0.1774
 1664SOL    HW1 5758   5.978   0.675   2.796 -0.7358  0.4564  1.5029
 1664SOL    HW2 5759   5.860   0.766   2.822 -1.2252  0.6730 -1.1731
 1665SOL     OW 5760   2.436   5.134   3.121 -0.4860 -0.2221  0.2760
 1665SOL    HW1 5761   2.477   5.219   3.135 -1.9612  0.2862  1.8979
 1665SOL    HW2 5762   2.493   5.072   3.166  0.0157  0.0548  0.0263
 1666SOL     OW 5763   1.782   5.671   2.823 -0.6393 -0.0331 -0.3916
 1666SOL    HW1 5764   1.718   5.683   2.753 -0.8491 -0.0503 -0.2005
 1666SOL    HW2 5765   1.808   5.759   2.848 -1.1463 -0.0077  0.0496
 1667SOL     OW 5766   3.823   1.504   4.764  0.5245  0.5166  0.3729
 1667SOL    HW1 5767   3.755   1.544   4.710  0.5034 -0.2794 -0.2081
 1667SOL    HW2 5768   3.895   1.567   4.762  0.7708  0.2161 -1.1390
 1668SOL     OW 5769   6.627   1.630   2.993 -0.3257 -0.1618 -0.0411
 1668SOL    HW1 5770   6.536   1.633   2.963 -0.0462  0.9131 -0.8649
 1668SOL    HW2 5771   6.655   1.540   2.976 -0.3129  0.2629 -2.7527
 1669SOL     OW 5772   2.197   5.652   3.361 -0.0133  0.7451 -0.3539
 1669SOL    HW1 5773   2.242   5.628   3.280 -0.8358 -0.4094 -0.4890
 1669SOL    HW2 5774   2.174   5.744   3.349  1.0615  0.9596 -0.8613
 1670SOL     OW 5775   6.367   0.726   4.174  0.2318  0.1731  0.8381
 1670SOL    HW1 5776   6.401   0.732   4.084 -1.9296  3.3757  0.0671
 1670SOL    HW2 5777   6.317   0.644   4.175 -1.0259  0.8067 -1.4789
 1671SOL     OW 5778   2.383   0.581   2.976  0.1605 -0.6615 -0.7103
 1671SOL    HW1 5779   2.458   0.555   3.030 -1.7087 -1.8700  1.5176
 1671SOL    HW2 5780   2.333   0.640   3.033 -0.1813  0.7921 -2.4562
 1672SOL     OW 5781   3.591   3.670   4.002  0.3712 -0.4398  0.3213
 1672SOL    HW1 5782   3.560   3.659   3.912 -1.3253 -0.1670  0.8474
 1672SOL    HW2 5783   3.641   3.752   4.000 -1.0960  0.4795 -0.0383
 1673SOL     OW 5784   1.855   3.723   2.743 -0.1607  0.4355  0.1881
 1673SOL    HW1 5785   1.820   3.640   2.775 -0.0067  0.7508  1.2396
 1673SOL    HW2 5786   1.788   3.788   2.765  1.2418  1.1506  2.8494
 1674SOL     OW 5787   4.708   1.013   0.121 -0.4901 -0.2733  0.1949
 1674SOL    HW1 5788   4.687   0.997   0.029  0.6638 -1.9634  0.1966
 1674SOL    HW2 5789   4.746   1.101   0.121  1.7735 -1.1653 -1.3551
 1675SOL     OW 5790   1.455   0.625   0.915 -0.5414  0.2322 -0.1516
 1675SOL    HW1 5791   1.476   0.709   0.954  2.0158 -0.7375  0.7722
 1675SOL    HW2 5792   1.373   0.599   0.958 -0.9509  1.8851  0.1134
 1676SOL     OW 5793   6.964   2.302   3.060 -0.0553  0.5811 -0.1104
 1676SOL    HW1 5794   6.877   2.339   3.077  0.1531  0.5190  1.2352
 1676SOL    HW2 5795   7.018   2.337   3.131  0.5526 -0.9185  0.1892
 1677SOL     OW 5796   6.175   3.861   0.048 -0.4094  0.0001  0.3925
[truncated: 1,396,652 more chars]
