# Supplementary material for: Molecular dynamics ensemble refinement of the heterogeneous native state of NCBD using chemical shifts and NOEs
Source: PeerJ. 2018 Jul 4;6:e5125. doi: 10.7717/peerj.5125 (PMC6035720; doi:10.7717/peerj.5125)
Supplement: Data S1 — This file contains input files for running the molecular simulations, and the resulting ensemble of NCBD obtained using NOEs and chemical shifts. [file peerj-06-5125-s005.bz2 › raw_data/CS-NOE/CS-NOE1/data/Nshifts.dat]

#1 0
2 0
3 0
4 0
5 122.241 
6 122.242 
7 0
8 114.190 
9 125.871 
10 118.686 
11 117.449 
12 120.115 
13 122.592 
14 118.564 
15 118.339 
16 115.392 
17 121.323 
18 117.460 
19 116.345 
20 0
21 116.335 
22 0
23 0
24 117.253 
25 122.143 
26 118.781 
27 118.129 
28 119.386 
29 119.339 
30 119.408 
31 117.288 
32 122.111 
33 120.046 
34 116.750 
35 111.824 
36 118.671 
37 0
38 118.335 
39 121.296 
40 117.796 
41 119.971 
42 119.747 
43 118.300 
44 118.192 
45 121.467 
46 118.816 
47 0
48 113.247 
49 125.780 
50 119.248 
51 121.006 
52 122.483 
53 126.748 
54 117.145 
55 120.925 
56 0
57 109.378 
58 119.831 
#59 126.033 
