# Supplementary material for: Molecular dynamics ensemble refinement of the heterogeneous native state of NCBD using chemical shifts and NOEs
Source: PeerJ. 2018 Jul 4;6:e5125. doi: 10.7717/peerj.5125 (PMC6035720; doi:10.7717/peerj.5125)
Supplement: Data S1 — This file contains input files for running the molecular simulations, and the resulting ensemble of NCBD obtained using NOEs and chemical shifts. [file peerj-06-5125-s005.bz2 › raw_data/CS-NOE/CS-NOE1/data/Cshifts.dat]

#1 0
2 0
3 0
4 174.079  
5 175.563  
6 0
7 178.231  
8 175.403  
9 179.553  
10 178.210  
11 178.566  
12 178.862  
13 178.572  
14 179.281  
15 178.998  
16 176.202  
17 177.172  
19 0
18 176.743  
20 176.918  
21 0
22 0
23 178.939  
24 178.117  
25 178.001  
26 177.975  
27 177.851  
28 178.686  
29 177.391  
30 178.750  
31 178.311  
32 178.620  
33 178.479  
34 178.041  
35 173.574  
36 0
37 178.838  
38 178.432  
39 178.207  
40 177.525  
41 179.456  
42 179.252  
43 176.959  
44 177.535  
45 177.468  
46 0
47 176.807  
48 174.487  
49 177.677  
50 176.220  
51 175.557  
52 175.274  
53 177.293  
54 174.698  
55 0
56 177.468  
57 174.200  
58 175.290 
#59 0 
