# Supplementary material for: Molecular dynamics ensemble refinement of the heterogeneous native state of NCBD using chemical shifts and NOEs
Source: PeerJ. 2018 Jul 4;6:e5125. doi: 10.7717/peerj.5125 (PMC6035720; doi:10.7717/peerj.5125)
Supplement: Data S1 — This file contains input files for running the molecular simulations, and the resulting ensemble of NCBD obtained using NOEs and chemical shifts. [file peerj-06-5125-s005.bz2 › raw_data/CS-NOE/CS-NOE1/data/Hshifts.dat]

#1 0
2 0
3 0
4 0
5 8.145
6 8.424
7 0
8 8.203
9 8.033
10 8.076 
11 7.976 
12 8.092 
13 8.172 
14 8.406 
15 8.020 
16 7.899 
17 8.071 
18 7.575 
19 7.644 
20 0
21 8.434 
22 0
23 0
24 8.303 
25 7.966 
26 8.226 
27 8.016 
28 7.965 
29 7.983 
30 7.973 
31 8.247 
32 7.946 
33 8.094 
34 8.235 
35 7.560 
36 7.606 
37 0
38 8.744 
39 7.857 
40 7.964 
41 7.958 
42 7.629 
43 8.174 
44 8.159 
45 7.918 
46 7.931 
47 0
48 7.943 
49 7.995 
50 8.049 
51 8.028 
52 7.866 
53 8.138 
54 8.241 
55 8.104 
56 0
57 8.498 
58 8.031 
#59 7.940 
