# Supplementary material for: Molecular dynamics ensemble refinement of the heterogeneous native state of NCBD using chemical shifts and NOEs
Source: PeerJ. 2018 Jul 4;6:e5125. doi: 10.7717/peerj.5125 (PMC6035720; doi:10.7717/peerj.5125)
Supplement: Data S1 — This file contains input files for running the molecular simulations, and the resulting ensemble of NCBD obtained using NOEs and chemical shifts. [file peerj-06-5125-s005.bz2 › raw_data/CS-NOE/CS-NOE1/data/template.pdb]

ATOM      1  N   PRO     1      36.770  62.780  15.070  1.00  0.00            
ATOM      2  H1  PRO     1      36.660  62.770  14.060  1.00  0.00            
ATOM      3  H2  PRO     1      36.860  61.840  15.410  1.00  0.00            
ATOM      4  CD  PRO     1      35.490  63.300  15.690  1.00  0.00            
ATOM      5  HD1 PRO     1      34.700  62.480  15.750  1.00  0.00            
ATOM      6  HD2 PRO     1      35.200  64.180  15.140  1.00  0.00            
ATOM      7  CA  PRO     1      37.990  63.400  15.630  1.00  0.00            
ATOM      8  HA  PRO     1      38.190  64.350  15.130  1.00  0.00            
ATOM      9  CB  PRO     1      37.540  63.650  17.100  1.00  0.00            
ATOM     10  HB1 PRO     1      37.680  62.780  17.760  1.00  0.00            
ATOM     11  HB2 PRO     1      38.020  64.560  17.560  1.00  0.00            
ATOM     12  CG  PRO     1      35.970  63.790  17.070  1.00  0.00            
ATOM     13  HG1 PRO     1      35.610  63.300  17.970  1.00  0.00            
ATOM     14  HG2 PRO     1      35.830  64.870  17.220  1.00  0.00            
ATOM     15  C   PRO     1      39.160  62.440  15.410  1.00  0.00            
ATOM     16  O   PRO     1      38.980  61.220  15.220  1.00  0.00            
ATOM     17  N   ASN     2      40.340  63.070  15.300  1.00  0.00            
ATOM     18  HN  ASN     2      40.420  64.070  15.310  1.00  0.00            
ATOM     19  CA  ASN     2      41.570  62.390  14.990  1.00  0.00            
ATOM     20  HA  ASN     2      41.370  61.610  14.280  1.00  0.00            
ATOM     21  CB  ASN     2      42.660  63.400  14.380  1.00  0.00            
ATOM     22  HB1 ASN     2      42.900  64.200  15.160  1.00  0.00            
ATOM     23  HB2 ASN     2      43.580  62.860  14.050  1.00  0.00            
ATOM     24  CG  ASN     2      42.020  64.000  13.140  1.00  0.00            
ATOM     25  OD1 ASN     2      41.420  65.050  13.110  1.00  0.00            
ATOM     26  ND2 ASN     2      42.180  63.250  12.050  1.00  0.00            
ATOM     27 1HD2 ASN     2      42.870  62.540  12.040  1.00  0.00            
ATOM     28 2HD2 ASN     2      41.730  63.580  11.200  1.00  0.00            
ATOM     29  C   ASN     2      42.200  61.620  16.210  1.00  0.00            
ATOM     30  O   ASN     2      43.120  60.830  16.050  1.00  0.00            
ATOM     31  N   ARG     3      41.760  61.900  17.470  1.00  0.00            
ATOM     32  HN  ARG     3      41.070  62.640  17.630  1.00  0.00            
ATOM     33  CA  ARG     3      42.280  61.150  18.600  1.00  0.00            
ATOM     34  HA  ARG     3      42.910  60.320  18.210  1.00  0.00            
ATOM     35  CB  ARG     3      43.210  62.030  19.470  1.00  0.00            
ATOM     36  HB1 ARG     3      42.770  63.050  19.580  1.00  0.00            
ATOM     37  HB2 ARG     3      43.430  61.620  20.470  1.00  0.00            
ATOM     38  CG  ARG     3      44.620  62.330  18.840  1.00  0.00            
ATOM     39  HG1 ARG     3      45.240  61.420  18.810  1.00  0.00            
ATOM     40  HG2 ARG     3      44.580  62.650  17.780  1.00  0.00            
ATOM     41  CD  ARG     3      45.470  63.450  19.560  1.00  0.00            
ATOM     42  HD1 ARG     3      46.490  63.410  19.240  1.00  0.00            
ATOM     43  HD2 ARG     3      44.980  64.430  19.370  1.00  0.00            
ATOM     44  NE  ARG     3      45.320  63.020  20.980  1.00  0.00            
ATOM     45  HE  ARG     3      44.360  62.800  21.190  1.00  0.00            
ATOM     46  CZ  ARG     3      46.160  63.240  22.020  1.00  0.00            
ATOM     47  NH1 ARG     3      47.210  64.070  21.930  1.00  0.00            
ATOM     48 1HH1 ARG     3      47.560  64.280  21.020  1.00  0.00            
ATOM     49 2HH1 ARG     3      47.710  64.180  22.840  1.00  0.00            
ATOM     50  NH2 ARG     3      45.830  62.660  23.190  1.00  0.00            
ATOM     51 1HH2 ARG     3      45.070  62.080  23.160  1.00  0.00            
ATOM     52 2HH2 ARG     3      46.580  62.750  23.910  1.00  0.00            
ATOM     53  C   ARG     3      41.260  60.490  19.510  1.00  0.00            
ATOM     54  O   ARG     3      41.200  60.610  20.710  1.00  0.00            
ATOM     55  N   SER     4      40.260  59.830  18.930  1.00  0.00            
ATOM     56  HN  SER     4      40.400  59.650  17.990  1.00  0.00            
ATOM     57  CA  SER     4      39.000  59.460  19.650  1.00  0.00            
ATOM     58  HA  SER     4      38.690  60.190  20.400  1.00  0.00            
ATOM     59  CB  SER     4      37.830  59.340  18.620  1.00  0.00            
ATOM     60  HB1 SER     4      38.100  58.510  17.940  1.00  0.00            
ATOM     61  HB2 SER     4      36.930  59.040  19.190  1.00  0.00            
ATOM     62  OG  SER     4      37.450  60.510  17.870  1.00  0.00            
ATOM     63  HG1 SER     4      36.780  60.210  17.250  1.00  0.00            
ATOM     64  C   SER     4      39.130  58.210  20.440  1.00  0.00            
ATOM     65  O   SER     4      38.220  57.390  20.500  1.00  0.00            
ATOM     66  N   ILE     5      40.320  57.960  21.070  1.00  0.00            
ATOM     67  HN  ILE     5      40.980  58.690  20.950  1.00  0.00            
ATOM     68  CA  ILE     5      40.600  56.810  21.950  1.00  0.00            
ATOM     69  HA  ILE     5      40.450  55.900  21.400  1.00  0.00            
ATOM     70  CB  ILE     5      42.120  56.880  22.320  1.00  0.00            
ATOM     71  HB  ILE     5      42.380  56.030  22.970  1.00  0.00            
ATOM     72  CG2 ILE     5      42.910  56.790  20.960  1.00  0.00            
ATOM     73 1HG2 ILE     5      42.430  55.970  20.400  1.00  0.00            
ATOM     74 2HG2 ILE     5      42.740  57.690  20.470  1.00  0.00            
ATOM     75 3HG2 ILE     5      44.000  56.530  21.160  1.00  0.00            
ATOM     76  CG1 ILE     5      42.420  58.260  22.990  1.00  0.00            
ATOM     77 1HG1 ILE     5      42.370  59.050  22.240  1.00  0.00            
ATOM     78 2HG1 ILE     5      41.610  58.650  23.630  1.00  0.00            
ATOM     79  CD  ILE     5      43.740  58.220  23.710  1.00  0.00            
ATOM     80  HD1 ILE     5      43.680  58.890  24.590  1.00  0.00            
ATOM     81  HD2 ILE     5      44.030  57.220  24.040  1.00  0.00            
ATOM     82  HD3 ILE     5      44.620  58.540  23.050  1.00  0.00            
ATOM     83  C   ILE     5      39.730  56.850  23.220  1.00  0.00            
ATOM     84  O   ILE     5      39.210  57.880  23.640  1.00  0.00            
ATOM     85  N   SER     6      39.510  55.710  23.850  1.00  0.00            
ATOM     86  HN  SER     6      39.870  54.990  23.340  1.00  0.00            
ATOM     87  CA  SER     6      38.710  55.610  25.040  1.00  0.00            
ATOM     88  HA  SER     6      38.120  56.520  25.210  1.00  0.00            
ATOM     89  CB  SER     6      37.700  54.380  25.090  1.00  0.00            
ATOM     90  HB1 SER     6      37.060  54.410  24.230  1.00  0.00            
ATOM     91  HB2 SER     6      38.270  53.420  25.290  1.00  0.00            
ATOM     92  OG  SER     6      36.780  54.590  26.230  1.00  0.00            
ATOM     93  HG1 SER     6      36.370  53.720  26.360  1.00  0.00            
ATOM     94  C   SER     6      39.650  55.390  26.270  1.00  0.00            
ATOM     95  O   SER     6      40.130  54.290  26.590  1.00  0.00            
ATOM     96  N   PRO     7      39.920  56.470  27.060  1.00  0.00            
ATOM     97  CD  PRO     7      39.700  57.890  26.850  1.00  0.00            
ATOM     98  HD1 PRO     7      38.650  58.140  27.170  1.00  0.00            
ATOM     99  HD2 PRO     7      39.870  58.060  25.730  1.00  0.00            
ATOM    100  CA  PRO     7      40.730  56.270  28.260  1.00  0.00            
ATOM    101  HA  PRO     7      41.730  55.930  28.080  1.00  0.00            
ATOM    102  CB  PRO     7      40.870  57.640  28.970  1.00  0.00            
ATOM    103  HB1 PRO     7      40.070  57.900  29.670  1.00  0.00            
ATOM    104  HB2 PRO     7      41.840  57.710  29.540  1.00  0.00            
ATOM    105  CG  PRO     7      40.780  58.580  27.730  1.00  0.00            
ATOM    106  HG1 PRO     7      40.520  59.630  28.030  1.00  0.00            
ATOM    107  HG2 PRO     7      41.750  58.420  27.200  1.00  0.00            
ATOM    108  C   PRO     7      40.200  55.250  29.210  1.00  0.00            
ATOM    109  O   PRO     7      40.990  54.520  29.840  1.00  0.00            
ATOM    110  N   SER     8      38.890  55.020  29.270  1.00  0.00            
ATOM    111  HN  SER     8      38.250  55.550  28.690  1.00  0.00            
ATOM    112  CA  SER     8      38.200  54.070  30.120  1.00  0.00            
ATOM    113  HA  SER     8      38.550  54.210  31.150  1.00  0.00            
ATOM    114  CB  SER     8      36.720  54.440  30.000  1.00  0.00            
ATOM    115  HB1 SER     8      36.730  55.530  30.180  1.00  0.00            
ATOM    116  HB2 SER     8      36.300  54.250  28.970  1.00  0.00            
ATOM    117  OG  SER     8      36.000  53.780  31.030  1.00  0.00            
ATOM    118  HG1 SER     8      35.720  52.950  30.620  1.00  0.00            
ATOM    119  C   SER     8      38.470  52.590  29.800  1.00  0.00            
ATOM    120  O   SER     8      38.150  51.690  30.590  1.00  0.00            
ATOM    121  N   ALA     9      39.070  52.320  28.660  1.00  0.00            
ATOM    122  HN  ALA     9      39.210  53.090  27.930  1.00  0.00            
ATOM    123  CA  ALA     9      39.450  51.030  28.190  1.00  0.00            
ATOM    124  HA  ALA     9      38.900  50.290  28.720  1.00  0.00            
ATOM    125  CB  ALA     9      39.060  50.800  26.710  1.00  0.00            
ATOM    126  HB1 ALA     9      39.730  51.170  25.950  1.00  0.00            
ATOM    127  HB2 ALA     9      39.040  49.720  26.540  1.00  0.00            
ATOM    128  HB3 ALA     9      38.060  51.230  26.440  1.00  0.00            
ATOM    129  C   ALA     9      40.900  50.740  28.400  1.00  0.00            
ATOM    130  O   ALA     9      41.330  49.610  28.440  1.00  0.00            
ATOM    131  N   LEU    10      41.710  51.810  28.580  1.00  0.00            
ATOM    132  HN  LEU    10      41.420  52.760  28.540  1.00  0.00            
ATOM    133  CA  LEU    10      43.190  51.720  28.570  1.00  0.00            
ATOM    134  HA  LEU    10      43.530  50.950  27.920  1.00  0.00            
ATOM    135  CB  LEU    10      43.810  53.100  28.050  1.00  0.00            
ATOM    136  HB1 LEU    10      43.490  54.000  28.680  1.00  0.00            
ATOM    137  HB2 LEU    10      44.890  53.030  28.030  1.00  0.00            
ATOM    138  CG  LEU    10      43.460  53.170  26.520  1.00  0.00            
ATOM    139  HG  LEU    10      42.360  52.890  26.380  1.00  0.00            
ATOM    140  CD1 LEU    10      43.680  54.560  26.000  1.00  0.00            
ATOM    141 1HD1 LEU    10      42.990  55.150  26.600  1.00  0.00            
ATOM    142 2HD1 LEU    10      44.660  54.990  26.220  1.00  0.00            
ATOM    143 3HD1 LEU    10      43.520  54.600  24.870  1.00  0.00            
ATOM    144  CD2 LEU    10      44.330  52.200  25.700  1.00  0.00            
ATOM    145 1HD2 LEU    10      44.250  51.170  26.160  1.00  0.00            
ATOM    146 2HD2 LEU    10      43.910  52.130  24.690  1.00  0.00            
ATOM    147 3HD2 LEU    10      45.370  52.630  25.630  1.00  0.00            
ATOM    148  C   LEU    10      43.770  51.320  29.860  1.00  0.00            
ATOM    149  O   LEU    10      44.880  50.760  29.830  1.00  0.00            
ATOM    150  N   GLN    11      43.090  51.510  31.000  1.00  0.00            
ATOM    151  HN  GLN    11      42.310  52.200  31.000  1.00  0.00            
ATOM    152  CA  GLN    11      43.350  50.690  32.160  1.00  0.00            
ATOM    153  HA  GLN    11      44.400  50.740  32.390  1.00  0.00            
ATOM    154  CB  GLN    11      42.470  51.210  33.300  1.00  0.00            
ATOM    155  HB1 GLN    11      42.650  50.660  34.220  1.00  0.00            
ATOM    156  HB2 GLN    11      42.880  52.220  33.350  1.00  0.00            
ATOM    157  CG  GLN    11      40.920  51.280  33.110  1.00  0.00            
ATOM    158  HG1 GLN    11      40.600  51.450  32.000  1.00  0.00            
ATOM    159  HG2 GLN    11      40.480  50.280  33.420  1.00  0.00            
ATOM    160  CD  GLN    11      40.350  52.290  34.050  1.00  0.00            
ATOM    161  OE1 GLN    11      41.010  53.130  34.680  1.00  0.00            
ATOM    162  NE2 GLN    11      38.990  52.350  34.040  1.00  0.00            
ATOM    163 1HE2 GLN    11      38.410  51.820  33.390  1.00  0.00            
ATOM    164 2HE2 GLN    11      38.590  53.010  34.630  1.00  0.00            
ATOM    165  C   GLN    11      43.080  49.220  32.060  1.00  0.00            
ATOM    166  O   GLN    11      43.740  48.410  32.750  1.00  0.00            
ATOM    167  N   ASP    12      42.070  48.740  31.250  1.00  0.00            
ATOM    168  HN  ASP    12      41.440  49.280  30.680  1.00  0.00            
ATOM    169  CA  ASP    12      41.700  47.310  31.180  1.00  0.00            
ATOM    170  HA  ASP    12      41.910  46.830  32.090  1.00  0.00            
ATOM    171  CB  ASP    12      40.200  47.220  30.810  1.00  0.00            
ATOM    172  HB1 ASP    12      39.990  48.130  30.190  1.00  0.00            
ATOM    173  HB2 ASP    12      39.900  46.320  30.200  1.00  0.00            
ATOM    174  CG  ASP    12      39.270  47.080  31.980  1.00  0.00            
ATOM    175  OD1 ASP    12      39.680  46.540  33.030  1.00  0.00            
ATOM    176  OD2 ASP    12      38.020  47.400  31.850  1.00  0.00            
ATOM    177  C   ASP    12      42.680  46.570  30.190  1.00  0.00            
ATOM    178  O   ASP    12      42.860  45.360  30.280  1.00  0.00            
ATOM    179  N   LEU    13      43.370  47.330  29.290  1.00  0.00            
ATOM    180  HN  LEU    13      43.120  48.300  29.260  1.00  0.00            
ATOM    181  CA  LEU    13      44.360  46.900  28.390  1.00  0.00            
ATOM    182  HA  LEU    13      44.000  46.120  27.760  1.00  0.00            
ATOM    183  CB  LEU    13      44.770  48.110  27.530  1.00  0.00            
ATOM    184  HB1 LEU    13      43.880  48.400  26.920  1.00  0.00            
ATOM    185  HB2 LEU    13      44.990  48.880  28.280  1.00  0.00            
ATOM    186  CG  LEU    13      45.950  47.890  26.550  1.00  0.00            
ATOM    187  HG  LEU    13      46.780  47.570  27.180  1.00  0.00            
ATOM    188  CD1 LEU    13      45.540  46.820  25.560  1.00  0.00            
ATOM    189 1HD1 LEU    13      46.360  46.830  24.840  1.00  0.00            
ATOM    190 2HD1 LEU    13      45.440  45.810  25.910  1.00  0.00            
ATOM    191 3HD1 LEU    13      44.610  47.160  24.970  1.00  0.00            
ATOM    192  CD2 LEU    13      46.250  49.170  25.830  1.00  0.00            
ATOM    193 1HD2 LEU    13      45.510  49.510  25.100  1.00  0.00            
ATOM    194 2HD2 LEU    13      46.430  50.010  26.550  1.00  0.00            
ATOM    195 3HD2 LEU    13      47.180  49.080  25.230  1.00  0.00            
ATOM    196  C   LEU    13      45.600  46.400  29.200  1.00  0.00            
ATOM    197  O   LEU    13      46.180  45.350  28.960  1.00  0.00            
ATOM    198  N   LEU    14      45.810  47.080  30.330  1.00  0.00            
ATOM    199  HN  LEU    14      45.400  47.940  30.600  1.00  0.00            
ATOM    200  CA  LEU    14      46.970  46.770  31.140  1.00  0.00            
ATOM    201  HA  LEU    14      47.850  46.520  30.540  1.00  0.00            
ATOM    202  CB  LEU    14      47.250  47.990  32.010  1.00  0.00            
ATOM    203  HB1 LEU    14      46.330  48.120  32.590  1.00  0.00            
ATOM    204  HB2 LEU    14      47.970  47.820  32.820  1.00  0.00            
ATOM    205  CG  LEU    14      47.610  49.300  31.350  1.00  0.00            
ATOM    206  HG  LEU    14      46.620  49.820  31.160  1.00  0.00            
ATOM    207  CD1 LEU    14      48.540  50.140  32.260  1.00  0.00            
ATOM    208 1HD1 LEU    14      48.050  50.290  33.290  1.00  0.00            
ATOM    209 2HD1 LEU    14      49.590  49.760  32.380  1.00  0.00            
ATOM    210 3HD1 LEU    14      48.600  51.160  31.770  1.00  0.00            
ATOM    211  CD2 LEU    14      48.390  49.270  30.050  1.00  0.00            
ATOM    212 1HD2 LEU    14      49.370  48.740  30.180  1.00  0.00            
ATOM    213 2HD2 LEU    14      47.790  48.720  29.330  1.00  0.00            
ATOM    214 3HD2 LEU    14      48.500  50.300  29.680  1.00  0.00            
ATOM    215  C   LEU    14      46.680  45.470  31.930  1.00  0.00            
ATOM    216  O   LEU    14      47.550  44.630  31.980  1.00  0.00            
ATOM    217  N   ARG    15      45.420  45.250  32.450  1.00  0.00            
ATOM    218  HN  ARG    15      44.730  46.000  32.250  1.00  0.00            
ATOM    219  CA  ARG    15      45.010  44.010  33.130  1.00  0.00            
ATOM    220  HA  ARG    15      45.750  43.810  33.950  1.00  0.00            
ATOM    221  CB  ARG    15      43.620  44.220  33.830  1.00  0.00            
ATOM    222  HB1 ARG    15      42.940  44.270  32.990  1.00  0.00            
ATOM    223  HB2 ARG    15      43.460  43.330  34.460  1.00  0.00            
ATOM    224  CG  ARG    15      43.300  45.480  34.650  1.00  0.00            
ATOM    225  HG1 ARG    15      43.990  45.650  35.530  1.00  0.00            
ATOM    226  HG2 ARG    15      43.480  46.370  34.020  1.00  0.00            
ATOM    227  CD  ARG    15      41.840  45.460  35.190  1.00  0.00            
ATOM    228  HD1 ARG    15      41.610  46.370  35.700  1.00  0.00            
ATOM    229  HD2 ARG    15      41.080  45.370  34.400  1.00  0.00            
ATOM    230  NE  ARG    15      41.870  44.440  36.240  1.00  0.00            
ATOM    231  HE  ARG    15      42.760  44.000  36.440  1.00  0.00            
ATOM    232  CZ  ARG    15      40.900  43.690  36.790  1.00  0.00            
ATOM    233  NH1 ARG    15      39.650  43.930  36.460  1.00  0.00            
ATOM    234 1HH1 ARG    15      39.270  44.760  35.940  1.00  0.00            
ATOM    235 2HH1 ARG    15      38.940  43.300  36.730  1.00  0.00            
ATOM    236  NH2 ARG    15      41.190  42.680  37.620  1.00  0.00            
ATOM    237 1HH2 ARG    15      42.180  42.510  37.770  1.00  0.00            
ATOM    238 2HH2 ARG    15      40.460  42.140  38.090  1.00  0.00            
ATOM    239  C   ARG    15      44.960  42.800  32.270  1.00  0.00            
ATOM    240  O   ARG    15      45.060  41.640  32.720  1.00  0.00            
ATOM    241  N   THR    16      44.780  43.030  30.940  1.00  0.00            
ATOM    242  HN  THR    16      44.510  43.960  30.700  1.00  0.00            
ATOM    243  CA  THR    16      44.720  41.980  29.930  1.00  0.00            
ATOM    244  HA  THR    16      44.030  41.190  30.250  1.00  0.00            
ATOM    245  CB  THR    16      44.100  42.550  28.730  1.00  0.00            
ATOM    246  HB  THR    16      44.650  43.440  28.400  1.00  0.00            
ATOM    247  OG1 THR    16      42.740  42.910  28.970  1.00  0.00            
ATOM    248  HG1 THR    16      42.720  43.610  29.660  1.00  0.00            
ATOM    249  CG2 THR    16      43.930  41.480  27.610  1.00  0.00            
ATOM    250 1HG2 THR    16      43.490  41.950  26.720  1.00  0.00            
ATOM    251 2HG2 THR    16      44.980  41.300  27.220  1.00  0.00            
ATOM    252 3HG2 THR    16      43.370  40.550  27.800  1.00  0.00            
ATOM    253  C   THR    16      46.130  41.340  29.660  1.00  0.00            
ATOM    254  O   THR    16      46.280  40.170  29.300  1.00  0.00            
ATOM    255  N   LEU    17      47.180  42.230  29.780  1.00  0.00            
ATOM    256  HN  LEU    17      46.920  43.160  30.050  1.00  0.00            
ATOM    257  CA  LEU    17      48.590  41.950  29.480  1.00  0.00            
ATOM    258  HA  LEU    17      48.740  41.160  28.750  1.00  0.00            
ATOM    259  CB  LEU    17      49.280  43.260  29.030  1.00  0.00            
ATOM    260  HB1 LEU    17      48.870  44.060  29.640  1.00  0.00            
ATOM    261  HB2 LEU    17      50.370  43.170  29.110  1.00  0.00            
ATOM    262  CG  LEU    17      48.860  43.610  27.560  1.00  0.00            
ATOM    263  HG  LEU    17      47.760  43.610  27.460  1.00  0.00            
ATOM    264  CD1 LEU    17      49.250  44.920  27.110  1.00  0.00            
ATOM    265 1HD1 LEU    17      48.650  45.260  26.190  1.00  0.00            
ATOM    266 2HD1 LEU    17      48.990  45.620  27.930  1.00  0.00            
ATOM    267 3HD1 LEU    17      50.320  45.070  26.900  1.00  0.00            
ATOM    268  CD2 LEU    17      49.580  42.670  26.540  1.00  0.00            
ATOM    269 1HD2 LEU    17      49.050  41.670  26.670  1.00  0.00            
ATOM    270 2HD2 LEU    17      49.470  43.220  25.590  1.00  0.00            
ATOM    271 3HD2 LEU    17      50.650  42.510  26.680  1.00  0.00            
ATOM    272  C   LEU    17      49.270  41.410  30.750  1.00  0.00            
ATOM    273  O   LEU    17      50.110  40.520  30.780  1.00  0.00            
ATOM    274  N   LYS    18      48.850  41.950  31.880  1.00  0.00            
ATOM    275  HN  LYS    18      48.220  42.780  31.820  1.00  0.00            
ATOM    276  CA  LYS    18      49.320  41.580  33.250  1.00  0.00            
ATOM    277  HA  LYS    18      50.290  41.220  33.140  1.00  0.00            
ATOM    278  CB  LYS    18      49.380  42.740  34.260  1.00  0.00            
ATOM    279  HB1 LYS    18      48.280  43.110  34.320  1.00  0.00            
ATOM    280  HB2 LYS    18      49.740  42.390  35.200  1.00  0.00            
ATOM    281  CG  LYS    18      50.140  44.010  33.860  1.00  0.00            
ATOM    282  HG1 LYS    18      51.200  43.880  34.040  1.00  0.00            
ATOM    283  HG2 LYS    18      50.000  44.100  32.710  1.00  0.00            
ATOM    284  CD  LYS    18      49.560  45.240  34.490  1.00  0.00            
ATOM    285  HD1 LYS    18      48.580  45.460  34.090  1.00  0.00            
ATOM    286  HD2 LYS    18      49.380  44.980  35.560  1.00  0.00            
ATOM    287  CE  LYS    18      50.350  46.540  34.260  1.00  0.00            
ATOM    288  HE1 LYS    18      51.360  46.440  34.650  1.00  0.00            
ATOM    289  HE2 LYS    18      50.340  46.800  33.190  1.00  0.00            
ATOM    290  NZ  LYS    18      49.680  47.620  35.030  1.00  0.00            
ATOM    291  HZ1 LYS    18      49.820  47.550  36.050  1.00  0.00            
ATOM    292  HZ2 LYS    18      50.110  48.490  34.650  1.00  0.00            
ATOM    293  HZ3 LYS    18      48.670  47.710  34.870  1.00  0.00            
ATOM    294  C   LYS    18      48.430  40.440  33.720  1.00  0.00            
ATOM    295  O   LYS    18      48.250  40.350  34.980  1.00  0.00            
ATOM    296  N   SER    19      47.830  39.610  32.820  1.00  0.00            
ATOM    297  HN  SER    19      48.040  39.690  31.870  1.00  0.00            
ATOM    298  CA  SER    19      47.040  38.440  33.260  1.00  0.00            
ATOM    299  HA  SER    19      46.560  38.640  34.180  1.00  0.00            
ATOM    300  CB  SER    19      46.030  37.990  32.110  1.00  0.00            
ATOM    301  HB1 SER    19      45.380  38.900  31.840  1.00  0.00            
ATOM    302  HB2 SER    19      46.600  37.710  31.230  1.00  0.00            
ATOM    303  OG  SER    19      45.280  36.850  32.530  1.00  0.00            
ATOM    304  HG1 SER    19      44.470  37.230  32.950  1.00  0.00            
ATOM    305  C   SER    19      47.960  37.240  33.590  1.00  0.00            
ATOM    306  O   SER    19      48.810  36.960  32.740  1.00  0.00            
ATOM    307  N   PRO    20      47.910  36.550  34.750  1.00  0.00            
ATOM    308  CD  PRO    20      46.770  36.690  35.700  1.00  0.00            
ATOM    309  HD1 PRO    20      45.890  36.700  35.050  1.00  0.00            
ATOM    310  HD2 PRO    20      47.000  37.630  36.190  1.00  0.00            
ATOM    311  CA  PRO    20      48.830  35.480  35.080  1.00  0.00            
ATOM    312  HA  PRO    20      49.860  35.780  34.880  1.00  0.00            
ATOM    313  CB  PRO    20      48.440  35.090  36.510  1.00  0.00            
ATOM    314  HB1 PRO    20      48.590  34.060  36.990  1.00  0.00            
ATOM    315  HB2 PRO    20      49.050  35.740  37.180  1.00  0.00            
ATOM    316  CG  PRO    20      46.970  35.500  36.700  1.00  0.00            
ATOM    317  HG1 PRO    20      46.320  34.720  36.360  1.00  0.00            
ATOM    318  HG2 PRO    20      46.690  35.790  37.800  1.00  0.00            
ATOM    319  C   PRO    20      48.430  34.250  34.230  1.00  0.00            
ATOM    320  O   PRO    20      49.320  33.360  34.130  1.00  0.00            
ATOM    321  N   SER    21      47.280  34.170  33.600  1.00  0.00            
ATOM    322  HN  SER    21      46.640  34.930  33.530  1.00  0.00            
ATOM    323  CA  SER    21      46.810  32.970  32.810  1.00  0.00            
ATOM    324  HA  SER    21      47.640  32.450  32.460  1.00  0.00            
ATOM    325  CB  SER    21      46.050  32.000  33.700  1.00  0.00            
ATOM    326  HB1 SER    21      46.640  31.750  34.690  1.00  0.00            
ATOM    327  HB2 SER    21      45.100  32.480  34.060  1.00  0.00            
ATOM    328  OG  SER    21      45.800  30.740  33.010  1.00  0.00            
ATOM    329  HG1 SER    21      45.020  30.330  33.530  1.00  0.00            
ATOM    330  C   SER    21      45.780  33.310  31.710  1.00  0.00            
ATOM    331  O   SER    21      44.590  33.440  31.950  1.00  0.00            
ATOM    332  N   SER    22      46.180  33.430  30.450  1.00  0.00            
ATOM    333  HN  SER    22      47.170  33.340  30.200  1.00  0.00            
ATOM    334  CA  SER    22      45.260  33.660  29.310  1.00  0.00            
ATOM    335  HA  SER    22      44.260  33.240  29.570  1.00  0.00            
ATOM    336  CB  SER    22      45.090  35.210  29.090  1.00  0.00            
ATOM    337  HB1 SER    22      44.730  35.690  30.060  1.00  0.00            
ATOM    338  HB2 SER    22      46.180  35.580  28.970  1.00  0.00            
ATOM    339  OG  SER    22      44.320  35.570  27.960  1.00  0.00            
ATOM    340  HG1 SER    22      44.280  36.560  28.000  1.00  0.00            
ATOM    341  C   SER    22      45.850  33.020  28.030  1.00  0.00            
ATOM    342  O   SER    22      46.780  33.560  27.400  1.00  0.00            
ATOM    343  N   PRO    23      45.410  31.930  27.430  1.00  0.00            
ATOM    344  CD  PRO    23      44.390  31.020  27.940  1.00  0.00            
ATOM    345  HD1 PRO    23      43.350  31.230  27.560  1.00  0.00            
ATOM    346  HD2 PRO    23      44.320  31.000  29.020  1.00  0.00            
ATOM    347  CA  PRO    23      45.930  31.420  26.180  1.00  0.00            
ATOM    348  HA  PRO    23      46.990  31.500  26.230  1.00  0.00            
ATOM    349  CB  PRO    23      45.470  29.910  26.090  1.00  0.00            
ATOM    350  HB1 PRO    23      44.840  29.630  25.140  1.00  0.00            
ATOM    351  HB2 PRO    23      46.480  29.280  25.980  1.00  0.00            
ATOM    352  CG  PRO    23      44.620  29.680  27.250  1.00  0.00            
ATOM    353  HG1 PRO    23      43.650  29.310  27.050  1.00  0.00            
ATOM    354  HG2 PRO    23      45.030  29.020  27.970  1.00  0.00            
ATOM    355  C   PRO    23      45.440  32.190  24.970  1.00  0.00            
ATOM    356  O   PRO    23      46.120  32.120  23.920  1.00  0.00            
ATOM    357  N   GLN    24      44.300  32.900  25.050  1.00  0.00            
ATOM    358  HN  GLN    24      43.720  33.040  25.910  1.00  0.00            
ATOM    359  CA  GLN    24      43.790  33.700  23.920  1.00  0.00            
ATOM    360  HA  GLN    24      44.330  33.340  23.080  1.00  0.00            
ATOM    361  CB  GLN    24      42.340  33.400  23.680  1.00  0.00            
ATOM    362  HB1 GLN    24      41.690  33.610  24.640  1.00  0.00            
ATOM    363  HB2 GLN    24      41.950  34.150  22.910  1.00  0.00            
ATOM    364  CG  GLN    24      41.900  31.960  23.210  1.00  0.00            
ATOM    365  HG1 GLN    24      42.460  31.720  22.310  1.00  0.00            
ATOM    366  HG2 GLN    24      42.190  31.200  23.930  1.00  0.00            
ATOM    367  CD  GLN    24      40.400  31.820  22.880  1.00  0.00            
ATOM    368  OE1 GLN    24      39.500  32.440  23.470  1.00  0.00            
ATOM    369  NE2 GLN    24      40.120  31.030  21.850  1.00  0.00            
ATOM    370 1HE2 GLN    24      40.960  30.760  21.300  1.00  0.00            
ATOM    371 2HE2 GLN    24      39.260  31.100  21.450  1.00  0.00            
ATOM    372  C   GLN    24      43.980  35.230  24.080  1.00  0.00            
ATOM    373  O   GLN    24      43.200  36.050  23.730  1.00  0.00            
ATOM    374  N   GLN    25      45.180  35.530  24.660  1.00  0.00            
ATOM    375  HN  GLN    25      45.830  34.790  24.780  1.00  0.00            
ATOM    376  CA  GLN    25      45.540  36.850  25.140  1.00  0.00            
ATOM    377  HA  GLN    25      44.760  37.180  25.720  1.00  0.00            
ATOM    378  CB  GLN    25      46.870  36.810  25.940  1.00  0.00            
ATOM    379  HB1 GLN    25      46.830  35.970  26.650  1.00  0.00            
ATOM    380  HB2 GLN    25      47.800  36.610  25.330  1.00  0.00            
ATOM    381  CG  GLN    25      47.090  38.080  26.780  1.00  0.00            
ATOM    382  HG1 GLN    25      47.210  38.920  26.080  1.00  0.00            
ATOM    383  HG2 GLN    25      46.220  38.220  27.380  1.00  0.00            
ATOM    384  CD  GLN    25      48.350  37.920  27.680  1.00  0.00            
ATOM    385  OE1 GLN    25      48.300  37.660  28.900  1.00  0.00            
ATOM    386  NE2 GLN    25      49.560  38.100  27.040  1.00  0.00            
ATOM    387 1HE2 GLN    25      49.470  38.440  26.080  1.00  0.00            
ATOM    388 2HE2 GLN    25      50.300  37.600  27.450  1.00  0.00            
ATOM    389  C   GLN    25      45.680  37.890  24.040  1.00  0.00            
ATOM    390  O   GLN    25      45.070  38.990  24.140  1.00  0.00            
ATOM    391  N   GLN    26      46.400  37.540  22.970  1.00  0.00            
ATOM    392  HN  GLN    26      46.780  36.630  22.920  1.00  0.00            
ATOM    393  CA  GLN    26      46.650  38.380  21.800  1.00  0.00            
ATOM    394  HA  GLN    26      47.220  39.230  22.040  1.00  0.00            
ATOM    395  CB  GLN    26      47.570  37.580  20.770  1.00  0.00            
ATOM    396  HB1 GLN    26      47.020  36.670  20.550  1.00  0.00            
ATOM    397  HB2 GLN    26      47.600  38.150  19.740  1.00  0.00            
ATOM    398  CG  GLN    26      49.010  37.380  21.370  1.00  0.00            
ATOM    399  HG1 GLN    26      49.480  38.300  21.760  1.00  0.00            
ATOM    400  HG2 GLN    26      49.000  36.930  22.350  1.00  0.00            
ATOM    401  CD  GLN    26      50.020  36.810  20.390  1.00  0.00            
ATOM    402  OE1 GLN    26      50.690  37.580  19.730  1.00  0.00            
ATOM    403  NE2 GLN    26      50.010  35.460  20.100  1.00  0.00            
ATOM    404 1HE2 GLN    26      49.620  34.860  20.810  1.00  0.00            
ATOM    405 2HE2 GLN    26      50.490  35.070  19.350  1.00  0.00            
ATOM    406  C   GLN    26      45.340  38.790  21.070  1.00  0.00            
ATOM    407  O   GLN    26      45.120  39.940  20.650  1.00  0.00            
ATOM    408  N   GLN    27      44.370  37.850  20.890  1.00  0.00            
ATOM    409  HN  GLN    27      44.520  36.870  21.040  1.00  0.00            
ATOM    410  CA  GLN    27      43.040  38.210  20.340  1.00  0.00            
ATOM    411  HA  GLN    27      43.160  38.700  19.360  1.00  0.00            
ATOM    412  CB  GLN    27      42.210  36.970  20.080  1.00  0.00            
ATOM    413  HB1 GLN    27      42.700  36.280  19.390  1.00  0.00            
ATOM    414  HB2 GLN    27      42.120  36.360  20.990  1.00  0.00            
ATOM    415  CG  GLN    27      40.770  37.290  19.540  1.00  0.00            
ATOM    416  HG1 GLN    27      40.180  36.350  19.510  1.00  0.00            
ATOM    417  HG2 GLN    27      40.230  38.000  20.180  1.00  0.00            
ATOM    418  CD  GLN    27      40.760  37.760  18.130  1.00  0.00            
ATOM    419  OE1 GLN    27      40.950  37.020  17.180  1.00  0.00            
ATOM    420  NE2 GLN    27      40.600  39.070  18.030  1.00  0.00            
ATOM    421 1HE2 GLN    27      40.530  39.710  18.760  1.00  0.00            
ATOM    422 2HE2 GLN    27      40.740  39.480  17.100  1.00  0.00            
ATOM    423  C   GLN    27      42.280  39.250  21.310  1.00  0.00            
ATOM    424  O   GLN    27      41.700  40.210  20.830  1.00  0.00            
ATOM    425  N   GLN    28      42.350  39.050  22.630  1.00  0.00            
ATOM    426  HN  GLN    28      42.850  38.270  23.000  1.00  0.00            
ATOM    427  CA  GLN    28      41.690  39.900  23.660  1.00  0.00            
ATOM    428  HA  GLN    28      40.680  40.220  23.410  1.00  0.00            
ATOM    429  CB  GLN    28      41.840  39.250  24.990  1.00  0.00            
ATOM    430  HB1 GLN    28      42.830  38.900  25.080  1.00  0.00            
ATOM    431  HB2 GLN    28      41.690  39.930  25.870  1.00  0.00            
ATOM    432  CG  GLN    28      40.890  38.010  25.110  1.00  0.00            
ATOM    433  HG1 GLN    28      41.330  37.180  24.600  1.00  0.00            
ATOM    434  HG2 GLN    28      40.930  37.610  26.170  1.00  0.00            
ATOM    435  CD  GLN    28      39.410  38.220  24.820  1.00  0.00            
ATOM    436  OE1 GLN    28      38.660  38.890  25.570  1.00  0.00            
ATOM    437  NE2 GLN    28      38.880  37.610  23.730  1.00  0.00            
ATOM    438 1HE2 GLN    28      39.390  36.930  23.220  1.00  0.00            
ATOM    439 2HE2 GLN    28      38.100  37.970  23.260  1.00  0.00            
ATOM    440  C   GLN    28      42.410  41.270  23.760  1.00  0.00            
ATOM    441  O   GLN    28      41.880  42.310  24.190  1.00  0.00            
ATOM    442  N   VAL    29      43.700  41.350  23.320  1.00  0.00            
ATOM    443  HN  VAL    29      44.230  40.480  23.300  1.00  0.00            
ATOM    444  CA  VAL    29      44.510  42.530  23.330  1.00  0.00            
ATOM    445  HA  VAL    29      44.260  43.030  24.180  1.00  0.00            
ATOM    446  CB  VAL    29      46.040  42.110  23.450  1.00  0.00            
ATOM    447  HB  VAL    29      46.200  41.160  22.900  1.00  0.00            
ATOM    448  CG1 VAL    29      46.980  43.280  23.050  1.00  0.00            
ATOM    449 1HG1 VAL    29      47.880  43.330  23.650  1.00  0.00            
ATOM    450 2HG1 VAL    29      47.170  43.290  21.980  1.00  0.00            
ATOM    451 3HG1 VAL    29      46.440  44.240  23.230  1.00  0.00            
ATOM    452  CG2 VAL    29      46.250  41.790  24.900  1.00  0.00            
ATOM    453 1HG2 VAL    29      46.350  42.650  25.510  1.00  0.00            
ATOM    454 2HG2 VAL    29      45.530  41.040  25.250  1.00  0.00            
ATOM    455 3HG2 VAL    29      47.200  41.220  24.990  1.00  0.00            
ATOM    456  C   VAL    29      44.310  43.350  22.130  1.00  0.00            
ATOM    457  O   VAL    29      44.130  44.580  22.200  1.00  0.00            
ATOM    458  N   LEU    30      44.250  42.660  20.930  1.00  0.00            
ATOM    459  HN  LEU    30      44.410  41.630  20.860  1.00  0.00            
ATOM    460  CA  LEU    30      44.070  43.270  19.670  1.00  0.00            
ATOM    461  HA  LEU    30      44.840  44.110  19.570  1.00  0.00            
ATOM    462  CB  LEU    30      44.260  42.180  18.550  1.00  0.00            
ATOM    463  HB1 LEU    30      45.210  41.590  18.600  1.00  0.00            
ATOM    464  HB2 LEU    30      43.440  41.450  18.680  1.00  0.00            
ATOM    465  CG  LEU    30      44.310  42.800  17.190  1.00  0.00            
ATOM    466  HG  LEU    30      43.350  43.400  16.960  1.00  0.00            
ATOM    467  CD1 LEU    30      45.440  43.820  17.120  1.00  0.00            
ATOM    468 1HD1 LEU    30      45.540  44.180  16.180  1.00  0.00            
ATOM    469 2HD1 LEU    30      45.400  44.730  17.870  1.00  0.00            
ATOM    470 3HD1 LEU    30      46.400  43.290  17.360  1.00  0.00            
ATOM    471  CD2 LEU    30      44.320  41.750  16.070  1.00  0.00            
ATOM    472 1HD2 LEU    30      43.380  41.110  16.040  1.00  0.00            
ATOM    473 2HD2 LEU    30      44.590  42.140  15.030  1.00  0.00            
ATOM    474 3HD2 LEU    30      45.150  41.010  16.340  1.00  0.00            
ATOM    475  C   LEU    30      42.730  43.950  19.540  1.00  0.00            
ATOM    476  O   LEU    30      42.630  44.990  18.840  1.00  0.00            
ATOM    477  N   ASN    31      41.620  43.410  20.190  1.00  0.00            
ATOM    478  HN  ASN    31      41.680  42.560  20.750  1.00  0.00            
ATOM    479  CA  ASN    31      40.300  44.040  20.120  1.00  0.00            
ATOM    480  HA  ASN    31      40.110  44.140  19.100  1.00  0.00            
ATOM    481  CB  ASN    31      39.320  43.080  20.770  1.00  0.00            
ATOM    482  HB1 ASN    31      39.490  42.160  20.240  1.00  0.00            
ATOM    483  HB2 ASN    31      39.420  42.900  21.870  1.00  0.00            
ATOM    484  CG  ASN    31      37.880  43.360  20.380  1.00  0.00            
ATOM    485  OD1 ASN    31      37.420  43.290  19.250  1.00  0.00            
ATOM    486  ND2 ASN    31      37.070  43.770  21.360  1.00  0.00            
ATOM    487 1HD2 ASN    31      37.510  43.780  22.290  1.00  0.00            
ATOM    488 2HD2 ASN    31      36.060  43.850  21.260  1.00  0.00            
ATOM    489  C   ASN    31      40.290  45.380  20.790  1.00  0.00            
ATOM    490  O   ASN    31      39.610  46.340  20.370  1.00  0.00            
ATOM    491  N   ILE    32      41.100  45.520  21.850  1.00  0.00            
ATOM    492  HN  ILE    32      41.610  44.680  22.120  1.00  0.00            
ATOM    493  CA  ILE    32      41.230  46.820  22.520  1.00  0.00            
ATOM    494  HA  ILE    32      40.180  47.190  22.740  1.00  0.00            
ATOM    495  CB  ILE    32      42.010  46.810  23.850  1.00  0.00            
ATOM    496  HB  ILE    32      42.980  46.290  23.710  1.00  0.00            
ATOM    497  CG2 ILE    32      42.250  48.240  24.400  1.00  0.00            
ATOM    498 1HG2 ILE    32      43.160  48.640  23.980  1.00  0.00            
ATOM    499 2HG2 ILE    32      41.470  48.850  23.930  1.00  0.00            
ATOM    500 3HG2 ILE    32      42.280  48.260  25.490  1.00  0.00            
ATOM    501  CG1 ILE    32      41.160  45.960  24.790  1.00  0.00            
ATOM    502 1HG1 ILE    32      40.150  46.460  25.020  1.00  0.00            
ATOM    503 2HG1 ILE    32      40.990  44.920  24.460  1.00  0.00            
ATOM    504  CD  ILE    32      41.840  45.730  26.190  1.00  0.00            
ATOM    505  HD1 ILE    32      41.420  44.810  26.640  1.00  0.00            
ATOM    506  HD2 ILE    32      42.940  45.550  26.070  1.00  0.00            
ATOM    507  HD3 ILE    32      41.670  46.530  26.880  1.00  0.00            
ATOM    508  C   ILE    32      41.980  47.830  21.660  1.00  0.00            
ATOM    509  O   ILE    32      41.610  48.980  21.460  1.00  0.00            
ATOM    510  N   LEU    33      43.110  47.420  21.170  1.00  0.00            
ATOM    511  HN  LEU    33      43.390  46.580  21.630  1.00  0.00            
ATOM    512  CA  LEU    33      44.040  48.260  20.360  1.00  0.00            
ATOM    513  HA  LEU    33      44.220  49.200  20.890  1.00  0.00            
ATOM    514  CB  LEU    33      45.430  47.580  20.040  1.00  0.00            
ATOM    515  HB1 LEU    33      45.190  46.780  19.340  1.00  0.00            
ATOM    516  HB2 LEU    33      46.060  48.370  19.480  1.00  0.00            
ATOM    517  CG  LEU    33      46.270  47.060  21.200  1.00  0.00            
ATOM    518  HG  LEU    33      45.610  46.240  21.640  1.00  0.00            
ATOM    519  CD1 LEU    33      47.520  46.290  20.640  1.00  0.00            
ATOM    520 1HD1 LEU    33      47.950  45.560  21.330  1.00  0.00            
ATOM    521 2HD1 LEU    33      47.280  45.710  19.730  1.00  0.00            
ATOM    522 3HD1 LEU    33      48.320  47.040  20.450  1.00  0.00            
ATOM    523  CD2 LEU    33      46.590  48.110  22.150  1.00  0.00            
ATOM    524 1HD2 LEU    33      47.270  48.770  21.610  1.00  0.00            
ATOM    525 2HD2 LEU    33      45.710  48.720  22.430  1.00  0.00            
ATOM    526 3HD2 LEU    33      47.110  47.820  23.080  1.00  0.00            
ATOM    527  C   LEU    33      43.490  48.700  19.090  1.00  0.00            
ATOM    528  O   LEU    33      43.580  49.930  18.810  1.00  0.00            
ATOM    529  N   LYS    34      42.860  47.790  18.320  1.00  0.00            
ATOM    530  HN  LYS    34      42.830  46.890  18.670  1.00  0.00            
ATOM    531  CA  LYS    34      42.150  48.100  17.100  1.00  0.00            
ATOM    532  HA  LYS    34      42.810  48.710  16.550  1.00  0.00            
ATOM    533  CB  LYS    34      41.750  46.820  16.300  1.00  0.00            
ATOM    534  HB1 LYS    34      42.550  46.070  16.440  1.00  0.00            
ATOM    535  HB2 LYS    34      40.920  46.250  16.770  1.00  0.00            
ATOM    536  CG  LYS    34      41.270  47.040  14.880  1.00  0.00            
ATOM    537  HG1 LYS    34      40.850  46.040  14.570  1.00  0.00            
ATOM    538  HG2 LYS    34      40.540  47.840  14.800  1.00  0.00            
ATOM    539  CD  LYS    34      42.510  47.390  13.970  1.00  0.00            
ATOM    540  HD1 LYS    34      42.970  48.360  14.140  1.00  0.00            
ATOM    541  HD2 LYS    34      43.310  46.540  14.090  1.00  0.00            
ATOM    542  CE  LYS    34      42.090  47.370  12.510  1.00  0.00            
ATOM    543  HE1 LYS    34      41.610  46.280  12.390  1.00  0.00            
ATOM    544  HE2 LYS    34      41.290  48.060  12.250  1.00  0.00            
ATOM    545  NZ  LYS    34      43.230  47.460  11.670  1.00  0.00            
ATOM    546  HZ1 LYS    34      43.840  48.320  11.880  1.00  0.00            
ATOM    547  HZ2 LYS    34      43.730  46.520  11.790  1.00  0.00            
ATOM    548  HZ3 LYS    34      42.990  47.540  10.630  1.00  0.00            
ATOM    549  C   LYS    34      41.000  49.140  17.270  1.00  0.00            
ATOM    550  O   LYS    34      40.790  50.110  16.520  1.00  0.00            
ATOM    551  N   SER    35      40.370  49.050  18.430  1.00  0.00            
ATOM    552  HN  SER    35      40.620  48.260  18.980  1.00  0.00            
ATOM    553  CA  SER    35      39.260  49.910  18.820  1.00  0.00            
ATOM    554  HA  SER    35      38.580  50.060  17.960  1.00  0.00            
ATOM    555  CB  SER    35      38.380  49.210  19.960  1.00  0.00            
ATOM    556  HB1 SER    35      39.040  48.780  20.700  1.00  0.00            
ATOM    557  HB2 SER    35      37.740  49.840  20.580  1.00  0.00            
ATOM    558  OG  SER    35      37.740  48.040  19.480  1.00  0.00            
ATOM    559  HG1 SER    35      38.420  47.350  19.540  1.00  0.00            
ATOM    560  C   SER    35      39.670  51.240  19.310  1.00  0.00            
ATOM    561  O   SER    35      38.830  52.060  19.600  1.00  0.00            
ATOM    562  N   ASN    36      40.950  51.490  19.360  1.00  0.00            
ATOM    563  HN  ASN    36      41.600  50.730  19.180  1.00  0.00            
ATOM    564  CA  ASN    36      41.430  52.780  19.850  1.00  0.00            
ATOM    565  HA  ASN    36      40.720  53.560  19.800  1.00  0.00            
ATOM    566  CB  ASN    36      41.890  52.630  21.290  1.00  0.00            
ATOM    567  HB1 ASN    36      42.660  51.850  21.310  1.00  0.00            
ATOM    568  HB2 ASN    36      42.450  53.590  21.740  1.00  0.00            
ATOM    569  CG  ASN    36      40.770  52.440  22.260  1.00  0.00            
ATOM    570  OD1 ASN    36      40.140  53.450  22.610  1.00  0.00            
ATOM    571  ND2 ASN    36      40.410  51.180  22.600  1.00  0.00            
ATOM    572 1HD2 ASN    36      40.910  50.440  22.150  1.00  0.00            
ATOM    573 2HD2 ASN    36      39.660  51.040  23.280  1.00  0.00            
ATOM    574  C   ASN    36      42.600  53.220  18.920  1.00  0.00            
ATOM    575  O   ASN    36      43.770  52.880  19.250  1.00  0.00            
ATOM    576  N   PRO    37      42.510  53.920  17.760  1.00  0.00            
ATOM    577  CD  PRO    37      41.180  54.270  17.250  1.00  0.00            
ATOM    578  HD1 PRO    37      40.810  55.250  17.620  1.00  0.00            
ATOM    579  HD2 PRO    37      40.400  53.510  17.550  1.00  0.00            
ATOM    580  CA  PRO    37      43.450  53.820  16.570  1.00  0.00            
ATOM    581  HA  PRO    37      43.440  52.800  16.180  1.00  0.00            
ATOM    582  CB  PRO    37      42.760  54.630  15.550  1.00  0.00            
ATOM    583  HB1 PRO    37      42.880  55.700  15.870  1.00  0.00            
ATOM    584  HB2 PRO    37      43.200  54.580  14.550  1.00  0.00            
ATOM    585  CG  PRO    37      41.320  54.210  15.770  1.00  0.00            
ATOM    586  HG1 PRO    37      40.700  54.950  15.240  1.00  0.00            
ATOM    587  HG2 PRO    37      41.070  53.190  15.410  1.00  0.00            
ATOM    588  C   PRO    37      44.840  54.300  16.770  1.00  0.00            
ATOM    589  O   PRO    37      45.670  53.820  16.060  1.00  0.00            
ATOM    590  N   GLN    38      45.060  55.200  17.700  1.00  0.00            
ATOM    591  HN  GLN    38      44.270  55.600  18.180  1.00  0.00            
ATOM    592  CA  GLN    38      46.400  55.560  18.110  1.00  0.00            
ATOM    593  HA  GLN    38      46.840  56.000  17.230  1.00  0.00            
ATOM    594  CB  GLN    38      46.290  56.750  19.000  1.00  0.00            
ATOM    595  HB1 GLN    38      45.600  57.480  18.530  1.00  0.00            
ATOM    596  HB2 GLN    38      45.880  56.530  20.010  1.00  0.00            
ATOM    597  CG  GLN    38      47.640  57.470  19.190  1.00  0.00            
ATOM    598  HG1 GLN    38      48.290  56.850  19.810  1.00  0.00            
ATOM    599  HG2 GLN    38      48.000  57.700  18.220  1.00  0.00            
ATOM    600  CD  GLN    38      47.410  58.870  19.790  1.00  0.00            
ATOM    601  OE1 GLN    38      47.400  59.920  19.130  1.00  0.00            
ATOM    602  NE2 GLN    38      47.270  58.910  21.150  1.00  0.00            
ATOM    603 1HE2 GLN    38      47.420  58.050  21.710  1.00  0.00            
ATOM    604 2HE2 GLN    38      47.250  59.820  21.480  1.00  0.00            
ATOM    605  C   GLN    38      47.270  54.450  18.720  1.00  0.00            
ATOM    606  O   GLN    38      48.510  54.480  18.620  1.00  0.00            
ATOM    607  N   LEU    39      46.600  53.500  19.470  1.00  0.00            
ATOM    608  HN  LEU    39      45.600  53.560  19.650  1.00  0.00            
ATOM    609  CA  LEU    39      47.210  52.330  20.020  1.00  0.00            
ATOM    610  HA  LEU    39      48.160  52.720  20.430  1.00  0.00            
ATOM    611  CB  LEU    39      46.310  51.630  21.100  1.00  0.00            
ATOM    612  HB1 LEU    39      45.250  51.660  20.760  1.00  0.00            
ATOM    613  HB2 LEU    39      46.540  50.570  21.130  1.00  0.00            
ATOM    614  CG  LEU    39      46.230  52.260  22.500  1.00  0.00            
ATOM    615  HG  LEU    39      45.360  51.710  22.910  1.00  0.00            
ATOM    616  CD1 LEU    39      47.470  51.780  23.260  1.00  0.00            
ATOM    617 1HD1 LEU    39      48.370  52.250  22.750  1.00  0.00            
ATOM    618 2HD1 LEU    39      47.580  52.220  24.320  1.00  0.00            
ATOM    619 3HD1 LEU    39      47.520  50.670  23.320  1.00  0.00            
ATOM    620  CD2 LEU    39      46.060  53.780  22.640  1.00  0.00            
ATOM    621 1HD2 LEU    39      46.970  54.340  22.370  1.00  0.00            
ATOM    622 2HD2 LEU    39      45.120  53.990  22.070  1.00  0.00            
ATOM    623 3HD2 LEU    39      45.770  54.110  23.680  1.00  0.00            
ATOM    624  C   LEU    39      47.570  51.370  18.920  1.00  0.00            
ATOM    625  O   LEU    39      48.690  50.860  18.840  1.00  0.00            
ATOM    626  N   MET    40      46.750  51.200  17.840  1.00  0.00            
ATOM    627  HN  MET    40      45.840  51.590  17.850  1.00  0.00            
ATOM    628  CA  MET    40      47.050  50.240  16.780  1.00  0.00            
ATOM    629  HA  MET    40      47.400  49.250  17.210  1.00  0.00            
ATOM    630  CB  MET    40      45.760  50.020  15.930  1.00  0.00            
ATOM    631  HB1 MET    40      44.940  49.810  16.660  1.00  0.00            
ATOM    632  HB2 MET    40      45.460  50.930  15.410  1.00  0.00            
ATOM    633  CG  MET    40      45.960  48.880  14.960  1.00  0.00            
ATOM    634  HG1 MET    40      45.180  49.030  14.130  1.00  0.00            
ATOM    635  HG2 MET    40      46.890  49.030  14.430  1.00  0.00            
ATOM    636  SD  MET    40      45.980  47.210  15.760  1.00  0.00            
ATOM    637  CE  MET    40      46.440  46.270  14.300  1.00  0.00            
ATOM    638  HE1 MET    40      45.940  46.700  13.440  1.00  0.00            
ATOM    639  HE2 MET    40      47.600  46.250  14.000  1.00  0.00            
ATOM    640  HE3 MET    40      46.150  45.270  14.310  1.00  0.00            
ATOM    641  C   MET    40      48.150  50.900  15.860  1.00  0.00            
ATOM    642  O   MET    40      49.010  50.200  15.420  1.00  0.00            
ATOM    643  N   ALA    41      48.160  52.270  15.770  1.00  0.00            
ATOM    644  HN  ALA    41      47.400  52.820  16.150  1.00  0.00            
ATOM    645  CA  ALA    41      49.170  53.010  14.930  1.00  0.00            
ATOM    646  HA  ALA    41      49.080  52.630  13.930  1.00  0.00            
ATOM    647  CB  ALA    41      48.920  54.480  14.840  1.00  0.00            
ATOM    648  HB1 ALA    41      49.210  55.060  15.730  1.00  0.00            
ATOM    649  HB2 ALA    41      49.610  54.840  13.990  1.00  0.00            
ATOM    650  HB3 ALA    41      47.880  54.750  14.530  1.00  0.00            
ATOM    651  C   ALA    41      50.580  52.730  15.490  1.00  0.00            
ATOM    652  O   ALA    41      51.530  52.470  14.750  1.00  0.00            
ATOM    653  N   ALA    42      50.660  52.760  16.830  1.00  0.00            
ATOM    654  HN  ALA    42      49.870  53.050  17.380  1.00  0.00            
ATOM    655  CA  ALA    42      51.790  52.290  17.580  1.00  0.00            
ATOM    656  HA  ALA    42      52.670  52.880  17.260  1.00  0.00            
ATOM    657  CB  ALA    42      51.540  52.660  19.110  1.00  0.00            
ATOM    658  HB1 ALA    42      51.050  53.640  19.150  1.00  0.00            
ATOM    659  HB2 ALA    42      50.840  51.970  19.680  1.00  0.00            
ATOM    660  HB3 ALA    42      52.440  52.620  19.770  1.00  0.00            
ATOM    661  C   ALA    42      52.190  50.870  17.460  1.00  0.00            
ATOM    662  O   ALA    42      53.390  50.600  17.330  1.00  0.00            
ATOM    663  N   PHE    43      51.210  49.960  17.320  1.00  0.00            
ATOM    664  HN  PHE    43      50.280  50.280  17.520  1.00  0.00            
ATOM    665  CA  PHE    43      51.540  48.540  17.070  1.00  0.00            
ATOM    666  HA  PHE    43      52.160  48.160  17.810  1.00  0.00            
ATOM    667  CB  PHE    43      50.210  47.820  17.230  1.00  0.00            
ATOM    668  HB1 PHE    43      49.850  48.180  18.200  1.00  0.00            
ATOM    669  HB2 PHE    43      49.580  48.080  16.370  1.00  0.00            
ATOM    670  CG  PHE    43      50.220  46.310  17.370  1.00  0.00            
ATOM    671  CD1 PHE    43      51.050  45.600  18.240  1.00  0.00            
ATOM    672  HD1 PHE    43      51.600  46.180  18.890  1.00  0.00            
ATOM    673  CE1 PHE    43      51.090  44.190  18.250  1.00  0.00            
ATOM    674  HE1 PHE    43      51.670  43.820  19.000  1.00  0.00            
ATOM    675  CZ  PHE    43      50.300  43.450  17.440  1.00  0.00            
ATOM    676  HZ  PHE    43      50.200  42.390  17.490  1.00  0.00            
ATOM    677  CD2 PHE    43      49.410  45.540  16.500  1.00  0.00            
ATOM    678  HD2 PHE    43      48.710  46.060  15.940  1.00  0.00            
ATOM    679  CE2 PHE    43      49.450  44.120  16.580  1.00  0.00            
ATOM    680  HE2 PHE    43      48.760  43.490  16.070  1.00  0.00            
ATOM    681  C   PHE    43      52.140  48.320  15.680  1.00  0.00            
ATOM    682  O   PHE    43      53.110  47.570  15.610  1.00  0.00            
ATOM    683  N   ILE    44      51.550  49.000  14.690  1.00  0.00            
ATOM    684  HN  ILE    44      50.690  49.440  14.910  1.00  0.00            
ATOM    685  CA  ILE    44      52.000  48.910  13.310  1.00  0.00            
ATOM    686  HA  ILE    44      52.060  47.870  13.070  1.00  0.00            
ATOM    687  CB  ILE    44      50.980  49.580  12.420  1.00  0.00            
ATOM    688  HB  ILE    44      50.640  50.610  12.730  1.00  0.00            
ATOM    689  CG2 ILE    44      51.470  49.570  10.970  1.00  0.00            
ATOM    690 1HG2 ILE    44      50.730  50.000  10.290  1.00  0.00            
ATOM    691 2HG2 ILE    44      52.430  50.100  10.910  1.00  0.00            
ATOM    692 3HG2 ILE    44      51.630  48.490  10.690  1.00  0.00            
ATOM    693  CG1 ILE    44      49.650  48.770  12.510  1.00  0.00            
ATOM    694 1HG1 ILE    44      49.690  47.860  11.970  1.00  0.00            
ATOM    695 2HG1 ILE    44      49.440  48.490  13.620  1.00  0.00            
ATOM    696  CD  ILE    44      48.520  49.530  11.940  1.00  0.00            
ATOM    697  HD1 ILE    44      48.520  49.560  10.810  1.00  0.00            
ATOM    698  HD2 ILE    44      47.600  48.950  12.180  1.00  0.00            
ATOM    699  HD3 ILE    44      48.400  50.530  12.480  1.00  0.00            
ATOM    700  C   ILE    44      53.390  49.560  13.110  1.00  0.00            
ATOM    701  O   ILE    44      54.310  49.020  12.470  1.00  0.00            
ATOM    702  N   LYS    45      53.640  50.770  13.640  1.00  0.00            
ATOM    703  HN  LYS    45      52.890  51.270  14.110  1.00  0.00            
ATOM    704  CA  LYS    45      54.920  51.430  13.670  1.00  0.00            
ATOM    705  HA  LYS    45      55.200  51.670  12.680  1.00  0.00            
ATOM    706  CB  LYS    45      54.840  52.820  14.420  1.00  0.00            
ATOM    707  HB1 LYS    45      54.290  53.650  13.810  1.00  0.00            
ATOM    708  HB2 LYS    45      54.340  52.720  15.410  1.00  0.00            
ATOM    709  CG  LYS    45      56.070  53.570  14.860  1.00  0.00            
ATOM    710  HG1 LYS    45      56.920  52.960  15.290  1.00  0.00            
ATOM    711  HG2 LYS    45      56.480  54.080  14.000  1.00  0.00            
ATOM    712  CD  LYS    45      55.880  54.650  15.970  1.00  0.00            
ATOM    713  HD1 LYS    45      56.810  55.290  16.030  1.00  0.00            
ATOM    714  HD2 LYS    45      54.950  55.190  15.570  1.00  0.00            
ATOM    715  CE  LYS    45      55.500  54.160  17.420  1.00  0.00            
ATOM    716  HE1 LYS    45      54.540  53.540  17.360  1.00  0.00            
ATOM    717  HE2 LYS    45      56.330  53.590  17.910  1.00  0.00            
ATOM    718  NZ  LYS    45      55.190  55.250  18.320  1.00  0.00            
ATOM    719  HZ1 LYS    45      55.030  55.100  19.310  1.00  0.00            
ATOM    720  HZ2 LYS    45      55.880  56.040  18.160  1.00  0.00            
ATOM    721  HZ3 LYS    45      54.270  55.610  17.850  1.00  0.00            
ATOM    722  C   LYS    45      56.060  50.540  14.330  1.00  0.00            
ATOM    723  O   LYS    45      57.150  50.390  13.810  1.00  0.00            
ATOM    724  N   GLN    46      55.770  50.020  15.500  1.00  0.00            
ATOM    725  HN  GLN    46      54.810  50.110  15.820  1.00  0.00            
ATOM    726  CA  GLN    46      56.740  49.130  16.240  1.00  0.00            
ATOM    727  HA  GLN    46      57.780  49.470  16.070  1.00  0.00            
ATOM    728  CB  GLN    46      56.290  48.830  17.650  1.00  0.00            
ATOM    729  HB1 GLN    46      55.190  48.530  17.640  1.00  0.00            
ATOM    730  HB2 GLN    46      56.900  48.020  18.090  1.00  0.00            
ATOM    731  CG  GLN    46      56.540  50.060  18.540  1.00  0.00            
ATOM    732  HG1 GLN    46      57.510  50.570  18.700  1.00  0.00            
ATOM    733  HG2 GLN    46      55.970  50.910  18.020  1.00  0.00            
ATOM    734  CD  GLN    46      55.810  49.900  19.870  1.00  0.00            
ATOM    735  OE1 GLN    46      56.440  49.870  20.950  1.00  0.00            
ATOM    736  NE2 GLN    46      54.490  49.610  19.890  1.00  0.00            
ATOM    737 1HE2 GLN    46      54.070  49.650  19.000  1.00  0.00            
ATOM    738 2HE2 GLN    46      54.000  49.810  20.750  1.00  0.00            
ATOM    739  C   GLN    46      56.780  47.770  15.490  1.00  0.00            
ATOM    740  O   GLN    46      57.530  46.910  15.920  1.00  0.00            
ATOM    741  N   ARG    47      56.010  47.520  14.390  1.00  0.00            
ATOM    742  HN  ARG    47      55.390  48.230  14.100  1.00  0.00            
ATOM    743  CA  ARG    47      56.010  46.250  13.660  1.00  0.00            
ATOM    744  HA  ARG    47      55.120  46.320  12.970  1.00  0.00            
ATOM    745  CB  ARG    47      57.340  46.270  12.790  1.00  0.00            
ATOM    746  HB1 ARG    47      58.280  46.180  13.300  1.00  0.00            
ATOM    747  HB2 ARG    47      57.200  45.330  12.290  1.00  0.00            
ATOM    748  CG  ARG    47      57.480  47.340  11.710  1.00  0.00            
ATOM    749  HG1 ARG    47      57.390  48.340  12.240  1.00  0.00            
ATOM    750  HG2 ARG    47      58.480  47.320  11.250  1.00  0.00            
ATOM    751  CD  ARG    47      56.350  47.260  10.580  1.00  0.00            
ATOM    752  HD1 ARG    47      55.350  47.360  11.020  1.00  0.00            
ATOM    753  HD2 ARG    47      56.370  48.170   9.890  1.00  0.00            
ATOM    754  NE  ARG    47      56.460  46.050   9.790  1.00  0.00            
ATOM    755  HE  ARG    47      55.810  45.270   9.850  1.00  0.00            
ATOM    756  CZ  ARG    47      57.410  45.810   8.880  1.00  0.00            
ATOM    757  NH1 ARG    47      58.330  46.720   8.480  1.00  0.00            
ATOM    758 1HH1 ARG    47      58.240  47.640   8.870  1.00  0.00            
ATOM    759 2HH1 ARG    47      59.060  46.400   7.900  1.00  0.00            
ATOM    760  NH2 ARG    47      57.460  44.570   8.360  1.00  0.00            
ATOM    761 1HH2 ARG    47      56.630  44.030   8.500  1.00  0.00            
ATOM    762 2HH2 ARG    47      57.750  44.480   7.440  1.00  0.00            
ATOM    763  C   ARG    47      55.860  45.070  14.540  1.00  0.00            
ATOM    764  O   ARG    47      56.490  44.020  14.430  1.00  0.00            
ATOM    765  N   THR    48      54.930  45.220  15.460  1.00  0.00            
ATOM    766  HN  THR    48      54.260  45.900  15.420  1.00  0.00            
ATOM    767  CA  THR    48      54.630  44.400  16.630  1.00  0.00            
ATOM    768  HA  THR    48      53.600  44.690  16.880  1.00  0.00            
ATOM    769  CB  THR    48      54.680  42.880  16.520  1.00  0.00            
ATOM    770  HB  THR    48      55.700  42.660  16.210  1.00  0.00            
ATOM    771  OG1 THR    48      53.710  42.440  15.510  1.00  0.00            
ATOM    772  HG1 THR    48      54.060  41.650  15.080  1.00  0.00            
ATOM    773  CG2 THR    48      54.290  42.200  17.850  1.00  0.00            
ATOM    774 1HG2 THR    48      54.470  41.130  17.940  1.00  0.00            
ATOM    775 2HG2 THR    48      54.980  42.650  18.540  1.00  0.00            
ATOM    776 3HG2 THR    48      53.240  42.400  18.120  1.00  0.00            
ATOM    777  C   THR    48      55.350  44.940  17.860  1.00  0.00            
ATOM    778  O   THR    48      54.760  45.710  18.570  1.00  0.00            
ATOM    779  N   ALA    49      56.610  44.590  18.130  1.00  0.00            
ATOM    780  HN  ALA    49      57.180  44.090  17.410  1.00  0.00            
ATOM    781  CA  ALA    49      57.300  44.840  19.370  1.00  0.00            
ATOM    782  HA  ALA    49      57.030  45.850  19.630  1.00  0.00            
ATOM    783  CB  ALA    49      56.920  43.820  20.430  1.00  0.00            
ATOM    784  HB1 ALA    49      55.890  43.900  20.680  1.00  0.00            
ATOM    785  HB2 ALA    49      57.170  42.800  20.050  1.00  0.00            
ATOM    786  HB3 ALA    49      57.410  43.960  21.420  1.00  0.00            
ATOM    787  C   ALA    49      58.750  44.880  19.000  1.00  0.00            
ATOM    788  O   ALA    49      59.700  44.330  19.650  1.00  0.00            
ATOM    789  N   LYS    50      59.130  45.570  17.950  1.00  0.00            
ATOM    790  HN  LYS    50      58.460  46.120  17.370  1.00  0.00            
ATOM    791  CA  LYS    50      60.400  45.670  17.340  1.00  0.00            
ATOM    792  HA  LYS    50      61.050  45.080  17.850  1.00  0.00            
ATOM    793  CB  LYS    50      60.280  45.280  15.890  1.00  0.00            
ATOM    794  HB1 LYS    50      59.530  44.500  15.750  1.00  0.00            
ATOM    795  HB2 LYS    50      59.910  46.210  15.330  1.00  0.00            
ATOM    796  CG  LYS    50      61.570  44.810  15.190  1.00  0.00            
ATOM    797  HG1 LYS    50      62.250  45.710  15.120  1.00  0.00            
ATOM    798  HG2 LYS    50      62.090  44.070  15.790  1.00  0.00            
ATOM    799  CD  LYS    50      61.480  44.160  13.720  1.00  0.00            
ATOM    800  HD1 LYS    50      60.680  43.410  13.760  1.00  0.00            
ATOM    801  HD2 LYS    50      61.080  44.900  12.970  1.00  0.00            
ATOM    802  CE  LYS    50      62.860  43.620  13.150  1.00  0.00            
ATOM    803  HE1 LYS    50      62.700  43.530  12.010  1.00  0.00            
ATOM    804  HE2 LYS    50      63.630  44.360  13.370  1.00  0.00            
ATOM    805  NZ  LYS    50      63.220  42.270  13.620  1.00  0.00            
ATOM    806  HZ1 LYS    50      64.030  42.030  13.070  1.00  0.00            
ATOM    807  HZ2 LYS    50      63.440  42.230  14.660  1.00  0.00            
ATOM    808  HZ3 LYS    50      62.520  41.580  13.330  1.00  0.00            
ATOM    809  C   LYS    50      60.790  47.110  17.510  1.00  0.00            
ATOM    810  O   LYS    50      60.030  48.040  17.190  1.00  0.00            
ATOM    811  N   TYR    51      62.020  47.380  17.920  1.00  0.00            
ATOM    812  HN  TYR    51      62.640  46.600  18.070  1.00  0.00            
ATOM    813  CA  TYR    51      62.630  48.620  18.250  1.00  0.00            
ATOM    814  HA  TYR    51      61.920  49.180  18.830  1.00  0.00            
ATOM    815  CB  TYR    51      63.890  48.290  19.140  1.00  0.00            
ATOM    816  HB1 TYR    51      64.580  47.600  18.610  1.00  0.00            
ATOM    817  HB2 TYR    51      64.490  49.240  19.460  1.00  0.00            
ATOM    818  CG  TYR    51      63.400  47.610  20.410  1.00  0.00            
ATOM    819  CD1 TYR    51      62.610  48.370  21.300  1.00  0.00            
ATOM    820  HD1 TYR    51      62.200  49.350  21.110  1.00  0.00            
ATOM    821  CE1 TYR    51      62.060  47.810  22.490  1.00  0.00            
ATOM    822  HE1 TYR    51      61.590  48.400  23.180  1.00  0.00            
ATOM    823  CZ  TYR    51      62.380  46.510  22.850  1.00  0.00            
ATOM    824  OH  TYR    51      61.900  46.010  24.060  1.00  0.00            
ATOM    825  HH  TYR    51      61.120  46.490  24.350  1.00  0.00            
ATOM    826  CD2 TYR    51      63.640  46.260  20.770  1.00  0.00            
ATOM    827  HD2 TYR    51      64.150  45.520  20.150  1.00  0.00            
ATOM    828  CE2 TYR    51      63.160  45.740  21.950  1.00  0.00            
ATOM    829  HE2 TYR    51      63.380  44.710  22.240  1.00  0.00            
ATOM    830  C   TYR    51      63.110  49.450  17.060  1.00  0.00            
ATOM    831  O   TYR    51      64.140  50.070  16.970  1.00  0.00            
ATOM    832  N   VAL    52      62.160  49.470  15.990  1.00  0.00            
ATOM    833  HN  VAL    52      61.360  48.890  16.090  1.00  0.00            
ATOM    834  CA  VAL    52      62.270  50.150  14.710  1.00  0.00            
ATOM    835  HA  VAL    52      63.270  49.980  14.280  1.00  0.00            
ATOM    836  CB  VAL    52      61.430  49.460  13.710  1.00  0.00            
ATOM    837  HB  VAL    52      61.320  50.160  12.840  1.00  0.00            
ATOM    838  CG1 VAL    52      62.060  48.120  13.260  1.00  0.00            
ATOM    839 1HG1 VAL    52      63.030  47.940  13.800  1.00  0.00            
ATOM    840 2HG1 VAL    52      61.370  47.240  13.440  1.00  0.00            
ATOM    841 3HG1 VAL    52      62.320  48.190  12.150  1.00  0.00            
ATOM    842  CG2 VAL    52      60.040  49.350  14.240  1.00  0.00            
ATOM    843 1HG2 VAL    52      59.850  50.230  14.870  1.00  0.00            
ATOM    844 2HG2 VAL    52      59.250  49.280  13.440  1.00  0.00            
ATOM    845 3HG2 VAL    52      59.950  48.360  14.790  1.00  0.00            
ATOM    846  C   VAL    52      62.020  51.620  14.770  1.00  0.00            
ATOM    847  O   VAL    52      62.100  52.290  13.740  1.00  0.00            
ATOM    848  N   ALA    53      61.680  52.200  15.930  1.00  0.00            
ATOM    849  HN  ALA    53      61.200  51.630  16.660  1.00  0.00            
ATOM    850  CA  ALA    53      61.340  53.580  16.000  1.00  0.00            
ATOM    851  HA  ALA    53      62.020  54.220  15.310  1.00  0.00            
ATOM    852  CB  ALA    53      59.830  53.630  15.570  1.00  0.00            
ATOM    853  HB1 ALA    53      59.560  53.290  14.550  1.00  0.00            
ATOM    854  HB2 ALA    53      59.330  52.920  16.330  1.00  0.00            
ATOM    855  HB3 ALA    53      59.410  54.660  15.750  1.00  0.00            
ATOM    856  C   ALA    53      61.430  53.880  17.480  1.00  0.00            
ATOM    857  O   ALA    53      60.530  54.300  18.180  1.00  0.00            
ATOM    858  N   ASN    54      62.640  53.590  18.030  1.00  0.00            
ATOM    859  HN  ASN    54      63.300  53.220  17.420  1.00  0.00            
ATOM    860  CA  ASN    54      63.030  53.640  19.420  1.00  0.00            
ATOM    861  HA  ASN    54      62.290  53.300  20.100  1.00  0.00            
ATOM    862  CB  ASN    54      64.240  52.710  19.570  1.00  0.00            
ATOM    863  HB1 ASN    54      63.980  51.760  19.190  1.00  0.00            
ATOM    864  HB2 ASN    54      65.180  53.170  19.090  1.00  0.00            
ATOM    865  CG  ASN    54      64.550  52.320  21.100  1.00  0.00            
ATOM    866  OD1 ASN    54      63.650  52.490  21.940  1.00  0.00            
ATOM    867  ND2 ASN    54      65.710  51.820  21.440  1.00  0.00            
ATOM    868 1HD2 ASN    54      66.440  51.870  20.840  1.00  0.00            
ATOM    869 2HD2 ASN    54      65.960  51.510  22.400  1.00  0.00            
ATOM    870  C   ASN    54      63.390  55.080  19.830  1.00  0.00            
ATOM    871  O   ASN    54      64.030  55.790  19.060  1.00  0.00            
ATOM    872  N   GLN    55      63.220  55.540  21.070  1.00  0.00            
ATOM    873  HN  GLN    55      62.790  55.000  21.800  1.00  0.00            
ATOM    874  CA  GLN    55      63.580  56.830  21.530  1.00  0.00            
ATOM    875  HA  GLN    55      63.320  57.580  20.810  1.00  0.00            
ATOM    876  CB  GLN    55      62.960  56.940  22.980  1.00  0.00            
ATOM    877  HB1 GLN    55      62.950  55.890  23.390  1.00  0.00            
ATOM    878  HB2 GLN    55      63.530  57.650  23.610  1.00  0.00            
ATOM    879  CG  GLN    55      61.550  57.550  23.050  1.00  0.00            
ATOM    880  HG1 GLN    55      61.490  58.190  23.930  1.00  0.00            
ATOM    881  HG2 GLN    55      61.560  58.300  22.190  1.00  0.00            
ATOM    882  CD  GLN    55      60.460  56.470  22.920  1.00  0.00            
ATOM    883  OE1 GLN    55      60.620  55.500  22.140  1.00  0.00            
ATOM    884  NE2 GLN    55      59.250  56.770  23.500  1.00  0.00            
ATOM    885 1HE2 GLN    55      58.920  57.630  23.830  1.00  0.00            
ATOM    886 2HE2 GLN    55      58.560  56.020  23.290  1.00  0.00            
ATOM    887  C   GLN    55      65.130  56.860  21.650  1.00  0.00            
ATOM    888  O   GLN    55      65.610  55.900  22.270  1.00  0.00            
ATOM    889  N   PRO    56      65.900  57.940  21.280  1.00  0.00            
ATOM    890  CD  PRO    56      65.320  59.140  20.680  1.00  0.00            
ATOM    891  HD1 PRO    56      64.250  59.410  21.070  1.00  0.00            
ATOM    892  HD2 PRO    56      65.250  58.970  19.550  1.00  0.00            
ATOM    893  CA  PRO    56      67.370  57.950  21.250  1.00  0.00            
ATOM    894  HA  PRO    56      67.600  57.080  20.550  1.00  0.00            
ATOM    895  CB  PRO    56      67.720  59.330  20.610  1.00  0.00            
ATOM    896  HB1 PRO    56      68.710  59.750  20.870  1.00  0.00            
ATOM    897  HB2 PRO    56      67.690  59.140  19.500  1.00  0.00            
ATOM    898  CG  PRO    56      66.430  60.200  20.820  1.00  0.00            
ATOM    899  HG1 PRO    56      66.530  60.630  21.840  1.00  0.00            
ATOM    900  HG2 PRO    56      66.450  61.040  20.150  1.00  0.00            
ATOM    901  C   PRO    56      68.100  57.600  22.590  1.00  0.00            
ATOM    902  O   PRO    56      69.250  57.130  22.540  1.00  0.00            
ATOM    903  N   GLY    57      67.500  57.870  23.740  1.00  0.00            
ATOM    904  HN  GLY    57      66.650  58.300  23.850  1.00  0.00            
ATOM    905  CA  GLY    57      68.180  57.520  24.990  1.00  0.00            
ATOM    906  HA1 GLY    57      69.290  57.720  24.960  1.00  0.00            
ATOM    907  HA2 GLY    57      67.730  58.110  25.800  1.00  0.00            
ATOM    908  C   GLY    57      68.040  56.070  25.390  1.00  0.00            
ATOM    909  O   GLY    57      68.730  55.560  26.290  1.00  0.00            
ATOM    910  N   MET    58      67.240  55.330  24.600  1.00  0.00            
ATOM    911  HN  MET    58      66.700  55.690  23.860  1.00  0.00            
ATOM    912  CA  MET    58      67.070  53.940  24.870  1.00  0.00            
ATOM    913  HA  MET    58      67.110  53.760  25.940  1.00  0.00            
ATOM    914  CB  MET    58      65.710  53.390  24.440  1.00  0.00            
ATOM    915  HB1 MET    58      65.390  53.650  23.380  1.00  0.00            
ATOM    916  HB2 MET    58      65.810  52.290  24.450  1.00  0.00            
ATOM    917  CG  MET    58      64.510  53.890  25.290  1.00  0.00            
ATOM    918  HG1 MET    58      64.840  53.910  26.370  1.00  0.00            
ATOM    919  HG2 MET    58      64.390  54.950  25.000  1.00  0.00            
ATOM    920  SD  MET    58      62.990  52.950  25.180  1.00  0.00            
ATOM    921  CE  MET    58      61.810  53.970  25.990  1.00  0.00            
ATOM    922  HE1 MET    58      60.790  53.500  26.000  1.00  0.00            
ATOM    923  HE2 MET    58      62.100  54.260  27.010  1.00  0.00            
ATOM    924  HE3 MET    58      61.830  54.950  25.480  1.00  0.00            
ATOM    925  C   MET    58      68.060  53.120  24.230  1.00  0.00            
ATOM    926  O   MET    58      68.150  53.120  22.990  1.00  0.00            
ATOM    927  N   GLN    59      68.900  52.490  25.050  1.00  0.00            
ATOM    928  HN  GLN    59      68.780  52.560  26.010  1.00  0.00            
ATOM    929  CA  GLN    59      70.050  51.730  24.500  1.00  0.00            
ATOM    930  HA  GLN    59      70.540  52.250  23.760  1.00  0.00            
ATOM    931  CB  GLN    59      70.980  51.380  25.770  1.00  0.00            
ATOM    932  HB1 GLN    59      70.420  50.700  26.380  1.00  0.00            
ATOM    933  HB2 GLN    59      71.720  50.690  25.430  1.00  0.00            
ATOM    934  CG  GLN    59      71.570  52.520  26.580  1.00  0.00            
ATOM    935  HG1 GLN    59      72.160  53.210  25.850  1.00  0.00            
ATOM    936  HG2 GLN    59      70.810  53.040  27.110  1.00  0.00            
ATOM    937  CD  GLN    59      72.470  51.900  27.610  1.00  0.00            
ATOM    938  OE1 GLN    59      72.150  51.720  28.820  1.00  0.00            
ATOM    939  NE2 GLN    59      73.680  51.570  27.160  1.00  0.00            
ATOM    940 1HE2 GLN    59      73.950  51.660  26.150  1.00  0.00            
ATOM    941 2HE2 GLN    59      74.340  51.410  27.840  1.00  0.00            
ATOM    942  C   GLN    59      69.800  50.360  23.810  1.00  0.00            
ATOM    943  OT1 GLN    59      70.520  50.040  22.850  1.00  0.00            
ATOM    944  OT2 GLN    59      68.840  49.610  24.230  1.00  0.00            
