# Supplementary material for: Molecular dynamics ensemble refinement of the heterogeneous native state of NCBD using chemical shifts and NOEs
Source: PeerJ. 2018 Jul 4;6:e5125. doi: 10.7717/peerj.5125 (PMC6035720; doi:10.7717/peerj.5125)
Supplement: Data S1 — This file contains input files for running the molecular simulations, and the resulting ensemble of NCBD obtained using NOEs and chemical shifts. [file peerj-06-5125-s005.bz2 › raw_data/CS-NOE/CS-NOE1/data/CBshifts.dat]

#1 0
2 0
3 0
4 63.978
5 0
6 63.434
7 0
8 63.209
9 18.772
10 41.543
11 0
12 40.554
13 41.737
14 41.202
15 30.210
16 68.909
17 41.983
18 33.087
19 63.212
20 0
21 63.809
22 0
23 0
24 0
25 0
26 0 
27 0
28 0
29 31.491
30 41.305
31 37.945
32 0
33 41.432
34 32.636
35 64.295
36 40.276
37 0
38 0
39 42.017
40 31.933
41 18.253
42 18.443
43 39.752
44 0
45 32.717
46 0
47 30.431
48 69.820
49 19.243
50 33.136
51 38.983
52 33.097
53 19.309
54 38.781
55 0
56 0
57 0
58 33.312
#59 0
