# Supplementary material for: Molecular dynamics ensemble refinement of the heterogeneous native state of NCBD using chemical shifts and NOEs
Source: PeerJ. 2018 Jul 4;6:e5125. doi: 10.7717/peerj.5125 (PMC6035720; doi:10.7717/peerj.5125)
Supplement: Data S1 — This file contains input files for running the molecular simulations, and the resulting ensemble of NCBD obtained using NOEs and chemical shifts. [file peerj-06-5125-s005.bz2 › raw_data/CS-NOE/CS-NOE1/data/HAshifts.dat]

#1 0
2 0
3 0
4 4.485
5 4.208
6 0
7 4.371
8 4.337
9 4.267
10 4.037
11 3.951
12 4.419
13 4.031
14 3.962
15 4.025
16 4.038
17 4.087
18 4.262
19 3.926
20 4.456
21 4.401
22 0
23 4.387
24 4.135
25 4.100
26 3.830
27 3.983
28 4.127
29 3.513
30 3.883
31 4.411
32 3.758
33 3.930
34 3.995
35 4.432
36 5.254
37 4.431
38 4.223
39 4.204
40 4.209
41 4.081
42 4.150
43 4.271
44 3.740
45 4.101
46 4.179
47 4.374
48 4.262
49 4.249
50 4.180
51 4.528
52 3.992
53 4.215
54 4.615
55 4.606
56 4.423
57 0 
58 4.509
#59 4.166
