# Supplementary material for: Molecular dynamics ensemble refinement of the heterogeneous native state of NCBD using chemical shifts and NOEs
Source: PeerJ. 2018 Jul 4;6:e5125. doi: 10.7717/peerj.5125 (PMC6035720; doi:10.7717/peerj.5125)
Supplement: Data S1 — This file contains input files for running the molecular simulations, and the resulting ensemble of NCBD obtained using NOEs and chemical shifts. [file peerj-06-5125-s005.bz2 › raw_data/CS-NOE/CS-NOE1/data/CAshifts.dat]

#1 0
2 0
3 0
4 58.354 
5 60.646 
6 56.279 
7 64.648 
8 59.811 
9 54.680 
10 57.900 
11 59.113 
12 57.299 
13 58.291 
14 58.131 
15 59.369 
16 65.839 
17 56.711 
18 56.837 
19 57.069 
22 0
20 63.393 
21 58.926 
23 65.418 
24 59.097 
25 59.022 
26 59.130 
27 58.403 
28 58.992 
29 66.892 
30 58.212 
31 55.819 
32 65.147 
33 57.876 
34 58.833 
35 59.525 
36 51.487 
37 65.257 
38 58.523 
39 56.959 
40 58.239 
41 55.029 
42 54.547 
43 60.173 
44 63.353 
45 58.192 
46 56.864 
47 56.731 
48 62.479 
49 53.149 
50 56.763 
51 58.219 
52 62.034 
53 52.680 
54 53.334 
55 53.777 
56 63.671 
57 45.503 
58 55.540 
#59 57.361 
