# Supplementary material for: Molecular dynamics ensemble refinement of the heterogeneous native state of NCBD using chemical shifts and NOEs
Source: PeerJ. 2018 Jul 4;6:e5125. doi: 10.7717/peerj.5125 (PMC6035720; doi:10.7717/peerj.5125)
Supplement: Data S1 — This file contains input files for running the molecular simulations, and the resulting ensemble of NCBD obtained using NOEs and chemical shifts. [file peerj-06-5125-s005.bz2 › raw_data/CS-NOE/CS-NOE2-1ZOQ/conf1.gro]

Protein in water
47801
    1PRO      N    1   4.907   6.057   2.793 -0.2494 -0.5528 -0.1472
    1PRO     H1    2   4.838   6.053   2.720  0.7244 -1.0068 -1.0679
    1PRO     H2    3   4.978   5.992   2.765 -0.3947  0.2475 -2.6388
    1PRO     CD    4   4.838   6.012   2.919 -0.0110  0.0054  0.1860
    1PRO    HD1    5   4.898   5.931   2.967 -0.8647 -0.7569 -0.0129
    1PRO    HD2    6   4.745   5.961   2.887  1.4691 -2.4344 -0.4973
    1PRO     CA    7   4.960   6.195   2.806 -0.0794 -0.6305 -0.0188
    1PRO     HA    8   4.904   6.265   2.747  1.7716 -1.5496 -3.0836
    1PRO     CB    9   4.953   6.226   2.956 -0.4250  0.6652 -0.2949
    1PRO    HB1   10   5.046   6.205   3.012  0.0509  1.0661 -0.9172
    1PRO    HB2   11   4.927   6.334   2.963 -2.3239  0.2831 -0.6954
    1PRO     CG   12   4.836   6.139   3.006  0.2298  0.0352  0.1490
    1PRO    HG1   13   4.860   6.098   3.106 -1.8727 -1.5572  0.0568
    1PRO    HG2   14   4.741   6.195   3.002  0.5356  0.5754  0.3286
    1PRO      C   15   5.095   6.195   2.744  0.0033 -0.2766  0.1598
    1PRO      O   16   5.140   6.091   2.696 -0.2383 -0.3155  0.0207
    2ASN      N   17   5.164   6.311   2.736 -0.1627 -0.2391 -0.9117
    2ASN     HN   18   5.123   6.384   2.790 -0.2696 -1.0143  0.1006
    2ASN     CA   19   5.286   6.336   2.667  0.0107  0.2722 -0.4232
    2ASN     HA   20   5.300   6.264   2.588 -0.9532  1.4236 -1.6917
    2ASN     CB   21   5.280   6.475   2.602 -0.6382  0.6720  0.4700
    2ASN    HB1   22   5.264   6.550   2.682  0.9370  1.1112  0.3972
    2ASN    HB2   23   5.377   6.494   2.552 -1.1315 -0.0588 -0.8198
    2ASN     CG   24   5.172   6.483   2.495 -0.5005 -0.1989  0.2599
    2ASN    OD1   25   5.132   6.394   2.419 -0.2876  0.0750 -0.1751
    2ASN    ND2   26   5.121   6.608   2.481  0.0967 -0.0189 -0.3594
    2ASN   HD21   27   5.172   6.683   2.525 -1.1807  1.5129 -1.3630
    2ASN   HD22   28   5.063   6.624   2.402 -0.3059  0.4354  0.0173
    2ASN      C   29   5.411   6.310   2.745  0.2798  0.7810 -0.6817
    2ASN      O   30   5.421   6.333   2.865  0.0429  0.1642 -0.5384
    3ARG      N   31   5.509   6.248   2.676  0.3043  0.3189 -0.2363
    3ARG     HN   32   5.496   6.233   2.578 -2.5031 -1.3016  0.2817
    3ARG     CA   33   5.634   6.219   2.740  0.0169  0.0954  0.2282
    3ARG     HA   34   5.628   6.219   2.848  0.8115 -1.0579  0.2867
    3ARG     CB   35   5.699   6.093   2.681  0.2916  0.2810  0.1326
    3ARG    HB1   36   5.690   6.100   2.570  0.5430 -0.5286  0.0555
    3ARG    HB2   37   5.805   6.079   2.712  0.6850 -0.3442 -1.4126
    3ARG     CG   38   5.609   5.973   2.711  0.3026  0.3210  0.3248
    3ARG    HG1   39   5.517   5.976   2.649  0.1033  1.4343  0.6416
    3ARG    HG2   40   5.667   5.891   2.663  0.8706  1.1386 -0.4056
    3ARG     CD   41   5.584   5.938   2.858 -0.2966 -0.2438  0.0946
    3ARG    HD1   42   5.684   5.945   2.908  0.6531  0.1543 -1.7660
    3ARG    HD2   43   5.523   6.021   2.899  0.1234  0.2419 -0.2483
    3ARG     NE   44   5.515   5.806   2.861 -0.0920 -0.3495  0.2542
    3ARG     HE   45   5.506   5.768   2.769  0.5876  0.6025 -0.2278
    3ARG     CZ   46   5.454   5.749   2.970 -0.5931 -0.0230  0.1489
    3ARG    NH1   47   5.443   5.813   3.090  0.2850 -0.2755  0.3718
    3ARG   HH11   48   5.500   5.893   3.107 -1.5303  0.8783  1.2111
    3ARG   HH12   49   5.385   5.772   3.160  0.9650 -0.5466  0.7862
    3ARG    NH2   50   5.388   5.630   2.963 -0.0841 -0.2933 -0.2170
    3ARG   HH21   51   5.392   5.578   2.878  2.6300 -0.8553  0.1546
    3ARG   HH22   52   5.352   5.587   3.046 -2.0174  0.9124 -0.3668
    3ARG      C   53   5.730   6.331   2.715 -0.2648  0.2059 -0.3750
    3ARG      O   54   5.828   6.313   2.642 -0.2384 -0.4793 -0.1841
    4SER      N   55   5.713   6.446   2.781 -0.4978  0.0875 -0.2245
    4SER     HN   56   5.637   6.453   2.845 -0.7333 -1.9348 -0.2316
    4SER     CA   57   5.793   6.564   2.800  0.1512 -0.3499 -0.2111
    4SER     HA   58   5.795   6.607   2.702 -4.2540  0.0661 -0.3032
    4SER     CB   59   5.730   6.666   2.897  0.4854 -0.0082 -0.3507
    4SER    HB1   60   5.728   6.623   2.999  1.8709  1.2923  0.2419
    4SER    HB2   61   5.788   6.760   2.896 -0.2734  0.4657 -1.2172
    4SER     OG   62   5.595   6.690   2.859  0.3505  0.3302  0.3402
    4SER    HG1   63   5.573   6.772   2.905  2.3484  1.3165 -0.3660
    4SER      C   64   5.932   6.539   2.848  0.0562 -0.2727  0.1080
    4SER      O   65   5.973   6.548   2.964 -0.5590  0.1025  0.3019
    5ILE      N   66   6.023   6.504   2.756 -0.1080 -0.5560  0.0521
    5ILE     HN   67   5.993   6.499   2.661  0.6818  0.5433 -0.2761
    5ILE     CA   68   6.161   6.475   2.775  0.0778  0.0986 -0.2703
    5ILE     HA   69   6.171   6.404   2.856  0.6104 -1.6315 -1.7941
    5ILE     CB   70   6.207   6.392   2.659 -0.3056 -0.3947 -0.0715
    5ILE     HB   71   6.124   6.322   2.636 -0.5971 -0.2581  0.5369
    5ILE    CG2   72   6.241   6.477   2.536  0.0370 -0.2054  0.1496
    5ILE   HG21   73   6.242   6.410   2.447 -1.3734 -0.9201  0.6386
    5ILE   HG22   74   6.171   6.559   2.509  1.8009  0.8521 -1.4564
    5ILE   HG23   75   6.345   6.515   2.540  0.5533 -1.2594 -1.8721
    5ILE    CG1   76   6.319   6.291   2.693 -0.0458 -0.0404  0.1291
    5ILE   HG11   77   6.407   6.344   2.736 -1.3777  0.5078  2.2990
    5ILE   HG12   78   6.283   6.231   2.779 -2.2480  2.0607  0.8025
    5ILE     CD   79   6.372   6.198   2.584 -0.0902 -0.2631  0.2964
    5ILE    HD1   80   6.474   6.166   2.612  0.3917  1.0908  0.1724
    5ILE    HD2   81   6.306   6.109   2.570 -0.5987  0.2782 -0.9576
    5ILE    HD3   82   6.381   6.246   2.484 -0.7358  0.7887  0.7270
    5ILE      C   83   6.244   6.597   2.797  0.3212 -0.1116  0.0015
    5ILE      O   84   6.215   6.704   2.744 -0.8089 -0.5038 -0.1921
    6SER      N   85   6.352   6.585   2.877 -0.0882  0.0792  0.5874
    6SER     HN   86   6.381   6.496   2.911  1.2660  0.1710 -0.2632
    6SER     CA   87   6.430   6.699   2.910  0.3584 -0.0760  0.0887
    6SER     HA   88   6.376   6.792   2.902  1.3196  0.5384  0.4338
    6SER     CB   89   6.480   6.711   3.056  0.5328  0.1154  0.0144
    6SER    HB1   90   6.390   6.725   3.120  0.7534  1.3052  0.0930
    6SER    HB2   91   6.544   6.626   3.086  0.7488 -0.0690 -0.9252
    6SER     OG   92   6.551   6.832   3.079  0.1873  0.4253 -0.5113
    6SER    HG1   93   6.510   6.873   3.156 -2.0593  0.6688 -1.7464
    6SER      C   94   6.537   6.721   2.809  0.1744 -0.0350 -0.0952
    6SER      O   95   6.627   6.638   2.811  0.2598  0.0642  0.1561
    7PRO      N   96   6.547   6.822   2.727  0.0635 -0.0586 -0.1393
    7PRO     CD   97   6.454   6.932   2.708 -0.7539 -0.7577 -0.2096
    7PRO    HD1   98   6.449   7.007   2.790  0.3984  0.0612 -0.8626
    7PRO    HD2   99   6.361   6.877   2.682 -1.1673 -0.4532  0.5913
    7PRO     CA  100   6.639   6.816   2.617  0.2553 -0.2980  0.0325
    7PRO     HA  101   6.637   6.711   2.590 -1.2198 -0.4995  0.7872
    7PRO     CB  102   6.580   6.898   2.503  0.0185 -0.0372  0.3426
    7PRO    HB1  103   6.656   6.948   2.439  0.4783 -0.9074  0.1930
    7PRO    HB2  104   6.524   6.831   2.434  0.7462  1.5415 -1.8901
    7PRO     CG  105   6.492   7.001   2.576  0.3875  0.1230  0.5641
    7PRO    HG1  106   6.548   7.097   2.586 -2.4807  2.0485 -0.5354
    7PRO    HG2  107   6.396   7.028   2.527  0.2329  0.9791  1.3159
    7PRO      C  108   6.778   6.854   2.654  0.0532  0.1152  0.3729
    7PRO      O  109   6.870   6.800   2.593 -0.3638 -0.6506  0.4134
    8SER      N  110   6.792   6.944   2.753  0.0803  0.1839  0.3065
    8SER     HN  111   6.719   6.978   2.811 -1.2236 -1.1119 -0.5202
    8SER     CA  112   6.921   6.996   2.787  0.3577  0.1203 -0.6194
    8SER     HA  113   6.948   7.050   2.698 -1.1398 -0.9709 -1.8001
    8SER     CB  114   6.905   7.112   2.887  0.3593 -0.4448  0.0492
    8SER    HB1  115   6.807   7.163   2.879  0.7082  0.6189  2.0509
    8SER    HB2  116   6.892   7.068   2.988 -2.9619  0.5027  0.1675
    8SER     OG  117   7.007   7.210   2.873 -0.3383  0.3001  0.1021
    8SER    HG1  118   6.980   7.284   2.927  0.5159  1.8312 -1.4799
    8SER      C  119   7.010   6.899   2.858 -0.3466 -0.0555  0.0399
    8SER      O  120   7.133   6.899   2.858 -0.3462 -0.2163  0.2474
    9ALA      N  121   6.948   6.788   2.902 -0.7304 -0.0163 -0.3939
    9ALA     HN  122   6.850   6.788   2.922 -0.2413  0.5046  2.2749
    9ALA     CA  123   7.014   6.669   2.946 -0.5346  0.0955 -0.3844
    9ALA     HA  124   7.106   6.692   2.998  1.2803 -3.2828 -1.8078
    9ALA     CB  125   6.917   6.587   3.033  0.1592 -0.2556  0.0651
    9ALA    HB1  126   6.907   6.643   3.129 -0.2657 -0.0456 -0.0976
    9ALA    HB2  127   6.820   6.564   2.985  0.1993 -2.2184  0.8406
    9ALA    HB3  128   6.967   6.492   3.061 -1.2822 -0.9616  0.2954
    9ALA      C  129   7.074   6.584   2.839  0.1896  0.2663 -0.1185
    9ALA      O  130   7.168   6.511   2.869 -0.0594 -0.0477 -0.0928
   10LEU      N  131   7.021   6.582   2.716 -0.4184 -0.0716  0.1440
   10LEU     HN  132   6.940   6.637   2.693 -0.4706  0.2438  1.0469
   10LEU     CA  133   7.050   6.491   2.610 -0.3779 -0.3805  0.4222
   10LEU     HA  134   7.078   6.392   2.645  0.0284 -1.6924 -3.1920
   10LEU     CB  135   6.936   6.467   2.510 -0.0877  0.4067 -0.1039
   10LEU    HB1  136   6.907   6.563   2.461 -1.9004 -0.9288 -1.8279
   10LEU    HB2  137   6.970   6.397   2.431  2.3533  1.0452  0.3004
   10LEU     CG  138   6.804   6.417   2.571  0.2584 -0.3603  0.0217
   10LEU     HG  139   6.786   6.474   2.665  3.0849  1.8411 -0.6494
   10LEU    CD1  140   6.684   6.438   2.477  0.2824 -0.0410  0.0630
   10LEU   HD11  141   6.699   6.536   2.427  3.2348 -1.3141 -1.8638
   10LEU   HD12  142   6.686   6.370   2.390 -2.5768  0.3798 -0.4247
   10LEU   HD13  143   6.590   6.429   2.535  1.2727 -2.8733  1.4504
   10LEU    CD2  144   6.811   6.271   2.620 -0.0666 -0.4802 -0.2891
   10LEU   HD21  145   6.713   6.229   2.651  0.3109 -0.6180  0.7331
   10LEU   HD22  146   6.847   6.217   2.530 -0.6348  1.1397 -1.5463
   10LEU   HD23  147   6.879   6.258   2.706 -0.2829 -2.2129 -0.3343
   10LEU      C  148   7.174   6.528   2.536 -0.1581 -0.1452  0.9031
   10LEU      O  149   7.234   6.455   2.458  0.3930  0.9047  0.3104
   11GLN      N  150   7.223   6.653   2.548 -0.3656  0.1774 -1.1437
   11GLN     HN  151   7.182   6.717   2.612 -0.2930 -0.7788 -0.1038
   11GLN     CA  152   7.333   6.706   2.473  0.4168  0.1513 -0.0424
   11GLN     HA  153   7.301   6.699   2.370 -0.9727 -1.0697  0.4304
   11GLN     CB  154   7.351   6.853   2.512 -0.0617  0.2164 -0.0601
   11GLN    HB1  155   7.384   6.852   2.618 -2.9318 -1.6112  0.9486
   11GLN    HB2  156   7.426   6.903   2.447  1.6927  0.0613  1.7389
   11GLN     CG  157   7.222   6.933   2.490  0.4330  0.8792 -0.6020
   11GLN    HG1  158   7.161   6.907   2.579  1.3965 -1.0039 -0.4243
   11GLN    HG2  159   7.248   7.040   2.503  0.3571  0.7774  0.4772
   11GLN     CD  160   7.163   6.917   2.351  0.1687 -1.2237 -0.2873
   11GLN    OE1  161   7.230   6.935   2.250  0.4722 -0.1338  0.0878
   11GLN    NE2  162   7.033   6.875   2.351 -0.2105 -0.1112  0.4161
   11GLN   HE21  163   6.983   6.843   2.431  0.2421 -0.3626  0.5991
   11GLN   HE22  164   7.000   6.849   2.260  0.9227 -1.7442  0.4221
   11GLN      C  165   7.458   6.626   2.486  0.0544 -0.3763  0.2678
   11GLN      O  166   7.542   6.627   2.397  0.0477  0.0074  0.2641
   12ASP      N  167   7.482   6.552   2.596 -0.8261 -0.5748  0.3275
   12ASP     HN  168   7.426   6.556   2.678 -0.4402 -1.9350  0.6965
   12ASP     CA  169   7.591   6.460   2.609 -0.0781  0.2263 -0.2359
   12ASP     HA  170   7.679   6.511   2.572 -1.5780  2.9948 -0.2527
   12ASP     CB  171   7.615   6.409   2.752 -0.5873  0.1524 -0.1744
   12ASP    HB1  172   7.533   6.347   2.794  1.1965 -1.4714  1.0924
   12ASP    HB2  173   7.700   6.339   2.763  0.0848  0.8092 -1.0313
   12ASP     CG  174   7.631   6.537   2.834 -0.0530 -0.1531  0.2030
   12ASP    OD1  175   7.559   6.550   2.936  0.3771  0.1577  0.4720
   12ASP    OD2  176   7.733   6.606   2.807 -0.1107 -0.0726  0.1910
   12ASP      C  177   7.592   6.333   2.532  0.1686 -0.1572  0.3966
   12ASP      O  178   7.695   6.282   2.489  0.1170 -0.2250  0.3530
   13LEU      N  179   7.474   6.272   2.512  0.4986 -0.4892 -0.5880
   13LEU     HN  180   7.388   6.293   2.559 -0.3473 -1.9929 -1.3772
   13LEU     CA  181   7.462   6.160   2.423 -0.2712 -0.6424 -0.2988
   13LEU     HA  182   7.544   6.090   2.428  1.3873  1.2385  0.2479
   13LEU     CB  183   7.325   6.094   2.449 -0.4515 -0.1509  0.0269
   13LEU    HB1  184   7.244   6.170   2.450  0.8563  1.3038  0.5605
   13LEU    HB2  185   7.314   6.023   2.365  0.8866  0.6352 -0.8544
   13LEU     CG  186   7.301   6.027   2.585 -0.1115 -0.4064 -0.0376
   13LEU     HG  187   7.303   6.099   2.670 -0.2752 -1.0860  0.5433
   13LEU    CD1  188   7.155   5.980   2.586 -0.3572  0.3246 -0.2867
   13LEU   HD11  189   7.156   5.896   2.513  1.1582  0.2593 -0.2262
   13LEU   HD12  190   7.136   5.933   2.685  0.1026  0.5232 -0.1002
   13LEU   HD13  191   7.077   6.057   2.568 -0.8538 -0.0811  0.0886
   13LEU    CD2  192   7.405   5.918   2.618  0.5087  0.3073  0.4028
   13LEU   HD21  193   7.388   5.883   2.722  0.3699 -1.4214 -0.1696
   13LEU   HD22  194   7.408   5.828   2.554  1.2643  0.6324 -0.0304
   13LEU   HD23  195   7.507   5.961   2.613 -0.1226  1.8711  0.2456
   13LEU      C  196   7.455   6.212   2.284  0.5073  0.2322 -0.0253
   13LEU      O  197   7.504   6.140   2.197  0.0609 -0.2437  0.1126
   14LEU      N  198   7.399   6.333   2.263  0.1646  0.1975  0.6479
   14LEU     HN  199   7.348   6.389   2.327 -0.3314 -0.6595  1.0128
   14LEU     CA  200   7.393   6.382   2.128  0.2748  0.0323  0.5826
   14LEU     HA  201   7.365   6.300   2.064 -0.3267 -0.0896  0.9893
   14LEU     CB  202   7.292   6.497   2.118 -0.0786 -0.3507 -0.3873
   14LEU    HB1  203   7.315   6.571   2.198  0.8186  0.8618 -1.7164
   14LEU    HB2  204   7.299   6.558   2.026 -1.7397 -1.6262 -1.3993
   14LEU     CG  205   7.147   6.447   2.119 -0.1405 -0.1708 -0.0716
   14LEU     HG  206   7.136   6.362   2.189 -1.0290 -0.4235 -0.5047
   14LEU    CD1  207   7.059   6.563   2.168  0.5639  0.6456 -0.7026
   14LEU   HD11  208   6.960   6.517   2.189  0.8949  0.3619  0.3429
   14LEU   HD12  209   7.082   6.611   2.266  1.1425  0.5952 -0.8119
   14LEU   HD13  210   7.039   6.632   2.083 -0.9353  0.8122 -0.2415
   14LEU    CD2  211   7.092   6.410   1.980 -0.5112 -0.2551  0.0969
   14LEU   HD21  212   7.128   6.484   1.906  0.0357  0.4737  1.0584
   14LEU   HD22  213   7.134   6.317   1.937 -0.9852 -0.3524 -0.1562
   14LEU   HD23  214   6.981   6.411   1.975 -0.4985 -0.3629 -0.1810
   14LEU      C  215   7.525   6.424   2.074  0.0840 -0.6552 -0.4280
   14LEU      O  216   7.551   6.431   1.953 -0.3546 -0.4470 -0.5106
   15ARG      N  217   7.625   6.448   2.161 -0.2303 -0.0970 -0.2168
   15ARG     HN  218   7.612   6.430   2.258 -1.5399 -0.1464 -0.3770
   15ARG     CA  219   7.762   6.471   2.127 -0.1340  0.1448  0.3260
   15ARG     HA  220   7.773   6.534   2.040  0.3070 -0.4213 -0.0353
   15ARG     CB  221   7.843   6.542   2.236 -0.1252  0.5689  0.0461
   15ARG    HB1  222   7.817   6.504   2.337 -1.0478  0.6850 -0.1387
   15ARG    HB2  223   7.951   6.534   2.214 -0.0667  1.5752 -0.0818
   15ARG     CG  224   7.819   6.693   2.245 -0.1118  0.5636  0.1747
   15ARG    HG1  225   7.810   6.736   2.143 -0.6922 -2.0570 -0.9514
   15ARG    HG2  226   7.720   6.720   2.288 -0.0086  0.4917  0.4636
   15ARG     CD  227   7.934   6.769   2.312 -0.0248  0.5136  0.0816
   15ARG    HD1  228   8.018   6.796   2.245 -0.3509  2.5814  0.4433
   15ARG    HD2  229   7.897   6.866   2.350 -0.0781  0.7375 -0.5338
   15ARG     NE  230   7.996   6.692   2.424 -0.3032  0.0543 -0.0769
   15ARG     HE  231   8.089   6.658   2.406 -0.7170 -0.5156 -1.2799
   15ARG     CZ  232   7.947   6.679   2.550 -0.6093 -0.4884 -0.2490
   15ARG    NH1  233   7.826   6.734   2.582 -0.3117 -0.0353  0.1201
   15ARG   HH11  234   7.772   6.783   2.513 -1.4755 -0.4456  0.7127
   15ARG   HH12  235   7.789   6.707   2.671 -0.3790 -1.2843 -0.2675
   15ARG    NH2  236   8.021   6.616   2.646  0.1590 -0.1567 -0.6198
   15ARG   HH21  237   8.112   6.584   2.619  0.4361  0.2755 -0.2323
   15ARG   HH22  238   7.981   6.594   2.735  2.1422  0.0132  0.3832
   15ARG      C  239   7.826   6.341   2.095 -0.3043  0.2413 -0.4312
   15ARG      O  240   7.920   6.341   2.014  0.2691 -0.2388  0.2211
   16THR      N  241   7.770   6.227   2.139 -0.3525  0.1810 -0.6466
   16THR     HN  242   7.694   6.225   2.203  0.8926 -3.6450  0.9526
   16THR     CA  243   7.841   6.104   2.124 -0.2756  0.0416  0.7079
   16THR     HA  244   7.945   6.119   2.100 -0.6796  1.7752 -0.1647
   16THR     CB  245   7.826   6.009   2.238 -0.2898 -0.5467  0.2239
   16THR     HB  246   7.719   6.005   2.267 -1.3797  1.2554 -3.0479
   16THR    OG1  247   7.891   6.074   2.347  0.2040 -1.1188  0.2769
   16THR    HG1  248   7.844   6.036   2.422  2.8038 -1.1893  1.9774
   16THR    CG2  249   7.894   5.871   2.230 -0.2357 -0.5433  0.5912
   16THR   HG21  250   7.893   5.818   2.328 -0.3886  2.7689  2.5274
   16THR   HG22  251   7.851   5.811   2.147  0.5171 -1.1710  0.6463
   16THR   HG23  252   8.001   5.890   2.206  0.0066 -1.2462  1.0770
   16THR      C  253   7.779   6.040   2.004  0.6745  0.0857  0.1864
   16THR      O  254   7.848   5.994   1.913  0.4174  0.0106  0.0284
   17LEU      N  255   7.645   6.032   1.995  0.6997 -0.2589  0.0789
   17LEU     HN  256   7.580   6.074   2.058 -0.2350 -1.4051 -0.0963
   17LEU     CA  257   7.571   5.973   1.889  0.0442  0.2269  0.2548
   17LEU     HA  258   7.634   5.901   1.838 -1.4196 -1.8682  1.2682
   17LEU     CB  259   7.436   5.921   1.941 -0.0913  0.6014  0.2732
   17LEU    HB1  260   7.394   6.014   1.986  1.4836  2.6695 -2.1812
   17LEU    HB2  261   7.373   5.897   1.853 -0.6339 -1.0185  1.0646
   17LEU     CG  262   7.450   5.794   2.026 -0.4709 -0.0345 -0.6041
   17LEU     HG  263   7.517   5.810   2.113 -1.7180  0.2613  0.3463
   17LEU    CD1  264   7.308   5.770   2.082 -0.2675 -0.1259 -0.1169
   17LEU   HD11  265   7.268   5.856   2.140 -3.0737  0.4104 -2.5581
   17LEU   HD12  266   7.241   5.754   1.995  0.5890  2.3158 -1.3345
   17LEU   HD13  267   7.301   5.682   2.148  0.1348  0.9752  1.4542
   17LEU    CD2  268   7.491   5.675   1.939 -0.7319 -0.6041  0.0385
   17LEU   HD21  269   7.442   5.683   1.840 -2.1753 -1.2285  0.6780
   17LEU   HD22  270   7.600   5.677   1.918 -0.2659  0.1358  2.2525
   17LEU   HD23  271   7.481   5.576   1.988  3.5866 -0.2951  2.0002
   17LEU      C  272   7.556   6.080   1.786 -0.0051  0.4807  0.5252
   17LEU      O  273   7.447   6.129   1.757  0.0907  0.1682 -0.3870
   18LYS      N  274   7.668   6.121   1.723  0.0590 -0.2724  0.1354
   18LYS     HN  275   7.751   6.067   1.734 -0.8546 -1.5876  0.9576
   18LYS     CA  276   7.683   6.243   1.651 -0.4486 -0.2265  0.1009
   18LYS     HA  277   7.639   6.320   1.713  2.2040 -1.4498  3.8892
   18LYS     CB  278   7.825   6.300   1.666 -0.3608 -0.3456 -0.2686
   18LYS    HB1  279   7.863   6.262   1.764  3.6621  1.2852 -1.0101
   18LYS    HB2  280   7.888   6.269   1.580  0.8534 -1.4386  0.9586
   18LYS     CG  281   7.825   6.453   1.674 -0.1410 -0.3716  0.3208
   18LYS    HG1  282   7.785   6.496   1.579 -0.1006 -0.6558  0.1743
   18LYS    HG2  283   7.762   6.491   1.757 -1.4322 -0.0329 -0.7804
   18LYS     CD  284   7.961   6.519   1.698 -0.1698  0.0281 -0.5724
   18LYS    HD1  285   7.946   6.623   1.737 -0.4294  0.0028 -0.6030
   18LYS    HD2  286   8.008   6.468   1.785 -2.0502  0.3340  0.6974
   18LYS     CE  287   8.062   6.519   1.583  0.2641  0.0162 -0.1913
   18LYS    HE1  288   8.162   6.554   1.618 -1.0389  2.5826  1.3199
   18LYS    HE2  289   8.069   6.414   1.547 -2.4012 -0.9905  1.8728
   18LYS     NZ  290   8.016   6.614   1.480  0.3285  0.1367 -0.1086
   18LYS    HZ1  291   8.036   6.711   1.513  2.4150 -0.6317  1.1216
   18LYS    HZ2  292   8.056   6.598   1.385 -0.2547  1.4640 -0.5965
   18LYS    HZ3  293   7.913   6.615   1.468  0.2359 -1.7018  0.2218
   18LYS      C  294   7.635   6.234   1.510  0.4839  0.3767 -0.2638
   18LYS      O  295   7.547   6.306   1.463 -0.0971 -0.0030  0.2232
   19SER      N  296   7.682   6.125   1.447  0.0709  0.2129 -0.2919
   19SER     HN  297   7.738   6.051   1.484  1.0289 -0.3092 -2.5968
   19SER     CA  298   7.634   6.092   1.317  0.0123 -0.2856 -0.1466
   19SER     HA  299   7.528   6.103   1.304 -0.0866 -1.8548 -0.8441
   19SER     CB  300   7.711   6.166   1.205  0.0602 -0.2827 -0.1113
   19SER    HB1  301   7.678   6.130   1.106 -2.7287 -0.0974  0.6616
   19SER    HB2  302   7.667   6.268   1.212  2.0045  0.7260 -1.7292
   19SER     OG  303   7.852   6.171   1.221  0.0184 -0.0057  0.1821
   19SER    HG1  304   7.879   6.237   1.157 -1.1776  0.5379  0.2215
   19SER      C  305   7.645   5.946   1.289 -0.1050 -0.2986 -0.1271
   19SER      O  306   7.726   5.896   1.212 -0.0494 -0.7571  0.2239
   20PRO      N  307   7.566   5.859   1.345 -0.0726 -0.3298 -0.1298
   20PRO     CD  308   7.458   5.902   1.431  0.0437  0.6027 -0.4370
   20PRO    HD1  309   7.373   5.946   1.375  0.8973  2.7969 -0.1146
   20PRO    HD2  310   7.490   5.970   1.513 -0.6054  0.0192  0.3157
   20PRO     CA  311   7.563   5.720   1.308  0.1401 -0.3901  0.0729
   20PRO     HA  312   7.661   5.679   1.323 -0.1994 -2.2281 -2.1553
   20PRO     CB  313   7.452   5.658   1.393 -0.3848 -0.1724 -0.4385
   20PRO    HB1  314   7.370   5.628   1.326  0.3127  2.7261 -2.8236
   20PRO    HB2  315   7.481   5.560   1.437 -1.5880 -0.3329  0.0438
   20PRO     CG  316   7.408   5.769   1.490  0.5763  0.3405 -0.5694
   20PRO    HG1  317   7.297   5.766   1.492  0.6089 -1.3197  0.2347
   20PRO    HG2  318   7.452   5.739   1.587 -0.4090 -0.1196 -0.2470
   20PRO      C  319   7.531   5.709   1.163  0.3123 -0.1818  0.0187
   20PRO      O  320   7.477   5.801   1.102 -0.0147 -0.1989  0.2824
   21SER      N  321   7.566   5.595   1.100 -0.3518 -0.4064  0.0435
   21SER     HN  322   7.626   5.526   1.140 -0.5165 -0.9758 -0.6835
   21SER     CA  323   7.543   5.564   0.963  0.4187 -0.0653 -0.1700
   21SER     HA  324   7.579   5.640   0.895  0.7736  0.0250  0.1131
   21SER     CB  325   7.619   5.437   0.917 -0.1432 -0.5804  0.3133
   21SER    HB1  326   7.586   5.351   0.978  1.5629 -0.4693  1.4632
   21SER    HB2  327   7.610   5.423   0.808  3.4714 -1.1881 -0.0320
   21SER     OG  328   7.758   5.455   0.935 -0.1193 -0.3054 -0.1300
   21SER    HG1  329   7.805   5.380   0.899 -0.5552 -0.2023 -0.9282
   21SER      C  330   7.403   5.533   0.923  0.3065  0.5975 -0.2888
   21SER      O  331   7.377   5.510   0.805 -0.2296 -0.1923 -0.0218
   22SER      N  332   7.303   5.539   1.013 -0.0630 -0.1457 -0.6388
   22SER     HN  333   7.320   5.561   1.109 -3.0201  0.2633 -0.1327
   22SER     CA  334   7.163   5.543   0.986 -0.2484 -0.0491  0.2733
   22SER     HA  335   7.148   5.563   0.881 -3.2330 -2.4564  0.0946
   22SER     CB  336   7.095   5.406   1.001  0.3719 -0.3897  0.0280
   22SER    HB1  337   7.137   5.334   0.927 -0.6588  0.0671 -1.0310
   22SER    HB2  338   7.109   5.368   1.104  0.2963  0.4603  0.3571
   22SER     OG  339   6.956   5.403   0.973  0.4765 -0.1880 -0.5162
   22SER    HG1  340   6.943   5.433   0.882 -1.6073  0.6209 -0.0308
   22SER      C  341   7.108   5.638   1.086 -0.2924  0.0661  0.1387
   22SER      O  342   7.162   5.632   1.196  0.9928 -0.2362 -0.4899
   23PRO      N  343   7.020   5.728   1.054 -0.2349 -0.0859 -0.4630
   23PRO     CD  344   6.974   5.767   0.921 -0.0394 -0.0994 -0.5336
   23PRO    HD1  345   6.886   5.702   0.902 -0.2696  0.0726 -0.0566
   23PRO    HD2  346   7.042   5.738   0.838 -1.1363 -1.1209 -1.0915
   23PRO     CA  347   6.956   5.800   1.160  0.4650  0.3323 -0.3219
   23PRO     HA  348   7.039   5.839   1.217  0.2240 -1.9380  1.7458
   23PRO     CB  349   6.871   5.905   1.089  0.3668  0.5480  0.1083
   23PRO    HB1  350   6.766   5.870   1.078  0.9044 -1.3403  0.6037
   23PRO    HB2  351   6.881   6.005   1.136  1.7581  0.3254  0.3503
   23PRO     CG  352   6.928   5.911   0.946 -0.4499 -0.2763 -0.2606
   23PRO    HG1  353   6.856   5.943   0.867 -0.4012  1.2221  0.2589
   23PRO    HG2  354   7.016   5.978   0.954 -1.2238  0.6184  1.2438
   23PRO      C  355   6.882   5.725   1.266  0.4475  0.5723 -0.1639
   23PRO      O  356   6.857   5.776   1.375 -0.3029  0.1492 -0.1365
   24GLN      N  357   6.841   5.600   1.239 -0.3663  0.7149  0.3738
   24GLN     HN  358   6.858   5.563   1.148  1.5641 -1.4121  1.4955
   24GLN     CA  359   6.757   5.517   1.319 -0.0831 -0.0040 -0.0701
   24GLN     HA  360   6.670   5.574   1.344 -0.1399 -0.7067  1.4842
   24GLN     CB  361   6.733   5.383   1.247  0.5720 -0.0813 -0.1579
   24GLN    HB1  362   6.728   5.400   1.137 -1.8350 -0.5971 -0.1852
   24GLN    HB2  363   6.815   5.313   1.272 -1.4567 -2.9586 -0.9114
   24GLN     CG  364   6.598   5.320   1.285  0.7036  0.0647  0.5549
   24GLN    HG1  365   6.583   5.315   1.395 -0.4875 -1.5124  0.3541
   24GLN    HG2  366   6.506   5.371   1.251  1.2571  0.3648 -0.5347
   24GLN     CD  367   6.591   5.175   1.241  0.0226  0.1759  0.2856
   24GLN    OE1  368   6.648   5.087   1.306 -0.0376 -0.0635  0.0152
   24GLN    NE2  369   6.533   5.153   1.120  0.4842 -0.1239  0.1171
   24GLN   HE21  370   6.477   5.233   1.100  0.6024 -0.1269 -0.2350
   24GLN   HE22  371   6.525   5.059   1.087  1.3289 -0.9213  1.9860
   24GLN      C  372   6.828   5.483   1.446  0.0887 -0.3790 -0.2639
   24GLN      O  373   6.766   5.476   1.552 -0.0205  0.1264 -0.2954
   25GLN      N  374   6.962   5.481   1.449  0.1020 -0.1058 -0.6509
   25GLN     HN  375   7.008   5.507   1.364  2.5903 -1.0544  0.3025
   25GLN     CA  376   7.048   5.474   1.563 -0.7791  0.1564  0.0387
   25GLN     HA  377   6.996   5.408   1.630 -3.7150  0.8765 -1.3488
   25GLN     CB  378   7.186   5.421   1.521 -0.6783  0.7508 -0.4000
   25GLN    HB1  379   7.231   5.491   1.447 -0.2628 -0.2663 -1.1337
   25GLN    HB2  380   7.232   5.422   1.622 -2.5517  0.8963  0.4991
   25GLN     CG  381   7.181   5.276   1.471 -0.0535  0.2799  0.8811
   25GLN    HG1  382   7.143   5.201   1.544  1.7182  0.0694  1.6413
   25GLN    HG2  383   7.112   5.260   1.385 -0.3545 -2.1581  1.4844
   25GLN     CD  384   7.319   5.224   1.433 -0.2989  0.1621  0.1406
   25GLN    OE1  385   7.371   5.285   1.339 -0.0366 -0.5140 -0.1593
   25GLN    NE2  386   7.372   5.116   1.495 -0.4561 -0.1622 -0.2858
   25GLN   HE21  387   7.308   5.052   1.536 -0.3360 -0.2258 -0.1933
   25GLN   HE22  388   7.467   5.087   1.479 -0.7238 -2.2005  1.4149
   25GLN      C  389   7.067   5.599   1.642 -0.1178  0.1616 -0.1227
   25GLN      O  390   7.112   5.595   1.756  0.2192 -0.4519 -0.2716
   26GLN      N  391   7.038   5.720   1.591  0.2827  0.4031  0.2154
   26GLN     HN  392   7.006   5.735   1.498  0.0465 -0.9732  0.0447
   26GLN     CA  393   7.034   5.839   1.670 -0.1135  0.4949  0.0605
   26GLN     HA  394   7.107   5.833   1.750  1.1730  1.4900 -1.0047
   26GLN     CB  395   7.072   5.959   1.583  0.5832  0.1758 -0.0823
   26GLN    HB1  396   7.166   5.930   1.531 -0.2637 -1.2179 -0.9066
   26GLN    HB2  397   6.998   5.976   1.502 -0.4042  0.2704  0.8251
   26GLN     CG  398   7.082   6.088   1.665 -0.0494  0.3699 -0.3053
   26GLN    HG1  399   6.983   6.119   1.706 -0.4383 -1.3243  0.1147
   26GLN    HG2  400   7.151   6.071   1.750  0.1071  0.5659 -0.3921
   26GLN     CD  401   7.126   6.210   1.586  0.0415 -0.1110 -1.0048
   26GLN    OE1  402   7.050   6.285   1.525 -0.0450 -0.0185 -0.7838
   26GLN    NE2  403   7.261   6.229   1.580  0.0032  0.3121 -0.5045
   26GLN   HE21  404   7.320   6.192   1.652  0.0673 -3.4521 -2.2795
   26GLN   HE22  405   7.292   6.305   1.523  0.3822 -0.0860 -0.8251
   26GLN      C  406   6.902   5.855   1.738 -0.2270 -0.0074 -0.0339
   26GLN      O  407   6.892   5.908   1.848 -0.3460  0.1294 -0.1102
   27GLN      N  408   6.801   5.806   1.664 -0.1861 -0.5154  0.2480
   27GLN     HN  409   6.833   5.764   1.580  3.7912  1.0834  0.7573
   27GLN     CA  410   6.663   5.821   1.699 -0.2406  0.5433 -0.3976
   27GLN     HA  411   6.659   5.923   1.733 -0.1768  0.5252 -0.3369
   27GLN     CB  412   6.576   5.803   1.573 -0.0638 -0.6080 -0.3688
   27GLN    HB1  413   6.597   5.706   1.523 -0.3712  0.3545 -2.5042
   27GLN    HB2  414   6.470   5.799   1.605  0.5951 -1.1357  1.9498
   27GLN     CG  415   6.600   5.920   1.477 -0.6920 -0.0411  0.1594
   27GLN    HG1  416   6.541   6.005   1.519  0.8418  0.1023  2.2001
   27GLN    HG2  417   6.706   5.954   1.479 -0.6042 -0.2358 -0.7287
   27GLN     CD  418   6.555   5.883   1.336  0.7435 -0.2065 -0.2652
   27GLN    OE1  419   6.535   5.767   1.302 -0.2386 -0.0682 -0.1818
   27GLN    NE2  420   6.557   5.982   1.242  0.3316  0.3694  0.3186
   27GLN   HE21  421   6.570   6.076   1.272  0.2257  0.4201  0.2011
   27GLN   HE22  422   6.565   5.944   1.150 -1.0756 -1.4436  0.8762
   27GLN      C  423   6.611   5.720   1.795 -0.2544  0.3389 -0.6195
   27GLN      O  424   6.550   5.752   1.897 -0.1024 -0.8261 -0.1438
   28GLN      N  425   6.647   5.591   1.776  0.0145  0.2547  0.3986
   28GLN     HN  426   6.697   5.558   1.697  0.2842  1.8448 -0.1438
   28GLN     CA  427   6.586   5.487   1.853 -0.0916  0.0067 -0.0184
   28GLN     HA  428   6.481   5.508   1.861 -0.5497 -1.8940 -0.5019
   28GLN     CB  429   6.618   5.350   1.791  0.0966 -0.0135  0.1203
   28GLN    HB1  430   6.586   5.371   1.686 -1.1537  0.5732  0.6060
   28GLN    HB2  431   6.727   5.330   1.781 -0.0462 -0.5050 -0.5896
   28GLN     CG  432   6.535   5.230   1.839 -0.4626  0.3001 -0.0541
   28GLN    HG1  433   6.556   5.205   1.945  0.5013 -1.0062 -0.5280
   28GLN    HG2  434   6.428   5.261   1.833  0.0662  2.3857  0.5080
   28GLN     CD  435   6.545   5.106   1.751 -0.3648 -0.0918  0.5040
   28GLN    OE1  436   6.601   5.007   1.795  0.3617  0.2089  0.2792
   28GLN    NE2  437   6.489   5.116   1.627 -0.0963  0.1882  0.4017
   28GLN   HE21  438   6.432   5.192   1.596 -0.0952  0.4466  1.0083
   28GLN   HE22  439   6.497   5.039   1.564 -0.2679 -0.0693  0.6887
   28GLN      C  440   6.636   5.481   1.993  0.0545  0.5294 -0.0464
   28GLN      O  441   6.563   5.449   2.086  0.4646  0.6491  0.3203
   29VAL      N  442   6.757   5.531   2.024 -0.1479  0.6276  0.5984
   29VAL     HN  443   6.813   5.573   1.953 -1.5104  0.5978 -0.5369
   29VAL     CA  444   6.801   5.556   2.158  0.1347 -0.5043  0.7313
   29VAL     HA  445   6.806   5.464   2.213 -0.8489 -0.7706  0.3807
   29VAL     CB  446   6.940   5.614   2.150  0.1316 -0.5348  0.4091
   29VAL     HB  447   6.936   5.716   2.107 -0.3790 -0.7339 -0.0179
   29VAL    CG1  448   7.002   5.625   2.291 -0.7771  0.0634  0.7767
   29VAL   HG11  449   6.926   5.670   2.357 -0.6583  0.5523  0.5801
   29VAL   HG12  450   7.032   5.524   2.328  0.9220  0.6584  1.1276
   29VAL   HG13  451   7.088   5.695   2.293 -0.6626 -0.0792  0.9429
   29VAL    CG2  452   7.025   5.534   2.050 -0.7977 -0.1385 -0.7121
   29VAL   HG21  453   7.000   5.426   2.058 -1.0229 -0.1777 -1.8198
   29VAL   HG22  454   7.000   5.574   1.949  0.5113 -0.9203 -1.3743
   29VAL   HG23  455   7.133   5.558   2.060 -0.7252  0.4028 -2.4691
   29VAL      C  456   6.711   5.650   2.231  0.4517  0.2167  0.2140
   29VAL      O  457   6.671   5.618   2.342  0.4839  0.1347  0.2024
   30LEU      N  458   6.680   5.765   2.169  0.8491  0.2050 -0.0134
   30LEU     HN  459   6.701   5.780   2.073 -0.6589  0.3945 -0.3333
   30LEU     CA  460   6.601   5.863   2.237  0.0630 -0.2751 -0.2140
   30LEU     HA  461   6.648   5.882   2.333  1.6071  1.2953 -1.2003
   30LEU     CB  462   6.616   5.995   2.159 -0.0952 -0.2446 -0.1922
   30LEU    HB1  463   6.563   5.995   2.061 -0.6526  1.0400  0.0906
   30LEU    HB2  464   6.558   6.066   2.221  0.2357 -0.8469  0.8362
   30LEU     CG  465   6.755   6.055   2.137 -0.3310  0.6253  0.6576
   30LEU     HG  466   6.816   5.994   2.067 -1.5406  0.4160 -0.2386
   30LEU    CD1  467   6.734   6.183   2.055 -0.5067  0.4923  0.4951
   30LEU   HD11  468   6.830   6.235   2.037 -0.8928  1.1579  0.2929
   30LEU   HD12  469   6.679   6.164   1.960  0.8485 -0.4052 -0.1363
   30LEU   HD13  470   6.679   6.259   2.115  0.6446 -0.4573  2.8797
   30LEU    CD2  471   6.828   6.068   2.272  0.4098  0.0562  0.3203
   30LEU   HD21  472   6.910   6.143   2.263  0.1639  0.1487 -1.5650
   30LEU   HD22  473   6.765   6.109   2.354  0.3791  0.1213  0.2646
   30LEU   HD23  474   6.882   5.975   2.298 -1.5136 -1.5081 -1.0545
   30LEU      C  475   6.461   5.818   2.259 -0.3464  0.8164 -0.5010
   30LEU      O  476   6.400   5.857   2.358 -0.3440 -0.0208 -0.1593
   31ASN      N  477   6.408   5.730   2.173 -0.2949  0.1044  0.1811
   31ASN     HN  478   6.467   5.698   2.098 -0.2953  1.1998 -0.2958
   31ASN     CA  479   6.279   5.670   2.183 -0.2635  0.0160  0.0740
   31ASN     HA  480   6.207   5.747   2.208 -1.3481 -0.7172 -0.6610
   31ASN     CB  481   6.223   5.608   2.054  0.1308  0.2160 -0.1958
   31ASN    HB1  482   6.296   5.528   2.031 -1.3639 -1.0742 -0.6125
   31ASN    HB2  483   6.116   5.584   2.074 -0.5144  2.4904 -0.6217
   31ASN     CG  484   6.232   5.703   1.935  0.4617 -0.0546 -0.3877
   31ASN    OD1  485   6.238   5.822   1.964 -0.2308 -0.1644  0.2435
   31ASN    ND2  486   6.219   5.655   1.809 -1.0080 -0.2849 -0.1676
   31ASN   HD21  487   6.217   5.557   1.789 -2.8634 -0.2760 -0.2507
   31ASN   HD22  488   6.233   5.702   1.722 -1.4188 -1.0988 -0.6878
   31ASN      C  489   6.273   5.573   2.296 -0.1281 -0.2358 -0.1349
   31ASN      O  490   6.171   5.576   2.365 -0.4356  0.5359 -0.6100
   32ILE      N  491   6.380   5.496   2.322 -0.2303 -0.4718 -0.4091
   32ILE     HN  492   6.459   5.482   2.262 -0.9049  2.5865 -2.1974
   32ILE     CA  493   6.379   5.414   2.440 -0.1304  0.4622  0.2508
   32ILE     HA  494   6.293   5.349   2.440  0.7282 -0.7118  1.2925
   32ILE     CB  495   6.496   5.321   2.437 -0.7438 -0.3046 -0.2681
   32ILE     HB  496   6.584   5.387   2.426 -1.7300  0.7902 -2.2954
   32ILE    CG2  497   6.509   5.252   2.574 -0.0467  0.6433  0.1503
   32ILE   HG21  498   6.410   5.208   2.600  0.1331 -0.1997 -0.5593
   32ILE   HG22  499   6.570   5.160   2.580 -1.5017 -0.2566  2.1417
   32ILE   HG23  500   6.557   5.317   2.650  0.6358 -0.2006  0.4542
   32ILE    CG1  501   6.494   5.221   2.320 -0.7268 -0.5504 -0.0604
   32ILE   HG11  502   6.414   5.144   2.331  0.9960 -2.4774 -0.4912
   32ILE   HG12  503   6.474   5.271   2.223  0.5330  1.1395  0.5003
   32ILE     CD  504   6.626   5.146   2.303 -0.4092 -0.2000  0.8321
   32ILE    HD1  505   6.655   5.093   2.396  2.6632 -0.5872 -0.2218
   32ILE    HD2  506   6.615   5.068   2.224 -2.5791  0.7023  0.1692
   32ILE    HD3  507   6.709   5.214   2.274 -0.4408 -0.6771 -0.4354
   32ILE      C  508   6.367   5.493   2.566  0.5363 -0.0599  0.6443
   32ILE      O  509   6.280   5.461   2.646  0.1130 -0.3808  0.0659
   33LEU      N  510   6.443   5.604   2.573  0.5649  0.0079 -0.4394
   33LEU     HN  511   6.506   5.616   2.497 -0.4640 -0.8657 -1.4625
   33LEU     CA  512   6.441   5.689   2.688 -0.1568  0.0009 -0.4397
   33LEU     HA  513   6.461   5.629   2.775 -2.1463  0.4088  0.3456
   33LEU     CB  514   6.552   5.796   2.687  0.1391 -0.3028 -0.0370
   33LEU    HB1  515   6.525   5.876   2.615  0.6632  0.3516  0.4749
   33LEU    HB2  516   6.548   5.839   2.790  2.3388 -0.0804  0.0057
   33LEU     CG  517   6.695   5.755   2.647  0.1941  0.2321 -0.3894
   33LEU     HG  518   6.685   5.724   2.541 -3.0958 -1.4181  0.2897
   33LEU    CD1  519   6.793   5.873   2.644  0.1580  0.2823  0.2455
   33LEU   HD11  520   6.894   5.845   2.606  0.3874 -1.1332  1.7727
   33LEU   HD12  521   6.744   5.961   2.597 -0.2845 -0.1667 -0.1351
   33LEU   HD13  522   6.803   5.909   2.749 -1.7833  0.5733  0.3692
   33LEU    CD2  523   6.759   5.633   2.715 -0.7145 -0.3188 -0.5015
   33LEU   HD21  524   6.692   5.545   2.716  0.2787 -1.0855 -0.3409
   33LEU   HD22  525   6.859   5.610   2.671 -0.2944  2.3835 -1.1726
   33LEU   HD23  526   6.773   5.672   2.818  2.6318  0.3779 -1.0890
   33LEU      C  527   6.310   5.756   2.712 -0.2636 -0.3897  0.0769
   33LEU      O  528   6.259   5.771   2.823 -0.3754  0.1787 -0.0453
   34LYS      N  529   6.249   5.808   2.604  0.1452 -0.2148 -0.0723
   34LYS     HN  530   6.290   5.807   2.513  0.0203  0.1140 -0.1326
   34LYS     CA  531   6.130   5.886   2.613  0.2755  0.0023 -0.2164
   34LYS     HA  532   6.143   5.957   2.693 -1.1403  0.7770 -0.6385
   34LYS     CB  533   6.098   5.950   2.477 -0.3048 -0.0398 -0.1014
   34LYS    HB1  534   6.186   5.998   2.431 -0.5037  2.3215  1.7864
   34LYS    HB2  535   6.081   5.863   2.409 -0.7862 -0.2341  0.2639
   34LYS     CG  536   5.982   6.049   2.465  0.3389  0.7619  0.2491
   34LYS    HG1  537   5.883   6.010   2.496 -0.7022  2.8384 -0.2715
   34LYS    HG2  538   6.007   6.138   2.527 -0.3308 -0.1152  1.8286
   34LYS     CD  539   5.982   6.094   2.319  0.4098  0.6198  0.2055
   34LYS    HD1  540   6.081   6.133   2.288  0.4506 -0.2724 -0.8530
   34LYS    HD2  541   5.954   6.008   2.254  0.1750  1.2669 -0.5570
   34LYS     CE  542   5.875   6.196   2.279  0.0574  0.0143 -0.4313
   34LYS    HE1  543   5.877   6.208   2.169 -1.3429  1.7187 -0.3115
   34LYS    HE2  544   5.770   6.177   2.312 -0.2021  0.9496 -0.7043
   34LYS     NZ  545   5.897   6.326   2.345 -0.5256 -0.0411 -0.1175
   34LYS    HZ1  546   5.983   6.371   2.307 -0.6114  1.4124  1.2719
   34LYS    HZ2  547   5.815   6.385   2.321 -1.1840 -1.1610 -0.6897
   34LYS    HZ3  548   5.911   6.324   2.448  1.6541 -0.0537 -0.3741
   34LYS      C  549   6.012   5.806   2.658  0.2882  0.2021  0.1769
   34LYS      O  550   5.925   5.850   2.732 -0.2388 -0.3113 -0.1340
   35SER      N  551   6.004   5.683   2.606  0.1567  0.0592  0.5332
   35SER     HN  552   6.060   5.647   2.532 -1.2326  0.6109 -0.8504
   35SER     CA  553   5.898   5.590   2.630 -0.2702  0.2163 -0.6401
   35SER     HA  554   5.802   5.635   2.611 -1.1827  0.1126  2.9620
   35SER     CB  555   5.926   5.464   2.547 -0.0596 -0.2209  0.0785
   35SER    HB1  556   6.028   5.423   2.535 -0.7276 -2.1051  0.4299
   35SER    HB2  557   5.871   5.373   2.578  0.2440 -1.3193 -2.3527
   35SER     OG  558   5.885   5.484   2.412  0.5137  0.2171 -0.0348
   35SER    HG1  559   5.930   5.421   2.356  1.6845  1.1134 -0.1475
   35SER      C  560   5.896   5.539   2.770 -0.1686  0.2943 -0.6101
   35SER      O  561   5.794   5.490   2.819 -0.0436  0.4005 -0.2385
   36ASN      N  562   6.013   5.543   2.837 -0.3740 -0.3729 -0.1919
   36ASN     HN  563   6.091   5.595   2.803 -1.8368  2.1419 -0.0005
   36ASN     CA  564   6.025   5.484   2.966 -0.8763  0.1413  0.0960
   36ASN     HA  565   5.944   5.415   2.984 -0.1208 -0.6824  0.4585
   36ASN     CB  566   6.151   5.396   2.970 -0.8134  0.2096 -0.3601
   36ASN    HB1  567   6.241   5.451   2.934 -0.3307  0.7913  1.6112
   36ASN    HB2  568   6.176   5.375   3.076 -0.1173  0.4742 -0.4653
   36ASN     CG  569   6.131   5.260   2.905 -0.2655  0.0985 -0.3025
   36ASN    OD1  570   6.092   5.166   2.973  0.3081  0.1181  0.0671
   36ASN    ND2  571   6.160   5.247   2.773 -0.0243  0.2964 -0.2711
   36ASN   HD21  572   6.192   5.329   2.725 -0.6119  0.9185  0.3753
   36ASN   HD22  573   6.135   5.157   2.737 -1.1993  0.1627  0.8055
   36ASN      C  574   6.030   5.588   3.073  0.2098  0.1988 -0.0031
   36ASN      O  575   6.134   5.652   3.091  0.6692 -0.4756 -0.2037
   37PRO      N  576   5.932   5.612   3.155  0.0505 -0.5008  0.0172
   37PRO     CD  577   5.803   5.546   3.142 -0.3300  0.2342  0.0236
   37PRO    HD1  578   5.798   5.437   3.118 -1.1963 -0.4809  3.0563
   37PRO    HD2  579   5.761   5.585   3.046  0.9153 -1.5990 -1.3474
   37PRO     CA  580   5.914   5.715   3.252  0.3385 -0.5793  0.1578
   37PRO     HA  581   5.932   5.810   3.203  0.5345 -0.4099  0.5593
   37PRO     CB  582   5.767   5.720   3.296  0.5424 -0.3801  0.8251
   37PRO    HB1  583   5.756   5.765   3.397  2.0898  1.4484  0.2443
   37PRO    HB2  584   5.709   5.789   3.231 -0.6369 -1.8687  0.2449
   37PRO     CG  585   5.726   5.574   3.272 -0.4862  0.0389 -0.0257
   37PRO    HG1  586   5.762   5.518   3.360 -0.3683  1.0844  0.6115
   37PRO    HG2  587   5.617   5.561   3.254 -0.4961 -0.9766  0.7146
   37PRO      C  588   6.016   5.718   3.360  0.2432 -0.3047  0.2415
   37PRO      O  589   6.045   5.827   3.411 -0.1631 -0.0067 -0.1508
   38GLN      N  590   6.075   5.607   3.407  0.3513 -0.3378  0.0337
   38GLN     HN  591   6.048   5.514   3.384 -1.9922  0.1975  0.3801
   38GLN     CA  592   6.188   5.609   3.495  0.1124 -0.0855  0.3385
   38GLN     HA  593   6.171   5.682   3.573  0.8801 -0.5178  0.9268
   38GLN     CB  594   6.195   5.477   3.574 -0.0043 -0.1925  0.1717
   38GLN    HB1  595   6.240   5.402   3.505  1.4735  0.4178  0.4334
   38GLN    HB2  596   6.275   5.496   3.650  0.5970 -0.5800 -0.3546
   38GLN     CG  597   6.066   5.433   3.644  0.0170  0.0935  0.3942
   38GLN    HG1  598   6.033   5.508   3.719  0.9959  0.3353  0.6008
   38GLN    HG2  599   5.986   5.425   3.567 -1.8102  2.4569  1.9021
   38GLN     CD  600   6.088   5.294   3.702 -0.3531 -0.1071  0.0560
   38GLN    OE1  601   6.093   5.191   3.635  0.1159 -0.0439 -0.0077
   38GLN    NE2  602   6.088   5.297   3.838 -0.3854  0.1911  0.0501
   38GLN   HE21  603   6.098   5.381   3.892 -0.7063  0.7233 -0.6991
   38GLN   HE22  604   6.098   5.206   3.877 -0.5865  1.0510  2.2427
   38GLN      C  605   6.320   5.638   3.431 -0.4121  1.1153 -0.2294
   38GLN      O  606   6.408   5.697   3.493 -0.1688  0.7168 -0.1921
   39LEU      N  607   6.340   5.605   3.303  0.2958 -0.2155  0.2080
   39LEU     HN  608   6.265   5.560   3.256  1.6330 -0.0039 -2.3176
   39LEU     CA  609   6.465   5.633   3.238 -0.2702  0.4205 -0.6355
   39LEU     HA  610   6.545   5.608   3.306  2.5770  1.8478 -3.2425
   39LEU     CB  611   6.479   5.538   3.118  0.0252 -0.5956  0.1821
   39LEU    HB1  612   6.447   5.436   3.147  0.3539 -0.7786 -0.0826
   39LEU    HB2  613   6.407   5.572   3.040  1.6127  2.5366 -0.0981
   39LEU     CG  614   6.619   5.536   3.053 -0.1166 -0.1366 -0.1483
   39LEU     HG  615   6.631   5.629   2.995  2.3660 -0.0924  0.3406
   39LEU    CD1  616   6.728   5.518   3.160 -0.2356 -0.0498 -0.0133
   39LEU   HD11  617   6.826   5.511   3.108 -0.1837  0.9677 -0.0747
   39LEU   HD12  618   6.732   5.599   3.237  1.5243  0.6504 -0.7971
   39LEU   HD13  619   6.709   5.419   3.207 -1.6260  0.8395  1.4155
   39LEU    CD2  620   6.619   5.425   2.946  0.1805  0.1115 -0.4034
   39LEU   HD21  621   6.628   5.323   2.989  0.9918  1.4151  2.7788
   39LEU   HD22  622   6.528   5.425   2.883  0.8279  1.2566 -1.3979
   39LEU   HD23  623   6.708   5.432   2.879  0.4404 -1.2300 -0.2179
   39LEU      C  624   6.468   5.777   3.201 -0.1512  0.5181 -0.2586
   39LEU      O  625   6.577   5.834   3.206  0.3155 -0.3060 -0.7209
   40MET      N  626   6.353   5.833   3.159 -0.2517 -0.0528 -0.7638
   40MET     HN  627   6.283   5.769   3.130 -2.8932  1.9559  0.7812
   40MET     CA  628   6.334   5.971   3.128 -0.3078  0.1052 -0.0213
   40MET     HA  629   6.390   5.989   3.038  1.4500  0.4907  1.1052
   40MET     CB  630   6.184   5.995   3.102 -0.4164 -0.3114  0.2084
   40MET    HB1  631   6.157   5.930   3.016 -0.3361  0.7132 -0.6087
   40MET    HB2  632   6.121   5.964   3.188 -0.0794 -0.7017  0.3170
   40MET     CG  633   6.151   6.136   3.051  0.1534 -0.3754 -0.3447
   40MET    HG1  634   6.179   6.217   3.121 -1.3573  1.1643 -1.4454
   40MET    HG2  635   6.234   6.143   2.976  1.4112  0.6789  1.0894
   40MET     SD  636   5.990   6.155   2.968  0.0511  0.0183 -0.0562
   40MET     CE  637   5.897   6.104   3.115 -0.1228  0.1578 -0.1177
   40MET    HE1  638   5.792   6.071   3.093 -0.6375  0.9973  1.0199
   40MET    HE2  639   5.940   6.013   3.163  2.0734  2.4988  2.6865
   40MET    HE3  640   5.886   6.179   3.196 -1.7613 -1.3542  1.1558
   40MET      C  641   6.373   6.058   3.243  0.3203  0.1973 -0.3007
   40MET      O  642   6.439   6.161   3.231  0.0352  0.4068 -0.0889
   41ALA      N  643   6.327   6.012   3.360 -0.4808 -0.0029 -0.6862
   41ALA     HN  644   6.274   5.927   3.361 -0.5613  0.0460  0.3170
   41ALA     CA  645   6.334   6.084   3.483 -0.0084 -0.8137 -0.2314
   41ALA     HA  646   6.301   6.186   3.472  1.1419  0.2383  4.0490
   41ALA     CB  647   6.236   6.016   3.580  0.1647  0.4173  0.8470
   41ALA    HB1  648   6.137   6.013   3.528  0.3306 -0.6276  0.5543
   41ALA    HB2  649   6.260   5.908   3.593  3.2446  1.0584  1.1014
   41ALA    HB3  650   6.244   6.052   3.684  1.8975 -2.1484  1.7030
   41ALA      C  651   6.472   6.082   3.541 -0.2770 -0.3008  0.4438
   41ALA      O  652   6.512   6.166   3.621  0.7507 -0.5612  0.2134
   42ALA      N  653   6.557   5.988   3.497  0.2482  0.5105 -0.2938
   42ALA     HN  654   6.516   5.933   3.425  0.6296  0.0253 -0.1487
   42ALA     CA  655   6.695   5.986   3.537  0.1127  0.5070  0.1695
   42ALA     HA  656   6.692   5.990   3.645  0.9404  1.6133  0.1598
   42ALA     CB  657   6.764   5.861   3.481 -0.6433 -0.1108  0.5907
   42ALA    HB1  658   6.694   5.776   3.501 -0.8821  0.1449  0.8561
   42ALA    HB2  659   6.787   5.863   3.372  0.6985  0.9036  0.8693
   42ALA    HB3  660   6.853   5.833   3.542  2.6233  0.8385 -3.3097
   42ALA      C  661   6.781   6.099   3.494  0.4080  0.1219 -0.2517
   42ALA      O  662   6.882   6.127   3.560  0.3653 -0.1886 -0.0521
   43PHE      N  663   6.740   6.170   3.388 -0.4945 -0.2064 -0.1257
   43PHE     HN  664   6.651   6.142   3.352 -1.5620  1.9037  0.6468
   43PHE     CA  665   6.810   6.277   3.325 -0.5019  0.0167  0.2402
   43PHE     HA  666   6.916   6.259   3.317 -0.3692  0.5699  0.6771
   43PHE     CB  667   6.767   6.287   3.178 -0.3983 -0.4823  0.1751
   43PHE    HB1  668   6.659   6.261   3.174 -0.5387  0.0671  0.2417
   43PHE    HB2  669   6.771   6.389   3.133  1.5945 -0.8638 -0.6200
   43PHE     CG  670   6.848   6.196   3.092  0.0168 -0.2195  0.2839
   43PHE    CD1  671   6.791   6.072   3.072 -0.2774  0.0531 -0.6347
   43PHE    HD1  672   6.692   6.051   3.109  0.5435 -1.2724  0.9974
   43PHE    CE1  673   6.859   5.979   2.997  0.4678 -0.1013  0.2007
   43PHE    HE1  674   6.803   5.893   2.962 -1.8450  1.4639 -0.2365
   43PHE     CZ  675   6.986   6.004   2.951  0.2608 -0.1161 -0.3983
   43PHE     HZ  676   7.024   5.935   2.877  0.0695  0.7006 -1.2715
   43PHE    CD2  677   6.972   6.225   3.040 -0.1988 -0.5690 -0.4413
   43PHE    HD2  678   7.025   6.316   3.067 -2.9549  0.5533  1.7027
   43PHE    CE2  679   7.042   6.128   2.973  0.7259 -0.4459  0.3245
   43PHE    HE2  680   7.137   6.154   2.931  0.8817  0.0011  0.9456
   43PHE      C  681   6.796   6.411   3.389  0.3089  0.1240  0.2008
   43PHE      O  682   6.864   6.506   3.350  0.2168  0.2381  0.3177
   44ILE      N  683   6.709   6.426   3.490  0.0276  0.0786 -0.0357
   44ILE     HN  684   6.644   6.350   3.496 -0.3764  0.1604 -2.4299
   44ILE     CA  685   6.701   6.546   3.566 -0.0349 -0.2198  0.4358
   44ILE     HA  686   6.738   6.635   3.515  0.3496 -1.7665 -2.1534
   44ILE     CB  687   6.566   6.565   3.627 -0.2590 -0.3477 -0.0215
   44ILE     HB  688   6.534   6.475   3.685  0.5626 -1.0710 -0.6633
   44ILE    CG2  689   6.572   6.682   3.726 -0.0625 -0.4094  0.0408
   44ILE   HG21  690   6.596   6.777   3.672  0.5572 -0.2850  0.5209
   44ILE   HG22  691   6.473   6.695   3.775  0.2435  2.6157  0.0744
   44ILE   HG23  692   6.638   6.666   3.813  0.4658  0.6870 -0.1422
   44ILE    CG1  693   6.456   6.585   3.521  0.3076  0.1440 -0.5242
   44ILE   HG11  694   6.372   6.641   3.567  0.7661  1.4346 -1.2220
   44ILE   HG12  695   6.487   6.652   3.439  0.5309 -0.4434 -0.9254
   44ILE     CD  696   6.398   6.457   3.460  0.0717 -0.1022  0.1978
   44ILE    HD1  697   6.361   6.394   3.543 -2.3124  0.6107 -0.2425
   44ILE    HD2  698   6.311   6.483   3.395  1.6610 -0.4504 -2.1989
   44ILE    HD3  699   6.465   6.403   3.389 -0.4970  0.6447 -0.9438
   44ILE      C  700   6.795   6.518   3.679  0.0612  0.1891  0.4607
   44ILE      O  701   6.865   6.608   3.726  0.0082  0.0244  0.8556
   45LYS      N  702   6.806   6.396   3.734  0.2500 -0.1062 -0.2166
   45LYS     HN  703   6.753   6.321   3.697 -1.4659  1.2988 -0.7326
   45LYS     CA  704   6.883   6.372   3.853 -0.2133  0.5852  0.2297
   45LYS     HA  705   6.843   6.427   3.937  1.4281  0.9720  0.7982
   45LYS     CB  706   6.855   6.225   3.889 -0.4318  0.6912  0.4952
   45LYS    HB1  707   6.889   6.166   3.801 -2.9539 -0.9065  0.5055
   45LYS    HB2  708   6.913   6.206   3.981  2.2441 -3.3659 -1.7379
   45LYS     CG  709   6.713   6.179   3.922 -0.3121 -0.1376 -0.1112
   45LYS    HG1  710   6.653   6.169   3.829  1.9172 -0.9493 -1.5313
   45LYS    HG2  711   6.715   6.077   3.965 -3.0476 -0.4331 -0.4636
   45LYS     CD  712   6.634   6.271   4.016  0.0864 -0.5244  0.6058
   45LYS    HD1  713   6.677   6.271   4.118 -0.5248 -1.6953  0.8767
   45LYS    HD2  714   6.626   6.375   3.978 -1.2203 -0.7479  0.2238
   45LYS     CE  715   6.489   6.226   4.026 -0.1132 -0.0275  0.0330
   45LYS    HE1  716   6.435   6.217   3.929 -0.7989  0.1678  0.3855
   45LYS    HE2  717   6.495   6.118   4.054  1.8328  0.3159  1.1170
   45LYS     NZ  718   6.422   6.314   4.124 -0.4859 -0.2783  0.0093
   45LYS    HZ1  719   6.339   6.267   4.164  0.6006 -2.3612 -0.0291
   45LYS    HZ2  720   6.499   6.332   4.192  1.2378 -0.1307 -1.8750
   45LYS    HZ3  721   6.395   6.408   4.089 -0.7878 -0.5271 -0.4250
   45LYS      C  722   7.030   6.394   3.843 -0.0847 -0.3182  0.0826
   45LYS      O  723   7.103   6.417   3.939  0.0783 -0.1653 -0.0760
   46GLN      N  724   7.085   6.395   3.720 -0.0136  0.4596  0.1196
   46GLN     HN  725   7.033   6.357   3.645  3.6408  0.9309 -2.9406
   46GLN     CA  726   7.218   6.435   3.687 -0.0350  0.1435 -0.3526
   46GLN     HA  727   7.277   6.390   3.766  1.0446  2.8522  0.5038
   46GLN     CB  728   7.264   6.376   3.553  0.2813 -0.4495  0.0121
   46GLN    HB1  729   7.370   6.405   3.539 -0.2309  0.6486 -1.9503
   46GLN    HB2  730   7.264   6.265   3.561 -2.8458 -0.4948  0.7325
   46GLN     CG  731   7.163   6.418   3.447  0.4481 -0.5959 -0.2067
   46GLN    HG1  732   7.065   6.367   3.458 -0.1191  0.5553  0.2414
   46GLN    HG2  733   7.163   6.529   3.434  0.9033 -0.7668 -1.9200
   46GLN     CD  734   7.200   6.362   3.310  0.3598 -0.1649 -0.4095
   46GLN    OE1  735   7.224   6.244   3.288  0.5806 -0.1168 -0.4306
   46GLN    NE2  736   7.212   6.456   3.213  0.1864  0.8157  0.4958
   46GLN   HE21  737   7.214   6.550   3.247  1.2321  0.6206  1.0061
   46GLN   HE22  738   7.257   6.435   3.126  0.2864  1.2245  0.4433
   46GLN      C  739   7.247   6.581   3.696 -0.0279  0.1055  0.3375
   46GLN      O  740   7.364   6.618   3.696 -0.1195  0.4071 -0.1272
   47ARG      N  741   7.141   6.663   3.691 -0.4474 -0.4113  0.5966
   47ARG     HN  742   7.050   6.629   3.668  0.1709 -1.4448 -0.4272
   47ARG     CA  743   7.151   6.806   3.681 -0.1155 -0.4784 -0.0996
   47ARG     HA  744   7.256   6.831   3.671 -0.8321  2.0727 -2.2718
   47ARG     CB  745   7.059   6.853   3.568 -0.2272 -0.1888  0.1133
   47ARG    HB1  746   7.089   6.811   3.470  0.8336  1.1219 -0.1622
   47ARG    HB2  747   6.964   6.799   3.587 -0.3707 -0.0988 -0.3309
   47ARG     CG  748   7.053   7.006   3.552 -0.0765 -0.0518  1.2459
   47ARG    HG1  749   6.990   7.024   3.462  1.4310 -0.2683  0.0850
   47ARG    HG2  750   7.007   7.048   3.643 -0.8810  0.7230  0.4989
   47ARG     CD  751   7.184   7.071   3.505 -0.3962  0.3126  0.8510
   47ARG    HD1  752   7.257   7.061   3.589  0.8944  2.4199  0.0292
   47ARG    HD2  753   7.228   7.027   3.413  1.3988 -2.1809  2.7599
   47ARG     NE  754   7.157   7.215   3.482 -0.0354  0.2597  0.1003
   47ARG     HE  755   7.065   7.245   3.507 -0.2511  0.5016 -0.9154
   47ARG     CZ  756   7.227   7.296   3.396 -0.6612  0.0854 -0.5794
   47ARG    NH1  757   7.361   7.280   3.383 -0.6786 -0.1487 -0.4776
   47ARG   HH11  758   7.411   7.209   3.433  0.6447  1.3866  0.4770
   47ARG   HH12  759   7.418   7.341   3.327  0.2443  0.9167  1.5302
   47ARG    NH2  760   7.171   7.402   3.330 -0.8523  0.0340 -0.5025
   47ARG   HH21  761   7.073   7.420   3.332 -0.9496 -0.5204  0.4830
   47ARG   HH22  762   7.218   7.436   3.249 -0.9179 -1.2500 -1.1023
   47ARG      C  763   7.112   6.866   3.812  0.4149 -0.2848 -0.0291
   47ARG      O  764   7.174   6.962   3.859 -0.0535 -0.3086  0.6417
   48THR      N  765   7.005   6.817   3.876  0.4650 -0.1079  0.1925
   48THR     HN  766   6.954   6.743   3.832  3.0714 -3.0357  1.7018
   48THR     CA  767   6.952   6.866   3.999 -0.4770  0.0338 -0.2602
   48THR     HA  768   6.933   6.971   3.980 -2.0022 -0.1082  0.2973
   48THR     CB  769   6.815   6.812   4.027 -0.2544 -0.1197  0.5582
   48THR     HB  770   6.749   6.804   3.938  0.3223 -1.5062  0.2249
   48THR    OG1  771   6.753   6.892   4.127 -0.1886  0.1001  0.4215
   48THR    HG1  772   6.758   6.982   4.094  3.2935  0.5921  1.7723
   48THR    CG2  773   6.822   6.667   4.080  0.1016 -0.2288  0.2135
   48THR   HG21  774   6.862   6.586   4.015 -1.9628 -0.4607 -0.8516
   48THR   HG22  775   6.895   6.657   4.162  1.8296 -1.2002 -1.3638
   48THR   HG23  776   6.729   6.646   4.138 -0.9092  4.2038  0.5563
   48THR      C  777   7.053   6.838   4.105  0.2454  0.7446 -0.7578
   48THR      O  778   7.052   6.906   4.208 -0.2432 -0.1892 -0.1390
   49ALA      N  779   7.142   6.737   4.098 -0.4033  0.1116  0.0715
   49ALA     HN  780   7.145   6.667   4.027 -1.1826 -1.0260  1.1084
   49ALA     CA  781   7.242   6.724   4.199 -0.3269  0.1513  0.0006
   49ALA     HA  782   7.208   6.749   4.299 -0.7641 -0.9128  0.1309
   49ALA     CB  783   7.274   6.574   4.203 -0.1208  0.1923 -0.1068
   49ALA    HB1  784   7.332   6.542   4.293  0.4431  1.6020  0.0495
   49ALA    HB2  785   7.182   6.513   4.216 -0.4269  0.5617 -0.5351
   49ALA    HB3  786   7.332   6.541   4.114 -0.9492  2.1993 -1.4357
   49ALA      C  787   7.366   6.798   4.163 -0.1857  0.0136  0.2014
   49ALA      O  788   7.468   6.781   4.231  0.2591  0.4120 -0.3509
   50LYS      N  789   7.361   6.888   4.063  0.0152 -0.0393  0.1414
   50LYS     HN  790   7.272   6.897   4.019 -1.3837  1.3377  2.9405
   50LYS     CA  791   7.468   6.979   4.035  0.2041 -0.1463  0.5077
   50LYS     HA  792   7.552   6.942   4.092  1.0538  1.7361  0.5520
   50LYS     CB  793   7.511   6.985   3.888  0.1011 -0.1070  0.4791
   50LYS    HB1  794   7.426   7.032   3.833  0.5979  0.2653  0.0220
   50LYS    HB2  795   7.589   7.063   3.874 -0.7101  0.5489 -0.6169
   50LYS     CG  796   7.541   6.847   3.829  0.4078  0.1439  0.0419
   50LYS    HG1  797   7.617   6.804   3.898  0.0023  0.5059  0.7309
   50LYS    HG2  798   7.447   6.789   3.822 -0.0180  0.4165  2.5821
   50LYS     CD  799   7.595   6.864   3.687  0.4759 -0.2108  0.0246
   50LYS    HD1  800   7.505   6.865   3.622  0.0357 -0.3647  0.6245
   50LYS    HD2  801   7.640   6.966   3.680 -0.0379  0.0266  0.0976
   50LYS     CE  802   7.702   6.762   3.649  0.3316 -0.3193 -0.0914
   50LYS    HE1  803   7.756   6.785   3.555  0.4210  0.1105  0.0596
   50LYS    HE2  804   7.775   6.762   3.733 -1.4467 -1.2177  1.5228
   50LYS     NZ  805   7.649   6.624   3.640 -0.6916  0.0227  0.5690
   50LYS    HZ1  806   7.633   6.581   3.733 -3.8570 -1.0454 -0.3322
   50LYS    HZ2  807   7.557   6.625   3.591 -0.3760 -1.5235 -0.1069
   50LYS    HZ3  808   7.708   6.565   3.578 -0.1490 -0.2939  1.3799
   50LYS      C  809   7.450   7.117   4.087 -0.0983  0.0319 -0.0587
   50LYS      O  810   7.341   7.174   4.083 -0.1964 -0.1307  0.2751
   51TYR      N  811   7.556   7.181   4.141  0.2029  0.1559 -0.7956
   51TYR     HN  812   7.635   7.124   4.157 -1.5913 -2.4402 -0.5012
   51TYR     CA  813   7.563   7.321   4.171  0.3772  0.0141 -0.1697
   51TYR     HA  814   7.475   7.359   4.220  1.0739  2.3117 -0.5833
   51TYR     CB  815   7.692   7.341   4.253  0.1600  0.3608  0.0838
   51TYR    HB1  816   7.778   7.284   4.213 -0.9708 -0.9837 -0.5410
   51TYR    HB2  817   7.721   7.448   4.260  1.4705  0.3039 -3.0275
   51TYR     CG  818   7.672   7.304   4.396  0.0594 -0.3973 -0.1247
   51TYR    CD1  819   7.755   7.212   4.456  0.2342 -0.3732 -0.3280
   51TYR    HD1  820   7.832   7.168   4.394  0.2344  1.3320 -1.6195
   51TYR    CE1  821   7.746   7.189   4.591  0.3098  0.6776 -0.1344
   51TYR    HE1  822   7.817   7.123   4.638  0.7030  2.8431  2.6053
   51TYR     CZ  823   7.656   7.257   4.670 -0.2892 -0.3313  0.0778
   51TYR     OH  824   7.650   7.234   4.809 -0.5054 -0.4762  0.0444
   51TYR     HH  825   7.614   7.314   4.846  0.6502  1.2549 -2.3151
   51TYR    CD2  826   7.582   7.371   4.475  0.6429  0.1751  0.0678
   51TYR    HD2  827   7.511   7.442   4.435 -0.7268  0.0212  2.0993
   51TYR    CE2  828   7.581   7.356   4.611  0.5108  0.2908  0.0798
   51TYR    HE2  829   7.509   7.411   4.671  1.7856  1.2297  0.7956
   51TYR      C  830   7.582   7.391   4.041  0.1467  0.3920  0.0001
   51TYR      O  831   7.659   7.356   3.951  0.0822  0.1955  0.0213
   52VAL      N  832   7.508   7.503   4.033 -0.0687  0.2179 -0.5134
   52VAL     HN  833   7.445   7.531   4.105  1.4969  0.8997  0.6617
   52VAL     CA  834   7.523   7.597   3.926 -0.2635  0.6856 -0.1337
   52VAL     HA  835   7.565   7.549   3.839 -0.4639  1.7532 -0.8458
   52VAL     CB  836   7.388   7.644   3.882 -0.3206  0.3581 -0.3092
   52VAL     HB  837   7.335   7.685   3.971 -0.9415  1.8995 -1.3450
   52VAL    CG1  838   7.396   7.741   3.763 -0.2650  0.7429  0.0049
   52VAL   HG11  839   7.448   7.687   3.682 -1.2442 -1.7193  0.9355
   52VAL   HG12  840   7.289   7.769   3.745 -0.8328 -0.3207  1.5492
   52VAL   HG13  841   7.431   7.841   3.795  0.7275 -0.0262  1.3745
   52VAL    CG2  842   7.308   7.519   3.841 -0.4070  0.4076 -0.2923
   52VAL   HG21  843   7.253   7.475   3.927 -3.0207 -0.8677 -2.4874
   52VAL   HG22  844   7.228   7.553   3.772 -0.3626  2.6888  0.6931
   52VAL   HG23  845   7.381   7.452   3.790 -1.6511 -0.2839 -1.2097
   52VAL      C  846   7.608   7.718   3.949  0.0148  0.4278  0.2273
   52VAL      O  847   7.679   7.771   3.863  0.4694 -0.1017  0.2714
   53ALA      N  848   7.589   7.775   4.069 -0.0504 -0.2498  0.5408
   53ALA     HN  849   7.537   7.741   4.147 -1.4285  2.4865  0.9219
   53ALA     CA  850   7.666   7.885   4.118 -0.2239  0.1797 -0.1402
   53ALA     HA  851   7.680   7.948   4.032  0.7492 -0.0369 -0.1568
   53ALA     CB  852   7.600   7.965   4.232 -0.0914  0.5659 -0.3322
   53ALA    HB1  853   7.509   8.015   4.191 -0.0298  0.5121 -0.5360
   53ALA    HB2  854   7.570   7.894   4.312  0.0458  1.5790  0.6255
   53ALA    HB3  855   7.671   8.037   4.277  3.6075 -3.2543  0.6375
   53ALA      C  856   7.802   7.838   4.158 -0.2142  0.3887  0.0746
   53ALA      O  857   7.819   7.721   4.192 -0.6926  0.1876 -0.3571
   54ASN      N  858   7.906   7.923   4.159  0.2474 -0.1385 -1.1441
   54ASN     HN  859   7.915   8.014   4.120  1.5978 -0.0551 -0.6892
   54ASN     CA  860   8.040   7.883   4.191  0.1925  0.7214  0.2563
   54ASN     HA  861   8.056   7.788   4.143 -0.9294  0.6420  0.0055
   54ASN     CB  862   8.139   7.983   4.128  0.3921  0.3253 -0.0592
   54ASN    HB1  863   8.114   8.083   4.170 -0.0396  0.1816  0.0256
   54ASN    HB2  864   8.242   7.948   4.153  0.8161  1.3012 -0.3938
   54ASN     CG  865   8.130   7.984   3.976 -0.2721 -0.2305 -0.0282
   54ASN    OD1  866   8.091   7.888   3.910 -0.7180 -0.1812  0.1557
   54ASN    ND2  867   8.182   8.095   3.918  0.2586 -0.7374 -0.5342
   54ASN   HD21  868   8.244   8.159   3.963  0.6432 -0.1493 -1.8583
   54ASN   HD22  869   8.201   8.102   3.820  1.5534  0.0728 -0.2609
   54ASN      C  870   8.054   7.883   4.339  0.1204  0.3341  0.2640
   54ASN      O  871   8.028   7.983   4.406 -0.4232  0.1897  0.2781
   55GLN      N  872   8.092   7.765   4.389  0.1885  0.1543 -0.2080
   55GLN     HN  873   8.088   7.691   4.322 -0.4283  0.0084 -0.0153
   55GLN     CA  874   8.109   7.742   4.530 -0.1499  0.2426 -0.1535
   55GLN     HA  875   8.021   7.790   4.571  0.1034  1.8152 -1.3340
   55GLN     CB  876   8.088   7.592   4.559 -0.2397  0.2761 -0.0405
   55GLN    HB1  877   8.173   7.528   4.527  0.0489  0.6815 -0.0924
   55GLN    HB2  878   8.095   7.576   4.668 -0.0141  1.2270  0.0987
   55GLN     CG  879   7.963   7.529   4.497 -0.0211 -0.5348  0.3351
   55GLN    HG1  880   7.965   7.554   4.389  1.2588 -1.3393  0.1519
   55GLN    HG2  881   7.959   7.422   4.525  0.0198 -0.5182  0.4046
   55GLN     CD  882   7.851   7.601   4.570 -0.1389 -0.3563 -0.0231
   55GLN    OE1  883   7.838   7.604   4.692 -0.1672  0.2359 -0.0350
   55GLN    NE2  884   7.763   7.671   4.493 -0.4634 -0.4476  0.2669
   55GLN   HE21  885   7.760   7.652   4.395 -1.4734 -0.9710  0.3844
   55GLN   HE22  886   7.679   7.701   4.539  0.0961  1.7100 -0.0581
   55GLN      C  887   8.232   7.798   4.592 -0.1992 -0.1318  0.2831
   55GLN      O  888   8.340   7.788   4.536 -0.0677  0.3100  0.4521
   56PRO      N  889   8.234   7.861   4.706 -0.0682  0.1613  0.1209
   56PRO     CD  890   8.114   7.887   4.785 -0.1802  0.2956 -0.0925
   56PRO    HD1  891   8.049   7.797   4.783 -0.7490  0.5202  3.0034
   56PRO    HD2  892   8.066   7.977   4.742 -1.8215 -0.0780  0.8603
   56PRO     CA  893   8.332   7.952   4.757 -0.0411  0.0534  0.2611
   56PRO     HA  894   8.338   8.029   4.681  0.7110 -1.5851 -1.4209
   56PRO     CB  895   8.276   8.014   4.885 -0.0442 -0.4496  0.5026
   56PRO    HB1  896   8.346   8.015   4.972 -1.2918  0.8837  1.5415
   56PRO    HB2  897   8.241   8.119   4.875 -0.4380 -0.5355  0.9545
   56PRO     CG  898   8.160   7.922   4.927 -0.4050 -0.1790  0.1008
   56PRO    HG1  899   8.192   7.826   4.971  1.8860  0.6669  0.3947
   56PRO    HG2  900   8.099   7.978   5.002  0.6009  0.4008  0.5046
   56PRO      C  901   8.469   7.897   4.777 -0.1263 -0.4956 -0.6198
   56PRO      O  902   8.483   7.806   4.859 -0.6317 -0.1023 -0.0870
   57GLY      N  903   8.574   7.952   4.714 -0.0764 -0.2233 -0.3022
   57GLY     HN  904   8.548   8.016   4.642  1.3819 -0.3574 -0.9866
   57GLY     CA  905   8.706   7.897   4.715 -0.2174 -0.5656  0.2891
   57GLY    HA1  906   8.714   7.790   4.724  1.2910 -0.5098 -0.0400
   57GLY    HA2  907   8.731   7.917   4.612  2.7763  2.9277  1.4697
   57GLY      C  908   8.795   7.975   4.806 -0.4041  0.1433 -0.1309
   57GLY      O  909   8.904   8.018   4.768 -0.1721 -0.3758 -0.0563
   58MET      N  910   8.742   7.993   4.928  0.3805 -0.1075  0.2534
   58MET     HN  911   8.651   7.956   4.946  0.1296  1.0970  1.6810
   58MET     CA  912   8.809   8.070   5.028  0.0493  0.1227  0.3017
   58MET     HA  913   8.915   8.060   5.010 -0.1920 -2.5170  0.0371
   58MET     CB  914   8.764   8.217   5.038  0.2650  0.2275 -0.1831
   58MET    HB1  915   8.807   8.263   5.129 -0.9817 -1.9201  1.6124
   58MET    HB2  916   8.799   8.282   4.955  1.2972  0.9649  0.8022
   58MET     CG  917   8.612   8.237   5.028  0.2244  0.0974  0.1600
   58MET    HG1  918   8.570   8.173   4.947  1.0206  1.1096 -1.0985
   58MET    HG2  919   8.558   8.214   5.122 -0.1552 -0.5113 -0.1970
   58MET     SD  920   8.566   8.406   4.981 -0.0233 -0.0723 -0.2149
   58MET     CE  921   8.387   8.380   4.977 -0.0889  0.3471 -0.0405
   58MET    HE1  922   8.327   8.473   4.981 -0.6802 -0.0398  0.3208
   58MET    HE2  923   8.356   8.321   4.888 -0.3182 -1.4521  1.1747
   58MET    HE3  924   8.343   8.325   5.063  0.4879  0.8232  0.5689
   58MET      C  925   8.795   7.993   5.154  0.4331  0.0068  0.2747
   58MET      O  926   8.833   8.042   5.261  0.1466 -0.0441  0.3996
   59GLN      N  927   8.739   7.871   5.153  0.4397  0.0025  0.3638
   59GLN     HN  928   8.733   7.832   5.062  1.4115  0.9238 -0.1153
   59GLN     CA  929   8.703   7.802   5.274 -0.0005 -0.0720  0.1922
   59GLN     HA  930   8.722   7.869   5.356  1.5741 -1.3051  0.8780
   59GLN     CB  931   8.555   7.759   5.272  0.0306 -0.1720  0.0782
   59GLN    HB1  932   8.536   7.693   5.185 -1.6841  0.3778  0.0081
   59GLN    HB2  933   8.528   7.708   5.367 -0.8798  1.2294  0.5910
   59GLN     CG  934   8.459   7.876   5.248 -0.3049 -0.4009  0.2939
   59GLN    HG1  935   8.487   7.955   5.321 -1.4609  0.7061 -0.4423
   59GLN    HG2  936   8.466   7.910   5.143  0.2383 -1.3949 -0.0084
   59GLN     CD  937   8.313   7.834   5.254 -0.4467  0.0234 -0.1611
   59GLN    OE1  938   8.268   7.729   5.207 -0.2310 -0.1232 -0.0421
   59GLN    NE2  939   8.227   7.928   5.302 -0.2880  0.0754  0.0242
   59GLN   HE21  940   8.271   8.005   5.348  2.0872 -1.9569  1.4098
   59GLN   HE22  941   8.129   7.924   5.287 -0.4625 -1.6870  1.2834
   59GLN      C  942   8.809   7.698   5.305  0.2761  0.2200  0.2292
   59GLN    OT1  943   8.789   7.611   5.394  0.2370  0.0586  0.0612
   59GLN    OT2  944   8.915   7.694   5.237  0.0703 -0.4629 -0.0491
   60SOL     OW  945   1.540   2.050   2.404  0.7012  0.3696 -0.2406
   60SOL    HW1  946   1.635   2.053   2.416  0.7367 -2.1846  0.6908
   60SOL    HW2  947   1.528   1.998   2.325  0.0710  3.4085 -2.2673
   61SOL     OW  948   7.068   3.036   5.913 -0.2305  0.1453  0.2714
   61SOL    HW1  949   7.105   3.010   5.829 -0.5587  0.9478 -0.1293
   61SOL    HW2  950   7.047   2.954   5.957  0.6564 -0.2930 -0.1056
   62SOL     OW  951   1.581   3.594   0.054 -0.1417 -0.2598 -0.9634
   62SOL    HW1  952   1.568   3.688   0.067  0.2268 -0.2410 -0.7167
   62SOL    HW2  953   1.677   3.584   0.049 -0.1647 -0.6737 -0.5859
   63SOL     OW  954   1.581   5.456   0.284 -0.0411 -0.5985  0.4688
   63SOL    HW1  955   1.520   5.530   0.275 -0.3799 -0.3884  3.3981
   63SOL    HW2  956   1.667   5.497   0.290 -0.2478 -0.3652  2.2911
   64SOL     OW  957   4.363   0.182   3.483 -0.3053  0.4774  0.3413
   64SOL    HW1  958   4.358   0.213   3.574 -0.3333 -0.0437  0.5183
   64SOL    HW2  959   4.440   0.125   3.482  1.3342  2.5345 -0.5877
   65SOL     OW  960   0.326   0.659   6.153 -0.7679 -0.7710  0.0797
   65SOL    HW1  961   0.299   0.631   6.065 -2.0383 -0.1731  0.2587
   65SOL    HW2  962   0.413   0.622   6.164 -0.4024 -0.5031 -1.6089
   66SOL     OW  963   7.833   3.818   4.019 -0.1825 -0.3067  0.0705
   66SOL    HW1  964   7.843   3.889   4.082 -0.6385 -0.5522  0.4260
   66SOL    HW2  965   7.792   3.747   4.068 -0.6872 -0.4486 -0.5324
   67SOL     OW  966   6.958   7.519   2.439  0.5094 -0.2434 -0.3727
   67SOL    HW1  967   6.871   7.502   2.403  1.3458 -1.6043 -1.8733
   67SOL    HW2  968   6.968   7.455   2.509  0.8772 -1.1760 -1.2503
   68SOL     OW  969   4.199   6.280   0.562 -0.1908 -0.5069  0.1813
   68SOL    HW1  970   4.146   6.345   0.607  2.3496  0.6784  1.6929
   68SOL    HW2  971   4.167   6.196   0.593  0.2188  0.2401  2.8255
   69SOL     OW  972   6.397   0.010   5.277 -0.2898 -0.1489 -0.6133
   69SOL    HW1  973   6.378   0.006   5.371  0.6305 -1.0967 -0.4405
   69SOL    HW2  974   6.481   0.055   5.271  0.6248 -1.7915 -0.7936
   70SOL     OW  975   2.874   5.292   2.593  0.1896 -0.3955 -0.2700
   70SOL    HW1  976   2.919   5.257   2.517  0.2935 -1.3865  0.2314
   70SOL    HW2  977   2.944   5.309   2.656  0.3759  2.4737 -1.1146
   71SOL     OW  978   8.658   1.501   1.143 -0.0906  0.2963  0.0684
   71SOL    HW1  979   8.588   1.538   1.089 -1.2854 -0.5214  1.0042
   71SOL    HW2  980   8.649   1.406   1.134  1.6734  0.1623 -0.7231
   72SOL     OW  981   4.488   6.484   1.771  0.5640  0.0832  0.2829
   72SOL    HW1  982   4.568   6.462   1.724  0.1386 -3.1077  0.8180
   72SOL    HW2  983   4.477   6.413   1.835 -1.7159  1.3983  1.4919
   73SOL     OW  984   4.933   4.522   5.474 -0.2838  0.2402  0.2249
   73SOL    HW1  985   5.025   4.549   5.476  0.0781 -0.8203 -0.8442
   73SOL    HW2  986   4.887   4.597   5.434  0.2388  0.4705  0.0379
   74SOL     OW  987   6.661   1.227   1.441 -0.0852 -0.2378 -0.4431
   74SOL    HW1  988   6.662   1.322   1.426 -0.3037  0.0098  0.9984
   74SOL    HW2  989   6.735   1.211   1.499 -0.0130 -0.9738 -0.7308
   75SOL     OW  990   6.490   0.020   1.217 -0.5579 -0.4435 -0.1007
   75SOL    HW1  991   6.545   0.098   1.227 -0.0102 -0.7813 -0.4774
   75SOL    HW2  992   6.404   0.047   1.251 -0.1047  0.0111  0.7237
   76SOL     OW  993   0.307   5.944   1.678  0.0307  0.1853  0.5329
   76SOL    HW1  994   0.343   5.901   1.600 -0.7202 -0.0565  0.3118
   76SOL    HW2  995   0.377   5.941   1.742  0.0076 -1.3368  0.5099
   77SOL     OW  996   2.714   0.406   1.809 -0.2198 -0.3148 -0.3238
   77SOL    HW1  997   2.633   0.412   1.860 -1.0908  1.9529 -1.7866
   77SOL    HW2  998   2.714   0.318   1.772 -2.2101 -0.2530 -0.5463
   78SOL     OW  999   1.671   6.172   0.218  0.6543  0.4232 -0.0375
   78SOL    HW1 1000   1.615   6.106   0.259  0.9854 -0.2726 -0.6565
   78SOL    HW2 1001   1.679   6.242   0.282 -1.0690  0.6317 -0.0186
   79SOL     OW 1002   4.400   1.948   4.107 -0.3977 -0.3098  0.0908
   79SOL    HW1 1003   4.379   1.858   4.079 -0.8135 -0.2329  0.1473
   79SOL    HW2 1004   4.451   1.984   4.035  0.8843 -1.0131  0.6162
   80SOL     OW 1005   4.899   4.626   3.740  0.2577 -0.1327  0.1414
   80SOL    HW1 1006   4.859   4.551   3.785  1.8056 -0.4630  1.0654
   80SOL    HW2 1007   4.886   4.700   3.800 -0.2915  0.0944 -0.2552
   81SOL     OW 1008   3.911   3.672   2.809  0.2449 -0.6424  0.2220
   81SOL    HW1 1009   3.936   3.754   2.853 -0.3074 -0.9982  1.2073
   81SOL    HW2 1010   3.924   3.691   2.716 -0.4484  0.7736  0.3906
   82SOL     OW 1011   4.563   0.198   1.088  0.2342  0.3335  0.1673
   82SOL    HW1 1012   4.625   0.136   1.127  1.2694  0.0903 -1.7259
   82SOL    HW2 1013   4.480   0.151   1.087  0.2940  0.1661  1.5731
   83SOL     OW 1014   2.806   8.109   1.348  0.6590  0.3234  0.2077
   83SOL    HW1 1015   2.815   8.195   1.390  0.4137  1.3188 -1.6859
   83SOL    HW2 1016   2.712   8.099   1.335  0.6938 -0.2292  0.3612
   84SOL     OW 1017   4.162   1.588   1.511  0.1858 -0.6082  0.0426
   84SOL    HW1 1018   4.214   1.639   1.449 -0.1988  0.7278  0.7852
   84SOL    HW2 1019   4.207   1.598   1.595 -0.6756 -0.2978  0.4855
   85SOL     OW 1020   1.878   7.618   4.087 -0.0499 -0.2450  0.1475
   85SOL    HW1 1021   1.784   7.624   4.107 -0.0744 -0.1421 -0.0021
   85SOL    HW2 1022   1.920   7.620   4.173 -0.1994 -0.5840  0.2337
   86SOL     OW 1023   4.618   4.406   4.778 -0.2453  0.1251 -0.1063
   86SOL    HW1 1024   4.525   4.399   4.753 -0.1208 -1.0748 -0.2839
   86SOL    HW2 1025   4.636   4.327   4.828  0.5270  0.6727  0.5213
   87SOL     OW 1026   8.325   8.270   2.974  0.2397 -0.8323  0.3214
   87SOL    HW1 1027   8.247   8.263   3.029 -1.1688  0.0010 -1.4793
   87SOL    HW2 1028   8.324   8.190   2.921  0.2197 -0.4900 -0.1965
   88SOL     OW 1029   5.607   8.355   0.056  0.1152  0.2534  0.3151
   88SOL    HW1 1030   5.547   8.291   0.096 -1.5241  1.6473  0.1727
   88SOL    HW2 1031   5.626   8.318  -0.031  0.8514 -1.0241  0.9796
   89SOL     OW 1032   4.838   7.086   6.020  0.4829 -0.0805  0.0927
   89SOL    HW1 1033   4.774   7.145   6.060  0.3171 -0.4976  0.4451
   89SOL    HW2 1034   4.860   7.128   5.937 -1.5400 -0.7480 -0.8719
   90SOL     OW 1035   3.212   4.780   0.561  0.1339  0.5112  0.1692
   90SOL    HW1 1036   3.166   4.717   0.615 -0.6517  0.0898 -0.9593
   90SOL    HW2 1037   3.227   4.735   0.478 -0.9727  1.9611 -0.8836
   91SOL     OW 1038   2.144   5.567   5.969  0.2561 -0.2236  0.3197
   91SOL    HW1 1039   2.141   5.598   5.878  1.7241  2.1520  0.9942
   91SOL    HW2 1040   2.235   5.538   5.980  0.3196  0.3290  1.2712
   92SOL     OW 1041   4.507   2.240   4.726 -0.3692 -0.2666 -0.0296
   92SOL    HW1 1042   4.570   2.285   4.782 -0.7478  0.6009 -0.2693
   92SOL    HW2 1043   4.551   2.235   4.641 -0.4441 -0.0681 -0.0811
   93SOL     OW 1044   6.863   0.957   4.129 -0.1709  0.1250 -0.5783
   93SOL    HW1 1045   6.843   1.048   4.107  1.4155  0.5801 -0.2830
   93SOL    HW2 1046   6.884   0.916   4.045  1.2313  0.6232 -0.4985
   94SOL     OW 1047   4.460   2.097   3.758 -0.1033 -0.0348  0.0855
   94SOL    HW1 1048   4.408   2.124   3.682  0.1064  1.4833  0.4467
   94SOL    HW2 1049   4.415   2.020   3.792  0.1267 -1.1063 -1.8964
   95SOL     OW 1050   6.641   3.586   3.586 -0.1737  0.1006  0.0363
   95SOL    HW1 1051   6.638   3.491   3.572  1.1966 -0.2338  1.6523
   95SOL    HW2 1052   6.608   3.624   3.505 -1.0997 -1.7666 -0.5035
   96SOL     OW 1053   0.333   0.136   3.124  0.0539 -0.2560  0.1482
   96SOL    HW1 1054   0.321   0.212   3.182 -0.2735 -0.6726  0.6358
   96SOL    HW2 1055   0.428   0.124   3.121  0.0637 -0.4168  0.8510
   97SOL     OW 1056   1.092   2.181   6.052 -0.9713  0.2170  0.3284
   97SOL    HW1 1057   1.124   2.256   6.002 -1.6425 -2.2001 -4.2640
   97SOL    HW2 1058   1.171   2.134   6.078 -0.5645  0.2118 -0.8490
   98SOL     OW 1059   3.322   6.329   1.156  0.5578 -0.1869 -0.0534
   98SOL    HW1 1060   3.314   6.286   1.241  0.2805 -2.1256 -1.0156
   98SOL    HW2 1061   3.235   6.367   1.141  0.7142  0.4881  0.6700
   99SOL     OW 1062   8.381   6.784   2.081  0.2141  0.4786  0.2455
   99SOL    HW1 1063   8.321   6.857   2.068  0.8584  0.7703 -1.2166
   99SOL    HW2 1064   8.361   6.752   2.169 -1.0225  1.5305  0.3677
  100SOL     OW 1065   1.801   8.778   5.538  0.2154  0.0579  0.0076
  100SOL    HW1 1066   1.835   8.768   5.627 -0.6227 -0.0180  0.3344
  100SOL    HW2 1067   1.848   8.713   5.486 -0.4267 -1.0297  0.7368
  101SOL     OW 1068   0.347   1.329   3.606 -0.2148  0.7704  0.4728
  101SOL    HW1 1069   0.438   1.300   3.602 -0.4171  0.2046 -0.2101
  101SOL    HW2 1070   0.326   1.333   3.699  0.4825  0.8139  0.6267
  102SOL     OW 1071   3.200   4.974   4.707 -0.0514  0.2026  1.1971
  102SOL    HW1 1072   3.155   4.970   4.622 -0.1917  1.7180  1.1649
  102SOL    HW2 1073   3.174   5.059   4.743  1.7861  0.5732  1.7479
  103SOL     OW 1074   8.653   5.880   4.319  0.8290 -0.2155 -0.5269
  103SOL    HW1 1075   8.658   5.918   4.232  0.5655 -1.8924 -1.3122
  103SOL    HW2 1076   8.563   5.897   4.348  0.5367 -0.7442 -1.1154
  104SOL     OW 1077   2.452   4.480   0.438 -0.3197 -0.7543  0.1794
  104SOL    HW1 1078   2.428   4.442   0.353  1.8824  1.0623 -1.3489
  104SOL    HW2 1079   2.540   4.449   0.455 -0.0091  0.4295  0.8724
  105SOL     OW 1080   5.693   7.774   3.777  0.4252 -0.4111  0.3997
  105SOL    HW1 1081   5.693   7.683   3.749 -1.3615 -0.4906  0.5666
  105SOL    HW2 1082   5.613   7.784   3.829 -0.4958  1.7111 -1.2721
  106SOL     OW 1083   7.409   8.539   0.204 -0.1372  0.3467  0.4768
  106SOL    HW1 1084   7.415   8.448   0.176  0.7039 -1.0484  4.4513
  106SOL    HW2 1085   7.315   8.557   0.207 -0.3555 -0.6913  0.3412
  107SOL     OW 1086   2.434   5.138   5.739 -0.4211  0.0230  0.1615
  107SOL    HW1 1087   2.349   5.172   5.712 -0.1951 -0.0921 -0.7234
  107SOL    HW2 1088   2.473   5.103   5.659 -0.4561 -1.9604  0.9587
  108SOL     OW 1089   1.517   0.058   3.306  0.2423 -0.2626  0.8495
  108SOL    HW1 1090   1.530  -0.036   3.312  2.8249  0.1025  2.6489
  108SOL    HW2 1091   1.500   0.086   3.396  0.6121  1.1037  0.5200
  109SOL     OW 1092   5.986   3.889   5.674 -0.2420  0.0760 -0.1536
  109SOL    HW1 1093   5.944   3.883   5.760 -1.1530 -1.3591 -0.6492
  109SOL    HW2 1094   6.023   3.977   5.671 -0.2022  0.1571  1.6917
  110SOL     OW 1095   0.837   5.777   2.116  0.0986 -0.1955 -0.5398
  110SOL    HW1 1096   0.778   5.772   2.041 -0.9955 -3.7317  0.3278
  110SOL    HW2 1097   0.780   5.769   2.193  1.4473 -0.7237  0.4695
  111SOL     OW 1098   3.475   7.186   5.108  0.0815  0.4138 -0.3915
  111SOL    HW1 1099   3.537   7.146   5.168 -0.3641  0.5779  0.1921
  111SOL    HW2 1100   3.512   7.171   5.021  1.0246  0.6746 -0.0449
  112SOL     OW 1101   7.131   2.840   1.254  0.6574 -0.1626  0.6842
  112SOL    HW1 1102   7.196   2.771   1.239  1.2850  0.2169  1.5535
  112SOL    HW2 1103   7.056   2.794   1.293 -0.1948 -0.8249 -1.5313
  113SOL     OW 1104   1.832   3.978   5.443 -0.2751  0.1520  0.7610
  113SOL    HW1 1105   1.837   4.007   5.352 -2.0176  1.0928  0.9204
  113SOL    HW2 1106   1.890   3.902   5.447 -1.2508 -0.7996 -1.4959
  114SOL     OW 1107   3.519   7.864   0.511  0.0313  0.1020  0.1906
  114SOL    HW1 1108   3.544   7.777   0.479 -1.6886 -1.4520  2.6575
  114SOL    HW2 1109   3.467   7.901   0.440  0.9316 -0.7920 -0.9856
  115SOL     OW 1110   1.430   1.535   3.198 -0.3377  0.1232 -0.5584
  115SOL    HW1 1111   1.506   1.593   3.191  0.8647 -1.6213 -3.6610
  115SOL    HW2 1112   1.356   1.588   3.168  0.1877  0.9406 -0.4362
  116SOL     OW 1113   6.714   7.994   0.866  0.3274  0.6123 -0.4543
  116SOL    HW1 1114   6.642   8.053   0.887 -1.6464 -1.4738 -0.9056
  116SOL    HW2 1115   6.712   7.987   0.770  0.6663  0.0372 -0.4264
  117SOL     OW 1116   5.076   8.735   3.184 -0.5860 -0.3560  0.9430
  117SOL    HW1 1117   5.111   8.697   3.104  0.3696 -1.6838  1.9278
  117SOL    HW2 1118   5.094   8.829   3.177 -0.8142 -0.4083 -0.5147
  118SOL     OW 1119   0.165   1.452   1.727 -0.0315  0.4264 -0.2329
  118SOL    HW1 1120   0.120   1.446   1.643 -0.8948  1.3510  0.1422
  118SOL    HW2 1121   0.095   1.465   1.791  0.7335  1.4405  0.4248
  119SOL     OW 1122   4.707   8.058   3.907 -0.6001  0.3297  0.6748
  119SOL    HW1 1123   4.704   8.105   3.824  0.6223  1.4852  1.2582
  119SOL    HW2 1124   4.692   7.966   3.883  1.7094  0.3380 -1.1017
  120SOL     OW 1125   4.728   5.630   5.051  0.5276  0.4777 -0.1225
  120SOL    HW1 1126   4.701   5.716   5.018 -0.3116  0.3597  0.2396
  120SOL    HW2 1127   4.647   5.580   5.059  0.9581 -0.2108  0.0828
  121SOL     OW 1128   3.629   5.870   5.236 -0.1376  0.4606  0.2089
  121SOL    HW1 1129   3.721   5.855   5.215 -0.3818  0.5276 -1.0074
  121SOL    HW2 1130   3.601   5.936   5.173 -0.8745  0.8718  0.9460
  122SOL     OW 1131   5.162   8.187   6.006 -0.6229 -0.0282  0.6094
  122SOL    HW1 1132   5.078   8.233   6.010 -0.3611  0.3829  1.8657
  122SOL    HW2 1133   5.165   8.135   6.086  0.3945  0.1146  0.6825
  123SOL     OW 1134   6.288   7.843   5.992  0.9384 -0.6165  0.2581
  123SOL    HW1 1135   6.225   7.773   5.980  1.7895 -1.6318  1.4856
  123SOL    HW2 1136   6.244   7.905   6.050 -1.2358  1.8182 -3.5366
  124SOL     OW 1137   8.819   8.388   2.713 -0.2661 -0.0274  0.8076
  124SOL    HW1 1138   8.815   8.342   2.630  0.3204 -0.5505  1.0547
  124SOL    HW2 1139   8.814   8.480   2.690  1.6148 -0.0723  0.0293
  125SOL     OW 1140   1.386   2.365   4.933  0.2886 -0.1761 -0.0986
  125SOL    HW1 1141   1.390   2.453   4.970 -0.4549  0.0488 -0.5353
  125SOL    HW2 1142   1.478   2.343   4.916  0.5524  0.1462  0.8444
  126SOL     OW 1143   7.553   3.933   0.848 -0.6284  0.1028  0.0732
  126SOL    HW1 1144   7.457   3.936   0.850 -0.7688 -2.3665  0.2545
  126SOL    HW2 1145   7.577   3.905   0.937  0.3401  1.4040  0.2507
  127SOL     OW 1146   8.372   4.273   3.527  0.6023 -0.4074 -0.2121
  127SOL    HW1 1147   8.333   4.187   3.543  0.8297 -0.4461  0.1491
  127SOL    HW2 1148   8.337   4.300   3.442 -1.1434  0.0633  0.6186
  128SOL     OW 1149   4.272   2.237   1.781  0.7788  0.2929 -0.2818
  128SOL    HW1 1150   4.216   2.308   1.810  1.6340  1.2166 -0.8313
  128SOL    HW2 1151   4.310   2.268   1.698  0.8134 -0.9864 -0.7754
  129SOL     OW 1152   4.665   1.828   2.072  0.0506 -0.4580  0.1138
  129SOL    HW1 1153   4.731   1.759   2.067  1.8079  1.0225  1.8113
  129SOL    HW2 1154   4.658   1.861   1.982  2.5578  0.1620  0.0867
  130SOL     OW 1155   7.906   3.887   0.506  0.5405 -0.7568 -0.0025
  130SOL    HW1 1156   8.001   3.881   0.518  0.6734 -0.3220 -0.7637
  130SOL    HW2 1157   7.879   3.957   0.567  0.3489 -2.4093  1.9070
  131SOL     OW 1158   8.282   6.543   0.877  0.4758 -0.1755  0.1534
  131SOL    HW1 1159   8.234   6.462   0.858  0.3882  0.3381 -2.0783
  131SOL    HW2 1160   8.222   6.613   0.851  1.2900  0.5623  0.2282
  132SOL     OW 1161   1.114   4.290   0.459 -0.3465  0.0709 -0.3285
  132SOL    HW1 1162   1.102   4.317   0.550 -1.4450 -0.1661 -0.3993
  132SOL    HW2 1163   1.205   4.313   0.440 -0.6433  1.8822  0.2306
  133SOL     OW 1164   2.463   7.722   3.525  0.2965 -0.3349  0.1427
  133SOL    HW1 1165   2.493   7.657   3.588 -1.6243 -1.4207  0.0280
  133SOL    HW2 1166   2.432   7.670   3.450  0.1827  0.7932 -0.6177
  134SOL     OW 1167   7.657   8.476   3.335 -0.4017  0.5524  0.1314
  134SOL    HW1 1168   7.606   8.555   3.353  0.2143  1.7052 -2.6002
  134SOL    HW2 1169   7.592   8.406   3.328 -1.3928  1.5537 -1.0485
  135SOL     OW 1170   5.892   3.871   4.886  0.1676 -0.4378 -0.1087
  135SOL    HW1 1171   5.801   3.854   4.910  0.1987 -0.1115  0.2472
  135SOL    HW2 1172   5.932   3.784   4.880 -0.4535 -0.6553 -1.4318
  136SOL     OW 1173   3.881   3.270   4.499  0.3290  0.2729 -0.0664
  136SOL    HW1 1174   3.943   3.273   4.426 -0.5690  2.1229 -0.8430
  136SOL    HW2 1175   3.875   3.177   4.522  0.9025 -0.3437 -2.1424
  137SOL     OW 1176   7.153   1.433   1.225  0.6698  0.3341 -0.7601
  137SOL    HW1 1177   7.088   1.387   1.172  0.7390 -1.8671  0.9059
  137SOL    HW2 1178   7.120   1.523   1.230 -1.2327 -0.2568 -1.5596
  138SOL     OW 1179   1.275   1.925   3.152 -0.5169 -0.1329  0.1936
  138SOL    HW1 1180   1.343   1.958   3.093 -0.7144 -0.6584 -0.3284
  138SOL    HW2 1181   1.258   1.836   3.123 -0.0944 -0.6688  1.4991
  139SOL     OW 1182   5.409   3.882   1.435 -0.1938  0.0663 -0.6905
  139SOL    HW1 1183   5.443   3.819   1.371 -0.0106  0.0458 -0.5733
  139SOL    HW2 1184   5.373   3.828   1.505  1.4265  0.0829  0.1878
  140SOL     OW 1185   2.380   4.377   5.741  1.1237 -0.3202 -0.3992
  140SOL    HW1 1186   2.434   4.337   5.809  1.8483  1.4497  0.1381
  140SOL    HW2 1187   2.433   4.372   5.662 -0.0505 -3.1296 -1.1328
  141SOL     OW 1188   7.301   8.302   4.282 -0.1910 -0.0219  0.3384
  141SOL    HW1 1189   7.226   8.314   4.340 -0.5132 -0.5287  0.0387
  141SOL    HW2 1190   7.280   8.356   4.205 -1.0743 -1.4700 -0.4887
  142SOL     OW 1191   2.699   2.478   2.426  0.2655 -0.4064 -0.0147
  142SOL    HW1 1192   2.736   2.525   2.500  0.0731  1.1380 -0.8512
  142SOL    HW2 1193   2.738   2.391   2.429  3.2852  0.8309 -0.3414
  143SOL     OW 1194   6.579   2.592   0.296 -0.3616 -0.1911 -0.5835
  143SOL    HW1 1195   6.513   2.525   0.308 -1.7075  0.9659 -1.1866
  143SOL    HW2 1196   6.650   2.549   0.249 -0.6034 -1.4968  0.2210
  144SOL     OW 1197   5.512   0.980   2.180  0.3640  0.7896 -0.0966
  144SOL    HW1 1198   5.449   1.048   2.156 -1.8899 -1.0260  0.3613
  144SOL    HW2 1199   5.476   0.941   2.259  2.0541 -0.3635  0.1480
  145SOL     OW 1200   7.682   2.115   3.331 -0.0191  0.6589 -0.2634
  145SOL    HW1 1201   7.623   2.109   3.406 -2.9535  0.7995 -2.3785
  145SOL    HW2 1202   7.653   2.046   3.272  1.9969  0.7417 -1.4452
  146SOL     OW 1203   4.127   5.790   5.780 -0.2077 -0.1448  0.1015
  146SOL    HW1 1204   4.038   5.773   5.750  0.2003  1.7524 -2.4548
  146SOL    HW2 1205   4.120   5.871   5.831 -0.2289 -1.1908  1.8531
  147SOL     OW 1206   7.570   1.195   0.995 -0.1428  0.1520 -0.3719
  147SOL    HW1 1207   7.611   1.281   1.009 -2.2732  1.2695 -0.6103
  147SOL    HW2 1208   7.479   1.208   1.019 -0.1817 -2.5514  1.2626
  148SOL     OW 1209   4.580   3.044   1.481  0.1519 -0.8219 -0.3767
  148SOL    HW1 1210   4.590   3.056   1.575 -0.1578 -1.9478 -0.1860
  148SOL    HW2 1211   4.556   3.130   1.448 -2.0227 -0.8813  0.8892
  149SOL     OW 1212   7.134   1.245   3.364 -0.1729  0.0583 -0.6433
  149SOL    HW1 1213   7.146   1.272   3.455 -1.7152  0.6861 -0.5957
  149SOL    HW2 1214   7.075   1.311   3.327 -0.7031 -0.9647 -1.6950
  150SOL     OW 1215   4.296   5.102   3.084 -0.1358  0.0053 -0.3031
  150SOL    HW1 1216   4.263   5.061   3.004  1.4433  0.2228 -1.1053
  150SOL    HW2 1217   4.316   5.192   3.059 -2.5211  1.0173  1.1586
  151SOL     OW 1218   8.120   8.450   2.215  0.2765 -0.0165 -0.0072
  151SOL    HW1 1219   8.191   8.474   2.276  1.0759 -2.0615 -0.0504
  151SOL    HW2 1220   8.048   8.425   2.272  0.6487 -0.8572  0.1131
  152SOL     OW 1221   5.590   7.966   1.688  0.4670 -0.1646 -0.0131
  152SOL    HW1 1222   5.563   7.879   1.716  3.0688 -0.8218  0.7087
  152SOL    HW2 1223   5.624   7.953   1.599  0.8646  0.0952  0.0970
  153SOL     OW 1224   2.665   1.107   1.506 -0.6441  0.8785  0.2433
  153SOL    HW1 1225   2.660   1.026   1.455  0.4308  2.1266 -1.9664
  153SOL    HW2 1226   2.573   1.128   1.525 -1.0359 -0.0510 -0.5157
  154SOL     OW 1227   6.307   0.509   0.072 -0.2590  0.2598 -0.5574
  154SOL    HW1 1228   6.357   0.429   0.053 -1.3994 -0.3540 -1.0920
  154SOL    HW2 1229   6.320   0.524   0.165 -0.0467 -0.5653 -0.4446
  155SOL     OW 1230   8.359   4.676   2.828  0.1186  0.5162  0.4948
  155SOL    HW1 1231   8.440   4.662   2.877 -0.6062  1.2403  1.9789
  155SOL    HW2 1232   8.295   4.618   2.871 -0.3982  0.7112  0.0005
  156SOL     OW 1233   5.978   1.576   0.412 -0.9543  0.5423  0.2350
  156SOL    HW1 1234   5.945   1.494   0.447  0.6573 -0.0791  0.4073
  156SOL    HW2 1235   5.986   1.561   0.318  1.9962 -0.5941  0.5513
  157SOL     OW 1236   0.886   2.615   2.211 -0.4762  0.4148 -0.1216
  157SOL    HW1 1237   0.932   2.610   2.295 -0.4201  1.3004 -0.0925
  157SOL    HW2 1238   0.915   2.697   2.172  1.4371 -1.1075 -2.1696
  158SOL     OW 1239   2.730   3.511   5.042 -0.1490 -0.3627  0.4180
  158SOL    HW1 1240   2.815   3.500   5.085  0.8659  1.5949 -0.8994
  158SOL    HW2 1241   2.752   3.519   4.949 -1.6669  1.0592  0.1464
  159SOL     OW 1242   4.449   0.827   2.235  0.0756 -0.4519  0.1177
  159SOL    HW1 1243   4.519   0.765   2.216 -1.8620 -2.9397  0.5106
  159SOL    HW2 1244   4.379   0.804   2.173 -0.4694  1.9075 -0.2603
  160SOL     OW 1245   1.677   8.471   5.409  0.2132 -0.2584  0.8239
  160SOL    HW1 1246   1.713   8.559   5.424  0.4642 -0.5774  2.2589
  160SOL    HW2 1247   1.641   8.475   5.321  2.0452  0.6738  0.0609
  161SOL     OW 1248   2.896   2.765   0.488  0.1615  0.1211  0.1876
  161SOL    HW1 1249   2.865   2.697   0.428  0.0803 -0.5060  0.9275
  161SOL    HW2 1250   2.986   2.783   0.461  0.7421 -1.4401  0.9807
  162SOL     OW 1251   5.579   4.392   2.428  0.0387  0.3172 -0.7583
  162SOL    HW1 1252   5.553   4.333   2.499 -0.2300  0.7751 -0.4669
  162SOL    HW2 1253   5.650   4.346   2.383  0.1112 -0.0463 -0.2849
  163SOL     OW 1254   3.994   1.336   5.280  0.0358 -0.1668 -0.2066
  163SOL    HW1 1255   3.909   1.366   5.312  0.7575  1.0954  0.5673
  163SOL    HW2 1256   4.056   1.402   5.308  1.2987 -1.0573 -0.7792
  164SOL     OW 1257   8.713   2.085   0.498  0.3882 -0.8113 -0.4966
  164SOL    HW1 1258   8.803   2.054   0.505  0.2803 -0.7787  1.7581
  164SOL    HW2 1259   8.660   2.006   0.492  0.4656 -0.8962 -0.0962
  165SOL     OW 1260   6.560   1.121   1.235  0.0162  0.1656  0.0853
  165SOL    HW1 1261   6.606   1.062   1.176 -1.1041  1.8463 -2.7039
  165SOL    HW2 1262   6.617   1.129   1.312  2.2629 -1.0801 -1.3471
  166SOL     OW 1263   1.021   6.009   5.586  0.3699 -0.1185 -0.5610
  166SOL    HW1 1264   1.001   5.965   5.669  1.2055 -1.1534 -0.8824
  166SOL    HW2 1265   1.015   5.940   5.520 -1.1552  0.8647 -1.5193
  167SOL     OW 1266   5.947   8.147   3.198 -0.6275 -0.5923  0.0123
  167SOL    HW1 1267   5.995   8.153   3.281 -0.5661 -1.8337  0.0925
  167SOL    HW2 1268   6.010   8.173   3.132 -1.0011  1.4991  0.4222
  168SOL     OW 1269   8.189   0.513   1.737  0.2151 -0.4281 -0.4494
  168SOL    HW1 1270   8.220   0.537   1.650  0.3677  2.5592  0.3133
  168SOL    HW2 1271   8.133   0.437   1.723  1.6209 -1.1277 -2.8730
  169SOL     OW 1272   5.174   4.646   5.494  0.0167  0.4050  0.7487
  169SOL    HW1 1273   5.198   4.556   5.516  0.8227  0.8267  1.6789
  169SOL    HW2 1274   5.236   4.700   5.543 -0.6531  1.4802  0.4491
  170SOL     OW 1275   6.896   7.883   0.021 -0.4109 -0.5435  0.2903
  170SOL    HW1 1276   6.982   7.870   0.062 -0.7604  1.3075  1.7759
  170SOL    HW2 1277   6.892   7.817  -0.048  2.6479  0.0081 -0.5677
  171SOL     OW 1278   4.023   4.969   4.360  0.1842  0.1987  0.0210
  171SOL    HW1 1279   3.961   5.023   4.409  0.8699 -0.5923  1.8426
  171SOL    HW2 1280   4.018   5.003   4.270 -1.7868  1.1107  0.4063
  172SOL     OW 1281   3.886   4.023   4.488  0.0008  0.0806  0.2311
  172SOL    HW1 1282   3.823   4.062   4.427  2.7641  2.3917 -1.4108
  172SOL    HW2 1283   3.952   3.982   4.432  1.3669  0.1222  1.7246
  173SOL     OW 1284   3.519   6.349   4.279  0.0378  0.1156 -0.1663
  173SOL    HW1 1285   3.534   6.268   4.328  0.0560 -0.6760 -1.4322
  173SOL    HW2 1286   3.544   6.419   4.339  0.0262 -0.8153  0.9505
  174SOL     OW 1287   7.000   7.204   1.968 -0.1564  0.4616 -0.2449
  174SOL    HW1 1288   7.037   7.162   1.890 -1.1614 -0.2042 -0.3821
  174SOL    HW2 1289   7.076   7.226   2.022  0.4742 -0.2800 -0.8094
  175SOL     OW 1290   0.891   5.894   3.851 -0.0120  0.4224 -0.6749
  175SOL    HW1 1291   0.858   5.807   3.828  0.1205 -0.1029  0.9335
  175SOL    HW2 1292   0.985   5.889   3.832  0.7895 -1.1722  2.7549
  176SOL     OW 1293   2.081   6.341   0.411  0.1312 -0.0292 -0.2106
  176SOL    HW1 1294   2.013   6.274   0.416  0.3842 -0.2409  0.3789
  176SOL    HW2 1295   2.033   6.423   0.398 -0.1793 -0.3107 -0.9207
  177SOL     OW 1296   5.227   0.350   2.217  0.3702  0.3744 -0.2931
  177SOL    HW1 1297   5.257   0.436   2.187  0.0973 -0.4891 -3.4071
  177SOL    HW2 1298   5.132   0.357   2.221  0.4529  0.9835  2.3711
  178SOL     OW 1299   1.946   5.464   5.659  0.5426 -0.6865  0.5155
  178SOL    HW1 1300   2.018   5.522   5.683 -0.0536 -0.6411  2.3283
  178SOL    HW2 1301   1.979   5.414   5.585  1.5722  0.9722 -0.1910
  179SOL     OW 1302   0.091   0.193   2.255 -0.2737  0.0961  0.4439
  179SOL    HW1 1303   0.170   0.151   2.288 -0.2417 -2.4935 -2.5150
  179SOL    HW2 1304   0.122   0.257   2.190 -0.5666  0.3170  0.5158
  180SOL     OW 1305   0.495   7.218   5.255 -0.6290  0.2395 -0.0180
  180SOL    HW1 1306   0.474   7.263   5.173  1.2044  0.4056 -0.4481
  180SOL    HW2 1307   0.581   7.254   5.280 -0.6038 -0.6997  1.3218
  181SOL     OW 1308   1.140   8.749   2.390 -0.4315 -0.5938  0.2823
  181SOL    HW1 1309   1.096   8.676   2.434 -0.5367 -0.8254 -0.2119
  181SOL    HW2 1310   1.175   8.801   2.462 -0.6431 -0.9499  0.6499
  182SOL     OW 1311   5.578   0.036   0.967 -0.9832  0.1530  0.0771
  182SOL    HW1 1312   5.530   0.065   0.889  1.9603 -0.6162 -2.2069
  182SOL    HW2 1313   5.580  -0.060   0.958  0.6158  0.1561  0.2772
  183SOL     OW 1314   2.154   5.562   0.043 -0.2230  0.1209  0.3449
  183SOL    HW1 1315   2.177   5.581  -0.048  1.2489  2.1466  1.0654
  183SOL    HW2 1316   2.087   5.627   0.064 -0.8043 -0.5618  0.6194
  184SOL     OW 1317   1.778   5.035   1.298  0.3896 -0.5548 -0.1555
  184SOL    HW1 1318   1.820   4.955   1.268  0.6704 -0.3076 -0.4213
  184SOL    HW2 1319   1.726   5.064   1.223  0.2209 -0.5327 -0.0302
  185SOL     OW 1320   0.772   4.049   5.438 -0.7765 -0.1056  0.0839
  185SOL    HW1 1321   0.677   4.048   5.421 -0.5217  1.1485 -1.6060
  185SOL    HW2 1322   0.811   4.017   5.357  0.2733 -0.7845  0.8335
  186SOL     OW 1323   1.246   4.162   5.434 -0.0304  0.7642 -0.2711
  186SOL    HW1 1324   1.322   4.216   5.416  1.1211 -0.3172  1.0728
  186SOL    HW2 1325   1.244   4.155   5.530 -1.6585  0.5352 -0.2981
  187SOL     OW 1326   2.319   2.694   0.632 -0.5502  0.1174  0.5150
  187SOL    HW1 1327   2.395   2.723   0.581 -0.3827  1.0984  1.2955
  187SOL    HW2 1328   2.285   2.774   0.672 -2.2198 -0.2502 -0.0901
  188SOL     OW 1329   8.808   6.698   0.378  0.0552  0.0490  0.0513
  188SOL    HW1 1330   8.778   6.616   0.339 -0.8853  1.9325 -3.6549
  188SOL    HW2 1331   8.741   6.721   0.442 -0.2658 -1.4464  0.2934
  189SOL     OW 1332   8.207   5.547   3.451 -0.0001  0.4072  0.1389
  189SOL    HW1 1333   8.155   5.471   3.476 -0.8393  1.0550  0.4031
  189SOL    HW2 1334   8.145   5.606   3.410  0.8541  0.4977 -1.0705
  190SOL     OW 1335   6.812   8.579   2.951  0.1987  0.1783  0.4484
  190SOL    HW1 1336   6.851   8.626   2.878  1.5623  1.5049  1.9456
  190SOL    HW2 1337   6.819   8.486   2.927 -0.8888  0.6049 -1.7702
  191SOL     OW 1338   7.871   0.627   0.512 -0.5841 -0.2663 -0.1747
  191SOL    HW1 1339   7.784   0.661   0.535 -0.8165  0.1488 -1.6052
  191SOL    HW2 1340   7.867   0.534   0.534 -0.9434 -0.0032  0.9621
  192SOL     OW 1341   3.106   1.714   5.296 -0.0335  0.4183  0.0361
  192SOL    HW1 1342   3.179   1.769   5.269  0.6273 -0.8431 -0.8908
  192SOL    HW2 1343   3.058   1.695   5.215 -0.6424  0.1957  0.4358
  193SOL     OW 1344   5.000   0.246   1.968 -0.0785  0.4861 -0.2605
  193SOL    HW1 1345   4.935   0.230   1.900 -0.5088  1.6390 -0.1379
  193SOL    HW2 1346   5.035   0.159   1.988 -0.6425  0.0102 -1.2475
  194SOL     OW 1347   6.787   3.950   5.818 -0.0980  0.1554 -0.3789
  194SOL    HW1 1348   6.835   4.031   5.801  0.3050 -0.5454 -3.0306
  194SOL    HW2 1349   6.694   3.976   5.817  0.0561  0.7066 -0.4520
  195SOL     OW 1350   1.565   3.425   1.953  0.7561 -0.2606 -0.0668
  195SOL    HW1 1351   1.642   3.389   1.910  0.3898  0.7466 -1.6324
  195SOL    HW2 1352   1.567   3.519   1.932 -1.1254 -0.2933 -0.5517
  196SOL     OW 1353   5.340   4.904   1.671  0.4494  0.2310  0.3764
  196SOL    HW1 1354   5.249   4.915   1.698  0.1699  0.1630 -0.5196
  196SOL    HW2 1355   5.335   4.881   1.578  1.2988 -1.2691  0.6624
  197SOL     OW 1356   5.082   8.289   2.959  0.3519 -0.3457 -0.5244
  197SOL    HW1 1357   5.164   8.249   2.930  0.9559  0.0469  0.5960
  197SOL    HW2 1358   5.107   8.345   3.032 -0.9086 -0.1346 -0.2342
  198SOL     OW 1359   3.429   0.635   0.514 -0.2077  0.1149 -0.0457
  198SOL    HW1 1360   3.464   0.584   0.440  0.3165 -1.2872  1.1181
  198SOL    HW2 1361   3.452   0.725   0.494  1.9707 -0.4877 -0.5275
  199SOL     OW 1362   5.861   0.660   1.690  0.0733 -0.6082 -0.3076
  199SOL    HW1 1363   5.889   0.742   1.730 -0.1919 -0.7211  0.1148
  199SOL    HW2 1364   5.839   0.603   1.764  1.8859 -1.6596 -0.5432
  200SOL     OW 1365   3.588   0.026   5.437  0.0073 -0.4313  0.1618
  200SOL    HW1 1366   3.532  -0.050   5.453  1.3090 -1.2332  1.0887
  200SOL    HW2 1367   3.527   0.100   5.431 -1.1311 -1.2315  1.3860
  201SOL     OW 1368   2.437   4.878   1.194  0.0616  0.0244  0.3748
  201SOL    HW1 1369   2.443   4.843   1.283 -0.9207  1.4807  1.0558
  201SOL    HW2 1370   2.441   4.801   1.138  1.7925 -0.8499  1.6006
  202SOL     OW 1371   5.200   0.201   5.122  0.1394 -0.0684 -0.3819
  202SOL    HW1 1372   5.117   0.161   5.147  0.4135 -1.4779 -1.5800
  202SOL    HW2 1373   5.204   0.283   5.172 -1.4926 -0.4591  0.4395
  203SOL     OW 1374   2.655   1.142   2.829 -0.0338 -0.2424  0.1532
  203SOL    HW1 1375   2.630   1.091   2.752  0.5996 -0.3320  0.0053
  203SOL    HW2 1376   2.649   1.080   2.902 -1.6010  0.0945  0.3348
  204SOL     OW 1377   0.054   8.390   6.033  0.0578 -0.4265 -0.1472
  204SOL    HW1 1378  -0.024   8.438   6.005  0.4352 -0.4545 -1.2847
  204SOL    HW2 1379   0.033   8.298   6.013 -0.0239 -0.5610  0.5269
  205SOL     OW 1380   1.470   7.683   2.529  0.1480 -0.2063  0.5310
  205SOL    HW1 1381   1.482   7.596   2.491 -0.0892 -0.0186  0.0255
  205SOL    HW2 1382   1.434   7.736   2.458  0.6707  0.4106  0.7202
  206SOL     OW 1383   4.737   5.939   4.286 -0.0380  0.0711  0.1429
  206SOL    HW1 1384   4.775   5.897   4.363  0.1258  1.2167  0.7194
  206SOL    HW2 1385   4.791   5.911   4.213  3.3568  3.1712  1.1431
  207SOL     OW 1386   5.662   1.761   2.325  0.4329 -0.1403  0.1179
  207SOL    HW1 1387   5.669   1.748   2.231 -2.6532  0.0270 -0.2452
  207SOL    HW2 1388   5.621   1.680   2.357 -0.2595  0.5374  0.9983
  208SOL     OW 1389   1.084   0.298   1.532  0.1386 -0.5123 -0.6461
  208SOL    HW1 1390   1.162   0.307   1.478 -0.1847  1.4906 -0.8710
  208SOL    HW2 1391   1.068   0.204   1.536  3.5601 -1.1736  0.9154
  209SOL     OW 1392   4.399   1.218   2.838 -0.3448  0.0056  0.1474
  209SOL    HW1 1393   4.441   1.300   2.809  0.1243 -0.2910 -0.0186
  209SOL    HW2 1394   4.471   1.156   2.846 -0.5509 -0.0993  1.3197
  210SOL     OW 1395   7.258   5.355   2.554  0.1273  0.1290 -0.1166
  210SOL    HW1 1396   7.277   5.406   2.475 -0.0630 -0.4886 -0.5733
  210SOL    HW2 1397   7.268   5.264   2.526  0.5134 -0.0802  0.6984
  211SOL     OW 1398   4.934   1.967   0.335 -0.1918 -0.0426  0.2994
  211SOL    HW1 1399   4.938   2.001   0.424 -0.5085 -0.7499  0.5962
  211SOL    HW2 1400   4.915   1.874   0.347  1.4369 -0.4954 -0.4490
  212SOL     OW 1401   8.426   4.851   1.036  0.5401 -0.3317  0.0057
  212SOL    HW1 1402   8.403   4.905   1.112  0.3243  0.9040 -0.9125
  212SOL    HW2 1403   8.510   4.811   1.060 -0.3549 -1.3952  1.5983
  213SOL     OW 1404   5.703   5.136   2.367 -0.1251 -0.7251  0.4436
  213SOL    HW1 1405   5.673   5.142   2.276  0.3484 -1.0825  0.2560
  213SOL    HW2 1406   5.798   5.132   2.360  0.0282  1.1300  1.0585
  214SOL     OW 1407   4.577   3.244   4.436 -0.0400  0.4634 -0.3612
  214SOL    HW1 1408   4.549   3.245   4.344  1.7220  1.3537 -0.9179
  214SOL    HW2 1409   4.534   3.320   4.475  0.9731  1.4034 -1.0317
  215SOL     OW 1410   6.312   0.531   1.299  0.2898 -0.5567  0.0904
  215SOL    HW1 1411   6.247   0.602   1.298  0.4427 -0.4031 -1.5556
  215SOL    HW2 1412   6.270   0.461   1.349 -1.5323 -0.7760 -1.6413
  216SOL     OW 1413   7.062   5.254   3.848  0.2073  0.1632  0.0465
  216SOL    HW1 1414   7.006   5.307   3.904  0.2216  0.6062 -0.3540
  216SOL    HW2 1415   7.147   5.297   3.852 -0.0943  0.9199 -1.2896
  217SOL     OW 1416   8.163   7.918   2.735  0.4097 -0.5101  0.3736
  217SOL    HW1 1417   8.080   7.944   2.775  0.4779 -0.5511  0.5415
  217SOL    HW2 1418   8.137   7.867   2.658  0.2471 -2.5955  1.7160
  218SOL     OW 1419   2.592   1.379   0.312 -0.2011 -0.4340  0.0320
  218SOL    HW1 1420   2.651   1.329   0.369 -1.9238 -0.5610  1.8084
  218SOL    HW2 1421   2.640   1.459   0.292  0.7315 -0.6977  1.0964
  219SOL     OW 1422   8.184   0.588   2.167 -0.2441  0.3070 -0.0740
  219SOL    HW1 1423   8.229   0.660   2.211 -1.3420  0.9139  0.1074
  219SOL    HW2 1424   8.183   0.612   2.075 -0.5445  0.4972 -0.0234
  220SOL     OW 1425   3.722   0.371   1.928 -0.7889  0.1787  0.1210
  220SOL    HW1 1426   3.726   0.400   2.019  1.1150 -0.1702  0.1774
  220SOL    HW2 1427   3.797   0.412   1.886 -1.0053 -0.5623 -1.0416
  221SOL     OW 1428   7.716   2.198   5.024  0.3739 -0.1313  0.1350
  221SOL    HW1 1429   7.698   2.241   5.107  2.1878  2.4685 -0.6974
  221SOL    HW2 1430   7.767   2.120   5.048  0.2989  0.2168  1.4905
  222SOL     OW 1431   5.893   6.082   1.912  0.0032  0.2228 -0.5928
  222SOL    HW1 1432   5.941   6.018   1.859  0.2578 -0.7327  0.7345
  222SOL    HW2 1433   5.805   6.046   1.919  0.3463 -0.3897  0.7793
  223SOL     OW 1434   4.339   5.428   3.688  0.1497  0.5362 -0.3509
  223SOL    HW1 1435   4.389   5.347   3.700  1.1886  1.2061 -0.0897
  223SOL    HW2 1436   4.256   5.412   3.734  0.8495  0.0729  0.8034
  224SOL     OW 1437   5.643   8.444   0.364 -0.0799 -0.1020  0.0132
  224SOL    HW1 1438   5.628   8.437   0.270 -0.8704 -0.8728  0.1869
  224SOL    HW2 1439   5.647   8.538   0.381 -0.7775  0.0548 -0.6660
  225SOL     OW 1440   1.547   6.056   0.875  0.2348  0.0645  0.1089
  225SOL    HW1 1441   1.475   6.006   0.837  0.3518 -0.7331  0.9152
  225SOL    HW2 1442   1.550   6.029   0.966  1.7990 -0.2213  0.0060
  226SOL     OW 1443   5.005   8.783   5.557 -0.1667 -0.0294  0.1539
  226SOL    HW1 1444   4.967   8.863   5.520  0.5763 -0.2247 -1.0851
  226SOL    HW2 1445   5.022   8.727   5.481  0.3034 -0.9457  0.9061
  227SOL     OW 1446   4.624   7.110   3.968  0.0790  0.1086 -0.0829
  227SOL    HW1 1447   4.627   7.042   4.036  2.2944  0.6813  0.4581
  227SOL    HW2 1448   4.604   7.063   3.888 -1.6448 -0.7180  0.7800
  228SOL     OW 1449   5.452   6.189   5.489 -0.4236 -0.3753 -0.3532
  228SOL    HW1 1450   5.535   6.175   5.534 -0.4607 -1.2242 -0.5444
  228SOL    HW2 1451   5.426   6.103   5.458 -1.0518 -0.0091 -0.8729
  229SOL     OW 1452   2.593   8.301   3.275 -0.2608 -0.1071  0.3407
  229SOL    HW1 1453   2.585   8.303   3.370  0.4377 -0.0176  0.4016
  229SOL    HW2 1454   2.587   8.208   3.252  1.6888 -0.3684  0.6833
  230SOL     OW 1455   3.450   4.741   1.377  0.5335  0.0290  0.0494
  230SOL    HW1 1456   3.407   4.826   1.369 -0.8053 -0.4011  1.9111
  230SOL    HW2 1457   3.419   4.690   1.302 -0.7308  0.3537  0.3379
  231SOL     OW 1458   2.010   4.444   3.309  0.2089  0.0967 -0.0383
  231SOL    HW1 1459   2.102   4.433   3.330  0.6304 -1.4081 -2.2340
  231SOL    HW2 1460   1.964   4.381   3.365  0.7052 -0.2316  0.0029
  232SOL     OW 1461   4.511   6.751   4.032 -0.4622  0.4081  0.1287
  232SOL    HW1 1462   4.503   6.762   4.127 -1.1184 -0.6615  0.2159
  232SOL    HW2 1463   4.432   6.792   3.997  0.3961  1.9879 -0.0960
  233SOL     OW 1464   7.130   8.486   1.341  0.3002  0.3362 -0.4635
  233SOL    HW1 1465   7.203   8.543   1.316 -0.5065  1.6306  0.0280
  233SOL    HW2 1466   7.062   8.546   1.373 -0.8936 -0.8436 -0.6796
  234SOL     OW 1467   7.737   0.388   1.677  0.1378  0.0956  0.0533
  234SOL    HW1 1468   7.709   0.371   1.767  1.6027  0.1841  0.5549
  234SOL    HW2 1469   7.674   0.341   1.622  0.2070 -1.3827  1.1879
  235SOL     OW 1470   0.446   3.698   0.161  0.1013  0.3668 -0.2729
  235SOL    HW1 1471   0.508   3.767   0.183 -0.5504  0.5359  1.1038
  235SOL    HW2 1472   0.418   3.663   0.245 -2.7929  1.3222 -0.7254
  236SOL     OW 1473   5.974   4.768   6.161 -0.0610 -0.1477  0.1656
  236SOL    HW1 1474   5.881   4.764   6.140 -0.5224 -0.7235  2.1122
  236SOL    HW2 1475   5.978   4.815   6.244  1.4909  0.7711 -0.3926
  237SOL     OW 1476   0.426   4.998   6.258  0.8055  0.3101 -0.4433
  237SOL    HW1 1477   0.427   5.085   6.298 -1.3317  0.2846 -0.2111
  237SOL    HW2 1478   0.451   5.013   6.167  0.6015  1.1458 -0.3694
  238SOL     OW 1479   7.926   5.026   2.241  0.1754 -0.1242 -0.1807
  238SOL    HW1 1480   7.867   5.035   2.167  0.6918  1.7034 -0.4307
  238SOL    HW2 1481   7.956   5.116   2.259 -0.5669 -0.3411  2.7607
  239SOL     OW 1482   7.900   7.798   1.084  0.0691  0.1476 -0.0784
  239SOL    HW1 1483   7.850   7.821   1.163  0.6864  0.0921  0.3333
  239SOL    HW2 1484   7.977   7.751   1.117  0.2654  0.0059 -0.7242
  240SOL     OW 1485   5.108   7.259   1.289 -0.4520 -0.2735  0.2538
  240SOL    HW1 1486   5.076   7.184   1.340  0.7107 -1.3987 -0.5914
  240SOL    HW2 1487   5.159   7.219   1.218 -1.0622  1.2755 -1.1204
  241SOL     OW 1488   0.930   4.739   0.367 -0.1511  0.3810 -0.7359
  241SOL    HW1 1489   0.876   4.817   0.371  0.3018  0.7118 -1.0106
  241SOL    HW2 1490   1.013   4.764   0.408 -0.1991 -0.1158 -0.3241
  242SOL     OW 1491   0.404   6.085   4.892  0.1386 -0.5232 -0.6203
  242SOL    HW1 1492   0.466   6.047   4.953 -0.4019 -0.6002 -0.1111
  242SOL    HW2 1493   0.457   6.111   4.817  0.8068 -0.4001 -0.1091
  243SOL     OW 1494   5.079   1.838   0.003  0.0317 -0.1005  0.4111
  243SOL    HW1 1495   5.107   1.886   0.080  0.4102  1.3258 -0.5742
  243SOL    HW2 1496   5.160   1.817  -0.044 -0.2769  0.9976 -0.6862
  244SOL     OW 1497   4.743   0.157   4.714 -0.4934  0.0877 -0.5108
  244SOL    HW1 1498   4.775   0.142   4.803 -0.4751 -0.0701 -0.5429
  244SOL    HW2 1499   4.705   0.073   4.688 -0.5947  0.1650 -0.6117
  245SOL     OW 1500   3.233   6.711   1.433 -0.6324 -0.5020  0.3582
  245SOL    HW1 1501   3.182   6.635   1.408  0.1287 -1.0458  0.4291
  245SOL    HW2 1502   3.305   6.713   1.370 -0.9401  0.4841  0.0130
  246SOL     OW 1503   5.252   4.143   1.196  0.1700 -0.6327 -0.1731
  246SOL    HW1 1504   5.331   4.196   1.186  1.2798 -2.1828  0.0413
  246SOL    HW2 1505   5.231   4.148   1.289 -1.0586  1.1648 -0.4725
  247SOL     OW 1506   5.759   2.862   1.490 -0.1394 -0.0084  0.4820
  247SOL    HW1 1507   5.668   2.868   1.461  0.2204 -1.2843 -1.0359
  247SOL    HW2 1508   5.810   2.881   1.411  0.8924 -2.5238  0.4604
  248SOL     OW 1509   0.258   8.198   4.723  0.1313 -0.9830 -0.3073
  248SOL    HW1 1510   0.207   8.233   4.649  0.5378 -1.4406 -0.8118
  248SOL    HW2 1511   0.203   8.129   4.759 -0.6700  0.1328  0.6843
  249SOL     OW 1512   3.814   0.039   1.088  0.0424  0.5026  0.1620
  249SOL    HW1 1513   3.885   0.088   1.129 -1.3131  1.4908  1.4031
  249SOL    HW2 1514   3.818   0.064   0.995  0.3468  1.7736  0.5040
  250SOL     OW 1515   1.362   2.319   4.415  0.2220  0.1277 -0.2213
  250SOL    HW1 1516   1.306   2.259   4.366  0.4071  0.3428 -0.7030
  250SOL    HW2 1517   1.320   2.326   4.501 -0.9920  0.9697 -0.8489
  251SOL     OW 1518   4.410   5.842   6.208 -0.1984 -0.4691  0.5847
  251SOL    HW1 1519   4.487   5.888   6.240  0.1968 -0.1143 -0.8018
  251SOL    HW2 1520   4.390   5.777   6.276  0.2596  0.5884  1.7615
  252SOL     OW 1521   1.209   0.612   2.504  0.6315 -0.1522 -0.2088
  252SOL    HW1 1522   1.158   0.606   2.423  1.2635 -0.8555 -0.5779
  252SOL    HW2 1523   1.300   0.618   2.474  0.8972 -0.7452  0.4464
  253SOL     OW 1524   6.704   0.154   2.279  0.1850  0.1829  0.0376
  253SOL    HW1 1525   6.765   0.186   2.212  0.9825 -0.9225  0.2134
  253SOL    HW2 1526   6.680   0.066   2.249 -0.9421  0.4107  0.2330
  254SOL     OW 1527   4.328   6.227   5.805  0.0353  0.0834  0.3254
  254SOL    HW1 1528   4.370   6.146   5.777 -1.5034 -0.0154 -2.1305
  254SOL    HW2 1529   4.379   6.297   5.764 -1.1475  0.0372 -1.3685
  255SOL     OW 1530   5.865   5.225   5.301 -0.3253  0.5590 -0.0573
  255SOL    HW1 1531   5.935   5.208   5.365 -0.4900  1.2225  0.2998
  255SOL    HW2 1532   5.846   5.138   5.264  0.6286  0.3556 -0.1020
  256SOL     OW 1533   7.987   7.157   1.927  0.2849 -0.0159 -0.0301
  256SOL    HW1 1534   7.917   7.140   1.864  1.0988 -0.9619 -0.7114
  256SOL    HW2 1535   7.946   7.210   1.995 -1.0701 -0.5147 -0.4324
  257SOL     OW 1536   8.285   3.873   5.328  0.0025 -0.2609  0.0035
  257SOL    HW1 1537   8.258   3.809   5.262  0.8121 -1.4739  0.8074
  257SOL    HW2 1538   8.370   3.904   5.297  1.3696 -2.3264  1.3910
  258SOL     OW 1539   1.551   4.097   0.058 -0.2081 -0.2879  0.2393
  258SOL    HW1 1540   1.620   4.099   0.124 -0.6857  0.9029  0.7313
  258SOL    HW2 1541   1.533   4.189   0.039 -1.4378 -0.5876 -0.1229
  259SOL     OW 1542   8.110   4.138   0.518 -0.0204 -0.3256  0.4314
  259SOL    HW1 1543   8.132   4.047   0.498 -1.3588 -0.6801  0.4891
  259SOL    HW2 1544   8.109   4.181   0.432  1.4275 -0.1448  0.4751
  260SOL     OW 1545   5.104   6.599   3.153 -0.5212 -0.2143 -0.7269
  260SOL    HW1 1546   5.166   6.658   3.109 -0.3064 -0.2818 -0.5176
  260SOL    HW2 1547   5.159   6.531   3.191 -0.6394  0.1908  0.2020
  261SOL     OW 1548   2.806   6.979   3.752  0.1726 -0.5565  0.5158
  261SOL    HW1 1549   2.730   6.944   3.799 -0.1027  0.0334  0.5149
  261SOL    HW2 1550   2.784   6.967   3.659 -0.8615  1.4915  0.4391
  262SOL     OW 1551   6.801   7.743   3.339 -0.3787  0.2126 -1.3599
  262SOL    HW1 1552   6.784   7.667   3.284 -0.2152 -0.6475 -0.2725
  262SOL    HW2 1553   6.894   7.762   3.326  0.1803 -1.2808  0.1270
  263SOL     OW 1554   4.904   2.592   4.241  0.9430  0.0478  0.3470
  263SOL    HW1 1555   4.957   2.526   4.197  0.5419 -1.5780  2.1812
  263SOL    HW2 1556   4.821   2.591   4.194  1.5841  0.7037 -0.8621
  264SOL     OW 1557   7.692   5.639   5.087 -0.1024  0.4657  0.2130
  264SOL    HW1 1558   7.729   5.553   5.067 -0.9978 -0.1614  1.1502
  264SOL    HW2 1559   7.710   5.692   5.009  2.0262 -0.0271  0.2920
  265SOL     OW 1560   2.138   1.292   3.019  0.5391  0.0177 -0.4096
  265SOL    HW1 1561   2.070   1.330   2.964  1.0896  0.4048 -0.8316
  265SOL    HW2 1562   2.213   1.351   3.009  1.5369 -1.3569 -1.3758
  266SOL     OW 1563   6.244   3.118   4.510  0.1568 -0.2745 -0.5137
  266SOL    HW1 1564   6.270   3.203   4.544  0.4992 -0.5920  0.0377
  266SOL    HW2 1565   6.172   3.137   4.450 -1.1095  0.2321  1.0835
  267SOL     OW 1566   4.924   1.561   2.845 -0.9291 -0.6415  0.4664
  267SOL    HW1 1567   4.848   1.617   2.858 -0.3014  0.8726 -1.8172
  267SOL    HW2 1568   4.893   1.492   2.786 -1.2285 -1.7377  1.8471
  268SOL     OW 1569   0.179   0.253   5.822 -0.3790 -0.0194 -0.4989
  268SOL    HW1 1570   0.129   0.189   5.772 -2.7049  0.0190  1.6029
  268SOL    HW2 1571   0.210   0.205   5.899 -1.7017  1.1492  0.8399
  269SOL     OW 1572   1.153   7.061   5.831  0.3192  0.2632  0.3761
  269SOL    HW1 1573   1.127   7.001   5.761  2.7966 -0.7479  0.2259
  269SOL    HW2 1574   1.079   7.060   5.892  0.1586 -2.8203  0.2924
  270SOL     OW 1575   8.068   6.879   1.529  0.1018 -0.2893 -0.1997
  270SOL    HW1 1576   8.100   6.935   1.458 -0.0054  0.5066  0.3727
  270SOL    HW2 1577   8.047   6.939   1.600  0.0502 -1.0650  0.4580
  271SOL     OW 1578   8.217   1.653   3.738 -0.0296 -0.5517 -0.3763
  271SOL    HW1 1579   8.140   1.614   3.696 -0.2462 -0.2012 -0.3174
  271SOL    HW2 1580   8.231   1.600   3.816 -0.7925 -0.0545  0.1145
  272SOL     OW 1581   0.084   3.810   3.665 -0.3360  0.0909  0.0425
  272SOL    HW1 1582  -0.009   3.832   3.673 -0.1200  1.5323 -1.0055
  272SOL    HW2 1583   0.125   3.849   3.742 -0.7273 -1.5801  1.1499
  273SOL     OW 1584   4.757   0.841   5.760  0.3056 -0.0562 -0.3359
  273SOL    HW1 1585   4.842   0.797   5.752  1.6682  2.4017 -0.6030
  273SOL    HW2 1586   4.754   0.899   5.684 -1.2406  0.5073  0.1253
  274SOL     OW 1587   5.396   5.717   3.958 -0.1120 -0.2976  0.2940
  274SOL    HW1 1588   5.446   5.650   4.003 -0.1674 -0.3014  0.3501
  274SOL    HW2 1589   5.320   5.671   3.922  0.3953 -0.4715 -0.5951
  275SOL     OW 1590   4.925   1.899   1.834  0.6979 -0.2048  0.4226
  275SOL    HW1 1591   4.954   1.985   1.806 -1.1025  1.0691  2.1990
  275SOL    HW2 1592   4.830   1.902   1.826  0.5782 -1.9365  0.8139
  276SOL     OW 1593   5.447   5.517   5.721 -0.1490 -0.2006  0.0233
  276SOL    HW1 1594   5.462   5.428   5.753 -2.1495 -0.5093  0.2291
  276SOL    HW2 1595   5.402   5.561   5.793 -1.2213  0.2745 -0.9227
  277SOL     OW 1596   6.530   7.547   2.549  0.2394 -0.3629  0.2797
  277SOL    HW1 1597   6.464   7.604   2.509  0.1709  0.1524  1.1165
  277SOL    HW2 1598   6.581   7.515   2.475 -0.2771  0.0767 -0.2823
  278SOL     OW 1599   1.917   3.187   3.444  0.1933  0.4059 -0.4121
  278SOL    HW1 1600   1.824   3.165   3.431  0.1566 -2.1238  2.7189
  278SOL    HW2 1601   1.964   3.110   3.413  1.1811  1.2228 -0.9803
  279SOL     OW 1602   7.174   4.928   4.139  0.4830 -0.5777  0.0138
  279SOL    HW1 1603   7.250   4.978   4.111  0.7788  0.2166  2.0813
  279SOL    HW2 1604   7.193   4.903   4.229 -1.1039 -1.5569  0.1160
  280SOL     OW 1605   8.705   4.515   4.187 -0.0847  0.4797  0.1234
  280SOL    HW1 1606   8.785   4.490   4.233 -0.1816  1.3880  0.8275
  280SOL    HW2 1607   8.701   4.458   4.110  0.8159 -0.1126  0.5104
  281SOL     OW 1608   7.183   7.846   5.322  0.2526  0.1392  0.6094
  281SOL    HW1 1609   7.135   7.899   5.386  0.5198  0.6831  0.3700
  281SOL    HW2 1610   7.205   7.766   5.369  1.3895  0.9782  1.5522
  282SOL     OW 1611   5.597   2.950   5.341 -0.3636 -0.1875 -0.0190
  282SOL    HW1 1612   5.670   2.901   5.304 -0.3931 -0.6075  0.4831
  282SOL    HW2 1613   5.555   2.990   5.264  1.0029  0.9402 -0.2277
  283SOL     OW 1614   5.149   7.750   0.720  0.4418 -0.8779 -0.1149
  283SOL    HW1 1615   5.088   7.678   0.732  0.9197 -1.2176  0.3417
  283SOL    HW2 1616   5.101   7.815   0.669 -0.1579 -1.3083 -0.1009
  284SOL     OW 1617   0.585   4.822   0.440  0.7172 -0.0968  0.1932
  284SOL    HW1 1618   0.624   4.864   0.363  0.4278 -0.3127 -0.0790
  284SOL    HW2 1619   0.499   4.863   0.448 -0.1291 -1.5603 -0.8960
  285SOL     OW 1620   1.064   3.699   6.097  0.0530 -0.4375  0.6277
  285SOL    HW1 1621   1.053   3.612   6.057  1.2361 -1.0156  1.4818
  285SOL    HW2 1622   1.110   3.681   6.179  1.2256  1.1007  0.3399
  286SOL     OW 1623   3.147   1.502   3.732  0.5539 -0.2337  0.2135
  286SOL    HW1 1624   3.113   1.413   3.736  0.0157 -0.0054  0.9814
  286SOL    HW2 1625   3.166   1.517   3.640  1.6444 -1.5061  0.2099
  287SOL     OW 1626   6.366   2.534   5.755 -0.2686 -0.0215  0.1083
  287SOL    HW1 1627   6.416   2.500   5.830  0.6871 -1.1520 -1.0015
  287SOL    HW2 1628   6.389   2.626   5.750  0.0750 -0.0570  0.8845
  288SOL     OW 1629   6.867   4.147   2.759 -0.1997  0.1050 -0.1292
  288SOL    HW1 1630   6.889   4.154   2.852 -3.7547 -0.4172  0.9091
  288SOL    HW2 1631   6.888   4.056   2.736 -2.3859 -0.8527  1.2498
  289SOL     OW 1632   3.431   6.935   4.762  0.0116  0.6492 -0.3314
  289SOL    HW1 1633   3.343   6.931   4.726  0.2215 -0.7535 -0.7506
  289SOL    HW2 1634   3.444   6.850   4.805  0.8455  1.1581  0.4646
  290SOL     OW 1635   1.502   2.117   4.099  0.3314 -0.0777  0.0212
  290SOL    HW1 1636   1.529   2.026   4.111  1.2089  0.0322 -0.9284
  290SOL    HW2 1637   1.464   2.119   4.011 -0.0122  0.4004  0.1761
  291SOL     OW 1638   5.545   4.389   3.762  0.3779  0.1824  0.0077
  291SOL    HW1 1639   5.587   4.336   3.829  0.9653 -1.7254 -1.7429
  291SOL    HW2 1640   5.607   4.459   3.744  0.5312  0.2932  0.9417
  292SOL     OW 1641   8.537   5.554   4.617 -0.4432  0.1224  0.0579
  292SOL    HW1 1642   8.574   5.600   4.543  2.3476 -0.5336  0.9054
  292SOL    HW2 1643   8.476   5.491   4.579 -1.2307  1.6878 -1.3860
  293SOL     OW 1644   8.802   2.853   0.804  0.1034  0.7572  0.0230
  293SOL    HW1 1645   8.762   2.940   0.808 -2.9150 -0.5126  0.3523
  293SOL    HW2 1646   8.728   2.794   0.792  2.1389 -1.7218 -1.1056
  294SOL     OW 1647   7.066   7.818   4.328  0.3343  0.2128  0.3195
  294SOL    HW1 1648   7.091   7.860   4.410  0.2368  1.6649 -0.3719
  294SOL    HW2 1649   7.108   7.732   4.331  0.3627  0.2641  1.8584
  295SOL     OW 1650   5.544   7.855   5.737  0.0823 -0.4125 -0.2414
  295SOL    HW1 1651   5.470   7.839   5.796  1.1762  0.3003  1.3830
  295SOL    HW2 1652   5.555   7.950   5.736  1.2575 -0.5260 -0.0650
  296SOL     OW 1653   6.819   8.782   3.892  0.0357 -0.3966 -0.0727
  296SOL    HW1 1654   6.767   8.840   3.948 -1.4846 -0.5374 -1.2642
  296SOL    HW2 1655   6.877   8.840   3.843  1.6491 -0.2998  1.8351
  297SOL     OW 1656   7.618   2.934   2.783 -0.0612 -0.0634 -0.4089
  297SOL    HW1 1657   7.572   2.857   2.817  0.5919 -0.4919 -0.4838
  297SOL    HW2 1658   7.679   2.899   2.719  0.6548  0.4530 -0.0219
  298SOL     OW 1659   0.512   2.205   6.115  0.0093  0.2032 -0.6461
  298SOL    HW1 1660   0.452   2.139   6.149  0.4197 -0.4607 -1.1956
  298SOL    HW2 1661   0.489   2.285   6.163 -0.7248 -0.2476 -0.2284
  299SOL     OW 1662   2.372   0.493   2.579 -0.3847  1.0584 -0.8381
  299SOL    HW1 1663   2.401   0.456   2.495  0.7019  2.3707 -1.0758
  299SOL    HW2 1664   2.433   0.454   2.643 -1.7551 -0.6231 -0.4854
  300SOL     OW 1665   5.556   6.590   4.264  0.0286  0.1084 -0.2182
  300SOL    HW1 1666   5.617   6.634   4.205 -0.6350  1.3637  0.0195
  300SOL    HW2 1667   5.564   6.637   4.347  0.5919 -1.3339  0.5878
  301SOL     OW 1668   0.849   4.335   3.305  0.1746  0.1936  0.5413
  301SOL    HW1 1669   0.909   4.408   3.294 -0.4783  0.5222 -1.0133
  301SOL    HW2 1670   0.809   4.350   3.391  1.1492  0.8056  0.9100
  302SOL     OW 1671   6.695   0.142   4.052 -0.0165 -0.4026  0.2142
  302SOL    HW1 1672   6.609   0.176   4.029  0.6967  0.1088 -1.9224
  302SOL    HW2 1673   6.683   0.101   4.137 -2.4242 -0.6102 -0.1733
  303SOL     OW 1674   7.371   4.476   1.842 -0.2095 -0.6541 -0.2777
  303SOL    HW1 1675   7.437   4.408   1.825  0.7262  0.2297 -0.2737
  303SOL    HW2 1676   7.337   4.455   1.930  0.9249 -0.4465  0.2279
  304SOL     OW 1677   8.272   5.327   4.059 -0.3665  0.3334  0.0450
  304SOL    HW1 1678   8.319   5.340   3.977 -0.9716  2.0556 -0.0578
  304SOL    HW2 1679   8.307   5.392   4.119 -0.1251 -0.7251  1.0990
  305SOL     OW 1680   3.706   0.328   1.641  0.2580  0.4879 -0.1711
  305SOL    HW1 1681   3.720   0.410   1.594 -2.9827  0.7523 -0.9308
  305SOL    HW2 1682   3.733   0.346   1.731 -0.1643  2.3492 -0.3749
  306SOL     OW 1683   4.626   7.568   0.326 -0.0431  0.0557  0.5829
  306SOL    HW1 1684   4.680   7.533   0.254  0.1663  1.6118 -0.0747
  306SOL    HW2 1685   4.609   7.493   0.382  0.3377 -1.0840 -0.7597
  307SOL     OW 1686   5.710   6.602   0.561 -0.2719  0.4217 -0.0200
  307SOL    HW1 1687   5.635   6.604   0.502  0.8385 -2.3620 -1.7017
  307SOL    HW2 1688   5.674   6.571   0.645 -1.1737  0.1613 -0.4911
  308SOL     OW 1689   2.080   7.098   1.061 -0.5375 -0.5320  0.5469
  308SOL    HW1 1690   2.160   7.045   1.058 -0.5442 -0.6017  1.2436
  308SOL    HW2 1691   2.061   7.107   1.155 -0.5450  0.6951  0.4439
  309SOL     OW 1692   1.967   6.621   3.933  0.5780  0.8459  0.1826
  309SOL    HW1 1693   1.961   6.525   3.936  0.3015  0.8935  1.8179
  309SOL    HW2 1694   1.940   6.643   3.844 -0.4584 -0.5336  0.1134
  310SOL     OW 1695   3.175   7.432   0.736 -0.7152  0.2961 -0.7810
  310SOL    HW1 1696   3.155   7.514   0.780 -1.1836  0.0178 -0.4687
  310SOL    HW2 1697   3.097   7.413   0.684 -0.3867  0.3377 -1.2959
  311SOL     OW 1698   0.144   7.541   3.864 -0.1774  0.3853  0.7074
  311SOL    HW1 1699   0.101   7.460   3.836  0.7007  0.5415 -1.3056
  311SOL    HW2 1700   0.096   7.610   3.818  0.3338  0.8203  0.8215
  312SOL     OW 1701   1.369   5.706   1.557 -0.5596 -0.2686  0.0495
  312SOL    HW1 1702   1.353   5.799   1.571 -1.0827 -0.5249  1.3179
  312SOL    HW2 1703   1.294   5.676   1.505 -1.0423 -0.2273  0.7129
  313SOL     OW 1704   3.851   8.545   4.027 -0.6577 -0.1916 -0.4669
  313SOL    HW1 1705   3.926   8.503   3.985 -0.5106 -0.2803 -0.1172
  313SOL    HW2 1706   3.808   8.593   3.956  0.4003  0.8383 -0.4464
  314SOL     OW 1707   3.470   5.482   3.045 -0.6095 -0.0206 -0.2694
  314SOL    HW1 1708   3.519   5.532   3.110  0.7283 -0.5572 -0.8201
  314SOL    HW2 1709   3.535   5.423   3.007 -0.8836  1.4253 -3.3118
  315SOL     OW 1710   4.354   3.112   1.647  0.1292  0.1176 -0.4759
  315SOL    HW1 1711   4.365   3.206   1.636  1.1090  0.3203  1.6165
  315SOL    HW2 1712   4.387   3.095   1.736  1.2106 -2.3804 -1.2677
  316SOL     OW 1713   3.697   0.087   3.807 -0.5079 -0.6229  0.1949
  316SOL    HW1 1714   3.763   0.133   3.859 -0.0008 -0.1833 -0.8117
  316SOL    HW2 1715   3.727   0.095   3.717 -2.5798  0.6822 -0.4404
  317SOL     OW 1716   2.881   7.184   5.166  0.1517 -0.2280  0.2356
  317SOL    HW1 1717   2.868   7.164   5.258  0.5088  1.6692  0.7237
  317SOL    HW2 1718   2.972   7.160   5.148  0.4018  0.4177  0.6527
  318SOL     OW 1719   2.364   1.744   0.042 -0.1468  0.2219 -0.4138
  318SOL    HW1 1720   2.440   1.800   0.060  0.2409  0.0193 -1.3280
  318SOL    HW2 1721   2.402   1.658   0.024 -0.3941  0.5171 -2.6696
  319SOL     OW 1722   0.728   7.444   1.208 -0.3692  0.6857  0.1855
  319SOL    HW1 1723   0.648   7.392   1.201  0.8145 -1.0688 -1.2470
  319SOL    HW2 1724   0.763   7.423   1.294 -0.6308  0.1860  0.1728
  320SOL     OW 1725   6.002   3.650   0.316  0.2749 -0.0341  0.3721
  320SOL    HW1 1726   6.041   3.613   0.237  1.8092  1.1242  0.5480
  320SOL    HW2 1727   5.961   3.575   0.360  0.6635 -0.9481 -0.7886
  321SOL     OW 1728   8.142   2.157   0.201  0.6532 -0.3584  0.4578
  321SOL    HW1 1729   8.071   2.177   0.141  0.1790 -0.3827  1.0010
  321SOL    HW2 1730   8.210   2.221   0.181  0.7145 -0.7011 -0.4584
  322SOL     OW 1731   8.458   2.505   2.382  0.3965  0.0552  0.3586
  322SOL    HW1 1732   8.410   2.448   2.322  0.6637 -0.3347  0.5076
  322SOL    HW2 1733   8.545   2.465   2.388 -0.0025 -0.6668  1.9950
  323SOL     OW 1734   0.601   4.059   3.026  0.2035 -0.0966  0.0589
  323SOL    HW1 1735   0.590   4.136   3.082 -0.8034 -0.5881  0.5778
  323SOL    HW2 1736   0.622   4.095   2.940  0.3628  0.7319  0.4291
  324SOL     OW 1737   1.667   1.495   4.463  0.2936 -0.3686  0.1044
  324SOL    HW1 1738   1.687   1.450   4.545  2.0509  1.8677  1.0169
  324SOL    HW2 1739   1.714   1.446   4.396  0.1806 -1.2808  0.6785
  325SOL     OW 1740   2.258   6.358   4.298  0.2356  0.5102 -0.0853
  325SOL    HW1 1741   2.255   6.346   4.203 -2.0317 -0.7162  0.0852
  325SOL    HW2 1742   2.232   6.450   4.311  0.7441  0.7431 -0.6229
  326SOL     OW 1743   2.769   4.371   3.347  0.3553 -0.6112 -0.2761
  326SOL    HW1 1744   2.821   4.412   3.278 -1.0533  0.5892 -0.7041
  326SOL    HW2 1745   2.829   4.363   3.422  0.9555  1.5444 -0.4431
  327SOL     OW 1746   1.403   4.767   4.658  0.0730 -0.0083 -0.5753
  327SOL    HW1 1747   1.445   4.687   4.626 -2.3964 -1.8947  0.6060
  327SOL    HW2 1748   1.458   4.795   4.731  1.6885  0.2008 -1.7999
  328SOL     OW 1749   3.133   0.284   1.648  0.0171 -0.5653  0.5231
  328SOL    HW1 1750   3.092   0.201   1.621  1.1927 -0.4693 -1.8169
  328SOL    HW2 1751   3.166   0.267   1.736 -0.0360 -2.5082  0.2154
  329SOL     OW 1752   4.779   8.389   2.475 -0.9053  0.3389  0.1461
  329SOL    HW1 1753   4.850   8.338   2.514 -0.8382  1.5771  1.7667
  329SOL    HW2 1754   4.699   8.340   2.495 -0.5370 -1.3923 -2.2356
  330SOL     OW 1755   5.265   7.160   3.323 -0.0522 -0.2050 -0.5601
  330SOL    HW1 1756   5.331   7.166   3.391  0.1205  3.0291 -0.8462
  330SOL    HW2 1757   5.212   7.083   3.346  1.3062 -0.4603  1.9549
  331SOL     OW 1758   3.446   7.617   1.350 -0.3305 -0.4049  0.1779
  331SOL    HW1 1759   3.406   7.670   1.419  0.9209  0.5107  0.2270
  331SOL    HW2 1760   3.437   7.670   1.271 -1.6631 -1.4034 -0.3795
  332SOL     OW 1761   2.312   7.145   2.633 -0.5154 -0.7947 -0.4141
  332SOL    HW1 1762   2.256   7.211   2.672  0.6840 -0.0171  0.0688
  332SOL    HW2 1763   2.259   7.106   2.564 -1.0357  1.1907 -1.2144
  333SOL     OW 1764   1.952   0.182   3.099  0.1715 -0.2270  0.7754
  333SOL    HW1 1765   1.989   0.097   3.079  0.7200  0.2301 -0.2309
  333SOL    HW2 1766   1.858   0.172   3.083  0.4679 -0.1203 -1.4146
  334SOL     OW 1767   4.625   8.067   5.379 -0.0700  0.2051 -0.2331
  334SOL    HW1 1768   4.672   8.148   5.361 -0.0764  0.2760  0.0714
  334SOL    HW2 1769   4.533   8.093   5.385  0.0163  0.3124  0.7027
  335SOL     OW 1770   2.312   2.404   3.930  0.0446 -0.3716 -0.5174
  335SOL    HW1 1771   2.253   2.471   3.966 -1.4732 -1.7157 -0.3737
  335SOL    HW2 1772   2.368   2.452   3.870  0.8779  1.5120  1.5930
  336SOL     OW 1773   6.412   2.182   2.088 -0.0717  0.3427  0.0028
  336SOL    HW1 1774   6.456   2.097   2.092  1.5505  1.1878  0.7275
  336SOL    HW2 1775   6.452   2.227   2.014  0.4909  1.2092  0.8100
  337SOL     OW 1776   0.544   8.684   3.014  0.2758  0.2544 -0.0757
  337SOL    HW1 1777   0.481   8.697   2.942  0.0564  2.0223  0.4065
  337SOL    HW2 1778   0.491   8.689   3.093  1.0714  2.5466  0.3779
  338SOL     OW 1779   0.054   0.146   3.212 -0.2973  0.5480 -0.2199
  338SOL    HW1 1780   0.126   0.134   3.150 -1.2811  0.5805 -1.4116
  338SOL    HW2 1781  -0.017   0.094   3.175 -0.6933 -0.0293  1.2953
  339SOL     OW 1782   1.131   1.595   1.636 -0.0037 -0.1019  0.1348
  339SOL    HW1 1783   1.050   1.643   1.621  0.1447  0.1317  0.0650
  339SOL    HW2 1784   1.198   1.647   1.591  0.0119 -0.8774 -0.7542
  340SOL     OW 1785   4.501   1.813   4.315 -0.4303 -0.2424  0.2336
  340SOL    HW1 1786   4.431   1.774   4.368 -0.6284 -0.5713 -0.2600
  340SOL    HW2 1787   4.456   1.855   4.242 -0.0865 -0.9677 -0.4094
  341SOL     OW 1788   4.754   5.440   3.477 -0.1978 -0.5950  0.4190
  341SOL    HW1 1789   4.789   5.430   3.566  0.0690 -2.5098  0.1298
  341SOL    HW2 1790   4.830   5.462   3.424 -0.2782  0.0752  0.5715
  342SOL     OW 1791   3.421   7.666   4.049 -0.0829  0.0889 -0.4899
  342SOL    HW1 1792   3.374   7.750   4.049 -1.5051 -0.6492 -2.0668
  342SOL    HW2 1793   3.355   7.602   4.074  0.5761 -0.7652 -0.9146
  343SOL     OW 1794   0.482   8.391   3.534  0.0131 -0.3157 -0.0155
  343SOL    HW1 1795   0.483   8.445   3.613  0.8960  2.8465 -2.0270
  343SOL    HW2 1796   0.571   8.397   3.500 -0.4877 -1.1181 -1.5502
  344SOL     OW 1797   4.568   6.163   4.296  0.8826 -0.3570  0.0489
  344SOL    HW1 1798   4.596   6.077   4.265 -0.2579  0.1766 -2.7214
  344SOL    HW2 1799   4.476   6.168   4.272  0.7496  1.3988  0.8091
  345SOL     OW 1800   6.496   4.885   0.981 -0.2254  0.1067  0.4843
  345SOL    HW1 1801   6.557   4.813   0.995 -0.3757  0.2705  2.2634
  345SOL    HW2 1802   6.540   4.942   0.917  0.5965 -0.7530  0.2638
  346SOL     OW 1803   7.216   0.632   1.009  0.3080 -0.3367 -0.4058
  346SOL    HW1 1804   7.251   0.651   0.922  0.7750  0.3959 -0.0638
  346SOL    HW2 1805   7.283   0.576   1.049 -0.0162 -0.8697 -0.5913
  347SOL     OW 1806   4.718   6.058   5.742  0.0099 -0.4585 -0.3497
  347SOL    HW1 1807   4.797   6.111   5.736  0.3883 -1.1844 -3.0193
  347SOL    HW2 1808   4.646   6.119   5.724  0.2680 -0.4205 -1.2838
  348SOL     OW 1809   0.210   2.743   2.992 -0.4142 -0.4874  0.3222
  348SOL    HW1 1810   0.155   2.680   2.944 -0.7924  0.1299 -0.0694
  348SOL    HW2 1811   0.221   2.816   2.932  0.4972 -0.4166  0.5636
  349SOL     OW 1812   5.687   6.131   4.449 -0.1119  0.5613 -0.1525
  349SOL    HW1 1813   5.700   6.158   4.540 -1.7075 -2.7190  1.2196
  349SOL    HW2 1814   5.600   6.091   4.448  0.3269 -0.5452 -2.8401
  350SOL     OW 1815   1.679   5.684   4.589  0.3342  0.1174 -0.3380
  350SOL    HW1 1816   1.750   5.742   4.613  0.5645 -0.5575  0.6569
  350SOL    HW2 1817   1.604   5.742   4.574  1.1696  0.8639 -1.7950
  351SOL     OW 1818   0.330   8.528   1.933 -0.2409 -0.8018 -0.3367
  351SOL    HW1 1819   0.245   8.561   1.963  1.6094  2.0010  2.4344
  351SOL    HW2 1820   0.352   8.459   1.996 -0.3187 -1.3552 -0.9067
  352SOL     OW 1821   8.533   5.010   3.012  0.5425 -0.0088 -0.0308
  352SOL    HW1 1822   8.541   5.103   3.033  0.7047 -0.3566  1.5868
  352SOL    HW2 1823   8.608   4.992   2.956  0.7056  0.7532 -0.0726
  353SOL     OW 1824   0.867   1.608   3.049 -0.5204 -0.2801  0.0496
  353SOL    HW1 1825   0.920   1.529   3.061 -0.9162 -0.5844 -0.1940
  353SOL    HW2 1826   0.852   1.641   3.137  0.8832  0.3479  0.0761
  354SOL     OW 1827   5.902   0.868   1.842 -0.0741  0.6040 -0.2376
  354SOL    HW1 1828   5.854   0.882   1.923 -1.3600 -0.4336 -0.7911
  354SOL    HW2 1829   5.939   0.954   1.821 -0.0922  0.9854  1.1980
  355SOL     OW 1830   1.298   2.568   6.257 -0.2341  0.5893  0.0563
  355SOL    HW1 1831   1.371   2.626   6.235 -0.7508  1.3126  0.2195
  355SOL    HW2 1832   1.220   2.621   6.245 -0.6361  0.5492  2.1089
  356SOL     OW 1833   4.736   1.884   4.014 -0.5834 -0.0185 -0.1427
  356SOL    HW1 1834   4.679   1.807   4.018 -1.7335  0.7809 -0.6316
  356SOL    HW2 1835   4.766   1.888   3.923  1.0234 -0.9354  0.3001
  357SOL     OW 1836   0.739   3.070   3.100 -0.2988  0.1686  0.0821
  357SOL    HW1 1837   0.828   3.061   3.132 -0.6088 -1.4266  0.5653
  357SOL    HW2 1838   0.691   3.110   3.173 -0.2562 -0.2323  0.3352
  358SOL     OW 1839   3.179   3.214   1.316 -0.5162 -0.3898 -0.4522
  358SOL    HW1 1840   3.163   3.267   1.238  1.4484 -0.3252 -0.8533
  358SOL    HW2 1841   3.212   3.131   1.282 -1.7673 -1.2122  0.2543
  359SOL     OW 1842   8.509   8.669   2.139  0.5007  0.2247  0.2275
  359SOL    HW1 1843   8.569   8.744   2.136 -1.4608  1.8880 -0.0247
  359SOL    HW2 1844   8.425   8.707   2.166 -0.5223 -1.9455  0.2925
  360SOL     OW 1845   0.185   7.267   5.136 -0.4466 -0.1397  0.7170
  360SOL    HW1 1846   0.261   7.245   5.081 -0.1448  0.2984  0.9439
  360SOL    HW2 1847   0.181   7.197   5.201 -0.8913 -0.7362  0.0580
  361SOL     OW 1848   7.861   5.968   5.017 -0.1107 -0.5216 -0.2275
  361SOL    HW1 1849   7.943   5.971   4.968  0.6986  0.4067  1.1089
  361SOL    HW2 1850   7.793   5.968   4.950  0.9445  0.8232 -1.3589
  362SOL     OW 1851   4.027   3.000   5.981 -0.6135 -0.3022  0.0800
  362SOL    HW1 1852   3.939   3.005   6.019 -0.6452 -1.9741  0.3068
  362SOL    HW2 1853   4.017   2.943   5.905  0.0783  0.3999 -0.5539
  363SOL     OW 1854   8.772   0.103   6.093 -0.6162 -0.5208 -0.7363
  363SOL    HW1 1855   8.741   0.171   6.034 -1.4986  0.1435  0.4594
  363SOL    HW2 1856   8.736   0.126   6.178  1.7614 -0.6662  0.3968
  364SOL     OW 1857   7.882   1.872   2.855 -0.1827 -0.0980  0.7823
  364SOL    HW1 1858   7.899   1.963   2.877  0.8400 -0.7798  3.1069
  364SOL    HW2 1859   7.866   1.872   2.760  0.7661  2.3275  0.5686
  365SOL     OW 1860   4.792   3.955   2.803 -0.4116 -0.0736  0.0193
  365SOL    HW1 1861   4.858   3.955   2.733  0.4211  0.4948  0.7697
  365SOL    HW2 1862   4.720   3.904   2.768 -1.0377  2.1275 -2.1842
  366SOL     OW 1863   1.829   3.512   0.031  0.0443  0.2294 -0.3304
  366SOL    HW1 1864   1.838   3.419   0.054 -0.5978  0.1135 -0.5552
  366SOL    HW2 1865   1.918   3.546   0.040  0.4678 -0.6112 -1.1410
  367SOL     OW 1866   7.075   4.106   5.121  0.2298  0.0822  0.5875
  367SOL    HW1 1867   6.995   4.062   5.093  0.8756 -0.5602 -0.3205
  367SOL    HW2 1868   7.077   4.096   5.216 -1.2645  0.9843  0.7305
  368SOL     OW 1869   4.622   8.006   0.820 -0.0951 -0.2238 -0.4467
  368SOL    HW1 1870   4.548   8.050   0.776  0.3158  1.1260  0.1519
  368SOL    HW2 1871   4.699   8.035   0.771  0.2038 -0.0766  0.1036
  369SOL     OW 1872   3.829   0.242   5.327  0.0315 -0.0990  0.1417
  369SOL    HW1 1873   3.852   0.265   5.417 -0.0434 -0.1990  0.1866
  369SOL    HW2 1874   3.901   0.187   5.297  0.1923  0.1606  0.0464
  370SOL     OW 1875   2.514   5.655   0.626  0.0151 -0.0560 -0.0103
  370SOL    HW1 1876   2.533   5.565   0.651 -1.4282 -1.0656 -2.2366
  370SOL    HW2 1877   2.537   5.659   0.533  0.5240  2.0367  0.1642
  371SOL     OW 1878   3.505   2.485   3.097 -0.3814  0.1536 -0.1042
  371SOL    HW1 1879   3.415   2.492   3.131 -0.5482 -1.4796 -0.1297
  371SOL    HW2 1880   3.495   2.441   3.013  0.4627 -0.2041 -0.0205
  372SOL     OW 1881   7.210   8.005   1.594 -0.1746 -0.2483 -0.1478
  372SOL    HW1 1882   7.305   8.006   1.608  0.3619 -2.2252 -2.8970
  372SOL    HW2 1883   7.195   8.076   1.532 -0.5122  0.0295  0.2459
  373SOL     OW 1884   8.605   5.196   4.392 -0.3913 -0.3807 -0.3841
  373SOL    HW1 1885   8.554   5.247   4.455  0.2572 -1.3909  1.0280
  373SOL    HW2 1886   8.559   5.112   4.387  0.3219 -0.7937 -0.1736
  374SOL     OW 1887   5.576   7.977   2.693 -0.1026 -0.7701  0.3369
  374SOL    HW1 1888   5.628   8.003   2.616 -0.9362 -0.4359 -0.1173
  374SOL    HW2 1889   5.604   8.037   2.762  0.0275 -0.5110  0.0617
  375SOL     OW 1890   1.453   2.711   1.473  0.3600  0.0602  0.3166
  375SOL    HW1 1891   1.372   2.660   1.467 -0.9958  1.8569  2.0483
  375SOL    HW2 1892   1.466   2.724   1.567  2.2293  0.4881  0.0294
  376SOL     OW 1893   5.876   3.709   1.806  0.3079 -0.0327  0.4266
  376SOL    HW1 1894   5.870   3.614   1.818  1.2988 -0.0435  0.9000
  376SOL    HW2 1895   5.919   3.719   1.721  0.0698  0.0045  0.3075
  377SOL     OW 1896   6.177   3.273   2.049 -0.2616  0.1168  0.1979
  377SOL    HW1 1897   6.130   3.309   1.974  0.8228 -0.6887 -0.9171
  377SOL    HW2 1898   6.237   3.209   2.011 -0.9022 -1.6158  1.9388
  378SOL     OW 1899   4.326   1.873   0.499 -0.5986  0.3953  0.5202
  378SOL    HW1 1900   4.304   1.780   0.493 -0.8411  0.3686  1.5769
  378SOL    HW2 1901   4.315   1.906   0.410 -3.2276  0.0094  0.6159
  379SOL     OW 1902   2.322   8.763   3.932  0.2228  0.6233  0.0081
  379SOL    HW1 1903   2.232   8.735   3.943 -0.4981  2.9904  0.7449
  379SOL    HW2 1904   2.327   8.795   3.842  0.7844 -0.8541 -0.5226
  380SOL     OW 1905   7.424   6.389   5.003 -0.4681  0.0429 -0.2546
  380SOL    HW1 1906   7.445   6.411   4.912 -1.9975  0.0645 -0.6273
  380SOL    HW2 1907   7.489   6.323   5.027 -1.2385 -1.4639 -2.0470
  381SOL     OW 1908   2.728   1.831   5.648 -0.5001  0.6077 -0.0160
  381SOL    HW1 1909   2.684   1.914   5.626  1.5953  1.9033  0.4366
  381SOL    HW2 1910   2.815   1.839   5.609 -0.2972 -1.4996 -0.1179
  382SOL     OW 1911   1.465   5.333   2.915  0.6465  0.7504  0.3353
  382SOL    HW1 1912   1.501   5.416   2.884  1.2493 -0.3168 -2.0790
  382SOL    HW2 1913   1.542   5.278   2.931  0.2684 -0.3605 -1.3133
  383SOL     OW 1914   2.201   6.801   5.384 -0.6767 -0.1050  0.5070
  383SOL    HW1 1915   2.291   6.803   5.416 -0.6262 -1.1323  0.4590
  383SOL    HW2 1916   2.150   6.842   5.455 -0.2591 -0.1455  0.8346
  384SOL     OW 1917   6.079   1.951   2.406  0.1277  0.6368  0.3490
  384SOL    HW1 1918   6.070   1.860   2.433  1.0737  0.1353 -0.8962
  384SOL    HW2 1919   6.002   1.969   2.354  0.2989  0.3002 -0.0256
  385SOL     OW 1920   1.144   5.969   4.646  0.0876 -0.0802 -0.3911
  385SOL    HW1 1921   1.081   6.014   4.702  1.0886 -1.0098  1.5737
  385SOL    HW2 1922   1.090   5.916   4.588 -0.9658 -0.3487  0.7889
  386SOL     OW 1923   0.371   4.986   0.501  0.5608  0.4462 -0.2758
  386SOL    HW1 1924   0.297   4.931   0.473  0.4794  1.4954 -2.3276
  386SOL    HW2 1925   0.359   5.068   0.453  0.6161  2.3744  2.7332
  387SOL     OW 1926   3.674   1.456   5.780  0.3168  0.0054 -0.3491
  387SOL    HW1 1927   3.675   1.361   5.769  0.3357  0.0073 -0.3641
  387SOL    HW2 1928   3.747   1.474   5.840  1.9383  0.2524 -2.3044
  388SOL     OW 1929   7.747   4.902   1.716  0.3270  0.7003  0.1439
  388SOL    HW1 1930   7.732   4.873   1.627 -0.6509 -1.1666  0.8571
  388SOL    HW2 1931   7.686   4.850   1.769  2.0179  0.5271  2.0572
  389SOL     OW 1932   6.952   4.186   1.810 -0.3443 -0.4438 -0.1209
  389SOL    HW1 1933   6.972   4.142   1.728  1.3316  0.1518 -0.0658
  389SOL    HW2 1934   6.870   4.146   1.839 -0.6722 -1.0700 -1.7749
  390SOL     OW 1935   7.692   6.240   3.410  0.4373 -0.3644  0.1552
  390SOL    HW1 1936   7.713   6.253   3.317  0.8378  0.9474  0.4082
  390SOL    HW2 1937   7.777   6.230   3.452  0.2492 -1.0882  0.3715
  391SOL     OW 1938   8.219   6.039   4.041 -0.1611 -0.0106 -0.1494
  391SOL    HW1 1939   8.189   6.069   3.955  0.6041  1.3546  0.0291
  391SOL    HW2 1940   8.307   6.076   4.051  0.4032 -1.4467  0.5833
  392SOL     OW 1941   4.398   7.260   2.038 -0.6626 -0.0161  0.0796
  392SOL    HW1 1942   4.461   7.314   2.085 -1.0370 -0.2680  0.8780
  392SOL    HW2 1943   4.356   7.207   2.105 -1.5105 -0.0784 -0.4820
  393SOL     OW 1944   8.721   8.208   1.608  0.2125 -0.1332 -0.3614
  393SOL    HW1 1945   8.663   8.268   1.560  0.4015  0.1070 -0.2898
  393SOL    HW2 1946   8.805   8.252   1.610  0.7052 -0.9846 -1.4316
  394SOL     OW 1947   5.141   4.696   0.758  0.1895 -0.2627  0.1611
  394SOL    HW1 1948   5.232   4.667   0.745  0.7012  1.0831  0.5854
  394SOL    HW2 1949   5.117   4.661   0.844 -0.6844 -2.9518 -1.0685
  395SOL     OW 1950   5.275   1.839   1.048 -0.2879 -0.0554 -0.1512
  395SOL    HW1 1951   5.278   1.838   1.144 -1.4487  0.7208 -0.0852
  395SOL    HW2 1952   5.353   1.791   1.021  0.2970  0.1034  1.1801
  396SOL     OW 1953   6.784   2.427   2.004  0.3977  0.8786 -0.2925
  396SOL    HW1 1954   6.815   2.517   2.006  0.7262  0.7569  1.1211
  396SOL    HW2 1955   6.753   2.410   2.093  0.9472 -0.6067 -0.3564
  397SOL     OW 1956   1.432   6.239   0.565 -0.4679 -0.7493 -0.0736
  397SOL    HW1 1957   1.446   6.233   0.659  0.0451 -1.2779 -0.1803
  397SOL    HW2 1958   1.338   6.227   0.554 -0.5899 -0.2775  0.4010
  398SOL     OW 1959   1.803   1.334   3.980  0.8928  0.3092 -0.1913
  398SOL    HW1 1960   1.737   1.306   3.917 -0.6277 -0.0291  1.4826
  398SOL    HW2 1961   1.828   1.422   3.952 -1.3774  1.0503 -0.0479
  399SOL     OW 1962   1.913   8.835   0.204 -0.3820 -0.0575 -0.0714
  399SOL    HW1 1963   1.984   8.829   0.268 -1.1811 -1.3925  0.7485
  399SOL    HW2 1964   1.936   8.771   0.137 -0.9476 -0.7493  0.3738
  400SOL     OW 1965   5.321   2.766   4.853  0.6366  0.1616  0.1294
  400SOL    HW1 1966   5.402   2.815   4.837  0.6911  0.4225  1.1432
  400SOL    HW2 1967   5.338   2.718   4.934 -0.8951  1.7703  1.4929
  401SOL     OW 1968   1.862   6.946   4.206  1.2009 -0.1181  1.1312
  401SOL    HW1 1969   1.909   6.975   4.128  0.7854 -0.6579  0.6643
  401SOL    HW2 1970   1.844   6.853   4.189  1.7031 -0.4139  2.1726
  402SOL     OW 1971   5.945   0.265   1.401  0.0708 -0.1805  0.1489
  402SOL    HW1 1972   5.948   0.211   1.322  1.6233 -0.5200  0.4069
  402SOL    HW2 1973   6.036   0.293   1.415 -0.4469  1.2245  0.8984
  403SOL     OW 1974   6.472   7.006   3.591  0.1599 -0.4441  0.3582
  403SOL    HW1 1975   6.460   7.085   3.643 -0.3322 -1.7110  2.2692
  403SOL    HW2 1976   6.388   6.960   3.598  0.3599 -1.0498 -0.9052
  404SOL     OW 1977   5.957   0.278   3.081  0.5556  0.7315  0.2970
  404SOL    HW1 1978   5.970   0.347   3.146  1.4955  0.4438  0.4381
  404SOL    HW2 1979   5.881   0.229   3.112  1.4123  0.1591  1.5911
  405SOL     OW 1980   1.136   2.600   4.867 -0.1398 -0.0066  0.0796
  405SOL    HW1 1981   1.198   2.652   4.918  0.2544  0.0440 -0.4512
  405SOL    HW2 1982   1.062   2.586   4.927  1.9057 -3.3338  2.2183
  406SOL     OW 1983   6.920   4.841   4.072 -0.5204  0.3212 -0.5894
  406SOL    HW1 1984   7.013   4.858   4.083 -0.2053  0.0797 -2.5535
  406SOL    HW2 1985   6.903   4.855   3.979 -2.3148 -0.2720 -0.4008
  407SOL     OW 1986   5.752   6.769   4.070 -0.0560 -0.0498  0.4129
  407SOL    HW1 1987   5.833   6.818   4.085  0.9806 -1.3205 -0.7443
  407SOL    HW2 1988   5.717   6.804   3.989  1.0996 -1.6334 -0.8436
  408SOL     OW 1989   4.164   1.416   1.197  0.0613  0.1335 -0.1258
  408SOL    HW1 1990   4.221   1.346   1.228 -0.9912 -0.2581  1.0386
  408SOL    HW2 1991   4.109   1.437   1.273 -0.7384  1.1033 -0.9426
  409SOL     OW 1992   5.730   1.919   4.503 -0.1275 -0.3438  0.2044
  409SOL    HW1 1993   5.750   1.865   4.426 -1.0779 -0.2394 -0.1204
  409SOL    HW2 1994   5.766   1.869   4.577  3.2140  0.7735 -0.4955
  410SOL     OW 1995   3.780   5.121   4.970 -0.1851  0.0729  1.0378
  410SOL    HW1 1996   3.731   5.191   5.015 -0.3050  1.0021 -0.4886
  410SOL    HW2 1997   3.848   5.097   5.032  0.6236  2.4089  1.1687
  411SOL     OW 1998   3.981   3.652   4.479  0.1634  0.0973 -0.0601
  411SOL    HW1 1999   3.954   3.724   4.536  1.3523  0.9231 -0.4983
  411SOL    HW2 2000   4.047   3.605   4.530  0.6680  0.3801 -0.4407
  412SOL     OW 2001   2.115   5.380   4.965 -0.6108  0.2663 -0.5414
  412SOL    HW1 2002   2.040   5.430   4.932 -1.2124  0.1659  0.5834
  412SOL    HW2 2003   2.127   5.413   5.054 -1.8009 -2.3472  0.7075
  413SOL     OW 2004   8.246   6.096   0.380 -0.2150  0.3573 -0.1081
  413SOL    HW1 2005   8.305   6.030   0.343 -0.8079 -1.3525  1.7824
  413SOL    HW2 2006   8.185   6.116   0.310  0.3177 -0.7027 -0.9010
  414SOL     OW 2007   5.409   4.657   0.633  0.2216  0.4821  0.3729
  414SOL    HW1 2008   5.496   4.667   0.673 -0.1669  0.0564  1.3576
  414SOL    HW2 2009   5.402   4.563   0.615 -0.7659  0.1891  2.0730
  415SOL     OW 2010   4.914   7.908   2.479 -0.1415 -0.3333 -0.4215
  415SOL    HW1 2011   4.869   7.927   2.561 -0.6182  1.3330 -1.0113
  415SOL    HW2 2012   4.915   7.813   2.472 -0.7470 -0.4705  1.1504
  416SOL     OW 2013   4.578   5.772   4.056 -0.4601  0.0434  0.3083
  416SOL    HW1 2014   4.534   5.699   4.098  1.0185 -2.0731 -1.5768
  416SOL    HW2 2015   4.589   5.837   4.125 -2.5905 -1.1194  1.8536
  417SOL     OW 2016   7.780   7.387   3.017  0.1362 -0.0189  0.5307
  417SOL    HW1 2017   7.804   7.426   2.933  0.6598 -1.6051 -0.0875
  417SOL    HW2 2018   7.862   7.355   3.054 -0.1722  0.1264  1.3703
  418SOL     OW 2019   7.851   2.316   4.799 -0.2398  0.0699  0.4686
  418SOL    HW1 2020   7.791   2.322   4.874 -1.5987  0.1636 -0.5819
  418SOL    HW2 2021   7.849   2.224   4.774 -1.7166  0.4173 -0.9022
  419SOL     OW 2022   4.501   5.364   4.108  0.0847 -0.1314  0.3509
  419SOL    HW1 2023   4.425   5.405   4.149 -0.4812 -2.5968  2.0130
  419SOL    HW2 2024   4.569   5.432   4.111 -1.8914  2.0727 -1.0043
  420SOL     OW 2025   8.570   4.526   6.157  0.4614  0.2689  0.1759
  420SOL    HW1 2026   8.647   4.528   6.099  0.1683  0.8182 -0.1966
  420SOL    HW2 2027   8.607   4.511   6.244  1.0387  0.9930  0.0665
  421SOL     OW 2028   5.871   7.700   3.997  0.1988  0.1449 -0.6494
  421SOL    HW1 2029   5.817   7.744   3.932  1.4387  3.0796  0.1661
  421SOL    HW2 2030   5.839   7.731   4.081  2.6532  1.5411 -0.1198
  422SOL     OW 2031   5.444   5.190   3.578 -0.7515  0.4852 -0.3696
  422SOL    HW1 2032   5.382   5.129   3.617  1.3030 -1.1638  0.5231
  422SOL    HW2 2033   5.472   5.246   3.650  0.0325  0.0879 -0.3491
  423SOL     OW 2034   4.856   4.191   4.909  0.1691 -0.2208 -0.0035
  423SOL    HW1 2035   4.869   4.190   5.004  1.5515 -2.5275 -0.1382
  423SOL    HW2 2036   4.890   4.275   4.880 -2.9921  1.8852  1.7704
  424SOL     OW 2037   0.068   2.258   2.111  0.6576  0.1352  0.2727
  424SOL    HW1 2038  -0.015   2.304   2.096  0.7824 -0.2200 -1.8159
  424SOL    HW2 2039   0.135   2.326   2.100  0.6873  0.2837  1.3012
  425SOL     OW 2040   1.175   0.770   0.929  0.0860  0.2827  0.0425
  425SOL    HW1 2041   1.258   0.787   0.884  0.7807  0.3017  1.2964
  425SOL    HW2 2042   1.117   0.735   0.861  1.5552 -1.0663 -0.5443
  426SOL     OW 2043   8.478   6.174   1.016 -0.2935  0.0575  0.5199
  426SOL    HW1 2044   8.526   6.204   0.939  0.6198 -0.9106  0.6818
  426SOL    HW2 2045   8.545   6.131   1.070 -1.2718 -1.0025  0.9220
  427SOL     OW 2046   5.513   6.156   3.095  0.0096  0.7478 -0.5562
  427SOL    HW1 2047   5.438   6.137   3.151 -0.1429 -1.9869 -1.5732
  427SOL    HW2 2048   5.477   6.212   3.026 -1.0629 -0.3384 -0.9009
  428SOL     OW 2049   4.758   5.259   5.208 -0.3410  0.0395 -0.4272
  428SOL    HW1 2050   4.748   5.221   5.295  1.3589  2.5151  0.9852
  428SOL    HW2 2051   4.669   5.269   5.175 -0.9339 -2.6477  0.1686
  429SOL     OW 2052   0.086   2.754   4.386 -0.3409  0.1000 -0.5423
  429SOL    HW1 2053   0.128   2.674   4.418 -0.5317  0.1099 -0.2621
  429SOL    HW2 2054   0.111   2.822   4.448 -2.6444 -0.3639  1.0129
  430SOL     OW 2055   7.372   5.514   4.438 -0.5229  0.3671  0.0730
  430SOL    HW1 2056   7.290   5.471   4.462 -1.6356  2.0640 -0.5297
  430SOL    HW2 2057   7.346   5.592   4.389  1.4447  1.1493  0.1469
  431SOL     OW 2058   1.005   6.544   0.676 -0.0303 -0.3111 -0.3519
  431SOL    HW1 2059   0.956   6.589   0.744  0.6426  0.6035 -0.4552
  431SOL    HW2 2060   1.014   6.609   0.606 -0.3584 -1.0983 -1.1539
  432SOL     OW 2061   1.394   4.223   6.009  0.5770  0.1564 -0.1566
  432SOL    HW1 2062   1.395   4.313   6.039 -0.9947  0.0947  0.1606
  432SOL    HW2 2063   1.417   4.229   5.916 -1.7600  1.1761 -0.7364
  433SOL     OW 2064   0.635   6.331   5.438 -0.3515  0.4013 -0.1302
  433SOL    HW1 2065   0.591   6.257   5.479 -0.8057  0.6824 -0.1085
  433SOL    HW2 2066   0.729   6.311   5.448 -0.4619 -0.4811 -0.6869
  434SOL     OW 2067   0.984   0.092   4.900 -0.3001  0.2756 -0.0999
  434SOL    HW1 2068   0.967   0.178   4.863 -1.1472  0.0330 -0.3038
  434SOL    HW2 2069   1.078   0.079   4.890 -0.2620  0.9214 -0.6240
  435SOL     OW 2070   5.898   7.411   4.607  0.4179  0.2880 -0.0341
  435SOL    HW1 2071   5.847   7.442   4.532  0.2782 -0.1306 -0.1158
  435SOL    HW2 2072   5.941   7.331   4.576  0.2374  0.0274  0.3714
  436SOL     OW 2073   6.640   4.410   4.762  0.0330 -0.6812 -0.0347
  436SOL    HW1 2074   6.716   4.377   4.811  1.0610  0.3186 -0.9025
  436SOL    HW2 2075   6.606   4.333   4.717  0.9170 -1.0322 -0.1317
  437SOL     OW 2076   0.903   1.845   1.994  0.5021 -0.1381  0.2206
  437SOL    HW1 2077   0.848   1.767   1.997 -0.0794  0.2277 -0.5961
  437SOL    HW2 2078   0.920   1.865   2.086  0.4335 -1.0623  0.4446
  438SOL     OW 2079   8.664   4.331   1.677 -0.6734  0.4676 -0.4217
  438SOL    HW1 2080   8.658   4.421   1.709  1.5688  1.8328 -3.3628
  438SOL    HW2 2081   8.722   4.288   1.740 -3.0389  0.4364  1.9537
  439SOL     OW 2082   0.285   2.027   2.882  0.1695 -0.6084 -0.1047
  439SOL    HW1 2083   0.346   2.042   2.809  2.4804 -2.0355  1.3743
  439SOL    HW2 2084   0.273   2.113   2.922  0.1169 -0.0710 -1.2581
  440SOL     OW 2085   5.552   3.652   2.040  0.8320  0.0224  0.2153
  440SOL    HW1 2086   5.499   3.624   1.966 -0.3341  0.5449  0.8366
  440SOL    HW2 2087   5.601   3.573   2.065  0.2647 -0.5002 -0.2951
  441SOL     OW 2088   3.136   3.281   0.111  0.6408 -0.0976  0.0984
  441SOL    HW1 2089   3.092   3.197   0.109  0.1342  0.1323 -2.7826
  441SOL    HW2 2090   3.229   3.259   0.114  0.4989 -0.7366 -0.0412
  442SOL     OW 2091   0.736   5.035   2.474 -0.2180 -0.0363 -0.0562
  442SOL    HW1 2092   0.737   4.940   2.474 -1.3899 -0.1190 -2.2624
  442SOL    HW2 2093   0.654   5.059   2.515  0.6143  0.1133  1.6068
  443SOL     OW 2094   7.765   1.053   1.283  0.6328  0.4201  0.2956
  443SOL    HW1 2095   7.763   1.144   1.313 -0.9215  0.2029  0.9535
  443SOL    HW2 2096   7.835   1.013   1.335  0.6835  1.0066  0.6984
  444SOL     OW 2097   4.088   7.670   2.473 -0.9515  0.9310  0.5429
  444SOL    HW1 2098   4.179   7.698   2.459 -1.1156  0.5044 -1.7818
  444SOL    HW2 2099   4.095   7.576   2.493 -0.9482 -0.0236 -3.1880
  445SOL     OW 2100   7.691   3.656   2.922 -0.2115  0.1015  0.2844
  445SOL    HW1 2101   7.702   3.647   3.016 -1.4469  0.3279  0.4720
  445SOL    HW2 2102   7.693   3.567   2.888  3.3311  0.1196  0.0767
  446SOL     OW 2103   3.912   6.508   3.789  0.0823  0.2515 -0.2996
  446SOL    HW1 2104   3.915   6.552   3.704  0.4335  1.1803  0.1719
  446SOL    HW2 2105   3.990   6.453   3.790  1.7360  2.4657  0.5436
  447SOL     OW 2106   5.422   7.185   5.389  0.1154 -0.4089  0.5445
  447SOL    HW1 2107   5.446   7.118   5.453 -0.8984 -1.0302  0.2855
  447SOL    HW2 2108   5.432   7.143   5.304 -1.2845 -0.5009  0.4105
  448SOL     OW 2109   3.670   5.813   2.231 -0.1653 -0.1122 -0.3901
  448SOL    HW1 2110   3.714   5.801   2.316  0.6398  1.4962 -0.5191
  448SOL    HW2 2111   3.579   5.792   2.248  0.2809 -1.4856  0.4441
  449SOL     OW 2112   8.259   8.018   1.075 -0.2036  0.0515  0.0923
  449SOL    HW1 2113   8.196   8.089   1.089  0.5756  0.5161  1.4441
  449SOL    HW2 2114   8.292   8.033   0.987  0.9765  2.2559  0.8483
  450SOL     OW 2115   4.513   3.362   0.276 -0.2274 -0.3110 -0.2543
  450SOL    HW1 2116   4.517   3.341   0.183  0.6107  0.4793 -0.4204
  450SOL    HW2 2117   4.480   3.283   0.318 -2.0174 -0.1962 -1.3777
  451SOL     OW 2118   3.883   1.365   0.497 -0.1717  0.2380 -0.0996
  451SOL    HW1 2119   3.972   1.353   0.461 -0.3298 -0.2189 -0.3533
  451SOL    HW2 2120   3.896   1.369   0.591 -0.0514 -1.8054  0.0279
  452SOL     OW 2121   0.947   7.264   4.556 -0.2207 -0.1176  0.8603
  452SOL    HW1 2122   1.015   7.206   4.591 -2.1211 -1.9332  1.7491
  452SOL    HW2 2123   0.942   7.241   4.463  0.8702  0.5928  0.6043
  453SOL     OW 2124   2.144   6.017   5.932  0.6971 -0.4064  0.0304
  453SOL    HW1 2125   2.106   6.054   6.012 -0.3737 -0.2655 -0.5319
  453SOL    HW2 2126   2.205   5.950   5.964  0.7312  0.0563  0.9817
  454SOL     OW 2127   7.142   4.333   1.666 -0.2532 -0.0700 -0.2280
  454SOL    HW1 2128   7.101   4.280   1.734 -0.4302 -1.3018 -1.2438
  454SOL    HW2 2129   7.130   4.423   1.695  1.1862 -0.5737  2.2065
  455SOL     OW 2130   5.075   0.496   1.119 -0.0686  0.1253 -0.4924
  455SOL    HW1 2131   5.025   0.479   1.199  0.5061  0.1892 -0.1102
  455SOL    HW2 2132   5.014   0.478   1.048 -0.5362 -0.1007 -0.0416
  456SOL     OW 2133   5.503   7.630   2.083 -0.3518  0.1191 -0.1166
  456SOL    HW1 2134   5.515   7.548   2.130 -0.5325 -0.3749 -0.9165
  456SOL    HW2 2135   5.579   7.683   2.108 -0.4249 -0.1334  0.6943
  457SOL     OW 2136   6.792   4.044   3.311  0.2994  0.6345  0.2127
  457SOL    HW1 2137   6.715   4.071   3.261  0.5619  0.9083 -0.0470
  457SOL    HW2 2138   6.784   3.949   3.318 -0.3548  0.7160  0.6751
  458SOL     OW 2139   4.185   7.176   6.107 -0.3897 -0.5333  0.1249
  458SOL    HW1 2140   4.221   7.088   6.123  0.3304 -0.7813 -2.4463
  458SOL    HW2 2141   4.113   7.162   6.047  0.6597  0.7103 -1.5097
  459SOL     OW 2142   6.529   1.190   5.241 -0.0813 -0.2776  0.1823
  459SOL    HW1 2143   6.522   1.285   5.234 -0.0937  0.0386  3.2991
  459SOL    HW2 2144   6.489   1.169   5.325  2.7497 -2.6713  1.0822
  460SOL     OW 2145   1.132   6.492   3.381 -0.4771  0.3362  0.1439
  460SOL    HW1 2146   1.077   6.571   3.383  0.2572  0.8506  1.1283
  460SOL    HW2 2147   1.214   6.520   3.342 -0.9696 -0.5030 -1.5923
  461SOL     OW 2148   7.976   5.167   0.535 -0.4043 -0.0802 -0.1860
  461SOL    HW1 2149   7.959   5.097   0.598  1.7962 -1.1807 -0.6847
  461SOL    HW2 2150   7.959   5.127   0.450  0.4813  0.0872 -0.4539
  462SOL     OW 2151   5.310   5.477   1.566  0.2998 -0.0236 -0.7518
  462SOL    HW1 2152   5.237   5.475   1.504  0.0434 -0.5492 -0.4425
  462SOL    HW2 2153   5.320   5.386   1.593  1.1584  0.0229 -0.8868
  463SOL     OW 2154   5.865   3.101   2.667 -0.4057 -0.4984  0.0829
  463SOL    HW1 2155   5.818   3.131   2.590 -0.0052 -0.8958 -0.3224
  463SOL    HW2 2156   5.940   3.160   2.674  0.4163 -1.4112 -0.7509
  464SOL     OW 2157   8.063   8.586   2.528  0.3469 -0.5388  0.0835
  464SOL    HW1 2158   8.112   8.628   2.457 -0.9636  2.0468  0.6000
  464SOL    HW2 2159   8.118   8.597   2.605  0.1377 -0.0462  0.1616
  465SOL     OW 2160   7.772   4.112   1.155  0.5835  0.2301 -0.3618
  465SOL    HW1 2161   7.733   4.132   1.071  1.4984 -0.9267 -1.0982
  465SOL    HW2 2162   7.836   4.182   1.169 -0.5765  1.2367  0.0962
  466SOL     OW 2163   2.417   3.467   3.323 -0.1949 -0.2299  0.4157
  466SOL    HW1 2164   2.339   3.411   3.319 -0.5117  0.1890  0.6858
  466SOL    HW2 2165   2.456   3.448   3.409 -0.2552 -0.0955  0.4720
  467SOL     OW 2166   0.456   6.350   1.891 -0.5304  0.7133  0.3143
  467SOL    HW1 2167   0.413   6.340   1.806 -3.3578  3.7601  1.1665
  467SOL    HW2 2168   0.539   6.394   1.871  0.4731 -1.6238 -1.0516
  468SOL     OW 2169   0.670   3.593   0.921  0.0387  0.2717  0.0405
  468SOL    HW1 2170   0.755   3.548   0.925 -1.0411 -2.1473 -1.3887
  468SOL    HW2 2171   0.683   3.663   0.857  0.8390 -0.4911 -0.6680
  469SOL     OW 2172   4.227   2.280   5.847  0.3100  0.6910  0.0593
  469SOL    HW1 2173   4.223   2.261   5.941  0.6934  2.7516  0.5383
  469SOL    HW2 2174   4.161   2.222   5.808  3.0126 -3.4125  0.9191
  470SOL     OW 2175   8.071   0.379   5.582 -0.1102 -0.2697 -0.4486
  470SOL    HW1 2176   8.103   0.411   5.497 -0.0992 -0.1786 -0.4105
  470SOL    HW2 2177   8.133   0.311   5.607  0.3926  0.3098 -0.0942
  471SOL     OW 2178   2.550   7.783   4.261  0.4318  0.4007 -0.4325
  471SOL    HW1 2179   2.483   7.834   4.306  2.0668  1.3764  0.9723
  471SOL    HW2 2180   2.592   7.845   4.201 -0.2423 -0.3445 -1.7332
  472SOL     OW 2181   3.755   3.198   0.420 -0.6145  0.3871 -0.1602
  472SOL    HW1 2182   3.671   3.225   0.458 -0.8416  1.7731 -1.5404
  472SOL    HW2 2183   3.734   3.176   0.329  0.1187 -1.7012  0.1129
  473SOL     OW 2184   4.198   5.541   0.330  0.0652  0.7104  0.0414
  473SOL    HW1 2185   4.206   5.625   0.375 -0.5727  1.0172 -0.4056
  473SOL    HW2 2186   4.107   5.514   0.346  0.8744 -1.0614  2.1937
  474SOL     OW 2187   5.345   8.786   1.163 -0.1441  0.0635 -0.3106
  474SOL    HW1 2188   5.305   8.725   1.100 -2.3524  0.0903  0.9541
  474SOL    HW2 2189   5.395   8.847   1.109 -0.6831 -0.8296 -1.8900
  475SOL     OW 2190   8.760   8.505   2.427 -0.2567 -0.1660 -0.0968
  475SOL    HW1 2191   8.803   8.497   2.342  0.4045 -0.1997  0.2370
  475SOL    HW2 2192   8.825   8.548   2.483 -0.3457 -0.9703  0.6396
  476SOL     OW 2193   8.521   1.080   3.800  0.0118  0.3157 -0.4806
  476SOL    HW1 2194   8.523   1.164   3.846 -1.4401  0.5109 -0.7475
  476SOL    HW2 2195   8.532   1.015   3.870  1.1353  0.7058 -0.2722
  477SOL     OW 2196   6.359   1.994   5.071 -0.4993  0.1110 -0.3205
  477SOL    HW1 2197   6.390   1.909   5.040  0.2999  0.5402 -0.7061
  477SOL    HW2 2198   6.437   2.050   5.072 -1.1498  1.0473 -0.7641
  478SOL     OW 2199   5.046   4.644   1.244 -0.0328  0.2358  0.0761
  478SOL    HW1 2200   5.059   4.722   1.190  0.2207 -0.7904 -1.4220
  478SOL    HW2 2201   5.131   4.626   1.283  0.1785  0.1060 -0.4385
  479SOL     OW 2202   4.615   1.048   4.304 -0.0774  0.9592  0.0991
  479SOL    HW1 2203   4.640   0.974   4.248  1.1990  2.2270 -1.1020
  479SOL    HW2 2204   4.638   1.125   4.253 -0.6499  2.2039  1.6362
  480SOL     OW 2205   7.876   6.390   3.117  0.3634  0.0065  0.5763
  480SOL    HW1 2206   7.790   6.353   3.138 -0.9474  2.6574  0.3007
  480SOL    HW2 2207   7.885   6.465   3.177  3.7957 -1.7518  2.5718
  481SOL     OW 2208   0.404   4.336   4.947 -0.0614 -0.5560  0.1106
  481SOL    HW1 2209   0.436   4.287   5.023  1.2936 -0.7805 -0.5609
  481SOL    HW2 2210   0.457   4.416   4.947 -2.4848  1.1867  1.4075
  482SOL     OW 2211   7.302   4.708   4.655  0.1707  0.4054  0.2562
  482SOL    HW1 2212   7.360   4.667   4.592  0.9879 -0.5144  1.5490
  482SOL    HW2 2213   7.268   4.635   4.707  1.0758  1.2535  2.1394
  483SOL     OW 2214   6.761   5.792   5.989  0.5393 -0.0594 -0.2305
  483SOL    HW1 2215   6.822   5.748   5.930  0.7336  1.0679 -0.8928
  483SOL    HW2 2216   6.675   5.756   5.965  0.7323 -0.3214 -0.5368
  484SOL     OW 2217   3.995   2.341   2.256 -0.0701 -0.2638  0.5412
  484SOL    HW1 2218   3.926   2.338   2.323  0.5795 -0.9682  1.1907
  484SOL    HW2 2219   4.057   2.273   2.281 -0.5922 -1.6740 -1.6630
  485SOL     OW 2220   1.183   3.452   1.950 -0.5773  0.4606 -0.9151
  485SOL    HW1 2221   1.275   3.476   1.944 -0.0822 -1.3656 -1.3892
  485SOL    HW2 2222   1.176   3.403   2.033 -1.3478  1.4144 -0.3932
  486SOL     OW 2223   2.906   6.746   4.471 -0.2986  0.2900  0.0276
  486SOL    HW1 2224   2.879   6.745   4.380  1.5240 -0.1151 -0.5548
  486SOL    HW2 2225   2.990   6.792   4.471 -0.0634 -0.0769  1.4435
  487SOL     OW 2226   8.644   2.320   5.428  0.4511  0.0955  0.2768
  487SOL    HW1 2227   8.708   2.377   5.386  0.3448  0.7289  0.9594
  487SOL    HW2 2228   8.561   2.341   5.385  0.5081  0.0252  0.1267
  488SOL     OW 2229   2.088   8.814   5.998 -0.0427  0.4129 -0.0451
  488SOL    HW1 2230   2.021   8.843   6.060  2.1566  0.1145  2.6945
  488SOL    HW2 2231   2.109   8.724   6.026  1.1454  0.3242 -1.1091
  489SOL     OW 2232   1.400   5.737   3.632 -0.4148 -0.6983  0.0500
  489SOL    HW1 2233   1.463   5.784   3.577 -1.6966  0.5473 -0.3953
  489SOL    HW2 2234   1.327   5.717   3.573 -0.5858 -1.8547  0.6339
  490SOL     OW 2235   5.623   3.060   4.846  0.1942  0.1567  0.2107
  490SOL    HW1 2236   5.609   3.137   4.791 -0.6991 -0.6381 -0.7152
  490SOL    HW2 2237   5.697   3.084   4.902 -1.0709  2.2917  1.0819
  491SOL     OW 2238   1.127   7.083   5.492  0.0936 -0.0987 -0.0180
  491SOL    HW1 2239   1.222   7.092   5.500  0.1299 -1.0363  0.7680
  491SOL    HW2 2240   1.103   7.019   5.559 -1.1297  0.3123 -0.0394
  492SOL     OW 2241   2.273   1.504   5.037  0.0194  0.1588 -0.0698
  492SOL    HW1 2242   2.194   1.471   4.995  0.5007 -0.4637 -0.4979
  492SOL    HW2 2243   2.245   1.586   5.079 -1.3792 -1.1147  1.6336
  493SOL     OW 2244   2.435   5.541   6.051  0.0206  0.0599  0.0241
  493SOL    HW1 2245   2.439   5.526   6.146 -1.3981 -1.0764 -0.0681
  493SOL    HW2 2246   2.519   5.509   6.018  0.9695  1.4214  0.9835
  494SOL     OW 2247   0.615   5.740   1.134 -0.1107  0.2773  0.2934
  494SOL    HW1 2248   0.527   5.702   1.141  1.2752 -3.0209  1.7664
  494SOL    HW2 2249   0.650   5.702   1.054  1.0739 -1.0858  1.4229
  495SOL     OW 2250   1.504   7.739   3.088  0.3869 -0.1706 -0.4897
  495SOL    HW1 2251   1.534   7.817   3.040 -2.7665  1.4300 -0.1274
  495SOL    HW2 2252   1.511   7.668   3.025 -0.0836  1.1472 -2.0954
  496SOL     OW 2253   4.276   0.447   2.420  0.0218  0.4335 -0.3158
  496SOL    HW1 2254   4.266   0.392   2.497  0.4369  1.2131  0.3115
  496SOL    HW2 2255   4.201   0.426   2.365 -1.1442  0.9779  1.0015
  497SOL     OW 2256   4.235   1.984   0.217  0.1785 -0.2967  0.0736
  497SOL    HW1 2257   4.212   2.005   0.126  0.2281 -0.0835  0.1115
  497SOL    HW2 2258   4.273   2.064   0.252  0.1016 -0.3602  0.3044
  498SOL     OW 2259   5.912   2.819   2.554 -0.2429  0.1161 -0.3048
  498SOL    HW1 2260   5.968   2.893   2.578  0.5357 -0.8163  0.8700
  498SOL    HW2 2261   5.835   2.859   2.514  0.4798  1.5175 -0.3635
  499SOL     OW 2262   6.314   3.470   0.763 -0.5541  0.0445 -0.1650
  499SOL    HW1 2263   6.346   3.561   0.761  2.3610 -0.8325  0.7865
  499SOL    HW2 2264   6.265   3.463   0.845 -0.4587  0.6661 -0.0503
  500SOL     OW 2265   3.838   6.290   4.406 -0.1097 -0.5629 -0.2926
  500SOL    HW1 2266   3.904   6.234   4.366 -1.2247 -0.9172 -1.7791
  500SOL    HW2 2267   3.839   6.370   4.353 -1.1297 -0.7515 -0.6406
  501SOL     OW 2268   2.835   0.076   4.943  0.6965  0.0936  0.0061
  501SOL    HW1 2269   2.875   0.027   4.871  1.1614  1.9483 -1.0699
  501SOL    HW2 2270   2.782   0.142   4.900  0.1647  0.6066  1.3968
  502SOL     OW 2271   8.245   5.231   0.574  0.5875 -0.1237  0.2209
  502SOL    HW1 2272   8.151   5.218   0.566  0.8132 -1.9180  0.2278
  502SOL    HW2 2273   8.264   5.302   0.512 -0.8820  0.9658  0.9546
  503SOL     OW 2274   5.183   8.125   1.442 -0.2910  0.1975 -0.2482
  503SOL    HW1 2275   5.248   8.137   1.373 -0.2648  0.9354 -0.0941
  503SOL    HW2 2276   5.117   8.192   1.425  0.1395  0.9392  0.9486
  504SOL     OW 2277   6.946   6.220   1.282 -0.2261 -0.2496 -0.0272
  504SOL    HW1 2278   6.993   6.252   1.359  0.2984 -1.6597  0.2673
  504SOL    HW2 2279   7.015   6.189   1.222 -0.5538  1.7761 -1.5585
  505SOL     OW 2280   0.227   1.516   3.462 -0.3764 -0.0100 -0.0154
  505SOL    HW1 2281   0.150   1.542   3.514 -1.3926 -1.9331 -0.4809
  505SOL    HW2 2282   0.254   1.432   3.499  1.0520  0.2676 -0.3667
  506SOL     OW 2283   3.894   4.999   4.746 -0.3133  0.5784  0.2157
  506SOL    HW1 2284   3.899   5.045   4.830 -1.1170 -0.0540  0.6145
  506SOL    HW2 2285   3.907   4.907   4.767  2.8009  0.6681 -0.7457
  507SOL     OW 2286   4.142   2.005   2.589 -0.5117 -0.1616  0.0086
  507SOL    HW1 2287   4.125   1.982   2.680  0.6373  0.4685  0.3998
  507SOL    HW2 2288   4.235   1.985   2.576 -0.3081  1.1014 -0.5979
  508SOL     OW 2289   1.802   8.216   1.157 -0.4491  0.6059 -0.3504
  508SOL    HW1 2290   1.717   8.252   1.133 -1.6331  0.0576  2.6211
  508SOL    HW2 2291   1.838   8.279   1.219 -0.7676 -1.3039  1.8767
  509SOL     OW 2292   8.164   7.908   2.299 -0.2974  0.0594 -0.1206
  509SOL    HW1 2293   8.206   7.985   2.260 -1.2867 -0.1067 -1.5886
  509SOL    HW2 2294   8.178   7.838   2.235 -1.5269 -0.3552  0.0383
  510SOL     OW 2295   8.175   6.230   4.334 -0.0193  0.1187  0.0595
  510SOL    HW1 2296   8.140   6.141   4.334  0.4530 -0.1056  1.9297
  510SOL    HW2 2297   8.112   6.281   4.384  0.0764  0.6905 -0.3943
  511SOL     OW 2298   1.766   8.250   1.553 -0.0625 -0.3637 -0.3371
  511SOL    HW1 2299   1.844   8.270   1.501  0.7994  0.4347  1.2016
  511SOL    HW2 2300   1.715   8.192   1.497  1.5778 -0.8376 -1.4277
  512SOL     OW 2301   4.417   1.470   4.527  0.1508  0.0058  0.9631
  512SOL    HW1 2302   4.501   1.443   4.564 -0.8775  0.8434  4.2021
  512SOL    HW2 2303   4.354   1.406   4.560 -0.9065  0.9972  0.9532
  513SOL     OW 2304   6.535   0.386   1.625 -0.1306  0.2246 -0.1734
  513SOL    HW1 2305   6.519   0.453   1.691  1.2536  0.1800  0.2442
  513SOL    HW2 2306   6.624   0.406   1.593 -0.5997 -0.0301 -1.6924
  514SOL     OW 2307   7.151   1.337   3.893  0.1333  0.3141 -0.3227
  514SOL    HW1 2308   7.132   1.426   3.865 -0.8153  0.2039 -0.0841
  514SOL    HW2 2309   7.181   1.346   3.984 -0.3890  0.3627 -0.1503
  515SOL     OW 2310   1.159   2.528   3.230 -0.4007 -0.4103 -0.5131
  515SOL    HW1 2311   1.151   2.432   3.225  0.5870 -0.4662 -1.2559
  515SOL    HW2 2312   1.253   2.544   3.238 -0.6055  0.4889  0.2845
  516SOL     OW 2313   3.414   4.163   2.010 -0.0158  0.3061 -0.1103
  516SOL    HW1 2314   3.372   4.156   1.925 -0.5749  1.7142  0.0325
  516SOL    HW2 2315   3.383   4.086   2.059 -2.1938  1.1262 -0.1195
  517SOL     OW 2316   1.863   4.914   2.448 -0.2409  0.1199  0.0236
  517SOL    HW1 2317   1.897   4.835   2.407 -0.8852  0.6443 -1.5862
  517SOL    HW2 2318   1.780   4.887   2.488 -1.6917  0.3897 -2.5536
  518SOL     OW 2319   6.929   1.765   0.587  0.7578  0.2427  0.0788
  518SOL    HW1 2320   6.869   1.775   0.514  0.3100  0.2312  0.4369
  518SOL    HW2 2321   7.016   1.781   0.550  0.5325  0.2796 -0.4390
  519SOL     OW 2322   7.585   3.831   3.252 -0.2493 -0.0944  0.8247
  519SOL    HW1 2323   7.538   3.847   3.170 -0.2852 -0.2483  0.8134
  519SOL    HW2 2324   7.528   3.770   3.300  1.0911 -2.3679 -0.2709
  520SOL     OW 2325   3.654   8.183   2.984  0.0933  0.1606 -0.3546
  520SOL    HW1 2326   3.695   8.245   2.925 -1.0581 -0.4044 -1.8259
  520SOL    HW2 2327   3.681   8.211   3.071  1.1928  1.5114 -1.0868
  521SOL     OW 2328   4.771   5.269   2.993  0.4890 -0.0298 -0.4438
  521SOL    HW1 2329   4.680   5.253   2.969  0.9016 -0.1365 -2.0058
  521SOL    HW2 2330   4.790   5.201   3.059 -0.8362  0.6452  0.6951
  522SOL     OW 2331   7.162   2.555   3.316  0.3354 -0.3534  0.8928
  522SOL    HW1 2332   7.175   2.531   3.225 -1.0921 -0.5832  0.7383
  522SOL    HW2 2333   7.161   2.651   3.316  0.1871 -0.3559  0.6539
  523SOL     OW 2334   3.767   2.801   3.329  0.1905  0.2622  0.1988
  523SOL    HW1 2335   3.745   2.720   3.375  1.7720 -0.2041  0.2139
  523SOL    HW2 2336   3.754   2.870   3.393  1.0927 -0.2486  0.9599
  524SOL     OW 2337   3.844   4.453   0.783 -0.3487  0.0906  0.5008
  524SOL    HW1 2338   3.780   4.517   0.752  0.7183  0.5016 -0.9210
  524SOL    HW2 2339   3.837   4.458   0.879 -0.5217  2.0993  0.4336
  525SOL     OW 2340   8.489   4.117   1.589 -0.2060  0.5664 -0.2492
  525SOL    HW1 2341   8.496   4.059   1.664  1.0480  1.2332  0.1833
  525SOL    HW2 2342   8.562   4.178   1.599 -0.5305  1.2095 -1.5489
  526SOL     OW 2343   5.460   8.138   4.476 -0.0061  0.3626 -0.3235
  526SOL    HW1 2344   5.413   8.058   4.451  0.0280  0.6192 -1.2631
  526SOL    HW2 2345   5.549   8.125   4.442 -0.2621  1.1962 -1.3688
  527SOL     OW 2346   0.693   3.224   5.092  0.0280  0.2251  0.2440
  527SOL    HW1 2347   0.630   3.174   5.144  1.0838 -1.8227 -0.3445
  527SOL    HW2 2348   0.734   3.159   5.035  2.2810  1.5817  0.2077
  528SOL     OW 2349   6.878   2.679   1.967 -0.3596  0.0080  0.0918
  528SOL    HW1 2350   6.956   2.721   1.930 -0.6254 -0.4239 -1.0113
  528SOL    HW2 2351   6.811   2.689   1.899 -0.7377 -1.2292  0.2560
  529SOL     OW 2352   8.098   6.850   5.164 -0.0954  0.0251 -0.1307
  529SOL    HW1 2353   8.153   6.928   5.162  0.6768 -0.5050  0.1101
  529SOL    HW2 2354   8.159   6.777   5.175 -0.7995 -0.6235 -0.4004
  530SOL     OW 2355   3.255   3.900   5.830  0.0373 -0.3540 -0.4065
  530SOL    HW1 2356   3.194   3.958   5.877 -0.1981 -1.3278  0.5271
  530SOL    HW2 2357   3.265   3.825   5.888 -0.3641 -1.6763 -1.9932
  531SOL     OW 2358   5.641   7.313   1.678 -0.2861 -0.3403 -0.5497
  531SOL    HW1 2359   5.645   7.407   1.696 -0.8686 -0.7215  1.9696
  531SOL    HW2 2360   5.732   7.285   1.675 -0.0543 -0.2422  2.5266
  532SOL     OW 2361   1.142   8.257   2.957  0.0170 -0.1031 -0.2500
  532SOL    HW1 2362   1.213   8.215   2.909  1.2110  0.3553  1.0559
  532SOL    HW2 2363   1.064   8.206   2.934  0.8056 -0.8159 -1.4580
  533SOL     OW 2364   6.129   0.603   3.427  0.4486 -0.2739  0.2124
  533SOL    HW1 2365   6.053   0.545   3.433  0.0646  0.0918 -0.8299
  533SOL    HW2 2366   6.190   0.569   3.493 -0.2823 -1.0722  0.5075
  534SOL     OW 2367   7.218   3.263   1.589 -0.0689 -0.4211  0.2540
  534SOL    HW1 2368   7.179   3.249   1.676 -1.1643 -1.2807 -0.3401
  534SOL    HW2 2369   7.301   3.217   1.593  0.4579  0.5679  1.2235
  535SOL     OW 2370   4.077   2.744   0.551  0.3070  0.4728  0.2641
  535SOL    HW1 2371   4.018   2.807   0.509 -0.1304 -0.2085 -0.1545
  535SOL    HW2 2372   4.088   2.675   0.486  0.9118  0.1921  0.6601
  536SOL     OW 2373   0.352   3.654   0.793  0.1986 -0.3442  0.6710
  536SOL    HW1 2374   0.335   3.581   0.853 -1.8416 -1.4338 -1.1110
  536SOL    HW2 2375   0.437   3.634   0.753  0.4633 -0.8106  1.4435
  537SOL     OW 2376   1.982   6.893   0.831 -0.1209  0.1997 -0.0597
  537SOL    HW1 2377   1.979   6.805   0.793  1.4085 -0.7941  1.9567
  537SOL    HW2 2378   2.051   6.938   0.781  0.9895 -0.6746  0.6341
  538SOL     OW 2379   4.086   7.053   0.394 -0.0796 -0.3310 -0.6907
  538SOL    HW1 2380   4.117   7.111   0.324 -2.1049 -0.3268 -1.6569
  538SOL    HW2 2381   4.057   7.112   0.463 -0.2100 -0.2635 -0.8030
  539SOL     OW 2382   4.296   3.774   2.083  0.3973 -0.4160 -0.1411
  539SOL    HW1 2383   4.206   3.800   2.064 -0.3710 -2.7196 -0.0179
  539SOL    HW2 2384   4.317   3.709   2.016  2.0191  0.1473 -0.2143
  540SOL     OW 2385   2.879   1.723   4.694  0.1156 -0.2709  0.0585
  540SOL    HW1 2386   2.923   1.670   4.627 -0.1831 -0.2343 -0.1678
  540SOL    HW2 2387   2.948   1.743   4.758  0.2959 -0.6883 -0.0037
  541SOL     OW 2388   6.824   3.198   1.759 -0.0815  0.3009  0.1764
  541SOL    HW1 2389   6.747   3.148   1.786  0.0411  0.3043  0.5412
  541SOL    HW2 2390   6.893   3.132   1.747  0.6448  0.5308  2.6177
  542SOL     OW 2391   6.019   6.602   5.693  0.2099 -0.3109 -0.3352
  542SOL    HW1 2392   5.966   6.590   5.772 -0.7847  1.8812 -0.5773
  542SOL    HW2 2393   6.042   6.695   5.694  1.1537 -0.4836 -2.0392
  543SOL     OW 2394   1.882   1.403   2.912  0.4086 -0.1503 -0.0980
  543SOL    HW1 2395   1.818   1.473   2.903  0.9594  0.5853  1.3607
  543SOL    HW2 2396   1.924   1.399   2.826 -0.5321  0.4003 -0.6063
  544SOL     OW 2397   4.733   2.050   1.133 -0.2435 -0.3102  0.1592
  544SOL    HW1 2398   4.664   2.054   1.200 -0.6603  0.3904 -0.2973
  544SOL    HW2 2399   4.713   1.971   1.083  0.1175 -0.8822  0.9012
  545SOL     OW 2400   0.625   2.957   2.115  0.5690  0.1385 -0.1994
  545SOL    HW1 2401   0.590   2.966   2.203  0.7103 -0.2700 -0.0982
  545SOL    HW2 2402   0.575   2.886   2.076  1.5014 -0.6840  0.0661
  546SOL     OW 2403   0.188   2.948   2.216 -0.4419 -0.0797  0.0251
  546SOL    HW1 2404   0.238   2.926   2.294 -0.5058  0.1689  0.1367
  546SOL    HW2 2405   0.246   3.006   2.166 -0.8430  0.6788  0.4334
  547SOL     OW 2406   8.771   3.880   2.595 -0.3815  0.3082  0.5740
  547SOL    HW1 2407   8.817   3.918   2.521  1.0694  0.1234  1.3446
  547SOL    HW2 2408   8.701   3.943   2.615  1.8692  2.6389  1.7459
  548SOL     OW 2409   5.196   6.160   2.287  0.3312  0.0192 -0.2411
  548SOL    HW1 2410   5.235   6.108   2.357  1.8726 -0.3868 -1.3631
  548SOL    HW2 2411   5.214   6.251   2.312 -2.0676  0.1026  1.5475
  549SOL     OW 2412   5.066   0.170   3.123 -0.2228  0.2636 -0.3612
  549SOL    HW1 2413   4.975   0.184   3.097 -0.2106 -0.6830 -0.9606
  549SOL    HW2 2414   5.112   0.154   3.041  0.7565  2.0426 -0.2063
  550SOL     OW 2415   4.422   2.000   1.003  0.1332  0.3135  0.0317
  550SOL    HW1 2416   4.421   2.053   0.923 -0.9822 -0.0440 -0.2061
  550SOL    HW2 2417   4.493   1.937   0.988  0.7486  1.0304 -0.1441
  551SOL     OW 2418   1.166   2.619   5.835 -0.6521 -0.2163 -0.3617
  551SOL    HW1 2419   1.101   2.663   5.780  0.0916  1.3630 -0.0600
  551SOL    HW2 2420   1.195   2.687   5.896  1.4178 -0.7829 -0.6207
  552SOL     OW 2421   1.458   6.873   0.174 -0.3442 -0.0861  0.4273
  552SOL    HW1 2422   1.381   6.921   0.206 -0.9173 -0.0026 -0.9875
  552SOL    HW2 2423   1.530   6.935   0.185 -1.0875  1.2111 -1.4526
  553SOL     OW 2424   3.716   5.004   6.002  0.1823  0.3247 -0.3824
  553SOL    HW1 2425   3.635   4.985   6.050 -1.0315  0.1510 -2.4036
  553SOL    HW2 2426   3.771   4.928   6.016 -0.2640  0.1428  0.4593
  554SOL     OW 2427   3.297   6.214   2.294  0.2786  0.1428  0.1353
  554SOL    HW1 2428   3.385   6.196   2.259 -0.4925 -0.7797 -1.4131
  554SOL    HW2 2429   3.306   6.298   2.339  2.4883 -0.9790  2.0311
  555SOL     OW 2430   0.826   0.175   1.417 -0.7144  0.2732 -0.1513
  555SOL    HW1 2431   0.879   0.221   1.483 -1.3919  0.7811  0.0443
  555SOL    HW2 2432   0.770   0.242   1.380  0.1239  0.1289 -1.7507
  556SOL     OW 2433   8.108   4.478   4.342 -0.3474  0.1192  0.2830
  556SOL    HW1 2434   8.109   4.388   4.374 -0.2674  0.4733  1.3074
  556SOL    HW2 2435   8.198   4.495   4.316 -0.3467 -0.0699  0.1562
  557SOL     OW 2436   3.253   1.871   3.393  0.1454 -0.3401  0.0480
  557SOL    HW1 2437   3.278   1.869   3.485  1.8167 -0.7272 -0.3859
  557SOL    HW2 2438   3.159   1.889   3.394  0.4662  1.6686  1.7790
  558SOL     OW 2439   0.469   2.722   3.598 -0.0064 -0.1566  0.2255
  558SOL    HW1 2440   0.453   2.777   3.522  0.2320  0.7690  0.8155
  558SOL    HW2 2441   0.562   2.735   3.618 -0.4626  1.1626  1.7920
  559SOL     OW 2442   4.295   0.003   0.153 -0.2611 -0.0856 -0.5635
  559SOL    HW1 2443   4.271   0.031   0.241  0.0276 -1.6494  0.0505
  559SOL    HW2 2444   4.384   0.037   0.140 -0.3194  0.1831 -0.2726
  560SOL     OW 2445   2.693   6.204   0.716 -0.1554  0.4554 -0.6484
  560SOL    HW1 2446   2.640   6.126   0.733  0.0107  0.5383  0.3162
  560SOL    HW2 2447   2.628   6.273   0.702 -0.3219  0.5073  0.2890
  561SOL     OW 2448   2.507   4.283   3.842  0.4091  0.0385  0.2807
  561SOL    HW1 2449   2.541   4.210   3.790  0.3478 -0.7006  1.2523
  561SOL    HW2 2450   2.570   4.354   3.827 -0.1592  0.2005 -1.6072
  562SOL     OW 2451   1.862   0.575   1.351  0.2071  0.1654  0.1466
  562SOL    HW1 2452   1.901   0.647   1.301  2.3866 -0.5072  0.7258
  562SOL    HW2 2453   1.933   0.547   1.410 -0.5973 -2.3464  0.0225
  563SOL     OW 2454   0.264   3.396   4.178  0.8150  0.1316 -0.6583
  563SOL    HW1 2455   0.252   3.355   4.092  0.2745 -0.7888 -0.1648
  563SOL    HW2 2456   0.273   3.321   4.238  0.8998  0.7632  0.1256
  564SOL     OW 2457   8.171   2.916   3.423 -0.0189  1.1992 -0.1336
  564SOL    HW1 2458   8.093   2.861   3.425  0.5850  0.3080 -0.3058
  564SOL    HW2 2459   8.166   2.968   3.503 -0.6176  0.9155  0.0241
  565SOL     OW 2460   2.919   2.917   4.705  0.2448 -0.4140 -0.0466
  565SOL    HW1 2461   2.868   2.868   4.640 -2.0737  0.3506  1.0908
  565SOL    HW2 2462   2.901   3.009   4.684 -0.7616 -0.1550  1.7916
  566SOL     OW 2463   6.803   2.488   0.178 -0.4119  0.4479 -0.0906
  566SOL    HW1 2464   6.863   2.469   0.106 -1.0529  1.9379 -1.0719
  566SOL    HW2 2465   6.839   2.439   0.252  1.2913  0.2882 -0.9582
  567SOL     OW 2466   4.373   0.127   3.971  0.3876 -0.7844  0.2197
  567SOL    HW1 2467   4.401   0.199   4.028 -3.3268  0.3985  0.8079
  567SOL    HW2 2468   4.358   0.054   4.032 -2.1352  0.0269  0.6631
  568SOL     OW 2469   4.200   5.982   3.089 -0.2046  0.0254 -0.3236
  568SOL    HW1 2470   4.191   5.939   3.174 -2.2725 -1.0989 -1.0570
  568SOL    HW2 2471   4.116   6.024   3.074  0.6996  1.6500 -1.1003
  569SOL     OW 2472   8.155   0.377   2.348  0.4745 -0.5122  0.7814
  569SOL    HW1 2473   8.163   0.452   2.289 -2.5922  0.1661  1.1040
  569SOL    HW2 2474   8.167   0.414   2.435  0.3744 -0.6650  0.8590
  570SOL     OW 2475   1.633   2.235   4.974 -0.0038 -0.2673  0.2268
  570SOL    HW1 2476   1.678   2.284   5.043 -0.0288  2.1407 -1.3411
  570SOL    HW2 2477   1.677   2.150   4.972 -0.3050 -0.5862  3.4279
  571SOL     OW 2478   6.873   5.178   2.038 -0.1042  0.8212 -0.5154
  571SOL    HW1 2479   6.818   5.110   2.076  2.4328 -0.7367  0.6796
  571SOL    HW2 2480   6.936   5.198   2.107  1.4131  1.7954 -2.1013
  572SOL     OW 2481   8.478   4.891   3.248  0.2090 -0.4518  0.7587
  572SOL    HW1 2482   8.495   4.797   3.238  2.2881 -0.3272  2.2750
  572SOL    HW2 2483   8.499   4.928   3.162  1.1666 -1.1863  0.6552
  573SOL     OW 2484   0.343   3.365   0.378 -0.1964 -0.4660 -0.5088
  573SOL    HW1 2485   0.308   3.428   0.315 -0.1825 -0.0473 -0.1064
  573SOL    HW2 2486   0.372   3.291   0.325  0.9843  0.4057 -1.1133
  574SOL     OW 2487   3.629   6.837   3.652 -0.0797 -0.0977  0.4394
  574SOL    HW1 2488   3.690   6.823   3.724  0.3910 -1.0617 -0.1171
  574SOL    HW2 2489   3.595   6.749   3.633  0.4488 -0.0021 -1.0526
  575SOL     OW 2490   3.949   4.257   2.975  0.2859  0.0128  0.3447
  575SOL    HW1 2491   3.855   4.238   2.978  0.0135  1.2277  0.0602
  575SOL    HW2 2492   3.971   4.278   3.066  0.3091 -0.4153  0.4366
  576SOL     OW 2493   0.094   6.035   3.826 -0.4971 -0.2949 -0.1147
  576SOL    HW1 2494   0.050   5.949   3.824  1.7599 -1.5068 -1.3988
  576SOL    HW2 2495   0.172   6.020   3.879  0.8975  0.4225 -1.8717
  577SOL     OW 2496   2.363   7.862   3.069  0.4283  0.7071 -0.4538
  577SOL    HW1 2497   2.387   7.875   3.160  0.5258 -0.3311 -0.3210
  577SOL    HW2 2498   2.447   7.852   3.024  0.3821  1.2449 -0.6756
  578SOL     OW 2499   7.929   5.721   1.889 -1.0532  0.5507  0.3306
  578SOL    HW1 2500   7.991   5.710   1.817  0.4584 -2.0968  1.8870
  578SOL    HW2 2501   7.908   5.815   1.888  3.4588  1.8185  0.0013
  579SOL     OW 2502   1.586   4.153   4.398  0.3071  0.3983 -0.1941
  579SOL    HW1 2503   1.640   4.083   4.362  0.0120  0.1593 -0.1794
  579SOL    HW2 2504   1.498   4.134   4.366 -0.2113 -0.5032  1.5923
  580SOL     OW 2505   2.846   2.475   6.211  0.1790  0.0713  0.0149
  580SOL    HW1 2506   2.871   2.482   6.303 -0.7744  2.4987  0.1635
  580SOL    HW2 2507   2.882   2.553   6.170 -2.0877  0.7115 -0.9434
  581SOL     OW 2508   6.261   3.901   4.671 -0.4641 -0.2289  0.1884
  581SOL    HW1 2509   6.296   3.969   4.615 -0.7280 -1.3354 -1.4010
  581SOL    HW2 2510   6.191   3.861   4.619  1.3096 -3.3491 -0.0703
  582SOL     OW 2511   1.880   8.545   2.704  0.2737  0.3586 -0.4675
  582SOL    HW1 2512   1.951   8.511   2.650 -1.2829  0.0094 -2.3943
  582SOL    HW2 2513   1.850   8.623   2.658 -0.0108  1.0434  0.8264
  583SOL     OW 2514   4.147   6.124   4.421  0.0285 -0.0753 -0.1602
  583SOL    HW1 2515   4.225   6.127   4.476 -0.5990  1.2207  0.7075
  583SOL    HW2 2516   4.177   6.158   4.336  0.4089  0.4528  0.1779
  584SOL     OW 2517   8.631   6.990   2.078 -0.1271 -0.7248 -0.2835
  584SOL    HW1 2518   8.549   7.033   2.101 -0.1117 -0.3537 -0.8904
  584SOL    HW2 2519   8.606   6.899   2.062 -0.5106 -0.5169 -0.9118
  585SOL     OW 2520   3.887   4.012   0.146  0.0108  0.3728  0.3828
  585SOL    HW1 2521   3.963   4.068   0.132 -1.2663  2.1335  0.0389
  585SOL    HW2 2522   3.827   4.066   0.199 -0.9139 -1.0292  0.8277
  586SOL     OW 2523   5.078   0.061   4.916 -0.4891  0.1730  0.1244
  586SOL    HW1 2524   5.166   0.094   4.933 -0.8035  2.1379 -1.5727
  586SOL    HW2 2525   5.020   0.133   4.941 -1.4843 -0.3880 -0.4796
  587SOL     OW 2526   4.812   3.572   3.781  0.1603  0.1757 -0.2567
  587SOL    HW1 2527   4.751   3.559   3.709  0.8735  2.1794 -1.3148
  587SOL    HW2 2528   4.758   3.607   3.852 -0.2936 -0.2899 -0.3687
  588SOL     OW 2529   7.011   0.797   0.661  0.4741 -0.4451 -0.6409
  588SOL    HW1 2530   6.959   0.838   0.592  1.0440 -0.3088 -0.9962
  588SOL    HW2 2531   6.949   0.782   0.732 -0.5745 -2.4199 -1.8847
  589SOL     OW 2532   5.736   0.962   5.959  1.0036  0.3991  0.2392
  589SOL    HW1 2533   5.701   0.879   5.993 -1.0033  1.2693  0.4257
  589SOL    HW2 2534   5.707   0.964   5.868 -0.4766  1.6553  0.7075
  590SOL     OW 2535   6.980   2.186   1.777 -0.4248  0.2330  0.6287
  590SOL    HW1 2536   7.001   2.211   1.687 -0.9467 -0.7663  0.2139
  590SOL    HW2 2537   6.938   2.263   1.815  1.7268  1.4443  0.7263
  591SOL     OW 2538   8.499   0.906   3.164  0.1274 -0.1390  0.0246
  591SOL    HW1 2539   8.422   0.860   3.132  0.6245 -0.5658 -0.5657
  591SOL    HW2 2540   8.467   0.994   3.187 -1.0750 -1.0796  2.2643
  592SOL     OW 2541   3.543   4.988   3.878 -0.9829 -0.3964 -0.2397
  592SOL    HW1 2542   3.501   5.038   3.949  0.4654  0.4227  0.0793
  592SOL    HW2 2543   3.567   5.054   3.813 -1.9452 -1.0983 -1.3503
  593SOL     OW 2544   0.236   8.507   3.473  0.4532  0.0751 -0.0426
  593SOL    HW1 2545   0.325   8.479   3.492  0.7507 -0.4941 -1.9932
  593SOL    HW2 2546   0.181   8.441   3.513  0.7863  1.1187  2.3162
  594SOL     OW 2547   6.551   3.111   3.678 -0.2368  0.1351  0.4261
  594SOL    HW1 2548   6.479   3.118   3.741  0.4426  1.0335  1.1478
  594SOL    HW2 2549   6.547   3.021   3.647 -2.5857  0.5553 -0.7040
  595SOL     OW 2550   7.945   1.197   0.410 -0.3417 -0.2316  0.6602
  595SOL    HW1 2551   7.891   1.266   0.448  1.9418  1.3355  1.2675
  595SOL    HW2 2552   7.891   1.118   0.416 -2.0143  0.9608  2.4425
  596SOL     OW 2553   6.028   1.172   2.858  0.5834  0.1679  1.1447
  596SOL    HW1 2554   6.031   1.092   2.910 -0.6237 -0.5840  0.1267
  596SOL    HW2 2555   6.015   1.142   2.768  0.2156  1.5052  0.7216
  597SOL     OW 2556   2.837   8.317   4.452 -0.7526 -0.0364  0.5586
  597SOL    HW1 2557   2.798   8.244   4.500 -0.7457 -0.7895 -0.5470
  597SOL    HW2 2558   2.764   8.376   4.433 -1.1560 -0.8160 -0.3919
  598SOL     OW 2559   1.490   1.858   1.636 -0.0075  0.1073 -0.8178
  598SOL    HW1 2560   1.480   1.946   1.672  0.8765  0.2258 -0.8211
  598SOL    HW2 2561   1.503   1.872   1.542 -2.2579 -0.1986 -1.2182
  599SOL     OW 2562   4.826   1.394   2.676  0.2759  0.0332 -0.3358
  599SOL    HW1 2563   4.858   1.311   2.641 -0.1807  0.0812 -0.8825
  599SOL    HW2 2564   4.733   1.395   2.655  0.0991  0.3086  0.4211
  600SOL     OW 2565   6.203   8.064   4.365 -0.8243  0.1513 -0.0345
  600SOL    HW1 2566   6.283   8.014   4.382 -0.7736  0.0025 -0.6862
  600SOL    HW2 2567   6.203   8.133   4.432 -0.1107  0.1998 -0.0711
  601SOL     OW 2568   7.069   7.114   3.195 -0.5904  0.4249 -0.2396
  601SOL    HW1 2569   7.138   7.112   3.129 -1.8782  1.2685 -1.7108
  601SOL    HW2 2570   7.057   7.208   3.213 -0.7849  0.2396  0.6197
  602SOL     OW 2571   7.894   0.326   6.245 -0.2670  0.3750  0.4227
  602SOL    HW1 2572   7.849   0.410   6.253  1.1631  1.6417 -2.7864
  602SOL    HW2 2573   7.846   0.280   6.176  0.5172 -0.2510  0.2786
  603SOL     OW 2574   7.610   1.959   6.045  0.6552  0.0967  0.2565
  603SOL    HW1 2575   7.699   1.948   6.012  0.0519 -1.2677 -1.0283
  603SOL    HW2 2576   7.576   1.870   6.053 -0.6352  0.5972  0.6054
  604SOL     OW 2577   4.649   5.149   4.483 -0.0347 -0.2285  0.0107
  604SOL    HW1 2578   4.572   5.099   4.510  0.3076 -0.8877 -0.2038
  604SOL    HW2 2579   4.684   5.186   4.564 -0.3194 -0.2996  0.1663
  605SOL     OW 2580   5.941   1.470   3.768  0.5109 -0.4125 -0.4863
  605SOL    HW1 2581   6.031   1.493   3.746  0.3189  0.6037 -0.2850
  605SOL    HW2 2582   5.929   1.382   3.734  1.3258 -0.2410 -1.2528
  606SOL     OW 2583   1.555   6.459   5.314  0.1031 -0.5890  0.1005
  606SOL    HW1 2584   1.618   6.425   5.378  1.1934 -0.4364 -0.8672
  606SOL    HW2 2585   1.609   6.494   5.244 -1.0353  1.0357 -0.0073
  607SOL     OW 2586   3.710   5.464   5.968 -0.1417  0.6382 -0.1472
  607SOL    HW1 2587   3.752   5.382   5.995 -2.3753 -0.5607 -0.0643
  607SOL    HW2 2588   3.707   5.517   6.048  1.0046  0.6910 -0.1195
  608SOL     OW 2589   6.178   4.836   1.458  0.2765 -0.2019 -0.0436
  608SOL    HW1 2590   6.182   4.742   1.440 -1.2656  0.0293 -1.9837
  608SOL    HW2 2591   6.242   4.875   1.398  0.0858  0.0549 -0.0836
  609SOL     OW 2592   1.838   8.460   2.090  0.0606 -0.2849  0.0968
  609SOL    HW1 2593   1.798   8.415   2.016 -0.3323 -1.3231  0.9133
  609SOL    HW2 2594   1.767   8.471   2.153  0.5090  0.0931  0.5444
  610SOL     OW 2595   7.962   1.024   6.207  0.0345  0.6372  0.2142
  610SOL    HW1 2596   7.868   1.041   6.203 -0.3654 -1.3158  0.5089
  610SOL    HW2 2597   7.997   1.060   6.126 -0.8386  2.0337  0.4279
  611SOL     OW 2598   5.082   0.335   4.515  0.0890 -0.2837  0.3341
  611SOL    HW1 2599   5.097   0.244   4.540  1.8652  0.8343  4.2343
  611SOL    HW2 2600   5.165   0.362   4.475 -0.2071 -0.2097 -0.2313
  612SOL     OW 2601   8.799   7.568   0.891 -0.3946 -0.3620  0.6251
  612SOL    HW1 2602   8.729   7.507   0.910 -2.7448  1.8963 -0.2180
  612SOL    HW2 2603   8.778   7.602   0.804  1.1958  1.1180  0.7640
  613SOL     OW 2604   3.393   6.655   3.603 -0.0806  0.5828 -0.5407
  613SOL    HW1 2605   3.310   6.614   3.578 -1.4071  2.6093  0.2887
  613SOL    HW2 2606   3.389   6.662   3.698  0.2034  2.3061 -0.6188
  614SOL     OW 2607   3.691   2.160   6.252  0.6289  0.5617  0.1965
  614SOL    HW1 2608   3.729   2.233   6.203  0.7911  1.5914  1.7850
  614SOL    HW2 2609   3.599   2.183   6.262  0.2243 -0.4354 -0.9782
  615SOL     OW 2610   5.085   0.254   6.035 -0.5051 -0.5771 -0.3889
  615SOL    HW1 2611   5.022   0.271   5.964  0.6427 -1.9803 -1.7967
  615SOL    HW2 2612   5.033   0.209   6.102 -1.0458 -1.7309 -1.5337
  616SOL     OW 2613   2.916   3.475   0.019  0.3788  0.4463 -0.0111
  616SOL    HW1 2614   2.939   3.529  -0.056  0.3525  0.8089  0.2363
  616SOL    HW2 2615   3.001   3.449   0.056  0.5104  3.1324  1.8664
  617SOL     OW 2616   3.732   2.882   1.461  0.1297 -0.1649  0.2157
  617SOL    HW1 2617   3.794   2.955   1.454 -0.5375  0.3408 -0.7366
  617SOL    HW2 2618   3.721   2.851   1.371 -1.2835  0.0270  0.2917
  618SOL     OW 2619   8.084   2.578   1.501  0.0374 -0.2054 -0.0454
  618SOL    HW1 2620   8.074   2.554   1.408 -0.2527  1.1725 -0.3938
  618SOL    HW2 2621   8.025   2.652   1.513  0.5469  0.0400  1.0906
  619SOL     OW 2622   3.008   2.815   3.592  0.5019  0.5969  0.4441
  619SOL    HW1 2623   3.062   2.744   3.627  0.4633  0.3955  0.1010
  619SOL    HW2 2624   3.003   2.797   3.498  0.0189  0.7413  0.4423
  620SOL     OW 2625   6.762   1.796   4.671  0.2041  0.3307 -0.0234
  620SOL    HW1 2626   6.761   1.746   4.590 -1.5089  0.7738 -0.2966
  620SOL    HW2 2627   6.855   1.818   4.684  1.1799 -3.3052  0.3989
  621SOL     OW 2628   4.918   1.891   5.313  0.3314  0.2306  0.2066
  621SOL    HW1 2629   4.961   1.856   5.235 -0.1067 -0.3800  0.2332
  621SOL    HW2 2630   4.988   1.937   5.359  1.3266 -1.8475  0.9058
  622SOL     OW 2631   6.280   6.379   0.395  0.1531 -0.0589  0.2428
  622SOL    HW1 2632   6.361   6.387   0.445 -0.2532  0.4492  0.8327
  622SOL    HW2 2633   6.296   6.432   0.317 -0.7229  2.7419  1.8285
  623SOL     OW 2634   4.800   7.101   0.425 -0.0289  0.3076  0.0726
  623SOL    HW1 2635   4.814   7.146   0.509  0.0157 -0.8127  0.6878
  623SOL    HW2 2636   4.706   7.109   0.409  0.1237  1.4423 -0.3177
  624SOL     OW 2637   0.857   5.179   1.304  0.3856  0.2697  0.2361
  624SOL    HW1 2638   0.908   5.197   1.224  0.1679 -0.2562 -0.0258
  624SOL    HW2 2639   0.891   5.095   1.336  0.0506  0.1768  0.3566
  625SOL     OW 2640   3.623   8.703   0.913 -0.1271  0.0157 -0.0945
  625SOL    HW1 2641   3.586   8.720   0.827  1.9716 -0.8400 -1.2312
  625SOL    HW2 2642   3.667   8.785   0.937 -0.5975  0.2096  0.1218
  626SOL     OW 2643   7.104   7.488   2.199  0.0668  0.4622  0.2880
  626SOL    HW1 2644   7.039   7.486   2.268 -0.0566  1.5858  0.2278
  626SOL    HW2 2645   7.108   7.398   2.166 -0.6052  0.1416  1.0648
  627SOL     OW 2646   4.204   4.706   3.045  0.1535  0.0166  0.4260
  627SOL    HW1 2647   4.206   4.782   2.987  0.6116  0.0432  0.4766
  627SOL    HW2 2648   4.259   4.640   3.002  1.0763  0.2831  1.1644
  628SOL     OW 2649   6.183   5.872   0.560  0.0091 -0.1221 -0.6300
  628SOL    HW1 2650   6.157   5.808   0.494 -1.9949 -1.3725  1.2241
  628SOL    HW2 2651   6.126   5.948   0.544 -0.1714 -0.2545 -0.6172
  629SOL     OW 2652   2.855   4.853   0.815  0.4556  0.3702  0.1498
  629SOL    HW1 2653   2.823   4.821   0.899 -1.5720  0.4506 -0.5343
  629SOL    HW2 2654   2.949   4.867   0.829  0.1951  0.3085  2.3550
  630SOL     OW 2655   4.129   5.462   1.053  0.0789  0.3974  0.2293
  630SOL    HW1 2656   4.133   5.446   1.148  1.3402 -0.1943  0.0891
  630SOL    HW2 2657   4.081   5.387   1.018 -0.3960  0.6204  0.3946
  631SOL     OW 2658   3.217   3.767   4.963  0.9239  0.5697 -0.2519
  631SOL    HW1 2659   3.201   3.731   4.875  2.5877  0.3802 -0.4972
  631SOL    HW2 2660   3.309   3.747   4.981  0.6997  0.9142  1.4057
  632SOL     OW 2661   6.678   8.785   0.927  0.3423 -0.1875 -0.7870
  632SOL    HW1 2662   6.640   8.856   0.978  0.9985  0.4967 -1.2300
  632SOL    HW2 2663   6.771   8.807   0.919  0.4853 -0.8935 -1.2568
  633SOL     OW 2664   6.640   8.592   5.455  0.2288  0.0654  0.3334
  633SOL    HW1 2665   6.708   8.641   5.502 -0.6890  1.4513  0.3008
  633SOL    HW2 2666   6.558   8.618   5.499 -0.7804  2.0896 -2.4393
  634SOL     OW 2667   3.350   3.021   1.305 -0.0926  0.0392 -0.0256
  634SOL    HW1 2668   3.319   3.064   1.385  3.1216 -0.8103  1.8993
  634SOL    HW2 2669   3.341   2.927   1.323 -0.8544 -0.1723 -1.3889
  635SOL     OW 2670   3.288   4.547   1.229 -0.6769  0.1787 -0.3623
  635SOL    HW1 2671   3.216   4.528   1.168 -0.1368 -4.3748  0.0267
  635SOL    HW2 2672   3.357   4.484   1.205  1.1936  0.9690  2.3980
  636SOL     OW 2673   4.297   6.252   0.878 -0.1039  0.2615 -0.2585
  636SOL    HW1 2674   4.382   6.296   0.880  0.5097 -0.7501 -1.9562
  636SOL    HW2 2675   4.318   6.160   0.862 -1.4632 -0.3000  0.9691
  637SOL     OW 2676   3.294   3.825   0.145 -0.3437 -0.3057 -0.2286
  637SOL    HW1 2677   3.211   3.868   0.164  0.7564  1.8801 -0.1003
  637SOL    HW2 2678   3.350   3.846   0.219  1.3990  1.2720 -1.8910
  638SOL     OW 2679   3.472   8.641   4.621 -0.4136  0.2115  0.7876
  638SOL    HW1 2680   3.474   8.736   4.634 -2.1219  0.4082 -0.1838
  638SOL    HW2 2681   3.461   8.604   4.709  1.2985  0.8278  1.2980
  639SOL     OW 2682   7.548   4.367   5.418  0.0575  0.0555 -0.0950
  639SOL    HW1 2683   7.631   4.320   5.409 -0.1925 -0.4341  0.0672
  639SOL    HW2 2684   7.492   4.305   5.465 -1.1282 -0.5814 -2.1844
  640SOL     OW 2685   4.548   2.408   6.214  0.4596  0.3221 -0.3871
  640SOL    HW1 2686   4.570   2.334   6.157 -0.2881 -0.7014  0.6000
  640SOL    HW2 2687   4.501   2.469   6.157 -1.3134 -1.2089 -0.6664
  641SOL     OW 2688   8.459   3.724   1.151  0.3691 -0.0956 -0.0246
  641SOL    HW1 2689   8.372   3.706   1.114  0.1461 -2.3622  1.4720
  641SOL    HW2 2690   8.450   3.811   1.191 -1.7044 -0.9020  1.4092
  642SOL     OW 2691   6.636   5.879   0.036  0.6991 -0.4956  0.1913
  642SOL    HW1 2692   6.714   5.877   0.092  0.1767 -1.4211  0.9194
  642SOL    HW2 2693   6.576   5.939   0.080  0.4499 -0.8999  0.4099
  643SOL     OW 2694   1.818   4.708   2.843  0.0805 -0.1077 -0.3532
  643SOL    HW1 2695   1.810   4.666   2.929 -1.3295  0.3543 -0.2243
  643SOL    HW2 2696   1.780   4.645   2.782 -0.8335  0.3960 -0.3320
  644SOL     OW 2697   3.604   2.775   1.223  0.4737  0.0035 -0.7372
  644SOL    HW1 2698   3.607   2.686   1.258  0.1061 -0.3962 -1.6960
  644SOL    HW2 2699   3.528   2.775   1.165  1.5692  0.3665 -2.2361
  645SOL     OW 2700   2.422   6.749   1.901 -0.2803  0.4258 -0.0421
  645SOL    HW1 2701   2.355   6.804   1.942 -0.2972 -0.3595  1.0087
  645SOL    HW2 2702   2.382   6.663   1.893  0.3960  0.0958  0.0331
  646SOL     OW 2703   4.916   3.252   5.034  0.2046  0.0447 -0.2852
  646SOL    HW1 2704   4.881   3.310   5.102 -0.5711 -1.8823  1.0322
  646SOL    HW2 2705   4.856   3.264   4.960 -1.1428 -0.5146  0.6716
  647SOL     OW 2706   3.211   6.278   0.120 -0.4024 -0.0339  0.1836
  647SOL    HW1 2707   3.166   6.210   0.069  0.2359 -0.6462  0.4240
  647SOL    HW2 2708   3.303   6.256   0.113 -0.1814  0.8413  0.2407
  648SOL     OW 2709   8.064   5.304   5.150 -0.5242  0.1322 -0.1137
  648SOL    HW1 2710   8.093   5.337   5.235  1.9267  0.3662 -0.9477
  648SOL    HW2 2711   8.053   5.382   5.097  0.1241 -0.0944 -0.6017
  649SOL     OW 2712   8.034   0.288   5.196 -0.3086 -0.3329  0.4204
  649SOL    HW1 2713   8.077   0.346   5.133 -0.4548  0.6145  1.1578
  649SOL    HW2 2714   8.048   0.331   5.280 -2.4476 -0.1277  0.7175
  650SOL     OW 2715   2.594   3.536   0.827 -0.5987 -0.2956  0.0903
  650SOL    HW1 2716   2.655   3.467   0.802  0.6047  0.6569  0.3199
  650SOL    HW2 2717   2.570   3.515   0.917 -1.3532 -1.1783 -0.2962
  651SOL     OW 2718   3.375   7.238   1.462  0.5349  0.3262  0.3196
  651SOL    HW1 2719   3.423   7.157   1.445 -0.7288 -0.4279  0.2246
  651SOL    HW2 2720   3.384   7.288   1.381  1.1222  0.1924  0.2935
  652SOL     OW 2721   2.895   1.160   3.555  0.2320  0.4126  0.0285
  652SOL    HW1 2722   2.917   1.068   3.571  1.3271  0.6116 -0.2329
  652SOL    HW2 2723   2.885   1.198   3.643  1.7537  0.4714  0.2185
  653SOL     OW 2724   6.520   2.868   4.416  0.2377  0.2428 -0.0302
  653SOL    HW1 2725   6.544   2.892   4.327 -1.6602 -0.3584 -0.7496
  653SOL    HW2 2726   6.465   2.940   4.447  0.1114  0.0029  0.3154
  654SOL     OW 2727   3.804   0.310   2.443  0.8681  0.4884 -0.4985
  654SOL    HW1 2728   3.859   0.388   2.443 -0.5379  1.5017 -0.3470
  654SOL    HW2 2729   3.847   0.251   2.505  0.9213  1.8981  0.8822
  655SOL     OW 2730   7.847   0.362   0.517  0.0643  0.4358  0.0568
  655SOL    HW1 2731   7.917   0.325   0.462  0.5738  1.3457  0.0796
  655SOL    HW2 2732   7.790   0.287   0.535  1.1588 -0.3833  0.2423
  656SOL     OW 2733   2.158   2.757   5.789 -1.2353 -0.0922  0.0748
  656SOL    HW1 2734   2.155   2.832   5.730 -1.7706 -0.0870  0.1085
  656SOL    HW2 2735   2.113   2.687   5.741 -1.9302 -0.0053  0.5950
  657SOL     OW 2736   0.504   8.029   1.235 -0.1904  0.7871 -0.5310
  657SOL    HW1 2737   0.574   8.085   1.269 -0.8958  1.1939  0.3064
  657SOL    HW2 2738   0.433   8.090   1.213 -1.3124  0.2009  1.2402
  658SOL     OW 2739   1.098   1.649   2.789  0.2503  0.1568 -0.7544
  658SOL    HW1 2740   1.022   1.706   2.799 -0.2229 -0.6772  0.7985
  658SOL    HW2 2741   1.065   1.573   2.741  0.8222  1.0338 -2.6091
  659SOL     OW 2742   5.502   4.783   4.830 -0.3972  0.5656 -1.2596
  659SOL    HW1 2743   5.455   4.779   4.913  1.9309 -0.4508  0.0941
  659SOL    HW2 2744   5.492   4.695   4.793  0.8796  0.1466 -0.6606
  660SOL     OW 2745   0.201   8.501   5.092  0.1814  0.5641  0.1813
  660SOL    HW1 2746   0.224   8.453   5.172  1.2967 -0.4514 -0.6896
  660SOL    HW2 2747   0.230   8.443   5.022  0.1983  1.8970 -0.9451
  661SOL     OW 2748   0.176   5.244   1.744  0.6074 -0.4295  0.3427
  661SOL    HW1 2749   0.216   5.303   1.808 -0.0711 -1.1944  1.5044
  661SOL    HW2 2750   0.082   5.260   1.751  0.5615  0.2418 -1.2598
  662SOL     OW 2751   1.544   2.725   6.018  0.0914  0.1677 -0.5079
  662SOL    HW1 2752   1.532   2.711   6.112 -0.5304 -1.7333 -0.8148
  662SOL    HW2 2753   1.574   2.816   6.010  0.6977  0.1983  1.5556
  663SOL     OW 2754   8.034   6.893   3.841  0.2956  0.2207 -0.3230
  663SOL    HW1 2755   8.062   6.878   3.751 -1.4045  0.5079 -0.9296
  663SOL    HW2 2756   8.016   6.987   3.845 -0.5479  0.0572  0.0322
  664SOL     OW 2757   3.311   3.045   2.612 -0.3604 -0.6942  0.3652
  664SOL    HW1 2758   3.377   3.107   2.643 -1.4117 -0.4155  2.1955
  664SOL    HW2 2759   3.276   3.084   2.531  0.5468 -0.0395  0.2823
  665SOL     OW 2760   7.119   0.728   3.858  0.0276 -0.7741  0.7259
  665SOL    HW1 2761   7.034   0.772   3.859  0.7936  0.8452 -0.6208
  665SOL    HW2 2762   7.177   0.787   3.907  0.7716 -0.9620  0.0774
  666SOL     OW 2763   8.271   6.463   4.788  0.1946  0.0969 -0.4808
  666SOL    HW1 2764   8.230   6.538   4.832 -0.0665 -0.3176 -0.0118
  666SOL    HW2 2765   8.204   6.431   4.727  0.3788  0.3673 -0.8275
  667SOL     OW 2766   7.190   8.710   5.844 -0.1591 -0.6862 -0.4191
  667SOL    HW1 2767   7.101   8.678   5.857  0.6285 -2.5835  0.9420
  667SOL    HW2 2768   7.240   8.632   5.819  1.2514  0.1820 -0.4135
  668SOL     OW 2769   3.336   8.112   4.965 -0.1997 -0.1402 -0.1262
  668SOL    HW1 2770   3.389   8.032   4.966  0.0401 -0.1040 -2.5492
  668SOL    HW2 2771   3.260   8.089   4.910 -1.4841  0.5495  1.2858
  669SOL     OW 2772   2.572   4.380   2.805 -0.1053  0.2820  0.2261
  669SOL    HW1 2773   2.485   4.357   2.771  0.2915 -0.5982 -0.2139
  669SOL    HW2 2774   2.557   4.461   2.854 -0.2931  3.0504 -3.9911
  670SOL     OW 2775   5.306   6.087   0.257 -0.3360  0.2149 -0.5672
  670SOL    HW1 2776   5.320   5.995   0.282  0.0729  0.5970  0.6981
  670SOL    HW2 2777   5.219   6.088   0.218  0.1379 -0.9126 -1.7119
  671SOL     OW 2778   4.369   2.856   6.104 -0.2462  0.0844  0.4257
  671SOL    HW1 2779   4.428   2.783   6.086 -1.5006 -1.3229  1.8180
  671SOL    HW2 2780   4.414   2.907   6.171  0.7664  0.8166 -0.7579
  672SOL     OW 2781   8.163   1.391   0.640 -0.4204 -0.9277 -0.0718
  672SOL    HW1 2782   8.257   1.375   0.640 -0.3217 -0.5266 -1.5252
  672SOL    HW2 2783   8.143   1.418   0.550 -1.7980 -0.2695  0.3954
  673SOL     OW 2784   2.575   2.554   6.253 -0.1137 -0.6080 -0.2956
  673SOL    HW1 2785   2.570   2.640   6.211  0.2753 -0.5030 -0.1358
  673SOL    HW2 2786   2.668   2.532   6.251 -0.1515 -0.8119  0.0888
  674SOL     OW 2787   6.869   7.597   3.734  0.0185  0.2054  0.2789
  674SOL    HW1 2788   6.912   7.600   3.819 -0.3492 -1.5283  0.5570
  674SOL    HW2 2789   6.896   7.514   3.695  1.2163  1.5232 -1.9053
  675SOL     OW 2790   2.619   7.720   2.253  0.1070 -0.2561 -0.3219
  675SOL    HW1 2791   2.624   7.763   2.338 -0.5035  0.2579 -0.5385
  675SOL    HW2 2792   2.575   7.784   2.196  0.6998 -0.5036 -1.0767
  676SOL     OW 2793   6.287   3.779   4.366  0.1866 -0.3024  0.0678
  676SOL    HW1 2794   6.235   3.847   4.409 -1.2128 -0.7971 -0.7720
  676SOL    HW2 2795   6.347   3.827   4.308  1.4637  0.3244  1.8074
  677SOL     OW 2796   0.767   2.172   3.660  0.3062 -0.5189 -0.2776
  677SOL    HW1 2797   0.790   2.264   3.644  0.2738 -0.7534 -1.8342
  677SOL    HW2 2798   0.676   2.165   3.632 -0.2234 -0.6833  1.3739
  678SOL     OW 2799   1.755   2.378   4.454  0.2203 -0.1498  0.4850
  678SOL    HW1 2800   1.750   2.317   4.527 -1.8505 -2.5633 -1.4568
  678SOL    HW2 2801   1.667   2.417   4.449 -0.5165 -1.8565 -2.0052
  679SOL     OW 2802   6.421   0.061   5.549  0.1388  0.1065  0.3329
  679SOL    HW1 2803   6.501   0.113   5.539 -0.0980  0.2422 -1.2070
  679SOL    HW2 2804   6.354   0.125   5.572 -0.2352  0.6340 -1.9533
  680SOL     OW 2805   0.948   0.106   3.851 -1.0235  0.3247 -0.2201
  680SOL    HW1 2806   0.905   0.035   3.898 -0.7155  0.5085  0.3478
  680SOL    HW2 2807   1.020   0.132   3.908  1.6663 -1.8577 -2.3285
  681SOL     OW 2808   5.566   4.396   5.587 -0.4184 -0.2989  0.1823
  681SOL    HW1 2809   5.631   4.465   5.589  0.6910 -1.3110  0.0169
  681SOL    HW2 2810   5.567   4.359   5.676 -1.8065  0.5731  0.6091
  682SOL     OW 2811   7.940   4.355   2.142  0.1394  0.2589 -0.6092
  682SOL    HW1 2812   7.875   4.424   2.160  0.9118  0.6950  0.7138
  682SOL    HW2 2813   7.999   4.394   2.078  0.4589  0.7892 -0.0140
  683SOL     OW 2814   0.585   3.198   2.695 -0.5880  0.5393  0.0553
  683SOL    HW1 2815   0.623   3.117   2.662 -0.9335  0.3282  0.1835
  683SOL    HW2 2816   0.509   3.214   2.640  0.2843  1.5453 -0.9218
  684SOL     OW 2817   8.426   8.677   5.175 -0.1049 -0.0325  0.5394
  684SOL    HW1 2818   8.511   8.672   5.220 -0.4778  0.4845  1.3377
  684SOL    HW2 2819   8.374   8.608   5.216  0.0775 -0.6665 -0.2884
  685SOL     OW 2820   7.200   5.868   0.018  0.3820 -0.0888 -0.1737
  685SOL    HW1 2821   7.124   5.859   0.075 -0.2956 -0.3096 -1.0890
  685SOL    HW2 2822   7.176   5.939  -0.042  0.2412 -1.1966 -1.4605
  686SOL     OW 2823   2.988   2.722   5.139 -0.2935  0.2250 -0.1028
  686SOL    HW1 2824   2.998   2.659   5.068 -0.5167  1.3313 -1.1331
  686SOL    HW2 2825   2.908   2.770   5.117 -0.6981  0.2000  1.2107
  687SOL     OW 2826   4.918   3.821   1.504  0.1279 -0.3453  0.1445
  687SOL    HW1 2827   4.926   3.902   1.454  1.0062 -0.5283 -0.0264
  687SOL    HW2 2828   4.946   3.752   1.444 -0.8638 -0.8224  0.1992
  688SOL     OW 2829   5.539   4.794   0.389 -0.2109  0.1522 -0.2553
  688SOL    HW1 2830   5.525   4.840   0.306 -1.7063  0.2812  0.0392
  688SOL    HW2 2831   5.453   4.759   0.412  0.4112 -0.8021  0.7119
  689SOL     OW 2832   0.821   1.273   3.742  0.4770  0.6264  0.3944
  689SOL    HW1 2833   0.727   1.255   3.740  0.6453 -0.5837  1.6358
  689SOL    HW2 2834   0.835   1.337   3.672 -1.1140  0.1178 -0.4433
  690SOL     OW 2835   2.752   4.782   5.683  0.6399  0.5641  0.1439
  690SOL    HW1 2836   2.827   4.766   5.625  1.0047  0.1136  0.7328
  690SOL    HW2 2837   2.743   4.877   5.685  1.1765  0.6199  0.0418
  691SOL     OW 2838   7.182   8.361   4.895  0.6776  0.2545 -0.3141
  691SOL    HW1 2839   7.234   8.390   4.820  1.6183 -2.0316 -0.6448
  691SOL    HW2 2840   7.093   8.357   4.862  0.5734  2.1699 -0.3747
  692SOL     OW 2841   6.009   5.281   4.970  0.0146  0.2470 -0.2387
  692SOL    HW1 2842   6.074   5.328   5.022  0.0841  0.0049 -0.1036
  692SOL    HW2 2843   5.936   5.342   4.962  0.7568  1.0223 -1.4855
  693SOL     OW 2844   2.405   4.753   5.400  0.5682  0.5893 -0.4170
  693SOL    HW1 2845   2.327   4.715   5.359 -0.1044 -0.3821  1.6251
  693SOL    HW2 2846   2.377   4.840   5.428 -0.0543 -0.0019  0.9075
  694SOL     OW 2847   5.139   6.895   3.365  0.3803  0.6792 -0.0814
  694SOL    HW1 2848   5.050   6.868   3.390  1.1307 -1.9482  0.0647
  694SOL    HW2 2849   5.148   6.866   3.275  1.2164  0.5347  0.0430
  695SOL     OW 2850   1.327   5.066   5.840  0.9959 -0.2546  0.1864
  695SOL    HW1 2851   1.235   5.092   5.841  0.9731 -0.1058 -1.8056
  695SOL    HW2 2852   1.335   5.005   5.913  0.1948  2.3856  2.6478
  696SOL     OW 2853   3.844   1.702   4.126 -0.0151 -0.5837  0.0403
  696SOL    HW1 2854   3.868   1.792   4.105  0.2493 -0.2389  1.6686
  696SOL    HW2 2855   3.829   1.661   4.041 -0.3448  1.0419 -0.7362
  697SOL     OW 2856   3.887   3.849   3.901  0.0870  0.6576  0.3302
  697SOL    HW1 2857   3.919   3.780   3.959  1.0557  1.5767  0.9289
  697SOL    HW2 2858   3.959   3.864   3.839 -0.0475  1.2344  0.3113
  698SOL     OW 2859   6.704   0.551   1.789  0.2420 -0.1101  0.0117
  698SOL    HW1 2860   6.764   0.517   1.723  1.3611  1.2336  0.2780
  698SOL    HW2 2861   6.713   0.646   1.782 -2.0705  0.1690 -0.1114
  699SOL     OW 2862   0.907   4.276   1.320 -0.2674 -0.4184 -0.3676
  699SOL    HW1 2863   0.998   4.253   1.337 -0.2876 -0.1691  0.0813
  699SOL    HW2 2864   0.912   4.348   1.257 -0.1468 -0.3157 -0.2421
  700SOL     OW 2865   6.688   2.837   1.285 -0.3248  0.3192 -0.1962
  700SOL    HW1 2866   6.616   2.876   1.335  0.2505  0.1342  0.7886
  700SOL    HW2 2867   6.670   2.743   1.287  0.9423  0.0716  1.7065
  701SOL     OW 2868   6.842   8.159   5.569 -0.2646  0.5523  0.0055
  701SOL    HW1 2869   6.774   8.150   5.503 -1.6151  0.7503  1.3191
  701SOL    HW2 2870   6.923   8.167   5.519 -1.0555 -0.7979 -1.5883
  702SOL     OW 2871   0.318   8.511   4.304  0.0337  0.1279 -0.1907
  702SOL    HW1 2872   0.289   8.458   4.230  0.0507 -0.1390 -0.0081
  702SOL    HW2 2873   0.413   8.510   4.299  0.0307  0.3438 -0.3259
  703SOL     OW 2874   7.875   3.592   4.908  0.1769  0.3971  0.4567
  703SOL    HW1 2875   7.799   3.552   4.865  1.3764 -2.8933  1.0630
  703SOL    HW2 2876   7.845   3.612   4.996 -0.4454  0.7792  0.1625
  704SOL     OW 2877   0.461   1.170   6.038 -0.6158  0.0816 -0.1901
  704SOL    HW1 2878   0.371   1.138   6.036 -0.3296 -0.7254 -0.6768
  704SOL    HW2 2879   0.452   1.265   6.047 -1.4803 -0.1112  1.2318
  705SOL     OW 2880   6.228   2.488   0.881 -0.4708 -0.0523  0.1974
  705SOL    HW1 2881   6.138   2.464   0.858 -0.8813  0.2053  1.4703
  705SOL    HW2 2882   6.221   2.577   0.915  0.6762  1.0154 -2.1284
  706SOL     OW 2883   7.411   7.648   4.286  0.6326 -0.0981 -0.1347
  706SOL    HW1 2884   7.340   7.584   4.294  2.4650 -2.4976 -1.3762
  706SOL    HW2 2885   7.412   7.694   4.369 -1.5603 -0.8429  0.3676
  707SOL     OW 2886   1.870   3.800   0.244  0.2731 -0.7414 -0.2238
  707SOL    HW1 2887   1.887   3.733   0.310  1.1858 -0.3374 -0.0306
  707SOL    HW2 2888   1.785   3.836   0.267  0.7354 -0.3666  0.9567
  708SOL     OW 2889   5.955   0.354   0.106 -0.5638 -0.1163  0.4565
  708SOL    HW1 2890   5.882   0.416   0.095 -1.2761 -0.5760  2.1477
  708SOL    HW2 2891   5.995   0.381   0.189  0.3658 -0.6964  0.1962
  709SOL     OW 2892   3.905   3.973   5.673  0.4052 -0.1479  0.3372
  709SOL    HW1 2893   3.844   3.911   5.712 -0.8031  0.5402 -0.3699
  709SOL    HW2 2894   3.908   4.046   5.736  0.0882  0.0419  0.1356
  710SOL     OW 2895   1.835   4.375   5.989  0.4443  0.4432  0.6234
  710SOL    HW1 2896   1.793   4.382   5.904  0.8419 -0.2379  0.3629
  710SOL    HW2 2897   1.910   4.435   5.983  0.3092  0.6115  0.5989
  711SOL     OW 2898   3.898   2.380   4.377  0.2108  0.6449 -0.3817
  711SOL    HW1 2899   3.922   2.458   4.328 -0.9511  1.1249 -0.2083
  711SOL    HW2 2900   3.976   2.359   4.428  0.6894  1.4148 -0.7758
  712SOL     OW 2901   6.920   1.874   4.036  0.1306 -0.1047 -0.2708
  712SOL    HW1 2902   6.962   1.854   4.119  0.6894  0.6954 -0.3422
  712SOL    HW2 2903   6.884   1.791   4.006 -2.8373  0.0884  2.2431
  713SOL     OW 2904   5.925   6.242   4.278  0.4710 -0.2440 -0.1892
  713SOL    HW1 2905   5.913   6.288   4.361 -1.6627 -2.3038  0.7645
  713SOL    HW2 2906   5.839   6.244   4.236  1.6994  1.6091 -2.9512
  714SOL     OW 2907   7.987   5.716   3.395 -0.1319  0.2995 -0.2670
  714SOL    HW1 2908   7.942   5.784   3.445 -0.3595 -1.5415  2.2585
  714SOL    HW2 2909   7.922   5.687   3.331 -0.9909  0.6980  0.3966
  715SOL     OW 2910   4.325   7.760   4.627  0.2626 -0.0217 -0.0681
  715SOL    HW1 2911   4.230   7.769   4.626  0.2512 -0.1745 -0.6409
  715SOL    HW2 2912   4.353   7.795   4.542  0.4865 -2.5461 -1.1041
  716SOL     OW 2913   3.493   7.255   2.659 -0.2355 -0.6369 -0.0962
  716SOL    HW1 2914   3.486   7.204   2.740  1.3288 -3.8531 -1.7893
  716SOL    HW2 2915   3.581   7.293   2.662 -0.6624  0.3444  0.2655
  717SOL     OW 2916   2.041   8.575   4.985  0.0329 -0.0674 -0.1181
  717SOL    HW1 2917   2.124   8.527   4.992 -1.3638 -2.6601  0.0585
  717SOL    HW2 2918   2.017   8.568   4.893 -0.3331  0.0294 -0.0328
  718SOL     OW 2919   3.705   1.684   4.396 -0.5761  0.1661  0.0643
  718SOL    HW1 2920   3.648   1.659   4.323  0.3047 -0.2784 -0.4878
  718SOL    HW2 2921   3.787   1.711   4.355 -0.1344  0.1101  0.8786
  719SOL     OW 2922   2.309   6.225   3.671  0.6592  0.0232 -0.6715
  719SOL    HW1 2923   2.390   6.199   3.626  1.3024  0.5231  0.1498
  719SOL    HW2 2924   2.302   6.164   3.745 -0.6221 -1.0699 -1.6610
  720SOL     OW 2925   4.934   3.418   5.948  0.4137  0.1390 -0.3281
  720SOL    HW1 2926   4.850   3.412   5.992 -0.9777 -0.5613 -2.8955
  720SOL    HW2 2927   4.964   3.327   5.940  0.7747  0.2770 -0.6047
  721SOL     OW 2928   0.037   3.737   4.924 -0.5401  0.4989  0.0936
  721SOL    HW1 2929  -0.036   3.726   4.863 -1.1691 -0.4389  0.9773
  721SOL    HW2 2930   0.105   3.780   4.873 -0.8853 -0.6530 -1.3906
  722SOL     OW 2931   1.477   4.588   0.483 -0.5295 -0.1311  0.3080
  722SOL    HW1 2932   1.451   4.657   0.422 -1.3407 -1.4307 -0.8790
  722SOL    HW2 2933   1.572   4.588   0.479 -0.4654  1.3934  0.9157
  723SOL     OW 2934   2.563   1.386   3.200  0.7817  0.0969  0.0182
  723SOL    HW1 2935   2.632   1.441   3.164 -0.7792  2.0988 -0.1315
  723SOL    HW2 2936   2.494   1.386   3.133 -0.8309  1.2283  1.5594
  724SOL     OW 2937   8.176   1.575   0.080 -0.1869 -0.4966 -0.2918
  724SOL    HW1 2938   8.178   1.589   0.174  0.2169 -0.4057 -0.3106
  724SOL    HW2 2939   8.129   1.492   0.069  0.4521 -0.9081  0.0398
  725SOL     OW 2940   1.523   2.209   0.274  0.5160 -0.1196  0.2199
  725SOL    HW1 2941   1.617   2.201   0.260  0.1736 -1.6296 -1.6143
  725SOL    HW2 2942   1.483   2.183   0.191 -1.5221  1.4100  0.6416
  726SOL     OW 2943   7.371   3.746   5.165 -0.0748  0.5363  0.1955
  726SOL    HW1 2944   7.354   3.738   5.259  0.6194  3.6346  0.6710
  726SOL    HW2 2945   7.289   3.782   5.130 -0.1795 -0.2076 -0.3416
  727SOL     OW 2946   8.758   6.551   4.295  0.4128 -0.0043 -0.7734
  727SOL    HW1 2947   8.823   6.573   4.228  1.7582 -0.3515  0.3624
  727SOL    HW2 2948   8.777   6.610   4.368  0.0365 -0.7127 -0.0786
  728SOL     OW 2949   8.655   2.307   5.039 -0.1885 -0.2173  0.1292
  728SOL    HW1 2950   8.644   2.223   5.083 -2.6468  0.4452  0.9463
  728SOL    HW2 2951   8.642   2.288   4.946 -0.7529 -0.7344  0.3135
  729SOL     OW 2952   6.300   7.688   2.848  0.3824  0.5071 -0.6843
  729SOL    HW1 2953   6.258   7.617   2.800  1.9856 -0.9466 -0.0488
  729SOL    HW2 2954   6.252   7.691   2.931  0.2913  0.1678 -0.7203
  730SOL     OW 2955   1.549   3.206   2.144  0.5404  0.1373 -0.0109
  730SOL    HW1 2956   1.602   3.143   2.094 -0.9206 -2.4846  1.5127
  730SOL    HW2 2957   1.534   3.278   2.084  1.7432 -1.2744 -2.1305
  731SOL     OW 2958   2.644   5.742   5.593  0.0367  0.1867  0.1912
  731SOL    HW1 2959   2.719   5.703   5.636  0.4977 -0.6071 -1.2575
  731SOL    HW2 2960   2.678   5.778   5.511 -0.8457  1.4426  0.3248
  732SOL     OW 2961   3.033   5.749   2.769 -0.2099  0.5972 -0.0692
  732SOL    HW1 2962   3.072   5.835   2.757 -0.8856  0.9563  0.2179
  732SOL    HW2 2963   2.956   5.765   2.825 -2.0597  0.2876 -2.3596
  733SOL     OW 2964   2.231   5.651   2.166  0.0544 -0.0644  0.3903
  733SOL    HW1 2965   2.207   5.586   2.100  1.2786  0.6969 -0.8427
  733SOL    HW2 2966   2.325   5.663   2.156 -0.2059  2.2547  0.2343
  734SOL     OW 2967   6.307   4.735   4.333 -0.1977 -0.0112  0.3234
  734SOL    HW1 2968   6.378   4.701   4.278  0.6102  0.1309  1.2464
  734SOL    HW2 2969   6.251   4.659   4.351 -0.3765 -0.0894 -0.5485
  735SOL     OW 2970   4.876   1.201   2.481  0.0537 -0.2711  0.4398
  735SOL    HW1 2971   4.811   1.131   2.476 -0.8443  0.6087 -0.7195
  735SOL    HW2 2972   4.960   1.155   2.477 -0.4386 -1.4442  2.1256
  736SOL     OW 2973   5.074   8.280   2.250  0.5056  0.0561 -0.2864
  736SOL    HW1 2974   5.071   8.306   2.158 -2.0711  1.0393  0.0033
  736SOL    HW2 2975   5.016   8.204   2.255  0.8234 -0.1461  0.5096
  737SOL     OW 2976   3.017   1.825   3.086  0.1649 -0.1111  0.1386
  737SOL    HW1 2977   2.925   1.798   3.085 -0.1420  0.7639 -2.3324
  737SOL    HW2 2978   3.064   1.751   3.047 -0.0216  0.8160 -1.9663
  738SOL     OW 2979   0.623   0.565   2.092 -0.2645 -0.1752 -0.3178
  738SOL    HW1 2980   0.632   0.475   2.122 -0.3330 -0.2253 -0.4446
  738SOL    HW2 2981   0.598   0.557   2.000  2.5426 -0.0409 -1.1748
  739SOL     OW 2982   6.194   6.814   3.268  0.0892 -0.0321 -0.3281
  739SOL    HW1 2983   6.158   6.897   3.235  0.4278  0.6403  0.9323
  739SOL    HW2 2984   6.152   6.747   3.214  1.4320  1.0352 -2.9118
  740SOL     OW 2985   0.575   0.361   3.518  0.6442 -0.5823  0.4952
  740SOL    HW1 2986   0.487   0.327   3.535 -1.0167  1.2609 -3.0606
  740SOL    HW2 2987   0.622   0.288   3.480  0.8728 -1.7041  2.7930
  741SOL     OW 2988   2.216   7.645   2.737  0.0901 -0.4687 -0.4393
  741SOL    HW1 2989   2.125   7.672   2.754 -0.1687 -0.9442 -1.0442
  741SOL    HW2 2990   2.235   7.679   2.650  0.8527  0.5221  0.0984
  742SOL     OW 2991   6.461   7.117   5.321 -0.3216 -0.2707  0.2028
  742SOL    HW1 2992   6.448   7.192   5.263 -0.9395  0.5521  1.3606
  742SOL    HW2 2993   6.552   7.123   5.348 -0.1760 -0.3512 -0.2658
  743SOL     OW 2994   1.454   5.024   3.993  0.0236 -0.1105 -0.5741
  743SOL    HW1 2995   1.439   4.995   4.083  0.1947 -0.2026 -0.5763
  743SOL    HW2 2996   1.546   5.049   3.990 -0.5639  2.3272 -0.0365
  744SOL     OW 2997   1.660   0.594   3.760 -0.3991  0.0391 -0.1993
  744SOL    HW1 2998   1.565   0.585   3.761 -0.5193  1.0817 -1.0583
  744SOL    HW2 2999   1.684   0.595   3.853 -1.1772 -0.5463  0.0255
  745SOL     OW 3000   1.653   5.815   1.392  0.3854 -0.7085 -0.0715
  745SOL    HW1 3001   1.637   5.793   1.484  3.5485 -1.9565  0.3095
  745SOL    HW2 3002   1.686   5.905   1.394 -1.8086  0.1576 -0.3361
  746SOL     OW 3003   5.735   6.770   6.037  0.1068 -0.3385  0.0052
  746SOL    HW1 3004   5.751   6.814   5.954 -1.7084  0.0589 -0.1713
  746SOL    HW2 3005   5.672   6.826   6.082 -0.2248 -1.4104  0.9146
  747SOL     OW 3006   4.617   3.928   5.038  0.5794  0.4902  0.8034
  747SOL    HW1 3007   4.626   4.020   5.063 -0.9345  0.8379  0.1955
  747SOL    HW2 3008   4.653   3.879   5.111  0.2963  1.5546  1.6741
  748SOL     OW 3009   4.492   5.120   4.257 -0.1825  0.1144  0.6166
  748SOL    HW1 3010   4.494   5.203   4.209 -1.0806  0.4972  1.2119
  748SOL    HW2 3011   4.509   5.144   4.348 -1.9063 -0.1313  1.0477
  749SOL     OW 3012   3.011   1.832   2.725 -0.0109 -0.5248 -0.4934
  749SOL    HW1 3013   2.979   1.922   2.725  1.7369  0.1503  1.1879
  749SOL    HW2 3014   3.087   1.834   2.666 -0.7640 -1.2548 -1.5318
  750SOL     OW 3015   3.134   2.078   5.165  0.0108 -0.2052 -0.0380
  750SOL    HW1 3016   3.169   2.166   5.174  0.8025 -0.5624  0.5050
  750SOL    HW2 3017   3.112   2.051   5.255 -1.1552 -0.2014 -0.3041
  751SOL     OW 3018   1.880   2.173   0.059  0.4780 -0.0640 -0.2779
  751SOL    HW1 3019   1.920   2.086   0.054 -1.9056 -1.3203  0.8981
  751SOL    HW2 3020   1.838   2.176   0.145 -0.8572  1.6282 -0.9256
  752SOL     OW 3021   0.343   2.866   5.339  0.1171  0.2510  0.6355
  752SOL    HW1 3022   0.271   2.829   5.289  1.4611 -0.9795 -0.4717
  752SOL    HW2 3023   0.306   2.882   5.426 -1.2376 -1.2093  0.3738
  753SOL     OW 3024   3.237   1.464   5.844  0.2690 -0.1811 -0.2548
  753SOL    HW1 3025   3.295   1.539   5.841 -0.2645  0.4730  2.4285
  753SOL    HW2 3026   3.294   1.388   5.832  1.1091  0.5619 -1.0690
  754SOL     OW 3027   3.262   7.515   2.100  0.3350  0.0173  0.2213
  754SOL    HW1 3028   3.246   7.428   2.139  0.9850  0.6476  2.0021
  754SOL    HW2 3029   3.353   7.535   2.122  0.2188  1.1135 -0.2435
  755SOL     OW 3030   2.218   2.664   2.323 -0.0455 -0.1782  0.5870
  755SOL    HW1 3031   2.313   2.663   2.327  0.1190  3.6304  1.3014
  755SOL    HW2 3032   2.190   2.668   2.414 -1.0151 -1.9595  0.4221
  756SOL     OW 3033   5.169   4.701   2.319  0.2419 -0.5442 -0.4087
  756SOL    HW1 3034   5.183   4.625   2.376 -0.8240 -1.7128 -1.6389
  756SOL    HW2 3035   5.236   4.764   2.346  1.4190 -2.0817  0.3816
  757SOL     OW 3036   8.254   7.823   5.710  0.0455  0.3113 -0.2075
  757SOL    HW1 3037   8.329   7.865   5.751  0.9266 -2.0870  0.8832
  757SOL    HW2 3038   8.288   7.785   5.629 -1.0362  2.6348 -1.8640
  758SOL     OW 3039   5.156   6.797   3.953 -0.3916  0.1228 -0.1754
  758SOL    HW1 3040   5.181   6.736   3.884 -1.3242 -1.7782  1.0677
  758SOL    HW2 3041   5.158   6.744   4.033 -3.8614  0.9336  0.6170
  759SOL     OW 3042   7.998   4.315   6.112  0.0882  0.3788 -0.0379
  759SOL    HW1 3043   8.036   4.232   6.086  1.3926  0.6496  0.8954
  759SOL    HW2 3044   7.907   4.310   6.084 -0.4077 -2.1726  1.7573
  760SOL     OW 3045   0.856   0.056   6.084  0.1059  0.0164 -0.5477
  760SOL    HW1 3046   0.933   0.113   6.082 -0.0596  0.2431 -0.4612
  760SOL    HW2 3047   0.875  -0.008   6.152  1.0330 -1.0762 -1.7999
  761SOL     OW 3048   7.989   5.028   1.773  0.4391 -0.5597 -0.5798
  761SOL    HW1 3049   7.905   4.991   1.744 -0.2390  1.6011 -1.5235
  761SOL    HW2 3050   8.043   5.028   1.694 -0.3459  2.4290 -1.2269
  762SOL     OW 3051   5.988   1.619   5.932 -1.0162 -0.7701  0.1723
  762SOL    HW1 3052   5.970   1.552   5.866 -1.5576 -0.0135 -0.4626
  762SOL    HW2 3053   6.013   1.696   5.882 -1.4789 -0.1633  0.8509
  763SOL     OW 3054   1.330   0.294   4.392 -0.6375 -0.3769 -0.0297
  763SOL    HW1 3055   1.264   0.333   4.334 -1.0587  1.6583  1.6670
  763SOL    HW2 3056   1.285   0.284   4.476  0.0832 -2.8136  0.1411
  764SOL     OW 3057   3.006   5.829   1.881 -0.1199 -0.3213 -0.2928
  764SOL    HW1 3058   3.015   5.924   1.888 -1.6029 -0.1779  0.0341
  764SOL    HW2 3059   3.065   5.794   1.948  1.6721  0.2884 -1.5071
  765SOL     OW 3060   0.518   5.905   3.497 -0.6844  0.2841  0.3711
  765SOL    HW1 3061   0.578   5.977   3.516  0.6680 -0.7531  0.2293
  765SOL    HW2 3062   0.562   5.855   3.428 -0.7602 -1.5798  1.5874
  766SOL     OW 3063   3.362   6.126   4.852  0.0119  0.2518  0.5931
  766SOL    HW1 3064   3.330   6.216   4.858 -0.6641  0.1215 -0.7222
  766SOL    HW2 3065   3.391   6.117   4.761  1.2582 -0.4899  1.0336
  767SOL     OW 3066   0.126   3.937   2.379  0.7414 -0.8149 -0.2055
  767SOL    HW1 3067   0.142   3.843   2.369  0.7733 -0.8368  0.0602
  767SOL    HW2 3068   0.198   3.968   2.433  1.7200 -0.3129 -1.7487
  768SOL     OW 3069   0.771   0.759   5.208 -0.1335 -0.2450 -0.0052
  768SOL    HW1 3070   0.698   0.725   5.259 -2.2465  2.5059 -0.9893
  768SOL    HW2 3071   0.737   0.837   5.165  3.7454  2.0421  0.5500
  769SOL     OW 3072   1.896   0.755   2.684 -0.5168 -0.6507 -0.1127
  769SOL    HW1 3073   1.925   0.843   2.704 -2.0753 -0.2237  0.4087
  769SOL    HW2 3074   1.968   0.698   2.713 -0.8743  0.2165  2.8204
  770SOL     OW 3075   1.310   2.129   5.444  0.0183  0.7492  0.3911
  770SOL    HW1 3076   1.263   2.091   5.370 -0.5472 -0.7227  1.4502
  770SOL    HW2 3077   1.250   2.119   5.518  1.3183  0.3992  1.4313
  771SOL     OW 3078   1.713   1.254   3.267  0.4026 -0.1531  0.2771
  771SOL    HW1 3079   1.683   1.255   3.176  1.7560 -0.2582 -0.2037
  771SOL    HW2 3080   1.674   1.174   3.304  2.7011 -2.1763 -1.3136
  772SOL     OW 3081   3.982   5.657   0.950 -0.6240 -0.4674 -0.7053
  772SOL    HW1 3082   4.058   5.602   0.972  0.0007  0.6731  0.0465
  772SOL    HW2 3083   3.924   5.598   0.903  1.7579 -0.8181 -3.5039
  773SOL     OW 3084   8.290   3.859   0.738  0.5558 -0.5297  0.0563
  773SOL    HW1 3085   8.338   3.934   0.773  1.6085 -0.4909 -1.3913
  773SOL    HW2 3086   8.297   3.792   0.806  4.7079 -1.3671 -0.8946
  774SOL     OW 3087   6.846   1.229   4.147 -0.2433 -0.1182  0.0437
  774SOL    HW1 3088   6.900   1.304   4.172 -0.8531  0.4648 -0.3689
  774SOL    HW2 3089   6.765   1.267   4.115 -0.4098 -0.9435 -0.5410
  775SOL     OW 3090   7.646   2.019   0.692 -0.3182 -0.1121 -0.3252
  775SOL    HW1 3091   7.584   2.091   0.686  0.5663  0.5941 -1.4006
  775SOL    HW2 3092   7.592   1.942   0.712 -1.2396  0.8697  1.1732
  776SOL     OW 3093   2.397   2.916   0.114  0.1925 -0.6259  0.0144
  776SOL    HW1 3094   2.442   3.000   0.112  2.4872 -1.8000  0.0154
  776SOL    HW2 3095   2.387   2.892   0.022 -1.2414 -0.0059 -0.0210
  777SOL     OW 3096   2.002   4.074   1.964  0.1199 -0.3973  0.2453
  777SOL    HW1 3097   1.989   4.103   2.055  0.3505  0.6580 -0.0480
  777SOL    HW2 3098   1.980   4.150   1.911  1.0297 -0.6569 -0.5371
  778SOL     OW 3099   2.017   6.177   1.230  0.4118 -0.1971 -0.4897
  778SOL    HW1 3100   1.942   6.145   1.180  0.9892 -1.1161 -0.7874
  778SOL    HW2 3101   2.088   6.117   1.208  1.1798  0.5292 -0.0370
  779SOL     OW 3102   4.034   2.928   3.513  0.0673  0.0512  0.1313
  779SOL    HW1 3103   4.044   2.851   3.457 -0.2197  0.7202 -0.8586
  779SOL    HW2 3104   4.107   2.985   3.489 -0.5768  0.7371 -0.2180
  780SOL     OW 3105   3.165   7.236   5.777  0.5847  0.4663  0.0968
  780SOL    HW1 3106   3.131   7.147   5.785 -1.3085  0.8768 -2.1090
  780SOL    HW2 3107   3.259   7.227   5.790  0.9699 -2.4929 -3.2143
  781SOL     OW 3108   0.131   5.967   4.339 -0.0443  0.0163 -0.6172
  781SOL    HW1 3109   0.188   6.042   4.353  0.3657 -0.2644 -0.7698
  781SOL    HW2 3110   0.069   5.970   4.412 -0.5357  0.9594 -1.0597
  782SOL     OW 3111   4.268   6.528   0.807 -0.1117 -0.1109  0.2957
  782SOL    HW1 3112   4.263   6.480   0.889 -1.0868 -0.5069  0.0259
  782SOL    HW2 3113   4.204   6.485   0.750  1.9510 -1.1282 -1.3673
  783SOL     OW 3114   6.260   4.135   4.517 -0.1001 -0.0630  0.4866
  783SOL    HW1 3115   6.223   4.212   4.562 -0.7288  0.8402 -1.4464
  783SOL    HW2 3116   6.190   4.107   4.458  0.5968 -1.3710  0.2544
  784SOL     OW 3117   6.180   7.268   2.281  0.4497 -0.0991  0.2068
  784SOL    HW1 3118   6.264   7.298   2.316 -0.0816 -0.2034  1.6796
  784SOL    HW2 3119   6.133   7.235   2.358 -0.2493 -1.7322 -0.8686
  785SOL     OW 3120   5.524   6.686   5.422  0.4507  0.6149 -0.0989
  785SOL    HW1 3121   5.449   6.647   5.377  1.4302 -0.1232 -1.1625
  785SOL    HW2 3122   5.541   6.626   5.495 -0.6274  1.3595  0.7844
  786SOL     OW 3123   6.126   1.472   1.977  0.0394 -0.0406  0.0837
  786SOL    HW1 3124   6.166   1.517   1.902  0.4608  1.1039  0.9614
  786SOL    HW2 3125   6.200   1.445   2.031 -0.2898  0.0665  0.5952
  787SOL     OW 3126   3.313   2.227   5.674 -0.1929  0.6574 -0.1236
  787SOL    HW1 3127   3.226   2.265   5.660  0.1908  1.6961  0.2256
  787SOL    HW2 3128   3.325   2.166   5.601 -1.9089 -0.8239  0.7457
  788SOL     OW 3129   1.160   8.147   6.137 -0.1873  0.0573  0.6313
  788SOL    HW1 3130   1.120   8.090   6.071 -0.5391 -0.5953  1.3992
  788SOL    HW2 3131   1.254   8.133   6.126 -0.2577 -0.3630  0.5478
  789SOL     OW 3132   0.125   1.124   2.728  0.0668 -0.2958 -0.8068
  789SOL    HW1 3133   0.216   1.109   2.751  0.4026  4.0516  1.8823
  789SOL    HW2 3134   0.128   1.164   2.642  0.7524  0.0554 -0.6243
  790SOL     OW 3135   3.657   7.874   2.069 -0.0583  0.0061  0.1697
  790SOL    HW1 3136   3.740   7.912   2.039 -1.6563  0.3317 -4.7749
  790SOL    HW2 3137   3.659   7.784   2.036 -1.2490 -0.3410  0.9808
  791SOL     OW 3138   8.607   5.550   2.097  0.0006 -0.5656  0.2436
  791SOL    HW1 3139   8.614   5.613   2.025 -2.0331  0.4395  0.8557
  791SOL    HW2 3140   8.681   5.571   2.155  0.0332  0.4741 -0.1597
  792SOL     OW 3141   6.695   3.841   1.607 -0.2066  0.9154 -0.0386
  792SOL    HW1 3142   6.656   3.897   1.674  0.4699  0.5791  0.6472
  792SOL    HW2 3143   6.741   3.773   1.656 -0.1574  0.3416 -0.8517
  793SOL     OW 3144   1.712   7.874   2.237  0.0984  0.2534  0.2768
  793SOL    HW1 3145   1.715   7.956   2.287  0.8398  0.0622  0.5738
  793SOL    HW2 3146   1.795   7.831   2.259 -0.7131 -1.0495  0.9386
  794SOL     OW 3147   1.947   3.161   4.909 -0.2096 -0.0514 -0.3546
  794SOL    HW1 3148   1.932   3.082   4.858 -0.7686  1.6070 -2.9203
  794SOL    HW2 3149   2.035   3.151   4.944 -0.5316 -2.0862 -0.0256
  795SOL     OW 3150   6.701   5.063   4.414  0.4980 -0.1598 -0.3095
  795SOL    HW1 3151   6.707   5.010   4.334  2.5270 -0.4719  0.0029
  795SOL    HW2 3152   6.640   5.134   4.391  1.9724  0.4771 -2.5660
  796SOL     OW 3153   4.845   2.676   6.030 -0.0081 -0.4249  0.1428
  796SOL    HW1 3154   4.895   2.696   6.109  1.3486  0.1151 -0.8334
  796SOL    HW2 3155   4.773   2.739   6.031  0.8203  0.5339  0.2079
  797SOL     OW 3156   7.497   8.388   2.807  0.1705 -0.3559 -0.1290
  797SOL    HW1 3157   7.506   8.407   2.714 -0.1687 -0.6740 -0.2288
  797SOL    HW2 3158   7.562   8.444   2.849  1.3755 -1.2997 -0.6659
  798SOL     OW 3159   1.228   0.948   2.008  0.2720 -0.5699  0.0597
  798SOL    HW1 3160   1.168   0.874   2.020  0.4846 -0.8111 -0.3419
  798SOL    HW2 3161   1.174   1.014   1.964  0.1914 -0.6377  0.0554
  799SOL     OW 3162   1.150   0.512   3.329  0.3020  0.7364  0.4151
  799SOL    HW1 3163   1.203   0.562   3.391  0.0171  3.0094 -1.0718
  799SOL    HW2 3164   1.060   0.539   3.346 -0.2669 -1.6318  1.6055
  800SOL     OW 3165   7.344   1.245   2.459  0.0484  0.2335 -0.1480
  800SOL    HW1 3166   7.390   1.317   2.502  0.7774 -1.4699  2.1262
  800SOL    HW2 3167   7.413   1.186   2.429 -0.5172 -1.5231  1.7815
  801SOL     OW 3168   1.930   3.135   1.165 -0.5937 -0.0501  0.0689
  801SOL    HW1 3169   1.929   3.102   1.075 -0.3036 -0.6374  0.2727
  801SOL    HW2 3170   1.838   3.131   1.193 -0.2953 -3.2902  0.9859
  802SOL     OW 3171   7.572   0.376   5.650  0.2471  0.3436  0.1949
  802SOL    HW1 3172   7.649   0.357   5.597  0.2672  1.4242 -0.1766
  802SOL    HW2 3173   7.506   0.406   5.587 -0.7639 -1.2880  0.3983
  803SOL     OW 3174   5.922   1.351   2.689  0.3441  0.0323  0.0723
  803SOL    HW1 3175   5.965   1.302   2.759  0.7805  0.4936  0.1301
  803SOL    HW2 3176   5.936   1.443   2.711  0.9111  0.1858 -0.8657
  804SOL     OW 3177   3.355   5.250   1.272  0.2013 -0.1159  0.6877
  804SOL    HW1 3178   3.421   5.292   1.327  0.2101 -0.4577  0.9431
  804SOL    HW2 3179   3.387   5.261   1.182 -0.1055  0.9611  0.6968
  805SOL     OW 3180   5.789   7.728   2.702  0.0653 -0.0513  0.7408
  805SOL    HW1 3181   5.716   7.788   2.717  0.4123  0.1358  1.7229
  805SOL    HW2 3182   5.851   7.747   2.773  1.2931  0.1228 -0.3359
  806SOL     OW 3183   5.223   5.617   4.218  0.1921  0.0604 -0.8306
  806SOL    HW1 3184   5.158   5.659   4.162 -0.2269 -0.1838 -0.5333
  806SOL    HW2 3185   5.263   5.549   4.162 -1.1283 -1.0618 -0.4705
  807SOL     OW 3186   2.834   3.137   5.982 -0.3145  0.1949 -0.2579
  807SOL    HW1 3187   2.866   3.216   5.939 -2.1118  1.3239  0.3838
  807SOL    HW2 3188   2.773   3.098   5.920 -0.5205  0.0917  0.0046
  808SOL     OW 3189   0.796   4.198   1.063 -0.6263  0.6844 -0.5596
  808SOL    HW1 3190   0.830   4.202   1.152  0.0294  0.5466 -0.7911
  808SOL    HW2 3191   0.763   4.109   1.053  0.8571  0.1420 -0.9766
  809SOL     OW 3192   1.895   5.860   6.232 -0.0555  0.2916 -0.0402
  809SOL    HW1 3193   1.935   5.944   6.208  0.8206 -0.0567  0.1588
  809SOL    HW2 3194   1.964   5.796   6.216 -0.8558 -0.4505 -0.5821
  810SOL     OW 3195   4.024   1.931   2.832  0.2947  0.0614  0.1458
  810SOL    HW1 3196   3.973   2.001   2.873  0.2208 -0.6104  1.2391
  810SOL    HW2 3197   4.076   1.895   2.903  1.3117 -0.1447 -0.6780
  811SOL     OW 3198   6.993   4.979   3.358  0.3946  0.3142 -0.0262
  811SOL    HW1 3199   7.081   4.970   3.320  0.4180  2.5444 -0.6810
  811SOL    HW2 3200   7.006   5.034   3.435 -0.3190 -0.1466  0.4328
  812SOL     OW 3201   1.001   1.872   1.595  0.1101  0.1122 -0.7292
  812SOL    HW1 3202   1.093   1.893   1.613  0.1855 -0.2015 -0.7523
  812SOL    HW2 3203   0.952   1.934   1.649  0.3223  1.6099 -2.1876
  813SOL     OW 3204   7.576   2.765   0.159  1.1170  0.2295 -0.1449
  813SOL    HW1 3205   7.581   2.778   0.254  0.6301  2.3723 -0.3559
  813SOL    HW2 3206   7.667   2.753   0.132  1.2130 -0.9028  0.6343
  814SOL     OW 3207   5.398   8.052   3.238 -0.8078 -0.0824 -0.1082
  814SOL    HW1 3208   5.371   8.056   3.330 -2.6724  2.1059 -0.6518
  814SOL    HW2 3209   5.469   8.116   3.231 -1.3256  0.4866 -0.3349
  815SOL     OW 3210   4.559   3.458   2.580  0.1264  0.2093  0.0624
  815SOL    HW1 3211   4.598   3.459   2.668 -0.3883 -3.1718  0.4943
  815SOL    HW2 3212   4.626   3.416   2.525 -0.6082 -0.2213 -0.5217
  816SOL     OW 3213   8.378   5.471   2.924  0.5906 -0.2273 -0.4725
  816SOL    HW1 3214   8.414   5.441   3.007 -1.8183 -1.6470  0.1666
  816SOL    HW2 3215   8.348   5.391   2.880  0.0846  0.6635 -1.8270
  817SOL     OW 3216   2.837   0.680   4.325  0.2938 -0.1198 -0.8175
  817SOL    HW1 3217   2.785   0.604   4.352  2.0160 -0.7916  0.8063
  817SOL    HW2 3218   2.774   0.736   4.279 -1.3079 -1.9425 -0.9922
  818SOL     OW 3219   8.264   1.125   4.960 -0.1743 -0.2299  0.1867
  818SOL    HW1 3220   8.264   1.042   4.914 -3.1130  0.4008 -1.1874
  818SOL    HW2 3221   8.213   1.109   5.039 -1.0985  0.3427 -0.2849
  819SOL     OW 3222   8.474   7.976   5.787  0.1113 -0.1135  0.2315
  819SOL    HW1 3223   8.516   8.061   5.772  0.9072 -0.6427 -0.7247
  819SOL    HW2 3224   8.544   7.913   5.769 -0.6455 -0.9796  0.3132
  820SOL     OW 3225   8.155   4.825   4.567  0.3056  0.0659 -0.3681
  820SOL    HW1 3226   8.125   4.770   4.495  0.9525  0.1311 -0.7000
  820SOL    HW2 3227   8.142   4.772   4.645 -2.1998  0.7072 -0.2757
  821SOL     OW 3228   1.015   4.922   2.772 -0.1048 -0.3270 -0.2285
  821SOL    HW1 3229   0.923   4.911   2.797  0.2238 -1.1533  0.6634
  821SOL    HW2 3230   1.011   4.962   2.685 -1.2920  1.1609  0.4689
  822SOL     OW 3231   0.709   3.806   5.734 -0.6056  0.3178  0.5036
  822SOL    HW1 3232   0.623   3.807   5.777 -0.6931 -1.0528  0.4062
  822SOL    HW2 3233   0.761   3.868   5.785 -0.9946 -0.5326  2.0236
  823SOL     OW 3234   2.739   4.428   6.280  0.0003 -0.2549 -0.1634
  823SOL    HW1 3235   2.678   4.499   6.262 -0.9277 -0.7102  1.0755
  823SOL    HW2 3236   2.743   4.378   6.198 -1.7916 -0.5761 -0.0806
  824SOL     OW 3237   8.134   3.120   0.902 -0.2483 -0.1615  0.3389
  824SOL    HW1 3238   8.119   3.214   0.910 -0.6312 -0.1945  0.0445
  824SOL    HW2 3239   8.187   3.097   0.978 -1.3729  0.0351  1.2132
  825SOL     OW 3240   8.727   5.424   5.079 -0.0989 -1.1112 -0.0756
  825SOL    HW1 3241   8.668   5.498   5.063  2.6980  1.0063 -1.3256
  825SOL    HW2 3242   8.696   5.356   5.019 -1.0595  0.0271 -0.9176
  826SOL     OW 3243   3.806   8.620   2.312 -0.0232  0.3165  0.7994
  826SOL    HW1 3244   3.861   8.602   2.236 -0.9092 -1.2497  0.4924
  826SOL    HW2 3245   3.744   8.547   2.314  0.1460  0.1647  3.1738
  827SOL     OW 3246   2.746   4.272   4.174 -0.2706 -0.0357 -0.2653
  827SOL    HW1 3247   2.742   4.332   4.249 -0.3609 -1.0389  0.5512
  827SOL    HW2 3248   2.788   4.323   4.105 -2.2275  1.7006 -0.2885
  828SOL     OW 3249   8.237   4.775   0.223  0.2189  0.0217  0.1769
  828SOL    HW1 3250   8.172   4.821   0.170 -1.4123  0.2260  2.2056
  828SOL    HW2 3251   8.320   4.818   0.202 -1.0031  2.9724  0.8711
  829SOL     OW 3252   5.673   6.581   4.985  0.1409 -0.6968 -0.6726
  829SOL    HW1 3253   5.717   6.578   5.070  0.3922 -0.3106 -0.7863
  829SOL    HW2 3254   5.616   6.503   4.984 -1.0188  0.0917  0.4759
  830SOL     OW 3255   3.083   0.086   5.631  0.3283  0.5418 -0.0526
  830SOL    HW1 3256   3.126   0.023   5.574 -0.8560 -1.0570  0.7674
  830SOL    HW2 3257   3.009   0.118   5.580  0.0193  0.0840  0.1061
  831SOL     OW 3258   4.373   4.920   4.833  0.4125  0.6872  0.1579
  831SOL    HW1 3259   4.365   4.885   4.922 -1.6421 -1.4077 -0.7389
  831SOL    HW2 3260   4.322   5.000   4.834 -0.4941  0.1224  0.6443
  832SOL     OW 3261   1.258   5.277   5.283 -0.3709  0.2902  0.3495
  832SOL    HW1 3262   1.227   5.274   5.192  0.0036 -3.2436  0.1985
  832SOL    HW2 3263   1.348   5.309   5.276 -0.1306 -0.5519 -0.6079
  833SOL     OW 3264   7.267   3.686   0.692 -0.5283 -0.3870  0.2290
  833SOL    HW1 3265   7.230   3.746   0.628  0.5378  0.8314  0.7032
  833SOL    HW2 3266   7.294   3.742   0.764 -0.8388 -1.6281  1.3376
  834SOL     OW 3267   1.327   5.802   4.025 -0.2291 -0.2087 -0.2484
  834SOL    HW1 3268   1.335   5.726   3.967  1.2437  0.4509 -0.9380
  834SOL    HW2 3269   1.397   5.790   4.089 -0.9025 -0.1560  0.5047
  835SOL     OW 3270   8.314   2.634   3.625 -0.3171 -0.3849  0.1973
  835SOL    HW1 3271   8.382   2.701   3.632 -0.2929 -0.4173  0.2738
  835SOL    HW2 3272   8.294   2.611   3.715 -1.4896  0.6866  0.2333
  836SOL     OW 3273   2.967   6.526   5.395  0.0203  0.0458 -0.1988
  836SOL    HW1 3274   2.930   6.598   5.446  0.0859 -0.5186  0.6589
  836SOL    HW2 3275   3.012   6.472   5.459  0.0730 -0.6990 -0.8542
  837SOL     OW 3276   1.787   8.575   3.918  0.5017 -0.3831 -0.0041
  837SOL    HW1 3277   1.712   8.577   3.978 -0.3606 -1.8661 -0.9627
  837SOL    HW2 3278   1.760   8.514   3.849  1.8398  0.5322 -1.3911
  838SOL     OW 3279   3.251   3.465   3.622 -0.2352  0.2412  0.2872
  838SOL    HW1 3280   3.219   3.401   3.686  1.3215  1.2464  2.2093
  838SOL    HW2 3281   3.194   3.541   3.634  0.4678  0.6709  1.0055
  839SOL     OW 3282   5.798   1.584   1.094  0.7219 -0.3816  0.0762
  839SOL    HW1 3283   5.728   1.642   1.125  0.0110 -1.4847  0.6061
  839SOL    HW2 3284   5.866   1.643   1.062 -0.3666  0.7258 -0.2565
  840SOL     OW 3285   4.564   3.513   3.665 -0.1323 -0.1702  0.0825
  840SOL    HW1 3286   4.554   3.455   3.589 -0.5382  0.0815 -0.0600
  840SOL    HW2 3287   4.478   3.553   3.676  0.4402  1.3148 -0.5715
  841SOL     OW 3288   3.020   6.100   6.118  0.0410  0.2930  1.1941
  841SOL    HW1 3289   3.076   6.033   6.155 -1.1437 -0.7889  1.1060
  841SOL    HW2 3290   3.018   6.081   6.024  0.6694  1.2158  0.9782
  842SOL     OW 3291   3.710   7.142   0.065  0.2844 -0.4552 -0.4643
  842SOL    HW1 3292   3.623   7.145   0.105  0.9379  0.0561  0.9749
  842SOL    HW2 3293   3.731   7.233   0.048  0.4097 -0.6041 -1.1290
  843SOL     OW 3294   6.250   8.543   4.864  0.8289  0.2264 -0.6744
  843SOL    HW1 3295   6.291   8.614   4.915  0.1508  0.3765 -0.3295
  843SOL    HW2 3296   6.305   8.466   4.882  1.4155  0.5972 -0.8412
  844SOL     OW 3297   0.881   0.509   5.162 -0.0472 -0.2959 -0.2396
  844SOL    HW1 3298   0.788   0.489   5.158 -0.4584  1.5047 -3.4781
  844SOL    HW2 3299   0.885   0.604   5.171  1.4130 -0.2235 -1.2172
  845SOL     OW 3300   6.844   0.145   0.567 -0.0200  0.0633 -0.3455
  845SOL    HW1 3301   6.878   0.161   0.479 -0.1849 -0.7013 -0.5560
  845SOL    HW2 3302   6.872   0.056   0.588 -1.4780 -0.4330 -0.3464
  846SOL     OW 3303   0.983   5.362   5.068 -0.0664 -0.2145 -0.3381
  846SOL    HW1 3304   1.057   5.306   5.047  1.4488  1.0366  1.3128
  846SOL    HW2 3305   0.912   5.331   5.012  0.6571 -3.7516  0.4864
  847SOL     OW 3306   0.739   2.804   3.669 -0.3844 -0.4620 -0.7970
  847SOL    HW1 3307   0.758   2.840   3.582 -0.4182  0.0264 -0.6089
  847SOL    HW2 3308   0.823   2.809   3.715  0.5256 -3.7983 -1.8177
  848SOL     OW 3309   2.188   3.099   6.015  0.2038  0.3629 -0.1626
  848SOL    HW1 3310   2.124   3.169   6.032 -0.5088 -0.1235 -0.7777
  848SOL    HW2 3311   2.142   3.019   6.039  0.4091 -0.0321 -1.0608
  849SOL     OW 3312   5.784   4.715   4.187  0.1796  0.1617 -0.0724
  849SOL    HW1 3313   5.784   4.710   4.283 -0.3143  0.8358 -0.0302
  849SOL    HW2 3314   5.871   4.749   4.165  0.6637 -0.9438  0.0686
  850SOL     OW 3315   0.164   2.400   1.268  0.0063  0.2098  0.7477
  850SOL    HW1 3316   0.090   2.346   1.239  1.3436 -1.0551 -0.4535
  850SOL    HW2 3317   0.129   2.452   1.340 -1.4107 -2.1232  1.8515
  851SOL     OW 3318   8.383   5.783   4.015 -0.9799 -0.0113  0.2969
  851SOL    HW1 3319   8.452   5.742   4.069 -0.3849  0.7795  0.1548
  851SOL    HW2 3320   8.361   5.863   4.062 -2.0444 -0.3998  0.4993
  852SOL     OW 3321   5.358   8.681   0.835 -0.2817  0.0180 -0.1536
  852SOL    HW1 3322   5.358   8.621   0.909 -0.5802 -0.4315 -0.5180
  852SOL    HW2 3323   5.266   8.705   0.823 -0.1139  0.9703  0.3230
  853SOL     OW 3324   8.715   3.010   2.183  0.0510  0.3713 -0.2169
  853SOL    HW1 3325   8.681   2.924   2.209 -0.3567  0.8075  0.7261
  853SOL    HW2 3326   8.644   3.071   2.204  0.3375  0.9429 -0.8792
  854SOL     OW 3327   6.940   4.838   4.968 -0.0857 -1.2459 -0.9013
  854SOL    HW1 3328   6.846   4.853   4.957 -0.2776 -1.8668 -0.1440
  854SOL    HW2 3329   6.948   4.787   5.048  0.9605 -0.5933 -0.5642
  855SOL     OW 3330   5.517   2.495  -0.013  0.4088  0.5505  0.0801
  855SOL    HW1 3331   5.459   2.437   0.035  0.0241  0.0415 -0.9658
  855SOL    HW2 3332   5.536   2.567   0.048 -1.2602  0.7012  0.4558
  856SOL     OW 3333   7.535   3.565   3.341  0.1650 -0.0043 -0.1561
  856SOL    HW1 3334   7.622   3.594   3.369 -0.3667  0.9010  0.6143
  856SOL    HW2 3335   7.549   3.477   3.305  1.1858 -0.3904  1.1322
  857SOL     OW 3336   7.208   2.542   3.041 -0.2055  0.0772 -0.2645
  857SOL    HW1 3337   7.260   2.495   2.976  1.4711 -0.1353  1.1544
  857SOL    HW2 3338   7.174   2.619   2.995 -0.3579 -0.8665 -1.7712
  858SOL     OW 3339   0.990   2.180   2.272 -0.7463 -0.5515  0.2408
  858SOL    HW1 3340   0.936   2.102   2.265  0.0776 -1.1462  0.4232
  858SOL    HW2 3341   1.007   2.190   2.366 -1.7439  0.4775  0.3328
  859SOL     OW 3342   7.645   2.300   4.264  0.0343  0.4012 -0.0457
  859SOL    HW1 3343   7.718   2.361   4.254 -0.0129  0.5083  0.2734
  859SOL    HW2 3344   7.568   2.356   4.273  0.0526  0.3009  0.7468
  860SOL     OW 3345   5.332   3.230   5.338  0.3863  0.1142  0.6586
  860SOL    HW1 3346   5.362   3.172   5.268  0.6508  0.2042  0.6959
  860SOL    HW2 3347   5.354   3.318   5.306  1.2606  0.1091  1.2066
  861SOL     OW 3348   2.147   4.170   3.033 -0.2774  0.0803 -0.0662
  861SOL    HW1 3349   2.153   4.136   2.944  1.5714 -2.2034  0.8113
  861SOL    HW2 3350   2.233   4.209   3.049  0.5676 -2.2334  1.6158
  862SOL     OW 3351   7.337   3.583   6.193  0.2491 -0.0766  0.5074
  862SOL    HW1 3352   7.409   3.596   6.255  0.0239 -0.3336  0.8252
  862SOL    HW2 3353   7.258   3.586   6.247  0.0832 -0.8499  0.3155
  863SOL     OW 3354   7.741   0.379   4.934  0.1136  0.2074 -0.1779
  863SOL    HW1 3355   7.755   0.296   4.889 -1.1859  0.1547 -0.5091
  863SOL    HW2 3356   7.818   0.432   4.912  1.8931 -1.5002  1.4952
  864SOL     OW 3357   1.469   0.112   6.069 -0.0877 -0.1196  0.2122
  864SOL    HW1 3358   1.428   0.148   5.991  0.4895 -0.4686 -0.2525
  864SOL    HW2 3359   1.412   0.141   6.141 -0.2052  0.8530 -0.2500
  865SOL     OW 3360   4.745   4.701   5.398  0.1301  0.5897  0.0959
  865SOL    HW1 3361   4.701   4.638   5.341 -0.5186  0.1049  1.1161
  865SOL    HW2 3362   4.674   4.748   5.443  0.6066 -0.4622  2.0383
  866SOL     OW 3363   8.627   7.316   2.767 -0.4748 -0.5675  0.1016
  866SOL    HW1 3364   8.562   7.365   2.818 -0.2660 -0.1087 -0.0666
  866SOL    HW2 3365   8.576   7.272   2.699 -0.5167  0.5365 -0.6044
  867SOL     OW 3366   5.044   4.813   3.408  0.3634 -0.2772  0.2015
  867SOL    HW1 3367   5.085   4.804   3.494 -1.4157  2.7237  1.5504
  867SOL    HW2 3368   5.110   4.857   3.354  1.5544 -2.3332 -0.1108
  868SOL     OW 3369   2.133   6.184   3.465 -0.0806 -0.0514 -0.2041
  868SOL    HW1 3370   2.200   6.161   3.529 -0.0226  1.5415  0.3393
  868SOL    HW2 3371   2.147   6.277   3.447 -2.1291  0.3389 -0.0704
  869SOL     OW 3372   4.235   3.061   3.800 -0.4833 -0.3703  0.1625
  869SOL    HW1 3373   4.213   3.125   3.732  0.6116  1.4349  1.3987
  869SOL    HW2 3374   4.276   2.988   3.753  0.3030  0.8604 -1.1377
  870SOL     OW 3375   2.069   5.393   2.284 -0.2660 -0.4082  0.4572
  870SOL    HW1 3376   1.987   5.356   2.316 -0.3335 -0.1674  0.5633
  870SOL    HW2 3377   2.045   5.478   2.247 -0.5020 -1.4098 -1.8973
  871SOL     OW 3378   0.574   3.933   1.108 -0.2167  0.4260 -0.2433
  871SOL    HW1 3379   0.495   3.968   1.151 -2.0395 -2.9749 -0.5226
  871SOL    HW2 3380   0.551   3.928   1.016 -0.1757 -1.7321 -0.1671
  872SOL     OW 3381   8.524   1.875   1.642 -0.4630  0.5183 -0.2753
  872SOL    HW1 3382   8.554   1.965   1.638  0.9888  0.0123 -3.4129
  872SOL    HW2 3383   8.464   1.865   1.568  0.6334 -1.4373 -0.9909
  873SOL     OW 3384   4.641   0.384   2.972  0.4752 -0.9041  0.0273
  873SOL    HW1 3385   4.624   0.478   2.959 -0.6418 -0.9078  1.2617
  873SOL    HW2 3386   4.597   0.342   2.899 -1.1459 -0.5882  0.7574
  874SOL     OW 3387   2.880   2.731   2.631  0.4196  0.4217 -0.1654
  874SOL    HW1 3388   2.904   2.798   2.568 -1.1419 -0.2683 -1.5617
  874SOL    HW2 3389   2.789   2.749   2.653  0.9616  0.7315  2.0556
  875SOL     OW 3390   0.344   0.763   2.084 -0.1738  0.5130 -0.1733
  875SOL    HW1 3391   0.258   0.732   2.054  0.0678 -0.6314  0.2551
  875SOL    HW2 3392   0.403   0.745   2.011 -0.1567  0.5786 -0.1754
  876SOL     OW 3393   4.572   3.303   1.387 -0.6407 -0.6547  0.4119
  876SOL    HW1 3394   4.569   3.285   1.293 -1.3647  1.6717 -0.0792
  876SOL    HW2 3395   4.654   3.351   1.400 -1.8312  1.5489  0.3773
  877SOL     OW 3396   2.304   1.630   3.813  0.4577  0.6097 -0.1212
  877SOL    HW1 3397   2.247   1.661   3.883 -0.1186 -2.7994  1.1230
  877SOL    HW2 3398   2.348   1.554   3.850  2.6477  0.5964 -2.4528
  878SOL     OW 3399   7.262   1.725   4.066  0.1849  0.0632 -0.2321
  878SOL    HW1 3400   7.323   1.679   4.123  0.0342 -1.0444 -0.9263
  878SOL    HW2 3401   7.317   1.765   3.999  0.1332 -1.8334 -1.4840
  879SOL     OW 3402   5.560   7.972   0.528  0.8890 -0.2829  0.3820
  879SOL    HW1 3403   5.612   8.052   0.522  0.4204  0.0361  0.5208
  879SOL    HW2 3404   5.584   7.934   0.612  0.3312  0.2686  0.8010
  880SOL     OW 3405   4.750   0.700   5.029  0.2457  0.1889  0.2275
  880SOL    HW1 3406   4.791   0.785   5.043  2.1067 -0.7831  1.0659
  880SOL    HW2 3407   4.767   0.680   4.937  2.3806 -0.4923  0.7096
  881SOL     OW 3408   0.084   0.800   5.930 -0.8015  0.1110 -0.6837
  881SOL    HW1 3409  -0.006   0.790   5.960 -1.2555 -0.5066 -2.1699
  881SOL    HW2 3410   0.096   0.731   5.865  0.2093  1.2123 -1.7122
  882SOL     OW 3411   3.382   7.801   1.145 -0.5074 -0.1811  0.1863
  882SOL    HW1 3412   3.319   7.846   1.089  0.5076  0.2047 -0.6627
  882SOL    HW2 3413   3.442   7.758   1.085  2.4137  2.6375  0.7857
  883SOL     OW 3414   8.557   8.741   3.665 -0.0465 -0.4265  0.5119
  883SOL    HW1 3415   8.571   8.782   3.751  1.2083 -0.4608  0.3441
  883SOL    HW2 3416   8.559   8.813   3.603  0.3315 -0.5395  0.3908
  884SOL     OW 3417   2.932   8.721   4.698  0.1253 -0.3078 -0.1258
  884SOL    HW1 3418   2.879   8.646   4.726 -2.3562  1.2704 -0.2517
  884SOL    HW2 3419   3.004   8.725   4.761  0.4728 -2.8660 -0.2422
  885SOL     OW 3420   8.084   3.667   3.376  0.0686 -0.0898  0.4432
  885SOL    HW1 3421   8.129   3.659   3.460  0.0035 -3.4322  0.2824
  885SOL    HW2 3422   8.150   3.703   3.316  0.8434  0.0638  1.3693
  886SOL     OW 3423   1.332   3.706   4.893  0.1583  0.0431  0.8223
  886SOL    HW1 3424   1.380   3.766   4.950 -0.0965  0.5383  0.5233
  886SOL    HW2 3425   1.245   3.699   4.933  0.0650  0.1790  0.6452
  887SOL     OW 3426   5.338   2.006   1.937  0.4438  0.5498 -0.6005
  887SOL    HW1 3427   5.313   2.098   1.942  0.5906  0.6289 -1.1659
  887SOL    HW2 3428   5.264   1.959   1.975  0.1371  0.8690 -0.7888
  888SOL     OW 3429   2.005   2.697   1.473 -0.1406  0.2455 -0.1411
  888SOL    HW1 3430   2.003   2.670   1.381  0.4194 -1.5704  0.3377
  888SOL    HW2 3431   2.078   2.647   1.511 -0.4978  0.7911  1.3328
  889SOL     OW 3432   3.718   5.325   3.232 -0.0782  0.0746  0.2195
  889SOL    HW1 3433   3.726   5.248   3.289 -2.5498  0.1341  0.7573
  889SOL    HW2 3434   3.697   5.397   3.292  0.3562  0.8024 -0.4752
  890SOL     OW 3435   8.107   0.530   0.776 -0.2671  0.0245  0.8124
  890SOL    HW1 3436   8.047   0.492   0.712 -0.2130  0.6852  0.3603
  890SOL    HW2 3437   8.051   0.563   0.845 -0.4792  1.0658  0.1681
  891SOL     OW 3438   0.642   0.351   3.883 -0.1327 -0.0196 -0.0221
  891SOL    HW1 3439   0.565   0.404   3.861  0.3979  0.5727 -0.4858
  891SOL    HW2 3440   0.607   0.278   3.933 -1.2142 -0.5863 -1.5253
  892SOL     OW 3441   5.844   2.585   1.851 -0.7412  0.4152  0.7702
  892SOL    HW1 3442   5.806   2.524   1.788  3.6531 -1.8092 -0.1790
  892SOL    HW2 3443   5.831   2.542   1.936 -0.2791 -0.3812  0.4496
  893SOL     OW 3444   0.709   0.890   4.332  0.0247  0.5450  0.0134
  893SOL    HW1 3445   0.643   0.837   4.288  0.1331  0.6513 -0.2763
  893SOL    HW2 3446   0.668   0.975   4.346  1.4904  2.1816 -4.1638
  894SOL     OW 3447   2.567   4.603   2.984 -0.0425  0.4406  0.6490
  894SOL    HW1 3448   2.505   4.672   3.009 -0.8603  0.9139 -2.3137
  894SOL    HW2 3449   2.650   4.648   2.973 -1.1045  1.8077 -4.0000
  895SOL     OW 3450   3.997   3.996   1.339  0.7593  0.2103  0.1098
  895SOL    HW1 3451   4.050   4.029   1.412  1.9827  0.1284 -0.6990
  895SOL    HW2 3452   3.940   4.070   1.317  1.1636  0.6376  0.4455
  896SOL     OW 3453   2.919   7.328   3.358  0.5240  0.0002  0.2229
  896SOL    HW1 3454   2.849   7.375   3.313 -0.0772 -0.7062  0.4018
  896SOL    HW2 3455   2.893   7.328   3.450  0.7225 -0.3345  0.2789
  897SOL     OW 3456   4.044   0.917   6.144 -0.3505 -0.5354  0.1085
  897SOL    HW1 3457   4.056   0.824   6.125 -1.6989 -0.6507 -0.2711
  897SOL    HW2 3458   4.114   0.937   6.206  0.8906 -1.4259 -0.9308
  898SOL     OW 3459   3.663   4.256   2.741  0.4476 -0.1049 -0.1139
  898SOL    HW1 3460   3.722   4.217   2.806 -0.0997 -3.0118 -1.1908
  898SOL    HW2 3461   3.575   4.244   2.778  0.1685 -1.3502 -1.0860
  899SOL     OW 3462   2.073   5.301   6.087 -0.2771 -0.0478 -0.2359
  899SOL    HW1 3463   2.050   5.227   6.030  0.1532 -0.1928 -0.2188
  899SOL    HW2 3464   2.110   5.366   6.028 -0.5490  0.1135 -0.2334
  900SOL     OW 3465   4.620   4.347   2.661  0.5732 -0.3081  0.4964
  900SOL    HW1 3466   4.667   4.428   2.682 -0.2968 -0.0331  1.4635
  900SOL    HW2 3467   4.629   4.294   2.740  1.6082 -1.4047 -0.3294
  901SOL     OW 3468   0.894   8.438   5.001  0.5261 -0.0400  0.3727
  901SOL    HW1 3469   0.824   8.475   5.055 -1.1081 -0.8762 -1.0798
  901SOL    HW2 3470   0.915   8.509   4.939 -0.9451 -0.6294 -0.8796
  902SOL     OW 3471   6.274   4.754   5.582  0.0394  0.4809  0.8975
  902SOL    HW1 3472   6.196   4.810   5.589 -0.5752 -0.2791  0.3142
  902SOL    HW2 3473   6.257   4.682   5.643 -1.2237 -1.3877 -1.4973
  903SOL     OW 3474   5.143   7.392   0.510 -0.7443 -0.2199 -0.0118
  903SOL    HW1 3475   5.223   7.444   0.510 -1.1950  0.4830 -0.6877
  903SOL    HW2 3476   5.168   7.309   0.468  0.1139 -0.8105  1.5623
  904SOL     OW 3477   7.159   5.041   5.774 -0.0344 -0.4094 -0.4559
  904SOL    HW1 3478   7.140   4.971   5.836 -0.0056 -1.3812 -1.5211
  904SOL    HW2 3479   7.159   5.121   5.827 -3.4158 -0.7552  0.2664
  905SOL     OW 3480   1.638   1.642   1.356  0.0836  0.8837 -0.4460
  905SOL    HW1 3481   1.631   1.564   1.410 -0.2389  1.7969  0.8806
  905SOL    HW2 3482   1.717   1.629   1.304  0.4228 -0.0035  0.2733
  906SOL     OW 3483   7.619   5.362   1.316  0.4258  0.7295 -0.0224
  906SOL    HW1 3484   7.523   5.370   1.322  0.4954  1.6791 -0.0013
  906SOL    HW2 3485   7.650   5.381   1.405  0.5573 -1.1988  0.3811
  907SOL     OW 3486   0.124   3.421   1.014  0.2242  0.6313 -0.7933
  907SOL    HW1 3487   0.208   3.461   1.035  0.4907 -0.3365  0.0604
  907SOL    HW2 3488   0.078   3.416   1.098  0.4490 -1.3789 -0.7522
  908SOL     OW 3489   5.507   0.667   3.717 -0.4322  0.0095  0.2198
  908SOL    HW1 3490   5.598   0.670   3.690 -0.0900 -0.9495  1.1811
  908SOL    HW2 3491   5.461   0.726   3.657  0.4816 -0.9929 -1.5017
  909SOL     OW 3492   7.421   4.143   2.600 -0.1878 -0.5251  0.4860
  909SOL    HW1 3493   7.452   4.208   2.663  1.2146 -1.9093  1.2735
  909SOL    HW2 3494   7.350   4.097   2.644 -0.3099 -0.3979  0.4227
  910SOL     OW 3495   5.694   4.829   3.499 -0.1889 -0.0445  0.5115
  910SOL    HW1 3496   5.701   4.853   3.591  2.6743 -0.6085  0.5464
  910SOL    HW2 3497   5.758   4.758   3.488 -2.2919 -1.7999 -1.3858
  911SOL     OW 3498   3.130   5.124   1.857 -0.1147  0.1434  0.3396
  911SOL    HW1 3499   3.222   5.144   1.842 -0.3565  0.8152 -0.3098
  911SOL    HW2 3500   3.113   5.045   1.806 -0.2810  0.9244 -0.8484
  912SOL     OW 3501   0.652   8.105   4.172 -0.8052 -0.3799 -0.3912
  912SOL    HW1 3502   0.710   8.032   4.149 -0.3953  0.1352 -1.0227
  912SOL    HW2 3503   0.578   8.097   4.112 -0.8319 -0.3599 -0.3613
  913SOL     OW 3504   8.461   4.995   4.182 -0.2303  0.2336  0.2672
  913SOL    HW1 3505   8.525   5.015   4.112  0.2112  0.4310  0.7222
  913SOL    HW2 3506   8.393   4.945   4.137 -0.8290  1.8218 -0.6802
  914SOL     OW 3507   8.523   0.093   1.722 -0.3428  0.6894  0.2478
  914SOL    HW1 3508   8.465   0.107   1.647 -0.8230 -0.6885  0.3387
  914SOL    HW2 3509   8.598   0.045   1.686 -1.1343 -1.0514  0.8338
  915SOL     OW 3510   7.198   4.898   1.625  0.0710 -0.3856 -0.1897
  915SOL    HW1 3511   7.123   4.919   1.681 -0.6762 -0.3145 -1.1926
  915SOL    HW2 3512   7.172   4.818   1.580  0.2672  0.0766 -1.1360
  916SOL     OW 3513   5.689   5.352   5.525  0.1666 -0.3369 -0.0601
  916SOL    HW1 3514   5.666   5.403   5.447  1.5314 -0.1133 -0.3449
  916SOL    HW2 3515   5.646   5.267   5.511  0.5438 -0.3693 -1.1641
  917SOL     OW 3516   1.573   0.265   5.312  0.2752 -0.6105  0.3787
  917SOL    HW1 3517   1.527   0.344   5.284  0.7710 -1.0451 -1.8550
  917SOL    HW2 3518   1.605   0.285   5.400  4.9826  3.8915 -1.8300
  918SOL     OW 3519   8.763   3.864   5.387 -0.6194  0.1423 -0.7222
  918SOL    HW1 3520   8.795   3.792   5.441  0.0793  0.6391 -0.4518
  918SOL    HW2 3521   8.841   3.915   5.366 -1.1980  1.3037 -0.1781
  919SOL     OW 3522   6.388   5.713   4.254 -0.2543 -0.9496 -0.2097
  919SOL    HW1 3523   6.297   5.739   4.239  0.1642 -0.4825 -2.1168
  919SOL    HW2 3524   6.418   5.680   4.170  2.4315  2.2746 -0.7242
  920SOL     OW 3525   5.508   6.501   3.311 -0.3952 -0.6163 -0.5810
  920SOL    HW1 3526   5.558   6.464   3.384 -0.6589  0.6960  0.2830
  920SOL    HW2 3527   5.418   6.503   3.342 -0.5492 -0.2627 -1.0419
  921SOL     OW 3528   5.072   5.729   4.015 -0.3963 -0.4849 -0.1978
  921SOL    HW1 3529   5.005   5.668   3.983 -0.9568  0.0111  0.0060
  921SOL    HW2 3530   5.115   5.762   3.936 -0.0013 -1.2374 -0.3032
  922SOL     OW 3531   7.085   1.157   0.333 -0.3248  0.3886  0.0626
  922SOL    HW1 3532   7.119   1.245   0.347  1.1174 -0.1861  0.4172
  922SOL    HW2 3533   6.993   1.162   0.359 -0.0634  1.5986  0.8416
  923SOL     OW 3534   6.373   3.168   0.717  0.6480 -0.2546  0.2619
  923SOL    HW1 3535   6.329   3.229   0.776 -1.0674  0.6105 -1.7739
  923SOL    HW2 3536   6.331   3.083   0.736  1.3621 -0.3591  1.4583
  924SOL     OW 3537   6.395   1.200   3.143 -0.0243 -0.1234  0.5343
  924SOL    HW1 3538   6.371   1.120   3.097 -1.9103 -0.5257  2.0815
  924SOL    HW2 3539   6.340   1.200   3.221  0.1149  2.5720  0.7181
  925SOL     OW 3540   6.954   0.157   1.863  0.1873  0.5419  0.9447
  925SOL    HW1 3541   7.018   0.223   1.835  0.7161 -0.1498  0.4879
  925SOL    HW2 3542   6.922   0.119   1.782 -1.1947  1.2009  1.1347
  926SOL     OW 3543   7.810   1.011   0.828  0.0429 -0.3946 -0.0594
  926SOL    HW1 3544   7.849   0.978   0.747  1.2083 -1.4753  0.9038
  926SOL    HW2 3545   7.824   0.941   0.892 -0.2004  0.7234  1.2683
  927SOL     OW 3546   1.683   5.618   3.480  0.1467 -0.4046  0.1852
  927SOL    HW1 3547   1.608   5.674   3.459 -0.3550 -1.3914 -0.7539
  927SOL    HW2 3548   1.653   5.562   3.551  0.4730  0.1256  0.7567
  928SOL     OW 3549   3.995   2.821   1.631  0.0520  0.0151  0.2093
  928SOL    HW1 3550   3.972   2.764   1.558  0.2101  0.0392  0.1409
  928SOL    HW2 3551   4.007   2.907   1.592 -0.6723  0.2047  0.3812
  929SOL     OW 3552   5.711   8.097   1.186  0.8205  1.2910  0.3637
  929SOL    HW1 3553   5.762   8.074   1.108  1.2200 -0.4944  1.1171
  929SOL    HW2 3554   5.622   8.069   1.164  1.1322 -0.2129  0.9243
  930SOL     OW 3555   6.538   4.684   1.425  0.3859  0.1424  0.1695
  930SOL    HW1 3556   6.491   4.601   1.413  0.4274 -0.0894  1.4428
  930SOL    HW2 3557   6.630   4.659   1.432  0.8794  0.6562 -3.0118
  931SOL     OW 3558   1.862   2.025   1.426  0.1375 -0.3849 -0.4678
  931SOL    HW1 3559   1.896   2.112   1.448  1.0113 -0.6781 -0.6423
  931SOL    HW2 3560   1.789   2.043   1.367  0.7305  0.2082 -1.0338
  932SOL     OW 3561   7.528   1.588   5.092 -0.7625 -0.0530  0.3131
  932SOL    HW1 3562   7.589   1.517   5.110  2.5850  2.3317 -0.4941
  932SOL    HW2 3563   7.509   1.581   4.998  0.6838  0.7879 -0.0795
  933SOL     OW 3564   0.896   5.558   6.174  0.5250 -0.2190  0.1246
  933SOL    HW1 3565   0.841   5.587   6.247  1.9474  2.2621  0.3272
  933SOL    HW2 3566   0.841   5.569   6.097  0.6060  2.1276  0.3353
  934SOL     OW 3567   4.228   7.947   1.512 -0.8602  0.2226  0.0808
  934SOL    HW1 3568   4.304   7.955   1.453 -0.0170  0.1787  1.1309
  934SOL    HW2 3569   4.233   8.024   1.568 -1.3573  0.0039  0.4266
  935SOL     OW 3570   3.839   0.104   3.152  0.0964 -0.0283  0.3319
  935SOL    HW1 3571   3.754   0.118   3.110  0.8044 -0.2543 -1.2446
  935SOL    HW2 3572   3.865   0.016   3.126  1.2117  0.3692  0.0274
  936SOL     OW 3573   2.708   3.920   4.792 -0.0148  0.1487  0.6794
  936SOL    HW1 3574   2.658   3.855   4.742 -0.3700 -0.4915  1.8448
  936SOL    HW2 3575   2.769   3.868   4.844  1.6505  0.8911 -0.4118
  937SOL     OW 3576   8.588   1.469   0.408  0.1527 -0.0169  0.1001
  937SOL    HW1 3577   8.645   1.494   0.480 -0.2477  2.2273 -0.2730
  937SOL    HW2 3578   8.517   1.420   0.449  0.8441 -0.2960  0.9754
  938SOL     OW 3579   2.286   3.080   2.343 -0.0423  0.1481 -0.2519
  938SOL    HW1 3580   2.244   3.021   2.280 -1.2782  0.6325  0.0802
  938SOL    HW2 3581   2.230   3.074   2.421  0.1583  1.2929 -0.0082
  939SOL     OW 3582   7.232   3.253   3.120 -0.6012  0.7823  0.4027
  939SOL    HW1 3583   7.296   3.313   3.083 -1.8427  0.8821 -1.8131
  939SOL    HW2 3584   7.177   3.307   3.177 -0.8985  1.4973 -0.5333
  940SOL     OW 3585   5.328   2.186   3.561  0.3806 -0.7784 -0.2918
  940SOL    HW1 3586   5.274   2.252   3.519 -1.1492 -2.6688 -1.4582
  940SOL    HW2 3587   5.266   2.126   3.603  1.6878 -1.6225  0.5355
  941SOL     OW 3588   4.795   2.591   5.744  0.1096 -0.3675  0.1689
  941SOL    HW1 3589   4.828   2.659   5.803 -2.0846  0.1682  0.8899
  941SOL    HW2 3590   4.779   2.637   5.661  0.8986 -0.5632 -0.0937
  942SOL     OW 3591   6.435   2.512   1.360  0.0667 -0.6795  0.1485
  942SOL    HW1 3592   6.473   2.582   1.308  0.0579 -1.0071 -0.3034
  942SOL    HW2 3593   6.342   2.535   1.369 -0.3835 -1.6033 -1.6656
  943SOL     OW 3594   7.696   5.976   4.677  0.0626 -0.8195 -0.2122
  943SOL    HW1 3595   7.683   6.070   4.675  0.4636 -0.7474  0.3627
  943SOL    HW2 3596   7.642   5.943   4.605 -1.6796 -0.3577  0.8242
  944SOL     OW 3597   6.405   2.075   0.928 -0.0300 -0.0302 -0.6832
  944SOL    HW1 3598   6.387   2.053   1.020  1.4615 -0.3552 -0.4368
  944SOL    HW2 3599   6.423   2.170   0.930 -0.0594 -0.0254 -0.6412
  945SOL     OW 3600   0.779   6.672   4.935  0.1368  0.0838  0.2486
  945SOL    HW1 3601   0.817   6.587   4.958  1.4671  0.7771  0.7242
  945SOL    HW2 3602   0.839   6.736   4.973  0.5664  1.2720 -2.2282
  946SOL     OW 3603   3.666   8.115   5.614 -0.2465  0.2534 -0.0366
  946SOL    HW1 3604   3.655   8.205   5.642 -1.4127  0.6543 -1.6763
  946SOL    HW2 3605   3.634   8.062   5.688 -2.5899  1.2413 -0.2857
  947SOL     OW 3606   1.264   4.436   2.175 -0.8151  0.5495  0.0992
  947SOL    HW1 3607   1.352   4.451   2.140 -0.8172  0.5084  0.0769
  947SOL    HW2 3608   1.208   4.491   2.120 -1.0554 -0.8873 -1.1440
  948SOL     OW 3609   8.769   3.961   2.198  0.2589 -1.0068 -0.0832
  948SOL    HW1 3610   8.832   3.965   2.270 -0.8886  1.2003  0.8894
  948SOL    HW2 3611   8.804   4.019   2.131 -1.4152  1.6245  1.1567
  949SOL     OW 3612   5.595   1.366   2.068 -0.1088 -0.1400 -0.1261
  949SOL    HW1 3613   5.555   1.432   2.012 -0.9982 -1.8169 -1.5556
  949SOL    HW2 3614   5.684   1.356   2.035 -0.3612 -0.5081 -0.7146
  950SOL     OW 3615   2.432   4.508   2.148 -0.0101  0.6161  0.5196
  950SOL    HW1 3616   2.390   4.454   2.081 -0.4283  1.6435 -0.0690
  950SOL    HW2 3617   2.526   4.492   2.137 -0.1010  0.4478 -0.0303
  951SOL     OW 3618   3.377   0.685   5.117  0.7095  0.0353 -0.7616
  951SOL    HW1 3619   3.347   0.595   5.108  0.8743  0.1223 -2.4734
  951SOL    HW2 3620   3.427   0.685   5.199  0.0066 -1.2112 -0.3005
  952SOL     OW 3621   7.884   0.889   2.246  0.1367 -0.1826  0.0046
  952SOL    HW1 3622   7.792   0.910   2.228  0.2521  1.3145  0.9848
  952SOL    HW2 3623   7.933   0.955   2.197  0.7588 -1.4937 -1.2120
  953SOL     OW 3624   0.886   6.257   5.506  0.5396 -0.0986  0.1732
  953SOL    HW1 3625   0.928   6.172   5.500  0.3374 -0.1121 -1.9442
  953SOL    HW2 3626   0.944   6.309   5.562  0.1459 -1.8516  2.3622
  954SOL     OW 3627   3.751   8.266   0.687  0.2047 -0.0642 -0.0345
  954SOL    HW1 3628   3.771   8.175   0.667  2.1670  0.5761 -1.2125
  954SOL    HW2 3629   3.814   8.290   0.755 -1.5656 -0.0773  1.7077
  955SOL     OW 3630   3.114   3.146   4.527 -0.0703  0.4783 -0.4211
  955SOL    HW1 3631   3.138   3.053   4.522  2.3665  0.9276  1.1600
  955SOL    HW2 3632   3.148   3.183   4.446 -0.6408  0.0895 -0.8469
  956SOL     OW 3633   7.940   7.158   2.876  0.1904 -0.7256 -0.3220
  956SOL    HW1 3634   7.888   7.088   2.916 -1.1378  1.2162  1.6140
  956SOL    HW2 3635   7.875   7.222   2.847  1.3888  1.3639  1.3221
  957SOL     OW 3636   2.939   4.219   3.838 -0.1998 -0.3256  0.2676
  957SOL    HW1 3637   2.965   4.249   3.925 -0.1291 -1.4199  0.6480
  957SOL    HW2 3638   2.863   4.164   3.854 -0.5669 -0.0352 -0.4403
  958SOL     OW 3639   1.226   7.011   0.178  0.0351  0.1813 -0.3100
  958SOL    HW1 3640   1.176   6.931   0.161 -2.3914  1.6136 -0.3765
  958SOL    HW2 3641   1.161   7.075   0.208  1.9672  1.9879  0.3148
  959SOL     OW 3642   4.509   5.451   5.008  0.0417  0.0726  0.1924
  959SOL    HW1 3643   4.468   5.408   4.933  0.8510 -1.6523  0.7085
  959SOL    HW2 3644   4.496   5.391   5.081 -1.4674  2.0836  1.7071
  960SOL     OW 3645   5.926   3.250   0.868  0.6138 -0.4800  0.4278
  960SOL    HW1 3646   5.935   3.159   0.840  0.1069  0.2891 -2.4680
  960SOL    HW2 3647   5.840   3.253   0.911  0.4517 -1.2582  0.1676
  961SOL     OW 3648   4.274   0.735   2.051  0.9233 -0.2039  0.2492
  961SOL    HW1 3649   4.180   0.744   2.067  0.3215 -3.4119 -0.7386
  961SOL    HW2 3650   4.288   0.775   1.965  0.0074 -1.4891 -0.5330
  962SOL     OW 3651   4.132   3.592   4.684 -0.1849  0.0920 -0.4144
  962SOL    HW1 3652   4.188   3.544   4.745  0.1192 -0.0434 -0.7982
  962SOL    HW2 3653   4.046   3.594   4.728  0.0805  0.1872  0.1132
  963SOL     OW 3654   6.378   5.969   5.263 -0.1373  0.2199 -0.3513
  963SOL    HW1 3655   6.461   5.961   5.309 -0.0576 -0.5125 -0.6209
  963SOL    HW2 3656   6.395   5.936   5.175 -0.1063  2.2233 -1.1695
  964SOL     OW 3657   8.227   1.353   5.448  0.3746 -0.1095  0.1249
  964SOL    HW1 3658   8.270   1.407   5.515  1.4360 -1.0598  0.2383
  964SOL    HW2 3659   8.222   1.410   5.371  1.3912  0.2030  0.2679
  965SOL     OW 3660   2.517   4.758   2.116 -0.0357  0.2958 -0.0229
  965SOL    HW1 3661   2.562   4.736   2.034 -0.3484  0.4096 -0.2294
  965SOL    HW2 3662   2.463   4.682   2.135  0.1158  0.2268  0.1351
  966SOL     OW 3663   2.023   1.292   2.380 -0.2672 -0.3070  0.1806
  966SOL    HW1 3664   1.986   1.219   2.331  1.5461 -0.6797 -0.7290
  966SOL    HW2 3665   1.974   1.369   2.349 -1.2052 -0.9341  0.0656
  967SOL     OW 3666   7.453   5.786   0.511 -0.4593 -0.2153 -0.1529
  967SOL    HW1 3667   7.468   5.863   0.566  0.9282  0.8549 -1.9213
  967SOL    HW2 3668   7.522   5.725   0.536 -0.1163  0.0813 -0.3640
  968SOL     OW 3669   0.531   7.975   2.883 -0.1641  0.4877  0.4650
  968SOL    HW1 3670   0.531   7.973   2.787 -1.0227  0.0552  0.4573
  968SOL    HW2 3671   0.438   7.970   2.906  0.1004 -1.2902  1.3455
  969SOL     OW 3672   3.899   0.362   1.100  0.8834  0.1900  0.0724
  969SOL    HW1 3673   3.992   0.385   1.094  0.7311  2.0344  3.0558
  969SOL    HW2 3674   3.883   0.347   1.193 -1.7063 -0.7097 -0.4238
  970SOL     OW 3675   1.656   6.563   0.694 -0.5584  0.2601 -0.1962
  970SOL    HW1 3676   1.567   6.542   0.722 -1.0375  2.4563  0.1086
  970SOL    HW2 3677   1.703   6.578   0.776  0.8098 -3.1011 -0.1999
  971SOL     OW 3678   2.115   0.349   2.501  0.0682  0.5375  0.0700
  971SOL    HW1 3679   2.097   0.389   2.416  1.4525  2.7013  0.7245
  971SOL    HW2 3680   2.180   0.407   2.542 -0.5445 -0.4475  2.6126
  972SOL     OW 3681   3.958   3.751   5.901  0.0392 -0.0237 -0.0581
  972SOL    HW1 3682   4.020   3.823   5.889  0.5030 -0.5869 -1.1437
  972SOL    HW2 3683   3.959   3.704   5.818  1.5986 -2.7417  1.3686
  973SOL     OW 3684   1.746   1.841   2.742 -0.5676 -0.2660 -0.2002
  973SOL    HW1 3685   1.809   1.898   2.697 -0.8251 -0.0706 -0.3117
  973SOL    HW2 3686   1.660   1.874   2.716 -0.7327  0.6370  1.4113
  974SOL     OW 3687   5.263   3.599   4.177  0.3446  0.3948 -0.2561
  974SOL    HW1 3688   5.269   3.524   4.236 -1.2900 -0.4951 -1.1492
  974SOL    HW2 3689   5.345   3.598   4.129  0.8753 -0.0384  0.6283
  975SOL     OW 3690   2.280   0.527   3.176 -0.0339  0.0223  0.3505
  975SOL    HW1 3691   2.258   0.620   3.162  0.2168  0.2014  1.0722
  975SOL    HW2 3692   2.221   0.480   3.118 -0.5145  0.6161  0.3383
  976SOL     OW 3693   8.257   1.083   1.398 -0.2900 -0.6550 -0.5699
  976SOL    HW1 3694   8.336   1.091   1.452 -2.1363 -0.1531  2.3181
  976SOL    HW2 3695   8.234   0.990   1.403 -1.5472 -0.3160  1.4048
  977SOL     OW 3696   0.625   8.779   0.382 -0.0623  0.2708 -0.6255
  977SOL    HW1 3697   0.658   8.697   0.345 -0.5417  0.1413 -0.7667
  977SOL    HW2 3698   0.617   8.761   0.476  2.5081  1.0394 -0.1878
  978SOL     OW 3699   1.507   3.986   2.973  0.1606 -0.3913 -0.2297
  978SOL    HW1 3700   1.433   3.947   3.019  1.0221  0.4256  1.9640
  978SOL    HW2 3701   1.574   3.918   2.972 -0.1692 -0.7261 -1.1749
  979SOL     OW 3702   7.351   2.993   1.346  0.0510 -0.1896  0.3262
  979SOL    HW1 3703   7.270   2.950   1.316 -0.5149  0.9748  0.1420
  979SOL    HW2 3704   7.378   3.048   1.273  2.2553 -2.1497 -0.4668
  980SOL     OW 3705   0.627   8.021   0.990  0.4683  0.1059 -0.2110
  980SOL    HW1 3706   0.675   7.938   0.990 -0.7919 -0.6509  0.2754
  980SOL    HW2 3707   0.592   8.029   1.079  0.3384  1.0327 -0.3306
  981SOL     OW 3708   8.525   8.410   1.535 -0.5213 -0.2916  0.5176
  981SOL    HW1 3709   8.552   8.415   1.443 -0.8972  0.5868  0.4478
  981SOL    HW2 3710   8.460   8.480   1.545 -1.6984 -1.4087  1.0441
  982SOL     OW 3711   1.304   5.482   5.613 -0.8509  0.5948  0.3945
  982SOL    HW1 3712   1.253   5.526   5.680 -0.4471  1.2872  0.2613
  982SOL    HW2 3713   1.383   5.452   5.659 -0.6779  0.8696  0.2758
  983SOL     OW 3714   6.114   7.463   2.793 -0.0446 -0.0880 -0.2608
  983SOL    HW1 3715   6.115   7.375   2.755 -1.8175 -0.0950 -0.3377
  983SOL    HW2 3716   6.074   7.452   2.879 -1.4871  0.8265 -0.7868
  984SOL     OW 3717   6.177   1.221   0.503  0.6444 -0.5691  0.2570
  984SOL    HW1 3718   6.185   1.180   0.417 -0.9153  1.2460 -0.8343
  984SOL    HW2 3719   6.083   1.239   0.512  1.1375  1.9261  1.0173
  985SOL     OW 3720   5.533   1.132   0.733 -0.3298  0.8313 -0.0767
  985SOL    HW1 3721   5.577   1.215   0.714 -0.1459  0.6910 -0.2793
  985SOL    HW2 3722   5.452   1.135   0.683 -0.0171  0.6172 -0.6091
  986SOL     OW 3723   2.904   7.036   5.845  0.3974  0.4562 -0.1543
  986SOL    HW1 3724   2.819   7.077   5.861 -0.6283 -0.9797 -1.5622
  986SOL    HW2 3725   2.910   6.966   5.909  1.4222  1.7149  1.1889
  987SOL     OW 3726   2.491   1.148   3.879  0.1696  0.1347 -0.2888
  987SOL    HW1 3727   2.416   1.099   3.844 -0.3950 -1.5962  2.9947
  987SOL    HW2 3728   2.561   1.084   3.884  0.3869  0.4570  1.1621
  988SOL     OW 3729   8.294   4.275   3.030  0.5920  1.0254  0.8376
  988SOL    HW1 3730   8.358   4.266   2.959  0.0751 -1.1107  0.5618
  988SOL    HW2 3731   8.230   4.205   3.013 -0.6682  1.7817  2.2689
  989SOL     OW 3732   0.739   3.464   4.946  0.1106  0.1570 -0.0837
  989SOL    HW1 3733   0.709   3.397   5.007  0.0549 -0.4398 -0.7428
  989SOL    HW2 3734   0.668   3.472   4.882  0.4534  0.2793 -0.4524
  990SOL     OW 3735   4.860   2.103   4.885  0.1966  1.0898 -0.3914
  990SOL    HW1 3736   4.815   2.021   4.870 -1.1121  1.7101  0.0167
  990SOL    HW2 3737   4.953   2.081   4.880 -0.1407 -0.2585 -1.0043
  991SOL     OW 3738   8.033   1.095   2.554 -0.0609  0.6370 -0.6358
  991SOL    HW1 3739   8.013   1.014   2.600 -0.3288  1.1237  0.1349
  991SOL    HW2 3740   8.078   1.149   2.619 -2.4999  2.2494 -0.1279
  992SOL     OW 3741   5.220   4.162   3.341  0.4236 -0.2808  0.1049
  992SOL    HW1 3742   5.177   4.100   3.282  0.0280 -1.4983  1.5893
  992SOL    HW2 3743   5.234   4.112   3.422 -0.0344  1.6025  1.4310
  993SOL     OW 3744   0.998   5.463   3.952 -0.0097 -0.3932  0.0277
  993SOL    HW1 3745   1.048   5.531   3.996  0.3780 -0.0611 -0.9276
  993SOL    HW2 3746   0.991   5.491   3.861 -1.2201 -0.8366 -0.0443
  994SOL     OW 3747   2.340   0.269   4.412 -0.2620 -0.1784  0.0351
  994SOL    HW1 3748   2.332   0.335   4.343 -1.9253  0.7951  1.0678
  994SOL    HW2 3749   2.304   0.189   4.374  0.7027 -0.1941 -0.8657
  995SOL     OW 3750   1.315   8.586   5.033 -0.1226 -0.1335 -0.1975
  995SOL    HW1 3751   1.231   8.612   5.070  0.1516  0.5597 -0.0494
  995SOL    HW2 3752   1.373   8.577   5.109  0.5181  1.5712 -0.4377
  996SOL     OW 3753   1.688   4.483   5.302  0.0212 -0.4264 -0.2789
  996SOL    HW1 3754   1.695   4.394   5.267  2.2499  0.7922 -3.4167
  996SOL    HW2 3755   1.639   4.531   5.235  0.6434  1.1273  0.3398
  997SOL     OW 3756   4.745   0.163   5.439  0.6234  0.6051  0.2375
  997SOL    HW1 3757   4.665   0.186   5.393  1.2408 -2.1821 -2.6451
  997SOL    HW2 3758   4.719   0.096   5.502  0.5572  0.1302 -0.2840
  998SOL     OW 3759   6.149   1.104   3.602 -0.1317 -0.1641  0.1601
  998SOL    HW1 3760   6.054   1.102   3.604 -0.1132 -0.8399  0.9206
  998SOL    HW2 3761   6.175   1.013   3.586  0.3939 -0.1519  0.8976
  999SOL     OW 3762   6.126   3.337   6.161  0.3558  0.0413 -0.0647
  999SOL    HW1 3763   6.037   3.373   6.158  0.5657  0.5096 -2.0641
  999SOL    HW2 3764   6.167   3.380   6.236 -0.0418  2.4616 -1.1692
 1000SOL     OW 3765   4.179   2.601   5.362  0.4253  0.1787 -0.3287
 1000SOL    HW1 3766   4.180   2.517   5.315  2.5270 -0.1145  0.1448
 1000SOL    HW2 3767   4.095   2.601   5.408  1.0754 -2.5548  1.1288
 1001SOL     OW 3768   3.405   0.667   0.140  0.2752 -0.5297  0.3358
 1001SOL    HW1 3769   3.323   0.687   0.187 -0.5159 -2.1064 -0.2976
 1001SOL    HW2 3770   3.444   0.595   0.190  1.6301  0.6101  0.9892
 1002SOL     OW 3771   0.640   1.311   1.767  0.4561 -0.5499 -0.3597
 1002SOL    HW1 3772   0.553   1.312   1.807  0.3829 -0.3372 -0.5229
 1002SOL    HW2 3773   0.696   1.270   1.833  0.0589 -1.5471 -0.6163
 1003SOL     OW 3774   0.187   0.568   4.604  0.4580  0.2543 -0.0305
 1003SOL    HW1 3775   0.170   0.502   4.537  0.3762 -0.7053  0.9156
 1003SOL    HW2 3776   0.230   0.520   4.675 -0.3511  1.0490  1.0231
 1004SOL     OW 3777   0.306   0.974   5.740  0.3178  0.6215  0.1912
 1004SOL    HW1 3778   0.305   0.945   5.831  1.7849 -0.6226 -0.1432
 1004SOL    HW2 3779   0.220   0.951   5.706 -0.2228  1.0343  1.2188
 1005SOL     OW 3780   8.522   6.753   4.956 -0.0454 -0.5036 -0.6345
 1005SOL    HW1 3781   8.560   6.667   4.975  0.8639  0.1971  0.8344
 1005SOL    HW2 3782   8.437   6.751   5.000  0.1106 -0.5294 -0.3337
 1006SOL     OW 3783   8.389   7.576   3.355  0.1193  0.4162  0.3091
 1006SOL    HW1 3784   8.428   7.489   3.367  0.6944  0.8670  1.9917
 1006SOL    HW2 3785   8.313   7.576   3.413  0.9422  1.4971  1.4418
 1007SOL     OW 3786   7.353   3.599   1.554 -0.1220  0.0512 -0.1391
 1007SOL    HW1 3787   7.404   3.518   1.561  1.7705  0.9278 -2.5236
 1007SOL    HW2 3788   7.336   3.624   1.645  0.2145 -2.4039  0.6719
 1008SOL     OW 3789   0.870   6.496   0.442  0.0078  0.9132 -0.7429
 1008SOL    HW1 3790   0.958   6.480   0.408  0.3269  2.1618 -0.5486
 1008SOL    HW2 3791   0.874   6.464   0.532  0.5728  1.8359 -0.4233
 1009SOL     OW 3792   7.734   3.597   5.977  0.0905  0.3271  0.1545
 1009SOL    HW1 3793   7.821   3.637   5.971 -0.3535  1.2362 -0.5644
 1009SOL    HW2 3794   7.677   3.668   6.009 -0.6934  0.2486 -1.0083
 1010SOL     OW 3795   5.172   7.616   1.902  0.8518  0.1888 -0.3258
 1010SOL    HW1 3796   5.165   7.691   1.842 -1.7248  0.7331  0.5546
 1010SOL    HW2 3797   5.178   7.540   1.844  2.0350  0.9324 -1.2343
 1011SOL     OW 3798   6.605   1.973   2.123  0.1575 -0.7730  0.4409
 1011SOL    HW1 3799   6.610   1.896   2.180 -2.3141 -0.3230  1.3940
 1011SOL    HW2 3800   6.695   2.004   2.117  0.7923 -2.0289  2.4535
 1012SOL     OW 3801   2.097   5.631   1.166 -0.1003 -0.0305  0.7725
 1012SOL    HW1 3802   2.077   5.576   1.241 -0.9692  0.7040  1.0935
 1012SOL    HW2 3803   2.155   5.577   1.112  0.2151 -0.7160  1.7658
 1013SOL     OW 3804   5.842   4.746   0.320  0.6142 -0.1619 -0.0176
 1013SOL    HW1 3805   5.765   4.801   0.335  1.9351  1.4661  1.1685
 1013SOL    HW2 3806   5.849   4.693   0.400  1.8689  1.2116  0.8340
 1014SOL     OW 3807   3.904   3.271   6.192 -0.2327  0.8558  0.5400
 1014SOL    HW1 3808   3.943   3.336   6.134 -0.3778  1.4415  1.0862
 1014SOL    HW2 3809   3.935   3.187   6.158  2.2432  1.3002  1.4406
 1015SOL     OW 3810   5.863   4.380   1.010  0.3438 -0.4312 -0.1205
 1015SOL    HW1 3811   5.912   4.457   1.037  0.0093  0.5432 -2.1566
 1015SOL    HW2 3812   5.776   4.391   1.049 -0.0458  0.8017 -1.2899
 1016SOL     OW 3813   3.590   0.085   2.975  0.1538  0.1716 -0.4535
 1016SOL    HW1 3814   3.515   0.039   3.011  0.3107  0.4485  0.2505
 1016SOL    HW2 3815   3.589   0.064   2.882 -0.4207 -0.3429 -0.3376
 1017SOL     OW 3816   3.882   3.688   0.948  0.0150  0.5001 -0.7328
 1017SOL    HW1 3817   3.847   3.666   0.862 -0.6789 -1.1962 -0.0563
 1017SOL    HW2 3818   3.976   3.703   0.932  0.3071 -1.7550 -1.5210
 1018SOL     OW 3819   0.886   6.142   5.862  0.4356  0.0814 -0.0066
 1018SOL    HW1 3820   0.931   6.156   5.779 -0.7360  1.1325 -0.5067
 1018SOL    HW2 3821   0.806   6.095   5.838 -0.3502  1.1873  0.3871
 1019SOL     OW 3822   8.174   5.116   3.088 -0.3488  0.1354  0.4075
 1019SOL    HW1 3823   8.195   5.043   3.029 -2.9391 -0.2493 -0.1656
 1019SOL    HW2 3824   8.202   5.086   3.174 -0.3704 -1.0872  0.0062
 1020SOL     OW 3825   0.745   5.829   5.604  0.2064  0.2300 -0.1220
 1020SOL    HW1 3826   0.709   5.741   5.614  1.3129 -0.3020 -0.6553
 1020SOL    HW2 3827   0.834   5.822   5.640  0.1771  1.2302  0.1704
 1021SOL     OW 3828   6.243   4.950   6.235  0.3596  0.4277 -0.4197
 1021SOL    HW1 3829   6.195   4.896   6.172  0.6112  0.7543 -0.9070
 1021SOL    HW2 3830   6.279   5.021   6.181 -0.6409  1.5368  0.3226
 1022SOL     OW 3831   8.485   7.629   0.181 -0.4596  0.0854  0.6742
 1022SOL    HW1 3832   8.481   7.673   0.266  0.2233  1.8645 -0.1556
 1022SOL    HW2 3833   8.447   7.692   0.120  2.3092  0.4310 -0.8840
 1023SOL     OW 3834   1.945   6.401   6.196  0.4443 -0.2700 -0.1963
 1023SOL    HW1 3835   2.004   6.466   6.233  0.4439 -0.5328  0.2664
 1023SOL    HW2 3836   1.869   6.400   6.255  0.3329 -0.5089 -0.3406
 1024SOL     OW 3837   6.733   7.282   5.438  0.6933  0.2571  0.2606
 1024SOL    HW1 3838   6.663   7.345   5.457  0.5435  0.1933 -0.0740
 1024SOL    HW2 3839   6.787   7.326   5.373  0.7221  0.1326  0.2005
 1025SOL     OW 3840   1.004   0.800   4.857  0.6908 -0.2268  0.1486
 1025SOL    HW1 3841   0.977   0.840   4.940  2.1999 -1.6672  1.4101
 1025SOL    HW2 3842   1.044   0.872   4.808 -1.4112  0.9534  0.0326
 1026SOL     OW 3843   3.874   4.224   1.929 -0.2405 -0.5641  0.2170
 1026SOL    HW1 3844   3.823   4.144   1.939  0.3109 -0.7085  2.7978
 1026SOL    HW2 3845   3.821   4.281   1.874 -1.9963 -1.6310  0.7387
 1027SOL     OW 3846   1.096   3.569   4.421 -0.2371  0.4984  0.7701
 1027SOL    HW1 3847   1.111   3.646   4.476  0.4952  0.2633  0.9140
 1027SOL    HW2 3848   1.169   3.568   4.360  0.7670 -1.0621  1.9112
 1028SOL     OW 3849   6.789   3.471   0.603  0.6238  0.2532 -0.1756
 1028SOL    HW1 3850   6.726   3.403   0.628 -0.2461  1.1668  0.2136
 1028SOL    HW2 3851   6.844   3.482   0.681  0.0902  0.7098  0.1503
 1029SOL     OW 3852   3.973   4.749   1.313  0.2203  0.0862  0.7430
 1029SOL    HW1 3853   4.036   4.777   1.380  1.4773 -2.5192  0.7593
 1029SOL    HW2 3854   3.887   4.760   1.355  0.8993 -0.0826  2.2399
 1030SOL     OW 3855   1.375   3.582   5.581 -0.6553 -0.3096 -0.3242
 1030SOL    HW1 3856   1.385   3.561   5.488 -0.7004 -1.4599 -0.0857
 1030SOL    HW2 3857   1.372   3.678   5.584  1.9481 -0.1209 -1.2442
 1031SOL     OW 3858   8.004   8.357   1.536 -0.6060  0.3062 -0.1689
 1031SOL    HW1 3859   7.980   8.314   1.619  1.0510  0.8646  0.6586
 1031SOL    HW2 3860   7.937   8.424   1.523  0.1124  1.4923  1.7683
 1032SOL     OW 3861   1.405   4.342   0.085  0.4428  0.7591 -0.1513
 1032SOL    HW1 3862   1.495   4.373   0.076  0.9965 -0.4109  0.9663
 1032SOL    HW2 3863   1.391   4.338   0.180 -0.9475  1.3574 -0.3146
 1033SOL     OW 3864   5.317   1.745   6.049  0.3605  0.3440  0.2611
 1033SOL    HW1 3865   5.412   1.746   6.064  0.1814  0.5772  1.5491
 1033SOL    HW2 3866   5.285   1.681   6.113 -0.4329  0.8753  0.3983
 1034SOL     OW 3867   8.113   5.407   4.407 -0.2046 -0.6149  0.0923
 1034SOL    HW1 3868   8.082   5.437   4.492 -1.9047 -0.3755 -0.5689
 1034SOL    HW2 3869   8.094   5.313   4.405  0.9004 -0.8584  0.4024
 1035SOL     OW 3870   1.229   6.665   1.702  0.0086  0.1759 -0.3828
 1035SOL    HW1 3871   1.182   6.590   1.666 -0.5740  0.7426 -0.8175
 1035SOL    HW2 3872   1.208   6.664   1.795  0.5007 -0.5529 -0.2706
 1036SOL     OW 3873   4.755   8.799   3.588  0.0305 -0.2905 -0.3806
 1036SOL    HW1 3874   4.700   8.722   3.570 -0.3861 -0.3141  0.8408
 1036SOL    HW2 3875   4.790   8.824   3.503 -1.2214 -0.7831 -1.0740
 1037SOL     OW 3876   2.465   7.599   3.210  0.1191  1.0421 -0.4576
 1037SOL    HW1 3877   2.520   7.636   3.141  0.3908  0.1952 -0.7089
 1037SOL    HW2 3878   2.377   7.629   3.189  0.4379  2.2566 -0.1608
 1038SOL     OW 3879   1.985   1.512   5.254  0.4410 -0.0060  0.1146
 1038SOL    HW1 3880   1.944   1.433   5.220  0.2479  0.5094 -0.9068
 1038SOL    HW2 3881   2.066   1.483   5.294  1.4270 -0.5124 -2.1009
 1039SOL     OW 3882   3.879   1.075   1.248  0.0310 -0.2032  0.0524
 1039SOL    HW1 3883   3.797   1.124   1.257  0.1010  0.1040 -0.8789
 1039SOL    HW2 3884   3.854   0.996   1.201  0.1786 -0.3739  0.2576
 1040SOL     OW 3885   3.749   0.526   4.012 -0.4703 -0.2381  0.0175
 1040SOL    HW1 3886   3.658   0.537   3.983 -0.3336  0.1852 -0.2555
 1040SOL    HW2 3887   3.789   0.611   3.998  0.2841 -0.7396 -0.9914
 1041SOL     OW 3888   3.744   6.266   3.127 -0.5682  0.0638  0.2902
 1041SOL    HW1 3889   3.729   6.320   3.050 -1.7758  0.6685  0.9250
 1041SOL    HW2 3890   3.693   6.308   3.197 -1.0869 -1.5619  0.9396
 1042SOL     OW 3891   5.818   8.468   0.660  0.4476 -0.0987  0.1922
 1042SOL    HW1 3892   5.827   8.385   0.708 -2.4649  0.2981  1.6180
 1042SOL    HW2 3893   5.758   8.520   0.713 -0.1495  1.7746 -2.1622
 1043SOL     OW 3894   3.836   1.141   3.263  0.1885 -0.0248  0.1432
 1043SOL    HW1 3895   3.922   1.132   3.304 -0.4361  0.3828  1.5764
 1043SOL    HW2 3896   3.849   1.110   3.173  2.0559  0.9524  0.0366
 1044SOL     OW 3897   5.394   3.304   3.785  0.2221 -0.2784  0.0825
 1044SOL    HW1 3898   5.314   3.273   3.742  1.1434 -0.4359 -1.5732
 1044SOL    HW2 3899   5.447   3.339   3.714  1.6247 -0.1534  1.1658
 1045SOL     OW 3900   6.630   5.288   4.874  0.4432 -0.4077 -0.4600
 1045SOL    HW1 3901   6.670   5.230   4.810  0.4039 -0.5558 -0.3520
 1045SOL    HW2 3902   6.618   5.371   4.828 -0.9107 -0.9228 -1.1141
 1046SOL     OW 3903   0.944   1.950   5.975 -0.0582 -0.2082 -0.4140
 1046SOL    HW1 3904   0.927   2.021   6.037 -0.3492  0.8196 -1.6139
 1046SOL    HW2 3905   0.915   1.871   6.020 -1.3854  0.6560  0.3165
 1047SOL     OW 3906   2.688   2.816   2.930  0.3445  0.5295  0.6335
 1047SOL    HW1 3907   2.694   2.726   2.961  1.2350  0.7408  1.0846
 1047SOL    HW2 3908   2.689   2.808   2.834 -1.5302 -0.0541  0.6090
 1048SOL     OW 3909   1.263   6.212   3.730  0.2676 -0.3256  0.0186
 1048SOL    HW1 3910   1.180   6.259   3.739 -0.2744 -1.1946 -0.2919
 1048SOL    HW2 3911   1.320   6.251   3.796  0.2370  1.5862 -1.0269
 1049SOL     OW 3912   5.880   5.053   2.050  0.0589 -0.4389  0.6893
 1049SOL    HW1 3913   5.913   4.984   1.992 -0.3347 -0.6052  0.6636
 1049SOL    HW2 3914   5.959   5.098   2.081  0.4869 -2.2864  2.4517
 1050SOL     OW 3915   0.081   7.848   2.602 -0.7467  0.1002 -0.4230
 1050SOL    HW1 3916   0.126   7.899   2.669 -2.0797  0.7204  0.0324
 1050SOL    HW2 3917  -0.001   7.895   2.587 -0.8726 -0.5221 -1.8473
 1051SOL     OW 3918   3.803   6.696   2.297  0.0750  0.6921  0.0947
 1051SOL    HW1 3919   3.838   6.718   2.210  0.1340  0.9761  0.1885
 1051SOL    HW2 3920   3.717   6.738   2.299  0.4517  1.4744  0.5147
 1052SOL     OW 3921   4.476   4.021   4.411 -0.2614  0.7569  0.2090
 1052SOL    HW1 3922   4.437   4.086   4.353 -0.5937  0.9981  0.6937
 1052SOL    HW2 3923   4.437   4.039   4.497 -0.7714 -0.4426  0.2427
 1053SOL     OW 3924   5.255   3.799   5.352 -0.3243 -0.4252  0.1377
 1053SOL    HW1 3925   5.344   3.765   5.343 -0.7343 -1.3345 -0.7001
 1053SOL    HW2 3926   5.253   3.876   5.294 -0.7192 -1.7613 -1.7177
 1054SOL     OW 3927   4.692   2.175   0.543  0.7114 -0.7110  0.3076
 1054SOL    HW1 3928   4.710   2.268   0.527  0.2642 -0.7186 -0.2583
 1054SOL    HW2 3929   4.636   2.149   0.471  0.2158 -1.2364  0.8698
 1055SOL     OW 3930   2.559   5.969   2.969 -0.9774  0.1139  0.4403
 1055SOL    HW1 3931   2.513   5.901   2.920 -3.0482  1.0599  0.9535
 1055SOL    HW2 3932   2.579   5.929   3.053 -0.9563 -0.2776  0.2512
 1056SOL     OW 3933   0.215   7.537   2.661  0.0075 -0.0441 -0.0605
 1056SOL    HW1 3934   0.129   7.508   2.691 -0.4166  1.3968  0.1899
 1056SOL    HW2 3935   0.197   7.613   2.606  1.0736 -0.1682 -0.6087
 1057SOL     OW 3936   4.746   2.358   4.842  0.3752  0.1028  0.7634
 1057SOL    HW1 3937   4.804   2.399   4.907  0.0947  0.2357  0.9324
 1057SOL    HW2 3938   4.761   2.264   4.852 -0.8083  0.0321  2.1059
 1058SOL     OW 3939   4.515   0.345   5.755  0.5377  0.2376  0.1779
 1058SOL    HW1 3940   4.428   0.324   5.789 -0.5293  3.6584 -0.0533
 1058SOL    HW2 3941   4.570   0.349   5.834  0.0110  0.0472  0.5653
 1059SOL     OW 3942   3.294   8.336   4.470  0.4650 -0.5901 -0.3557
 1059SOL    HW1 3943   3.315   8.336   4.564 -0.7919 -1.6462 -0.0436
 1059SOL    HW2 3944   3.210   8.382   4.464  0.5780 -0.4559 -0.9820
 1060SOL     OW 3945   5.728   8.412   6.227  0.0934 -0.3693 -0.2677
 1060SOL    HW1 3946   5.807   8.462   6.250 -0.6712  0.6927  0.1436
 1060SOL    HW2 3947   5.681   8.468   6.166 -0.8174 -0.5470  0.2458
 1061SOL     OW 3948   8.066   1.427   5.173 -0.0825 -0.1204 -0.4086
 1061SOL    HW1 3949   8.103   1.507   5.210  0.6958 -0.6025 -0.1197
 1061SOL    HW2 3950   8.083   1.433   5.079 -0.1442  0.1072 -0.4066
 1062SOL     OW 3951   3.258   3.214   6.109 -0.0911  0.3354  0.2972
 1062SOL    HW1 3952   3.302   3.284   6.158  0.5803 -0.5012  0.9244
 1062SOL    HW2 3953   3.282   3.230   6.018  0.0968  0.8871  0.4392
 1063SOL     OW 3954   2.440   7.372   1.018 -0.0776  0.0285 -0.4194
 1063SOL    HW1 3955   2.484   7.317   0.954  0.0900  0.2900 -0.5319
 1063SOL    HW2 3956   2.471   7.461   0.999 -0.2512  0.1461 -0.1645
 1064SOL     OW 3957   3.697   5.026   3.123 -0.2044 -0.3933 -0.2301
 1064SOL    HW1 3958   3.696   5.019   3.218  0.6302 -0.5143 -0.2200
 1064SOL    HW2 3959   3.718   4.937   3.092  0.6467 -0.1279 -0.4707
 1065SOL     OW 3960   7.209   5.790   0.386  0.0067  0.1613 -0.0462
 1065SOL    HW1 3961   7.165   5.706   0.398  0.5700 -0.6884 -2.9950
 1065SOL    HW2 3962   7.295   5.779   0.425 -0.2264 -0.3502  0.3252
 1066SOL     OW 3963   0.784   1.150   5.974  0.3532 -0.2267  0.0974
 1066SOL    HW1 3964   0.785   1.057   5.995  1.9948  0.0201  1.3341
 1066SOL    HW2 3965   0.748   1.155   5.886  0.6834 -2.0691 -0.1734
 1067SOL     OW 3966   4.288   1.862   5.599 -0.5473 -0.0432  0.2243
 1067SOL    HW1 3967   4.266   1.948   5.563  2.0692  0.1655 -1.0872
 1067SOL    HW2 3968   4.267   1.869   5.692  2.9464  3.4115  1.0221
 1068SOL     OW 3969   0.375   0.242   4.988 -0.0029 -0.1381  0.1422
 1068SOL    HW1 3970   0.321   0.169   4.956 -0.0589 -0.3082  0.6190
 1068SOL    HW2 3971   0.319   0.288   5.050 -0.9184  1.8700 -2.0221
 1069SOL     OW 3972   4.789   1.770   0.101 -0.2133  0.0915  0.2944
 1069SOL    HW1 3973   4.783   1.860   0.132  1.1497 -0.3964  2.1152
 1069SOL    HW2 3974   4.872   1.766   0.054  0.3006 -0.4612  1.2180
 1070SOL     OW 3975   3.926   3.299   3.901  0.1811 -0.7108 -0.1685
 1070SOL    HW1 3976   3.931   3.382   3.854  0.5311 -0.9958 -0.6458
 1070SOL    HW2 3977   3.851   3.308   3.959 -0.4383 -0.4481 -0.9967
 1071SOL     OW 3978   1.707   5.302   5.611  0.1308  0.3945 -0.2489
 1071SOL    HW1 3979   1.734   5.222   5.657  0.1836  0.4698 -0.1469
 1071SOL    HW2 3980   1.777   5.365   5.630  0.9449 -0.0362 -1.7148
 1072SOL     OW 3981   4.000   4.895   5.221  0.2281 -0.3982  0.2241
 1072SOL    HW1 3982   4.040   4.825   5.274 -0.7576 -0.1503  1.3282
 1072SOL    HW2 3983   4.016   4.975   5.271 -3.5967 -0.5304  2.0061
 1073SOL     OW 3984   3.690   3.772   0.177 -0.3906 -0.5680 -0.1277
 1073SOL    HW1 3985   3.627   3.782   0.248 -0.8397 -0.4886 -0.5339
 1073SOL    HW2 3986   3.751   3.846   0.187 -1.1337  0.1112 -0.5112
 1074SOL     OW 3987   3.146   5.591   5.872 -0.1034 -0.1058 -0.1303
 1074SOL    HW1 3988   3.119   5.643   5.796 -0.0545  0.0230 -0.0590
 1074SOL    HW2 3989   3.229   5.550   5.845  0.4008  0.6828  0.1899
 1075SOL     OW 3990   5.879   2.926   2.091  0.6384 -0.3773  0.4374
 1075SOL    HW1 3991   5.969   2.909   2.062  0.1897  0.2168 -1.3986
 1075SOL    HW2 3992   5.858   2.852   2.148  2.0549 -0.8822  0.3430
 1076SOL     OW 3993   0.137   8.660   2.965 -0.4136  0.1336 -0.0288
 1076SOL    HW1 3994   0.106   8.732   3.021 -2.9288 -1.0634  0.2574
 1076SOL    HW2 3995   0.058   8.627   2.923  0.9210 -1.4317 -1.4309
 1077SOL     OW 3996   7.467   3.915   2.948 -0.2798  0.9538  0.1488
 1077SOL    HW1 3997   7.428   3.918   2.861  0.9606  1.1381 -0.4155
 1077SOL    HW2 3998   7.526   3.839   2.945  1.2883  2.1233  0.1480
 1078SOL     OW 3999   8.364   6.448   1.982  0.0399 -0.5293 -0.4685
 1078SOL    HW1 4000   8.423   6.451   1.907 -0.4471 -0.8296 -0.8684
 1078SOL    HW2 4001   8.414   6.403   2.050  0.6237  0.0923 -0.4763
 1079SOL     OW 4002   3.597   2.709   4.123 -0.4926  0.1476 -0.4992
 1079SOL    HW1 4003   3.567   2.641   4.063 -0.9649  1.0857 -1.3664
 1079SOL    HW2 4004   3.582   2.791   4.075 -1.0878  0.9509  0.9939
 1080SOL     OW 4005   1.238   2.860   0.540 -1.0551  0.9634 -0.4708
 1080SOL    HW1 4006   1.319   2.891   0.499 -0.3550  1.5684  1.2416
 1080SOL    HW2 4007   1.174   2.857   0.469  0.6962 -0.5253 -2.0862
 1081SOL     OW 4008   1.620   7.688   5.833  0.3392 -0.2136 -0.4042
 1081SOL    HW1 4009   1.616   7.779   5.802 -0.0412  0.7831  2.2607
 1081SOL    HW2 4010   1.532   7.671   5.868  1.1010 -0.6678  1.4060
 1082SOL     OW 4011   2.546   0.030   5.331  0.0800  0.0870  0.3009
 1082SOL    HW1 4012   2.515   0.023   5.241  3.0303  2.4505 -1.1156
 1082SOL    HW2 4013   2.467   0.026   5.384 -1.8021 -1.3317 -2.3523
 1083SOL     OW 4014   6.323   5.313   1.543  0.8554  0.1485 -0.1597
 1083SOL    HW1 4015   6.291   5.379   1.604 -1.0206 -0.9219  0.0740
 1083SOL    HW2 4016   6.268   5.323   1.466 -0.3796 -1.9621  0.3791
 1084SOL     OW 4017   4.883   3.157   5.557 -0.0937 -0.4745 -0.7253
 1084SOL    HW1 4018   4.971   3.143   5.523 -0.3331 -1.2415 -1.0564
 1084SOL    HW2 4019   4.883   3.248   5.587  1.3383 -0.9603  0.8956
 1085SOL     OW 4020   7.906   1.478   0.677  0.6251  0.3852  0.3795
 1085SOL    HW1 4021   7.980   1.420   0.663  0.4227 -0.0716  1.1485
 1085SOL    HW2 4022   7.944   1.558   0.712  0.9941  1.0556 -1.4395
 1086SOL     OW 4023   2.006   4.387   5.333  0.0164  0.1493  0.1594
 1086SOL    HW1 4024   2.001   4.406   5.239  1.2913 -0.6195 -0.0814
 1086SOL    HW2 4025   2.006   4.292   5.339 -0.4789  0.1831  0.9850
 1087SOL     OW 4026   3.846   5.433   1.652 -0.0819 -0.4866  0.2579
 1087SOL    HW1 4027   3.871   5.346   1.623  2.8956 -0.2538  1.7247
 1087SOL    HW2 4028   3.884   5.492   1.586  2.0500 -0.1924  1.6472
 1088SOL     OW 4029   5.378   8.488   4.538  0.2473  0.2708 -0.4554
 1088SOL    HW1 4030   5.288   8.519   4.537  0.6085  1.4343  0.0814
 1088SOL    HW2 4031   5.403   8.490   4.631  0.8995  0.2450 -0.6229
 1089SOL     OW 4032   1.714   6.227   1.565  0.2310  0.4555  0.4382
 1089SOL    HW1 4033   1.725   6.317   1.594 -0.2690  0.0967  1.7674
 1089SOL    HW2 4034   1.804   6.198   1.545  0.5427  0.8410  1.2392
 1090SOL     OW 4035   5.904   8.040   2.747 -0.0141  0.3168 -0.4484
 1090SOL    HW1 4036   5.990   7.998   2.748 -0.8340 -1.4693 -1.0921
 1090SOL    HW2 4037   5.908   8.103   2.675  1.1369  1.2131  0.3453
 1091SOL     OW 4038   4.668   2.770   1.715 -0.1036  0.0871  0.5013
 1091SOL    HW1 4039   4.658   2.683   1.754  0.1823  0.1629  0.7455
 1091SOL    HW2 4040   4.580   2.792   1.683  0.5115 -1.9498 -3.1527
 1092SOL     OW 4041   5.517   2.112   0.834  0.9592  0.0770  0.9393
 1092SOL    HW1 4042   5.423   2.121   0.819  1.2297  0.9124 -0.3910
 1092SOL    HW2 4043   5.524   2.034   0.889 -0.5453  0.3634  1.6045
 1093SOL     OW 4044   3.334   8.371   2.541 -0.2625 -0.1647  0.3517
 1093SOL    HW1 4045   3.258   8.428   2.533  1.2768  1.8730 -0.7801
 1093SOL    HW2 4046   3.346   8.334   2.454  0.0563 -0.4358  0.5091
 1094SOL     OW 4047   0.056   6.299   4.180 -0.1567  0.5399  0.4845
 1094SOL    HW1 4048   0.122   6.241   4.218 -1.4143 -1.8519 -0.7424
 1094SOL    HW2 4049   0.002   6.326   4.254  0.7937  0.6295  1.1682
 1095SOL     OW 4050   4.012   5.527   3.998 -0.0421 -0.0874  0.0613
 1095SOL    HW1 4051   4.061   5.585   4.057  0.0946 -0.4053  0.2620
 1095SOL    HW2 4052   4.053   5.539   3.913 -0.1310  0.2486  0.0639
 1096SOL     OW 4053   1.851   7.487   2.616 -0.3496 -0.2506  0.4700
 1096SOL    HW1 4054   1.771   7.439   2.636 -2.7229  3.1554  0.1443
 1096SOL    HW2 4055   1.862   7.477   2.522 -0.6257 -0.4157  0.4548
 1097SOL     OW 4056   6.447   4.256   3.341  0.5163 -0.1976  0.1796
 1097SOL    HW1 4057   6.375   4.286   3.285 -0.1742 -0.3174  0.9834
 1097SOL    HW2 4058   6.502   4.203   3.283  0.1297  0.1533 -0.5233
 1098SOL     OW 4059   6.668   4.423   1.525 -0.0766  0.3629 -0.3418
 1098SOL    HW1 4060   6.605   4.353   1.541  0.6256 -0.2399 -0.1616
 1098SOL    HW2 4061   6.706   4.442   1.611 -2.9598  3.6865  0.4231
 1099SOL     OW 4062   0.369   6.842   5.157 -0.2140 -0.0156 -0.6743
 1099SOL    HW1 4063   0.366   6.752   5.189  3.0449 -0.3761 -1.0174
 1099SOL    HW2 4064   0.376   6.834   5.062  3.1293  0.3374 -0.5566
 1100SOL     OW 4065   0.579   0.125   1.712 -0.2418 -0.1104  0.1223
 1100SOL    HW1 4066   0.673   0.117   1.701 -0.4687 -0.0923 -2.2816
 1100SOL    HW2 4067   0.557   0.210   1.675 -1.4141 -0.9254 -1.1394
 1101SOL     OW 4068   4.367   8.536   0.427 -0.2755  0.3219  0.2222
 1101SOL    HW1 4069   4.377   8.456   0.479  0.5146  0.4737  0.3146
 1101SOL    HW2 4070   4.321   8.597   0.485 -0.6258  0.0296  0.2516
 1102SOL     OW 4071   3.843   8.834   0.534 -0.1329 -1.0003  0.3504
 1102SOL    HW1 4072   3.792   8.764   0.574 -1.1448 -0.7343 -0.4190
 1102SOL    HW2 4073   3.905   8.790   0.477 -0.8323 -1.2833 -0.2071
 1103SOL     OW 4074   6.806   6.354   1.550 -0.2437  0.3625  0.3925
 1103SOL    HW1 4075   6.831   6.446   1.561  0.4807 -0.0188  2.3390
 1103SOL    HW2 4076   6.890   6.308   1.542 -0.5740 -0.2100  0.2221
 1104SOL     OW 4077   1.866   4.846   3.993  0.1021  0.2423 -0.3565
 1104SOL    HW1 4078   1.955   4.878   4.007 -0.4586  1.5085  0.3973
 1104SOL    HW2 4079   1.844   4.800   4.074 -1.3016  3.2750  1.1398
 1105SOL     OW 4080   6.181   2.530   3.337  0.4836  0.5275 -0.1298
 1105SOL    HW1 4081   6.107   2.554   3.393  1.4036 -0.8873  1.8054
 1105SOL    HW2 4082   6.233   2.610   3.330  0.8286  0.5192  1.8703
 1106SOL     OW 4083   8.362   0.404   4.594  0.4316  0.2402  0.6092
 1106SOL    HW1 4084   8.436   0.453   4.557 -0.9328  0.8923 -1.4073
 1106SOL    HW2 4085   8.333   0.347   4.523 -1.8583  1.0224  0.8326
 1107SOL     OW 4086   6.627   5.337   0.870  0.4583 -0.4383 -0.1159
 1107SOL    HW1 4087   6.634   5.374   0.782  0.3678 -2.8183 -1.2031
 1107SOL    HW2 4088   6.555   5.385   0.911 -0.0778  0.1323 -1.6503
 1108SOL     OW 4089   2.143   1.022   5.419 -0.4396 -0.5425  0.1741
 1108SOL    HW1 4090   2.093   1.088   5.467 -1.8287 -2.3717  1.3707
 1108SOL    HW2 4091   2.080   0.983   5.359  0.9019  0.6365 -2.1147
 1109SOL     OW 4092   6.535   3.889   6.243 -0.3565 -0.3802 -0.2726
 1109SOL    HW1 4093   6.473   3.897   6.170 -0.1285 -1.4375 -0.5905
 1109SOL    HW2 4094   6.482   3.859   6.317 -0.3856 -0.3907 -0.2974
 1110SOL     OW 4095   3.651   7.940   0.974 -0.0431  0.4822 -0.0562
 1110SOL    HW1 4096   3.640   7.845   0.976 -0.3369  0.5194  0.1278
 1110SOL    HW2 4097   3.597   7.970   0.901 -1.3476  0.6807  0.9463
 1111SOL     OW 4098   0.952   7.957   1.974 -0.1848  0.2478  0.2073
 1111SOL    HW1 4099   0.934   7.997   2.059 -2.2144  3.8356 -1.6659
 1111SOL    HW2 4100   1.038   7.992   1.949 -0.6649  1.1615 -0.1996
 1112SOL     OW 4101   6.103   2.204   5.756  0.2427  0.1401 -0.6029
 1112SOL    HW1 4102   6.151   2.123   5.737  0.4173  0.2587 -0.6708
 1112SOL    HW2 4103   6.157   2.248   5.821 -0.2991 -0.2195  0.1114
 1113SOL     OW 4104   3.256   6.928   4.034  1.0209 -0.5580  0.8770
 1113SOL    HW1 4105   3.166   6.911   4.005  1.7667 -1.3427 -1.1591
 1113SOL    HW2 4106   3.309   6.914   3.956  2.9213  0.0041  2.0107
 1114SOL     OW 4107   6.971   6.941   1.141 -0.6799 -0.0502  0.0594
 1114SOL    HW1 4108   6.893   6.950   1.196 -0.3054 -0.6723  0.7173
 1114SOL    HW2 4109   7.036   6.904   1.200 -0.2011 -0.5245 -0.7660
 1115SOL     OW 4110   8.595   4.149   2.576 -0.3228 -0.1317 -0.2363
 1115SOL    HW1 4111   8.542   4.149   2.497  0.1555 -1.4875 -0.5786
 1115SOL    HW2 4112   8.668   4.208   2.556 -0.5288  0.0121 -0.5699
 1116SOL     OW 4113   1.435   3.003   5.814  0.3881 -0.4574 -0.0381
 1116SOL    HW1 4114   1.404   2.968   5.896 -0.4570 -0.7106 -0.4616
 1116SOL    HW2 4115   1.496   2.937   5.781 -0.1312 -0.8797 -0.1584
 1117SOL     OW 4116   7.903   5.502   1.172 -0.3602 -0.2646 -0.5224
 1117SOL    HW1 4117   7.868   5.485   1.084 -1.9373  2.0028 -0.4149
 1117SOL    HW2 4118   7.966   5.573   1.159 -0.8043  0.2715  0.1920
 1118SOL     OW 4119   1.632   3.922   0.581 -0.1016  0.0073  0.0491
 1118SOL    HW1 4120   1.596   3.945   0.667 -0.9479  0.7571 -0.4919
 1118SOL    HW2 4121   1.665   4.006   0.546  3.4725 -0.7809  1.0639
 1119SOL     OW 4122   4.884   7.303   2.641  0.1905  0.0586 -0.0341
 1119SOL    HW1 4123   4.914   7.331   2.727 -2.2386 -0.2096  0.9928
 1119SOL    HW2 4124   4.964   7.294   2.589  1.6781  0.8143  1.9911
 1120SOL     OW 4125   6.103   7.710   2.583 -0.0878  0.2656  0.2905
 1120SOL    HW1 4126   6.197   7.714   2.566  0.0945 -2.3938  0.2318
 1120SOL    HW2 4127   6.090   7.763   2.662  1.3818  0.8977  0.1483
 1121SOL     OW 4128   6.037   5.306   2.276 -0.2010  0.4014  0.2543
 1121SOL    HW1 4129   6.050   5.221   2.320  0.7372  0.2128 -0.3765
 1121SOL    HW2 4130   6.103   5.308   2.207  0.2248  1.9398  0.6740
 1122SOL     OW 4131   8.289   5.045   3.606  0.1000 -0.1172 -0.1483
 1122SOL    HW1 4132   8.270   4.980   3.674 -0.2767  0.1470 -0.0003
 1122SOL    HW2 4133   8.287   5.129   3.652 -0.1987  0.0653 -0.4910
 1123SOL     OW 4134   0.779   6.880   1.779 -0.2190  0.1189 -0.1251
 1123SOL    HW1 4135   0.836   6.908   1.852 -1.4117  2.0872  0.1154
 1123SOL    HW2 4136   0.701   6.934   1.788 -1.8420 -1.9672 -0.9213
 1124SOL     OW 4137   8.749   7.538   2.646 -0.9246 -0.6582 -0.3875
 1124SOL    HW1 4138   8.683   7.594   2.687 -0.2798 -0.1973  0.0479
 1124SOL    HW2 4139   8.710   7.450   2.646 -0.0787 -1.2211  3.4699
 1125SOL     OW 4140   3.608   6.568   2.630  0.5263 -0.0437 -0.7972
 1125SOL    HW1 4141   3.569   6.587   2.715  1.0960 -0.7707 -0.3482
 1125SOL    HW2 4142   3.628   6.653   2.593  2.4583  0.3080  0.8548
 1126SOL     OW 4143   1.355   3.045   0.360 -0.2786  0.2785 -0.1694
 1126SOL    HW1 4144   1.328   3.121   0.310  0.0760  0.5089 -0.0181
 1126SOL    HW2 4145   1.422   3.078   0.420  1.2210 -0.4772 -1.3516
 1127SOL     OW 4146   2.914   8.017   2.794  0.0112 -0.2871 -0.1923
 1127SOL    HW1 4147   2.834   7.977   2.830  0.0123  1.4225  1.9411
 1127SOL    HW2 4148   2.882   8.084   2.733 -0.2719  0.7044  0.9931
 1128SOL     OW 4149   6.550   7.646   4.268  0.0282  0.2001  0.1296
 1128SOL    HW1 4150   6.557   7.626   4.362  0.2723 -2.0121 -0.3028
 1128SOL    HW2 4151   6.458   7.667   4.255  0.3570  2.5788  1.1830
 1129SOL     OW 4152   6.186   2.886   0.341 -0.5527 -0.7973  0.4480
 1129SOL    HW1 4153   6.271   2.842   0.332 -0.1333  0.3548 -2.6396
 1129SOL    HW2 4154   6.205   2.977   0.318 -2.3501 -0.1382  1.3968
 1130SOL     OW 4155   5.487   7.260   6.174  0.0880  0.1199  0.3460
 1130SOL    HW1 4156   5.397   7.289   6.187 -1.0267 -3.1244  0.7814
 1130SOL    HW2 4157   5.525   7.256   6.262  0.1695  0.1030  0.3105
 1131SOL     OW 4158   1.821   4.370   1.211  1.1275  0.0515 -0.9828
 1131SOL    HW1 4159   1.829   4.275   1.220  0.3081  0.0532 -0.0538
 1131SOL    HW2 4160   1.726   4.386   1.211  1.2497  0.9902  0.4850
 1132SOL     OW 4161   2.975   2.205   5.774  0.0284  0.0078 -0.2705
 1132SOL    HW1 4162   3.004   2.291   5.804 -0.3739  0.2494 -0.5593
 1132SOL    HW2 4163   2.918   2.224   5.699 -2.0246 -0.3300  1.1068
 1133SOL     OW 4164   4.259   8.489   5.513  0.5051  0.1312  0.0969
 1133SOL    HW1 4165   4.237   8.582   5.513  1.9964  0.5290 -1.2033
 1133SOL    HW2 4166   4.298   8.473   5.599 -0.2274  0.5587  0.5198
 1134SOL     OW 4167   6.231   6.446   1.042  0.7997 -0.0976  0.2063
 1134SOL    HW1 4168   6.234   6.434   0.947 -0.2846 -0.7948  0.2371
 1134SOL    HW2 4169   6.315   6.415   1.073  1.1894  0.1869 -0.5352
 1135SOL     OW 4170   3.971   3.391   3.545  0.2185  0.5435  0.6430
 1135SOL    HW1 4171   3.976   3.470   3.599 -0.1343  1.1233 -0.1425
 1135SOL    HW2 4172   3.979   3.424   3.455  1.2664 -0.4447  0.3587
 1136SOL     OW 4173   3.362   6.292   1.431 -0.0670 -0.5591  0.0591
 1136SOL    HW1 4174   3.399   6.231   1.495 -0.8286 -0.3724  0.6932
 1136SOL    HW2 4175   3.433   6.353   1.412  0.3324 -0.9368  0.3142
 1137SOL     OW 4176   6.327   8.259   5.419 -0.1018 -0.2440 -0.9129
 1137SOL    HW1 4177   6.408   8.292   5.459 -0.0989 -0.0838 -1.0515
 1137SOL    HW2 4178   6.354   8.227   5.333 -0.0998 -0.6361 -0.7667
 1138SOL     OW 4179   8.561   1.713   2.855  0.4116 -0.9120  0.0885
 1138SOL    HW1 4180   8.614   1.758   2.789 -0.9266 -0.7399 -0.9129
 1138SOL    HW2 4181   8.510   1.649   2.806 -0.4604 -0.9267  0.9693
 1139SOL     OW 4182   4.635   6.411   3.452 -0.6229 -0.1687 -0.3276
 1139SOL    HW1 4183   4.544   6.423   3.425 -0.1795  0.7689 -1.4863
 1139SOL    HW2 4184   4.630   6.384   3.544 -2.0761 -0.5187 -0.4882
 1140SOL     OW 4185   5.486   2.796   2.589 -0.1467 -0.5442 -0.1946
 1140SOL    HW1 4186   5.574   2.834   2.586 -0.0088 -0.9033 -0.6182
 1140SOL    HW2 4187   5.430   2.865   2.553  0.0847 -0.6732 -0.8208
 1141SOL     OW 4188   1.844   4.117   5.678  0.2670 -0.1860  0.0099
 1141SOL    HW1 4189   1.856   4.064   5.600 -0.4183 -0.3757  0.0332
 1141SOL    HW2 4190   1.866   4.206   5.650  2.5113 -0.6040  0.2450
 1142SOL     OW 4191   3.246   1.094   3.579 -0.4449 -0.0436  0.2158
 1142SOL    HW1 4192   3.233   1.000   3.592 -0.7448  0.2938  2.8011
 1142SOL    HW2 4193   3.335   1.102   3.546  0.4706 -1.1140  2.2761
 1143SOL     OW 4194   5.663   8.482   2.403 -0.1765 -0.0708  0.0524
 1143SOL    HW1 4195   5.596   8.457   2.339 -0.3317 -0.1199  0.2330
 1143SOL    HW2 4196   5.690   8.399   2.442 -0.5227  0.0128  0.4853
 1144SOL     OW 4197   5.109   3.494   6.161  0.2045 -0.1113 -0.0694
 1144SOL    HW1 4198   5.038   3.522   6.219 -0.1788 -2.7055  0.8594
 1144SOL    HW2 4199   5.064   3.462   6.083  0.6825  2.6341 -1.5831
 1145SOL     OW 4200   4.088   5.225   1.912  0.2314 -0.0667  0.4135
 1145SOL    HW1 4201   4.093   5.129   1.916  0.5681 -0.1436 -1.2658
 1145SOL    HW2 4202   4.120   5.247   1.825 -0.0100  1.5758  0.7150
 1146SOL     OW 4203   2.094   5.510   3.908 -0.9471 -0.4383 -0.2298
 1146SOL    HW1 4204   2.121   5.438   3.965  0.6443  0.0297 -0.3529
 1146SOL    HW2 4205   2.090   5.586   3.965 -0.5002 -0.2068 -0.4955
 1147SOL     OW 4206   6.542   1.943   4.741 -0.1601  0.6543 -0.1881
 1147SOL    HW1 4207   6.543   1.884   4.816 -1.5583  1.1293  0.2260
 1147SOL    HW2 4208   6.614   1.912   4.686 -0.6667 -1.2457  0.1463
 1148SOL     OW 4209   1.876   8.025   5.863  0.1186 -0.0384  0.1753
 1148SOL    HW1 4210   1.940   8.015   5.794  1.5359  0.4456  1.3676
 1148SOL    HW2 4211   1.875   7.940   5.908  1.1483  0.4355  1.1410
 1149SOL     OW 4212   1.970   2.164   5.696  0.0823  0.2218 -0.3093
 1149SOL    HW1 4213   1.913   2.233   5.730  1.3508  1.7212 -1.0657
 1149SOL    HW2 4214   1.956   2.167   5.601  0.8153  0.0732 -0.4250
 1150SOL     OW 4215   1.609   7.451   5.625 -0.4205  0.3972  0.1755
 1150SOL    HW1 4216   1.705   7.456   5.628 -0.4989  1.8415  1.1768
 1150SOL    HW2 4217   1.581   7.483   5.711 -1.8057 -0.3965  0.0469
 1151SOL     OW 4218   0.644   0.123   4.334 -0.7973  0.4469  0.2214
 1151SOL    HW1 4219   0.694   0.191   4.379 -2.1824  2.1313 -0.6576
 1151SOL    HW2 4220   0.570   0.104   4.392 -0.1550 -0.7030  0.6887
 1152SOL     OW 4221   4.095   1.751   4.699  0.0425 -0.3131  0.2874
 1152SOL    HW1 4222   4.001   1.746   4.682 -0.2154  2.3604  0.6059
 1152SOL    HW2 4223   4.107   1.708   4.784 -0.9423 -0.3219  0.4259
 1153SOL     OW 4224   3.729   5.747   2.526 -0.2508  0.1876 -0.0254
 1153SOL    HW1 4225   3.816   5.728   2.561  0.2277  1.0235 -0.7027
 1153SOL    HW2 4226   3.688   5.802   2.593 -0.4946 -0.7043  0.5668
 1154SOL     OW 4227   1.959   3.609   0.453  0.5349  0.7187 -0.4752
 1154SOL    HW1 4228   2.004   3.529   0.427 -0.7165  0.0145 -0.5208
 1154SOL    HW2 4229   1.901   3.582   0.525 -0.1090  1.5195 -0.6772
 1155SOL     OW 4230   6.801   3.512   4.638  0.1807 -0.1128 -0.1777
 1155SOL    HW1 4231   6.746   3.435   4.653  0.9864 -0.5361  0.7551
 1155SOL    HW2 4232   6.839   3.531   4.724 -0.9627  2.1156 -0.0708
 1156SOL     OW 4233   7.556   2.939   5.699  0.0872 -0.3395 -0.0118
 1156SOL    HW1 4234   7.588   3.015   5.748  0.5351 -0.8128  0.4356
 1156SOL    HW2 4235   7.571   2.963   5.607 -1.3501  0.8208  0.0093
 1157SOL     OW 4236   6.050   5.620   4.263 -0.1467  0.0309  0.0070
 1157SOL    HW1 4237   6.059   5.705   4.308  0.3032 -0.2156  0.3865
 1157SOL    HW2 4238   5.966   5.626   4.218 -0.9603  0.0241  1.4637
 1158SOL     OW 4239   6.436   2.934   1.702 -0.0025 -0.3791 -0.8982
 1158SOL    HW1 4240   6.345   2.955   1.680 -0.2859 -1.9825 -1.4044
 1158SOL    HW2 4241   6.486   2.961   1.624 -0.4374 -2.0107 -1.7954
 1159SOL     OW 4242   5.578   3.603   4.371 -0.0046  0.1660 -0.3651
 1159SOL    HW1 4243   5.549   3.526   4.420 -1.2351  0.7409 -0.1517
 1159SOL    HW2 4244   5.580   3.574   4.280 -0.5799 -0.0926 -0.3005
 1160SOL     OW 4245   6.384   7.721   5.429  0.0941 -0.4924  0.4908
 1160SOL    HW1 4246   6.291   7.707   5.449  0.0338 -0.6485  0.0975
 1160SOL    HW2 4247   6.429   7.699   5.511 -0.4121  2.3296  1.6525
 1161SOL     OW 4248   4.830   0.683   1.492 -0.2351  0.5004  0.1276
 1161SOL    HW1 4249   4.743   0.703   1.527 -0.4761  1.8776 -1.1314
 1161SOL    HW2 4250   4.818   0.683   1.397  0.9031 -0.5466 -0.0353
 1162SOL     OW 4251   3.467   0.475   2.397 -0.1574  0.7507  0.8552
 1162SOL    HW1 4252   3.493   0.385   2.379  0.8186  1.0725  0.6167
 1162SOL    HW2 4253   3.430   0.472   2.486 -2.3583 -0.3140 -0.0057
 1163SOL     OW 4254   5.585   3.921   1.797 -0.0874  0.2052 -0.0544
 1163SOL    HW1 4255   5.614   3.850   1.741 -1.2258 -1.1064  0.9526
 1163SOL    HW2 4256   5.640   3.915   1.875 -0.3496  0.2829  0.1389
 1164SOL     OW 4257   4.436   4.614   1.346  0.1363  0.7181  0.1634
 1164SOL    HW1 4258   4.519   4.622   1.394  0.7272  0.5536 -0.7955
 1164SOL    HW2 4259   4.378   4.567   1.405  1.5181 -1.4030 -0.0421
 1165SOL     OW 4260   5.999   6.827   1.830  0.5257 -0.4726 -0.4885
 1165SOL    HW1 4261   5.975   6.920   1.833  1.2075 -0.3205  0.5463
 1165SOL    HW2 4262   6.003   6.807   1.736  0.8807  0.6818 -0.7353
 1166SOL     OW 4263   4.895   6.046   0.395  0.1505 -0.1014 -0.3002
 1166SOL    HW1 4264   4.822   6.061   0.455  1.1006  1.3737  0.5709
 1166SOL    HW2 4265   4.870   6.090   0.314  0.2878  0.9283  0.1967
 1167SOL     OW 4266   3.454   3.612   2.994  0.5729  0.3039 -0.0440
 1167SOL    HW1 4267   3.418   3.608   2.906  2.8205 -1.3823 -0.9878
 1167SOL    HW2 4268   3.543   3.643   2.982  1.0413 -0.2984  1.5711
 1168SOL     OW 4269   7.007   7.872   0.766 -0.3192  0.5030 -0.0507
 1168SOL    HW1 4270   6.968   7.956   0.739 -0.7581  0.4889  0.5090
 1168SOL    HW2 4271   6.934   7.810   0.762 -0.0337  0.1821 -0.3032
 1169SOL     OW 4272   1.627   2.040   2.123 -0.5850  0.6361 -0.4322
 1169SOL    HW1 4273   1.615   1.960   2.072 -1.2910 -0.8190  1.8332
 1169SOL    HW2 4274   1.722   2.049   2.131 -0.4287 -1.6628  1.5700
 1170SOL     OW 4275   6.711   1.574   4.462 -0.1708 -0.1544  0.5148
 1170SOL    HW1 4276   6.617   1.585   4.479  0.1286 -0.1636  2.4701
 1170SOL    HW2 4277   6.738   1.506   4.524  1.0693 -0.3885 -0.2576
 1171SOL     OW 4278   5.142   2.553   6.127 -0.3309  0.5028  0.3298
 1171SOL    HW1 4279   5.186   2.636   6.109 -0.0450  0.1959 -0.3846
 1171SOL    HW2 4280   5.192   2.488   6.079 -0.7362 -0.0471  0.6459
 1172SOL     OW 4281   7.613   0.735   0.943 -0.0234 -0.5290  0.1595
 1172SOL    HW1 4282   7.527   0.733   0.900 -0.3508 -0.6507  0.8045
 1172SOL    HW2 4283   7.613   0.817   0.992  0.6098 -0.0701 -0.5857
 1173SOL     OW 4284   4.345   5.016   5.522 -0.2228  0.0175  0.5114
 1173SOL    HW1 4285   4.286   5.076   5.566 -1.1562  0.5328 -1.3214
 1173SOL    HW2 4286   4.423   5.012   5.578 -0.6111  2.0210  1.2568
 1174SOL     OW 4287   0.227   3.713   2.930 -0.4418  0.2683  0.6320
 1174SOL    HW1 4288   0.139   3.738   2.904  0.4177  3.3063  0.2846
 1174SOL    HW2 4289   0.257   3.654   2.861 -1.3637  1.0999 -0.5004
 1175SOL     OW 4290   3.586   5.921   2.715 -0.3465 -0.6869 -0.2130
 1175SOL    HW1 4291   3.563   5.995   2.659  0.6550  2.5753  3.3235
 1175SOL    HW2 4292   3.502   5.885   2.743 -0.8671 -0.1231 -0.9887
 1176SOL     OW 4293   0.255   0.994   6.014 -0.1820  0.3142  0.6260
 1176SOL    HW1 4294   0.190   0.925   6.000  0.7673 -0.3682 -0.5728
 1176SOL    HW2 4295   0.207   1.064   6.058 -1.6888 -0.2328 -0.0959
 1177SOL     OW 4296   3.054   7.005   1.779  0.3191  0.2387 -0.1591
 1177SOL    HW1 4297   3.026   7.096   1.788 -0.0135  0.0169  1.5095
 1177SOL    HW2 4298   3.106   7.003   1.699  0.7947  2.0292  0.0651
 1178SOL     OW 4299   7.749   8.779   0.267 -0.4230 -0.1961  0.0576
 1178SOL    HW1 4300   7.778   8.688   0.268 -0.0071 -0.1302 -2.0188
 1178SOL    HW2 4301   7.666   8.777   0.220 -1.6861  0.2123  2.1516
 1179SOL     OW 4302   5.534   4.007   0.799 -0.4685 -0.3659 -0.3091
 1179SOL    HW1 4303   5.451   3.996   0.754 -1.2635  1.3652  0.6472
 1179SOL    HW2 4304   5.511   4.048   0.882  1.1481 -1.7093  0.8750
 1180SOL     OW 4305   2.746   0.148   0.337 -0.0871 -0.3283 -0.7608
 1180SOL    HW1 4306   2.660   0.136   0.297 -0.4939  0.2308 -0.0767
 1180SOL    HW2 4307   2.773   0.059   0.363 -1.3509 -0.2938  0.8049
 1181SOL     OW 4308   7.136   7.956   4.590  0.1736  0.4538  0.3963
 1181SOL    HW1 4309   7.167   8.002   4.668  1.1117 -0.4729  0.5903
 1181SOL    HW2 4310   7.044   7.982   4.581  0.8551  3.0443 -0.0108
 1182SOL     OW 4311   4.722   4.143   3.898 -0.0928  0.1586  1.0682
 1182SOL    HW1 4312   4.686   4.200   3.967 -1.5383  0.5648  0.0219
 1182SOL    HW2 4313   4.649   4.088   3.872  0.9384 -1.2638  1.1027
 1183SOL     OW 4314   6.509   5.462   6.165  0.1404 -0.2016  0.0171
 1183SOL    HW1 4315   6.416   5.476   6.148 -0.3339  0.2737  2.5091
 1183SOL    HW2 4316   6.512   5.437   6.258  2.6688  2.1914  0.6997
 1184SOL     OW 4317   6.588   1.518   1.988  0.8249 -0.2430  0.0003
 1184SOL    HW1 4318   6.676   1.480   1.993  1.0484 -0.5016 -3.2902
 1184SOL    HW2 4319   6.530   1.442   1.978  0.5217  0.0220 -0.2740
 1185SOL     OW 4320   8.730   4.571   3.672 -0.3814 -0.1114 -0.2613
 1185SOL    HW1 4321   8.655   4.522   3.706 -1.5189  0.6668 -1.5047
 1185SOL    HW2 4322   8.690   4.644   3.623  1.2262  1.9113  1.2761
 1186SOL     OW 4323   7.480   7.589   5.631  0.4087  0.2387 -0.0497
 1186SOL    HW1 4324   7.575   7.581   5.642  0.5682  1.0707 -0.7138
 1186SOL    HW2 4325   7.456   7.664   5.685  0.5063  1.4827 -1.6699
 1187SOL     OW 4326   6.833   3.436   0.253 -0.6634  0.0308 -0.1728
 1187SOL    HW1 4327   6.885   3.499   0.203 -1.1620  1.9016  1.5066
 1187SOL    HW2 4328   6.886   3.416   0.330 -1.8714  1.1284  1.0152
 1188SOL     OW 4329   8.705   1.153   1.315 -0.0709  0.6595 -0.2201
 1188SOL    HW1 4330   8.721   1.062   1.289  0.0457  0.7883 -0.6014
 1188SOL    HW2 4331   8.793   1.192   1.317 -0.1748  0.9255 -0.6641
 1189SOL     OW 4332   6.500   4.233   1.593 -0.2694 -0.6790 -0.0237
 1189SOL    HW1 4333   6.428   4.268   1.645 -0.5083 -2.1602  0.7006
 1189SOL    HW2 4334   6.534   4.160   1.646  2.5973  0.7363  0.3016
 1190SOL     OW 4335   7.864   0.853   5.667 -0.9154 -0.1956  0.0764
 1190SOL    HW1 4336   7.883   0.760   5.682 -2.1053 -0.4612  0.0069
 1190SOL    HW2 4337   7.833   0.857   5.577  1.5231  0.6781 -0.8117
 1191SOL     OW 4338   8.665   7.144   0.890 -0.4742 -0.1958 -0.0635
 1191SOL    HW1 4339   8.709   7.203   0.952  0.1145  0.7385 -1.3342
 1191SOL    HW2 4340   8.712   7.157   0.808 -1.3086 -1.3422 -0.7380
 1192SOL     OW 4341   2.285   6.330   0.600  0.0527  0.2427  0.1862
 1192SOL    HW1 4342   2.221   6.362   0.537  0.2037 -0.4400 -0.3182
 1192SOL    HW2 4343   2.255   6.242   0.622 -0.2249  0.6144  1.3870
 1193SOL     OW 4344   2.357   0.479   4.629  0.0628  0.6967  0.2807
 1193SOL    HW1 4345   2.327   0.414   4.565 -0.3586  1.3734 -0.2200
 1193SOL    HW2 4346   2.277   0.508   4.673  0.3351  0.3240  1.0493
 1194SOL     OW 4347   3.353   3.358   2.107 -0.1241  0.5697  0.1165
 1194SOL    HW1 4348   3.322   3.442   2.141 -0.9407 -0.2439  1.4999
 1194SOL    HW2 4349   3.273   3.311   2.083  0.3024  0.0579 -0.3231
 1195SOL     OW 4350   2.742   1.134   1.155  0.0764 -0.1573 -0.1834
 1195SOL    HW1 4351   2.684   1.155   1.082 -0.5270  0.9531  0.5906
 1195SOL    HW2 4352   2.751   1.038   1.152  0.8414 -0.0921 -2.2732
 1196SOL     OW 4353   7.270   2.380   1.047 -0.0859 -0.0114  0.8133
 1196SOL    HW1 4354   7.300   2.300   1.091 -1.1416 -0.4034  0.8548
 1196SOL    HW2 4355   7.299   2.368   0.956 -0.2443 -0.4574  0.8155
 1197SOL     OW 4356   1.286   6.634   0.807 -0.2267  0.0655 -0.1614
 1197SOL    HW1 4357   1.335   6.556   0.832 -1.4946 -0.6812  0.0450
 1197SOL    HW2 4358   1.195   6.607   0.807 -0.8484  1.9248  1.3704
 1198SOL     OW 4359   3.033   3.138   0.567 -0.3255  0.8163 -0.9239
 1198SOL    HW1 4360   3.063   3.115   0.479 -0.7733 -2.5194 -0.3481
 1198SOL    HW2 4361   2.960   3.079   0.584 -0.5085  1.6135  1.5529
 1199SOL     OW 4362   7.036   3.013   2.407  0.3054 -0.0696 -0.5844
 1199SOL    HW1 4363   6.980   3.069   2.354  0.5261  0.2828 -0.4511
 1199SOL    HW2 4364   7.081   2.957   2.344 -0.7434 -0.8767 -0.6448
 1200SOL     OW 4365   6.498   1.698   0.613  0.0514  0.3484  0.0298
 1200SOL    HW1 4366   6.462   1.756   0.679  1.8278  0.9096  0.5708
 1200SOL    HW2 4367   6.535   1.625   0.663 -0.1485 -0.1108 -0.4804
 1201SOL     OW 4368   4.580   2.820   1.330  0.4813  0.3485 -0.0931
 1201SOL    HW1 4369   4.595   2.889   1.395  2.0005  1.7652 -1.8138
 1201SOL    HW2 4370   4.485   2.815   1.321  0.1858 -0.2503  2.5220
 1202SOL     OW 4371   0.656   0.076   2.003  1.0289 -0.4212 -0.4533
 1202SOL    HW1 4372   0.607  -0.004   1.988  0.4328 -0.3933  1.0839
 1202SOL    HW2 4373   0.747   0.047   2.013  0.7122 -1.0391  0.8858
 1203SOL     OW 4374   6.691   7.541   5.911  0.1737  0.4251 -0.0838
 1203SOL    HW1 4375   6.617   7.594   5.883 -1.3432 -1.0242  0.9939
 1203SOL    HW2 4376   6.717   7.493   5.832 -1.0490 -0.1859 -0.1358
 1204SOL     OW 4377   8.245   2.565   3.882  0.1149 -0.0964 -0.0387
 1204SOL    HW1 4378   8.172   2.599   3.934 -0.8545  1.3756 -2.2251
 1204SOL    HW2 4379   8.321   2.574   3.939 -1.0502  0.4782  1.4903
 1205SOL     OW 4380   4.033   5.591   6.150 -1.0135  0.4792 -0.7488
 1205SOL    HW1 4381   3.938   5.584   6.143 -0.8455 -0.2239 -2.7335
 1205SOL    HW2 4382   4.049   5.682   6.176 -2.2109  0.6301 -0.5011
 1206SOL     OW 4383   2.291   4.381   5.239 -0.3160  0.4726  0.3672
 1206SOL    HW1 4384   2.375   4.366   5.281  0.0408 -0.8128 -0.7094
 1206SOL    HW2 4385   2.229   4.393   5.311  0.3512 -1.1703  1.2751
 1207SOL     OW 4386   5.179   1.335   1.467  0.2291 -0.0099  0.6657
 1207SOL    HW1 4387   5.250   1.319   1.529  1.4814  0.8286 -0.4977
 1207SOL    HW2 4388   5.113   1.382   1.519  0.7373 -0.3375  1.6419
 1208SOL     OW 4389   7.434   4.158   3.056 -0.0981  0.2254  0.2394
 1208SOL    HW1 4390   7.351   4.165   3.104 -0.8145  0.8176 -1.0274
 1208SOL    HW2 4391   7.439   4.066   3.030 -1.0387  0.4340 -0.7846
 1209SOL     OW 4392   0.147   0.982   3.300 -0.4600  0.5690  0.1587
 1209SOL    HW1 4393   0.213   1.016   3.240  0.3211  1.2388  1.3515
 1209SOL    HW2 4394   0.163   0.887   3.302 -0.1816  0.6049 -0.3116
 1210SOL     OW 4395   1.844   6.798   3.319 -0.3591 -0.2357  0.0511
 1210SOL    HW1 4396   1.756   6.765   3.302 -0.1512  0.0749 -1.8810
 1210SOL    HW2 4397   1.873   6.833   3.234  1.6610 -0.4278  0.6168
 1211SOL     OW 4398   6.836   1.498   4.207 -0.7535  0.4061  0.3235
 1211SOL    HW1 4399   6.932   1.501   4.215 -0.8336  0.7343  1.3142
 1211SOL    HW2 4400   6.804   1.536   4.289 -1.7251  2.0329 -0.7331
 1212SOL     OW 4401   3.154   3.339   1.075  0.2670 -0.5249 -0.3376
 1212SOL    HW1 4402   3.182   3.303   0.990  1.7463 -0.4180  0.0870
 1212SOL    HW2 4403   3.082   3.398   1.052  1.3752  0.3801 -1.6801
 1213SOL     OW 4404   4.382   0.730   1.248 -0.1785 -0.0425  0.4019
 1213SOL    HW1 4405   4.415   0.643   1.223 -1.1909 -0.3255  0.0014
 1213SOL    HW2 4406   4.420   0.746   1.334 -0.5223 -1.1983  0.7967
 1214SOL     OW 4407   7.741   5.391   3.084 -0.1538 -0.3664  0.0379
 1214SOL    HW1 4408   7.800   5.327   3.122  0.1502  0.6914  1.4721
 1214SOL    HW2 4409   7.771   5.402   2.994  1.7869  0.0278  0.6739
 1215SOL     OW 4410   8.005   1.125   1.685  0.0646 -1.2954  0.1060
 1215SOL    HW1 4411   8.075   1.079   1.732  1.7652  2.2121  1.3464
 1215SOL    HW2 4412   7.944   1.151   1.754  1.4883  2.0334  0.3156
 1216SOL     OW 4413   8.565   6.863   2.413  0.2118 -0.2670 -0.4897
 1216SOL    HW1 4414   8.621   6.886   2.487 -0.0298 -0.0549 -0.3708
 1216SOL    HW2 4415   8.596   6.918   2.341 -0.1295  0.1781 -0.3032
 1217SOL     OW 4416   7.901   0.094   5.068  0.7802 -0.2742 -0.4108
 1217SOL    HW1 4417   7.825   0.063   5.118  0.9416 -0.4965 -0.3045
 1217SOL    HW2 4418   7.940   0.162   5.123  1.4719 -1.1283  0.1697
 1218SOL     OW 4419   6.703   2.298   5.225  0.1774  0.2724  0.5568
 1218SOL    HW1 4420   6.735   2.214   5.257  1.0648  1.5029  3.2096
 1218SOL    HW2 4421   6.608   2.287   5.218  0.4796 -1.6691 -1.7348
 1219SOL     OW 4422   6.801   3.767   3.765  0.3931  0.1594 -0.3646
 1219SOL    HW1 4423   6.753   3.720   3.697  0.4442  1.0434 -1.0327
 1219SOL    HW2 4424   6.872   3.709   3.789 -0.4424 -0.7653 -0.0461
 1220SOL     OW 4425   0.645   4.106   0.654  0.0651  0.2458 -0.2656
 1220SOL    HW1 4426   0.635   4.113   0.559 -2.9549  0.5334 -0.0263
 1220SOL    HW2 4427   0.633   4.195   0.686  0.0391 -0.0030  0.4264
 1221SOL     OW 4428   0.260   2.948   2.775  0.7983  0.0822  0.0188
 1221SOL    HW1 4429   0.354   2.938   2.788  0.8903  0.7559 -0.1198
 1221SOL    HW2 4430   0.247   3.042   2.762 -0.0791  0.2374  1.6603
 1222SOL     OW 4431   1.708   1.110   5.428 -0.3845 -0.7778 -0.0144
 1222SOL    HW1 4432   1.683   1.198   5.457  1.9245 -0.3869  1.0156
 1222SOL    HW2 4433   1.802   1.106   5.444 -0.2025 -2.9813 -1.3270
 1223SOL     OW 4434   1.054   0.211   0.110  0.4396 -0.0578  0.3861
 1223SOL    HW1 4435   0.983   0.275   0.120  1.5579  1.0660  1.5264
 1223SOL    HW2 4436   1.036   0.146   0.178  0.1964 -0.0918  0.2933
 1224SOL     OW 4437   0.694   7.526   3.967  0.6027 -0.2011 -1.1692
 1224SOL    HW1 4438   0.603   7.545   3.987  1.2711  0.7659  1.3641
 1224SOL    HW2 4439   0.699   7.430   3.963 -0.6720 -0.2430 -2.4111
 1225SOL     OW 4440   3.278   6.043   6.259  0.2330 -0.4154  0.0867
 1225SOL    HW1 4441   3.327   6.075   6.183 -0.7142 -1.1400 -0.8568
 1225SOL    HW2 4442   3.240   6.122   6.298 -1.4834 -0.2160 -1.7850
 1226SOL     OW 4443   0.120   1.990   2.107 -0.2209 -0.3984  0.3294
 1226SOL    HW1 4444   0.111   2.079   2.139 -0.0955  0.0499 -0.8148
 1226SOL    HW2 4445   0.167   1.999   2.024  0.1256 -1.5651  0.3732
 1227SOL     OW 4446   2.608   3.551   4.354 -0.5133 -0.3996 -0.0664
 1227SOL    HW1 4447   2.552   3.596   4.418 -1.8404  1.4888 -2.4074
 1227SOL    HW2 4448   2.555   3.477   4.324 -0.6326 -0.2483 -0.2361
 1228SOL     OW 4449   5.512   4.116   6.061  0.1837 -0.1537 -0.1478
 1228SOL    HW1 4450   5.604   4.128   6.083 -0.4086  1.6459  1.7196
 1228SOL    HW2 4451   5.483   4.044   6.119  0.0820  0.3086  0.3830
 1229SOL     OW 4452   7.116   2.823   1.900  0.2823  0.5949  0.1526
 1229SOL    HW1 4453   7.160   2.837   1.817 -0.4148  0.0882 -0.3182
 1229SOL    HW2 4454   7.082   2.908   1.925 -2.3526  0.2361 -1.7551
 1230SOL     OW 4455   5.858   5.986   3.529  0.0504  0.0752 -0.8150
 1230SOL    HW1 4456   5.922   5.938   3.475 -0.1775 -1.7837  0.4592
 1230SOL    HW2 4457   5.784   6.000   3.470  1.1829  1.3507 -2.0158
 1231SOL     OW 4458   7.138   5.964   5.392 -0.5150 -0.1399 -0.2135
 1231SOL    HW1 4459   7.108   5.929   5.477 -1.3263 -0.4593 -0.6178
 1231SOL    HW2 4460   7.057   5.988   5.347 -0.0204  1.3760 -0.3431
 1232SOL     OW 4461   8.343   7.157   6.233 -0.2002  0.1410 -0.2628
 1232SOL    HW1 4462   8.325   7.110   6.152 -0.2015 -0.1713 -0.0833
 1232SOL    HW2 4463   8.322   7.094   6.302  4.2139 -1.3544  0.0080
 1233SOL     OW 4464   0.862   4.921   5.591  0.9340  0.4058 -0.5289
 1233SOL    HW1 4465   0.886   5.009   5.564  1.0135  1.1043  1.6289
 1233SOL    HW2 4466   0.830   4.931   5.681  1.6092 -1.8352  0.0353
 1234SOL     OW 4467   7.944   0.823   3.495  0.6654 -0.1064 -0.1256
 1234SOL    HW1 4468   7.936   0.896   3.555  0.3532 -0.9572  0.8994
 1234SOL    HW2 4469   7.856   0.786   3.490  0.9027 -0.6591 -0.3024
 1235SOL     OW 4470   4.376   6.917   0.748 -0.2730  0.6044 -0.0402
 1235SOL    HW1 4471   4.453   6.944   0.698  0.5259 -0.8848  0.3103
 1235SOL    HW2 4472   4.336   6.848   0.695 -0.1788 -0.0578  0.7218
 1236SOL     OW 4473   4.782   5.920   5.372 -0.0070 -0.1474 -0.4239
 1236SOL    HW1 4474   4.701   5.891   5.330 -1.0956  2.9948 -0.7229
 1236SOL    HW2 4475   4.790   6.012   5.347  0.7531  1.2006  3.9995
 1237SOL     OW 4476   5.255   2.056   0.763 -0.4024  0.2929  0.3232
 1237SOL    HW1 4477   5.241   1.968   0.727  2.7795  0.8185 -2.8053
 1237SOL    HW2 4478   5.228   2.115   0.692  1.6424  1.5939  0.5236
 1238SOL     OW 4479   3.113   6.879   5.409  0.2271  0.4091 -0.2027
 1238SOL    HW1 4480   3.089   6.931   5.485  0.0410  0.1443 -0.0785
 1238SOL    HW2 4481   3.071   6.794   5.424 -0.9466  0.7686 -1.2293
 1239SOL     OW 4482   3.529   3.793   0.399  0.0522 -0.4948 -0.0372
 1239SOL    HW1 4483   3.550   3.804   0.492 -1.0573 -0.6435  0.2405
 1239SOL    HW2 4484   3.443   3.752   0.399  0.2547 -0.9385 -1.1368
 1240SOL     OW 4485   7.910   1.249   3.931  0.0963 -0.1204  0.1690
 1240SOL    HW1 4486   7.904   1.283   3.842  0.4476 -2.8989 -0.9920
 1240SOL    HW2 4487   7.860   1.168   3.930  0.5034 -0.4780  2.3962
 1241SOL     OW 4488   6.813   6.377   4.761  0.2631 -0.3908  0.4584
 1241SOL    HW1 4489   6.829   6.441   4.691  0.7818  0.2770  1.1705
 1241SOL    HW2 4490   6.733   6.409   4.803  1.1128  0.4261  1.4979
 1242SOL     OW 4491   0.590   0.926   5.074 -0.2301 -0.1414 -0.0617
 1242SOL    HW1 4492   0.564   0.987   5.004  1.0150 -0.4625 -0.8393
 1242SOL    HW2 4493   0.622   0.849   5.027  2.3425  0.3333  0.7683
 1243SOL     OW 4494   0.356   5.448   5.634  0.4925 -0.1943  0.0395
 1243SOL    HW1 4495   0.285   5.449   5.698  0.7600  0.3784  0.3363
 1243SOL    HW2 4496   0.323   5.393   5.563 -0.4161  0.3762 -0.0110
 1244SOL     OW 4497   4.567   8.635   3.461  0.3842 -0.0676 -0.1269
 1244SOL    HW1 4498   4.560   8.722   3.421 -1.1209 -0.7894 -1.5568
 1244SOL    HW2 4499   4.491   8.630   3.519  0.6063 -0.3371  0.1424
 1245SOL     OW 4500   2.584   6.870   2.228 -0.4385  0.7078 -0.1858
 1245SOL    HW1 4501   2.537   6.793   2.260  1.4513 -0.8617 -0.9778
 1245SOL    HW2 4502   2.634   6.901   2.304 -1.2175  1.1903  0.1393
 1246SOL     OW 4503   1.842   3.971   4.730 -0.6181  0.1907 -0.8186
 1246SOL    HW1 4504   1.906   3.961   4.660  0.8961  1.1848  0.3707
 1246SOL    HW2 4505   1.826   3.882   4.760  1.6182  0.0194  0.0547
 1247SOL     OW 4506   2.399   7.083   5.754  0.5122 -0.3457  0.2770
 1247SOL    HW1 4507   2.458   7.014   5.786 -0.4754 -1.4040 -0.1133
 1247SOL    HW2 4508   2.319   7.072   5.806  0.2302  0.3145 -0.0126
 1248SOL     OW 4509   1.381   3.502   4.016 -0.0009  0.0238 -0.1322
 1248SOL    HW1 4510   1.370   3.412   4.048 -1.6348  0.1456 -0.2703
 1248SOL    HW2 4511   1.445   3.494   3.945 -0.7534 -1.1902 -0.7159
 1249SOL     OW 4512   2.906   0.786   5.958 -0.1638 -0.0010  0.0453
 1249SOL    HW1 4513   2.947   0.759   5.875 -0.7585 -0.8757  0.0174
 1249SOL    HW2 4514   2.920   0.880   5.962  2.1371 -0.2986  0.2023
 1250SOL     OW 4515   2.480   2.541   2.289 -0.0954  0.4033 -0.2619
 1250SOL    HW1 4516   2.514   2.502   2.208  0.6407  1.3918 -0.4452
 1250SOL    HW2 4517   2.551   2.529   2.352  0.8902  2.9231 -0.7764
 1251SOL     OW 4518   0.879   5.268   5.301  0.5540  0.2781 -0.2431
 1251SOL    HW1 4519   0.936   5.312   5.238  1.0693  0.9411  0.6567
 1251SOL    HW2 4520   0.792   5.305   5.285  0.3543 -0.7000 -1.5883
 1252SOL     OW 4521   8.642   2.382   2.120 -0.4369  0.4075 -0.3625
 1252SOL    HW1 4522   8.649   2.461   2.066  0.0719  0.2606 -0.5055
 1252SOL    HW2 4523   8.671   2.411   2.207 -0.9574  0.5636 -0.2361
 1253SOL     OW 4524   7.484   8.285   1.393 -0.6632 -0.0724  0.1984
 1253SOL    HW1 4525   7.399   8.269   1.434  0.4908  0.4483  3.0267
 1253SOL    HW2 4526   7.535   8.207   1.412  0.8246  1.3317  2.5288
 1254SOL     OW 4527   0.520   5.954   1.852 -0.2771  0.2225  1.0492
 1254SOL    HW1 4528   0.510   5.970   1.945  2.1761  0.4273  1.3478
 1254SOL    HW2 4529   0.588   6.015   1.824 -0.1478 -0.6176 -0.6336
 1255SOL     OW 4530   7.528   2.321   3.053 -0.2966  0.0139  0.2963
 1255SOL    HW1 4531   7.530   2.411   3.084 -0.4285  0.0513  0.1980
 1255SOL    HW2 4532   7.445   2.286   3.085 -0.7446  0.2564 -0.5705
 1256SOL     OW 4533   1.221   3.109   3.799 -0.4183 -0.3059  0.8972
 1256SOL    HW1 4534   1.251   3.097   3.890  0.0175 -0.7282  0.7043
 1256SOL    HW2 4535   1.220   3.021   3.763 -0.6436 -0.1423  0.5056
 1257SOL     OW 4536   1.666   3.738   3.278  0.7119  0.2610  0.4820
 1257SOL    HW1 4537   1.732   3.729   3.347  0.9872  0.0304  0.1913
 1257SOL    HW2 4538   1.589   3.771   3.324 -0.0178 -2.4915  1.4539
 1258SOL     OW 4539   1.372   6.224   5.672 -0.0322 -0.5241 -0.0845
 1258SOL    HW1 4540   1.453   6.205   5.625 -0.1439 -0.0135 -0.4960
 1258SOL    HW2 4541   1.340   6.139   5.701  0.0405 -0.8506 -0.9424
 1259SOL     OW 4542   6.666   0.984   2.442  0.4876 -0.4054  0.2869
 1259SOL    HW1 4543   6.605   1.057   2.428 -0.6965 -1.6515 -1.5185
 1259SOL    HW2 4544   6.742   1.005   2.387  0.6703  0.0164  0.6935
 1260SOL     OW 4545   5.492   5.340   3.366  0.0156 -0.7740 -0.1297
 1260SOL    HW1 4546   5.574   5.299   3.340  0.1456 -2.0803  2.0950
 1260SOL    HW2 4547   5.459   5.286   3.437 -2.0644  0.5457  0.0110
 1261SOL     OW 4548   6.898   5.114   5.135 -0.5165 -0.2566  0.0767
 1261SOL    HW1 4549   6.979   5.070   5.111 -0.0367  0.8540 -0.4283
 1261SOL    HW2 4550   6.834   5.083   5.070 -0.2847 -0.4760 -0.0495
 1262SOL     OW 4551   7.649   3.182   1.831  0.3048  0.0039 -0.1058
 1262SOL    HW1 4552   7.670   3.274   1.814 -2.8335  1.0678  1.0338
 1262SOL    HW2 4553   7.686   3.165   1.917  1.2157  0.0470 -0.4744
 1263SOL     OW 4554   3.445   4.478   2.333 -0.2509 -0.6018  0.5469
 1263SOL    HW1 4555   3.393   4.484   2.413 -2.1691 -0.7749 -0.6293
 1263SOL    HW2 4556   3.382   4.453   2.266  1.6251 -2.2553 -0.7022
 1264SOL     OW 4557   4.213   0.726   0.356 -0.7573  0.2484 -0.8126
 1264SOL    HW1 4558   4.257   0.755   0.437  0.6620 -0.5455 -1.2743
 1264SOL    HW2 4559   4.132   0.777   0.354 -0.1171  1.3799  0.3482
 1265SOL     OW 4560   4.037   3.775   1.204  0.6794  0.0823  0.0656
 1265SOL    HW1 4561   3.963   3.764   1.145  1.2249  1.0075 -0.8217
 1265SOL    HW2 4562   4.024   3.861   1.243 -0.7876 -1.3185  2.9455
 1266SOL     OW 4563   6.551   4.509   4.464 -0.3140  0.2271  0.7950
 1266SOL    HW1 4564   6.644   4.531   4.454 -0.6637  1.3848 -0.1500
 1266SOL    HW2 4565   6.522   4.560   4.539 -0.6313  1.4218 -0.1158
 1267SOL     OW 4566   8.807   3.500   5.410  0.0588 -0.2780  0.3575
 1267SOL    HW1 4567   8.713   3.492   5.398  0.0778 -0.0406  0.0256
 1267SOL    HW2 4568   8.835   3.562   5.342  0.2333  0.8123  1.3975
 1268SOL     OW 4569   2.114   1.555   1.811  0.7336 -0.1390  0.2006
 1268SOL    HW1 4570   2.168   1.604   1.873  1.5286  1.2707 -1.5077
 1268SOL    HW2 4571   2.111   1.466   1.847 -0.4764  1.0037  3.2459
 1269SOL     OW 4572   2.743   7.761   5.348  0.4344  0.3328  0.0520
 1269SOL    HW1 4573   2.761   7.833   5.287 -0.1883  1.6582  1.3669
 1269SOL    HW2 4574   2.672   7.794   5.404 -0.2215 -1.5129  0.3725
 1270SOL     OW 4575   6.064   1.000   1.195  0.4073  0.3187 -0.6061
 1270SOL    HW1 4576   5.983   1.051   1.201  0.9805  1.2168 -0.1765
 1270SOL    HW2 4577   6.120   1.052   1.137 -0.1803 -1.5291 -2.9601
 1271SOL     OW 4578   5.681   4.022   1.189 -0.4459 -0.5099 -0.1764
 1271SOL    HW1 4579   5.646   3.958   1.127 -0.5978 -0.2654 -0.3454
 1271SOL    HW2 4580   5.763   4.052   1.148 -1.1141  0.4978 -0.8274
 1272SOL     OW 4581   4.769   6.403   3.773 -0.1600  0.2379  0.3586
 1272SOL    HW1 4582   4.859   6.419   3.744  0.2179  0.5020  1.6145
 1272SOL    HW2 4583   4.767   6.309   3.793  0.6230  0.6650  2.7706
 1273SOL     OW 4584   6.972   1.659   0.229 -0.0951 -0.5161  0.1955
 1273SOL    HW1 4585   6.928   1.697   0.305  1.0989 -0.7461  1.0298
 1273SOL    HW2 4586   6.916   1.585   0.204 -1.1336  0.2836  0.0759
 1274SOL     OW 4587   1.606   2.551   4.725  0.5274 -0.0043 -0.4440
 1274SOL    HW1 4588   1.655   2.592   4.796 -0.4272  0.4248 -0.0187
 1274SOL    HW2 4589   1.567   2.625   4.677  1.6327 -0.2430 -1.7871
 1275SOL     OW 4590   2.694   6.907   5.073  0.4363  0.2000 -0.1495
 1275SOL    HW1 4591   2.716   6.999   5.081 -0.4833  0.4226 -0.0880
 1275SOL    HW2 4592   2.621   6.905   5.012 -0.7148 -0.3047  1.1933
 1276SOL     OW 4593   2.552   6.134   5.968 -0.1392  0.0745  0.9629
 1276SOL    HW1 4594   2.549   6.137   6.064  2.1273 -1.5604  1.1756
 1276SOL    HW2 4595   2.554   6.040   5.947  0.6719  0.3993 -0.5863
 1277SOL     OW 4596   4.761   3.392   1.082  0.1712  0.0545 -0.3625
 1277SOL    HW1 4597   4.667   3.407   1.093  0.3908  1.6823 -0.4485
 1277SOL    HW2 4598   4.782   3.431   0.997  1.1236  0.8381  0.2086
 1278SOL     OW 4599   5.716   0.619   5.620 -0.2384  0.1706 -0.1727
 1278SOL    HW1 4600   5.661   0.680   5.571 -0.8557 -1.4532 -1.6121
 1278SOL    HW2 4601   5.657   0.579   5.683 -0.6192 -1.0969 -1.2807
 1279SOL     OW 4602   6.422   3.706   1.972  0.3559 -0.6911  0.4506
 1279SOL    HW1 4603   6.411   3.796   1.943  0.2440 -0.6508  0.6207
 1279SOL    HW2 4604   6.340   3.662   1.950 -0.0665 -0.4528  1.4803
 1280SOL     OW 4605   3.122   6.016   2.817 -0.5455  0.5050  0.1405
 1280SOL    HW1 4606   3.164   6.059   2.891  0.6206 -1.2992  0.6140
 1280SOL    HW2 4607   3.067   6.083   2.777  0.1358  1.9966  1.6053
 1281SOL     OW 4608   4.912   0.077   3.799  0.0363  0.2125 -0.3895
 1281SOL    HW1 4609   4.850   0.032   3.740 -0.2307 -0.8769  0.6756
 1281SOL    HW2 4610   4.925   0.015   3.871  1.6721  0.8152 -0.1312
 1282SOL     OW 4611   8.643   3.751   4.076  0.0884  0.1228  0.7465
 1282SOL    HW1 4612   8.599   3.687   4.019 -1.0594  0.2019  1.5219
 1282SOL    HW2 4613   8.736   3.730   4.067  0.0205  0.4862 -1.5875
 1283SOL     OW 4614   8.389   3.880   4.583  1.0545  0.5728  0.3708
 1283SOL    HW1 4615   8.411   3.853   4.494 -0.5805  1.0161 -0.1880
 1283SOL    HW2 4616   8.461   3.845   4.636  3.8322  3.0404 -1.4501
 1284SOL     OW 4617   0.699   6.363   3.342  0.2655  0.5937 -0.7957
 1284SOL    HW1 4618   0.624   6.423   3.346 -0.1805  0.0361 -0.6250
 1284SOL    HW2 4619   0.759   6.403   3.279 -0.0014  1.2459 -0.6370
 1285SOL     OW 4620   7.555   3.981   5.688  0.0250  0.3348 -0.1561
 1285SOL    HW1 4621   7.504   4.032   5.625  2.0298  1.4096 -0.9764
 1285SOL    HW2 4622   7.495   3.910   5.714 -2.1803  1.9787 -0.3996
 1286SOL     OW 4623   0.663   8.325   1.578 -0.2162  0.7719 -0.4696
 1286SOL    HW1 4624   0.751   8.296   1.602 -0.2726  1.5772  0.8199
 1286SOL    HW2 4625   0.634   8.378   1.652 -2.3903 -0.6772 -0.2056
 1287SOL     OW 4626   3.658   2.601   4.698 -0.3422 -0.8574 -0.1674
 1287SOL    HW1 4627   3.661   2.642   4.611 -0.4571 -0.4428  0.0211
 1287SOL    HW2 4628   3.738   2.549   4.703 -0.4155 -1.0096 -0.5863
 1288SOL     OW 4629   1.636   8.432   2.293 -0.1334 -0.5064 -0.3599
 1288SOL    HW1 4630   1.631   8.513   2.344  0.7584  1.1767 -2.7148
 1288SOL    HW2 4631   1.620   8.362   2.356 -0.3983  1.4624  1.9005
 1289SOL     OW 4632   0.086   4.890   0.459 -0.7825  0.1814  0.4131
 1289SOL    HW1 4633   0.066   4.954   0.527 -3.5577  1.3300 -1.3486
 1289SOL    HW2 4634   0.068   4.805   0.500 -1.3149  0.7737  1.4323
 1290SOL     OW 4635   6.364   0.529   5.745  0.2453 -0.0865 -0.3324
 1290SOL    HW1 4636   6.383   0.450   5.794 -1.8098  0.0530  0.8164
 1290SOL    HW2 4637   6.425   0.594   5.779  2.9336 -1.4271 -2.2870
 1291SOL     OW 4638   7.106   0.285   3.359  0.1591 -0.4854 -0.2188
 1291SOL    HW1 4639   7.135   0.355   3.417 -0.0695  0.9429 -1.7602
 1291SOL    HW2 4640   7.036   0.241   3.408  2.1303 -1.4487  1.8899
 1292SOL     OW 4641   1.752   6.085   2.881  0.1666  0.0898  0.2641
 1292SOL    HW1 4642   1.718   6.174   2.885  0.0055  0.0605 -0.3384
 1292SOL    HW2 4643   1.688   6.038   2.827  0.3546 -0.3394  0.4143
 1293SOL     OW 4644   6.820   0.416   3.792  0.1689  0.2009  0.0019
 1293SOL    HW1 4645   6.827   0.429   3.697 -0.5091 -0.9524 -0.2243
 1293SOL    HW2 4646   6.726   0.410   3.809  0.1906  2.0766  1.0195
 1294SOL     OW 4647   0.289   7.323   3.041  0.1737 -0.7335 -0.3660
 1294SOL    HW1 4648   0.333   7.385   2.983  0.4076 -0.6841 -0.1348
 1294SOL    HW2 4649   0.224   7.280   2.985  0.3474 -0.6311 -0.6452
 1295SOL     OW 4650   6.888   6.528   1.242 -0.0826  0.0478  0.0514
 1295SOL    HW1 4651   6.975   6.525   1.282 -0.2620 -2.6290  0.4228
 1295SOL    HW2 4652   6.858   6.437   1.243 -2.4819  0.7479 -0.9982
 1296SOL     OW 4653   5.822   7.516   1.993  0.3122  0.6291 -0.0533
 1296SOL    HW1 4654   5.907   7.504   1.951 -0.2046  0.4447 -1.0833
 1296SOL    HW2 4655   5.807   7.611   1.988  0.0459  0.5612 -0.7414
 1297SOL     OW 4656   7.763   0.586   3.447  0.3758  0.3473 -0.8698
 1297SOL    HW1 4657   7.771   0.560   3.355  1.2715  1.8651 -1.2596
 1297SOL    HW2 4658   7.672   0.613   3.457  0.3301  0.3878 -1.3765
 1298SOL     OW 4659   4.859   7.203   2.081  0.4126 -0.4182 -0.7902
 1298SOL    HW1 4660   4.874   7.290   2.044  1.5964  0.1952  0.9887
 1298SOL    HW2 4661   4.938   7.154   2.061  0.6331 -0.3968 -0.0239
 1299SOL     OW 4662   8.801   1.217   3.263 -0.1845 -0.1119 -0.1439
 1299SOL    HW1 4663   8.869   1.186   3.204  0.8304  1.7330  0.0008
 1299SOL    HW2 4664   8.792   1.310   3.244 -2.1766 -0.1495  0.3494
 1300SOL     OW 4665   7.146   3.429   0.686  0.4941  0.3313 -0.1237
 1300SOL    HW1 4666   7.188   3.515   0.686  1.5471 -0.1648  0.1594
 1300SOL    HW2 4667   7.208   3.372   0.732 -0.1602 -0.5938 -0.3521
 1301SOL     OW 4668   5.876   0.453   5.047  0.2229  0.1089 -0.2200
 1301SOL    HW1 4669   5.791   0.457   5.091  1.0395  1.0604  1.3379
 1301SOL    HW2 4670   5.914   0.540   5.059  1.4069 -0.2855 -0.9354
 1302SOL     OW 4671   2.318   3.979   2.569 -0.2527 -0.0069 -0.6490
 1302SOL    HW1 4672   2.301   3.988   2.663 -1.7060  3.6483 -1.1035
 1302SOL    HW2 4673   2.231   3.961   2.531  0.1528 -0.3939 -1.4136
 1303SOL     OW 4674   6.497   0.925   1.943  0.1385  0.6297 -0.0249
 1303SOL    HW1 4675   6.585   0.946   1.912  0.3867  0.6442  0.6751
 1303SOL    HW2 4676   6.443   0.927   1.864  0.5018  2.0160 -0.2698
 1304SOL     OW 4677   1.360   7.473   0.465  0.4606 -0.3095 -0.1883
 1304SOL    HW1 4678   1.449   7.476   0.430  1.1385  1.4095  1.4776
 1304SOL    HW2 4679   1.369   7.439   0.554 -0.5331 -0.1269  0.0040
 1305SOL     OW 4680   0.194   2.880   5.580 -0.3202  0.1698 -0.2215
 1305SOL    HW1 4681   0.127   2.949   5.579 -0.9502 -0.3968  0.8109
 1305SOL    HW2 4682   0.145   2.800   5.596  0.4121 -0.5381 -1.3939
 1306SOL     OW 4683   4.978   7.889   0.294  0.5813 -0.2396 -0.4736
 1306SOL    HW1 4684   4.943   7.801   0.304  2.1660 -0.9431 -0.9462
 1306SOL    HW2 4685   4.976   7.926   0.382 -0.4582 -0.5758 -0.3394
 1307SOL     OW 4686   4.476   4.444   0.189 -0.0890 -0.4001 -0.5062
 1307SOL    HW1 4687   4.452   4.373   0.130 -2.0267  0.6229 -1.0446
 1307SOL    HW2 4688   4.394   4.467   0.233  0.6072  1.1091  0.0663
 1308SOL     OW 4689   3.821   0.918   2.643  0.7584  0.1888  0.4465
 1308SOL    HW1 4690   3.759   0.963   2.585  1.1218  1.1497  0.8005
 1308SOL    HW2 4691   3.795   0.826   2.637 -0.4889  0.5237  0.3102
 1309SOL     OW 4692   4.660   3.461   5.767 -0.7054 -0.5367 -0.5406
 1309SOL    HW1 4693   4.755   3.461   5.760 -0.5819  0.0768  0.9670
 1309SOL    HW2 4694   4.642   3.432   5.856 -1.9070  0.1431 -0.5387
 1310SOL     OW 4695   5.639   6.850   3.844  0.0714 -0.3932  0.3368
 1310SOL    HW1 4696   5.594   6.783   3.792 -1.1442 -0.0579  0.9027
 1310SOL    HW2 4697   5.619   6.932   3.799 -1.0754 -0.0880  1.3390
 1311SOL     OW 4698   2.187   4.596   6.005  0.3388  0.4071  0.0826
 1311SOL    HW1 4699   2.198   4.624   5.915 -0.3105  0.7916  0.1141
 1311SOL    HW2 4700   2.102   4.632   6.031  0.8466  0.9245  1.0731
 1312SOL     OW 4701   7.413   0.952   6.189 -0.8540 -0.2791  0.3506
 1312SOL    HW1 4702   7.456   0.912   6.114 -0.9457 -0.0553  0.1750
 1312SOL    HW2 4703   7.335   0.899   6.204 -0.6484 -0.5350  0.5102
 1313SOL     OW 4704   4.110   3.234   2.847  0.5286  0.3396  0.7971
 1313SOL    HW1 4705   4.089   3.285   2.768  0.7085 -0.3439  0.2956
 1313SOL    HW2 4706   4.027   3.192   2.870  0.0345  1.8761  2.0011
 1314SOL     OW 4707   4.721   0.571   3.308  0.3221  0.4686 -0.4302
 1314SOL    HW1 4708   4.760   0.506   3.367 -0.5732 -1.0953 -1.4842
 1314SOL    HW2 4709   4.629   0.547   3.304  0.2247  1.0206 -1.8318
 1315SOL     OW 4710   0.722   5.060   0.948  0.0849 -0.0227  0.0792
 1315SOL    HW1 4711   0.790   5.114   0.909  0.2879 -0.6716 -0.4817
 1315SOL    HW2 4712   0.766   4.977   0.966 -0.1146  0.1185  1.3009
 1316SOL     OW 4713   5.155   2.355   0.334  0.8522  0.3970  0.1262
 1316SOL    HW1 4714   5.183   2.297   0.404  1.2097 -1.0111 -1.1227
 1316SOL    HW2 4715   5.232   2.407   0.313  0.9157  0.4111  0.3942
 1317SOL     OW 4716   2.657   4.932   2.578  0.4203  0.3888  0.0840
 1317SOL    HW1 4717   2.751   4.937   2.599 -0.0743  2.2166  2.3655
 1317SOL    HW2 4718   2.626   5.022   2.587 -1.9229 -0.4503  1.5394
 1318SOL     OW 4719   8.427   4.894   5.600 -0.1888 -0.3650  0.1329
 1318SOL    HW1 4720   8.416   4.804   5.630 -1.0321 -1.2251 -2.4493
 1318SOL    HW2 4721   8.350   4.910   5.546  0.0846  1.8406  0.3317
 1319SOL     OW 4722   4.724   8.610   4.178  0.1648  0.2709  0.6113
 1319SOL    HW1 4723   4.705   8.517   4.174  1.2631  0.0886 -1.8700
 1319SOL    HW2 4724   4.652   8.647   4.229 -1.3231 -1.6927  0.0403
 1320SOL     OW 4725   5.250   7.962   0.272 -0.4733  0.4749  0.3317
 1320SOL    HW1 4726   5.166   7.922   0.293  0.0348 -0.5447  0.4789
 1320SOL    HW2 4727   5.230   8.056   0.262 -1.4138  0.4260  1.4968
 1321SOL     OW 4728   5.539   6.519   3.896 -0.4212  0.1426 -0.1788
 1321SOL    HW1 4729   5.581   6.434   3.908 -1.3921 -0.5333 -1.3364
 1321SOL    HW2 4730   5.470   6.522   3.963  1.0224  1.0113  1.3435
 1322SOL     OW 4731   7.824   5.932   3.538  0.1283 -1.1594  0.2152
 1322SOL    HW1 4732   7.811   5.874   3.613 -2.6027 -1.8957 -0.7114
 1322SOL    HW2 4733   7.735   5.953   3.508  0.9329  3.3613  0.3173
 1323SOL     OW 4734   3.665   0.050   4.808 -0.2291  0.5392  0.6005
 1323SOL    HW1 4735   3.655   0.120   4.743  0.8729 -0.9279 -1.2911
 1323SOL    HW2 4736   3.759   0.052   4.830 -0.3120  0.0775  1.0066
 1324SOL     OW 4737   5.321   1.112   5.073 -0.3479 -0.3321 -0.3424
 1324SOL    HW1 4738   5.297   1.154   5.155  0.5877 -1.2721  0.4290
 1324SOL    HW2 4739   5.327   1.184   5.010  1.2531  0.7339  0.9392
 1325SOL     OW 4740   4.897   2.570   1.338 -0.0763  0.0927 -0.2903
 1325SOL    HW1 4741   4.817   2.583   1.288 -1.2401 -0.3185  1.3978
 1325SOL    HW2 4742   4.901   2.644   1.398  0.1467 -0.5145  0.4680
 1326SOL     OW 4743   8.543   7.544   1.281  0.4420  0.0990  0.5343
 1326SOL    HW1 4744   8.598   7.622   1.288  1.1283 -0.3639  0.4207
 1326SOL    HW2 4745   8.505   7.535   1.368  0.3222  0.5788  0.5385
 1327SOL     OW 4746   1.350   6.523   3.888 -0.4551  0.0691 -0.3200
 1327SOL    HW1 4747   1.295   6.591   3.926 -0.4699  0.6076 -1.2742
 1327SOL    HW2 4748   1.299   6.489   3.814 -0.3257 -0.7778 -0.0192
 1328SOL     OW 4749   0.398   8.576   0.492 -0.0855  0.2860 -0.2324
 1328SOL    HW1 4750   0.398   8.590   0.397  0.9028 -0.6416 -0.3906
 1328SOL    HW2 4751   0.477   8.620   0.522 -1.5698  2.5685  0.5175
 1329SOL     OW 4752   4.789   5.893   5.970 -0.0545  0.2075  0.3192
 1329SOL    HW1 4753   4.744   5.811   5.949  1.6945 -0.5791 -0.5154
 1329SOL    HW2 4754   4.781   5.946   5.891  2.6930 -0.9931 -0.8557
 1330SOL     OW 4755   6.871   8.362   5.388  0.0692  0.5203 -0.4822
 1330SOL    HW1 4756   6.891   8.367   5.295 -1.1272  0.7478 -0.7434
 1330SOL    HW2 4757   6.782   8.328   5.392  0.0745  0.5891  0.5759
 1331SOL     OW 4758   1.661   8.445   2.580  0.3552  0.0669 -0.4509
 1331SOL    HW1 4759   1.633   8.536   2.567  0.8186  0.0325 -1.8532
 1331SOL    HW2 4760   1.745   8.452   2.625 -0.7781  0.2274  1.7714
 1332SOL     OW 4761   0.965   0.176   5.257 -0.2079 -0.2318  0.1920
 1332SOL    HW1 4762   1.016   0.179   5.338 -1.0954  0.0207  0.7711
 1332SOL    HW2 4763   1.024   0.210   5.190 -0.1933  1.8994  1.1815
 1333SOL     OW 4764   2.443   2.442   0.230 -0.1579  0.0825 -0.1835
 1333SOL    HW1 4765   2.423   2.532   0.204 -2.7677 -0.1450  0.7269
 1333SOL    HW2 4766   2.420   2.438   0.323  1.3798 -1.1436  0.1751
 1334SOL     OW 4767   8.165   6.451   3.256  0.5448 -0.1951 -0.2119
 1334SOL    HW1 4768   8.142   6.402   3.177  0.2694  0.8632 -0.8134
 1334SOL    HW2 4769   8.171   6.385   3.325 -0.9014 -0.9394 -0.7562
 1335SOL     OW 4770   3.889   6.911   3.903  0.0391 -0.2159  0.0825
 1335SOL    HW1 4771   3.882   7.001   3.936  0.3360 -0.4129  0.6986
 1335SOL    HW2 4772   3.918   6.921   3.812 -0.7148  0.3322 -0.1064
 1336SOL     OW 4773   7.835   5.165   6.120 -0.8649  1.0269 -0.4491
 1336SOL    HW1 4774   7.865   5.144   6.208 -1.3355  0.5857 -0.3923
 1336SOL    HW2 4775   7.895   5.120   6.062 -2.6503 -1.7018 -0.3364
 1337SOL     OW 4776   0.786   4.914   3.902 -0.0839  0.0629 -0.4592
 1337SOL    HW1 4777   0.756   4.958   3.823  1.6131  0.4744 -0.9152
 1337SOL    HW2 4778   0.713   4.921   3.963 -1.5247 -0.4787 -2.0536
 1338SOL     OW 4779   6.154   7.644   1.052 -0.0207  0.6237 -0.3982
 1338SOL    HW1 4780   6.112   7.592   0.983  0.6105  0.6434 -0.8111
 1338SOL    HW2 4781   6.087   7.707   1.079 -1.2671 -1.2122  1.0338
 1339SOL     OW 4782   6.473   6.506   1.353 -0.4776  0.7473  0.1575
 1339SOL    HW1 4783   6.503   6.445   1.285  0.2753  0.2177  0.9420
 1339SOL    HW2 4784   6.551   6.553   1.380 -1.0706  2.1680 -0.5052
 1340SOL     OW 4785   1.960   7.898   4.104 -0.4993 -0.2164 -0.6080
 1340SOL    HW1 4786   1.938   7.810   4.074 -0.8552  0.3549 -2.1183
 1340SOL    HW2 4787   2.055   7.898   4.112 -0.6295 -1.3592  1.5499
 1341SOL     OW 4788   1.507   4.566   1.721 -0.5313 -0.3227  0.2331
 1341SOL    HW1 4789   1.463   4.636   1.771 -0.0746  0.3583 -0.2934
 1341SOL    HW2 4790   1.591   4.554   1.766  0.6112  1.4516 -1.2482
 1342SOL     OW 4791   6.017   4.950   3.643 -0.4498  0.1599  0.3704
 1342SOL    HW1 4792   6.033   5.044   3.638  0.7178 -0.0778 -1.0462
 1342SOL    HW2 4793   5.996   4.924   3.554  0.8179 -1.1509  0.4029
 1343SOL     OW 4794   6.822   0.832   3.494  0.3484  0.3468 -0.0133
 1343SOL    HW1 4795   6.827   0.924   3.521  1.8335  0.3246 -0.1169
 1343SOL    HW2 4796   6.914   0.806   3.483 -0.0104 -1.4227  0.8920
 1344SOL     OW 4797   7.078   8.251   0.180  0.3363  0.5754  0.6079
 1344SOL    HW1 4798   7.162   8.221   0.214  0.4641  0.9179  0.5968
 1344SOL    HW2 4799   7.085   8.346   0.179 -0.5126  0.6796  1.8031
 1345SOL     OW 4800   6.136   0.551   4.266  0.6470  0.0409 -0.4246
 1345SOL    HW1 4801   6.205   0.557   4.331 -0.7112 -0.0762  1.0975
 1345SOL    HW2 4802   6.177   0.508   4.191  3.1089  2.9413 -0.9245
 1346SOL     OW 4803   5.025   6.717   5.940 -0.1972  0.0435 -0.2767
 1346SOL    HW1 4804   5.013   6.802   5.898 -1.2015  0.1265  0.1601
 1346SOL    HW2 4805   4.979   6.655   5.882 -1.3072  0.1125  0.5028
 1347SOL     OW 4806   8.455   0.600   5.015 -0.5326 -0.1596  0.2394
 1347SOL    HW1 4807   8.487   0.518   4.979  0.0812  0.3659 -0.4395
 1347SOL    HW2 4808   8.399   0.636   4.946 -0.5068  0.1686  0.3859
 1348SOL     OW 4809   1.283   8.211   3.762  0.3329  0.1282  0.2280
 1348SOL    HW1 4810   1.355   8.176   3.709 -1.0904 -0.4908 -1.3851
 1348SOL    HW2 4811   1.237   8.134   3.794 -0.8773  0.4961 -0.5861
 1349SOL     OW 4812   2.238   4.127   4.506 -0.4476 -0.3251 -0.0364
 1349SOL    HW1 4813   2.157   4.093   4.542  0.8921 -1.8512  1.7524
 1349SOL    HW2 4814   2.264   4.198   4.565  0.0272 -0.5289  0.0099
 1350SOL     OW 4815   2.119   0.341   1.282  0.2694 -0.1757 -0.0511
 1350SOL    HW1 4816   2.206   0.309   1.307  0.1757 -0.7958 -0.4974
 1350SOL    HW2 4817   2.136   0.400   1.209  0.1949 -1.4041 -1.0753
 1351SOL     OW 4818   7.516   2.420   4.585 -0.0039 -0.2488 -0.1222
 1351SOL    HW1 4819   7.605   2.424   4.549  0.1175  1.2304  0.2717
 1351SOL    HW2 4820   7.529   2.408   4.679 -0.2590 -1.0137 -0.1769
 1352SOL     OW 4821   1.843   2.255   3.591  0.6340 -0.1974  0.2831
 1352SOL    HW1 4822   1.843   2.301   3.507  0.0617 -0.0037  0.3876
 1352SOL    HW2 4823   1.846   2.325   3.656 -0.0987 -0.3134  0.4404
 1353SOL     OW 4824   6.173   2.190   4.962  0.0763  0.4100 -0.3118
 1353SOL    HW1 4825   6.244   2.126   4.966 -1.3845 -1.4204 -1.6885
 1353SOL    HW2 4826   6.132   2.175   4.877 -1.6914  1.7065  0.2477
 1354SOL     OW 4827   8.469   7.539   0.500 -0.3632  0.1901 -0.1634
 1354SOL    HW1 4828   8.492   7.621   0.457  0.1863 -0.9895 -2.2461
 1354SOL    HW2 4829   8.377   7.548   0.521 -0.6873  0.8142 -1.6967
 1355SOL     OW 4830   8.765   7.988   3.010  0.0876  0.4216  0.1132
 1355SOL    HW1 4831   8.820   7.911   3.017  0.7544  0.9181  0.4250
 1355SOL    HW2 4832   8.719   7.978   2.926  0.3210 -0.2022  0.0596
 1356SOL     OW 4833   8.029   6.686   3.272  0.1520 -0.2995  0.2456
 1356SOL    HW1 4834   8.049   6.719   3.359 -0.7221 -0.8725  0.6764
 1356SOL    HW2 4835   8.093   6.617   3.257  0.2056 -0.3064  0.5054
 1357SOL     OW 4836   1.126   4.389   2.400 -0.3420 -0.1107 -0.0570
 1357SOL    HW1 4837   1.190   4.402   2.329 -0.9220 -1.0671 -0.7825
 1357SOL    HW2 4838   1.180   4.366   2.476  0.1836 -1.7058 -0.8529
 1358SOL     OW 4839   1.342   7.839   5.169 -0.0594  0.6318  0.3628
 1358SOL    HW1 4840   1.336   7.876   5.080 -0.6981  1.1005  0.5958
 1358SOL    HW2 4841   1.257   7.798   5.184  0.2269  0.0978  0.5710
 1359SOL     OW 4842   1.935   0.284   4.064  0.4562 -0.0381  0.1605
 1359SOL    HW1 4843   2.020   0.251   4.089  2.5451  3.9326 -0.8009
 1359SOL    HW2 4844   1.917   0.355   4.126 -2.1600 -0.6305  0.2328
 1360SOL     OW 4845   2.270   5.894   1.658  0.1750 -0.7921 -0.0599
 1360SOL    HW1 4846   2.279   5.957   1.730  0.6753  0.3741 -1.1212
 1360SOL    HW2 4847   2.347   5.908   1.603 -1.3728  0.0643 -2.1489
 1361SOL     OW 4848   5.125   4.030   6.113  0.0364  0.4012 -0.0902
 1361SOL    HW1 4849   5.214   4.033   6.149 -0.0090  0.4895  0.0171
 1361SOL    HW2 4850   5.136   3.996   6.024  0.4008  2.2042 -0.7753
 1362SOL     OW 4851   3.944   8.218   4.622  0.1369 -0.1871 -0.3400
 1362SOL    HW1 4852   3.905   8.166   4.553  1.7555 -2.8267  0.5663
 1362SOL    HW2 4853   3.916   8.175   4.703 -2.1139  3.0914  0.8288
 1363SOL     OW 4854   3.827   1.789   0.195  0.8003 -0.1789 -0.1824
 1363SOL    HW1 4855   3.882   1.764   0.270 -0.7997 -0.2000  1.0390
 1363SOL    HW2 4856   3.832   1.715   0.136  3.4755  0.5255 -0.9886
 1364SOL     OW 4857   6.378   0.400   2.123 -0.7214  0.0150  0.0331
 1364SOL    HW1 4858   6.344   0.373   2.209 -1.2374 -1.1290 -0.5010
 1364SOL    HW2 4859   6.444   0.466   2.143  0.0810 -1.1456  1.3849
 1365SOL     OW 4860   3.888   4.963   2.316  0.2716 -0.3917  0.0513
 1365SOL    HW1 4861   3.933   4.885   2.346 -1.4776 -2.1828 -1.6753
 1365SOL    HW2 4862   3.805   4.963   2.365  1.0667  1.6352  1.5796
 1366SOL     OW 4863   1.253   3.227   6.240  0.2896  0.1065 -0.4559
 1366SOL    HW1 4864   1.159   3.215   6.229  0.3298  0.1037 -0.8145
 1366SOL    HW2 4865   1.263   3.316   6.274  0.1372 -0.0164 -0.0851
 1367SOL     OW 4866   6.847   3.505   1.448 -0.3339  0.1134 -0.0666
 1367SOL    HW1 4867   6.798   3.423   1.450  1.6991 -1.1492  0.0837
 1367SOL    HW2 4868   6.938   3.479   1.437  0.3412  2.3812 -0.3720
 1368SOL     OW 4869   2.517   7.612   0.933  0.6018  0.3217  0.0981
 1368SOL    HW1 4870   2.460   7.673   0.981 -0.9707 -0.4644 -0.7072
 1368SOL    HW2 4871   2.504   7.635   0.841  0.1050 -1.0957 -0.2098
 1369SOL     OW 4872   8.557   8.142   4.471  0.3431  0.4575 -0.3163
 1369SOL    HW1 4873   8.586   8.212   4.529  0.6321  1.6119 -1.7929
 1369SOL    HW2 4874   8.635   8.120   4.420 -0.3657  0.8782 -1.6268
 1370SOL     OW 4875   1.790   6.139   1.061  0.3447 -0.6604 -0.5096
 1370SOL    HW1 4876   1.838   6.188   0.994 -0.4899  3.1900  1.4189
 1370SOL    HW2 4877   1.699   6.141   1.031  0.2222 -0.4779 -0.1327
 1371SOL     OW 4878   6.103   7.313   5.599 -0.1585 -0.0529 -1.0051
 1371SOL    HW1 4879   6.012   7.288   5.616  0.2925 -1.1278  0.0376
 1371SOL    HW2 4880   6.117   7.292   5.507 -1.1305  0.6944 -1.3358
 1372SOL     OW 4881   7.008   6.723   5.872  0.0320  0.7927  0.5818
 1372SOL    HW1 4882   7.009   6.817   5.890 -1.6176  0.7502  1.0564
 1372SOL    HW2 4883   6.953   6.714   5.795  1.1108  0.2887 -0.1556
 1373SOL     OW 4884   7.054   6.348   0.386 -0.6500  0.0309  0.4659
 1373SOL    HW1 4885   7.022   6.300   0.462 -0.3183  0.9909  1.2390
 1373SOL    HW2 4886   6.987   6.333   0.318 -0.8901 -0.9271  0.9028
 1374SOL     OW 4887   5.899   7.303   1.634  0.2478  0.3557  0.3152
 1374SOL    HW1 4888   5.908   7.333   1.543 -1.2608  0.6629  0.2463
 1374SOL    HW2 4889   5.940   7.373   1.686  2.1557 -0.3505 -0.1465
 1375SOL     OW 4890   1.758   2.530   0.906  0.4619  0.0759 -0.4681
 1375SOL    HW1 4891   1.797   2.567   0.827  0.7228  0.2582 -0.2576
 1375SOL    HW2 4892   1.709   2.603   0.945  0.8895  0.1753 -0.1085
 1376SOL     OW 4893   1.129   6.213   0.582  0.1091 -0.1083  0.2938
 1376SOL    HW1 4894   1.123   6.295   0.533 -0.6895  0.2916  1.0328
 1376SOL    HW2 4895   1.039   6.191   0.604  0.3528 -0.9445  0.5032
 1377SOL     OW 4896   7.466   2.607   5.484 -0.0095  0.1517 -0.0765
 1377SOL    HW1 4897   7.397   2.654   5.531  0.8840  2.5472 -1.0090
 1377SOL    HW2 4898   7.430   2.519   5.470 -1.6944  0.4352  1.9214
 1378SOL     OW 4899   3.848   5.829   1.748 -0.2562  0.0022 -0.1447
 1378SOL    HW1 4900   3.865   5.863   1.660  0.9869 -2.6604 -1.0399
 1378SOL    HW2 4901   3.759   5.794   1.743 -0.1749 -0.1790 -0.3938
 1379SOL     OW 4902   8.825   3.742   0.472 -0.1621  0.7594  0.5296
 1379SOL    HW1 4903   8.740   3.784   0.487  0.6256  2.2966  0.9280
 1379SOL    HW2 4904   8.837   3.686   0.548 -0.6568  0.8292  0.6673
 1380SOL     OW 4905   4.347   1.334   4.940 -0.0055 -0.6874 -0.0261
 1380SOL    HW1 4906   4.288   1.306   4.870 -3.3184  1.5412  1.5848
 1380SOL    HW2 4907   4.365   1.426   4.920 -0.7298 -0.1063  1.7649
 1381SOL     OW 4908   1.666   4.419   0.084 -0.3112  0.0650  0.4023
 1381SOL    HW1 4909   1.731   4.425   0.153  1.5610 -0.6693 -1.2013
 1381SOL    HW2 4910   1.715   4.390   0.007 -2.4686 -0.1172 -0.9983
 1382SOL     OW 4911   4.139   2.063   4.139  0.0097  0.9350  0.0570
 1382SOL    HW1 4912   4.200   2.036   4.071 -2.4295  0.3281 -2.0445
 1382SOL    HW2 4913   4.189   2.057   4.220  2.0587 -1.8922 -1.2482
 1383SOL     OW 4914   0.674   7.719   2.568 -0.0831  0.4437  0.3221
 1383SOL    HW1 4915   0.704   7.657   2.501 -2.2500 -0.6306  0.2694
 1383SOL    HW2 4916   0.645   7.664   2.641 -1.2681  1.4258  0.6209
 1384SOL     OW 4917   3.437   3.014   3.510  0.2036 -0.3314  0.5468
 1384SOL    HW1 4918   3.457   3.095   3.463 -0.0316 -0.3926  0.3406
 1384SOL    HW2 4919   3.402   2.955   3.444  0.7698 -0.7550  0.6087
 1385SOL     OW 4920   3.887   2.637   2.358  0.3899  0.3505 -0.2301
 1385SOL    HW1 4921   3.832   2.559   2.360 -1.0390  1.3212 -0.0574
 1385SOL    HW2 4922   3.875   2.673   2.270  0.9637  0.4483 -0.2756
 1386SOL     OW 4923   8.726   5.501   3.141 -0.0573  0.2021 -0.6322
 1386SOL    HW1 4924   8.756   5.574   3.194  1.8826 -1.2280  0.3723
 1386SOL    HW2 4925   8.717   5.429   3.204 -1.6395 -0.5354 -1.6298
 1387SOL     OW 4926   4.912   7.185   3.943 -0.1459 -0.2874 -0.1043
 1387SOL    HW1 4927   4.931   7.092   3.936 -2.2390 -0.7093 -1.1379
 1387SOL    HW2 4928   4.817   7.191   3.929  0.0843  2.0921 -1.1458
 1388SOL     OW 4929   6.435   0.748   6.103  0.2138 -0.1784  0.5699
 1388SOL    HW1 4930   6.484   0.693   6.164  0.5235 -2.5335 -1.6227
 1388SOL    HW2 4931   6.346   0.711   6.104  0.1079  0.0545 -0.0447
 1389SOL     OW 4932   3.367   5.933   1.738  0.3337  0.1165 -0.2925
 1389SOL    HW1 4933   3.354   5.993   1.665  0.5065  0.1565 -0.2901
 1389SOL    HW2 4934   3.377   5.990   1.814 -0.2942  0.0679 -0.1621
 1390SOL     OW 4935   4.469   6.890   5.058 -0.0132  0.1826  0.5968
 1390SOL    HW1 4936   4.454   6.925   4.971 -0.1780  2.4970  1.4785
 1390SOL    HW2 4937   4.564   6.878   5.063 -0.1731 -1.9629 -0.5489
 1391SOL     OW 4938   5.530   6.923   2.988  0.2587 -0.2207  0.7391
 1391SOL    HW1 4939   5.488   7.008   2.991 -1.8265 -1.1721  0.4864
 1391SOL    HW2 4940   5.613   6.935   3.035  0.5196  2.1603 -0.1990
 1392SOL     OW 4941   4.338   5.530   6.197  0.3281 -0.4952  0.4181
 1392SOL    HW1 4942   4.304   5.575   6.274 -1.7969 -0.7980 -0.2720
 1392SOL    HW2 4943   4.263   5.521   6.139  1.3102 -2.3939 -0.6824
 1393SOL     OW 4944   1.706   0.581   3.029 -0.0611  0.1522 -0.5029
 1393SOL    HW1 4945   1.677   0.501   2.986 -2.6935 -0.4063  2.0372
 1393SOL    HW2 4946   1.677   0.651   2.970 -2.5930 -0.6104 -0.3014
 1394SOL     OW 4947   4.416   5.275   1.133 -0.0769 -0.7300  0.5339
 1394SOL    HW1 4948   4.352   5.208   1.158 -1.1649  0.7064  1.7769
 1394SOL    HW2 4949   4.363   5.342   1.090  0.5229  0.6171  1.8394
 1395SOL     OW 4950   2.804   8.669   1.413  0.4009 -0.6405 -0.2562
 1395SOL    HW1 4951   2.895   8.682   1.387  0.6100  0.3635  0.8740
 1395SOL    HW2 4952   2.803   8.686   1.507 -1.3818  2.0471 -0.6244
 1396SOL     OW 4953   6.613   8.749   0.626 -0.0843 -0.0198  0.3155
 1396SOL    HW1 4954   6.683   8.785   0.681 -0.2814 -0.4679  0.8669
 1396SOL    HW2 4955   6.574   8.826   0.583  0.6906  0.2449  0.0583
 1397SOL     OW 4956   6.229   0.357   5.025  0.5037 -0.1662 -0.4596
 1397SOL    HW1 4957   6.272   0.360   5.110 -0.3879  0.4594 -0.0128
 1397SOL    HW2 4958   6.205   0.447   5.006  0.0642 -0.3968 -1.0487
 1398SOL     OW 4959   4.165   6.494   4.726  0.2728 -0.0940 -0.3575
 1398SOL    HW1 4960   4.107   6.533   4.662 -1.2770 -0.3786  0.8071
 1398SOL    HW2 4961   4.214   6.567   4.763  0.8925  0.1146 -1.5466
 1399SOL     OW 4962   6.879   4.754   3.261  0.0560 -0.8605 -0.1784
 1399SOL    HW1 4963   6.896   4.845   3.284 -2.1325  0.2364 -2.3719
 1399SOL    HW2 4964   6.846   4.715   3.342  2.2279 -0.1340  1.1368
 1400SOL     OW 4965   8.219   5.608   0.945 -0.0628  0.3111  0.2120
 1400SOL    HW1 4966   8.275   5.645   0.876 -1.3583  0.7740 -0.6252
 1400SOL    HW2 4967   8.145   5.570   0.898 -0.8223  0.3587  1.3360
 1401SOL     OW 4968   3.023   5.363   5.232 -0.2638 -0.6432 -0.2244
 1401SOL    HW1 4969   2.998   5.391   5.144 -0.7927  2.1421  0.7308
 1401SOL    HW2 4970   2.952   5.306   5.261 -0.9443 -0.1732 -0.9455
 1402SOL     OW 4971   6.139   6.362   3.793  0.4980  0.5378  0.7060
 1402SOL    HW1 4972   6.093   6.418   3.730  1.7708  1.5270  0.6104
 1402SOL    HW2 4973   6.119   6.273   3.765 -0.1086  0.9563 -0.2407
 1403SOL     OW 4974   0.989   6.354   2.571  0.2504 -0.0528  0.5491
 1403SOL    HW1 4975   1.037   6.433   2.544  0.6363 -0.2699  0.5986
 1403SOL    HW2 4976   1.017   6.338   2.661 -0.9384  0.5956  1.0658
 1404SOL     OW 4977   3.866   7.961   1.720 -0.0040  0.0742  0.4773
 1404SOL    HW1 4978   3.944   7.955   1.776  0.4501  0.0388 -0.1557
 1404SOL    HW2 4979   3.894   8.013   1.645  1.1410 -4.3263 -2.5718
 1405SOL     OW 4980   1.242   7.374   4.347 -0.1315 -0.0811  0.0549
 1405SOL    HW1 4981   1.195   7.452   4.319 -0.6795 -0.8516 -1.2602
 1405SOL    HW2 4982   1.211   7.305   4.288  2.9732 -0.5407 -1.1963
 1406SOL     OW 4983   4.722   2.730   0.151  0.2046  0.6660  0.5322
 1406SOL    HW1 4984   4.704   2.689   0.067 -1.3650  0.8779  0.7328
 1406SOL    HW2 4985   4.771   2.664   0.200 -0.2481 -0.0630  0.0182
 1407SOL     OW 4986   2.412   0.258   3.765  0.1825 -0.9550 -0.2523
 1407SOL    HW1 4987   2.335   0.245   3.821 -1.0417 -0.0928 -1.6783
 1407SOL    HW2 4988   2.419   0.176   3.716  1.8422 -2.1105  1.7348
 1408SOL     OW 4989   1.902   7.695   1.273  0.7910  0.8790  0.1881
 1408SOL    HW1 4990   1.967   7.661   1.212  0.4786 -0.1860  0.4303
 1408SOL    HW2 4991   1.824   7.709   1.220  0.7347  0.6268  0.2032
 1409SOL     OW 4992   8.449   0.193   1.014 -0.4650 -0.0578  0.2443
 1409SOL    HW1 4993   8.416   0.169   1.100  1.4068 -1.8629  0.5245
 1409SOL    HW2 4994   8.414   0.126   0.955  1.3741 -1.1298  0.3054
 1410SOL     OW 4995   5.813   7.823   4.251  0.0512  0.1384  0.1904
 1410SOL    HW1 4996   5.836   7.914   4.271  0.2099 -0.1995  1.6434
 1410SOL    HW2 4997   5.717   7.821   4.258 -0.4296  1.0365 -3.7075
 1411SOL     OW 4998   6.209   0.600   6.194  0.1850 -0.5976 -0.5115
 1411SOL    HW1 4999   6.237   0.512   6.219 -0.1541 -0.5725 -0.0215
 1411SOL    HW2 5000   6.122   0.609   6.233  0.4642  0.1696 -0.0451
 1412SOL     OW 5001   5.916   1.080   2.250  0.5313 -0.2520 -0.4042
 1412SOL    HW1 5002   5.872   1.163   2.265  2.7653  0.8089  0.8050
 1412SOL    HW2 5003   5.968   1.093   2.170  0.5366 -0.6439 -0.4707
 1413SOL     OW 5004   7.004   7.423   3.047 -0.0568 -0.1119 -0.3127
 1413SOL    HW1 5005   6.920   7.434   3.002  0.7687  1.3709 -1.5474
 1413SOL    HW2 5006   7.044   7.510   3.047  2.4204 -1.1602 -1.6459
 1414SOL     OW 5007   5.816   4.485   5.327 -0.1569 -0.1571 -0.3913
 1414SOL    HW1 5008   5.892   4.525   5.287 -0.6548  3.2238  1.6749
 1414SOL    HW2 5009   5.852   4.429   5.396  0.4779  0.0470 -0.5530
 1415SOL     OW 5010   4.623   6.726   0.217 -0.3261 -0.6145  0.2087
 1415SOL    HW1 5011   4.546   6.739   0.162 -0.4513  2.2051  0.9263
 1415SOL    HW2 5012   4.693   6.773   0.173  0.4344 -1.1916  0.7650
 1416SOL     OW 5013   6.494   0.900   3.906 -0.3400 -0.8386  0.0405
 1416SOL    HW1 5014   6.529   0.887   3.818 -1.0766 -1.2780 -0.1978
 1416SOL    HW2 5015   6.428   0.969   3.895  1.5066  1.1443  0.7678
 1417SOL     OW 5016   1.403   5.379   4.111  0.1061 -0.0734 -0.1476
 1417SOL    HW1 5017   1.400   5.362   4.017 -2.7869  0.9725 -0.3447
 1417SOL    HW2 5018   1.394   5.474   4.119  0.9040 -0.0785  1.1796
 1418SOL     OW 5019   3.659   8.642   3.413 -0.2229  0.2721  0.4411
 1418SOL    HW1 5020   3.630   8.590   3.488 -1.4678  2.8588  1.8481
 1418SOL    HW2 5021   3.578   8.667   3.369  0.4608 -0.6848 -1.5071
 1419SOL     OW 5022   7.448   4.822   5.708 -0.0758 -0.4347  0.0279
 1419SOL    HW1 5023   7.459   4.749   5.647  0.0810  0.4309 -1.0051
 1419SOL    HW2 5024   7.429   4.897   5.652 -1.5124  0.0814  1.1545
 1420SOL     OW 5025   5.504   2.802   2.853  0.0218 -0.1317  0.2491
 1420SOL    HW1 5026   5.581   2.857   2.841 -0.0880  0.1370  0.7327
 1420SOL    HW2 5027   5.473   2.784   2.764  0.9132 -0.6451  0.0393
 1421SOL     OW 5028   3.186   6.859   0.223 -0.5452 -0.2406  0.1726
 1421SOL    HW1 5029   3.186   6.764   0.210  1.2341 -0.2401 -0.0878
 1421SOL    HW2 5030   3.241   6.873   0.301 -1.5413  0.5348  0.7677
 1422SOL     OW 5031   6.436   6.265   5.080  0.2386  0.3533  0.0947
 1422SOL    HW1 5032   6.522   6.284   5.042  0.9259 -0.6472  1.0757
 1422SOL    HW2 5033   6.456   6.226   5.166 -1.2119  0.7684  0.6529
 1423SOL     OW 5034   0.442   2.115   1.832  0.3855 -0.5286  0.0465
 1423SOL    HW1 5035   0.494   2.166   1.770 -0.6456  0.4543 -0.0394
 1423SOL    HW2 5036   0.392   2.180   1.881 -0.5182 -1.4166  0.3510
 1424SOL     OW 5037   4.771   2.310   1.654  0.6089 -0.7467 -0.3957
 1424SOL    HW1 5038   4.703   2.252   1.621 -1.0429 -0.9529  3.0287
 1424SOL    HW2 5039   4.726   2.393   1.670  1.8101 -0.0353 -0.5671
 1425SOL     OW 5040   1.490   7.852   2.085 -0.1336 -0.5087  0.0139
 1425SOL    HW1 5041   1.448   7.929   2.126  0.4731  0.0000 -0.3087
 1425SOL    HW2 5042   1.574   7.845   2.130 -0.5018 -1.4617  0.5798
 1426SOL     OW 5043   1.309   7.350   4.656 -0.4458 -0.3545  0.5435
 1426SOL    HW1 5044   1.403   7.331   4.666  0.0937  1.5155 -0.4130
 1426SOL    HW2 5045   1.296   7.358   4.561 -1.6369 -0.8681  0.6521
 1427SOL     OW 5046   5.970   5.282   1.566  0.2189 -0.5709  0.3064
 1427SOL    HW1 5047   5.961   5.241   1.480  1.0070 -0.5639  0.2185
 1427SOL    HW2 5048   5.900   5.348   1.568 -0.2944 -1.0898 -0.0164
 1428SOL     OW 5049   2.236   6.473   4.696 -0.3513 -0.2699  0.6283
 1428SOL    HW1 5050   2.207   6.545   4.640  0.2770 -1.6983 -1.6585
 1428SOL    HW2 5051   2.323   6.500   4.726 -0.1971  0.0239 -0.0606
 1429SOL     OW 5052   0.809   5.910   0.779 -0.6290  0.0448  0.4513
 1429SOL    HW1 5053   0.728   5.914   0.728  0.5865  0.1611 -1.5760
 1429SOL    HW2 5054   0.786   5.948   0.863 -2.4053  1.1209 -0.4590
 1430SOL     OW 5055   2.559   0.200   3.262 -0.3937  0.1970 -0.2422
 1430SOL    HW1 5056   2.484   0.147   3.290 -0.8159  0.6104 -0.5778
 1430SOL    HW2 5057   2.520   0.281   3.228  0.2885  1.7574  2.3690
 1431SOL     OW 5058   6.874   7.875   0.332  0.8851  0.0832  0.4961
 1431SOL    HW1 5059   6.949   7.911   0.380  2.6755 -2.1275 -0.4965
 1431SOL    HW2 5060   6.887   7.904   0.242  0.0347  0.3896  0.4585
 1432SOL     OW 5061   3.984   7.051   5.514 -0.0571  0.4425  0.2187
 1432SOL    HW1 5062   4.039   7.006   5.450 -1.2748  0.8504 -1.1799
 1432SOL    HW2 5063   4.027   7.135   5.528  0.6666  0.0222  0.6174
 1433SOL     OW 5064   6.377   8.316   4.875 -0.1326 -0.6222  0.2140
 1433SOL    HW1 5065   6.470   8.299   4.890  0.4680 -0.1006 -2.3775
 1433SOL    HW2 5066   6.343   8.233   4.840 -0.0876 -0.1809 -0.9172
 1434SOL     OW 5067   4.444   2.571   6.025 -0.5927  0.1889 -0.1266
 1434SOL    HW1 5068   4.371   2.584   6.086 -0.2548 -1.0575  0.5708
 1434SOL    HW2 5069   4.415   2.612   5.944 -1.4624  1.0021  0.5668
 1435SOL     OW 5070   6.238   7.100   4.439 -0.3862  0.2753 -0.6029
 1435SOL    HW1 5071   6.190   7.183   4.443 -1.0414 -0.1068 -0.5315
 1435SOL    HW2 5072   6.293   7.101   4.518 -0.4041  0.6275 -0.5910
 1436SOL     OW 5073   5.831   0.859   4.805  0.1648  0.1395  0.0664
 1436SOL    HW1 5074   5.927   0.857   4.809  0.1386 -0.4157  0.4814
 1436SOL    HW2 5075   5.811   0.941   4.760  0.8192  0.7034  0.7676
 1437SOL     OW 5076   3.410   4.313   3.197  0.8319  0.0122 -0.3058
 1437SOL    HW1 5077   3.382   4.223   3.211  1.5260 -0.4980 -1.9100
 1437SOL    HW2 5078   3.332   4.365   3.212  0.2580 -0.9148  0.0047
 1438SOL     OW 5079   8.248   5.802   2.326  0.2695  0.8026  0.2717
 1438SOL    HW1 5080   8.217   5.886   2.358 -1.4465  0.4268 -0.3165
 1438SOL    HW2 5081   8.249   5.745   2.403 -0.5603  0.8100  0.2865
 1439SOL     OW 5082   6.547   0.873   5.646  0.0992 -0.6199 -0.7090
 1439SOL    HW1 5083   6.571   0.943   5.707 -0.9256 -1.0817  0.2305
 1439SOL    HW2 5084   6.564   0.792   5.694  1.3413 -1.0644 -1.8138
 1440SOL     OW 5085   8.507   7.429   6.070  0.1814 -0.1391 -0.0159
 1440SOL    HW1 5086   8.417   7.418   6.039 -0.1892  3.4200 -0.5553
 1440SOL    HW2 5087   8.558   7.445   5.990  0.8416  0.3147  0.4864
 1441SOL     OW 5088   2.671   1.021   5.831  0.1397 -0.0358 -0.3090
 1441SOL    HW1 5089   2.661   1.100   5.779 -0.2219 -1.6022 -2.7997
 1441SOL    HW2 5090   2.762   1.024   5.861  0.1437  1.2911 -0.3936
 1442SOL     OW 5091   3.703   8.173   5.091  0.7397 -0.0076 -0.3027
 1442SOL    HW1 5092   3.629   8.122   5.057  1.3547 -0.7979 -0.4824
 1442SOL    HW2 5093   3.718   8.138   5.179 -1.0118  2.2016  0.9999
 1443SOL     OW 5094   4.264   8.771   5.490  0.7588  0.0993  0.2994
 1443SOL    HW1 5095   4.345   8.733   5.457  0.7013 -1.5002  1.8809
 1443SOL    HW2 5096   4.243   8.840   5.427  1.3108 -1.9298 -2.2903
 1444SOL     OW 5097   8.057   2.176   1.881  0.1013 -0.1910 -0.7996
 1444SOL    HW1 5098   8.039   2.237   1.953  2.0683  0.9461 -1.1988
 1444SOL    HW2 5099   7.973   2.134   1.863 -0.6687  0.2571  1.4479
 1445SOL     OW 5100   0.934   6.092   4.477 -0.3412  0.2166  0.1006
 1445SOL    HW1 5101   0.986   6.156   4.428  0.1419  0.0005  0.3181
 1445SOL    HW2 5102   0.883   6.046   4.411  1.2091 -0.9033 -0.3638
 1446SOL     OW 5103   2.705   8.618   4.315  0.0905 -0.3566  0.4467
 1446SOL    HW1 5104   2.639   8.650   4.376  0.3704  0.3699  0.3756
 1446SOL    HW2 5105   2.785   8.667   4.338  1.0640 -2.3403  1.6027
 1447SOL     OW 5106   1.385   1.966   5.064  0.0237  0.4956 -0.0391
 1447SOL    HW1 5107   1.418   1.963   4.974 -2.3891  1.6934 -1.0618
 1447SOL    HW2 5108   1.459   1.938   5.118  1.9984  1.1220 -2.2674
 1448SOL     OW 5109   4.751   0.198   4.107 -0.2473 -0.5245  0.0271
 1448SOL    HW1 5110   4.723   0.178   4.018 -0.6330 -0.5441  0.1487
 1448SOL    HW2 5111   4.748   0.113   4.152  1.3541 -0.7835 -0.3069
 1449SOL     OW 5112   7.803   7.474   3.574  0.2822  0.4304  0.0422
 1449SOL    HW1 5113   7.764   7.560   3.558 -0.3579  0.2529  0.5986
 1449SOL    HW2 5114   7.871   7.491   3.640 -0.7478  0.3211  1.1700
 1450SOL     OW 5115   1.618   3.884   4.306  0.6319 -1.2005 -0.5794
 1450SOL    HW1 5116   1.669   3.840   4.373 -0.4658 -1.2484  0.2422
 1450SOL    HW2 5117   1.626   3.828   4.229  1.3525 -1.4882 -0.3055
 1451SOL     OW 5118   0.165   6.843   1.409  0.2334 -0.9891  0.1933
 1451SOL    HW1 5119   0.122   6.835   1.324 -0.2012  0.2518  0.2738
 1451SOL    HW2 5120   0.258   6.852   1.389  0.3807 -2.7234 -0.0318
 1452SOL     OW 5121   3.351   1.922   4.747 -0.8352  0.3502 -0.6086
 1452SOL    HW1 5122   3.334   1.964   4.663 -0.7373  0.6556 -0.4760
 1452SOL    HW2 5123   3.413   1.980   4.791 -0.1438 -0.2859 -0.7162
 1453SOL     OW 5124   7.062   5.509   0.415 -0.4084 -0.2103  0.1415
 1453SOL    HW1 5125   7.132   5.475   0.470  0.0412  0.6078  0.0890
 1453SOL    HW2 5126   7.057   5.447   0.342  0.9083  0.2360 -0.3447
 1454SOL     OW 5127   3.500   1.172   5.353 -0.3591 -0.3291 -0.0742
 1454SOL    HW1 5128   3.557   1.095   5.362  0.1083  0.2513  3.3914
 1454SOL    HW2 5129   3.474   1.193   5.442 -1.6558  2.7152 -1.0294
 1455SOL     OW 5130   7.294   6.568   0.969  0.4936 -0.0267 -0.3995
 1455SOL    HW1 5131   7.231   6.501   0.995 -1.4766  1.4674 -1.0436
 1455SOL    HW2 5132   7.240   6.643   0.943  2.5763  1.5735 -0.3980
 1456SOL     OW 5133   3.919   3.390   1.586 -0.0480  0.6891 -0.9609
 1456SOL    HW1 5134   3.979   3.366   1.656  2.6935 -1.6915 -3.8474
 1456SOL    HW2 5135   3.835   3.353   1.612  1.3813 -1.9576  0.1946
 1457SOL     OW 5136   6.064   8.557   2.497  0.1963 -0.1245  0.3710
 1457SOL    HW1 5137   6.022   8.604   2.568 -0.2355  0.8528 -0.5023
 1457SOL    HW2 5138   6.045   8.609   2.419  0.6930 -1.1412 -0.4569
 1458SOL     OW 5139   1.352   2.657   0.694  0.6498  0.0517  0.7464
 1458SOL    HW1 5140   1.298   2.587   0.732  1.7473 -0.4028  1.5308
 1458SOL    HW2 5141   1.289   2.719   0.658 -0.3681 -1.4525 -0.2024
 1459SOL     OW 5142   6.583   8.350   3.226 -0.2926 -0.1118  0.1320
 1459SOL    HW1 5143   6.516   8.297   3.271 -0.2664 -0.6876 -0.4869
 1459SOL    HW2 5144   6.631   8.287   3.173  0.3756  0.3950  0.1248
 1460SOL     OW 5145   1.489   5.126   1.614 -0.0366 -0.3410 -0.0818
 1460SOL    HW1 5146   1.456   5.211   1.585 -1.0541 -0.9037 -0.6257
 1460SOL    HW2 5147   1.511   5.138   1.706 -2.1520 -0.0254  0.4262
 1461SOL     OW 5148   5.728   6.129   0.182 -0.1634 -1.0016 -0.0559
 1461SOL    HW1 5149   5.717   6.102   0.090 -1.5927 -0.3204 -0.1111
 1461SOL    HW2 5150   5.758   6.220   0.177 -0.9922 -0.7073  0.1361
 1462SOL     OW 5151   6.169   2.957   3.457 -0.3552  0.0143  0.8666
 1462SOL    HW1 5152   6.194   2.898   3.529 -0.7650  0.7195  1.6128
 1462SOL    HW2 5153   6.093   3.004   3.491 -1.3970 -0.5779 -0.5462
 1463SOL     OW 5154   2.962   1.234   4.834  0.1005  0.2905 -0.0248
 1463SOL    HW1 5155   2.920   1.315   4.860  1.3662  0.8024  0.4947
 1463SOL    HW2 5156   2.898   1.166   4.856 -0.5587  1.0526  0.4743
 1464SOL     OW 5157   2.528   8.746   6.040 -0.2381 -0.4149 -0.0049
 1464SOL    HW1 5158   2.486   8.828   6.012 -0.4710 -0.4819  0.1466
 1464SOL    HW2 5159   2.594   8.774   6.104  0.9404 -0.1680 -1.2859
 1465SOL     OW 5160   2.334   7.126   3.951 -0.2538  0.0281  0.1032
 1465SOL    HW1 5161   2.288   7.150   3.871  0.0617  1.1371  0.2379
 1465SOL    HW2 5162   2.292   7.045   3.979 -0.3865 -0.3662 -1.1611
 1466SOL     OW 5163   0.375   5.528   5.345 -0.3111  0.2520  0.0102
 1466SOL    HW1 5164   0.318   5.581   5.288 -0.5287  0.4166  0.3774
 1466SOL    HW2 5165   0.416   5.592   5.402  0.8669  0.2294 -0.7764
 1467SOL     OW 5166   5.616   3.243   0.339 -0.3731 -0.1294 -0.1011
 1467SOL    HW1 5167   5.691   3.205   0.293  0.4457 -0.4199  1.4187
 1467SOL    HW2 5168   5.632   3.337   0.337 -1.4079  0.0618 -2.1620
 1468SOL     OW 5169   5.042   1.420   3.987 -0.1709  0.2040  0.1574
 1468SOL    HW1 5170   5.033   1.490   4.051 -0.7459 -1.1853  1.6646
 1468SOL    HW2 5171   4.953   1.406   3.955 -0.8865 -2.4673  2.8734
 1469SOL     OW 5172   2.923   5.667   1.211  0.3513  0.1304  0.4990
 1469SOL    HW1 5173   2.884   5.704   1.132  0.5705 -0.8206 -0.0803
 1469SOL    HW2 5174   2.855   5.609   1.246  1.2322 -1.6976 -0.6300
 1470SOL     OW 5175   4.382   1.632   4.911  0.6154  0.1491 -0.6194
 1470SOL    HW1 5176   4.318   1.642   4.981  1.1545  1.7856 -0.3079
 1470SOL    HW2 5177   4.418   1.720   4.899  0.8055 -0.1624 -2.7140
 1471SOL     OW 5178   0.655   0.105   4.038  0.6055 -0.1518  0.2621
 1471SOL    HW1 5179   0.664   0.120   4.132  0.0639 -0.8139  0.4234
 1471SOL    HW2 5180   0.745   0.093   4.007  1.1347  3.2400  0.1061
 1472SOL     OW 5181   0.314   0.716   0.873  0.0497  0.4240 -0.3676
 1472SOL    HW1 5182   0.274   0.657   0.809  0.5554  0.5080 -0.7658
 1472SOL    HW2 5183   0.321   0.800   0.827  1.0986  0.2936 -0.4686
 1473SOL     OW 5184   3.517   0.152   4.539 -0.0798 -0.0558  0.8389
 1473SOL    HW1 5185   3.608   0.134   4.517  1.1259  3.9430  1.7366
 1473SOL    HW2 5186   3.491   0.223   4.481 -1.8767  0.3897  2.0982
 1474SOL     OW 5187   3.295   5.393   4.058 -0.3289 -0.7719  0.0360
 1474SOL    HW1 5188   3.333   5.478   4.081  1.3032 -1.3534 -0.3347
 1474SOL    HW2 5189   3.210   5.391   4.102 -0.2571  0.9188  0.2957
 1475SOL     OW 5190   7.056   6.006   3.324  0.4819 -0.3384 -0.6386
 1475SOL    HW1 5191   7.123   6.074   3.333  0.2217 -0.2488  0.8918
 1475SOL    HW2 5192   7.005   6.031   3.247  1.6224  0.0976 -1.2651
 1476SOL     OW 5193   0.288   2.110   3.338  0.1687  0.0633  0.0318
 1476SOL    HW1 5194   0.245   2.064   3.411  0.6938 -1.7949 -0.7662
 1476SOL    HW2 5195   0.253   2.068   3.260 -0.3893  2.0235 -0.8423
 1477SOL     OW 5196   1.380   5.305   3.853  0.0984  0.1830  0.5445
 1477SOL    HW1 5197   1.400   5.226   3.802  1.3993  0.3992  0.6923
 1477SOL    HW2 5198   1.312   5.277   3.914 -1.1186 -0.2166 -0.9384
 1478SOL     OW 5199   4.991   8.385   4.079  0.2626 -0.3501  0.5220
 1478SOL    HW1 5200   4.920   8.425   4.028 -2.4093 -1.6890  2.8650
 1478SOL    HW2 5201   5.025   8.316   4.021  0.3732  0.9461 -1.0302
 1479SOL     OW 5202   5.875   4.815   3.247 -0.5185 -0.2689 -0.0193
 1479SOL    HW1 5203   5.789   4.814   3.205 -0.1882 -0.4529 -0.7011
 1479SOL    HW2 5204   5.874   4.893   3.302 -1.6975 -1.1112  1.2025
 1480SOL     OW 5205   5.584   2.052   4.124 -0.3883 -0.0186 -0.4826
 1480SOL    HW1 5206   5.556   2.106   4.050 -0.7151 -0.6263 -0.8100
 1480SOL    HW2 5207   5.547   1.965   4.105  1.1684 -0.6875 -0.6128
 1481SOL     OW 5208   3.735   3.632   2.575  0.3901 -0.8334  0.2858
 1481SOL    HW1 5209   3.756   3.544   2.544  0.9520 -0.7284  0.3500
 1481SOL    HW2 5210   3.809   3.685   2.546 -0.9395  0.0757 -1.6569
 1482SOL     OW 5211   3.594   1.570   2.319  0.4735 -0.1776 -0.4644
 1482SOL    HW1 5212   3.684   1.560   2.350  1.1152 -1.5895 -2.5964
 1482SOL    HW2 5213   3.590   1.660   2.285  0.5014  0.4927  1.1905
 1483SOL     OW 5214   6.232   7.167   4.023 -0.0679 -0.1283 -0.5435
 1483SOL    HW1 5215   6.169   7.164   4.096  1.0773  0.2418  0.4991
 1483SOL    HW2 5216   6.263   7.258   4.022  1.6989 -0.6865  0.0907
 1484SOL     OW 5217   7.038   7.723   5.078  0.6319  0.2439  0.5637
 1484SOL    HW1 5218   7.109   7.702   5.138  2.1377  1.6311 -0.6323
 1484SOL    HW2 5219   7.043   7.818   5.067 -0.4493  0.1886 -0.6997
 1485SOL     OW 5220   2.070   3.888   2.495 -0.2388  0.0561  0.9502
 1485SOL    HW1 5221   2.020   3.850   2.423  1.3103 -1.9761  0.8744
 1485SOL    HW2 5222   2.004   3.914   2.559 -1.5470  0.3773 -0.4726
 1486SOL     OW 5223   4.023   7.289   0.866  0.1538 -0.0332  0.4166
 1486SOL    HW1 5224   4.102   7.236   0.857 -0.0719 -0.6039  1.5578
 1486SOL    HW2 5225   4.052   7.379   0.849  1.0441 -0.2477  0.7491
 1487SOL     OW 5226   4.688   4.665   2.437  0.4051  0.5263 -0.1852
 1487SOL    HW1 5227   4.759   4.727   2.448  0.4589  0.7148 -1.4592
 1487SOL    HW2 5228   4.727   4.591   2.390 -0.0404  0.2738 -0.1693
 1488SOL     OW 5229   3.714   3.782   0.630  0.2001  0.0045 -0.4370
 1488SOL    HW1 5230   3.636   3.800   0.682 -0.3042  1.7833 -1.6879
 1488SOL    HW2 5231   3.771   3.857   0.645  1.1234 -0.6644 -0.5238
 1489SOL     OW 5232   2.149   5.491   1.959  0.0173 -0.7277 -0.2142
 1489SOL    HW1 5233   2.204   5.421   1.923 -0.7945 -0.7131 -1.5397
 1489SOL    HW2 5234   2.154   5.561   1.894  0.4877  0.3064  0.8975
 1490SOL     OW 5235   2.157   8.341   4.126 -0.6555  0.2216  0.0882
 1490SOL    HW1 5236   2.189   8.402   4.060 -0.6571 -0.0395 -0.1541
 1490SOL    HW2 5237   2.229   8.280   4.140 -0.3640  0.7385  0.9021
 1491SOL     OW 5238   6.557   0.275   0.153 -0.4490 -0.7462 -0.4611
 1491SOL    HW1 5239   6.547   0.294   0.246  1.5621 -1.5186 -0.0461
 1491SOL    HW2 5240   6.646   0.303   0.131 -1.4018  0.9588 -2.5894
 1492SOL     OW 5241   0.862   6.072   5.135  0.6145  0.6376  0.6961
 1492SOL    HW1 5242   0.897   6.003   5.078 -1.0533 -0.1759  0.5980
 1492SOL    HW2 5243   0.939   6.108   5.179  1.4382 -2.2035  1.7908
 1493SOL     OW 5244   8.194   0.367   3.983  0.1131 -0.0961 -0.7048
 1493SOL    HW1 5245   8.151   0.339   3.903 -2.3093  1.2912  0.0153
 1493SOL    HW2 5246   8.248   0.442   3.957 -1.2420  0.8279 -0.9757
 1494SOL     OW 5247   8.677   7.958   1.527  0.2307 -0.0761 -0.2101
 1494SOL    HW1 5248   8.684   8.047   1.563 -2.8075  0.3407 -0.4573
 1494SOL    HW2 5249   8.720   7.903   1.593  0.0530  1.3195  1.1420
 1495SOL     OW 5250   7.957   2.331   2.836  0.2625 -0.0184  0.0954
 1495SOL    HW1 5251   7.891   2.380   2.885  0.2976  0.0361  0.0884
 1495SOL    HW2 5252   7.988   2.393   2.770  2.3232  0.9149  1.8399
 1496SOL     OW 5253   2.258   0.757   2.518 -0.2925 -0.2765  0.3306
 1496SOL    HW1 5254   2.281   0.821   2.585  0.2917  0.4253 -0.5195
 1496SOL    HW2 5255   2.304   0.677   2.545  0.3927  0.1584  0.4620
 1497SOL     OW 5256   0.804   2.121   5.189 -0.0547  0.3007 -0.2958
 1497SOL    HW1 5257   0.745   2.126   5.114  0.4241  0.1071 -0.6875
 1497SOL    HW2 5258   0.845   2.034   5.181 -0.6612 -0.0934  0.6847
 1498SOL     OW 5259   8.525   4.637   5.076  0.8395  0.1727  0.2404
 1498SOL    HW1 5260   8.596   4.697   5.054  2.5832 -0.9535  2.4378
 1498SOL    HW2 5261   8.540   4.561   5.020  1.4802 -0.1045  0.7681
 1499SOL     OW 5262   2.084   1.005   4.334 -0.3052  0.5041  0.6787
 1499SOL    HW1 5263   2.138   0.967   4.403  0.4503 -1.8076 -1.0360
 1499SOL    HW2 5264   2.147   1.034   4.268 -1.0602  0.0823 -0.2491
 1500SOL     OW 5265   4.472   1.269   0.597 -0.1425  0.6557 -0.1965
 1500SOL    HW1 5266   4.426   1.252   0.679 -1.7371 -0.0118 -1.1816
 1500SOL    HW2 5267   4.440   1.201   0.537 -0.6347  2.3614 -1.9751
 1501SOL     OW 5268   0.525   0.784   3.184 -0.0965 -0.0060  0.4671
 1501SOL    HW1 5269   0.524   0.689   3.178 -0.7319 -0.1196  1.9591
 1501SOL    HW2 5270   0.524   0.803   3.278  3.4208  1.4881  0.3535
 1502SOL     OW 5271   5.365   0.326   4.388 -0.4099  0.3408 -0.3107
 1502SOL    HW1 5272   5.409   0.296   4.308 -2.0808 -1.5229 -0.6225
 1502SOL    HW2 5273   5.388   0.261   4.454 -1.2480  0.3337 -0.0134
 1503SOL     OW 5274   7.062   4.001   2.483 -0.1513 -0.1441  0.2711
 1503SOL    HW1 5275   6.967   3.994   2.482 -0.1529 -0.0615 -0.7466
 1503SOL    HW2 5276   7.092   3.924   2.531 -0.5795 -2.1198 -2.4496
 1504SOL     OW 5277   5.132   8.572   4.247  0.1713  0.8620  0.3458
 1504SOL    HW1 5278   5.095   8.522   4.174 -0.9794  0.9359  0.8625
 1504SOL    HW2 5279   5.210   8.522   4.272  0.6456  0.8866 -0.9788
 1505SOL     OW 5280   7.558   6.033   0.777 -0.0302  0.6416  0.0273
 1505SOL    HW1 5281   7.601   6.070   0.700  0.0770 -3.5694 -2.2654
 1505SOL    HW2 5282   7.629   6.016   0.839  0.2850  1.5999 -0.0674
 1506SOL     OW 5283   4.132   0.140   4.391 -0.6507  0.4479 -0.2356
 1506SOL    HW1 5284   4.126   0.068   4.454 -1.3790  0.4450 -0.3043
 1506SOL    HW2 5285   4.185   0.206   4.436  0.7181 -0.4442 -0.4801
 1507SOL     OW 5286   4.961   2.197   1.796 -0.0182  0.2106  0.3575
 1507SOL    HW1 5287   4.928   2.209   1.885 -0.4571 -1.4577  0.4566
 1507SOL    HW2 5288   4.885   2.211   1.740 -0.6373 -2.2044  0.4984
 1508SOL     OW 5289  -0.019   0.925   1.537  0.5286  0.2763 -0.0591
 1508SOL    HW1 5290   0.043   0.998   1.543 -0.6495  1.2047  1.3931
 1508SOL    HW2 5291   0.017   0.869   1.468  2.0896  1.6200 -0.3961
 1509SOL     OW 5292   6.256   6.044   4.442 -0.3969  0.3184 -0.3856
 1509SOL    HW1 5293   6.350   6.039   4.458 -0.2511  1.1130 -0.9140
 1509SOL    HW2 5294   6.217   6.061   4.527  0.1195  1.9000 -0.4367
 1510SOL     OW 5295   4.842   8.748   5.870  0.5043 -0.5043 -0.1915
 1510SOL    HW1 5296   4.867   8.774   5.781 -0.5229 -0.8822 -0.6055
 1510SOL    HW2 5297   4.757   8.706   5.860  0.4929 -0.7921  0.9446
 1511SOL     OW 5298   7.157   3.406   2.868  0.0123 -0.2522  0.3673
 1511SOL    HW1 5299   7.109   3.334   2.826  1.1891 -0.6328 -0.3864
 1511SOL    HW2 5300   7.249   3.377   2.867  0.1673  0.0123  2.6686
 1512SOL     OW 5301   0.117   5.511   1.592 -0.8894 -0.6420 -0.3652
 1512SOL    HW1 5302   0.055   5.439   1.606  1.3308 -2.5386  0.3012
 1512SOL    HW2 5303   0.081   5.583   1.644 -2.4636 -1.6916  0.0920
 1513SOL     OW 5304   5.849   0.886   2.425 -0.1419 -0.0477  0.0522
 1513SOL    HW1 5305   5.892   0.823   2.368  1.1852  0.3131  0.6099
 1513SOL    HW2 5306   5.850   0.969   2.376  0.2584  0.0727  0.2575
 1514SOL     OW 5307   7.718   1.957   3.106  0.2747 -0.7654 -0.2114
 1514SOL    HW1 5308   7.678   1.969   3.020  0.8396  0.5787 -0.3183
 1514SOL    HW2 5309   7.807   1.991   3.096 -0.2462  1.2863  1.3917
 1515SOL     OW 5310   1.070   7.434   5.506 -0.2327  0.1729 -0.1277
 1515SOL    HW1 5311   1.036   7.509   5.457  1.1992  0.3831 -0.8361
 1515SOL    HW2 5312   1.139   7.398   5.451  0.3093 -0.5844  1.0141
 1516SOL     OW 5313   6.292   8.659   1.151  0.1442 -1.0673 -0.3421
 1516SOL    HW1 5314   6.366   8.719   1.162  0.0192 -0.9969  0.1519
 1516SOL    HW2 5315   6.259   8.678   1.063 -0.1689 -0.0862 -0.0332
 1517SOL     OW 5316   0.430   1.212   0.383  0.1830  0.4054  0.1063
 1517SOL    HW1 5317   0.391   1.125   0.381 -1.0396  0.9508 -1.0640
 1517SOL    HW2 5318   0.389   1.259   0.311  0.0231  2.2868  1.3519
 1518SOL     OW 5319   7.403   8.146   2.754 -0.4809  0.4585 -0.0429
 1518SOL    HW1 5320   7.391   8.078   2.821  0.7025 -0.9462 -1.1861
 1518SOL    HW2 5321   7.440   8.220   2.803 -1.1053  0.0377  1.1180
 1519SOL     OW 5322   1.522   0.129   1.440  0.2973 -0.2850  0.0681
 1519SOL    HW1 5323   1.512   0.191   1.513  0.4259 -0.8685  0.5873
 1519SOL    HW2 5324   1.435   0.125   1.400  0.5222  0.9959 -0.6102
 1520SOL     OW 5325   8.177   3.863   0.479  0.1652 -0.9599  0.2283
 1520SOL    HW1 5326   8.186   3.775   0.443 -1.0000 -1.4720  1.1131
 1520SOL    HW2 5327   8.213   3.858   0.567  0.0534 -0.5659  0.3003
 1521SOL     OW 5328   6.408   4.909   1.327  0.0379 -0.7311  0.2438
 1521SOL    HW1 5329   6.473   4.960   1.280  0.1560 -0.1330  1.0373
 1521SOL    HW2 5330   6.458   4.837   1.367  0.6382  0.8924  2.6089
 1522SOL     OW 5331   1.316   1.697   0.056  0.3818  0.6590  0.0603
 1522SOL    HW1 5332   1.228   1.702   0.019  0.5100 -0.5950 -0.4550
 1522SOL    HW2 5333   1.302   1.698   0.151 -0.2660 -0.3665 -0.0022
 1523SOL     OW 5334   8.362   1.204   0.249 -0.6435 -0.0793 -0.1227
 1523SOL    HW1 5335   8.441   1.208   0.195  0.0362 -1.1456  0.7578
 1523SOL    HW2 5336   8.308   1.136   0.208 -1.4482  1.1327 -1.1346
 1524SOL     OW 5337   0.225   5.989   1.085  0.7860 -0.0347  0.0798
 1524SOL    HW1 5338   0.255   6.076   1.060  2.4613 -0.2439  1.2114
 1524SOL    HW2 5339   0.219   5.992   1.181 -1.7898 -0.3817  0.0157
 1525SOL     OW 5340   8.005   8.564   0.209  0.0851 -0.0415  0.1093
 1525SOL    HW1 5341   7.965   8.506   0.273 -2.0013  1.0063 -0.1842
 1525SOL    HW2 5342   8.034   8.505   0.139  0.4774 -0.9771  1.0289
 1526SOL     OW 5343   8.421   2.247   3.954 -0.0966 -0.2119 -0.0856
 1526SOL    HW1 5344   8.339   2.250   3.904 -0.5187  0.7445  0.6408
 1526SOL    HW2 5345   8.480   2.306   3.908  0.2830 -1.0964 -0.7554
 1527SOL     OW 5346   3.301   5.089   3.613  0.0386  0.3268 -0.0639
 1527SOL    HW1 5347   3.339   5.055   3.532  0.5741 -0.1677  0.3822
 1527SOL    HW2 5348   3.234   5.025   3.636 -0.6954  0.9089 -0.5567
 1528SOL     OW 5349   7.733   7.601   5.721 -0.2448 -0.9608 -0.1751
 1528SOL    HW1 5350   7.785   7.649   5.786 -1.3164 -1.8116  1.3716
 1528SOL    HW2 5351   7.792   7.532   5.691  0.5644 -0.0268 -0.7964
 1529SOL     OW 5352   2.363   2.102   3.219  0.2132  0.1802 -0.4361
 1529SOL    HW1 5353   2.302   2.058   3.160  1.4414 -0.8956 -0.9384
 1529SOL    HW2 5354   2.415   2.158   3.161  0.7166 -0.0711 -0.2266
 1530SOL     OW 5355   1.657   3.581   1.109  0.5474  0.1640 -0.2265
 1530SOL    HW1 5356   1.564   3.593   1.131  0.2569 -3.7601  1.5415
 1530SOL    HW2 5357   1.701   3.576   1.193  1.9595 -0.3784 -0.9705
 1531SOL     OW 5358   1.819   6.543   2.989 -0.3637 -0.6533  0.6363
 1531SOL    HW1 5359   1.724   6.540   2.990 -0.5904 -3.6096 -3.3532
 1531SOL    HW2 5360   1.846   6.456   3.020  0.9324 -0.4272  0.2081
 1532SOL     OW 5361   4.832   4.496   2.251 -0.3695 -0.1887  0.0528
 1532SOL    HW1 5362   4.908   4.451   2.286  0.1225  0.1367 -0.5877
 1532SOL    HW2 5363   4.843   4.492   2.156  0.3225  2.3327 -0.0360
 1533SOL     OW 5364   6.901   2.486   5.242  0.2462 -0.1418  0.8296
 1533SOL    HW1 5365   6.891   2.535   5.324  1.2932 -0.5081  1.1802
 1533SOL    HW2 5366   6.825   2.427   5.240 -1.6320  2.1100 -0.0856
 1534SOL     OW 5367   1.897   7.461   2.348  0.3462  0.1580 -0.4437
 1534SOL    HW1 5368   1.993   7.461   2.358  0.5060  2.2355 -1.5574
 1534SOL    HW2 5369   1.877   7.372   2.319  1.8195 -0.5806  0.6325
 1535SOL     OW 5370   3.457   8.309   1.867 -0.3437 -0.7544  0.3191
 1535SOL    HW1 5371   3.508   8.243   1.820  0.8703  1.0178 -0.9465
 1535SOL    HW2 5372   3.408   8.258   1.932  1.4399 -2.7623  0.2187
 1536SOL     OW 5373   0.639   4.529   0.469  0.5016 -0.1435 -0.0311
 1536SOL    HW1 5374   0.625   4.620   0.445  0.7110  0.2096  1.1465
 1536SOL    HW2 5375   0.729   4.510   0.443  0.7806  0.2845  0.6073
 1537SOL     OW 5376   5.730   0.698   2.607 -0.0516  0.0936 -0.1129
 1537SOL    HW1 5377   5.724   0.606   2.581  0.7787 -0.2526  0.8365
 1537SOL    HW2 5378   5.774   0.740   2.533 -0.6344 -0.2226 -0.6504
 1538SOL     OW 5379   1.480   7.817   0.065 -0.1456 -0.0024 -0.4435
 1538SOL    HW1 5380   1.391   7.852   0.054 -0.0955 -0.1083 -1.2289
 1538SOL    HW2 5381   1.487   7.799   0.158 -0.3208  1.6957 -0.0716
 1539SOL     OW 5382   6.485   2.659   3.021 -0.4216  0.1241 -0.4824
 1539SOL    HW1 5383   6.515   2.700   2.939  4.0587 -0.5349  0.5415
 1539SOL    HW2 5384   6.451   2.574   2.994  0.3276  0.2021 -1.7776
 1540SOL     OW 5385   2.374   0.610   1.689 -0.4948  0.0585 -0.4641
 1540SOL    HW1 5386   2.370   0.547   1.617 -1.0144  0.2493 -0.6028
 1540SOL    HW2 5387   2.341   0.563   1.765  2.8025 -1.1503  0.4134
 1541SOL     OW 5388   3.784   7.418   3.436 -0.0291  0.2807  0.9217
 1541SOL    HW1 5389   3.788   7.473   3.358 -0.6098 -0.5283  0.3054
 1541SOL    HW2 5390   3.692   7.423   3.464 -0.2268 -0.8318  0.5117
 1542SOL     OW 5391   3.372   5.841   5.696  0.1778 -0.0825  0.5829
 1542SOL    HW1 5392   3.366   5.766   5.638  1.3603  0.2498  0.0003
 1542SOL    HW2 5393   3.440   5.896   5.657 -0.7048  1.3218  0.9630
 1543SOL     OW 5394   1.856   4.284   4.608  0.0657  0.0301  0.2508
 1543SOL    HW1 5395   1.873   4.244   4.523  0.6118  0.3420  0.2130
 1543SOL    HW2 5396   1.910   4.234   4.669 -2.8879 -2.5273  1.0278
 1544SOL     OW 5397   3.612   0.619   0.977  0.2800  0.1577 -0.6085
 1544SOL    HW1 5398   3.638   0.608   1.068  1.5823  1.2550 -0.8253
 1544SOL    HW2 5399   3.522   0.652   0.982  0.6701  1.1327  0.3153
 1545SOL     OW 5400   4.863   0.443   0.908  0.0020  0.1203  0.4981
 1545SOL    HW1 5401   4.797   0.400   0.853  0.6763  0.3383 -0.5025
 1545SOL    HW2 5402   4.813   0.503   0.963 -0.7296 -0.4001  0.4171
 1546SOL     OW 5403   3.634   0.322   3.066 -0.5619 -0.2528  0.0553
 1546SOL    HW1 5404   3.626   0.399   3.010 -0.7164 -0.5372 -0.3140
 1546SOL    HW2 5405   3.599   0.250   3.014  0.3750 -0.7342  0.0647
 1547SOL     OW 5406   5.145   5.634   5.210  0.0216  0.4257 -0.6396
 1547SOL    HW1 5407   5.178   5.604   5.295  0.2267  1.6293 -0.2793
 1547SOL    HW2 5408   5.054   5.606   5.208 -0.2818  1.2952  0.4327
 1548SOL     OW 5409   5.186   3.811   3.344 -0.3128 -0.0521  0.0128
 1548SOL    HW1 5410   5.106   3.773   3.380  0.0883  0.3764  1.4011
 1548SOL    HW2 5411   5.239   3.833   3.420  0.3185  1.4558 -0.8272
 1549SOL     OW 5412   1.430   4.377   5.483  0.0604 -0.5561 -0.7798
 1549SOL    HW1 5413   1.493   4.432   5.436  0.5317 -0.4936 -0.1043
 1549SOL    HW2 5414   1.350   4.430   5.486  0.6267  0.2882  0.2066
 1550SOL     OW 5415   2.427   7.856   5.771 -0.3833  0.0134 -0.2170
 1550SOL    HW1 5416   2.453   7.795   5.840  0.6254  1.3617  0.6524
 1550SOL    HW2 5417   2.356   7.812   5.725  0.0602 -1.6429  0.6044
 1551SOL     OW 5418   4.670   1.900   2.581 -0.3414 -0.5324 -0.7520
 1551SOL    HW1 5419   4.660   1.918   2.487 -0.6590  0.9751 -0.4576
 1551SOL    HW2 5420   4.586   1.923   2.619  0.7226  1.9068  0.3023
 1552SOL     OW 5421   0.115   4.154   1.688  0.2610 -0.1826 -0.0146
 1552SOL    HW1 5422   0.186   4.103   1.728  0.5078  0.5171  0.4441
 1552SOL    HW2 5423   0.157   4.231   1.652 -0.3167  0.4502  0.6289
 1553SOL     OW 5424   4.582   7.241   3.525 -0.3315 -0.2200 -0.4394
 1553SOL    HW1 5425   4.599   7.284   3.609  0.8074 -1.9883  0.2967
 1553SOL    HW2 5426   4.511   7.179   3.544  0.2901 -1.0047 -0.6195
 1554SOL     OW 5427   2.253   4.931   4.675 -0.5046  0.0850  0.3682
 1554SOL    HW1 5428   2.319   4.905   4.611 -0.2083  2.1023 -0.2032
 1554SOL    HW2 5429   2.247   5.026   4.667 -2.4643  0.1069  1.4153
 1555SOL     OW 5430   2.379   7.603   4.490 -0.1801  0.0605 -0.4123
 1555SOL    HW1 5431   2.434   7.549   4.433  2.3498  0.7064  1.2543
 1555SOL    HW2 5432   2.354   7.544   4.562  0.8238  0.4770  0.3135
 1556SOL     OW 5433   6.604   3.752   3.335 -0.2629 -0.7478 -0.6688
 1556SOL    HW1 5434   6.552   3.820   3.377  0.4544 -0.0111 -0.9549
 1556SOL    HW2 5435   6.597   3.770   3.241  0.7906 -0.4247 -0.6901
 1557SOL     OW 5436   4.828   7.212   0.701  0.2780 -0.3310 -0.5097
 1557SOL    HW1 5437   4.913   7.166   0.700  1.2199  1.3083  0.0773
 1557SOL    HW2 5438   4.850   7.301   0.730 -1.8372 -0.1952  0.8122
 1558SOL     OW 5439   7.386   3.096   2.742  0.0880 -0.2454 -0.0388
 1558SOL    HW1 5440   7.468   3.052   2.765 -0.0695 -0.8708 -0.6138
 1558SOL    HW2 5441   7.396   3.185   2.774  1.5404  0.0821 -1.2808
 1559SOL     OW 5442   2.212   0.163   4.871  0.0055 -0.2215 -0.0992
 1559SOL    HW1 5443   2.125   0.180   4.837  0.3686  0.1520 -0.8651
 1559SOL    HW2 5444   2.252   0.249   4.881  0.4254 -0.4088 -0.1283
 1560SOL     OW 5445   7.157   2.535   0.652 -0.2681  0.5007  0.4081
 1560SOL    HW1 5446   7.151   2.618   0.604  0.4230  0.9283  1.0422
 1560SOL    HW2 5447   7.212   2.555   0.728  1.8349 -1.0964 -0.6168
 1561SOL     OW 5448   3.093   1.324   4.089  0.2355  0.1365  0.1048
 1561SOL    HW1 5449   3.165   1.372   4.048 -2.2113  4.3511  0.1349
 1561SOL    HW2 5450   3.101   1.344   4.182 -1.6645  1.9517 -0.0525
 1562SOL     OW 5451   0.474   1.023   2.119  0.2358 -0.2516 -0.2072
 1562SOL    HW1 5452   0.412   1.070   2.175  1.9222  0.2723  1.3382
 1562SOL    HW2 5453   0.437   0.935   2.111  0.3531 -0.6604  2.6445
 1563SOL     OW 5454   8.229   5.582   1.221  0.2739  0.2976  0.4595
 1563SOL    HW1 5455   8.232   5.577   1.126 -1.3937  2.0188  0.2676
 1563SOL    HW2 5456   8.291   5.653   1.243  0.0848  0.4251  0.5862
 1564SOL     OW 5457   6.326   4.035   2.817 -0.3454  0.1727  1.0063
 1564SOL    HW1 5458   6.294   4.096   2.883 -0.0893  0.4400  0.8884
 1564SOL    HW2 5459   6.403   3.995   2.856  1.4346  2.2847 -0.0888
 1565SOL     OW 5460   8.788   5.751   4.513 -0.0251  0.9685  0.1030
 1565SOL    HW1 5461   8.766   5.817   4.579 -1.0439  0.4817  0.2787
 1565SOL    HW2 5462   8.764   5.792   4.430 -2.4026  0.1973  0.3371
 1566SOL     OW 5463   4.769   7.143   4.856 -0.5910  0.4380  0.4963
 1566SOL    HW1 5464   4.768   7.115   4.947  2.4449  1.9628  1.1357
 1566SOL    HW2 5465   4.700   7.209   4.851 -0.7682  0.3729  1.7452
 1567SOL     OW 5466   7.115   3.652   4.867 -0.1448 -0.1016 -0.4313
 1567SOL    HW1 5467   7.192   3.709   4.861 -0.7516  0.6697 -1.0909
 1567SOL    HW2 5468   7.139   3.574   4.817 -0.0266  0.4099 -1.1830
 1568SOL     OW 5469   4.546   0.459   2.556  0.0935  0.3447 -0.1836
 1568SOL    HW1 5470   4.621   0.482   2.502 -0.3512 -0.5668 -1.2024
 1568SOL    HW2 5471   4.477   0.521   2.530  0.0805  0.3220 -0.2036
 1569SOL     OW 5472   6.532   1.031   5.992  0.7202 -0.9316  0.1812
 1569SOL    HW1 5473   6.441   1.057   5.976  0.6044 -2.2271 -1.4782
 1569SOL    HW2 5474   6.529   0.935   5.994  2.5308 -1.2074 -3.5568
 1570SOL     OW 5475   7.794   7.722   3.095 -0.1463 -0.4830  0.4063
 1570SOL    HW1 5476   7.728   7.788   3.074  1.0653  1.1173  1.4760
 1570SOL    HW2 5477   7.860   7.731   3.026 -0.6954 -1.6676 -0.3153
 1571SOL     OW 5478   6.541   8.821   5.877  0.3672 -0.5676 -0.3307
 1571SOL    HW1 5479   6.614   8.877   5.851 -0.5455  0.2722 -1.1685
 1571SOL    HW2 5480   6.574   8.771   5.951  1.3659  0.7228  0.1267
 1572SOL     OW 5481   1.659   0.038   0.285 -0.1195 -0.1359  0.1980
 1572SOL    HW1 5482   1.749   0.040   0.253 -0.5868 -0.0560 -1.1803
 1572SOL    HW2 5483   1.664  -0.012   0.367  1.0845 -0.6425 -0.1620
 1573SOL     OW 5484   0.690   1.468   4.795 -0.7043  0.5900  0.1489
 1573SOL    HW1 5485   0.743   1.485   4.717 -1.1581 -1.3922 -0.6614
 1573SOL    HW2 5486   0.637   1.547   4.806  0.4208  1.4786 -0.6737
 1574SOL     OW 5487   8.775   0.617   0.811 -0.3586  0.8156  0.0996
 1574SOL    HW1 5488   8.824   0.686   0.766  0.1886 -0.1319 -0.7862
 1574SOL    HW2 5489   8.686   0.626   0.776 -0.1932  0.8067 -0.3347
 1575SOL     OW 5490   4.021   3.654   1.565 -0.2379  0.2554 -0.4032
 1575SOL    HW1 5491   4.109   3.659   1.527 -0.4675  0.9513 -0.8772
 1575SOL    HW2 5492   3.990   3.567   1.541  0.1909  0.1356 -0.5371
 1576SOL     OW 5493   4.029   1.484   4.215 -0.2784 -0.3164 -0.0772
 1576SOL    HW1 5494   4.078   1.553   4.259 -1.4545 -0.0760  0.9242
 1576SOL    HW2 5495   3.956   1.530   4.172  0.6070 -0.6025 -1.9593
 1577SOL     OW 5496   6.935   7.270   1.227  0.4335  0.0706  0.4183
 1577SOL    HW1 5497   6.908   7.189   1.270  1.8998  0.4893  2.2766
 1577SOL    HW2 5498   6.882   7.338   1.269 -1.4950  0.0455 -1.8115
 1578SOL     OW 5499   2.384   5.790   5.139 -0.0294 -0.4422  0.1246
 1578SOL    HW1 5500   2.340   5.735   5.074  1.5652 -0.0287 -1.3761
 1578SOL    HW2 5501   2.313   5.835   5.185 -1.2283  0.4859 -2.4289
 1579SOL     OW 5502   6.584   7.812   6.022 -0.8009  0.1743  0.1014
 1579SOL    HW1 5503   6.493   7.840   6.026 -1.4599 -1.5699 -1.3385
 1579SOL    HW2 5504   6.584   7.724   6.059  0.9221  1.2380  2.9767
 1580SOL     OW 5505   6.612   4.730   5.216  0.2563  0.5147  0.0545
 1580SOL    HW1 5506   6.666   4.688   5.149 -0.6923 -1.4318  0.4582
 1580SOL    HW2 5507   6.530   4.750   5.171  0.8546  2.4827 -0.2662
 1581SOL     OW 5508   2.273   4.571   3.047 -0.1218 -0.2172  0.2392
 1581SOL    HW1 5509   2.204   4.586   3.112 -0.3917  0.5105 -0.2044
 1581SOL    HW2 5510   2.330   4.648   3.055 -1.0258  0.6853 -1.4626
 1582SOL     OW 5511   4.179   2.150   3.138  0.4572 -0.3619 -0.2277
 1582SOL    HW1 5512   4.233   2.175   3.213 -0.3530  1.3307 -0.1580
 1582SOL    HW2 5513   4.223   2.190   3.063  0.0760 -0.1557 -0.3470
 1583SOL     OW 5514   3.454   7.594   0.340  0.1362 -0.4498 -0.1141
 1583SOL    HW1 5515   3.382   7.533   0.327 -1.2874  1.0151  0.4335
 1583SOL    HW2 5516   3.461   7.642   0.257  2.3532 -2.3657 -1.1403
 1584SOL     OW 5517   8.329   2.834   3.943  0.7875 -0.5998 -0.3004
 1584SOL    HW1 5518   8.408   2.888   3.951  0.5496  0.4847 -3.5010
 1584SOL    HW2 5519   8.356   2.760   3.889  0.1223 -1.5182  0.5877
 1585SOL     OW 5520   5.848   1.361   0.202 -0.4092 -0.3647 -0.4930
 1585SOL    HW1 5521   5.883   1.368   0.113 -1.7483  0.0326 -1.0176
 1585SOL    HW2 5522   5.753   1.363   0.191 -0.6415  1.6618  1.0658
 1586SOL     OW 5523   0.200   4.675   3.501 -0.1592 -0.4561  0.0965
 1586SOL    HW1 5524   0.246   4.708   3.578 -0.1914 -0.4693  0.1214
 1586SOL    HW2 5525   0.136   4.612   3.536 -1.4689  0.8991  0.2704
 1587SOL     OW 5526   2.158   7.405   2.304 -0.0893  0.0536  0.4843
 1587SOL    HW1 5527   2.179   7.404   2.211  1.1483  0.1623  0.7479
 1587SOL    HW2 5528   2.241   7.422   2.348 -0.1264 -2.5796  1.7520
 1588SOL     OW 5529   1.407   0.896   2.175  0.1328  0.0242  0.4318
 1588SOL    HW1 5530   1.332   0.902   2.116  0.5414 -0.3147 -0.1380
 1588SOL    HW2 5531   1.462   0.971   2.152  0.3130 -0.1318  0.3448
 1589SOL     OW 5532   3.113   4.262   3.444  0.5062 -1.0340 -0.2332
 1589SOL    HW1 5533   3.115   4.171   3.476 -0.0545 -0.7556  0.6151
 1589SOL    HW2 5534   3.118   4.315   3.523 -4.3984 -0.2556 -0.1346
 1590SOL     OW 5535   2.677   0.164   1.731 -0.4894 -0.6723 -0.2651
 1590SOL    HW1 5536   2.751   0.104   1.731 -0.2547 -0.3873 -0.2769
 1590SOL    HW2 5537   2.610   0.121   1.678 -0.1991 -0.7708 -0.5542
 1591SOL     OW 5538   8.072   1.328   0.117  0.4564 -0.3186  0.7259
 1591SOL    HW1 5539   8.094   1.292   0.203  0.8745 -0.9595  0.3617
 1591SOL    HW2 5540   7.983   1.363   0.127  0.5969 -0.1655  1.4778
 1592SOL     OW 5541   3.566   0.112   0.376 -0.5012 -0.2807 -0.3214
 1592SOL    HW1 5542   3.613   0.110   0.293 -0.4370 -1.5759 -0.2746
 1592SOL    HW2 5543   3.632   0.087   0.441 -0.5672  0.6510  0.1200
 1593SOL     OW 5544   5.473   5.247   4.373 -0.8521 -0.2354 -0.0086
 1593SOL    HW1 5545   5.413   5.272   4.443 -0.7231  1.9012 -0.5887
 1593SOL    HW2 5546   5.527   5.325   4.358 -0.8375 -0.6192 -2.4218
 1594SOL     OW 5547   0.805   5.503   0.682 -0.1042 -0.1322 -0.0957
 1594SOL    HW1 5548   0.751   5.462   0.750 -0.3374 -0.0225 -0.2143
 1594SOL    HW2 5549   0.765   5.474   0.600 -2.0569  2.5687 -0.2480
 1595SOL     OW 5550   8.778   1.739   3.377 -0.2813  0.1958 -0.2284
 1595SOL    HW1 5551   8.823   1.740   3.292 -0.9556 -1.1493 -0.6325
 1595SOL    HW2 5552   8.836   1.788   3.435  1.9497 -1.7851 -0.6095
 1596SOL     OW 5553   1.143   7.391   1.592  0.2973  0.2972 -0.5051
 1596SOL    HW1 5554   1.120   7.436   1.672 -2.1913 -0.0886 -0.9099
 1596SOL    HW2 5555   1.143   7.298   1.615 -0.1561  0.1990 -0.8761
 1597SOL     OW 5556   6.726   2.058   2.434 -0.0457 -0.0948  0.2711
 1597SOL    HW1 5557   6.819   2.038   2.448 -0.3004 -0.7896  1.0437
 1597SOL    HW2 5558   6.684   1.973   2.421 -0.3952  0.2942 -1.3665
 1598SOL     OW 5559   3.643   1.312   1.023  0.4204 -0.3546  0.4971
 1598SOL    HW1 5560   3.739   1.310   1.027  0.4513 -0.6758 -0.2945
 1598SOL    HW2 5561   3.615   1.280   1.109  0.9795  4.1775  2.6812
 1599SOL     OW 5562   4.676   5.047   1.073 -0.3357 -0.1652  0.4918
 1599SOL    HW1 5563   4.714   5.123   1.030  2.1819 -1.6554 -0.0502
 1599SOL    HW2 5564   4.599   5.025   1.021 -0.8172  1.6750  0.3786
 1600SOL     OW 5565   3.851   7.779   0.416 -0.4100 -0.1618 -0.9471
 1600SOL    HW1 5566   3.800   7.705   0.451  1.2709 -0.6197  0.6933
 1600SOL    HW2 5567   3.918   7.737   0.362  2.3724 -0.2261  2.2570
 1601SOL     OW 5568   5.759   6.975   0.945  0.5104  0.1558  0.0170
 1601SOL    HW1 5569   5.714   6.900   0.984 -0.5522  0.4288 -0.6412
 1601SOL    HW2 5570   5.706   7.050   0.972 -0.2102  0.3558 -1.8413
 1602SOL     OW 5571   6.050   2.012   0.589 -0.0665  0.2959 -0.0589
 1602SOL    HW1 5572   5.969   1.992   0.636 -0.3761  1.2089 -0.1777
 1602SOL    HW2 5573   6.090   1.927   0.573 -0.5730 -0.1119  0.7602
 1603SOL     OW 5574   0.179   5.973   0.438 -0.4451 -0.1299 -0.0948
 1603SOL    HW1 5575   0.149   5.963   0.348  0.4612 -0.8523 -0.3281
 1603SOL    HW2 5576   0.209   6.063   0.444 -2.0656  0.4375 -0.0189
 1604SOL     OW 5577   7.314   2.710   4.872  0.0265 -0.1383  0.0782
 1604SOL    HW1 5578   7.254   2.777   4.838 -1.7004 -1.7248 -0.1411
 1604SOL    HW2 5579   7.282   2.692   4.960  1.9416  0.9491  1.0696
 1605SOL     OW 5580   6.934   3.079   3.503  0.8574  0.3848 -0.2559
 1605SOL    HW1 5581   7.025   3.086   3.476  1.4187 -3.3862  0.1098
 1605SOL    HW2 5582   6.938   3.043   3.592 -0.9073 -1.3556 -0.8039
 1606SOL     OW 5583   5.641   0.284   3.216  0.0576  0.5267  0.6225
 1606SOL    HW1 5584   5.601   0.222   3.277 -0.8332  1.3182  0.8865
 1606SOL    HW2 5585   5.647   0.236   3.133 -2.4150  0.6343  0.2939
 1607SOL     OW 5586   1.628   2.101   5.681 -0.4079 -0.2660 -0.0125
 1607SOL    HW1 5587   1.575   2.177   5.708  0.7574  0.5712 -0.0148
 1607SOL    HW2 5588   1.632   2.108   5.586  0.1322 -0.0111  0.0216
 1608SOL     OW 5589   1.202   3.171   1.453  0.4136  0.3950  0.4788
 1608SOL    HW1 5590   1.146   3.131   1.519  0.7368  0.2017  0.6370
 1608SOL    HW2 5591   1.150   3.170   1.372 -0.1435  1.0127  0.8209
 1609SOL     OW 5592   3.205   8.473   4.814  0.0317 -0.2437  0.3448
 1609SOL    HW1 5593   3.287   8.425   4.797 -0.6573 -2.8390  3.3348
 1609SOL    HW2 5594   3.153   8.461   4.735  1.3513 -1.2568 -0.4147
 1610SOL     OW 5595   2.974   7.390   2.200 -0.1965 -0.5258  0.2067
 1610SOL    HW1 5596   3.047   7.441   2.235  1.3015 -0.1268 -3.1892
 1610SOL    HW2 5597   3.005   7.300   2.203  0.2991 -0.4005 -0.8364
 1611SOL     OW 5598   2.169   4.457   1.754 -0.0139  0.0732  0.1376
 1611SOL    HW1 5599   2.091   4.443   1.700 -1.6394  0.3593  2.2568
 1611SOL    HW2 5600   2.207   4.539   1.721 -0.4508 -0.2052 -1.1001
 1612SOL     OW 5601   6.165   7.755   3.063 -0.6547 -0.1868  0.0029
 1612SOL    HW1 5602   6.191   7.843   3.090 -1.0665 -0.1191  0.1850
 1612SOL    HW2 5603   6.163   7.704   3.144  1.2119 -0.7998 -0.2984
 1613SOL     OW 5604   5.145   1.882   3.479  0.3955  0.1856  0.2928
 1613SOL    HW1 5605   5.136   1.802   3.427  0.0179  0.9495 -0.8639
 1613SOL    HW2 5606   5.139   1.953   3.414 -0.8008  1.1998  1.4498
 1614SOL     OW 5607   7.959   8.175  -0.019  0.6240  0.4449 -0.0399
 1614SOL    HW1 5608   8.021   8.102  -0.025  0.5174  0.2477  1.1191
 1614SOL    HW2 5609   7.939   8.182   0.074 -1.1729  0.4567 -0.4019
 1615SOL     OW 5610   2.592   2.418   4.645 -0.2715  0.7143 -0.1897
 1615SOL    HW1 5611   2.604   2.325   4.628 -0.7188  0.8196 -1.1748
 1615SOL    HW2 5612   2.675   2.446   4.684  0.5102  0.2469 -1.4525
 1616SOL     OW 5613   1.114   3.573   1.247  0.3137 -0.4308 -0.1390
 1616SOL    HW1 5614   1.171   3.546   1.320  1.0455 -0.2083 -0.6129
 1616SOL    HW2 5615   1.031   3.595   1.288  0.2895 -1.5893  0.4808
 1617SOL     OW 5616   1.948   8.002   0.656 -0.2376 -0.2648  0.1424
 1617SOL    HW1 5617   1.865   8.035   0.691  0.0428 -0.2904  0.8459
 1617SOL    HW2 5618   1.929   7.911   0.632 -0.6344 -0.0206 -0.4901
 1618SOL     OW 5619   3.622   2.396   0.716  0.0586  0.0137 -0.2964
 1618SOL    HW1 5620   3.629   2.464   0.782  1.6299 -0.8129  0.4554
 1618SOL    HW2 5621   3.616   2.444   0.633  0.8403  1.0744  0.2340
 1619SOL     OW 5622   7.679   0.830   0.174 -0.3647 -0.2357  0.3674
 1619SOL    HW1 5623   7.738   0.759   0.195  1.1754  0.6620 -0.7476
 1619SOL    HW2 5624   7.626   0.798   0.101  0.2089 -0.2933 -0.0208
 1620SOL     OW 5625   2.478   0.071   5.037  0.4968  0.2594  0.0409
 1620SOL    HW1 5626   2.528   0.153   5.040  0.8842  0.0088  0.4382
 1620SOL    HW2 5627   2.389   0.097   5.061  0.0667  0.9701 -2.0802
 1621SOL     OW 5628   5.598   5.308   0.694 -0.4542 -0.0883  0.4028
 1621SOL    HW1 5629   5.519   5.362   0.695 -0.7192 -0.4409 -0.4470
 1621SOL    HW2 5630   5.594   5.261   0.610  0.5064 -0.3327  0.4829
 1622SOL     OW 5631   5.573   0.429   5.819 -1.1623 -0.0266  0.5236
 1622SOL    HW1 5632   5.489   0.439   5.865 -0.5897  1.2673  1.3504
 1622SOL    HW2 5633   5.624   0.371   5.876  0.0821  2.7319  2.4246
 1623SOL     OW 5634   6.118   0.813   0.427  0.5720 -0.0644  0.5467
 1623SOL    HW1 5635   6.069   0.820   0.508 -2.2051 -1.3488 -0.8528
 1623SOL    HW2 5636   6.055   0.839   0.359  1.8777 -1.5828 -1.3606
 1624SOL     OW 5637   6.575   0.340   0.412  0.1570  0.1793 -0.4274
 1624SOL    HW1 5638   6.651   0.397   0.421  0.0359  0.1379  1.3187
 1624SOL    HW2 5639   6.506   0.383   0.462 -0.2782 -0.9029 -0.0527
 1625SOL     OW 5640   5.399   2.340   5.316  0.0157 -0.1064  0.2389
 1625SOL    HW1 5641   5.308   2.367   5.301  0.4282  0.2640 -1.7995
 1625SOL    HW2 5642   5.391   2.251   5.351 -1.1410 -0.1552 -0.0934
 1626SOL     OW 5643   8.290   1.938   0.232  1.1911  0.6549 -0.0976
 1626SOL    HW1 5644   8.230   2.012   0.234  3.1817  2.3687  3.1711
 1626SOL    HW2 5645   8.378   1.977   0.234  2.3842 -1.7914 -0.3375
 1627SOL     OW 5646   1.692   1.226   2.728  0.9841  0.5854  0.1368
 1627SOL    HW1 5647   1.738   1.296   2.681 -0.8382  2.1247  0.4976
 1627SOL    HW2 5648   1.650   1.175   2.659  0.3612  1.3279 -0.0518
 1628SOL     OW 5649   4.255   8.111   2.398 -0.2714 -0.7074  0.7449
 1628SOL    HW1 5650   4.334   8.082   2.352 -1.1277  1.6310 -2.5071
 1628SOL    HW2 5651   4.191   8.042   2.382  0.1057 -0.9957  0.4523
 1629SOL     OW 5652   3.423   2.233   6.206  0.6321 -0.2967 -0.9446
 1629SOL    HW1 5653   3.419   2.207   6.114 -2.2938 -0.0444 -0.9555
 1629SOL    HW2 5654   3.364   2.307   6.214  2.2775  0.9335  0.8179
 1630SOL     OW 5655   6.585   3.658   1.090 -0.2970 -0.0936 -0.0154
 1630SOL    HW1 5656   6.660   3.672   1.148  0.4150  1.7064 -1.2796
 1630SOL    HW2 5657   6.624   3.636   1.005 -1.2385 -0.2549 -0.4197
 1631SOL     OW 5658   4.031   7.050   2.958  0.2563  0.2441 -0.0136
 1631SOL    HW1 5659   4.102   7.059   3.022  1.1586 -1.5504 -0.6798
 1631SOL    HW2 5660   4.072   7.076   2.875 -0.0414 -0.1808 -0.2962
 1632SOL     OW 5661   7.567   1.518   1.525  0.6263 -0.3236 -0.2346
 1632SOL    HW1 5662   7.481   1.529   1.565  0.3953  0.6928 -0.9565
 1632SOL    HW2 5663   7.566   1.577   1.450  0.9709 -2.2948 -1.8797
 1633SOL     OW 5664   0.658   3.240   4.239  0.1407  0.2865  0.3701
 1633SOL    HW1 5665   0.668   3.300   4.313 -2.8483  1.9468 -0.4248
 1633SOL    HW2 5666   0.670   3.296   4.161 -1.4537 -0.3653 -0.3826
 1634SOL     OW 5667   7.000   3.589   0.080 -0.5496 -0.4822 -0.3463
 1634SOL    HW1 5668   7.055   3.542   0.017 -0.4554  1.1297 -1.5265
 1634SOL    HW2 5669   6.988   3.676   0.041  0.1206  0.8488  2.2133
 1635SOL     OW 5670   3.774   5.497   1.247  0.2885 -0.1694 -0.0012
 1635SOL    HW1 5671   3.797   5.459   1.332 -0.6473 -1.6618 -0.3776
 1635SOL    HW2 5672   3.792   5.591   1.257  0.0742 -0.2866  1.8798
 1636SOL     OW 5673   6.980   8.720   0.578  0.6888 -0.0632 -0.1870
 1636SOL    HW1 5674   6.956   8.667   0.502  2.2347  1.0957 -1.5590
 1636SOL    HW2 5675   6.994   8.657   0.648 -1.9410 -1.0913 -0.4694
 1637SOL     OW 5676   0.517   6.782   2.959  0.5307 -0.6594 -0.1662
 1637SOL    HW1 5677   0.523   6.781   3.054  0.4754  0.0431 -0.1455
 1637SOL    HW2 5678   0.505   6.691   2.934 -3.1057 -0.5988  0.7667
 1638SOL     OW 5679   3.454   7.418   4.560  0.3546  0.1407  0.4562
 1638SOL    HW1 5680   3.471   7.448   4.649 -0.4420  0.1146  0.6246
 1638SOL    HW2 5681   3.403   7.488   4.520 -0.9661 -0.6691  0.6504
 1639SOL     OW 5682   5.343   8.144   2.255  0.5539  0.0149 -0.0893
 1639SOL    HW1 5683   5.387   8.059   2.250 -1.2203 -1.0807  1.6233
 1639SOL    HW2 5684   5.298   8.152   2.171 -0.2014 -1.3118  0.1607
 1640SOL     OW 5685   6.321   4.390   0.588  1.1455 -0.0383 -0.4410
 1640SOL    HW1 5686   6.405   4.358   0.619  2.1158  0.4912 -2.3447
 1640SOL    HW2 5687   6.339   4.477   0.553 -0.7715  1.2765  1.5908
 1641SOL     OW 5688   5.317   5.988   2.510 -0.2329 -0.4998  0.4064
 1641SOL    HW1 5689   5.294   5.896   2.525 -1.3558 -0.0886  1.3138
 1641SOL    HW2 5690   5.264   6.037   2.573  1.0433  0.7192  0.5925
 1642SOL     OW 5691   3.041   5.311   5.952 -0.3558  0.2139 -0.4588
 1642SOL    HW1 5692   2.954   5.337   5.923 -0.5379  0.4727  0.3001
 1642SOL    HW2 5693   3.097   5.385   5.928 -0.7073  0.9285  0.8401
 1643SOL     OW 5694   7.024   4.424   0.469  0.1759 -0.1646 -0.3115
 1643SOL    HW1 5695   6.928   4.421   0.464  0.1951 -0.7709 -0.3735
 1643SOL    HW2 5696   7.042   4.451   0.560 -0.0579  1.6556 -0.7615
 1644SOL     OW 5697   7.264   2.991   3.947  0.0635 -0.4491 -0.3472
 1644SOL    HW1 5698   7.212   2.979   4.027 -0.2564  0.7544 -0.3622
 1644SOL    HW2 5699   7.205   3.034   3.886  0.7431 -0.0833 -0.7552
 1645SOL     OW 5700   6.192   3.973   1.455 -0.5820 -0.3298 -0.2750
 1645SOL    HW1 5701   6.230   4.056   1.483 -0.4128  0.0888 -1.6803
 1645SOL    HW2 5702   6.260   3.908   1.475 -0.2379  0.0354 -0.2411
 1646SOL     OW 5703   6.303   7.990   3.165 -0.0284  0.1717  0.0534
 1646SOL    HW1 5704   6.280   8.026   3.079 -1.3493  0.9743  0.7097
 1646SOL    HW2 5705   6.395   7.967   3.157  0.4929  2.3304 -0.8946
 1647SOL     OW 5706   2.020   8.667   3.324  0.2264 -0.0881  0.3015
 1647SOL    HW1 5707   2.020   8.573   3.309  1.7357 -0.3063  1.4218
 1647SOL    HW2 5708   2.033   8.676   3.419 -0.9508  1.2517  0.3775
 1648SOL     OW 5709   6.319   0.092   2.044  0.1873 -0.9903 -0.2416
 1648SOL    HW1 5710   6.379   0.118   1.974 -0.6848 -1.2119 -1.0856
 1648SOL    HW2 5711   6.324   0.163   2.108 -1.1253  0.6419 -1.8624
 1649SOL     OW 5712   8.411   7.154   5.732  0.0266  0.0852 -0.3307
 1649SOL    HW1 5713   8.487   7.206   5.704 -0.0078 -0.3503 -1.2873
 1649SOL    HW2 5714   8.441   7.063   5.726  0.5104 -0.0305  2.5640
 1650SOL     OW 5715   7.005   4.864   5.610  0.8799  0.3206 -0.0691
 1650SOL    HW1 5716   7.049   4.943   5.640  0.5260  0.1474  0.9473
 1650SOL    HW2 5717   6.927   4.858   5.664  1.2536 -1.0817  0.3623
 1651SOL     OW 5718   5.872   7.927   1.703 -0.0184  0.0558  0.4613
 1651SOL    HW1 5719   5.783   7.935   1.738  0.2494  1.4936  0.8826
 1651SOL    HW2 5720   5.892   8.014   1.668  0.4121 -0.8340 -1.6810
 1652SOL     OW 5721   4.024   2.825   4.619  0.5795  0.1162 -0.1534
 1652SOL    HW1 5722   4.066   2.746   4.583  0.6194  0.8600 -1.8268
 1652SOL    HW2 5723   4.014   2.806   4.713 -3.3407 -3.6879 -1.0054
 1653SOL     OW 5724   8.664   0.403   4.291  0.2637  0.0992 -0.1569
 1653SOL    HW1 5725   8.684   0.367   4.377 -0.9453 -0.8826 -0.2630
 1653SOL    HW2 5726   8.718   0.352   4.230  2.0151  1.5691  0.0727
 1654SOL     OW 5727   4.383   0.471   2.143  0.3911  0.1302  0.3610
 1654SOL    HW1 5728   4.304   0.433   2.183  0.0189  1.2299  0.7070
 1654SOL    HW2 5729   4.353   0.553   2.103  0.8466 -0.7011 -1.8316
 1655SOL     OW 5730   0.979   6.417   6.145  0.0213 -0.2482  0.3121
 1655SOL    HW1 5731   0.938   6.336   6.174  0.8584 -0.3125  1.3495
 1655SOL    HW2 5732   0.906   6.477   6.128 -0.5993 -1.1836 -0.4145
 1656SOL     OW 5733   4.558   1.529   0.574 -0.3777  0.5542  0.1797
 1656SOL    HW1 5734   4.540   1.557   0.484  0.6493  0.9894  0.0964
 1656SOL    HW2 5735   4.519   1.442   0.580 -0.1117  0.3468 -0.8229
 1657SOL     OW 5736   3.720   3.874   4.956 -0.0255 -0.0081  0.4711
 1657SOL    HW1 5737   3.647   3.915   4.911 -0.9399 -1.0000  1.0242
 1657SOL    HW2 5738   3.798   3.903   4.907 -0.9048 -0.4060 -1.2247
 1658SOL     OW 5739   0.950   5.257   6.117  0.4674 -0.1639 -0.4630
 1658SOL    HW1 5740   0.937   5.347   6.088  0.1297  0.2249  0.8367
 1658SOL    HW2 5741   0.866   5.214   6.099  1.0104 -0.5721 -2.2101
 1659SOL     OW 5742   3.902   5.368   5.546 -0.3118 -0.0077  0.4921
 1659SOL    HW1 5743   3.937   5.422   5.474 -0.6101 -0.1480  0.2391
 1659SOL    HW2 5744   3.905   5.279   5.511 -0.3064 -0.0944  0.7174
 1660SOL     OW 5745   1.663   4.189   0.563 -0.2792  0.4962 -0.1472
 1660SOL    HW1 5746   1.585   4.176   0.616  0.7539 -0.2824  1.2316
 1660SOL    HW2 5747   1.718   4.248   0.615  0.9173 -0.5874 -0.1429
 1661SOL     OW 5748   0.579   2.836   3.925  0.1032 -0.3168 -0.1633
 1661SOL    HW1 5749   0.575   2.751   3.970  2.0062  0.0713  0.8698
 1661SOL    HW2 5750   0.635   2.819   3.849 -0.5984 -0.2649 -0.7007
 1662SOL     OW 5751   4.790   7.846   1.677  0.8270 -0.6426 -0.4033
 1662SOL    HW1 5752   4.865   7.828   1.621  0.5501  1.8489 -1.6945
 1662SOL    HW2 5753   4.810   7.929   1.719 -0.5382 -0.7220  0.4765
 1663SOL     OW 5754   0.342   1.182   5.075 -0.1488  0.2734 -0.0302
 1663SOL    HW1 5755   0.381   1.120   5.013 -1.4291  0.6531 -1.2572
 1663SOL    HW2 5756   0.392   1.263   5.063  0.9988 -0.2604  0.9953
 1664SOL     OW 5757   7.477   6.650   3.427 -0.0770 -0.1332 -0.1820
 1664SOL    HW1 5758   7.519   6.626   3.345  0.3959  1.0137 -0.2912
 1664SOL    HW2 5759   7.397   6.694   3.401 -0.2334 -0.3143 -0.0106
 1665SOL     OW 5760   2.522   6.481   3.935  0.2893 -0.2292 -0.0927
 1665SOL    HW1 5761   2.443   6.457   3.982  0.7063 -0.2916  0.5962
 1665SOL    HW2 5762   2.593   6.468   3.998  0.6684  1.6279 -0.0621
 1666SOL     OW 5763   0.563   1.571   1.440 -0.2583  0.5428  0.4964
 1666SOL    HW1 5764   0.577   1.599   1.531  0.7291 -0.6037  0.7230
 1666SOL    HW2 5765   0.597   1.644   1.388 -1.7234  1.6387  1.0074
 1667SOL     OW 5766   7.250   6.809   1.205  0.0849  0.3586 -0.3602
 1667SOL    HW1 5767   7.339   6.791   1.237 -0.5053 -0.0432  1.1721
 1667SOL    HW2 5768   7.214   6.723   1.184  0.7876  0.6783 -3.2059
 1668SOL     OW 5769   8.496   8.057   1.218  0.1616  0.2631 -0.4608
 1668SOL    HW1 5770   8.415   8.026   1.177  0.5741 -0.9169 -0.4412
 1668SOL    HW2 5771   8.564   7.997   1.186  1.0205  1.1827 -0.4191
 1669SOL     OW 5772   8.107   0.803   4.538 -0.2144 -0.0194  0.3577
 1669SOL    HW1 5773   8.133   0.895   4.530 -2.3520  0.8509  2.2118
 1669SOL    HW2 5774   8.012   0.805   4.548 -0.5534 -2.6214 -1.2650
 1670SOL     OW 5775   4.096   3.640   5.078  0.0321 -0.4899 -0.2827
 1670SOL    HW1 5776   4.160   3.708   5.057 -0.2596 -0.0149  0.3238
 1670SOL    HW2 5777   4.148   3.561   5.093  0.4298 -0.2404 -0.3397
 1671SOL     OW 5778   8.080   4.207   2.837 -0.5231 -0.5305  0.5506
 1671SOL    HW1 5779   7.993   4.193   2.801 -0.3580  0.0566 -0.0933
 1671SOL    HW2 5780   8.102   4.123   2.879 -1.0149 -0.9889 -0.0885
 1672SOL     OW 5781   4.008   6.233   3.725  0.4158 -0.0257  0.2483
 1672SOL    HW1 5782   4.006   6.230   3.629  0.5781  1.6004  0.1803
 1672SOL    HW2 5783   4.096   6.266   3.746 -0.0655  0.8711  0.9080
 1673SOL     OW 5784   4.257   0.544   2.768  0.9637  0.3372  0.3432
 1673SOL    HW1 5785   4.233   0.552   2.860 -0.4996 -0.5386  0.0784
 1673SOL    HW2 5786   4.343   0.503   2.769  1.1836  0.7874  1.3225
 1674SOL     OW 5787   1.303   8.498   6.050  0.4011  0.2468  0.0328
 1674SOL    HW1 5788   1.232   8.485   6.113  1.0965 -0.1631  0.7552
 1674SOL    HW2 5789   1.375   8.444   6.084  0.9484  0.3981 -0.8596
 1675SOL     OW 5790   4.564   2.400   5.515 -0.0067  0.9667  0.1552
 1675SOL    HW1 5791   4.622   2.330   5.546  0.0541  0.6781 -0.6020
 1675SOL    HW2 5792   4.551   2.455   5.593  0.6754  0.6228  0.5309
 1676SOL     OW 5793   6.831   3.787   0.610  0.3783  0.2413  0.0038
 1676SOL    HW1 5794   6.802   3.845   0.539 -0.4834  1.2755  1.1646
 1676SOL    HW2 5795   6.811   3.699   0.579  0.6649  0.6248 -1.3262
 1677SOL     OW 5796   2.721   4.195   4.505 -0.1315  0.1473 -0.0320
[truncated: 2,898,437 more chars]
