# Supplementary material for: Molecular dynamics ensemble refinement of the heterogeneous native state of NCBD using chemical shifts and NOEs
Source: PeerJ. 2018 Jul 4;6:e5125. doi: 10.7717/peerj.5125 (PMC6035720; doi:10.7717/peerj.5125)
Supplement: Data S1 — This file contains input files for running the molecular simulations, and the resulting ensemble of NCBD obtained using NOEs and chemical shifts. [file peerj-06-5125-s005.bz2 › raw_data/CS-NOE/CS-NOE2-1ZOQ/conf0.gro]

Protein in water
47801
    1PRO      N    1   6.424   3.594   2.492  0.4417  0.5668 -0.0572
    1PRO     H1    2   6.453   3.498   2.502  1.1017 -0.0816  0.1026
    1PRO     H2    3   6.413   3.637   2.582  1.9818 -0.3798 -1.5167
    1PRO     CD    4   6.293   3.611   2.421 -0.6043  0.0786  0.1660
    1PRO    HD1    5   6.234   3.690   2.471  0.0901  1.0438  0.9648
    1PRO    HD2    6   6.239   3.515   2.442  1.0742  1.3533 -0.6236
    1PRO     CA    7   6.532   3.661   2.415 -0.4399 -0.3717  0.7327
    1PRO     HA    8   6.606   3.591   2.380  0.0551 -0.4782  2.1129
    1PRO     CB    9   6.466   3.724   2.292 -0.4333 -0.6148  0.4698
    1PRO    HB1   10   6.438   3.829   2.318 -2.3067  1.0973  0.0908
    1PRO    HB2   11   6.531   3.707   2.204 -1.4026 -0.7829  0.4852
    1PRO     CG   12   6.334   3.647   2.278  0.3499  0.3833 -0.4968
    1PRO    HG1   13   6.257   3.708   2.226  2.1529  1.2897 -1.0384
    1PRO    HG2   14   6.359   3.552   2.226 -1.1360  1.0217 -0.4302
    1PRO      C   15   6.606   3.767   2.490  0.5607 -0.2972  0.1625
    1PRO      O   16   6.550   3.797   2.595  0.2987 -0.0584 -0.5808
    2ASN      N   17   6.721   3.818   2.443 -0.2555 -0.1528 -0.0286
    2ASN     HN   18   6.748   3.793   2.351  1.8929 -2.5058  1.9750
    2ASN     CA   19   6.799   3.915   2.514  0.2015 -0.4491 -0.5188
    2ASN     HA   20   6.797   3.889   2.619  0.3144 -0.4662 -0.5287
    2ASN     CB   21   6.946   3.911   2.468 -1.0283 -0.5388  0.6820
    2ASN    HB1   22   6.965   3.926   2.360 -3.1462 -3.2934  2.4563
    2ASN    HB2   23   6.997   4.003   2.505  2.6576 -0.0393 -1.9965
    2ASN     CG   24   7.018   3.789   2.523  0.1850  0.3246  0.1582
    2ASN    OD1   25   6.963   3.691   2.573 -0.2193  0.3557 -0.4170
    2ASN    ND2   26   7.152   3.795   2.499 -0.0751  0.2087 -0.0731
    2ASN   HD21   27   7.188   3.885   2.475  1.2715 -0.7488 -0.4739
    2ASN   HD22   28   7.209   3.715   2.518 -0.4453 -0.6200 -1.2018
    2ASN      C   29   6.749   4.055   2.500 -0.5502  0.3487  0.0870
    2ASN      O   30   6.705   4.092   2.391  0.2188  0.3196  0.4095
    3ARG      N   31   6.751   4.138   2.606  0.8650  0.7309 -0.0757
    3ARG     HN   32   6.800   4.111   2.689  2.2469  0.2838 -0.3448
    3ARG     CA   33   6.677   4.260   2.606 -0.6036 -0.1901 -0.0718
    3ARG     HA   34   6.588   4.248   2.545  3.9090  0.3268  1.1723
    3ARG     CB   35   6.638   4.299   2.749 -0.2464 -0.6602 -0.1776
    3ARG    HB1   36   6.728   4.293   2.814 -1.5916  1.5203  1.5195
    3ARG    HB2   37   6.614   4.407   2.752  0.2171 -2.0255 -0.6860
    3ARG     CG   38   6.519   4.213   2.794 -0.1074 -0.8581  0.0105
    3ARG    HG1   39   6.442   4.213   2.714  1.0396 -2.7289  0.6802
    3ARG    HG2   40   6.563   4.111   2.796  0.7068  1.1384  0.4491
    3ARG     CD   41   6.454   4.249   2.928 -0.5728  0.2379  0.2753
    3ARG    HD1   42   6.523   4.227   3.013  0.1928  2.6174 -0.1770
    3ARG    HD2   43   6.435   4.358   2.930 -0.0189  1.8901 -0.4036
    3ARG     NE   44   6.326   4.175   2.945 -0.3480  0.0901  0.3483
    3ARG     HE   45   6.260   4.159   2.871  1.0538  0.4762  2.2546
    3ARG     CZ   46   6.269   4.180   3.068  0.8037  0.0907 -0.5917
    3ARG    NH1   47   6.326   4.250   3.170  0.2024  0.0345 -0.7711
    3ARG   HH11   48   6.417   4.291   3.168 -1.7720 -1.1767  0.4423
    3ARG   HH12   49   6.280   4.264   3.258  0.8952  0.9625 -1.1450
    3ARG    NH2   50   6.148   4.121   3.095  0.0820 -0.6793 -0.4496
    3ARG   HH21   51   6.095   4.085   3.018  1.8076 -0.0382 -0.7978
    3ARG   HH22   52   6.113   4.117   3.188  0.5652 -0.6883  0.5962
    3ARG      C   53   6.768   4.364   2.549 -0.5342 -0.8153 -0.1737
    3ARG      O   54   6.888   4.354   2.574  0.1436 -0.2871 -0.3491
    4SER      N   55   6.721   4.463   2.470  0.1972 -0.4128  0.1858
    4SER     HN   56   6.633   4.464   2.424  2.2472 -0.9379 -1.7533
    4SER     CA   57   6.805   4.569   2.425  0.7350  0.0297  0.5944
    4SER     HA   58   6.887   4.522   2.373  2.2041  0.1652  1.8733
    4SER     CB   59   6.744   4.657   2.315  0.2227  0.1973  0.3041
    4SER    HB1   60   6.687   4.587   2.250 -0.3170 -2.0751  1.4746
    4SER    HB2   61   6.663   4.724   2.353  0.1405 -0.3486 -2.6696
    4SER     OG   62   6.834   4.737   2.239  0.4133 -0.0823  0.5208
    4SER    HG1   63   6.784   4.811   2.202 -2.6155  2.2024 -0.7514
    4SER      C   64   6.860   4.661   2.529  0.9964  0.2531 -0.0293
    4SER      O   65   6.840   4.653   2.650  0.0634 -0.5531  0.6961
    5ILE      N   66   6.946   4.752   2.479 -0.3828  0.0117  0.4063
    5ILE     HN   67   6.963   4.758   2.381 -2.3233 -3.8369 -3.1770
    5ILE     CA   68   7.025   4.842   2.557  0.3226 -0.2053  0.5383
    5ILE     HA   69   7.055   4.791   2.647  0.7552 -0.1047 -1.6515
    5ILE     CB   70   7.157   4.886   2.501 -0.4344  0.1483  0.7483
    5ILE     HB   71   7.224   4.799   2.484  2.1337  2.5324  0.8826
    5ILE    CG2   72   7.132   4.968   2.374  0.5775 -0.5577 -0.2997
    5ILE   HG21   73   7.064   5.051   2.404  2.8037  0.5837  2.3579
    5ILE   HG22   74   7.221   5.028   2.343 -1.3350 -2.5622 -0.4299
    5ILE   HG23   75   7.096   4.910   2.286 -1.1177 -1.2139  1.8397
    5ILE    CG1   76   7.248   4.958   2.602 -0.2040  0.2733  0.0337
    5ILE   HG11   77   7.329   4.999   2.538  1.4473 -1.1260  0.4899
    5ILE   HG12   78   7.209   5.054   2.640  0.1192 -0.4292 -0.1408
    5ILE     CD   79   7.292   4.876   2.724 -0.2101  0.3949  0.1768
    5ILE    HD1   80   7.348   4.788   2.685 -0.5703 -1.4042  0.4832
    5ILE    HD2   81   7.355   4.945   2.784  0.9836  0.3810 -5.8048
    5ILE    HD3   82   7.202   4.850   2.783  0.6034 -0.0595 -1.5400
    5ILE      C   83   6.947   4.959   2.605 -0.7556 -0.1438  0.5884
    5ILE      O   84   6.873   5.029   2.535 -0.3722 -0.0173  0.4772
    6SER      N   85   6.949   4.987   2.737  0.2849  1.2910 -0.5457
    6SER     HN   86   6.987   4.914   2.793  2.5673  2.2287 -0.7873
    6SER     CA   87   6.880   5.094   2.802  0.0506 -0.4151  0.1275
    6SER     HA   88   6.774   5.083   2.786  0.1265  0.1538 -0.5796
    6SER     CB   89   6.896   5.092   2.955  0.4168 -0.2274  0.8551
    6SER    HB1   90   6.863   4.993   2.993  0.6262  2.7087  0.8469
    6SER    HB2   91   6.998   5.123   2.986  1.4753 -1.1174 -0.8034
    6SER     OG   92   6.800   5.186   3.001 -0.2543  0.3655 -0.1273
    6SER    HG1   93   6.812   5.198   3.096  0.0951 -1.7091  1.3301
    6SER      C   94   6.926   5.227   2.752 -0.1350 -0.3086  0.2708
    6SER      O   95   7.048   5.246   2.752 -0.2411  0.2986  0.1086
    7PRO      N   96   6.849   5.323   2.710  0.6912  0.8779 -0.1826
    7PRO     CD   97   6.706   5.304   2.690 -1.2074  0.2865  0.3170
    7PRO    HD1   98   6.649   5.281   2.783 -2.0462 -2.1596  3.0860
    7PRO    HD2   99   6.701   5.220   2.618 -0.1588  1.0431  1.3627
    7PRO     CA  100   6.900   5.434   2.636  0.0095 -0.5506  0.4442
    7PRO     HA  101   6.983   5.410   2.571 -1.0127  0.2038 -1.2447
    7PRO     CB  102   6.783   5.477   2.548 -0.2921  0.4392 -0.4276
    7PRO    HB1  103   6.778   5.584   2.518  4.8377  1.0663  1.7492
    7PRO    HB2  104   6.792   5.421   2.453 -0.0816 -1.1914  0.1218
    7PRO     CG  105   6.656   5.432   2.621 -0.1789  0.3202 -0.1059
    7PRO    HG1  106   6.627   5.499   2.705  0.2767 -1.0417  1.2805
    7PRO    HG2  107   6.568   5.412   2.556  0.5139  1.1281  0.5387
    7PRO      C  108   6.940   5.545   2.727  0.3343 -0.7471  0.0720
    7PRO      O  109   6.983   5.652   2.683  0.5072  0.1080 -0.7788
    8SER      N  110   6.922   5.524   2.859 -0.2766  0.5466  0.1151
    8SER     HN  111   6.877   5.439   2.880 -1.2465 -0.9394  1.0627
    8SER     CA  112   6.955   5.610   2.969 -0.1803 -0.0353  0.4090
    8SER     HA  113   6.912   5.708   2.961 -2.5063 -1.9665  2.3013
    8SER     CB  114   6.910   5.545   3.101 -0.2250 -0.1972  0.3949
    8SER    HB1  115   6.937   5.437   3.106 -2.5444  1.3307 -2.2615
    8SER    HB2  116   6.965   5.596   3.183 -0.2923 -0.1290 -1.8913
    8SER     OG  117   6.771   5.561   3.125  0.4706  0.0016 -0.6965
    8SER    HG1  118   6.757   5.537   3.217 -0.4163  2.1867  1.4276
    8SER      C  119   7.101   5.626   2.992  0.0888  0.5120  0.4114
    8SER      O  120   7.142   5.681   3.094  0.0241  0.1498  0.8552
    9ALA      N  121   7.189   5.597   2.893 -0.0510  0.4867 -0.2926
    9ALA     HN  122   7.147   5.555   2.813 -0.9655 -0.1776 -0.0450
    9ALA     CA  123   7.329   5.623   2.899  0.1507 -0.4200 -0.7541
    9ALA     HA  124   7.359   5.628   3.002  0.7267  0.6489  1.0259
    9ALA     CB  125   7.415   5.526   2.816 -0.2883 -0.2919 -0.3007
    9ALA    HB1  126   7.397   5.539   2.707  1.1376  0.3116  0.6985
    9ALA    HB2  127   7.523   5.544   2.831 -0.9700  1.4009 -0.8470
    9ALA    HB3  128   7.391   5.419   2.832 -1.2883  1.5526  0.0038
    9ALA      C  129   7.366   5.763   2.862  0.2148  0.5106 -0.2068
    9ALA      O  130   7.454   5.831   2.914 -0.1199  0.6224  0.2896
   10LEU      N  131   7.295   5.823   2.765 -0.1904 -0.0867  0.2397
   10LEU     HN  132   7.215   5.773   2.733 -1.8183 -2.6681 -3.1878
   10LEU     CA  133   7.312   5.956   2.717 -0.8857 -0.0654  0.1180
   10LEU     HA  134   7.410   5.963   2.672  1.9466 -0.5528  2.7303
   10LEU     CB  135   7.197   5.990   2.620 -0.1638  0.3559 -0.5866
   10LEU    HB1  136   7.107   5.978   2.684  1.3598 -2.0759  0.4062
   10LEU    HB2  137   7.196   6.097   2.590  1.8467  1.4623 -0.6427
   10LEU     CG  138   7.190   5.907   2.491  0.2328 -0.7745  0.7297
   10LEU     HG  139   7.175   5.800   2.515 -0.8329  0.5837  1.4446
   10LEU    CD1  140   7.072   5.958   2.406 -0.1370  0.5016  0.5695
   10LEU   HD11  141   6.975   5.970   2.458  0.7079 -0.6867 -2.7473
   10LEU   HD12  142   7.113   6.055   2.369 -0.8596 -1.4093  1.3982
   10LEU   HD13  143   7.052   5.882   2.328  1.8528  0.0871 -2.9344
   10LEU    CD2  144   7.319   5.919   2.407 -0.4592 -0.7311  0.2814
   10LEU   HD21  145   7.299   5.870   2.309 -1.0998  3.6984 -2.6501
   10LEU   HD22  146   7.354   6.023   2.396  2.5339 -2.2011 -0.8176
   10LEU   HD23  147   7.402   5.866   2.458 -0.1194  0.3449 -1.2031
   10LEU      C  148   7.298   6.056   2.827 -0.5317  0.4016 -0.5525
   10LEU      O  149   7.195   6.069   2.892 -0.1023  0.1831 -0.4121
   11GLN      N  150   7.401   6.139   2.851  0.6015  0.1334  0.0190
   11GLN     HN  151   7.489   6.128   2.805  1.3453 -2.8313 -0.7871
   11GLN     CA  152   7.390   6.249   2.941 -0.6795  0.1147 -0.6123
   11GLN     HA  153   7.287   6.278   2.956 -0.4084 -2.0197 -0.4398
   11GLN     CB  154   7.469   6.216   3.069 -0.1709  0.1197 -0.1746
   11GLN    HB1  155   7.570   6.174   3.045 -2.6770  3.6715 -1.3274
   11GLN    HB2  156   7.484   6.310   3.126  1.4626  1.4677 -3.6356
   11GLN     CG  157   7.393   6.127   3.167 -0.4735  0.6087  0.5200
   11GLN    HG1  158   7.371   6.034   3.111 -1.3233 -0.3203  1.8817
   11GLN    HG2  159   7.458   6.119   3.257 -2.7925 -1.1919 -0.6129
   11GLN     CD  160   7.257   6.182   3.209 -0.1647  0.9447 -0.9347
   11GLN    OE1  161   7.233   6.302   3.218 -0.0005  0.1807  0.0237
   11GLN    NE2  162   7.161   6.091   3.243 -0.5355 -0.2401 -0.0062
   11GLN   HE21  163   7.189   5.996   3.255 -0.3352 -1.5109 -1.0725
   11GLN   HE22  164   7.070   6.117   3.275 -1.9891  1.6206 -0.2616
   11GLN      C  165   7.455   6.369   2.881 -1.2661 -0.0601  0.3643
   11GLN      O  166   7.386   6.461   2.839 -0.2364  0.6433  0.1739
   12ASP      N  167   7.588   6.371   2.858  0.6062  0.0333 -0.8195
   12ASP     HN  168   7.635   6.285   2.875  0.2772  3.5705  0.2539
   12ASP     CA  169   7.661   6.473   2.789  0.2491  0.4977 -0.7401
   12ASP     HA  170   7.631   6.564   2.839  0.4029 -0.7984 -2.7175
   12ASP     CB  171   7.813   6.452   2.788  0.3335 -0.1419 -0.0586
   12ASP    HB1  172   7.842   6.358   2.735 -2.1903 -0.3262  0.6137
   12ASP    HB2  173   7.857   6.545   2.746 -1.2251  1.4908 -1.2011
   12ASP     CG  174   7.877   6.420   2.922 -0.5527 -0.1597  0.0998
   12ASP    OD1  175   7.806   6.390   3.021 -0.7222 -0.1211  0.3786
   12ASP    OD2  176   8.003   6.419   2.930 -0.3085 -0.2899  1.0385
   12ASP      C  177   7.620   6.484   2.646 -0.1504 -0.6278  0.1187
   12ASP      O  178   7.635   6.593   2.590  0.5552  0.1654  0.1105
   13LEU      N  179   7.579   6.374   2.580 -0.5467 -0.4218 -0.0770
   13LEU     HN  180   7.609   6.290   2.625 -2.2316 -0.8914  1.8704
   13LEU     CA  181   7.515   6.367   2.452 -1.0202 -0.2868  1.0556
   13LEU     HA  182   7.581   6.428   2.392 -1.6150  0.5132 -0.0959
   13LEU     CB  183   7.525   6.222   2.403 -0.6014 -0.2624  0.2051
   13LEU    HB1  184   7.499   6.156   2.488 -2.5842 -1.1152 -0.3599
   13LEU    HB2  185   7.454   6.219   2.318 -1.0737 -1.8370  3.7575
   13LEU     CG  186   7.660   6.175   2.344 -0.1531  0.1298  0.2944
   13LEU     HG  187   7.740   6.186   2.420  1.5531  2.7609  0.2801
   13LEU    CD1  188   7.652   6.025   2.314 -0.1188 -0.8993 -0.1088
   13LEU   HD11  189   7.744   5.977   2.275 -2.4414  0.0427 -1.3438
   13LEU   HD12  190   7.631   5.983   2.415 -0.9836 -1.7333 -1.9155
   13LEU   HD13  191   7.575   6.004   2.236  0.7855  0.5190  0.0821
   13LEU    CD2  192   7.700   6.244   2.212 -0.2195 -0.3321  0.5491
   13LEU   HD21  193   7.638   6.202   2.129 -0.1258  1.7989  1.6088
   13LEU   HD22  194   7.709   6.354   2.211  0.1697 -1.1594 -0.2272
   13LEU   HD23  195   7.802   6.210   2.182  0.8164  0.5470  0.5852
   13LEU      C  196   7.381   6.430   2.448 -0.1451 -0.1440  0.9224
   13LEU      O  197   7.325   6.457   2.341  0.1243  0.2000 -0.0674
   14LEU      N  198   7.311   6.461   2.558 -0.0153 -0.0621 -0.3234
   14LEU     HN  199   7.340   6.445   2.652 -0.7044  3.0855 -1.9900
   14LEU     CA  200   7.182   6.522   2.547  0.4122 -0.4760 -0.2885
   14LEU     HA  201   7.111   6.474   2.481 -0.5045  1.6079 -0.7075
   14LEU     CB  202   7.111   6.504   2.683  0.4702  0.4106 -0.0047
   14LEU    HB1  203   7.176   6.547   2.762  0.0737 -0.0178 -1.0039
   14LEU    HB2  204   7.017   6.562   2.677  0.5269 -1.0844  1.0418
   14LEU     CG  205   7.070   6.360   2.715 -0.0931 -0.0297  0.0705
   14LEU     HG  206   7.157   6.292   2.727 -2.9539 -2.4570 -0.7881
   14LEU    CD1  207   7.007   6.362   2.855  0.0209  0.9400 -0.4481
   14LEU   HD11  208   6.916   6.426   2.852  1.5630 -1.3256  1.8900
   14LEU   HD12  209   6.982   6.259   2.887  2.0585 -2.2105 -2.0352
   14LEU   HD13  210   7.075   6.418   2.923 -0.4073 -0.0753 -1.0392
   14LEU    CD2  211   6.968   6.279   2.633  0.1837  0.3560  0.0424
   14LEU   HD21  212   6.871   6.334   2.629 -1.3300 -0.2518  1.9011
   14LEU   HD22  213   7.008   6.275   2.530  0.5482 -0.0521 -0.4763
   14LEU   HD23  214   6.958   6.179   2.680 -1.0424  0.3008  0.4976
   14LEU      C  215   7.181   6.662   2.497  0.2415  0.3182  0.5346
   14LEU      O  216   7.084   6.715   2.442 -0.1404  0.2634 -0.3057
   15ARG      N  217   7.301   6.722   2.504 -0.3450  0.4433  0.0155
   15ARG     HN  218   7.374   6.685   2.560 -0.9601 -0.1774  1.5302
   15ARG     CA  219   7.335   6.847   2.442 -0.6869 -0.0997  0.4346
   15ARG     HA  220   7.266   6.925   2.469  1.0033  4.4283  2.0398
   15ARG     CB  221   7.476   6.884   2.492  0.6609 -0.4210 -0.2822
   15ARG    HB1  222   7.541   6.797   2.466 -2.2098 -0.7377  2.3913
   15ARG    HB2  223   7.517   6.974   2.442  2.4519 -2.6517 -2.3777
   15ARG     CG  224   7.485   6.902   2.644 -0.2284 -0.1505 -0.5181
   15ARG    HG1  225   7.442   6.998   2.678 -0.6664 -1.4180 -3.1468
   15ARG    HG2  226   7.424   6.825   2.695 -1.4675  1.1150  2.2181
   15ARG     CD  227   7.628   6.895   2.697  0.1053  0.3369  0.1702
   15ARG    HD1  228   7.674   6.796   2.678  1.8060 -0.1675  1.6213
   15ARG    HD2  229   7.697   6.969   2.650  0.9997  2.0528 -2.1660
   15ARG     NE  230   7.620   6.911   2.845  0.4827 -0.2540  0.8427
   15ARG     HE  231   7.535   6.934   2.891 -0.7803  0.4827 -0.7872
   15ARG     CZ  232   7.719   6.855   2.920  0.7945 -0.0135  0.3100
   15ARG    NH1  233   7.839   6.804   2.878 -0.0837  0.0649  0.3423
   15ARG   HH11  234   7.870   6.842   2.791 -1.5339 -2.2158  0.6598
   15ARG   HH12  235   7.911   6.774   2.940  2.2142 -0.3266  0.6575
   15ARG    NH2  236   7.693   6.838   3.053  0.2401 -0.5255 -0.3378
   15ARG   HH21  237   7.602   6.857   3.089  2.2475 -0.1572  0.6345
   15ARG   HH22  238   7.755   6.797   3.120 -0.1107 -0.7279  2.9766
   15ARG      C  239   7.337   6.842   2.294 -0.7223  0.3380  0.2697
   15ARG      O  240   7.294   6.936   2.226  0.4233 -0.3168  0.0744
   16THR      N  241   7.369   6.726   2.233  0.2787  0.2122  0.5019
   16THR     HN  242   7.392   6.642   2.282  1.2189 -0.9304 -1.8288
   16THR     CA  243   7.383   6.725   2.091  0.4621 -0.0917  0.1950
   16THR     HA  244   7.433   6.815   2.058 -0.6164  2.3157 -0.6082
   16THR     CB  245   7.459   6.602   2.048 -0.0288  0.4838 -0.4159
   16THR     HB  246   7.403   6.511   2.077  3.4686 -0.7490 -2.5154
   16THR    OG1  247   7.578   6.599   2.125  0.2103  0.7755  0.0752
   16THR    HG1  248   7.633   6.540   2.073 -0.9797  3.0310 -1.1264
   16THR    CG2  249   7.497   6.596   1.899  0.7580 -0.3186  0.3248
   16THR   HG21  250   7.412   6.628   1.835  2.6929  1.3728  1.3418
   16THR   HG22  251   7.579   6.670   1.886  1.9355 -0.2700 -1.1859
   16THR   HG23  252   7.539   6.500   1.862 -0.9318 -1.2174  1.0100
   16THR      C  253   7.254   6.721   2.017  0.4094  0.2113  0.3534
   16THR      O  254   7.236   6.768   1.905 -0.0127  0.2619 -0.3681
   17LEU      N  255   7.162   6.644   2.079 -0.3117 -0.0656 -0.5271
   17LEU     HN  256   7.187   6.595   2.162 -1.7121  3.5018 -1.0436
   17LEU     CA  257   7.028   6.620   2.037  0.0979  0.3876 -0.4336
   17LEU     HA  258   7.030   6.577   1.938 -2.0695  1.5165  0.0522
   17LEU     CB  259   6.971   6.526   2.144  0.4738  0.2952  0.1233
   17LEU    HB1  260   7.040   6.443   2.167  1.0229  2.0043 -0.4956
   17LEU    HB2  261   6.964   6.573   2.244 -2.0618  2.8017  4.4431
   17LEU     CG  262   6.834   6.465   2.107 -0.2361  0.6079 -0.5998
   17LEU     HG  263   6.770   6.549   2.074  0.8297  0.3193 -1.7025
   17LEU    CD1  264   6.841   6.368   1.988 -0.4846  0.2370  0.3173
   17LEU   HD11  265   6.737   6.336   1.963 -0.3632 -2.3198  0.6649
   17LEU   HD12  266   6.884   6.412   1.895  0.3795  1.2079  2.1288
   17LEU   HD13  267   6.905   6.279   2.006 -0.1674 -0.2511  1.3943
   17LEU    CD2  268   6.773   6.394   2.229  0.0009 -0.3159  1.0686
   17LEU   HD21  269   6.668   6.361   2.212 -2.5286  0.7685 -1.8735
   17LEU   HD22  270   6.842   6.315   2.267  0.8565  2.0252 -3.0738
   17LEU   HD23  271   6.761   6.474   2.306 -3.6817  0.1454 -0.3399
   17LEU      C  272   6.957   6.751   2.030  0.4116 -0.6742 -0.0126
   17LEU      O  273   6.872   6.779   1.945 -0.5058 -0.3001 -0.2172
   18LYS      N  274   6.988   6.850   2.116  0.2886  0.1555  0.0925
   18LYS     HN  275   7.056   6.839   2.188 -1.7132  1.8474  1.7774
   18LYS     CA  276   6.919   6.975   2.126  0.1131  0.6261 -0.4626
   18LYS     HA  277   6.813   6.968   2.106 -0.1537 -1.8934 -1.8484
   18LYS     CB  278   6.929   7.021   2.272 -0.1504  0.6052 -0.7831
   18LYS    HB1  279   6.946   6.928   2.331 -0.0308 -0.8341  0.5017
   18LYS    HB2  280   7.012   7.091   2.294 -0.5984 -0.6696  1.3365
   18LYS     CG  281   6.801   7.084   2.329 -0.2897  0.3463  0.2734
   18LYS    HG1  282   6.781   7.176   2.271  0.5526 -1.3504 -1.0089
   18LYS    HG2  283   6.722   7.006   2.326 -1.8663 -2.8856  0.2603
   18LYS     CD  284   6.817   7.133   2.473  0.8859 -0.6198 -0.8996
   18LYS    HD1  285   6.835   7.047   2.541 -0.3663  1.7096  0.9353
   18LYS    HD2  286   6.916   7.185   2.474  2.2699  2.4902 -0.2458
   18LYS     CE  287   6.701   7.219   2.522 -0.6007 -0.0582  0.1122
   18LYS    HE1  288   6.711   7.225   2.633  0.8947  1.2257  0.1044
   18LYS    HE2  289   6.708   7.323   2.482  1.0581 -1.0492 -0.8104
   18LYS     NZ  290   6.566   7.172   2.485 -0.3127 -0.3898 -0.2515
   18LYS    HZ1  291   6.499   7.252   2.491 -1.3051 -0.7155 -1.1869
   18LYS    HZ2  292   6.563   7.136   2.387  2.3501 -0.3978 -2.1345
   18LYS    HZ3  293   6.547   7.095   2.552  3.7419  0.3096  0.3029
   18LYS      C  294   6.983   7.081   2.042 -0.7139 -0.2162  0.2497
   18LYS      O  295   6.912   7.174   2.004  0.0122 -0.2796  0.3695
   19SER      N  296   7.116   7.076   2.022  0.3985  0.3150  0.3032
   19SER     HN  297   7.172   7.009   2.071  0.8510 -2.4736  1.4361
   19SER     CA  298   7.186   7.175   1.947 -0.1964 -0.1042 -0.5458
   19SER     HA  299   7.162   7.270   1.992  3.4301 -0.0546  0.2573
   19SER     CB  300   7.339   7.177   1.959 -0.1330 -0.3283 -0.2010
   19SER    HB1  301   7.368   7.178   2.066 -0.8522  0.6436 -0.7677
   19SER    HB2  302   7.372   7.086   1.904 -1.1011  1.0167 -0.9290
   19SER     OG  303   7.391   7.292   1.894  0.2572 -0.0350 -0.5912
   19SER    HG1  304   7.486   7.281   1.901  0.7275 -0.7908 -0.7270
   19SER      C  305   7.143   7.182   1.804 -0.4692  0.1133 -0.0832
   19SER      O  306   7.163   7.084   1.732  0.2133 -0.1915 -0.3729
   20PRO      N  307   7.081   7.281   1.747  0.2442 -0.5121 -0.7082
   20PRO     CD  308   7.028   7.397   1.817  0.9861  0.2791 -0.1009
   20PRO    HD1  309   7.087   7.484   1.781  0.7755 -0.8966 -1.0517
   20PRO    HD2  310   7.032   7.398   1.928  1.0749  1.0868 -2.1382
   20PRO     CA  311   7.029   7.268   1.614  0.4555 -0.6822  0.5210
   20PRO     HA  312   6.989   7.168   1.611 -1.9433 -1.3053  0.1432
   20PRO     CB  313   6.919   7.374   1.606 -0.2392  0.2296  0.4092
   20PRO    HB1  314   6.948   7.464   1.549  0.2480  0.4677 -1.5120
   20PRO    HB2  315   6.826   7.335   1.558  3.9822  1.8662 -0.0542
   20PRO     CG  316   6.890   7.414   1.752 -0.4279 -0.1134 -0.0617
   20PRO    HG1  317   6.845   7.515   1.762  0.7803 -0.7042  2.1149
   20PRO    HG2  318   6.821   7.345   1.804  1.1158  0.1615 -1.4016
   20PRO      C  319   7.130   7.288   1.506  0.0302  0.6338  0.1347
   20PRO      O  320   7.106   7.261   1.389  0.2626 -0.3993 -0.3794
   21SER      N  321   7.253   7.330   1.541 -0.4378 -0.1201  0.2702
   21SER     HN  322   7.269   7.356   1.636  1.4119  1.5497  0.1355
   21SER     CA  323   7.360   7.379   1.459 -0.4820 -0.0227  0.6726
   21SER     HA  324   7.324   7.467   1.407  0.8626  1.8763  1.4615
   21SER     CB  325   7.470   7.423   1.557  0.0354 -0.7148 -0.0786
   21SER    HB1  326   7.514   7.338   1.615 -0.1855 -0.6534  3.1622
   21SER    HB2  327   7.556   7.467   1.503 -1.2329 -0.1629 -2.3289
   21SER     OG  328   7.420   7.525   1.641 -0.4352  0.0527  0.4362
   21SER    HG1  329   7.463   7.504   1.724 -1.3442  0.2746  1.6887
   21SER      C  330   7.409   7.275   1.365 -0.5036  0.0497 -0.3663
   21SER      O  331   7.479   7.311   1.271 -0.4447  0.2980  0.3225
   22SER      N  332   7.369   7.149   1.392  0.8778 -0.3330 -0.0737
   22SER     HN  333   7.310   7.129   1.469 -0.7179  0.0263 -0.7345
   22SER     CA  334   7.426   7.035   1.325 -0.1867 -0.1532 -0.7005
   22SER     HA  335   7.466   7.059   1.228 -1.9787 -1.9051 -0.9052
   22SER     CB  336   7.542   6.975   1.406  0.0663 -0.1173  0.7760
   22SER    HB1  337   7.611   7.059   1.430  3.1994 -1.1701 -1.0558
   22SER    HB2  338   7.501   6.926   1.497 -0.8728 -0.9842  2.5177
   22SER     OG  339   7.613   6.879   1.330 -0.3604 -0.0573  0.8349
   22SER    HG1  340   7.652   6.826   1.400 -0.6370  1.0600 -0.6992
   22SER      C  341   7.321   6.931   1.303 -0.1521 -0.3649  0.1055
   22SER      O  342   7.305   6.840   1.384  0.0322 -0.1488 -0.1296
   23PRO      N  343   7.236   6.941   1.206  0.8089 -0.8133 -0.5248
   23PRO     CD  344   7.239   7.039   1.098 -0.2472 -0.2601 -0.0094
   23PRO    HD1  345   7.331   7.033   1.036  0.2452 -0.0757  0.9891
   23PRO    HD2  346   7.214   7.139   1.138  1.2500  1.1090  1.9755
   23PRO     CA  347   7.111   6.870   1.210 -0.5858 -0.2633  0.1860
   23PRO     HA  348   7.074   6.888   1.309 -0.8407  0.9595 -0.4150
   23PRO     CB  349   7.022   6.937   1.106 -0.5558 -0.3593 -0.5893
   23PRO    HB1  350   6.949   6.870   1.056  1.0775 -1.7382 -0.9676
   23PRO    HB2  351   6.965   7.019   1.155  1.9978 -2.3566 -2.2699
   23PRO     CG  352   7.122   6.999   1.007  0.2754  0.9268  0.0087
   23PRO    HG1  353   7.151   6.926   0.928 -0.6973 -0.9256  0.8631
   23PRO    HG2  354   7.080   7.089   0.958  2.5353  0.4820 -0.3026
   23PRO      C  355   7.126   6.724   1.184  0.1107 -0.2259  0.2443
   23PRO      O  356   7.050   6.637   1.227 -0.7044  0.1416  0.5414
   24GLN      N  357   7.237   6.689   1.116 -0.0134  0.5584 -0.7166
   24GLN     HN  358   7.301   6.757   1.081 -2.3328 -1.0268  1.5593
   24GLN     CA  359   7.281   6.557   1.083  0.4520 -0.3186 -0.6706
   24GLN     HA  360   7.199   6.495   1.048  0.2789 -1.0090 -2.1957
   24GLN     CB  361   7.405   6.554   0.992 -0.9764 -0.0862 -0.5128
   24GLN    HB1  362   7.492   6.616   1.023  1.9735  2.1866 -1.1298
   24GLN    HB2  363   7.446   6.454   0.970  2.9556  0.5856 -0.2110
   24GLN     CG  364   7.369   6.626   0.862  0.9929  0.7426  0.0990
   24GLN    HG1  365   7.264   6.608   0.830 -0.6348 -0.6734 -0.1185
   24GLN    HG2  366   7.373   6.733   0.889  2.0216 -3.3398  1.3068
   24GLN     CD  367   7.472   6.590   0.756  0.2809  0.2500  0.2655
   24GLN    OE1  368   7.570   6.663   0.742 -0.4228  0.5004 -0.3554
   24GLN    NE2  369   7.450   6.484   0.673  0.0546  0.0106  0.3877
   24GLN   HE21  370   7.368   6.428   0.682 -1.4296  1.5873  2.1995
   24GLN   HE22  371   7.515   6.474   0.598 -2.0617 -2.0645 -0.7197
   24GLN      C  372   7.327   6.488   1.207 -0.0367 -0.7657 -0.8489
   24GLN      O  373   7.307   6.368   1.223  0.1439 -0.3594 -0.0532
   25GLN      N  374   7.393   6.559   1.300  0.0347  0.1927 -0.6931
   25GLN     HN  375   7.402   6.658   1.292 -0.1070  1.7886  3.1252
   25GLN     CA  376   7.439   6.505   1.424 -0.2348  0.2052 -0.2257
   25GLN     HA  377   7.452   6.398   1.422  2.9191 -0.5818  0.3824
   25GLN     CB  378   7.566   6.580   1.469 -0.3168  0.8425  0.5067
   25GLN    HB1  379   7.620   6.597   1.373  1.3368  0.5008 -0.4484
   25GLN    HB2  380   7.526   6.670   1.519 -1.5967 -0.0011  2.1603
   25GLN     CG  381   7.672   6.512   1.556 -0.0011  0.6726  0.1679
   25GLN    HG1  382   7.629   6.473   1.651  2.4613  0.9772  0.1749
   25GLN    HG2  383   7.725   6.428   1.507 -1.9874  2.9358  0.5255
   25GLN     CD  384   7.781   6.613   1.588 -0.7887 -0.0360 -0.6307
   25GLN    OE1  385   7.773   6.719   1.526  0.2287  0.8580  0.0079
   25GLN    NE2  386   7.888   6.578   1.664  0.1997 -0.2182  0.7457
   25GLN   HE21  387   7.893   6.489   1.709 -0.3019  2.2741 -2.2530
   25GLN   HE22  388   7.960   6.647   1.651 -1.5498 -0.3635  0.3485
   25GLN      C  389   7.332   6.491   1.527  0.3653  0.1704 -0.9478
   25GLN      O  390   7.349   6.410   1.618  0.7116  0.4253 -0.8275
   26GLN      N  391   7.217   6.559   1.518 -0.6304 -0.0124  0.2006
   26GLN     HN  392   7.209   6.637   1.456 -0.8076 -2.0963 -2.2044
   26GLN     CA  393   7.103   6.526   1.599 -0.3831 -0.8403  0.1927
   26GLN     HA  394   7.135   6.509   1.701 -0.5482 -0.3651  1.0717
   26GLN     CB  395   6.998   6.638   1.592 -0.3753 -0.7428  0.3851
   26GLN    HB1  396   6.972   6.650   1.485  1.3425  0.9918 -0.7515
   26GLN    HB2  397   6.919   6.603   1.661 -1.0402 -0.2065  1.3170
   26GLN     CG  398   7.049   6.779   1.623  0.3107 -0.1832  0.6012
   26GLN    HG1  399   7.077   6.789   1.730  1.8723 -1.3112 -3.0295
   26GLN    HG2  400   7.133   6.800   1.554  1.3953  0.4002 -1.9523
   26GLN     CD  401   6.934   6.873   1.590 -0.7536 -0.7523 -0.5232
   26GLN    OE1  402   6.897   6.905   1.477 -0.4483  0.0767 -0.0937
   26GLN    NE2  403   6.861   6.903   1.701 -0.2149 -0.3286 -0.1822
   26GLN   HE21  404   6.875   6.861   1.790  0.8935 -0.2736  2.2146
   26GLN   HE22  405   6.776   6.951   1.679  0.7203  5.1170  0.2918
   26GLN      C  406   7.038   6.395   1.571  1.2583 -0.6181 -0.5896
   26GLN      O  407   6.951   6.346   1.642  0.3419  0.0048  0.0001
   27GLN      N  408   7.070   6.328   1.459 -0.2163  0.0741 -0.7021
   27GLN     HN  409   7.131   6.357   1.386  1.7903 -2.7794  0.1811
   27GLN     CA  410   7.020   6.197   1.429  0.0484 -0.3712  0.4890
   27GLN     HA  411   6.926   6.183   1.480  2.1266  0.7589 -0.5067
   27GLN     CB  412   6.996   6.178   1.278  0.4750 -0.0338 -0.6451
   27GLN    HB1  413   7.094   6.187   1.227 -1.2220  1.1928 -0.7795
   27GLN    HB2  414   6.947   6.080   1.265  0.4427 -0.5859 -0.0639
   27GLN     CG  415   6.900   6.283   1.222  0.3088  0.1237  0.1335
   27GLN    HG1  416   6.803   6.283   1.275 -2.1379 -0.2659 -0.5896
   27GLN    HG2  417   6.943   6.384   1.239 -2.9851 -1.1839  0.4213
   27GLN     CD  418   6.882   6.259   1.072  0.6281  0.0208 -0.0844
   27GLN    OE1  419   6.942   6.321   0.985 -0.7020 -0.3497  0.0539
   27GLN    NE2  420   6.770   6.188   1.039 -0.5045  0.0148 -0.4653
   27GLN   HE21  421   6.699   6.177   1.109 -0.4717 -2.3636  0.7589
   27GLN   HE22  422   6.754   6.154   0.947 -2.0215 -1.0257 -1.4294
   27GLN      C  423   7.107   6.092   1.489 -0.0356  0.6379  0.4125
   27GLN      O  424   7.061   5.980   1.510  0.4461 -0.2850 -0.7237
   28GLN      N  425   7.238   6.120   1.496 -0.8130  0.5530 -0.3070
   28GLN     HN  426   7.280   6.210   1.481 -1.0461 -0.7237 -1.0188
   28GLN     CA  427   7.328   6.014   1.530 -0.3250  0.5149 -0.2552
   28GLN     HA  428   7.294   5.924   1.481 -0.8111  2.8275  2.1138
   28GLN     CB  429   7.466   6.044   1.470 -0.7599 -0.2863 -0.2910
   28GLN    HB1  430   7.505   6.140   1.510  0.3170  1.0652  0.3507
   28GLN    HB2  431   7.531   5.956   1.493  0.2108 -2.6381 -1.3683
   28GLN     CG  432   7.467   6.062   1.318 -0.5772 -0.1919  0.3390
   28GLN    HG1  433   7.455   5.959   1.278 -0.7474 -2.2548 -2.4573
   28GLN    HG2  434   7.374   6.118   1.294  1.5924 -1.7528 -0.5805
   28GLN     CD  435   7.594   6.128   1.268 -0.0393 -0.4098 -0.9118
   28GLN    OE1  436   7.709   6.094   1.294  0.6676  0.3278 -0.2830
   28GLN    NE2  437   7.574   6.236   1.187 -0.0797 -0.1433  0.6957
   28GLN   HE21  438   7.481   6.271   1.178  1.1457 -0.0195  1.2002
   28GLN   HE22  439   7.643   6.307   1.172 -0.8603  0.0822 -2.2402
   28GLN      C  440   7.343   5.985   1.675  1.1928 -0.4961 -0.2906
   28GLN      O  441   7.409   5.886   1.706  0.0526 -0.5558  0.2963
   29VAL      N  442   7.287   6.064   1.769  0.2617  0.0759 -0.3115
   29VAL     HN  443   7.234   6.145   1.745  1.1187  0.7366 -0.8679
   29VAL     CA  444   7.309   6.079   1.910  1.0865 -0.4420 -0.4055
   29VAL     HA  445   7.407   6.123   1.919  0.8045  2.6117 -0.9339
   29VAL     CB  446   7.219   6.185   1.966 -0.1175  0.0256 -0.3401
   29VAL     HB  447   7.111   6.160   1.964 -2.8978 -0.9367 -1.5295
   29VAL    CG1  448   7.252   6.208   2.115  0.2313  0.1851 -0.5904
   29VAL   HG11  449   7.193   6.292   2.156  0.7450  2.8993  0.1896
   29VAL   HG12  450   7.225   6.120   2.177 -1.6871 -1.9326 -0.4209
   29VAL   HG13  451   7.357   6.234   2.139 -0.1179 -1.7630 -1.4355
   29VAL    CG2  452   7.232   6.318   1.890 -0.0791 -0.4060 -0.4176
   29VAL   HG21  453   7.176   6.399   1.940  0.9055  3.1272 -2.2140
   29VAL   HG22  454   7.339   6.350   1.887 -1.1171  1.1578  1.0379
   29VAL   HG23  455   7.191   6.303   1.788  0.5532  0.0236  0.0555
   29VAL      C  456   7.316   5.956   1.993  0.2446  0.3594 -0.1815
   29VAL      O  457   7.409   5.927   2.068  0.4546 -0.0153  0.5552
   30LEU      N  458   7.212   5.871   1.983  0.1371 -0.4391  0.1180
   30LEU     HN  459   7.125   5.899   1.942  1.6980  1.1650 -0.8498
   30LEU     CA  460   7.216   5.739   2.039 -0.6231  0.1622 -0.2487
   30LEU     HA  461   7.236   5.749   2.144 -1.6827  2.6915  0.5271
   30LEU     CB  462   7.075   5.679   2.025 -0.1411 -0.2449 -0.4361
   30LEU    HB1  463   6.999   5.760   2.033  0.4196 -2.9068  1.0271
   30LEU    HB2  464   7.055   5.639   1.923 -1.4715 -0.4252 -1.9362
   30LEU     CG  465   7.050   5.568   2.129 -0.2993 -0.0257 -0.6618
   30LEU     HG  466   7.131   5.493   2.116 -1.0577 -1.0235 -2.4343
   30LEU    CD1  467   7.040   5.616   2.275  0.0251  0.0477 -0.1043
   30LEU   HD11  468   7.011   5.530   2.339  1.1426  0.9613 -0.2698
   30LEU   HD12  469   7.132   5.671   2.304  1.4992  1.3927  0.7390
   30LEU   HD13  470   6.954   5.686   2.276 -0.2466 -1.0923 -1.3517
   30LEU    CD2  471   6.917   5.501   2.091  0.5371 -0.1638  0.0473
   30LEU   HD21  472   6.843   5.583   2.088  0.2008  1.1410 -2.7132
   30LEU   HD22  473   6.926   5.463   1.987 -1.8610  1.9058 -1.0863
   30LEU   HD23  474   6.896   5.412   2.155 -2.5932  0.7047  0.6029
   30LEU      C  475   7.314   5.645   1.977 -0.3978 -0.5142  0.5591
   30LEU      O  476   7.378   5.571   2.052  0.8032  0.0469 -0.0230
   31ASN      N  477   7.330   5.643   1.844 -0.3593 -0.7098 -0.1106
   31ASN     HN  478   7.279   5.700   1.780  1.5922  1.7562  1.6495
   31ASN     CA  479   7.411   5.545   1.779  0.1385  0.4568  0.2852
   31ASN     HA  480   7.393   5.449   1.824 -0.3853 -0.4668 -0.3420
   31ASN     CB  481   7.378   5.529   1.629 -0.0407  0.0078  0.1388
   31ASN    HB1  482   7.375   5.631   1.585 -1.0467 -0.8141  2.0441
   31ASN    HB2  483   7.454   5.466   1.579 -1.9192  0.0240  0.2207
   31ASN     CG  484   7.242   5.461   1.620 -0.2361 -0.0176 -0.1796
   31ASN    OD1  485   7.217   5.363   1.690  0.2721  1.1447  0.0851
   31ASN    ND2  486   7.153   5.507   1.528  0.3476 -0.0833 -0.3366
   31ASN   HD21  487   7.177   5.548   1.440 -1.6330  1.7754  3.9020
   31ASN   HD22  488   7.054   5.497   1.537 -1.8778 -2.8007  2.0770
   31ASN      C  489   7.557   5.572   1.793  0.4062  0.4721  0.0580
   31ASN      O  490   7.641   5.483   1.780 -0.0048 -0.9961  0.1479
   32ILE      N  491   7.598   5.691   1.841  0.2627  0.9883  0.4346
   32ILE     HN  492   7.541   5.772   1.843  1.5945 -0.8097  0.9552
   32ILE     CA  493   7.729   5.724   1.890  0.3661  0.1831 -1.1294
   32ILE     HA  494   7.800   5.694   1.815  0.5882 -2.2328 -1.3380
   32ILE     CB  495   7.735   5.871   1.917 -0.6736 -0.3412 -0.8909
   32ILE     HB  496   7.649   5.904   1.978  2.9633  0.2598 -1.4244
   32ILE    CG2  497   7.857   5.924   1.994  0.0167  0.5038  0.0384
   32ILE   HG21  498   7.877   5.881   2.094  0.0988  0.3643 -1.5011
   32ILE   HG22  499   7.948   5.906   1.932 -0.6923 -1.5194  0.7045
   32ILE   HG23  500   7.855   6.033   2.016 -2.1528  0.5791  2.8102
   32ILE    CG1  501   7.726   5.950   1.785 -0.7233 -0.3971  0.0866
   32ILE   HG11  502   7.823   5.949   1.731  0.5952 -0.4760  0.8813
   32ILE   HG12  503   7.651   5.896   1.723  1.4501  2.0028 -2.9482
   32ILE     CD  504   7.689   6.096   1.809 -0.3979 -0.0058  0.3915
   32ILE    HD1  505   7.774   6.147   1.860 -0.3225 -0.0455  0.9409
   32ILE    HD2  506   7.663   6.137   1.709 -0.9785  0.4497 -1.0505
   32ILE    HD3  507   7.599   6.102   1.874 -0.2084  1.1971  0.7393
   32ILE      C  508   7.770   5.643   2.008  0.2910  0.1001 -0.1315
   32ILE      O  509   7.876   5.581   2.011  0.5397  0.0495  0.0545
   33LEU      N  510   7.679   5.629   2.106 -0.0696  0.3208 -0.6851
   33LEU     HN  511   7.589   5.674   2.104  2.9187  1.3693 -0.3312
   33LEU     CA  512   7.699   5.557   2.228  0.3428 -0.5030 -0.7494
   33LEU     HA  513   7.805   5.570   2.244  0.2922  0.5679 -1.4170
   33LEU     CB  514   7.616   5.632   2.334 -0.1718 -0.6070  0.4990
   33LEU    HB1  515   7.625   5.740   2.309  2.4167 -0.1521  0.3256
   33LEU    HB2  516   7.510   5.600   2.330 -0.3105  1.5074  0.7900
   33LEU     CG  517   7.673   5.636   2.477 -0.3608 -1.0912  0.7507
   33LEU     HG  518   7.676   5.529   2.505 -1.5885  1.7588 -0.3050
   33LEU    CD1  519   7.815   5.696   2.488 -0.4302 -0.2991  0.3635
   33LEU   HD11  520   7.895   5.636   2.440  0.4173  0.9966 -1.2983
   33LEU   HD12  521   7.812   5.798   2.443  2.8966  1.2855 -0.5522
   33LEU   HD13  522   7.847   5.702   2.594 -2.1101  0.4324  1.7288
   33LEU    CD2  523   7.589   5.716   2.578  0.1020 -0.0438  0.4225
   33LEU   HD21  524   7.483   5.682   2.577 -0.4714  2.8599 -0.0483
   33LEU   HD22  525   7.639   5.709   2.677 -1.4465 -1.9509  0.4459
   33LEU   HD23  526   7.594   5.826   2.567 -2.1752  1.7523 -0.6962
   33LEU      C  527   7.669   5.412   2.218  0.1049  0.2015 -0.4895
   33LEU      O  528   7.758   5.329   2.239 -0.8437 -0.2386 -0.6120
   34LYS      N  529   7.557   5.375   2.152 -0.0664  0.1452  0.3208
   34LYS     HN  530   7.505   5.445   2.105  0.7569  0.6846 -1.9949
   34LYS     CA  531   7.512   5.244   2.118  0.2709  0.7450 -0.1122
   34LYS     HA  532   7.510   5.194   2.213  0.6477 -1.5858 -0.8892
   34LYS     CB  533   7.378   5.256   2.044 -0.6437 -0.1501 -0.2101
   34LYS    HB1  534   7.314   5.334   2.092 -0.6939 -1.0248  0.1075
   34LYS    HB2  535   7.387   5.293   1.940  2.2376 -0.0926  2.7575
   34LYS     CG  536   7.300   5.124   2.040  0.1694  0.2113 -0.3939
   34LYS    HG1  537   7.361   5.064   1.969  1.8364  0.4942  0.3749
   34LYS    HG2  538   7.301   5.069   2.136 -2.8614 -0.1836  0.2411
   34LYS     CD  539   7.166   5.153   1.973 -0.5868  0.2660 -0.5090
   34LYS    HD1  540   7.103   5.240   2.000 -1.1242  2.3171 -0.4421
   34LYS    HD2  541   7.185   5.195   1.872 -0.0838 -2.8088 -0.3061
   34LYS     CE  542   7.085   5.025   1.949  0.2543  0.1678 -0.1793
   34LYS    HE1  543   7.145   4.975   1.871  0.2399  3.3735 -0.4305
   34LYS    HE2  544   7.071   4.959   2.037  0.7890 -3.1224 -1.1779
   34LYS     NZ  545   6.950   5.061   1.901 -0.3021  0.3204  0.3896
   34LYS    HZ1  546   6.955   5.144   1.837 -0.8663 -2.4127 -0.7630
   34LYS    HZ2  547   6.912   4.990   1.835 -1.9669  5.2476  0.8326
   34LYS    HZ3  548   6.882   5.080   1.977  1.8107 -2.4175  3.1515
   34LYS      C  549   7.594   5.160   2.026 -0.7381  0.6183  0.1291
   34LYS      O  550   7.582   5.038   2.033  0.8167 -0.1263 -0.0110
   35SER      N  551   7.694   5.213   1.953  0.2214  0.5870  1.0594
   35SER     HN  552   7.703   5.312   1.945 -0.2669  0.6075 -0.3488
   35SER     CA  553   7.807   5.145   1.896  0.3034 -0.4338 -0.5714
   35SER     HA  554   7.758   5.089   1.818 -1.0077 -1.9809  0.8317
   35SER     CB  555   7.917   5.247   1.864 -0.3756  0.7175 -0.4108
   35SER    HB1  556   7.932   5.314   1.952  0.7564 -1.0419 -0.1982
   35SER    HB2  557   8.009   5.194   1.833  0.1065 -3.4097 -1.0839
   35SER     OG  558   7.874   5.338   1.764 -0.0591 -0.0660  0.1318
   35SER    HG1  559   7.786   5.371   1.782 -1.9372  2.5027 -0.5044
   35SER      C  560   7.867   5.045   1.989 -0.2822  0.3080  0.0017
   35SER      O  561   7.897   4.933   1.948 -0.3867  0.6314  0.5186
   36ASN      N  562   7.874   5.081   2.118  0.3091 -0.9409  0.9299
   36ASN     HN  563   7.844   5.169   2.155 -0.4385 -0.0118 -0.9105
   36ASN     CA  564   7.929   5.002   2.224 -0.1489 -0.2319  0.8120
   36ASN     HA  565   7.975   4.916   2.178 -1.8070 -1.9296 -3.1040
   36ASN     CB  566   8.040   5.082   2.295  0.0939 -0.2884  0.4907
   36ASN    HB1  567   7.991   5.165   2.351 -1.5310  0.4443  0.0539
   36ASN    HB2  568   8.087   5.008   2.363  0.9141  1.6352 -1.1897
   36ASN     CG  569   8.138   5.139   2.195 -0.8292  0.4320  0.0215
   36ASN    OD1  570   8.151   5.258   2.168  0.0749  0.2320  0.0533
   36ASN    ND2  571   8.225   5.050   2.138 -0.2685 -0.0365  0.2592
   36ASN   HD21  572   8.238   4.957   2.172  1.2200  1.1181  3.2985
   36ASN   HD22  573   8.275   5.075   2.055 -0.7550 -0.2254  0.0366
   36ASN      C  574   7.835   4.956   2.330 -0.2816  0.2011  0.0830
   36ASN      O  575   7.818   5.025   2.431 -0.0721 -0.1748  0.6055
   37PRO      N  576   7.775   4.841   2.338 -0.2447 -0.1355 -0.0817
   37PRO     CD  577   7.788   4.744   2.231  0.4985  0.0061  0.2706
   37PRO    HD1  578   7.893   4.707   2.222  1.1856 -1.9643  0.1588
   37PRO    HD2  579   7.758   4.789   2.134 -1.3169 -0.1347  1.8634
   37PRO     CA  580   7.658   4.812   2.415  0.5789 -0.1141 -0.1184
   37PRO     HA  581   7.587   4.892   2.401  0.5890  0.7519  1.4100
   37PRO     CB  582   7.586   4.693   2.351  0.2926  0.1751 -0.1372
   37PRO    HB1  583   7.560   4.618   2.429 -0.7872  1.6535 -0.9956
   37PRO    HB2  584   7.496   4.724   2.294  1.2084  2.6399 -3.1187
   37PRO     CG  585   7.698   4.625   2.270 -0.2405  0.5842  0.5967
   37PRO    HG1  586   7.750   4.558   2.340 -3.2501 -0.3906  0.1994
   37PRO    HG2  587   7.658   4.570   2.182 -2.9835  2.8387 -1.5583
   37PRO      C  588   7.699   4.793   2.557 -0.0943 -0.8567 -0.0062
   37PRO      O  589   7.622   4.812   2.651 -0.6422 -0.1072  0.3425
   38GLN      N  590   7.822   4.744   2.584 -0.3728 -0.5355 -0.2153
   38GLN     HN  591   7.887   4.719   2.513 -1.9380 -0.6455  0.9625
   38GLN     CA  592   7.869   4.716   2.716  0.7760  0.2701  0.0952
   38GLN     HA  593   7.784   4.688   2.776  1.8263  0.3138 -4.2332
   38GLN     CB  594   7.965   4.596   2.714  0.1300  0.0473 -0.5317
   38GLN    HB1  595   8.035   4.616   2.631 -0.6837 -0.9506  2.2573
   38GLN    HB2  596   8.013   4.594   2.814  0.6763  1.1818  0.1325
   38GLN     CG  597   7.888   4.464   2.702  0.3493 -0.5025 -0.5092
   38GLN    HG1  598   7.820   4.458   2.790  2.0055 -1.9726 -0.2193
   38GLN    HG2  599   7.823   4.471   2.612 -2.2089 -1.1738 -0.6547
   38GLN     CD  600   7.979   4.343   2.691 -0.1657 -0.1573  1.1541
   38GLN    OE1  601   8.004   4.293   2.581  0.1658 -0.4074 -0.1539
   38GLN    NE2  602   8.038   4.291   2.801  0.5679 -0.0697 -0.4357
   38GLN   HE21  603   8.033   4.336   2.890 -0.6091 -1.5650 -1.3453
   38GLN   HE22  604   8.111   4.223   2.791 -0.5250  1.1016 -1.2783
   38GLN      C  605   7.935   4.834   2.778  0.2261 -0.6330 -0.1940
   38GLN      O  606   7.923   4.854   2.899 -0.2506 -0.3136 -0.8933
   39LEU      N  607   8.010   4.918   2.704 -0.1234 -0.0205  0.6431
   39LEU     HN  608   8.035   4.896   2.610 -3.5397  0.4836 -2.1873
   39LEU     CA  609   8.055   5.045   2.753  0.3414 -0.7816  0.5251
   39LEU     HA  610   8.110   5.022   2.843 -1.0188 -0.6078 -1.5602
   39LEU     CB  611   8.151   5.115   2.656  0.1161 -0.2259  0.7970
   39LEU    HB1  612   8.227   5.037   2.634  1.6790 -0.9574  0.9844
   39LEU    HB2  613   8.102   5.149   2.562 -2.0761  0.1455  0.4719
   39LEU     CG  614   8.241   5.232   2.699 -1.0223  0.1108 -0.2755
   39LEU     HG  615   8.319   5.247   2.621  0.6839 -2.2736  2.8373
   39LEU    CD1  616   8.162   5.365   2.699 -0.4526  1.0734  0.3012
   39LEU   HD11  617   8.100   5.360   2.607 -2.4946 -1.2975  3.9781
   39LEU   HD12  618   8.082   5.362   2.776  0.1952  1.1365 -1.1814
   39LEU   HD13  619   8.230   5.451   2.711 -2.8629  0.1284 -2.8443
   39LEU    CD2  620   8.312   5.194   2.830  0.1369 -0.1105  0.2190
   39LEU   HD21  621   8.374   5.102   2.834 -0.2247 -0.1871 -2.1401
   39LEU   HD22  622   8.385   5.271   2.863  0.7068 -0.7967 -2.6440
   39LEU   HD23  623   8.235   5.180   2.908  3.0454 -1.4016 -0.9267
   39LEU      C  624   7.941   5.133   2.793 -0.5620 -0.3033 -0.2454
   39LEU      O  625   7.949   5.206   2.892 -0.1443  0.5953 -0.0773
   40MET      N  626   7.831   5.123   2.718  0.4056  0.4978 -0.1130
   40MET     HN  627   7.833   5.068   2.634 -1.4394 -0.5367 -2.5287
   40MET     CA  628   7.712   5.198   2.741 -0.2203  0.0086  0.7187
   40MET     HA  629   7.740   5.302   2.754 -2.9235  0.7069  0.5054
   40MET     CB  630   7.625   5.181   2.616  0.3374  0.1625  0.1452
   40MET    HB1  631   7.679   5.198   2.520 -0.2920 -3.1508  0.4241
   40MET    HB2  632   7.590   5.076   2.615 -0.7490 -1.4780 -0.7284
   40MET     CG  633   7.504   5.273   2.600  0.6035 -0.1265 -0.5989
   40MET    HG1  634   7.441   5.272   2.691 -2.8948  1.0703 -1.7952
   40MET    HG2  635   7.544   5.377   2.592  2.0579 -1.6821  0.8058
   40MET     SD  636   7.398   5.241   2.456 -0.1447  0.0922 -0.2536
   40MET     CE  637   7.285   5.378   2.489  0.5901  0.0941  0.3264
   40MET    HE1  638   7.332   5.477   2.506 -1.6691 -0.4684  2.1279
   40MET    HE2  639   7.205   5.399   2.413  2.3813 -0.9348 -0.6144
   40MET    HE3  640   7.217   5.365   2.576  0.2476 -1.0211  0.5806
   40MET      C  641   7.632   5.151   2.858 -0.2113 -0.3449 -0.0634
   40MET      O  642   7.576   5.236   2.926  0.4568 -0.1205  0.2044
   41ALA      N  643   7.636   5.019   2.887 -0.3401 -0.0281  0.8687
   41ALA     HN  644   7.685   4.948   2.838  0.7178 -0.1299  2.2273
   41ALA     CA  645   7.585   4.974   3.013 -0.1523 -0.7412  0.1241
   41ALA     HA  646   7.485   5.012   3.023 -2.4262  2.9193 -0.1449
   41ALA     CB  647   7.597   4.820   3.010 -0.5047 -0.3467  0.2981
   41ALA    HB1  648   7.568   4.771   3.106  0.4965 -1.7906 -0.4521
   41ALA    HB2  649   7.534   4.781   2.927 -0.7591  2.1652  0.6892
   41ALA    HB3  650   7.701   4.792   2.984  0.3179 -1.1114 -0.9521
   41ALA      C  651   7.660   5.028   3.130 -0.5695  0.4357 -0.0302
   41ALA      O  652   7.603   5.069   3.232  0.1642  0.6604  0.2000
   42ALA      N  653   7.793   5.039   3.118 -0.1367  0.2599 -0.0586
   42ALA     HN  654   7.840   5.006   3.037 -1.5773  0.4518 -3.7790
   42ALA     CA  655   7.876   5.094   3.221 -0.2051  0.0226 -0.1198
   42ALA     HA  656   7.841   5.051   3.314  1.6593  1.9033  0.1853
   42ALA     CB  657   8.020   5.047   3.193  0.5023  0.7661 -0.0021
   42ALA    HB1  658   8.091   5.079   3.271 -1.6996  0.8231 -0.1234
   42ALA    HB2  659   8.019   4.936   3.182  0.7942 -1.0685 -0.9506
   42ALA    HB3  660   8.051   5.092   3.096 -2.1046 -0.6592 -0.5119
   42ALA      C  661   7.873   5.241   3.245 -0.6654 -0.5453 -0.3028
   42ALA      O  662   7.879   5.289   3.358  0.5587  0.3461 -0.1107
   43PHE      N  663   7.846   5.317   3.138  0.0194  0.0488  0.0651
   43PHE     HN  664   7.873   5.283   3.049  1.7742  0.9010  0.1700
   43PHE     CA  665   7.830   5.459   3.144 -0.3324 -0.3788 -0.4322
   43PHE     HA  666   7.920   5.501   3.185  1.8530 -0.8896  0.0836
   43PHE     CB  667   7.805   5.502   2.998 -0.2476 -0.4406  0.3763
   43PHE    HB1  668   7.875   5.461   2.921 -1.2682 -2.1548 -0.7398
   43PHE    HB2  669   7.709   5.465   2.957  0.2903 -1.4043  0.2861
   43PHE     CG  670   7.818   5.650   2.978  1.6214  0.0761 -0.4880
   43PHE    CD1  671   7.943   5.698   2.946 -0.5122  0.5393  0.1617
   43PHE    HD1  672   8.023   5.628   2.926 -5.5082 -1.9179  1.3316
   43PHE    CE1  673   7.970   5.832   2.940  0.2958 -0.4133 -0.4452
   43PHE    HE1  674   8.068   5.870   2.915  0.4834 -1.7200  0.5821
   43PHE     CZ  675   7.865   5.917   2.966  0.2605  0.3395 -0.1047
   43PHE     HZ  676   7.875   6.024   2.971  1.0951  0.4767 -2.6531
   43PHE    CD2  677   7.713   5.736   2.998  0.5529 -0.4645  0.1960
   43PHE    HD2  678   7.615   5.702   3.027 -0.2743  0.4053 -0.7102
   43PHE    CE2  679   7.738   5.871   2.994 -0.7138 -0.6846 -0.3723
   43PHE    HE2  680   7.663   5.942   3.026  2.8793 -0.0102  0.8079
   43PHE      C  681   7.713   5.509   3.223  0.2484 -0.1474  0.4063
   43PHE      O  682   7.720   5.615   3.284  0.3802 -0.2600  0.0988
   44ILE      N  683   7.611   5.423   3.236  0.4184  0.3799 -0.4450
   44ILE     HN  684   7.615   5.333   3.193 -1.2900  3.3297 -0.0469
   44ILE     CA  685   7.492   5.443   3.312  0.2521 -0.1547  0.9572
   44ILE     HA  686   7.454   5.536   3.271 -0.9381  0.3867 -2.4072
   44ILE     CB  687   7.385   5.340   3.295  0.1480  0.2361 -0.4501
   44ILE     HB  688   7.423   5.239   3.272 -0.1825 -1.5487  0.6383
   44ILE    CG2  689   7.275   5.345   3.402  0.3745 -0.0959 -0.5891
   44ILE   HG21  690   7.236   5.448   3.414 -1.6112  3.6073  1.9461
   44ILE   HG22  691   7.185   5.289   3.368 -0.5368  1.6956 -0.6550
   44ILE   HG23  692   7.307   5.315   3.504 -0.8842 -1.0772  0.7651
   44ILE    CG1  693   7.318   5.374   3.160 -0.6717 -0.1256 -0.5871
   44ILE   HG11  694   7.248   5.459   3.175  0.9675 -1.9106  1.3414
   44ILE   HG12  695   7.396   5.399   3.085  0.6063  0.1717  1.8167
   44ILE     CD  696   7.235   5.256   3.110 -0.1758 -0.3045 -0.6446
   44ILE    HD1  697   7.298   5.171   3.074  0.1828 -0.1544 -0.5704
   44ILE    HD2  698   7.152   5.212   3.169 -0.2774 -2.6578  1.0866
   44ILE    HD3  699   7.191   5.276   3.010  2.1772 -1.2724 -1.6069
   44ILE      C  700   7.527   5.445   3.457  0.1237  0.5955  0.5727
   44ILE      O  701   7.474   5.528   3.532  0.1258 -0.0163  0.2737
   45LYS      N  702   7.619   5.367   3.516 -0.0829  0.3596 -0.6071
   45LYS     HN  703   7.662   5.295   3.461  1.8826  1.2773  2.0095
   45LYS     CA  704   7.652   5.371   3.655  0.1280  0.4467 -0.6235
   45LYS     HA  705   7.570   5.379   3.724  1.2901  0.2539 -0.7938
   45LYS     CB  706   7.730   5.241   3.685  0.2473 -0.3508  0.0227
   45LYS    HB1  707   7.816   5.232   3.615 -0.6142  0.7424 -3.0706
   45LYS    HB2  708   7.791   5.253   3.777  1.1369  2.0844  0.0999
   45LYS     CG  709   7.643   5.115   3.684  0.3495  0.1222 -0.5840
   45LYS    HG1  710   7.588   5.108   3.588  2.1887 -0.0117 -1.8395
   45LYS    HG2  711   7.719   5.034   3.677 -0.7786 -2.9565 -3.6679
   45LYS     CD  712   7.531   5.091   3.785  0.1012 -0.3291  0.0788
   45LYS    HD1  713   7.574   5.083   3.887  1.4624 -1.5276 -1.6419
   45LYS    HD2  714   7.456   5.174   3.787  0.3345 -1.8438 -2.8815
   45LYS     CE  715   7.443   4.969   3.754  0.0018 -0.0526  0.4325
   45LYS    HE1  716   7.391   4.979   3.657 -4.2876 -0.0617 -0.3011
   45LYS    HE2  717   7.507   4.880   3.735 -0.2006  1.4932  2.7823
   45LYS     NZ  718   7.349   4.929   3.861 -0.2237 -0.0873  1.1862
   45LYS    HZ1  719   7.388   4.951   3.955  0.9012  0.4448  1.5151
   45LYS    HZ2  720   7.252   4.966   3.855 -1.6988 -1.6117  0.2510
   45LYS    HZ3  721   7.332   4.826   3.859  3.1082 -0.1196  1.4447
   45LYS      C  722   7.742   5.485   3.688  0.4474  0.0539 -0.2771
   45LYS      O  723   7.748   5.534   3.801 -0.1482  0.0125 -0.3079
   46GLN      N  724   7.822   5.532   3.591  0.6684 -0.1353 -0.1708
   46GLN     HN  725   7.813   5.488   3.502 -1.2253 -0.9697 -2.7960
   46GLN     CA  726   7.914   5.639   3.611 -0.4479 -0.4531  0.1404
   46GLN     HA  727   7.957   5.624   3.709 -0.4061  0.3757 -0.2235
   46GLN     CB  728   8.035   5.638   3.516 -0.2636 -0.1408 -0.1402
   46GLN    HB1  729   8.069   5.532   3.512 -1.4637 -1.2994  1.3663
   46GLN    HB2  730   8.008   5.655   3.410  2.0450  0.9931  0.8034
   46GLN     CG  731   8.150   5.727   3.564  0.0404 -0.4099  1.1309
   46GLN    HG1  732   8.102   5.804   3.628 -0.8754 -2.0180  1.3992
   46GLN    HG2  733   8.222   5.672   3.627 -0.4653  0.5789  2.9094
   46GLN     CD  734   8.209   5.811   3.452 -0.0432  0.2792 -0.6462
   46GLN    OE1  735   8.167   5.922   3.420 -0.2850 -0.3211  0.1072
   46GLN    NE2  736   8.313   5.762   3.379  0.3399 -0.5438  0.1590
   46GLN   HE21  737   8.361   5.677   3.404 -1.9054 -1.8272 -2.5885
   46GLN   HE22  738   8.341   5.820   3.303 -1.1787  2.2886 -0.6492
   46GLN      C  739   7.851   5.774   3.602 -0.5071 -0.2372 -0.3821
   46GLN      O  740   7.873   5.861   3.686  0.6213 -0.0399  0.1447
   47ARG      N  741   7.771   5.794   3.496  0.0270 -0.2147  0.1098
   47ARG     HN  742   7.770   5.724   3.425 -1.0683  0.4829  1.1203
   47ARG     CA  743   7.715   5.921   3.458  0.2952  0.7060 -0.5532
   47ARG     HA  744   7.762   5.997   3.518  0.1068  2.6304  0.8773
   47ARG     CB  745   7.750   5.954   3.312 -0.3511 -1.2259 -0.0978
   47ARG    HB1  746   7.845   5.900   3.293  0.1657 -4.3406  1.4544
   47ARG    HB2  747   7.670   5.912   3.248 -0.4660 -0.2145  0.4251
   47ARG     CG  748   7.767   6.100   3.269  0.0672 -0.5111 -0.1488
   47ARG    HG1  749   7.809   6.103   3.166  3.8315  2.0433 -1.0343
   47ARG    HG2  750   7.667   6.148   3.264 -0.9249 -1.1559 -2.7186
   47ARG     CD  751   7.853   6.195   3.353  0.1658  0.3546 -0.5243
   47ARG    HD1  752   7.799   6.237   3.441 -1.3144  0.7676 -3.1392
   47ARG    HD2  753   7.946   6.143   3.385  2.1679  0.5464  0.6246
   47ARG     NE  754   7.893   6.311   3.268 -0.5991  0.4716 -0.2182
   47ARG     HE  755   7.856   6.320   3.176 -2.4131  2.1766 -2.0564
   47ARG     CZ  756   7.992   6.398   3.302  0.2158 -1.0169  0.1704
   47ARG    NH1  757   8.059   6.404   3.421  0.0438  0.0290  0.6534
   47ARG   HH11  758   8.033   6.342   3.495 -0.5063  0.4712 -0.2588
   47ARG   HH12  759   8.141   6.460   3.432  1.3363 -0.6734  0.3853
   47ARG    NH2  760   8.021   6.491   3.206 -0.0969  0.4598 -0.4477
   47ARG   HH21  761   7.997   6.486   3.109  0.3989  3.3209  2.2550
   47ARG   HH22  762   8.060   6.573   3.248 -0.4631  0.1522 -0.9123
   47ARG      C  763   7.572   5.946   3.490  0.2450 -0.1001  0.8849
   47ARG      O  764   7.532   6.057   3.525 -0.3649 -0.0904  0.5057
   48THR      N  765   7.490   5.839   3.495  0.5777  0.6124 -0.2350
   48THR     HN  766   7.526   5.749   3.473  0.7044 -0.9059 -0.8001
   48THR     CA  767   7.347   5.847   3.501 -0.3821 -0.7601 -0.3118
   48THR     HA  768   7.314   5.948   3.481  2.1176 -0.9393 -1.3257
   48THR     CB  769   7.269   5.765   3.403  0.0898  0.5475  0.3108
   48THR     HB  770   7.311   5.662   3.408 -2.3041  1.8319 -0.0437
   48THR    OG1  771   7.297   5.814   3.273 -0.0913  0.0738 -0.0647
   48THR    HG1  772   7.260   5.745   3.218 -0.1955  1.8507 -1.1072
   48THR    CG2  773   7.116   5.762   3.420 -0.1324  0.2354 -0.0541
   48THR   HG21  774   7.090   5.718   3.518 -0.5683 -0.8381 -2.1614
   48THR   HG22  775   7.079   5.865   3.402 -0.3419 -1.9884  0.0571
   48THR   HG23  776   7.059   5.701   3.347 -0.8503 -0.3069  0.7505
   48THR      C  777   7.300   5.813   3.638  0.6291 -0.7143 -0.3938
   48THR      O  778   7.246   5.897   3.709 -0.3062  0.1466 -0.4068
   49ALA      N  779   7.331   5.691   3.685 -0.5227  0.2910 -0.2643
   49ALA     HN  780   7.387   5.629   3.631 -0.0104  0.0066  0.1634
   49ALA     CA  781   7.292   5.640   3.813  0.4015  0.1446  0.6571
   49ALA     HA  782   7.189   5.670   3.816 -1.6294 -0.5429 -0.6672
   49ALA     CB  783   7.291   5.486   3.805  0.0283  0.4895  0.0263
   49ALA    HB1  784   7.238   5.432   3.723  0.5590 -3.0194  2.9445
   49ALA    HB2  785   7.395   5.446   3.804 -1.2697 -0.4228  0.7865
   49ALA    HB3  786   7.221   5.459   3.887  0.0869  0.4786 -1.6573
   49ALA      C  787   7.365   5.695   3.931 -0.7019  0.0832  0.0952
   49ALA      O  788   7.425   5.621   4.009  0.0131  0.1052  0.3506
   50LYS      N  789   7.359   5.826   3.958 -0.0356  0.4602 -0.0239
   50LYS     HN  790   7.294   5.887   3.914 -0.8452 -0.4165  2.1146
   50LYS     CA  791   7.421   5.876   4.077  0.8502 -0.4473 -0.4371
   50LYS     HA  792   7.408   5.807   4.159 -0.5313  0.4018  0.7947
   50LYS     CB  793   7.566   5.925   4.073  0.0852 -0.5843  0.2840
   50LYS    HB1  794   7.583   6.002   3.994  1.0665  1.4198 -0.7007
   50LYS    HB2  795   7.599   5.982   4.162  1.3282 -1.0761 -0.5994
   50LYS     CG  796   7.680   5.823   4.062  0.4169  1.0920  0.2511
   50LYS    HG1  797   7.671   5.766   4.158 -1.4757 -0.8437  1.5005
   50LYS    HG2  798   7.650   5.754   3.981  0.2226  1.8310  1.7149
   50LYS     CD  799   7.824   5.870   4.046 -0.3557  0.9636 -0.1464
   50LYS    HD1  800   7.816   5.929   3.953  0.5065 -0.6030  0.2694
   50LYS    HD2  801   7.857   5.934   4.131 -1.2292  0.9198 -3.0012
   50LYS     CE  802   7.922   5.756   4.017 -0.2408  0.4295 -0.3204
   50LYS    HE1  803   7.920   5.687   4.104 -3.5764 -0.2837 -0.7734
   50LYS    HE2  804   7.889   5.711   3.921  0.1184 -0.9375 -2.6747
   50LYS     NZ  805   8.059   5.806   3.993  0.2071  0.4101 -0.1319
   50LYS    HZ1  806   8.116   5.730   3.950  0.0545  3.1600  1.4460
   50LYS    HZ2  807   8.057   5.888   3.929 -0.4347 -3.0668  1.3246
   50LYS    HZ3  808   8.092   5.855   4.079 -0.7122 -0.4240 -1.0072
   50LYS      C  809   7.332   5.985   4.128 -0.2000  0.5766  0.0117
   50LYS      O  810   7.266   6.063   4.059  0.0690 -0.1111  0.0824
   51TYR      N  811   7.325   6.000   4.262 -0.8345 -0.3592 -0.0126
   51TYR     HN  812   7.381   5.943   4.321 -0.2593 -1.5949  1.5913
   51TYR     CA  813   7.243   6.095   4.331  0.0118 -0.2860  0.5013
   51TYR     HA  814   7.170   6.129   4.260 -2.0267 -1.4675 -1.5796
   51TYR     CB  815   7.185   6.023   4.454  0.0390  0.0863 -0.8870
   51TYR    HB1  816   7.277   5.988   4.506  1.7786 -0.5632  1.1059
   51TYR    HB2  817   7.131   6.085   4.529 -0.7692  4.6647  3.3952
   51TYR     CG  818   7.096   5.908   4.422  0.0597  0.0827  0.0310
   51TYR    CD1  819   7.135   5.777   4.411  1.0547 -0.0735 -0.2191
   51TYR    HD1  820   7.238   5.749   4.430 -0.6636 -3.7093  0.3176
   51TYR    CE1  821   7.044   5.676   4.389  0.4640 -0.2842 -0.5026
   51TYR    HE1  822   7.078   5.574   4.381 -0.5849 -3.1989 -0.3672
   51TYR     CZ  823   6.912   5.711   4.375  0.0167 -0.5597  0.2963
   51TYR     OH  824   6.820   5.604   4.368 -0.1681  0.4953 -0.1449
   51TYR     HH  825   6.734   5.640   4.344  1.9792 -0.3247  4.0514
   51TYR    CD2  826   6.962   5.941   4.416 -0.4391 -0.1961  0.6374
   51TYR    HD2  827   6.922   6.037   4.444 -0.6802 -1.0932  0.6839
   51TYR    CE2  828   6.871   5.841   4.388  0.1668 -0.6074  0.0237
   51TYR    HE2  829   6.764   5.854   4.393  0.5376 -0.0594 -0.8947
   51TYR      C  830   7.320   6.215   4.373 -0.4456 -0.6467 -0.1140
   51TYR      O  831   7.433   6.206   4.419  0.3748  0.1954 -0.3511
   52VAL      N  832   7.255   6.331   4.349  0.2531  0.1577 -0.2196
   52VAL     HN  833   7.165   6.329   4.306 -1.7528  1.0280  1.8309
   52VAL     CA  834   7.314   6.460   4.363  0.1588 -0.2231 -0.0093
   52VAL     HA  835   7.409   6.450   4.313  0.3176  3.7696 -2.3347
   52VAL     CB  836   7.241   6.568   4.289 -0.2006 -0.1044  0.0712
   52VAL     HB  837   7.288   6.669   4.284  0.1825 -0.1413 -1.3784
   52VAL    CG1  838   7.218   6.518   4.146 -0.2343  0.3170  0.2001
   52VAL   HG11  839   7.315   6.479   4.107  3.7544 -1.4863  2.4484
   52VAL   HG12  840   7.155   6.427   4.146  0.8865  2.0152 -2.9015
   52VAL   HG13  841   7.176   6.605   4.092 -0.0920  2.2662  1.0395
   52VAL    CG2  842   7.102   6.591   4.351  0.4395 -0.5499  0.0778
   52VAL   HG21  843   7.050   6.498   4.379  0.5028 -1.3815 -0.8155
   52VAL   HG22  844   7.108   6.645   4.448 -1.0620  1.3100  0.1712
   52VAL   HG23  845   7.036   6.659   4.293 -1.1160  0.9673 -1.3915
   52VAL      C  846   7.342   6.504   4.503 -0.6339 -0.6978  0.5125
   52VAL      O  847   7.425   6.590   4.534 -0.2169  0.2828  0.7417
   53ALA      N  848   7.276   6.444   4.604  0.0177 -0.1793  0.0869
   53ALA     HN  849   7.212   6.369   4.593  1.3100  2.1973  0.6012
   53ALA     CA  850   7.311   6.460   4.741 -0.1023  0.3672  0.4164
   53ALA     HA  851   7.334   6.563   4.766  0.9868  1.0910  0.1328
   53ALA     CB  852   7.181   6.426   4.816  0.2066  0.3022 -0.1721
   53ALA    HB1  853   7.090   6.483   4.789 -0.5354  0.0315  1.2786
   53ALA    HB2  854   7.155   6.319   4.798 -1.1964 -2.3604 -0.4892
   53ALA    HB3  855   7.204   6.425   4.924  0.3675 -4.2499 -3.8969
   53ALA      C  856   7.432   6.383   4.783 -0.2887 -0.0849 -0.4240
   53ALA      O  857   7.510   6.429   4.867 -0.2108 -0.4328 -0.8210
   54ASN      N  858   7.458   6.272   4.713  0.3577  0.2918  0.5426
   54ASN     HN  859   7.398   6.240   4.640 -1.8421  2.0295 -1.5051
   54ASN     CA  860   7.564   6.181   4.744 -0.1057  0.0461 -0.0797
   54ASN     HA  861   7.585   6.188   4.850 -1.0510  1.9157 -0.2399
   54ASN     CB  862   7.519   6.035   4.729 -0.6224  0.4710 -0.4540
   54ASN    HB1  863   7.493   6.003   4.626 -0.1308 -2.8720 -0.0483
   54ASN    HB2  864   7.600   5.964   4.758 -3.0718  1.0626  1.0979
   54ASN     CG  865   7.388   6.021   4.805 -0.3033  0.4497  0.0761
   54ASN    OD1  866   7.278   5.993   4.757  0.4213 -0.0621  0.0843
   54ASN    ND2  867   7.401   6.040   4.939  0.3286  0.3843  0.5960
   54ASN   HD21  868   7.487   6.083   4.966  0.5241  2.3210  0.6198
   54ASN   HD22  869   7.331   5.992   4.992 -0.5275  0.1974  0.6436
   54ASN      C  870   7.684   6.203   4.658 -0.1258  0.6027 -0.4376
   54ASN      O  871   7.795   6.183   4.706 -0.2305  0.2291 -0.4413
   55GLN      N  872   7.674   6.249   4.532  0.0097 -0.0771 -0.0417
   55GLN     HN  873   7.584   6.266   4.494 -0.8322 -1.2254 -0.5143
   55GLN     CA  874   7.785   6.295   4.454 -0.0838 -1.0252  0.1410
   55GLN     HA  875   7.874   6.296   4.516  0.0803 -0.2674 -2.0642
   55GLN     CB  876   7.814   6.191   4.344  0.5358  0.4722 -0.2335
   55GLN    HB1  877   7.833   6.088   4.382  0.5621  1.8282  0.8518
   55GLN    HB2  878   7.723   6.177   4.283  1.5075  1.9628 -0.3353
   55GLN     CG  879   7.918   6.230   4.239  0.2336  0.9219 -0.1142
   55GLN    HG1  880   7.911   6.167   4.147  0.1546 -1.7428  0.7680
   55GLN    HG2  881   7.890   6.335   4.215 -0.1740 -0.0062 -2.8986
   55GLN     CD  882   8.061   6.225   4.292 -0.6761  0.1874 -0.0852
   55GLN    OE1  883   8.091   6.162   4.393 -1.2960 -0.2070  0.4166
   55GLN    NE2  884   8.156   6.273   4.208  0.2437 -0.2516 -0.4145
   55GLN   HE21  885   8.126   6.298   4.116 -0.4558 -1.0745  1.7746
   55GLN   HE22  886   8.250   6.257   4.241  1.1612  2.9160  0.6400
   55GLN      C  887   7.743   6.425   4.396  0.3764 -0.2569 -0.2024
   55GLN      O  888   7.644   6.436   4.323  0.5565  0.0338  0.0015
   56PRO      N  889   7.807   6.535   4.421  0.0089 -0.6235  0.1744
   56PRO     CD  890   7.931   6.534   4.497 -0.0710 -0.0494  0.2587
   56PRO    HD1  891   8.001   6.458   4.457  2.1499  1.4388  2.7997
   56PRO    HD2  892   7.907   6.525   4.605 -1.9963  1.4654 -1.1613
   56PRO     CA  893   7.779   6.659   4.354 -0.2333 -0.1426  0.0396
   56PRO     HA  894   7.675   6.684   4.368  0.0993  1.3755 -0.4457
   56PRO     CB  895   7.871   6.762   4.420  0.0307 -0.0654 -0.8969
   56PRO    HB1  896   7.905   6.838   4.347 -1.3699  2.0720 -0.4542
   56PRO    HB2  897   7.808   6.800   4.503  0.6393  1.5440 -1.3134
   56PRO     CG  898   7.987   6.675   4.472  0.4142  0.4176  0.0069
   56PRO    HG1  899   8.071   6.661   4.402  0.8165 -0.1357  3.1463
   56PRO    HG2  900   8.029   6.719   4.566 -1.8001  0.1454 -3.0607
   56PRO      C  901   7.789   6.674   4.206 -0.9228 -0.1791  0.7594
   56PRO      O  902   7.877   6.618   4.140  0.2319 -0.1867 -0.2596
   57GLY      N  903   7.690   6.742   4.146  0.7415 -0.6329  0.1061
   57GLY     HN  904   7.619   6.788   4.199 -2.5951  1.1727 -0.9328
   57GLY     CA  905   7.662   6.746   4.006 -0.2287  0.3785  0.7846
   57GLY    HA1  906   7.684   6.645   3.974 -0.8036  0.7209 -0.9274
   57GLY    HA2  907   7.558   6.771   3.994  0.1081 -4.1187  1.5055
   57GLY      C  908   7.745   6.841   3.927 -0.1348 -0.3364  0.2534
   57GLY      O  909   7.779   6.812   3.812 -0.1125 -0.0942  1.0291
   58MET      N  910   7.797   6.948   3.991  0.1941 -0.2662  0.5110
   58MET     HN  911   7.774   6.968   4.086 -1.0564  0.4312 -3.1335
   58MET     CA  912   7.901   7.021   3.925  0.4793 -0.9002 -0.3865
   58MET     HA  913   7.960   6.960   3.859 -0.2586 -3.3340  2.3077
   58MET     CB  914   7.847   7.144   3.850 -0.2733 -0.0786 -0.0301
   58MET    HB1  915   7.769   7.106   3.781  0.7675 -0.7940 -1.1075
   58MET    HB2  916   7.786   7.201   3.923 -3.1228  1.0140 -0.6509
   58MET     CG  917   7.938   7.233   3.765  0.2282 -0.1580 -0.3966
   58MET    HG1  918   7.869   7.308   3.720 -1.2185 -0.2260 -0.4898
   58MET    HG2  919   8.014   7.283   3.828 -0.4570 -0.7446  0.7900
   58MET     SD  920   8.024   7.146   3.630 -0.0429 -0.3813 -0.3820
   58MET     CE  921   7.904   7.091   3.506 -0.0276 -0.2806  0.0249
   58MET    HE1  922   7.831   7.031   3.565 -0.9532 -2.3753  1.3595
   58MET    HE2  923   7.856   7.183   3.466  0.6149 -0.9068 -4.9795
   58MET    HE3  924   7.940   7.025   3.425 -0.0159 -0.1230  1.2329
   58MET      C  925   8.002   7.065   4.025 -0.1346 -0.8673 -0.7019
   58MET      O  926   7.971   7.083   4.143 -0.3202  0.1808 -0.1723
   59GLN      N  927   8.132   7.074   3.992 -0.3112 -0.2067 -0.6847
   59GLN     HN  928   8.169   7.057   3.901  0.5193 -3.0656  0.2143
   59GLN     CA  929   8.243   7.114   4.072  0.2662  0.0155 -0.2381
   59GLN     HA  930   8.206   7.163   4.161 -1.2133 -0.8047  2.0999
   59GLN     CB  931   8.310   6.987   4.127 -0.7506 -0.1660  0.3696
   59GLN    HB1  932   8.326   6.917   4.042  1.8932  1.0885  1.0502
   59GLN    HB2  933   8.410   7.020   4.163  0.7214  1.1864 -0.5391
   59GLN     CG  934   8.235   6.922   4.243 -0.1729 -0.0325 -0.4283
   59GLN    HG1  935   8.227   6.993   4.328  0.3952  0.5048  0.2873
   59GLN    HG2  936   8.136   6.890   4.203  0.0881 -0.1472  1.4637
   59GLN     CD  937   8.303   6.799   4.300  0.1963  0.6144  0.0899
   59GLN    OE1  938   8.262   6.684   4.291 -0.2743  0.2062 -0.2806
   59GLN    NE2  939   8.433   6.825   4.332 -0.5777  0.3399  0.4331
   59GLN   HE21  940   8.472   6.917   4.342 -2.2160  1.5812 -4.3531
   59GLN   HE22  941   8.497   6.752   4.354  1.7744 -1.3442  1.6209
   59GLN      C  942   8.342   7.208   4.004  0.0394  0.3749 -0.0433
   59GLN    OT1  943   8.399   7.171   3.898 -0.1602  0.0697  0.6332
   59GLN    OT2  944   8.357   7.324   4.050 -0.4320  0.3189 -0.2493
   60SOL     OW  945   3.662   3.548   3.277  0.2615  0.6035  0.9777
   60SOL    HW1  946   3.575   3.510   3.288  0.4081 -0.3543 -2.3388
   60SOL    HW2  947   3.705   3.535   3.361  1.7236 -0.0759  1.4347
   61SOL     OW  948   3.007   6.209   1.549 -0.4568 -0.5151 -0.5853
   61SOL    HW1  949   3.077   6.214   1.614  2.7495 -1.2697  1.3763
   61SOL    HW2  950   2.927   6.228   1.598 -1.1583 -0.4281  0.9458
   62SOL     OW  951   6.002   4.753   3.906  0.3069 -0.5384  0.4058
   62SOL    HW1  952   6.075   4.735   3.965 -0.1413 -0.9684  0.9098
   62SOL    HW2  953   5.924   4.725   3.955  0.6890  2.1587  3.9620
   63SOL     OW  954   5.786   2.184   1.445  0.3402  0.0255 -0.8042
   63SOL    HW1  955   5.697   2.204   1.474 -1.5439 -2.9530  0.0159
   63SOL    HW2  956   5.828   2.145   1.522  2.6954 -0.4053  2.1661
   64SOL     OW  957   2.015   5.750   0.212 -0.0904 -1.0134 -0.3014
   64SOL    HW1  958   2.061   5.812   0.270 -0.3871 -3.1230 -2.0152
   64SOL    HW2  959   1.964   5.695   0.272  1.1209 -0.6506 -1.3387
   65SOL     OW  960   8.570   2.675   5.922 -0.1464  0.1551  0.0536
   65SOL    HW1  961   8.483   2.714   5.909  2.5587  1.4542 -0.6163
   65SOL    HW2  962   8.580   2.671   6.017 -1.0049 -0.2585  0.7464
   66SOL     OW  963   2.141   4.361   3.453  0.6091  0.2691 -0.7574
   66SOL    HW1  964   2.094   4.403   3.525 -2.2832 -1.5359 -0.6874
   66SOL    HW2  965   2.072   4.336   3.391 -0.2609 -1.4604  2.3235
   67SOL     OW  966   5.113   8.610   0.397 -0.5943 -0.4842 -0.2349
   67SOL    HW1  967   5.075   8.602   0.309 -2.2236 -3.0883  0.3673
   67SOL    HW2  968   5.091   8.699   0.424 -1.9968 -0.4252  1.8953
   68SOL     OW  969   6.297   5.658   2.707  0.4101  0.1692  0.7986
   68SOL    HW1  970   6.327   5.642   2.617  1.1472  0.2117 -0.8031
   68SOL    HW2  971   6.202   5.666   2.699  0.9598  1.0222  0.2641
   69SOL     OW  972   7.573   3.710   1.429  0.6721 -0.3005  0.4757
   69SOL    HW1  973   7.481   3.689   1.410  0.4136  0.5608  2.6326
   69SOL    HW2  974   7.579   3.706   1.524  2.8289  2.7262 -0.0740
   70SOL     OW  975   1.060   0.600   1.011  0.0955  0.4183  0.5569
   70SOL    HW1  976   1.022   0.639   1.090  2.6832  0.0405  2.9822
   70SOL    HW2  977   0.991   0.608   0.944  1.0634 -1.5991 -0.8695
   71SOL     OW  978   3.156   2.266   2.147  0.3370 -0.0824 -0.4723
   71SOL    HW1  979   3.189   2.320   2.218  0.7552  0.4507 -1.1498
   71SOL    HW2  980   3.158   2.177   2.181  0.4081 -2.7427  1.9824
   72SOL     OW  981   4.957   2.955   3.059  0.5498  0.9379 -0.5526
   72SOL    HW1  982   4.875   3.002   3.041 -0.0492  0.2793  0.8363
   72SOL    HW2  983   5.007   2.962   2.978  0.5382 -2.2933  1.5467
   73SOL     OW  984   1.252   0.646   0.137 -0.0682  0.4067  0.4580
   73SOL    HW1  985   1.207   0.667   0.219 -1.9927  1.8499  1.9680
   73SOL    HW2  986   1.345   0.653   0.159 -1.0938  0.8760  0.6817
   74SOL     OW  987   6.383   5.271   3.048  0.0121  0.3474  0.5897
   74SOL    HW1  988   6.451   5.297   2.986  0.2848 -1.1327 -0.7572
   74SOL    HW2  989   6.303   5.310   3.013 -0.6497 -1.5308 -0.3323
   75SOL     OW  990   4.731   1.190   5.665 -0.6167 -0.2624  0.4209
   75SOL    HW1  991   4.700   1.214   5.752  3.7721 -0.7572 -2.1066
   75SOL    HW2  992   4.668   1.126   5.633  2.7891 -2.8313 -3.0691
   76SOL     OW  993   5.314   0.161   2.905  0.0859  0.1094  0.4442
   76SOL    HW1  994   5.236   0.216   2.896 -0.7256  2.5132  0.1834
   76SOL    HW2  995   5.356   0.164   2.819 -2.9819  2.7174  2.9135
   77SOL     OW  996   0.680   7.434   0.871 -0.3350  0.2249 -0.2807
   77SOL    HW1  997   0.644   7.470   0.952  2.7866  1.3044 -0.0595
   77SOL    HW2  998   0.759   7.486   0.855 -0.4852  0.6688  2.7621
   78SOL     OW  999   2.204   5.207   3.923 -0.2436 -0.0581 -0.1965
   78SOL    HW1 1000   2.279   5.265   3.909  1.1426 -1.7409  0.0548
   78SOL    HW2 1001   2.232   5.149   3.993 -0.8269 -0.2981  0.5632
   79SOL     OW 1002   5.506   1.385   0.537 -0.2502  0.1318  0.3584
   79SOL    HW1 1003   5.435   1.322   0.542 -0.6250  1.2855 -0.2002
   79SOL    HW2 1004   5.581   1.336   0.503  0.1330 -0.6556 -1.2227
   80SOL     OW 1005   1.635   4.664   2.408  0.6525 -0.1151  0.1662
   80SOL    HW1 1006   1.541   4.644   2.413  2.0606  0.2976 -1.6986
   80SOL    HW2 1007   1.671   4.595   2.353 -0.9554  1.9988 -2.3793
   81SOL     OW 1008   5.888   7.682   4.237  0.5584 -0.0145  0.2220
   81SOL    HW1 1009   5.914   7.754   4.179 -0.5753 -2.6288  0.1591
   81SOL    HW2 1010   5.971   7.645   4.268 -1.2283 -0.4031  1.4058
   82SOL     OW 1011   3.126   2.740   1.994  0.0548  0.1252 -0.3429
   82SOL    HW1 1012   3.062   2.767   2.060  0.4236  2.2151 -3.4793
   82SOL    HW2 1013   3.198   2.703   2.045 -0.5869  3.3242  0.6112
   83SOL     OW 1014   3.887   7.790   3.069 -0.2393  0.3699 -0.0134
   83SOL    HW1 1015   3.932   7.849   3.130 -0.0748 -0.8390  0.4688
   83SOL    HW2 1016   3.801   7.774   3.109  1.9576 -0.5489 -1.3026
   84SOL     OW 1017   0.960   1.019   1.900  0.2663 -0.2424 -0.3711
   84SOL    HW1 1018   0.934   1.068   1.978  3.6175  0.4511 -1.5036
   84SOL    HW2 1019   0.915   0.935   1.908 -1.8660  0.5191 -2.4646
   85SOL     OW 1020   4.052   6.907   1.657  0.8963  0.2125 -0.4628
   85SOL    HW1 1021   3.980   6.968   1.675  0.8680 -0.1224 -0.0964
   85SOL    HW2 1022   4.066   6.862   1.740 -0.3271  2.1291 -0.1850
   86SOL     OW 1023   0.352   8.747   1.462  0.0637 -0.3051  0.2981
   86SOL    HW1 1024   0.337   8.665   1.415  0.0239 -0.4148  0.6816
   86SOL    HW2 1025   0.269   8.766   1.505 -0.9173  1.4676 -3.1816
   87SOL     OW 1026   2.419   4.430   3.429 -0.3630  0.3224  0.4367
   87SOL    HW1 1027   2.344   4.490   3.431  2.5830 -0.0605 -1.0967
   87SOL    HW2 1028   2.388   4.356   3.376 -3.7209  0.7078  0.2650
   88SOL     OW 1029   0.819   4.574   3.819  0.2559 -0.5858 -0.2426
   88SOL    HW1 1030   0.826   4.608   3.908  0.2122 -2.5407 -3.1663
   88SOL    HW2 1031   0.782   4.646   3.768  0.7735 -0.9339  2.3505
   89SOL     OW 1032   0.385   6.150   4.651 -0.8041  0.8496 -0.2691
   89SOL    HW1 1033   0.378   6.225   4.592 -0.9351  0.1089 -3.0923
   89SOL    HW2 1034   0.420   6.079   4.598 -0.1708 -2.4340 -0.7619
   90SOL     OW 1035   3.565   4.893   4.749  0.3704 -0.4677 -0.3085
   90SOL    HW1 1036   3.604   4.893   4.836  2.0268 -1.7535 -3.5150
   90SOL    HW2 1037   3.519   4.809   4.743  3.0934  1.7947  0.6940
   91SOL     OW 1038   6.318   0.155   3.552 -0.3762  1.0242  0.5720
   91SOL    HW1 1039   6.307   0.235   3.604  2.0350  1.6803  1.0417
   91SOL    HW2 1040   6.333   0.086   3.617  1.1005  0.5179 -0.3672
   92SOL     OW 1041   5.078   6.625   3.805  0.2401  1.0010 -0.3986
   92SOL    HW1 1042   5.096   6.542   3.849  1.2481 -0.7677 -0.7285
   92SOL    HW2 1043   5.160   6.673   3.810  2.3091  0.0501 -4.3372
   93SOL     OW 1044   1.515   6.973   6.202  0.1767  0.2719  0.2018
   93SOL    HW1 1045   1.429   7.001   6.171  1.0643  2.4919  1.0596
   93SOL    HW2 1046   1.512   6.983   6.297  2.1294 -0.0976  2.3332
   94SOL     OW 1047   7.395   3.382   4.951  0.1519 -0.5293  0.2053
   94SOL    HW1 1048   7.395   3.332   5.033  0.1335  2.9349  0.6799
   94SOL    HW2 1049   7.474   3.436   4.956 -1.1766 -4.2373  0.7869
   95SOL     OW 1050   5.011   6.027   0.135 -0.2223  0.0258  0.3938
   95SOL    HW1 1051   5.056   6.108   0.158  1.7104 -1.2034  2.4646
   95SOL    HW2 1052   4.998   5.982   0.219  1.1142  2.4324 -0.8285
   96SOL     OW 1053   3.011   6.436   2.036  0.1625 -0.2953  0.3032
   96SOL    HW1 1054   2.950   6.456   1.965  0.1744  1.6912 -0.3992
   96SOL    HW2 1055   3.059   6.518   2.049  1.4764  0.5902  0.6826
   97SOL     OW 1056   7.528   7.018   3.623  0.5802 -0.1249 -0.1532
   97SOL    HW1 1057   7.612   6.978   3.605  0.2627 -0.8489 -1.1523
   97SOL    HW2 1058   7.480   6.953   3.675 -1.4450 -2.3938  1.4322
   98SOL     OW 1059   4.054   8.307   5.591  0.3644 -0.4330 -0.3060
   98SOL    HW1 1060   4.093   8.221   5.573  0.3337 -0.4093  0.0558
   98SOL    HW2 1061   4.053   8.351   5.506  1.9044 -1.0842 -0.4726
   99SOL     OW 1062   1.667   6.331   2.895 -0.1084 -0.0255 -0.1167
   99SOL    HW1 1063   1.707   6.402   2.946 -1.4564 -0.4995  3.1929
   99SOL    HW2 1064   1.675   6.254   2.951 -0.7847 -2.4530  0.5074
  100SOL     OW 1065   2.972   6.939   0.127 -0.1556 -0.4019 -0.6268
  100SOL    HW1 1066   2.931   6.854   0.108  0.5414 -0.0344 -3.0624
  100SOL    HW2 1067   2.965   6.947   0.222  3.0300  0.3702  1.0433
  101SOL     OW 1068   3.677   4.331   5.654  0.4382  0.0892  0.1776
  101SOL    HW1 1069   3.760   4.334   5.700 -0.2135 -2.9457  1.8441
  101SOL    HW2 1070   3.648   4.240   5.661  0.3390  0.0850  1.2307
  102SOL     OW 1071   0.226   0.536   1.032  0.2795  0.1505  0.5069
  102SOL    HW1 1072   0.141   0.561   0.995 -0.5217 -1.0669  0.9438
  102SOL    HW2 1073   0.273   0.619   1.042 -0.3270  1.8719 -0.7749
  103SOL     OW 1074   4.046   4.013   3.660 -0.0737 -0.2880 -0.5823
  103SOL    HW1 1075   3.971   4.058   3.698 -1.4121  0.6238 -1.8363
  103SOL    HW2 1076   4.025   4.005   3.567 -0.8015 -2.5799  0.8987
  104SOL     OW 1077   0.123   5.932   1.987  0.2916 -0.0933  0.3105
  104SOL    HW1 1078   0.210   5.946   2.024 -2.3542 -0.4487 -0.0824
  104SOL    HW2 1079   0.090   6.020   1.967  3.0006 -0.0969 -1.8373
  105SOL     OW 1080   5.703   8.054   5.236  0.8557  0.0108  0.5486
  105SOL    HW1 1081   5.776   8.028   5.181 -0.8820 -0.0821  2.0662
  105SOL    HW2 1082   5.712   8.149   5.245  0.4238  0.8070 -1.0635
  106SOL     OW 1083   5.704   5.477   5.667 -0.9106 -0.3707  0.2738
  106SOL    HW1 1084   5.734   5.497   5.579  1.4806  1.8210 -0.0450
  106SOL    HW2 1085   5.739   5.390   5.685 -0.1689 -0.8716  2.1120
  107SOL     OW 1086   6.938   2.993   6.121  0.4370 -0.1112  0.3675
  107SOL    HW1 1087   6.933   3.005   6.215  1.5816  1.3069  0.2200
  107SOL    HW2 1088   6.931   3.082   6.085 -2.2663 -0.0749 -0.4622
  108SOL     OW 1089   7.539   7.506   2.991 -0.0876 -0.0753 -0.0417
  108SOL    HW1 1090   7.463   7.449   3.004 -4.3317  3.0001 -1.7179
  108SOL    HW2 1091   7.603   7.450   2.946  0.2494 -1.9002 -0.0018
  109SOL     OW 1092   5.418   7.156   1.628 -0.3284  0.1727 -0.0848
  109SOL    HW1 1093   5.410   7.239   1.582  1.9817 -0.0887 -0.9896
  109SOL    HW2 1094   5.386   7.174   1.716  1.1193  0.4881  3.5296
  110SOL     OW 1095   4.038   3.191   2.916 -0.4741 -0.6248 -0.3177
  110SOL    HW1 1096   4.070   3.236   2.994 -1.0657  0.4590  2.5577
  110SOL    HW2 1097   4.044   3.098   2.938  1.4216  1.9978  0.1189
  111SOL     OW 1098   3.866   8.657   3.854  0.2213 -0.4534 -0.2205
  111SOL    HW1 1099   3.913   8.574   3.857 -0.6185  2.9068  0.7777
  111SOL    HW2 1100   3.794   8.642   3.794  0.6975 -0.5367 -1.4228
  112SOL     OW 1101   7.848   2.696   3.777  0.3342 -0.5093  0.2341
  112SOL    HW1 1102   7.827   2.785   3.806 -1.0013  1.8644  0.5017
  112SOL    HW2 1103   7.854   2.646   3.859 -3.4040 -1.1726 -1.9209
  113SOL     OW 1104   6.121   2.992   1.084 -1.3565 -0.3804 -0.0305
  113SOL    HW1 1105   6.035   3.029   1.065 -4.4053 -1.9122 -1.5286
  113SOL    HW2 1106   6.147   3.034   1.167 -0.4291  0.7688  2.0214
  114SOL     OW 1107   8.527   7.476   3.924 -0.2471  0.0178 -0.2321
  114SOL    HW1 1108   8.499   7.490   3.834 -1.7067  1.7963 -1.0040
  114SOL    HW2 1109   8.457   7.423   3.963 -5.0609 -0.2913  0.2852
  115SOL     OW 1110   4.759   4.671   2.534 -0.3668 -0.6427  0.5636
  115SOL    HW1 1111   4.771   4.742   2.597 -0.5216  1.1307  3.3398
  115SOL    HW2 1112   4.797   4.595   2.576 -2.3498  1.7996 -0.4960
  116SOL     OW 1113   5.479   0.216   3.142 -0.6936  0.4141 -0.5668
  116SOL    HW1 1114   5.431   0.231   3.060 -0.2131  1.9044 -1.5698
  116SOL    HW2 1115   5.444   0.282   3.202  2.4466 -2.6744  1.5744
  117SOL     OW 1116   4.226   5.078   1.205 -0.6774 -0.9187 -0.5344
  117SOL    HW1 1117   4.300   5.137   1.192  1.1795 -0.2798 -1.4740
  117SOL    HW2 1118   4.238   5.010   1.138 -0.2763 -0.1476  0.1865
  118SOL     OW 1119   0.716   2.595   3.439  0.5666 -0.5965  0.1114
  118SOL    HW1 1120   0.759   2.678   3.421 -1.4278 -1.2093 -1.5865
  118SOL    HW2 1121   0.683   2.605   3.529 -1.7611  1.7346 -0.3765
  119SOL     OW 1122   1.186   0.529   1.741 -0.7304 -0.1350  0.4702
  119SOL    HW1 1123   1.103   0.553   1.700  2.4780 -1.5979  0.5373
  119SOL    HW2 1124   1.164   0.457   1.799  0.4595  4.6127 -0.9989
  120SOL     OW 1125   6.606   6.307   6.156  0.0749 -0.2430  1.0958
  120SOL    HW1 1126   6.685   6.317   6.209 -0.4169 -1.6279 -1.3180
  120SOL    HW2 1127   6.535   6.304   6.219  0.9059 -1.6519  2.0862
  121SOL     OW 1128   5.990   4.020   0.191 -0.0227 -0.0691  0.2376
  121SOL    HW1 1129   5.977   3.988   0.280 -2.9144  1.0699  0.3929
  121SOL    HW2 1130   6.085   4.033   0.183  0.9687  0.6751  2.5835
  122SOL     OW 1131   0.799   0.352   2.778 -0.1527  0.1828  0.7978
  122SOL    HW1 1132   0.758   0.423   2.728 -0.6946  0.0112  0.6557
  122SOL    HW2 1133   0.767   0.364   2.867  0.3775  0.7089 -2.8366
  123SOL     OW 1134   0.102   7.893   3.640  0.0059 -0.4096  0.5385
  123SOL    HW1 1135   0.070   7.972   3.596 -0.3885  0.1912  1.0113
  123SOL    HW2 1136   0.153   7.847   3.573  0.8431  2.1049 -0.5546
  124SOL     OW 1137   8.628   0.437   4.824  0.2113 -0.7604  0.5626
  124SOL    HW1 1138   8.650   0.522   4.863  2.2493 -0.7877 -1.8939
  124SOL    HW2 1139   8.643   0.449   4.730 -1.1206  0.0033 -0.4794
  125SOL     OW 1140   8.048   3.998   2.589  0.2370  0.1435 -0.4003
  125SOL    HW1 1141   8.100   4.052   2.529  2.8946 -0.8704  1.3061
  125SOL    HW2 1142   7.994   4.062   2.636 -1.7202  0.6604 -0.2481
  126SOL     OW 1143   8.089   7.737   3.354 -0.4225 -0.0545 -0.2274
  126SOL    HW1 1144   8.109   7.730   3.260  0.3973  2.5761  2.5815
  126SOL    HW2 1145   8.057   7.650   3.378 -1.0382  1.5039 -2.3811
  127SOL     OW 1146   5.354   2.673   2.753  0.2088 -0.4881  0.6983
  127SOL    HW1 1147   5.393   2.588   2.730  2.8344 -1.4682 -2.2493
  127SOL    HW2 1148   5.317   2.660   2.840  2.1788  3.5142 -1.5570
  128SOL     OW 1149   7.527   7.580   1.985  0.1717  0.7159  0.3756
  128SOL    HW1 1150   7.572   7.498   1.965 -1.9779 -0.1876  1.1912
  128SOL    HW2 1151   7.589   7.648   1.957  2.3709  1.8212 -1.4281
  129SOL     OW 1152   0.806   3.638   5.423 -0.0625 -0.3918 -0.8249
  129SOL    HW1 1153   0.728   3.584   5.437 -1.3847  2.4206 -1.5267
  129SOL    HW2 1154   0.866   3.581   5.374  1.1420  2.9726 -2.1232
  130SOL     OW 1155   1.921   1.083   5.485 -1.2812 -0.5235 -0.3405
  130SOL    HW1 1156   1.853   1.017   5.504 -1.5263  1.8191  2.4546
  130SOL    HW2 1157   2.002   1.043   5.516  0.3340 -0.0832 -0.7322
  131SOL     OW 1158   7.109   8.510   2.862  0.0182 -0.1385  0.3755
  131SOL    HW1 1159   7.116   8.604   2.878 -1.2622 -0.6168  0.3071
  131SOL    HW2 1160   7.017   8.489   2.878  2.5892 -3.1611 -0.1692
  132SOL     OW 1161   3.270   7.898   2.499  0.0692  0.9391 -0.2190
  132SOL    HW1 1162   3.337   7.835   2.470  0.5129 -1.5769 -1.0416
  132SOL    HW2 1163   3.224   7.921   2.418  1.4697  0.7276  2.6068
  133SOL     OW 1164   1.975   2.970   1.671  0.5877  0.5053 -0.5793
  133SOL    HW1 1165   1.978   3.017   1.587 -2.3461 -2.3703 -0.2301
  133SOL    HW2 1166   2.064   2.976   1.705 -2.0278  2.3712 -2.9676
  134SOL     OW 1167   6.197   2.467   2.758  0.3660 -0.0959  0.1210
  134SOL    HW1 1168   6.184   2.471   2.852 -1.4548 -2.3946  1.5408
  134SOL    HW2 1169   6.184   2.557   2.728 -1.1022  2.4835  1.3890
  135SOL     OW 1170   2.916   8.095   0.820  0.0397  0.0239 -0.1495
  135SOL    HW1 1171   2.913   8.076   0.914  0.9566 -4.0523  0.1451
  135SOL    HW2 1172   2.942   8.187   0.816  0.7259  3.2539 -0.0788
  136SOL     OW 1173   8.236   1.345   2.251  1.1470  0.0268 -0.2586
  136SOL    HW1 1174   8.304   1.279   2.236 -0.4860  0.4010 -0.3590
  136SOL    HW2 1175   8.228   1.349   2.347  0.1236  2.5862 -0.1942
  137SOL     OW 1176   1.293   8.486   5.931 -0.3655 -0.4501  0.6082
  137SOL    HW1 1177   1.325   8.407   5.974  0.8394  1.7848  0.5382
  137SOL    HW2 1178   1.242   8.532   5.998 -1.1589 -0.2567  1.5079
  138SOL     OW 1179   6.780   6.938   4.580  0.5162  0.2848 -0.2375
  138SOL    HW1 1180   6.769   6.854   4.535 -1.4453 -2.0642 -0.4304
  138SOL    HW2 1181   6.851   6.981   4.534  1.1627  0.3778 -2.3940
  139SOL     OW 1182   0.301   0.764   4.437 -0.1989 -0.5584 -0.4920
  139SOL    HW1 1183   0.268   0.683   4.476 -0.4835 -0.9304  1.9688
  139SOL    HW2 1184   0.354   0.805   4.505 -0.6096  0.4213  1.6755
  140SOL     OW 1185   4.066   2.410   3.415 -0.2965  0.3329 -0.1296
  140SOL    HW1 1186   4.059   2.481   3.479 -2.8193  1.2895 -0.0405
  140SOL    HW2 1187   4.151   2.370   3.434  0.7982 -3.0992  0.1695
  141SOL     OW 1188   2.696   6.749   3.371  0.3882 -0.2629  0.6532
  141SOL    HW1 1189   2.682   6.692   3.296 -4.4443  1.4836 -1.8188
  141SOL    HW2 1190   2.693   6.691   3.447  1.1824  1.8283 -2.2626
  142SOL     OW 1191   2.455   6.510   5.992  0.6216 -1.2894  0.1120
  142SOL    HW1 1192   2.469   6.435   5.934 -2.1223  1.1437 -2.1936
  142SOL    HW2 1193   2.536   6.561   5.985  0.8353  0.2723 -1.1906
  143SOL     OW 1194   4.991   6.798   4.050  0.6793  0.3958  0.0643
  143SOL    HW1 1195   4.977   6.745   3.972  1.8415  0.3735  0.6128
  143SOL    HW2 1196   4.905   6.802   4.092 -1.9425  0.5866  1.6867
  144SOL     OW 1197   3.509   1.457   0.613 -0.5368  0.0988 -0.1097
  144SOL    HW1 1198   3.563   1.536   0.618  0.5731  0.7265  2.0265
  144SOL    HW2 1199   3.522   1.424   0.524 -2.2373  1.3413 -0.4373
  145SOL     OW 1200   8.728   6.833   5.551 -0.3742  0.2352 -0.6199
  145SOL    HW1 1201   8.657   6.822   5.488  0.6029 -0.9774 -1.3029
  145SOL    HW2 1202   8.704   6.775   5.624  1.1990 -0.8226 -1.7314
  146SOL     OW 1203   6.904   0.768   2.714 -0.2065  0.0248 -0.0329
  146SOL    HW1 1204   6.967   0.840   2.713 -2.2198 -2.0245 -3.4965
  146SOL    HW2 1205   6.934   0.711   2.784 -0.3103  2.5630  1.0902
  147SOL     OW 1206   0.833   7.780   1.114 -0.2374 -0.1614  0.2698
  147SOL    HW1 1207   0.809   7.872   1.099 -0.8538 -1.9192  3.3693
  147SOL    HW2 1208   0.929   7.779   1.110  0.5203  0.7493  0.4244
  148SOL     OW 1209   0.429   2.222   1.268  0.0556  0.1647 -0.2674
  148SOL    HW1 1210   0.359   2.160   1.288  0.8467 -0.1679  2.8315
  148SOL    HW2 1211   0.385   2.294   1.222  0.0383  2.5780  0.0076
  149SOL     OW 1212   8.218   0.409   1.216 -0.3583  0.1593 -0.1183
  149SOL    HW1 1213   8.199   0.366   1.133  0.5355 -0.8102 -1.7938
  149SOL    HW2 1214   8.163   0.363   1.280 -0.1203  0.0271  0.3240
  150SOL     OW 1215   2.005   8.507   1.049 -0.6844 -0.2691 -0.6187
  150SOL    HW1 1216   1.952   8.493   1.127  0.1626 -2.1089  0.3863
  150SOL    HW2 1217   2.095   8.508   1.081  2.5214 -1.2858  1.3907
  151SOL     OW 1218   4.509   5.538   6.149  0.0837 -0.0497  0.3591
  151SOL    HW1 1219   4.465   5.556   6.066 -0.2915  0.5249  1.0559
  151SOL    HW2 1220   4.465   5.461   6.184  1.1282 -2.4329 -0.5701
  152SOL     OW 1221   6.550   1.600   0.996 -0.1511  0.4176  0.1827
  152SOL    HW1 1222   6.574   1.540   1.067  1.9469  0.3177  3.0231
  152SOL    HW2 1223   6.466   1.566   0.964 -2.2168 -2.1200  1.0951
  153SOL     OW 1224   0.422   5.684   4.420  0.3527 -0.9055 -0.0091
  153SOL    HW1 1225   0.406   5.774   4.448  1.5484  0.9913 -1.2194
  153SOL    HW2 1226   0.457   5.641   4.497  1.9666  0.0624  1.1363
  154SOL     OW 1227   3.378   3.899   5.106 -0.0222 -0.4301 -0.6346
  154SOL    HW1 1228   3.320   3.897   5.031  1.1715 -1.2262  0.1106
  154SOL    HW2 1229   3.322   3.925   5.179 -1.4529 -0.8269 -0.6990
  155SOL     OW 1230   8.145   6.248   5.332  0.6697  0.5074  0.4613
  155SOL    HW1 1231   8.102   6.315   5.279  0.1459  0.9174  0.6805
  155SOL    HW2 1232   8.179   6.185   5.269  2.9060 -0.1434 -1.6841
  156SOL     OW 1233   0.941   7.941   5.873 -0.0836 -0.4987 -0.0144
  156SOL    HW1 1234   0.951   7.992   5.793 -0.6602  2.7114 -0.2287
  156SOL    HW2 1235   0.885   7.868   5.847  2.1174  0.6137  0.4310
  157SOL     OW 1236   1.902   6.294   0.927 -0.0406 -0.1443 -0.0200
  157SOL    HW1 1237   1.859   6.306   1.011  0.9050  1.1099  0.2769
  157SOL    HW2 1238   1.991   6.266   0.948 -1.7714  0.4615  0.9808
  158SOL     OW 1239   1.669   2.669   2.248 -0.4533 -0.0481 -0.1434
  158SOL    HW1 1240   1.656   2.717   2.165  1.2749 -0.6748 -2.9858
  158SOL    HW2 1241   1.698   2.582   2.221  0.3292  1.6793 -0.0925
  159SOL     OW 1242   5.447   0.860   1.480 -0.8175 -0.2745 -0.5834
  159SOL    HW1 1243   5.428   0.946   1.519 -0.9573  1.3661 -0.5844
  159SOL    HW2 1244   5.395   0.859   1.399  0.8070 -2.3624  1.9227
  160SOL     OW 1245   6.876   7.911   5.010 -0.1686 -0.9232  0.0828
  160SOL    HW1 1246   6.864   7.824   4.973 -2.1278 -0.4746 -0.0694
  160SOL    HW2 1247   6.933   7.897   5.087 -1.0650  2.4286  0.1208
  161SOL     OW 1248   4.364   4.133   2.212 -0.1796  0.4433  0.2993
  161SOL    HW1 1249   4.453   4.167   2.220  0.4416  2.1601  0.2475
  161SOL    HW2 1250   4.319   4.165   2.291  0.4264 -1.8427  1.9911
  162SOL     OW 1251   4.151   0.980   4.280  0.7264 -0.4106  0.2079
  162SOL    HW1 1252   4.064   0.991   4.241 -0.4628 -0.7920  0.3011
  162SOL    HW2 1253   4.191   1.067   4.272 -0.2255 -0.2916  2.2561
  163SOL     OW 1254   2.619   3.173   2.156 -0.0436  0.1799  0.7611
  163SOL    HW1 1255   2.627   3.078   2.148 -0.9400  0.9234  2.7337
  163SOL    HW2 1256   2.579   3.202   2.074  1.2457  0.1939  0.4662
  164SOL     OW 1257   0.001   1.512   4.546 -0.7322 -1.0092 -0.4883
  164SOL    HW1 1258   0.008   1.574   4.619 -0.7939 -3.4391 -1.1314
  164SOL    HW2 1259   0.077   1.455   4.556 -0.8593 -1.6597 -0.3235
  165SOL     OW 1260   7.138   5.163   6.150 -0.0860 -0.1822  0.0159
  165SOL    HW1 1261   7.131   5.068   6.160 -1.3932 -0.2315  0.5027
  165SOL    HW2 1262   7.137   5.197   6.239 -0.1632 -0.7414 -1.6431
  166SOL     OW 1263   5.782   0.217   3.848  0.2862 -0.8701 -0.4797
  166SOL    HW1 1264   5.860   0.250   3.803  1.0229 -0.7209  2.9147
  166SOL    HW2 1265   5.725   0.293   3.856 -1.4703 -0.1285 -0.1230
  167SOL     OW 1266   2.228   2.496   0.830  0.3408  0.1404  0.0119
  167SOL    HW1 1267   2.151   2.455   0.790 -1.4359 -0.4682 -1.0900
  167SOL    HW2 1268   2.209   2.590   0.829 -0.9812 -0.5708  0.0183
  168SOL     OW 1269   7.369   3.183   1.685  0.1646  0.3647  0.3601
  168SOL    HW1 1270   7.276   3.188   1.662  1.5536  4.6277 -1.9534
  168SOL    HW2 1271   7.406   3.126   1.617 -0.0077 -1.0399 -3.2167
  169SOL     OW 1272   8.376   4.649   1.423  0.3223  0.6854 -0.5020
  169SOL    HW1 1273   8.376   4.651   1.518  2.7765 -0.5026 -2.8740
  169SOL    HW2 1274   8.413   4.734   1.397  2.7389  0.9317 -3.4195
  170SOL     OW 1275   1.338   2.864   0.184  0.4954  0.1367 -0.3968
  170SOL    HW1 1276   1.290   2.922   0.125  1.1609 -2.0575  2.1091
  170SOL    HW2 1277   1.343   2.781   0.136 -0.0978 -0.1184 -1.5131
  171SOL     OW 1278   6.488   0.575   0.932 -0.1050 -0.3816 -0.1264
  171SOL    HW1 1279   6.496   0.519   0.854  1.4207  0.1052 -1.8689
  171SOL    HW2 1280   6.393   0.580   0.947 -0.6215  0.8069 -2.2985
  172SOL     OW 1281   6.069   1.766   2.557  0.3648 -0.4330  0.2849
  172SOL    HW1 1282   6.108   1.682   2.531 -1.8263 -1.6647 -0.1676
  172SOL    HW2 1283   6.025   1.748   2.640 -1.4072  1.5737  3.6428
  173SOL     OW 1284   7.850   4.127   1.391  0.0421  0.1269  0.6378
  173SOL    HW1 1285   7.860   4.191   1.461  0.6578 -0.6000  4.9304
  173SOL    HW2 1286   7.850   4.042   1.436 -0.8238 -2.1440  0.0486
  174SOL     OW 1287   2.835   5.983   4.885 -0.3052 -0.6200 -0.2301
  174SOL    HW1 1288   2.820   5.970   4.792  0.4615 -0.5616 -2.2584
  174SOL    HW2 1289   2.929   5.968   4.897  1.1206  0.7013 -0.4163
  175SOL     OW 1290   7.721   1.232   2.335  0.3289  0.3247  0.0947
  175SOL    HW1 1291   7.732   1.317   2.377  3.0385 -1.1647 -1.8717
  175SOL    HW2 1292   7.644   1.194   2.377  1.7814 -0.4339 -0.4432
  176SOL     OW 1293   4.419   4.606   0.653  0.7167 -0.0345 -0.2479
  176SOL    HW1 1294   4.444   4.665   0.724  0.1901  0.5058 -0.5787
  176SOL    HW2 1295   4.335   4.641   0.622 -0.0147 -0.5222  1.4087
  177SOL     OW 1296   0.297   3.922   4.121 -0.0454  0.6272 -0.5362
  177SOL    HW1 1297   0.334   3.963   4.043 -0.8235  1.4510 -0.7546
  177SOL    HW2 1298   0.266   3.836   4.091 -1.4434 -0.6146  0.7449
  178SOL     OW 1299   6.288   8.212   2.829 -0.2303 -0.7689  0.3790
  178SOL    HW1 1300   6.262   8.304   2.833 -1.5148  3.0901  0.2040
  178SOL    HW2 1301   6.368   8.208   2.881  2.1498  2.9491  0.1357
  179SOL     OW 1302   5.660   8.782   0.258 -0.3759  0.4614  0.4703
  179SOL    HW1 1303   5.748   8.750   0.277 -0.0001 -0.3303  0.5912
  179SOL    HW2 1304   5.671   8.842   0.184  1.4153  0.0154  1.5122
  180SOL     OW 1305   6.408   7.205   0.051  0.5502  0.1483 -0.4009
  180SOL    HW1 1306   6.320   7.219   0.016 -0.2623  0.6404 -5.4395
  180SOL    HW2 1307   6.399   7.131   0.110  0.2295  2.1493 -0.7752
  181SOL     OW 1308   2.004   3.340   4.759 -0.4104 -1.2080 -0.5361
  181SOL    HW1 1309   1.920   3.385   4.751 -1.4377  2.3422 -1.5675
  181SOL    HW2 1310   2.010   3.316   4.851  3.6038 -0.8675 -1.0319
  182SOL     OW 1311   6.215   4.730   2.190 -0.0759 -0.7021 -0.7321
  182SOL    HW1 1312   6.240   4.818   2.218  0.8942  2.2279  0.6068
  182SOL    HW2 1313   6.188   4.686   2.271 -1.8166  0.6626 -0.9888
  183SOL     OW 1314   4.037   1.382   2.802 -0.3359  0.5714 -0.2071
  183SOL    HW1 1315   4.013   1.309   2.859  3.5084  0.9111 -2.0213
  183SOL    HW2 1316   4.122   1.357   2.765  3.0746 -2.1396  0.8517
  184SOL     OW 1317   5.050   2.023   3.297 -0.3615 -0.2653  0.0688
  184SOL    HW1 1318   4.967   2.071   3.296  1.3600 -0.2145 -0.8063
  184SOL    HW2 1319   5.116   2.091   3.305 -0.9020  0.3349 -0.9417
  185SOL     OW 1320   6.040   1.743   3.623  0.1945 -0.3787 -0.1442
  185SOL    HW1 1321   6.102   1.789   3.566 -1.4423  0.1489  0.2589
  185SOL    HW2 1322   6.012   1.667   3.573  0.6209 -2.3048  1.0570
  186SOL     OW 1323   0.608   2.567   1.905  0.2588  0.0701  0.2585
  186SOL    HW1 1324   0.663   2.637   1.940 -0.2116 -0.7379 -3.1318
  186SOL    HW2 1325   0.660   2.487   1.919  2.2672  2.1652  0.7521
  187SOL     OW 1326   1.128   4.058   0.972  0.3016  0.1002  0.3886
  187SOL    HW1 1327   1.159   4.045   0.882 -2.7807  0.5362  2.2606
  187SOL    HW2 1328   1.065   3.987   0.986 -2.1624  0.1013  2.2636
  188SOL     OW 1329   0.040   1.234   4.849 -0.4224  0.3114  0.0810
  188SOL    HW1 1330   0.129   1.204   4.828 -1.8402 -2.4635 -0.1763
  188SOL    HW2 1331  -0.016   1.161   4.824  0.9134  2.4918  2.1763
  189SOL     OW 1332   3.104   7.581   0.379  0.9140 -0.0918  0.7168
  189SOL    HW1 1333   3.172   7.522   0.413  2.4663 -1.5579  1.5899
  189SOL    HW2 1334   3.048   7.599   0.454  0.8249  1.0058 -1.9602
  190SOL     OW 1335   0.492   2.470   4.466 -0.2558  0.3513  0.2448
  190SOL    HW1 1336   0.484   2.377   4.444 -0.6795 -0.4255  0.3884
  190SOL    HW2 1337   0.402   2.498   4.484  0.8070  0.1893 -2.1717
  191SOL     OW 1338   4.844   7.072   2.065  0.0426  0.1436  0.0090
  191SOL    HW1 1339   4.872   7.146   2.119  1.1823  0.3330 -1.3328
  191SOL    HW2 1340   4.856   7.102   1.975  0.5922 -1.5962 -3.8489
  192SOL     OW 1341   8.268   6.054   3.628 -0.0368  0.2163  0.1362
  192SOL    HW1 1342   8.361   6.041   3.647 -1.2811  0.6293  0.6638
  192SOL    HW2 1343   8.261   6.046   3.533 -0.7366  2.4780  0.9878
  193SOL     OW 1344   3.066   8.863   3.058  0.5823  0.0981  0.6057
  193SOL    HW1 1345   3.147   8.815   3.076  1.8433 -1.8330  1.2903
  193SOL    HW2 1346   2.997   8.796   3.062 -0.4456 -0.4284 -3.8240
  194SOL     OW 1347   7.064   5.682   0.710 -0.6164 -0.1123 -0.1671
  194SOL    HW1 1348   7.102   5.595   0.727 -0.1929  0.3680 -2.0798
  194SOL    HW2 1349   7.011   5.669   0.631  3.2646 -2.8072 -0.2280
  195SOL     OW 1350   7.999   0.986   5.006  0.7297 -0.0925 -0.4985
  195SOL    HW1 1351   7.968   1.069   4.969 -2.0159 -2.4781  0.8073
  195SOL    HW2 1352   7.976   0.920   4.940  2.1406 -0.5653  1.0834
  196SOL     OW 1353   8.512   4.917   2.921  0.3416 -0.0447 -0.2262
  196SOL    HW1 1354   8.586   4.976   2.906  3.5973  0.2007  1.8302
  196SOL    HW2 1355   8.498   4.874   2.837 -2.1200 -3.2173  0.8399
  197SOL     OW 1356   8.098   5.415   6.127  0.7238  0.0198 -0.0215
  197SOL    HW1 1357   8.006   5.397   6.146  1.4720  2.1438 -0.9341
  197SOL    HW2 1358   8.145   5.382   6.203 -1.1042  0.7814 -0.2473
  198SOL     OW 1359   4.302   4.363   0.717 -0.0932  0.1474 -0.3799
  198SOL    HW1 1360   4.353   4.434   0.678 -0.4236 -0.7135  1.3125
  198SOL    HW2 1361   4.365   4.293   0.731  3.1280 -0.6959 -1.1027
  199SOL     OW 1362   5.508   5.301   4.814  0.0908  0.2459 -0.4557
  199SOL    HW1 1363   5.472   5.212   4.821  0.0080 -2.3476 -0.1237
  199SOL    HW2 1364   5.450   5.354   4.869 -1.5319  1.4223  2.0720
  200SOL     OW 1365   1.608   5.142   1.317 -0.3434 -0.4531 -0.2844
  200SOL    HW1 1366   1.676   5.137   1.384 -0.9072  0.5740  0.2340
  200SOL    HW2 1367   1.555   5.217   1.342 -0.0105  0.1369 -1.5659
  201SOL     OW 1368   3.515   7.551   1.569 -0.1252 -0.7840 -0.2906
  201SOL    HW1 1369   3.559   7.472   1.539  1.6334 -2.6625  2.4846
  201SOL    HW2 1370   3.453   7.520   1.635  0.8663 -0.3788 -0.3628
  202SOL     OW 1371   6.741   5.783   5.589 -0.6634  0.1854  0.0674
  202SOL    HW1 1372   6.801   5.721   5.630  0.3739  0.1140  3.5266
  202SOL    HW2 1373   6.755   5.865   5.636  2.4461 -0.8282  0.0487
  203SOL     OW 1374   5.238   4.009   6.012 -0.1336  0.9249  0.2097
  203SOL    HW1 1375   5.144   4.020   6.029 -0.1297 -0.4340  1.9567
  203SOL    HW2 1376   5.272   3.967   6.090 -0.9816  0.7383 -2.4113
  204SOL     OW 1377   6.036   6.356   4.738  0.0136  0.4034 -0.1333
  204SOL    HW1 1378   6.129   6.340   4.753  0.8579  0.0376  0.9798
  204SOL    HW2 1379   6.030   6.379   4.645 -1.7100 -2.2652  1.5082
  205SOL     OW 1380   2.579   8.581   2.787 -0.2111  0.4296 -0.1060
  205SOL    HW1 1381   2.661   8.561   2.743 -0.3717 -1.0222 -0.4238
  205SOL    HW2 1382   2.511   8.560   2.722  0.9777  0.7950  2.4409
  206SOL     OW 1383   0.570   4.784   2.740  0.6274  0.1910 -0.4953
  206SOL    HW1 1384   0.579   4.879   2.746  2.1206 -0.0628 -1.4533
  206SOL    HW2 1385   0.475   4.769   2.742 -2.7214  2.7138 -0.7048
  207SOL     OW 1386   5.308   2.517   5.834  0.0877  0.1739  0.0150
  207SOL    HW1 1387   5.312   2.600   5.881 -1.5961  0.3257  1.1967
  207SOL    HW2 1388   5.301   2.451   5.902  0.3035 -1.3956 -2.3585
  208SOL     OW 1389   7.181   2.440   5.317  0.4544 -0.1219 -0.0084
  208SOL    HW1 1390   7.131   2.411   5.394 -1.6382 -0.0371  2.8427
  208SOL    HW2 1391   7.165   2.372   5.252 -1.6256 -1.1043  0.8211
  209SOL     OW 1392   5.326   4.202   1.793 -0.0342 -0.4228 -0.0288
  209SOL    HW1 1393   5.346   4.200   1.699 -3.3221  0.0865 -1.2583
  209SOL    HW2 1394   5.386   4.138   1.832 -2.0423  3.1387 -1.2168
  210SOL     OW 1395   1.549   8.535   5.776  0.3702 -0.2737  0.4665
  210SOL    HW1 1396   1.511   8.476   5.711 -1.9018 -0.4602  0.8244
  210SOL    HW2 1397   1.490   8.529   5.851  0.1826 -2.5300 -2.0448
  211SOL     OW 1398   7.028   3.842   1.985 -0.1853 -0.6015 -0.2566
  211SOL    HW1 1399   7.032   3.764   1.929  0.9127  1.8927 -2.3733
  211SOL    HW2 1400   7.116   3.848   2.023  2.4807  1.1582  0.0067
  212SOL     OW 1401   0.091   7.302   3.613 -0.0650 -0.4151  0.4186
  212SOL    HW1 1402   0.126   7.391   3.605  1.9500 -1.9524  1.7545
  212SOL    HW2 1403   0.007   7.313   3.656 -1.7160 -0.8506  1.4893
  213SOL     OW 1404   5.582   2.095   5.045  0.1098  0.0974 -0.1013
  213SOL    HW1 1405   5.544   2.064   4.963  0.1067  0.2466  0.4441
  213SOL    HW2 1406   5.548   2.035   5.111  0.6671 -0.7138  1.1963
  214SOL     OW 1407   5.753   4.115   1.470  0.6938  0.1839  0.7789
  214SOL    HW1 1408   5.796   4.081   1.392 -1.4992 -0.5709  0.7827
  214SOL    HW2 1409   5.729   4.205   1.447 -3.6405 -2.9520  1.1165
  215SOL     OW 1410   5.016   3.110   1.783 -0.5157  0.0461 -0.0057
  215SOL    HW1 1411   5.097   3.152   1.809  0.4723  0.9631 -1.3137
  215SOL    HW2 1412   4.982   3.163   1.711 -2.8723  1.6882 -3.0496
  216SOL     OW 1413   4.200   1.825   3.108 -1.1979  0.8647  0.1156
  216SOL    HW1 1414   4.149   1.772   3.046 -0.5706 -0.7419 -1.3389
  216SOL    HW2 1415   4.148   1.822   3.189 -0.9583  2.2785  0.5054
  217SOL     OW 1416   3.908   7.251   2.121 -0.3771  0.3803  0.1236
  217SOL    HW1 1417   3.934   7.233   2.031 -1.1220  0.4329  0.2881
  217SOL    HW2 1418   3.865   7.336   2.117  1.4307  1.6704  0.7983
  218SOL     OW 1419   4.944   6.423   3.014  0.2737 -0.4113 -0.3972
  218SOL    HW1 1420   5.026   6.409   3.061 -0.8184  1.1925  0.8181
  218SOL    HW2 1421   4.897   6.340   3.022  1.1432 -0.6906  0.9714
  219SOL     OW 1422   7.765   0.440   3.777  0.0781  0.6975  0.3886
  219SOL    HW1 1423   7.837   0.397   3.823  0.2236  3.7526  0.0466
  219SOL    HW2 1424   7.801   0.525   3.752  1.2549 -0.0603 -0.0299
  220SOL     OW 1425   6.286   3.943   0.944 -0.1890  0.7720  0.6666
  220SOL    HW1 1426   6.309   4.021   0.993  0.4299  0.0874 -2.9478
  220SOL    HW2 1427   6.268   3.877   1.011  0.8835 -1.2559 -0.1199
  221SOL     OW 1428   7.796   8.243   5.353 -0.0030 -0.2622 -0.0503
  221SOL    HW1 1429   7.891   8.240   5.355  1.8879 -2.2173  2.0978
  221SOL    HW2 1430   7.768   8.184   5.423  0.7648  0.4024 -0.1782
  222SOL     OW 1431   7.583   2.564   1.084 -0.3717 -0.7243  0.4889
  222SOL    HW1 1432   7.530   2.638   1.053  0.4469  1.6526 -1.8741
  222SOL    HW2 1433   7.524   2.515   1.141 -0.6288  1.4880 -1.3805
  223SOL     OW 1434   0.123   2.965   4.840 -0.2516 -0.1614 -0.4389
  223SOL    HW1 1435   0.145   2.873   4.850 -1.4878 -0.4077 -1.0874
  223SOL    HW2 1436   0.141   3.004   4.926  2.3858 -0.8467  1.7729
  224SOL     OW 1437   8.653   4.435   0.839  0.2100  0.8731 -0.0337
  224SOL    HW1 1438   8.586   4.459   0.902  2.4956  0.4231  2.1351
  224SOL    HW2 1439   8.612   4.369   0.784  1.3953  0.5565 -0.4533
  225SOL     OW 1440   0.623   1.582   0.292  0.8966  0.8907 -0.0959
  225SOL    HW1 1441   0.570   1.521   0.344 -2.0186 -2.4265  0.6705
  225SOL    HW2 1442   0.710   1.542   0.290 -0.1465  2.5107  0.7327
  226SOL     OW 1443   6.114   3.970   6.053  0.2053 -0.1816 -0.9659
  226SOL    HW1 1444   6.068   3.900   6.006 -0.1871  1.1685 -2.1665
  226SOL    HW2 1445   6.106   3.946   6.145  0.5306 -0.2629  0.6663
  227SOL     OW 1446   2.431   6.171   0.836  0.6686 -0.6191  0.7273
  227SOL    HW1 1447   2.446   6.094   0.781 -2.5856  0.2814  0.5079
  227SOL    HW2 1448   2.453   6.245   0.779  1.8558  3.9381 -0.0260
  228SOL     OW 1449   3.470   8.280   0.907  0.5690 -0.3159  0.2693
  228SOL    HW1 1450   3.442   8.189   0.918 -0.4245  0.2335  0.7089
  228SOL    HW2 1451   3.565   8.277   0.919  1.9528 -0.4020  1.2574
  229SOL     OW 1452   2.188   0.918   1.966  0.6020  0.4261 -0.7424
  229SOL    HW1 1453   2.107   0.969   1.973  0.7585 -3.3765  0.9888
  229SOL    HW2 1454   2.223   0.941   1.880  1.9140  0.1418  2.0692
  230SOL     OW 1455   4.318   6.448   2.286  0.2614  0.3835  0.4961
  230SOL    HW1 1456   4.286   6.520   2.231  0.3198  2.9045 -0.8406
  230SOL    HW2 1457   4.411   6.468   2.299  0.5756  1.3827 -2.1343
  231SOL     OW 1458   2.604   6.390   3.751 -0.1638  0.6980 -0.8635
  231SOL    HW1 1459   2.577   6.471   3.793  0.4449  1.0945  0.3779
  231SOL    HW2 1460   2.526   6.361   3.704 -1.5714  2.0907 -1.3565
  232SOL     OW 1461   1.518   8.004   3.269 -0.2833 -0.2173  0.9675
  232SOL    HW1 1462   1.566   7.927   3.237 -0.1096  2.8626 -3.6188
  232SOL    HW2 1463   1.582   8.052   3.321  0.8211 -0.1728 -0.1596
  233SOL     OW 1464   0.670   5.023   6.181 -0.1598 -0.1323 -0.1150
  233SOL    HW1 1465   0.585   5.067   6.186 -3.2803 -1.8822 -1.7848
  233SOL    HW2 1466   0.705   5.049   6.095  0.9911 -0.3291 -0.2767
  234SOL     OW 1467   0.885   2.557   4.340  0.1301  0.1337 -0.2281
  234SOL    HW1 1468   0.833   2.556   4.260 -0.3573 -3.2907  0.9283
  234SOL    HW2 1469   0.934   2.639   4.336 -1.7300 -0.7675 -0.1921
  235SOL     OW 1470   0.758   8.393   4.775 -0.2166 -0.3705  0.2865
  235SOL    HW1 1471   0.710   8.318   4.740 -1.6739 -0.8535  3.1111
  235SOL    HW2 1472   0.749   8.461   4.709  1.9014 -1.4723  0.8894
  236SOL     OW 1473   4.482   7.017   3.642  0.2682  0.0972  0.8905
  236SOL    HW1 1474   4.464   7.110   3.629 -1.1514  1.3551 -1.0661
  236SOL    HW2 1475   4.541   6.994   3.570  0.1155  0.1348  0.0179
  237SOL     OW 1476   8.630   0.420   0.504 -0.3065 -0.4570  0.4143
  237SOL    HW1 1477   8.645   0.467   0.422 -2.1628 -0.6020 -0.2074
  237SOL    HW2 1478   8.668   0.475   0.571 -1.3566 -0.4680  2.1872
  238SOL     OW 1479   1.913   3.286   5.402  0.1603 -0.4957  0.5279
  238SOL    HW1 1480   1.832   3.303   5.354 -1.2044  0.4187 -2.0562
  238SOL    HW2 1481   1.901   3.329   5.486  0.8587  0.5347  1.9599
  239SOL     OW 1482   7.660   5.532   0.886  0.2452 -0.3170  0.0361
  239SOL    HW1 1483   7.685   5.486   0.805 -3.0902  1.3937  2.4078
  239SOL    HW2 1484   7.592   5.477   0.925 -1.1610 -0.0139  1.0488
  240SOL     OW 1485   0.056   2.848   0.230 -0.0983  0.2639  0.1399
  240SOL    HW1 1486   0.062   2.886   0.142 -0.6147 -1.4235 -1.4746
  240SOL    HW2 1487   0.015   2.917   0.283  0.7063  0.0560  1.0260
  241SOL     OW 1488   3.889   8.576   6.155  0.2561 -0.5857  0.8224
  241SOL    HW1 1489   3.837   8.636   6.208 -2.0176 -0.9428 -2.6346
  241SOL    HW2 1490   3.880   8.491   6.198 -0.2916 -2.0525  1.5492
  242SOL     OW 1491   4.875   7.040   1.754  0.2031 -0.3723 -0.7811
  242SOL    HW1 1492   4.947   7.081   1.707  2.8720 -0.1451 -0.6112
  242SOL    HW2 1493   4.917   6.990   1.823 -2.9218 -0.6523  0.5042
  243SOL     OW 1494   6.503   8.671   4.446  0.2821 -0.2456  0.0608
  243SOL    HW1 1495   6.563   8.722   4.392  0.6806 -1.2670  0.4181
  243SOL    HW2 1496   6.417   8.705   4.425 -1.8629 -2.2869  2.3438
  244SOL     OW 1497   3.581   8.053   4.165  0.3088  0.1120 -0.2945
  244SOL    HW1 1498   3.532   7.970   4.160 -0.0379 -3.2558  0.0786
  244SOL    HW2 1499   3.596   8.066   4.258 -2.3010  0.8270 -0.1311
  245SOL     OW 1500   1.565   4.854   4.021  0.6064 -0.7254 -0.1448
  245SOL    HW1 1501   1.638   4.884   3.966 -0.6318  0.8784  0.5412
  245SOL    HW2 1502   1.494   4.915   4.002 -1.3079  0.4258 -1.9651
  246SOL     OW 1503   2.328   5.701   4.613  0.2201 -0.7594  0.4106
  246SOL    HW1 1504   2.371   5.685   4.529 -0.7197 -0.5992 -0.1970
  246SOL    HW2 1505   2.384   5.766   4.656 -1.8192 -0.6936  0.2192
  247SOL     OW 1506   6.088   2.467   0.213  0.3072  0.6204 -0.5021
  247SOL    HW1 1507   6.139   2.543   0.241  1.0551 -0.5702 -1.8052
  247SOL    HW2 1508   6.061   2.425   0.294 -2.1201 -0.2886 -1.1853
  248SOL     OW 1509   5.688   2.656   2.568  0.0645  0.0968  0.4290
  248SOL    HW1 1510   5.656   2.608   2.491  1.5759  1.0655 -1.6703
  248SOL    HW2 1511   5.609   2.683   2.614 -0.3909 -1.3476 -1.4064
  249SOL     OW 1512   8.354   3.254   2.181 -0.9191  0.3623 -0.1192
  249SOL    HW1 1513   8.407   3.259   2.261 -1.8716 -0.7996  2.5881
  249SOL    HW2 1514   8.267   3.284   2.208  1.3612 -2.2746 -0.9385
  250SOL     OW 1515   4.240   6.828   5.344  0.2967 -0.2659  0.0644
  250SOL    HW1 1516   4.213   6.762   5.408  4.2160 -1.6120  0.8339
  250SOL    HW2 1517   4.209   6.911   5.380 -0.2573  0.7856 -2.0836
  251SOL     OW 1518   0.914   3.654   2.642 -1.0381  0.0620  0.0819
  251SOL    HW1 1519   1.004   3.675   2.619  2.9338  1.6445 -0.0966
  251SOL    HW2 1520   0.920   3.574   2.695  1.4764  0.1365 -0.0987
  252SOL     OW 1521   5.044   1.973   4.290 -0.2195  0.3541 -0.1681
  252SOL    HW1 1522   5.036   1.942   4.380 -0.4987 -1.2447 -0.3756
  252SOL    HW2 1523   5.123   2.026   4.290  1.3245  0.3294 -1.2716
  253SOL     OW 1524   6.729   2.935   0.149  0.0611 -0.4468 -0.3071
  253SOL    HW1 1525   6.705   2.961   0.238 -0.1758  1.2208 -0.3966
  253SOL    HW2 1526   6.722   3.015   0.098 -2.0027 -0.1965  1.8080
  254SOL     OW 1527   0.921   7.928   3.293 -0.2112  0.3156 -0.0665
  254SOL    HW1 1528   0.899   7.839   3.319 -2.1912  0.3335  3.0517
  254SOL    HW2 1529   0.962   7.967   3.370  1.7429 -1.3718 -0.8464
  255SOL     OW 1530   7.914   5.934   1.472  0.4495  0.5835  0.1578
  255SOL    HW1 1531   7.867   5.994   1.414 -0.6658 -1.5966 -0.3499
  255SOL    HW2 1532   7.997   5.918   1.428 -1.3864 -2.5225  1.6434
  256SOL     OW 1533   1.469   0.361   4.155  0.3236 -0.2500  0.5065
  256SOL    HW1 1534   1.469   0.331   4.064 -0.2330 -2.1320 -0.5257
  256SOL    HW2 1535   1.378   0.352   4.183  1.9478  1.7102  1.8870
  257SOL     OW 1536   8.037   1.840   5.917 -0.2395 -0.3420  0.0380
  257SOL    HW1 1537   8.036   1.879   6.004 -3.7800  2.9384 -1.3781
  257SOL    HW2 1538   7.975   1.893   5.867 -0.4840 -2.5963 -2.0035
  258SOL     OW 1539   4.620   8.731   1.781  0.3560 -0.2685  0.2685
  258SOL    HW1 1540   4.577   8.815   1.794  0.6841 -0.8159  0.4002
  258SOL    HW2 1541   4.573   8.671   1.839  1.8689  0.2142  0.3196
  259SOL     OW 1542   6.085   8.704   0.797  0.3418 -0.1997 -0.2129
  259SOL    HW1 1543   6.140   8.626   0.785  3.2155  0.5179 -0.1057
  259SOL    HW2 1544   6.140   8.777   0.769  1.1284  4.2557  0.1113
  260SOL     OW 1545   8.610   0.339   1.866  0.1387  0.0845  0.0326
  260SOL    HW1 1546   8.649   0.426   1.854  2.5038  0.7074  0.7926
  260SOL    HW2 1547   8.534   0.338   1.808 -2.7190  1.3320  2.9164
  261SOL     OW 1548   3.451   1.773   5.554  0.0810 -0.2562 -0.1901
  261SOL    HW1 1549   3.477   1.681   5.565 -1.7876  0.0565 -2.0857
  261SOL    HW2 1550   3.520   1.811   5.499  2.1821 -2.0221 -1.2832
  262SOL     OW 1551   0.511   0.376   2.056 -0.0659  0.4819 -0.2976
  262SOL    HW1 1552   0.591   0.331   2.085 -1.0502 -1.7566 -1.5645
  262SOL    HW2 1553   0.447   0.306   2.046 -0.3168 -0.4354 -0.9633
  263SOL     OW 1554   7.212   5.461   5.710  1.0035  0.2761  0.3334
  263SOL    HW1 1555   7.141   5.398   5.701 -0.9946 -1.1767  0.5995
  263SOL    HW2 1556   7.187   5.533   5.652  1.3368 -2.1055  1.3189
  264SOL     OW 1557   1.569   8.626   2.069 -0.2335  0.1826  0.2285
  264SOL    HW1 1558   1.625   8.693   2.108  2.0149  0.9203  0.7669
  264SOL    HW2 1559   1.628   8.575   2.013  0.7672  1.3367  0.7207
  265SOL     OW 1560   4.345   3.198   5.350  0.3638 -0.1549 -0.5591
  265SOL    HW1 1561   4.306   3.236   5.272  0.6766 -0.3498  0.2075
  265SOL    HW2 1562   4.298   3.116   5.363 -0.7568  0.3608 -1.0321
  266SOL     OW 1563   1.843   1.866   2.524  0.5373  0.1280  0.0384
  266SOL    HW1 1564   1.812   1.924   2.453 -0.1865  0.9897 -0.9719
  266SOL    HW2 1565   1.794   1.895   2.601  0.3479  0.0765 -1.2547
  267SOL     OW 1566   6.845   0.844   1.771  0.3008  0.5612 -0.3240
  267SOL    HW1 1567   6.916   0.807   1.824  3.1337 -2.8568 -3.2375
  267SOL    HW2 1568   6.767   0.797   1.800  1.7546 -3.0585  0.3422
  268SOL     OW 1569   6.503   8.579   4.695 -0.2509 -0.7743  0.3360
  268SOL    HW1 1570   6.409   8.563   4.708 -1.8552 -1.4504 -0.1258
  268SOL    HW2 1571   6.510   8.606   4.603  1.0464 -0.8660  1.1584
  269SOL     OW 1572   8.816   0.863   1.955 -0.5945  0.1050  0.1852
  269SOL    HW1 1573   8.887   0.864   1.891 -0.5857 -0.1264  0.5538
  269SOL    HW2 1574   8.783   0.773   1.954  1.8505  0.9413  2.0597
  270SOL     OW 1575   5.622   2.891   5.490 -0.4843  0.6015 -0.4131
  270SOL    HW1 1576   5.624   2.972   5.541 -0.0504 -0.0787 -0.8175
  270SOL    HW2 1577   5.707   2.851   5.505 -2.0631 -1.3470 -0.4145
  271SOL     OW 1578   0.775   8.091   2.763  0.0910 -0.2123  0.1141
  271SOL    HW1 1579   0.821   8.174   2.774 -2.4643 -0.6568 -0.4953
  271SOL    HW2 1580   0.814   8.033   2.828 -2.0275  3.5574 -0.0201
  272SOL     OW 1581   7.968   2.478   2.222 -0.0185 -0.4888 -0.0446
  272SOL    HW1 1582   8.046   2.508   2.268  0.9405 -0.6832 -1.9543
  272SOL    HW2 1583   7.948   2.393   2.261  0.4570  0.1336 -1.0264
  273SOL     OW 1584   7.660   0.280   1.765 -0.3873  1.0643 -0.2307
  273SOL    HW1 1585   7.622   0.237   1.688  1.2607  0.4173  0.6010
  273SOL    HW2 1586   7.699   0.360   1.730  1.5143 -0.9141 -0.4806
  274SOL     OW 1587   0.301   5.596   5.100 -0.5759 -0.2288 -0.1788
  274SOL    HW1 1588   0.255   5.568   5.020  2.1175 -1.3446 -0.1032
  274SOL    HW2 1589   0.297   5.520   5.157 -0.4403  1.5834  1.7083
  275SOL     OW 1590   3.877   2.583   2.255  0.1642 -0.2795 -0.1644
  275SOL    HW1 1591   3.837   2.585   2.168 -1.2995  1.1635 -1.7336
  275SOL    HW2 1592   3.818   2.530   2.308  2.6602  0.5360 -3.7076
  276SOL     OW 1593   1.759   8.014   3.420  0.0434 -0.4839 -0.3435
  276SOL    HW1 1594   1.833   7.960   3.391  1.8263  1.3184  0.0740
  276SOL    HW2 1595   1.777   8.101   3.383  0.3466  0.7306  3.6155
  277SOL     OW 1596   2.885   4.066   5.954 -0.0307  0.3451  0.6222
  277SOL    HW1 1597   2.904   3.980   5.918 -4.0481 -0.5108  2.5533
  277SOL    HW2 1598   2.794   4.083   5.929 -0.9573  0.1848 -0.7605
  278SOL     OW 1599   5.957   0.285   1.035  0.3093 -0.0955  0.5307
  278SOL    HW1 1600   5.882   0.237   1.071 -4.2215 -2.1281 -1.1719
  278SOL    HW2 1601   5.950   0.271   0.940  2.1134 -0.2296 -1.2901
  279SOL     OW 1602   3.005   0.449   0.594  0.2613  0.1860  0.7654
  279SOL    HW1 1603   2.999   0.361   0.633  0.4869 -1.4284 -3.0274
  279SOL    HW2 1604   3.066   0.496   0.650  0.3424  0.7900  0.4347
  280SOL     OW 1605   7.853   1.475   4.782  0.0488  0.2868  0.3100
  280SOL    HW1 1606   7.892   1.484   4.695  0.9561 -0.4166  0.3763
  280SOL    HW2 1607   7.823   1.563   4.804 -1.0445  2.5594  0.4262
  281SOL     OW 1608   0.219   1.863   5.159  0.1749 -0.3178 -0.2011
  281SOL    HW1 1609   0.298   1.916   5.149 -1.5560 -0.7057  0.9266
  281SOL    HW2 1610   0.215   1.811   5.078  1.1654 -0.8548  0.2344
  282SOL     OW 1611   3.374   1.700   0.435  0.0184 -0.0493 -0.2581
  282SOL    HW1 1612   3.392   1.674   0.345  0.4558  0.6435 -0.6183
  282SOL    HW2 1613   3.279   1.693   0.443 -3.6848 -0.7779 -2.5635
  283SOL     OW 1614   2.322   3.957   5.455  0.2578  0.4945 -0.1659
  283SOL    HW1 1615   2.324   4.036   5.507 -0.7872  0.9458  0.0253
  283SOL    HW2 1616   2.372   3.893   5.505  0.9624  1.4417  1.2310
  284SOL     OW 1617   0.676   3.709   2.519  0.2305  0.2132  0.2380
  284SOL    HW1 1618   0.764   3.685   2.548  0.4122  0.5024  1.7803
  284SOL    HW2 1619   0.638   3.628   2.486 -0.2214  1.2215 -0.8846
  285SOL     OW 1620   6.599   6.141   4.142 -0.0108 -0.4374 -0.1036
  285SOL    HW1 1621   6.522   6.092   4.112  0.0956 -2.0150  0.4393
  285SOL    HW2 1622   6.670   6.111   4.086 -1.4064 -2.2330  1.4011
  286SOL     OW 1623   1.150   0.367   0.891 -0.3284 -0.4916  0.7932
  286SOL    HW1 1624   1.118   0.445   0.935  2.4558 -3.1477  0.5639
  286SOL    HW2 1625   1.145   0.388   0.798  1.0309 -2.6521  1.8747
  287SOL     OW 1626   5.053   6.168   3.680 -0.0715  0.6318 -0.3381
  287SOL    HW1 1627   4.985   6.100   3.689 -0.0235  0.9538 -0.3683
  287SOL    HW2 1628   5.071   6.171   3.586 -0.6276 -0.6001 -1.3733
  288SOL     OW 1629   2.960   4.645   2.345 -0.1718  0.0975 -0.1226
  288SOL    HW1 1630   2.970   4.551   2.358  1.5670  0.0988 -1.5135
  288SOL    HW2 1631   2.996   4.661   2.258  0.1259 -3.0379 -1.3016
  289SOL     OW 1632   2.513   0.802   4.867 -0.1870  0.5863 -0.0025
  289SOL    HW1 1633   2.501   0.843   4.953  1.1512 -2.8199  0.9911
  289SOL    HW2 1634   2.607   0.781   4.864 -0.0834  1.9589  1.3335
  290SOL     OW 1635   8.677   1.893   4.035  0.2611 -0.3884 -1.1035
  290SOL    HW1 1636   8.599   1.855   3.994  2.1276  1.9642  0.4777
  290SOL    HW2 1637   8.750   1.859   3.983 -0.3259  1.6491 -0.4298
  291SOL     OW 1638   5.067   7.450   2.232 -0.1670 -0.1705 -0.3799
  291SOL    HW1 1639   5.125   7.478   2.161  1.2204  1.3889 -0.4968
  291SOL    HW2 1640   5.126   7.428   2.304 -1.5280  2.3947  2.5609
  292SOL     OW 1641   6.591   3.862   0.995 -0.3843  0.1497 -0.3854
  292SOL    HW1 1642   6.652   3.862   0.922  0.3103 -0.9854  2.2445
  292SOL    HW2 1643   6.505   3.875   0.955  0.2629 -0.5658 -0.2579
  293SOL     OW 1644   1.981   6.711   5.482 -0.3130 -0.7285  0.6470
  293SOL    HW1 1645   1.901   6.756   5.510 -4.2665 -0.4623  0.2715
  293SOL    HW2 1646   2.049   6.779   5.488  1.6456 -0.2046  0.5417
  294SOL     OW 1647   2.265   6.160   5.913  0.1599  0.3964  0.8819
  294SOL    HW1 1648   2.207   6.092   5.879 -1.6275 -0.7817  2.0114
  294SOL    HW2 1649   2.278   6.220   5.840 -1.4173 -0.0464 -2.2545
  295SOL     OW 1650   1.774   4.569   3.066  0.8963 -0.1572 -0.4648
  295SOL    HW1 1651   1.696   4.617   3.095  0.9486 -0.9188  1.2947
  295SOL    HW2 1652   1.805   4.523   3.144 -0.8233 -0.3030  1.4959
  296SOL     OW 1653   5.615   8.324   5.826  0.3791  0.0078 -0.4131
  296SOL    HW1 1654   5.653   8.386   5.764 -4.6136 -0.3474  0.4248
  296SOL    HW2 1655   5.649   8.239   5.800 -1.4755 -2.8727 -1.7137
  297SOL     OW 1656   3.779   1.554   2.823  0.3057 -0.1269  0.5318
  297SOL    HW1 1657   3.831   1.584   2.748  0.9248  1.3459  1.7999
  297SOL    HW2 1658   3.835   1.491   2.868 -0.3529 -0.0546 -1.3388
  298SOL     OW 1659   1.222   5.142   4.170 -0.1116  0.0950 -0.3259
  298SOL    HW1 1660   1.285   5.209   4.194  1.5225  0.7555  0.5826
  298SOL    HW2 1661   1.163   5.185   4.108  4.0983 -1.0047 -2.1238
  299SOL     OW 1662   2.967   4.725   4.759  0.4527  0.0127  0.3117
  299SOL    HW1 1663   2.900   4.793   4.754 -2.6016 -2.9412 -0.5247
  299SOL    HW2 1664   2.997   4.714   4.669  2.7049 -1.6236  0.3609
  300SOL     OW 1665   7.993   1.105   0.784  0.4500 -0.3343 -0.6572
  300SOL    HW1 1666   8.009   1.142   0.697  0.7320 -0.5344 -0.4621
  300SOL    HW2 1667   7.911   1.145   0.812 -0.7786  0.4008  0.8625
  301SOL     OW 1668   6.038   5.076   4.632 -0.4447 -0.3826  0.2850
  301SOL    HW1 1669   5.952   5.048   4.662 -0.4845 -0.1189 -0.9145
  301SOL    HW2 1670   6.036   5.171   4.636 -0.6260  0.5724  1.5800
  302SOL     OW 1671   5.679   7.546   4.930 -0.3935  0.1958  0.0078
  302SOL    HW1 1672   5.583   7.548   4.940  1.7396 -1.0130  0.2376
  302SOL    HW2 1673   5.711   7.529   5.019 -0.2595  0.9488  1.0180
  303SOL     OW 1674   7.094   2.734   5.552  0.5245  0.1765  0.2653
  303SOL    HW1 1675   7.080   2.643   5.581 -0.8961  1.9875 -1.9999
  303SOL    HW2 1676   7.041   2.742   5.473 -1.3495  1.0791 -0.2760
  304SOL     OW 1677   7.702   8.191   3.035 -0.2166 -0.2034 -0.0831
  304SOL    HW1 1678   7.739   8.248   3.102  0.5022 -1.0554  0.5420
  304SOL    HW2 1679   7.773   8.130   3.015 -0.9392  1.0629 -2.1822
  305SOL     OW 1680   8.062   8.312   5.417 -0.3583 -0.2821  0.4247
  305SOL    HW1 1681   8.036   8.307   5.509  0.6816  0.0781 -1.0913
  305SOL    HW2 1682   8.074   8.221   5.391 -3.3207 -3.2993  0.9967
  306SOL     OW 1683   1.258   7.641   0.662  0.2637 -0.2192 -0.2297
  306SOL    HW1 1684   1.292   7.552   0.668 -1.9577 -2.4364 -2.5381
  306SOL    HW2 1685   1.164   7.631   0.644 -0.8486 -1.9547  3.0068
  307SOL     OW 1686   0.017   3.457   0.374  0.0902 -0.1610 -0.4292
  307SOL    HW1 1687   0.013   3.415   0.459  1.1458 -1.1841  1.2200
  307SOL    HW2 1688   0.077   3.531   0.387 -0.8247  1.6742  0.8905
  308SOL     OW 1689   5.129   1.668   1.525  0.1769  0.8326  0.1800
  308SOL    HW1 1690   5.221   1.659   1.500  1.9579  1.8262 -0.2916
  308SOL    HW2 1691   5.131   1.664   1.621  3.1522  0.4532 -1.9725
  309SOL     OW 1692   1.862   8.244   1.995 -0.0459 -0.4446  0.4129
  309SOL    HW1 1693   1.783   8.260   2.046 -1.2893 -0.7300 -1.0528
  309SOL    HW2 1694   1.840   8.171   1.938  0.1591 -0.3710 -0.4519
  310SOL     OW 1695   3.437   6.290   5.735  0.1090 -0.7975  0.0267
  310SOL    HW1 1696   3.452   6.276   5.828  0.4619 -0.8073  1.5783
  310SOL    HW2 1697   3.358   6.239   5.716  0.9893  0.9196 -0.6214
  311SOL     OW 1698   1.849   2.725   4.970  0.2182 -0.2133 -0.2080
  311SOL    HW1 1699   1.814   2.710   5.058 -0.5557 -0.7843 -0.2668
  311SOL    HW2 1700   1.909   2.799   4.980 -1.3050 -0.5497  2.4618
  312SOL     OW 1701   6.246   6.270   2.911  0.5998  0.3424  0.0474
  312SOL    HW1 1702   6.299   6.218   2.850 -0.4122  2.1849  0.6443
  312SOL    HW2 1703   6.287   6.357   2.910 -2.4682  0.4481  1.9177
  313SOL     OW 1704   0.104   6.912   2.308  0.2620  0.4112  0.1181
  313SOL    HW1 1705   0.160   6.869   2.371 -5.0927 -0.6189  0.5823
  313SOL    HW2 1706   0.069   6.841   2.253 -1.6601  1.7548 -1.3827
  314SOL     OW 1707   5.100   7.075   5.658 -0.4917 -0.3052 -0.0082
  314SOL    HW1 1708   5.020   7.126   5.674 -2.7243 -1.0869  1.3759
  314SOL    HW2 1709   5.168   7.142   5.647 -3.4433  3.0274 -0.3110
  315SOL     OW 1710   4.019   7.063   3.875 -0.1588 -0.0785 -0.4520
  315SOL    HW1 1711   4.069   7.138   3.907 -0.4225  0.6416  2.4588
  315SOL    HW2 1712   4.068   7.031   3.799  2.3462  3.6567  0.4751
  316SOL     OW 1713   5.338   2.952   4.925  0.5601 -0.5765 -0.1313
  316SOL    HW1 1714   5.345   3.044   4.898  4.2888  2.3046 -1.4034
  316SOL    HW2 1715   5.282   2.955   5.003 -2.1003  2.6345 -0.1730
  317SOL     OW 1716   1.900   8.857   3.493 -0.4131  0.7158 -0.0712
  317SOL    HW1 1717   1.937   8.805   3.422  0.6250  3.1081  2.4160
  317SOL    HW2 1718   1.807   8.835   3.492 -0.6031 -0.4028  2.0583
  318SOL     OW 1719   8.448   0.048   6.139  0.1603 -0.0845  0.0615
  318SOL    HW1 1720   8.526   0.038   6.194 -0.2720 -0.9600 -0.2200
  318SOL    HW2 1721   8.375   0.046   6.201 -1.3023 -1.0861 -1.6390
  319SOL     OW 1722   6.193   6.381   6.103 -0.2821 -0.6491 -0.1866
  319SOL    HW1 1723   6.114   6.389   6.156 -0.9334 -0.2096  0.5018
  319SOL    HW2 1724   6.204   6.468   6.063  0.9703 -1.8985 -1.8800
  320SOL     OW 1725   7.364   1.745   5.006 -0.0336  0.7681 -0.8248
  320SOL    HW1 1726   7.330   1.660   4.977 -1.9476  1.1696  1.1433
  320SOL    HW2 1727   7.320   1.760   5.090 -0.5673  1.6141 -0.8064
  321SOL     OW 1728   7.974   6.023   5.166  0.0820  0.5077 -0.5702
  321SOL    HW1 1729   8.039   5.971   5.213 -1.7069  1.7501  1.0608
  321SOL    HW2 1730   8.023   6.064   5.095  0.1449 -0.4113 -2.2731
  322SOL     OW 1731   1.179   0.823   1.594  0.4542 -0.2160  0.2115
  322SOL    HW1 1732   1.186   0.898   1.654  2.6802 -1.1386 -0.1051
  322SOL    HW2 1733   1.238   0.758   1.631 -0.6345  2.5660  0.0492
  323SOL     OW 1734   4.803   7.647   3.645  0.1800  0.2747 -0.1314
  323SOL    HW1 1735   4.865   7.604   3.587  1.9492 -2.2416 -1.9560
  323SOL    HW2 1736   4.853   7.667   3.725  2.1058  0.1447  0.9193
  324SOL     OW 1737   6.717   1.110   1.830 -0.1085  0.0329  0.9881
  324SOL    HW1 1738   6.760   1.152   1.905  3.2865  0.1929  0.9380
  324SOL    HW2 1739   6.763   1.027   1.820  0.2255  1.4621  0.2653
  325SOL     OW 1740   1.773   6.267   3.354  0.2502  0.4915 -0.2275
  325SOL    HW1 1741   1.861   6.234   3.338  1.5121 -0.4711 -0.9962
  325SOL    HW2 1742   1.761   6.259   3.449 -1.1958 -0.7493 -1.3906
  326SOL     OW 1743   5.572   6.966   2.428 -0.1409 -0.6891 -0.3099
  326SOL    HW1 1744   5.589   6.872   2.422 -2.0370 -2.1992 -3.0896
  326SOL    HW2 1745   5.507   6.984   2.360 -1.7044  1.7193 -2.2336
  327SOL     OW 1746   3.602   3.543   0.958 -0.7305 -0.1789  0.0446
  327SOL    HW1 1747   3.540   3.549   1.031  4.8112 -2.1669  1.6938
  327SOL    HW2 1748   3.547   3.548   0.880  0.5268 -0.4129 -1.4447
  328SOL     OW 1749   7.697   0.076   4.611  0.2037 -0.1298  0.5246
  328SOL    HW1 1750   7.754   0.152   4.617 -2.0479  0.6308  0.5975
  328SOL    HW2 1751   7.610   0.113   4.597 -1.8962 -0.4067  0.6260
  329SOL     OW 1752   2.449   5.655   3.301 -0.5045  0.0752 -0.4662
  329SOL    HW1 1753   2.431   5.614   3.385  2.5466  1.0590 -0.3281
  329SOL    HW2 1754   2.539   5.686   3.308 -1.3183 -2.1340 -2.5935
  330SOL     OW 1755   0.332   1.491   4.833  0.5698 -0.1441  0.3638
  330SOL    HW1 1756   0.299   1.407   4.802 -2.1665  2.3238 -0.2678
  330SOL    HW2 1757   0.417   1.501   4.790 -1.0881 -1.1872  0.2821
  331SOL     OW 1758   6.965   2.272   3.574  0.1968  0.5803 -0.0747
  331SOL    HW1 1759   6.965   2.252   3.481 -1.4049 -2.8973  0.5414
  331SOL    HW2 1760   6.969   2.368   3.578 -0.7235 -0.0991 -3.3175
  332SOL     OW 1761   5.935   8.664   1.590 -0.3032 -0.1880  0.7006
  332SOL    HW1 1762   5.959   8.653   1.498  0.9899 -2.4607 -0.3292
  332SOL    HW2 1763   5.844   8.695   1.588 -1.2100  0.6721  3.9930
  333SOL     OW 1764   6.588   7.739   5.721 -0.3504  0.0322  0.0614
  333SOL    HW1 1765   6.536   7.661   5.739  0.7556 -0.4192 -2.5995
  333SOL    HW2 1766   6.533   7.791   5.663  1.9491 -1.2352 -0.6628
  334SOL     OW 1767   8.263   0.865   5.340 -0.1115 -0.0651  0.1243
  334SOL    HW1 1768   8.253   0.781   5.384  1.5557  1.3459  3.4098
  334SOL    HW2 1769   8.282   0.842   5.249 -0.5884  1.4968 -1.2456
  335SOL     OW 1770   4.614   5.262   4.263 -0.1549  0.9114 -0.3233
  335SOL    HW1 1771   4.680   5.240   4.328  1.8515 -1.1649 -0.2478
  335SOL    HW2 1772   4.610   5.358   4.264  0.3714  0.8176  1.1757
  336SOL     OW 1773   4.563   8.333   0.403  0.1533 -0.3018  0.5150
  336SOL    HW1 1774   4.574   8.246   0.440  0.0519 -2.0818 -1.0654
  336SOL    HW2 1775   4.646   8.352   0.360 -1.0766 -0.3663  2.1692
  337SOL     OW 1776   8.477   3.200   3.625 -0.6267  1.3754 -0.0707
  337SOL    HW1 1777   8.572   3.195   3.621 -4.9527  1.1465 -0.8302
  337SOL    HW2 1778   8.458   3.294   3.622 -1.6562  1.8110 -0.8815
  338SOL     OW 1779   3.751   1.671   0.178  0.0092 -0.2690  0.5878
  338SOL    HW1 1780   3.829   1.618   0.194  0.0630 -1.1310 -0.6209
  338SOL    HW2 1781   3.778   1.733   0.110 -0.0366  2.1406 -3.3623
  339SOL     OW 1782   2.985   2.544   5.482 -0.0553 -0.5002 -0.8503
  339SOL    HW1 1783   3.063   2.590   5.452  1.2998 -0.3299 -3.5742
  339SOL    HW2 1784   3.013   2.454   5.495 -1.1851 -1.8924 -1.0147
  340SOL     OW 1785   2.856   5.267   6.091  0.1054  0.3264 -0.6688
  340SOL    HW1 1786   2.878   5.211   6.166 -0.3351  1.3190  0.6271
  340SOL    HW2 1787   2.891   5.352   6.114  1.1002  1.0637 -0.0305
  341SOL     OW 1788   2.872   5.358   4.657  0.5185  0.0014  0.0571
  341SOL    HW1 1789   2.919   5.359   4.740 -2.0273  2.9163  0.2866
  341SOL    HW2 1790   2.856   5.451   4.638  1.4848 -0.0357  1.4378
  342SOL     OW 1791   1.395   4.900   5.784  0.1525  0.6043 -0.5338
  342SOL    HW1 1792   1.438   4.820   5.813 -0.0636 -1.9203  0.6357
  342SOL    HW2 1793   1.457   4.970   5.804  0.3162 -1.5038 -0.8784
  343SOL     OW 1794   1.685   2.197   4.622 -0.0384 -0.2404 -0.1128
  343SOL    HW1 1795   1.725   2.141   4.689 -1.9193  4.0002 -4.4416
  343SOL    HW2 1796   1.749   2.197   4.550  1.9656 -1.4562 -0.2621
  344SOL     OW 1797   8.767   5.532   1.551 -0.2536  0.2114  0.1144
  344SOL    HW1 1798   8.718   5.473   1.494 -1.5801 -1.1875  1.7366
  344SOL    HW2 1799   8.796   5.603   1.494  2.1773  0.0578 -1.1534
  345SOL     OW 1800   0.867   0.253   4.168 -0.1538 -0.0645 -0.0265
  345SOL    HW1 1801   0.899   0.168   4.198 -0.3676 -0.6091  0.3278
  345SOL    HW2 1802   0.830   0.235   4.081  2.3937 -1.3501 -0.6863
  346SOL     OW 1803   6.322   4.921   3.601  0.0108 -0.0604 -0.2094
  346SOL    HW1 1804   6.275   4.951   3.679 -0.2921 -0.7478 -1.0053
  346SOL    HW2 1805   6.283   4.836   3.580  0.3966  0.8142 -1.2857
  347SOL     OW 1806   7.171   4.935   1.222  0.1157  0.7773  0.3025
  347SOL    HW1 1807   7.208   4.851   1.196  1.5570  2.1847 -2.2816
  347SOL    HW2 1808   7.123   4.917   1.303  0.2767  0.5099  0.3405
  348SOL     OW 1809   3.261   7.021   2.660  0.1276  0.3555 -0.5750
  348SOL    HW1 1810   3.169   7.035   2.680 -1.0790  1.0258 -2.1457
  348SOL    HW2 1811   3.305   7.100   2.691 -1.3678  0.9923 -1.1063
  349SOL     OW 1812   7.296   3.206   5.421  0.1914  0.2023 -0.0953
  349SOL    HW1 1813   7.290   3.126   5.473 -0.4343  2.2929  0.0006
  349SOL    HW2 1814   7.242   3.270   5.467  0.1226  0.0858  4.2534
  350SOL     OW 1815   8.453   2.035   3.135 -0.7393 -0.2052 -0.0696
  350SOL    HW1 1816   8.498   2.102   3.186  0.3221 -1.3183 -1.0251
  350SOL    HW2 1817   8.364   2.033   3.171 -0.5089 -0.7110 -3.5251
  351SOL     OW 1818   2.506   2.700   4.914 -0.5002  0.1629 -0.0021
  351SOL    HW1 1819   2.529   2.621   4.865 -1.1939 -3.1828 -0.6794
  351SOL    HW2 1820   2.527   2.772   4.854 -1.0139 -1.2433  1.9867
  352SOL     OW 1821   2.514   0.643   0.807 -0.1736  0.2347 -0.1771
  352SOL    HW1 1822   2.438   0.593   0.777 -0.4320 -0.9039 -2.7550
  352SOL    HW2 1823   2.562   0.582   0.864 -0.6184  0.1153 -1.0942
  353SOL     OW 1824   7.993   8.526   3.191 -0.2427 -0.3231  0.6867
  353SOL    HW1 1825   7.954   8.531   3.278  1.0936 -2.1284 -0.1895
  353SOL    HW2 1826   7.929   8.570   3.134 -1.2849 -2.0606 -0.3766
  354SOL     OW 1827   3.063   4.277   4.811  0.3258 -0.1365 -0.2243
  354SOL    HW1 1828   3.116   4.304   4.736  0.4794 -0.1051 -3.2500
  354SOL    HW2 1829   3.096   4.190   4.834 -0.4064 -0.8430 -2.7578
  355SOL     OW 1830   3.393   3.342   3.949  0.5424 -0.0354  0.0739
  355SOL    HW1 1831   3.412   3.249   3.961 -1.9482  0.4988 -2.8718
  355SOL    HW2 1832   3.397   3.356   3.854 -0.7886  0.6493  2.0067
  356SOL     OW 1833   6.906   0.580   2.346  0.0761 -0.0002 -0.2477
  356SOL    HW1 1834   6.847   0.633   2.399  1.9991  0.2126 -0.7194
  356SOL    HW2 1835   6.980   0.561   2.402 -0.8663  0.0647  1.2522
  357SOL     OW 1836   7.532   2.548   4.825 -0.3100 -0.4142 -0.0895
  357SOL    HW1 1837   7.461   2.606   4.799 -2.1847 -2.4130 -0.6930
  357SOL    HW2 1838   7.499   2.460   4.806  0.7371  0.2829  0.0272
  358SOL     OW 1839   3.805   6.960   4.214  0.0453  0.0706  0.7062
  358SOL    HW1 1840   3.884   6.906   4.223 -0.7797  2.4654 -1.7580
  358SOL    HW2 1841   3.836   7.050   4.217  2.3461  3.9885  2.1768
  359SOL     OW 1842   3.630   8.496   6.004 -0.5756  0.5636 -0.3606
  359SOL    HW1 1843   3.576   8.449   5.940  2.1856  0.3565  2.2183
  359SOL    HW2 1844   3.712   8.512   5.958  0.4373 -3.1792 -0.8757
  360SOL     OW 1845   4.444   7.026   2.888 -0.0388  0.6930  0.1048
  360SOL    HW1 1846   4.469   7.058   2.974  0.1413  4.5702 -0.9122
  360SOL    HW2 1847   4.353   6.996   2.899  0.1645  2.9589 -0.6829
  361SOL     OW 1848   7.190   3.649   4.286 -0.7785  0.8021  0.2189
  361SOL    HW1 1849   7.275   3.619   4.317 -2.8464 -0.1999 -1.6157
  361SOL    HW2 1850   7.133   3.641   4.362  2.1583  1.6313 -2.8653
  362SOL     OW 1851   1.596   3.397   0.159  0.5454 -0.2022 -0.0168
  362SOL    HW1 1852   1.667   3.348   0.200 -0.0244  0.3783  0.3468
  362SOL    HW2 1853   1.520   3.338   0.164  2.8072  0.3935 -2.0759
  363SOL     OW 1854   2.947   2.682   2.420 -0.6625 -0.1276 -0.5722
  363SOL    HW1 1855   3.015   2.705   2.484  0.7436 -0.3574  0.2956
  363SOL    HW2 1856   2.897   2.612   2.463  1.4184 -0.4453 -0.5791
  364SOL     OW 1857   3.425   1.508   4.791  0.4310 -0.3139 -0.1818
  364SOL    HW1 1858   3.400   1.585   4.739  0.9248 -0.0259  1.5638
  364SOL    HW2 1859   3.434   1.541   4.880 -2.3128  1.1051  0.3474
  365SOL     OW 1860   8.409   4.018   1.497  0.1239 -0.4698  0.1214
  365SOL    HW1 1861   8.333   3.982   1.452 -0.5248  3.8293 -0.2318
  365SOL    HW2 1862   8.444   4.084   1.437  1.3235  1.9395  2.4517
  366SOL     OW 1863   8.108   4.434   3.625 -0.2240  0.1025  0.3688
  366SOL    HW1 1864   8.121   4.340   3.611  0.1727  0.7860  1.5653
  366SOL    HW2 1865   8.089   4.469   3.539 -0.7591  0.0026 -0.8165
  367SOL     OW 1866   3.452   1.557   5.964 -0.3983 -0.5954  0.9288
  367SOL    HW1 1867   3.518   1.608   6.010  0.5299 -1.1548  1.8144
  367SOL    HW2 1868   3.368   1.590   5.997  2.4638  1.1276 -1.0876
  368SOL     OW 1869   2.258   0.551   6.023  0.7461 -0.1776 -0.1194
  368SOL    HW1 1870   2.190   0.516   5.965  2.9648  1.6332 -0.5359
  368SOL    HW2 1871   2.338   0.506   5.994  1.6546 -0.1826  1.2663
  369SOL     OW 1872   4.584   4.910   6.261  0.2947  0.0358 -0.2785
  369SOL    HW1 1873   4.672   4.942   6.241  2.6376 -0.1640  1.6281
  369SOL    HW2 1874   4.552   4.876   6.178 -0.4928  0.8304  1.3836
  370SOL     OW 1875   7.448   4.410   3.143 -0.3948 -0.4603  0.5189
  370SOL    HW1 1876   7.397   4.490   3.135  1.2647  0.7217 -0.6585
  370SOL    HW2 1877   7.430   4.379   3.232 -1.9845  2.0890 -1.5885
  371SOL     OW 1878   1.728   0.276   3.947 -0.0257  0.5530 -0.3387
  371SOL    HW1 1879   1.746   0.197   3.896  1.5745 -1.2680  2.0644
  371SOL    HW2 1880   1.788   0.270   4.021 -2.9708 -3.9928 -1.1624
  372SOL     OW 1881   1.155   4.386   2.950 -0.3331 -0.4131  0.4890
  372SOL    HW1 1882   1.232   4.379   2.893 -0.0567  1.9901  1.0981
  372SOL    HW2 1883   1.150   4.478   2.973 -0.5965 -1.0505  2.3832
  373SOL     OW 1884   4.994   8.669   3.006 -0.4445  0.0924 -0.6509
  373SOL    HW1 1885   4.946   8.710   3.078 -0.8057 -1.2145 -2.0223
  373SOL    HW2 1886   5.083   8.705   3.013  0.7517  1.3300  3.1315
  374SOL     OW 1887   2.848   1.372   1.344  0.7854 -0.0938 -0.6767
  374SOL    HW1 1888   2.871   1.465   1.347 -0.1204 -1.6128  2.8932
  374SOL    HW2 1889   2.879   1.337   1.427 -0.3903 -0.1889  1.3824
  375SOL     OW 1890   2.062   7.677   3.576  0.2277 -0.1784 -0.3019
  375SOL    HW1 1891   2.063   7.714   3.664  2.0907 -1.7592 -0.9562
  375SOL    HW2 1892   1.972   7.691   3.545  2.1058  0.4113 -1.0489
  376SOL     OW 1893   7.831   3.171   0.664 -0.5756 -0.5362  0.4549
  376SOL    HW1 1894   7.789   3.085   0.666  0.8401 -2.4330  4.5573
  376SOL    HW2 1895   7.824   3.203   0.754 -2.4653 -2.0628  2.3380
  377SOL     OW 1896   3.704   5.509   0.841 -0.2927  0.2271  0.0889
  377SOL    HW1 1897   3.789   5.538   0.809  0.5398  0.2935  2.3143
  377SOL    HW2 1898   3.659   5.476   0.764  2.0643  0.5619 -0.2485
  378SOL     OW 1899   3.896   0.364   3.711 -0.2284  0.1483 -0.5018
  378SOL    HW1 1900   3.873   0.278   3.677 -1.0836 -0.8103 -0.3965
  378SOL    HW2 1901   3.914   0.349   3.804  3.0506 -0.0265 -0.3863
  379SOL     OW 1902   8.605   8.496   2.565  0.7225  0.4998 -0.0009
  379SOL    HW1 1903   8.620   8.497   2.659  0.6515 -1.1936 -1.4278
  379SOL    HW2 1904   8.585   8.587   2.543  1.2473  1.1429  1.8020
  380SOL     OW 1905   6.293   2.039   3.154 -0.0188 -0.5669 -0.1476
  380SOL    HW1 1906   6.290   1.948   3.127  2.5780  1.5068  0.8698
  380SOL    HW2 1907   6.294   2.088   3.071  0.5321 -0.7856 -3.3623
  381SOL     OW 1908   5.537   5.555   3.238  0.0202 -0.4988 -0.3953
  381SOL    HW1 1909   5.516   5.553   3.331  1.4346 -0.7068 -1.2074
  381SOL    HW2 1910   5.633   5.560   3.235 -0.0549  1.8948 -0.0547
  382SOL     OW 1911   2.236   5.163   3.117  0.5021 -0.1998 -0.5361
  382SOL    HW1 1912   2.247   5.244   3.068  1.8054 -1.8344 -2.6525
  382SOL    HW2 1913   2.322   5.120   3.112 -1.5929 -0.9179  3.1379
  383SOL     OW 1914   8.515   3.905   3.448  0.1957 -0.5077 -0.2723
  383SOL    HW1 1915   8.468   3.853   3.512  0.9749 -0.5129  0.3270
  383SOL    HW2 1916   8.550   3.979   3.498 -3.1504  2.9748  2.9544
  384SOL     OW 1917   0.443   7.860   6.100  0.1638  0.1478  0.3681
  384SOL    HW1 1918   0.472   7.810   6.024  0.6830  0.9128 -0.4670
  384SOL    HW2 1919   0.405   7.794   6.159 -1.0651  1.2778 -0.4527
  385SOL     OW 1920   8.388   5.890   2.847 -1.0325 -0.3078 -0.1480
  385SOL    HW1 1921   8.429   5.880   2.933 -1.7067  0.7230 -0.7628
  385SOL    HW2 1922   8.458   5.874   2.784  0.5522 -0.0353  1.2741
  386SOL     OW 1923   4.053   4.385   2.308 -0.6185  0.2055 -0.0430
  386SOL    HW1 1924   4.094   4.470   2.294 -0.8577  2.0705 -1.1090
  386SOL    HW2 1925   3.960   4.400   2.295 -2.3219 -0.1613  2.1382
  387SOL     OW 1926   0.895   8.736   5.066 -0.5454  0.0497 -0.1975
  387SOL    HW1 1927   0.903   8.784   4.984  2.9584  0.1155  1.1358
  387SOL    HW2 1928   0.911   8.644   5.042  2.0022  0.6908  0.8529
  388SOL     OW 1929   6.093   4.698   5.690 -0.4184  0.5427  1.0590
  388SOL    HW1 1930   6.134   4.631   5.637  1.0875 -1.1395  0.4664
  388SOL    HW2 1931   6.088   4.775   5.633 -2.0277 -3.5559  1.2066
  389SOL     OW 1932   5.617   5.155   0.737  0.3475  0.1443 -0.2580
  389SOL    HW1 1933   5.615   5.217   0.810  2.9095 -0.3101  1.7312
  389SOL    HW2 1934   5.557   5.193   0.672  2.3974  0.3728  2.2463
  390SOL     OW 1935   4.635   2.190   0.464 -0.0677 -0.0929  0.1944
  390SOL    HW1 1936   4.710   2.237   0.426 -1.1484 -0.5019  0.2939
  390SOL    HW2 1937   4.597   2.141   0.391 -0.6259  3.0485  0.2791
  391SOL     OW 1938   5.253   3.333   4.551  0.3773  0.4416  0.0530
  391SOL    HW1 1939   5.282   3.242   4.546  0.9395 -1.1621 -1.6081
  391SOL    HW2 1940   5.190   3.333   4.623 -1.4299  1.9752  0.7182
  392SOL     OW 1941   2.081   4.846   4.996 -0.2207 -0.0398 -0.1972
  392SOL    HW1 1942   2.000   4.887   5.027  2.4924  1.6711  0.7252
  392SOL    HW2 1943   2.077   4.855   4.901 -0.8785  1.6619 -0.1828
  393SOL     OW 1944   4.837   6.270   4.342  0.3013  0.2894  0.2633
  393SOL    HW1 1945   4.774   6.199   4.349 -1.9578  1.8880  1.0633
  393SOL    HW2 1946   4.797   6.331   4.280  2.9945 -2.0203  0.8114
  394SOL     OW 1947   7.064   4.858   3.559 -0.1487  0.4275 -0.4367
  394SOL    HW1 1948   7.123   4.796   3.515  0.0043 -2.6520  0.4317
  394SOL    HW2 1949   6.999   4.802   3.602 -1.3383 -0.7283  1.7715
  395SOL     OW 1950   8.589   5.620   5.962 -0.1599  0.3502 -0.5536
  395SOL    HW1 1951   8.500   5.622   5.998  2.1428 -0.8265 -0.4913
  395SOL    HW2 1952   8.640   5.571   6.027  1.9350 -2.1279 -3.0030
  396SOL     OW 1953   4.705   1.350   1.861 -0.2441  0.1482  0.1986
  396SOL    HW1 1954   4.652   1.428   1.842 -0.2806 -1.2745  0.1402
  396SOL    HW2 1955   4.698   1.297   1.782 -1.1131  1.9400  1.4942
  397SOL     OW 1956   1.426   0.406   5.897 -0.0200 -0.5263  0.2306
  397SOL    HW1 1957   1.507   0.452   5.919  1.2487 -2.0303 -0.7117
  397SOL    HW2 1958   1.451   0.344   5.829  1.4315  0.8917 -1.4936
  398SOL     OW 1959   1.715   7.665   2.963  0.4177  0.5172 -0.1538
  398SOL    HW1 1960   1.661   7.601   2.915  0.7723 -1.3360  0.4993
  398SOL    HW2 1961   1.699   7.748   2.919 -0.3951  1.5863 -0.4192
  399SOL     OW 1962   2.030   3.140   0.345  0.2030  0.7125 -0.2797
  399SOL    HW1 1963   2.096   3.197   0.305  0.8682 -2.8088  2.0743
  399SOL    HW2 1964   2.079   3.062   0.371  0.8889 -1.4703 -0.5269
  400SOL     OW 1965   0.878   5.271   1.460 -0.0475 -0.1660 -0.1896
  400SOL    HW1 1966   0.899   5.351   1.507  1.1988  1.6270  0.8991
  400SOL    HW2 1967   0.937   5.271   1.385 -1.8208  0.1402  0.2729
  401SOL     OW 1968   5.836   3.399   4.493  0.2504 -0.4318 -0.0912
  401SOL    HW1 1969   5.861   3.375   4.404  1.6881  2.4296 -0.1260
  401SOL    HW2 1970   5.748   3.363   4.503 -0.5698 -1.4265  1.3386
  402SOL     OW 1971   4.309   4.672   3.763 -0.0936 -1.1433 -0.0927
  402SOL    HW1 1972   4.235   4.716   3.805  1.8334 -2.3350  2.7273
  402SOL    HW2 1973   4.277   4.584   3.744 -0.4027  1.8014 -1.9972
  403SOL     OW 1974   4.507   5.008   1.143 -0.2963 -0.2033  0.1069
  403SOL    HW1 1975   4.536   4.919   1.127  1.5458 -1.2919 -2.0519
  403SOL    HW2 1976   4.516   5.020   1.237  0.6717 -1.8635  0.4850
  404SOL     OW 1977   6.782   3.850   1.499 -0.1071  0.0162  0.4713
  404SOL    HW1 1978   6.728   3.913   1.450  0.1358 -3.5116 -1.2873
  404SOL    HW2 1979   6.724   3.775   1.513  1.6046  0.6808  1.4731
  405SOL     OW 1980   4.589   5.385   2.545  0.3998 -1.2149  0.0962
  405SOL    HW1 1981   4.616   5.474   2.568  0.8456  0.8457  2.6462
  405SOL    HW2 1982   4.592   5.336   2.628  1.4435  2.0049  0.2418
  406SOL     OW 1983   5.495   0.197   5.211 -0.0923  0.2024 -0.1368
  406SOL    HW1 1984   5.531   0.248   5.138  2.3048 -1.0125 -0.5824
  406SOL    HW2 1985   5.413   0.242   5.232  0.6756 -2.9126 -1.3828
  407SOL     OW 1986   1.096   8.806   2.236 -0.6535 -0.0254 -0.2576
  407SOL    HW1 1987   1.112   8.798   2.142  1.2332 -0.9665  1.5169
  407SOL    HW2 1988   1.007   8.774   2.248 -0.3985 -0.0906 -0.5991
  408SOL     OW 1989   4.202   6.075   3.818  0.7964  0.4805  0.3794
  408SOL    HW1 1990   4.175   6.129   3.892 -1.4139  0.1722  0.5784
  408SOL    HW2 1991   4.247   6.135   3.759 -0.5958 -0.1938 -2.0375
  409SOL     OW 1992   3.048   0.140   5.593  0.1220 -0.2754 -0.0844
  409SOL    HW1 1993   3.095   0.123   5.511  1.0869  0.7701 -0.5463
  409SOL    HW2 1994   3.058   0.234   5.606  3.3389  1.4676  4.7398
  410SOL     OW 1995   2.511   6.781   6.123 -0.0270  0.7278 -0.4768
  410SOL    HW1 1996   2.594   6.775   6.077 -1.6245  2.5812 -0.7321
  410SOL    HW2 1997   2.489   6.875   6.122  0.9523 -1.4140 -0.9855
  411SOL     OW 1998   0.341   3.923   4.693 -0.4765 -0.0565 -0.1675
  411SOL    HW1 1999   0.352   3.962   4.606 -1.7115  1.1258 -2.0091
  411SOL    HW2 2000   0.424   3.878   4.709 -2.8556  1.1593 -1.4451
  412SOL     OW 2001   3.964   5.353   6.016  0.0169  0.0958  0.4219
  412SOL    HW1 2002   3.912   5.311   6.084  0.7584 -0.4565  2.3130
  412SOL    HW2 2003   4.052   5.358   6.054 -1.1474 -0.1962 -0.9538
  413SOL     OW 2004   3.425   0.755   1.341  0.4563 -0.9603  0.1232
  413SOL    HW1 2005   3.375   0.723   1.416 -1.1923 -0.5432 -0.2838
  413SOL    HW2 2006   3.444   0.847   1.362  0.2061  1.0640 -0.3458
  414SOL     OW 2007   8.719   1.221   0.072 -0.0900 -0.7535  0.0735
  414SOL    HW1 2008   8.791   1.279   0.097  0.5181  2.0831  0.8596
  414SOL    HW2 2009   8.645   1.279   0.056 -0.3561 -2.1502 -0.3893
  415SOL     OW 2010   4.986   8.180   4.730 -0.2865  0.0392 -0.0172
  415SOL    HW1 2011   5.033   8.237   4.670  2.7726  0.1565 -3.0606
  415SOL    HW2 2012   4.895   8.183   4.700  1.6511  0.4946 -1.0358
  416SOL     OW 2013   8.771   1.212   0.576  0.1968  0.1393 -0.2463
  416SOL    HW1 2014   8.808   1.299   0.561 -2.0011 -1.8125 -1.3354
  416SOL    HW2 2015   8.785   1.196   0.669  0.4487 -0.4930 -1.1591
  417SOL     OW 2016   6.435   3.938   3.297  0.5909  0.5690 -0.0389
  417SOL    HW1 2017   6.466   4.027   3.313  0.2087 -1.7571 -1.1158
  417SOL    HW2 2018   6.426   3.933   3.201  3.2437  0.4242 -1.0002
  418SOL     OW 2019   8.068   8.681   1.681 -0.4573 -0.0830  0.0064
  418SOL    HW1 2020   8.097   8.600   1.640 -1.6423  1.2395  2.9655
  418SOL    HW2 2021   7.973   8.674   1.684 -0.8961  0.0187 -0.2930
  419SOL     OW 2022   6.957   2.248   3.043 -0.3104  0.1547 -0.6346
  419SOL    HW1 2023   6.977   2.155   3.034 -0.8417 -1.5097  1.2371
  419SOL    HW2 2024   6.869   2.258   3.006  0.6991  1.4111  0.7558
  420SOL     OW 2025  -0.008   6.210   5.852  0.5154  0.1104  0.2147
  420SOL    HW1 2026   0.075   6.163   5.865  0.5179 -3.0815  0.4402
  420SOL    HW2 2027  -0.031   6.193   5.761 -0.6542  0.1031 -0.4699
  421SOL     OW 2028   5.438   7.602   6.218  0.2523  0.9129 -0.3757
  421SOL    HW1 2029   5.394   7.678   6.254 -2.4128  1.2918  3.5260
  421SOL    HW2 2030   5.398   7.589   6.132 -0.0487 -0.5537 -0.3574
  422SOL     OW 2031   4.296   2.752   1.851  0.2364  0.3005  0.3814
  422SOL    HW1 2032   4.335   2.747   1.764  1.0560 -0.9496  0.5230
  422SOL    HW2 2033   4.243   2.673   1.859  1.1078  2.6235 -1.0503
  423SOL     OW 2034   1.540   6.911   3.568 -0.3649 -0.5554 -0.3082
  423SOL    HW1 2035   1.509   6.914   3.659  1.0940 -1.7243 -1.6158
  423SOL    HW2 2036   1.543   7.003   3.541  1.3397 -0.1319  1.2263
  424SOL     OW 2037   4.040   3.509   4.048  0.8515  0.2245 -0.1734
  424SOL    HW1 2038   4.041   3.418   4.018  0.5423 -0.5400  2.6507
  424SOL    HW2 2039   3.993   3.557   3.980 -1.6400 -2.6395  0.2492
  425SOL     OW 2040   0.273   5.581   2.013  0.1547  0.0281 -0.0019
  425SOL    HW1 2041   0.242   5.591   1.923 -2.4630  0.8414  1.1797
  425SOL    HW2 2042   0.211   5.632   2.065 -1.3735  3.2533  0.7677
  426SOL     OW 2043  -0.020   5.204   5.595  0.0427  0.2992 -0.4316
  426SOL    HW1 2044   0.061   5.186   5.548 -1.7614  2.2247 -0.8163
  426SOL    HW2 2045  -0.018   5.143   5.669  0.7345  0.5350 -1.0388
  427SOL     OW 2046   1.409   3.694   6.127  0.0983 -0.1199 -0.2279
  427SOL    HW1 2047   1.501   3.700   6.153  1.4365  1.2329  0.9578
  427SOL    HW2 2048   1.410   3.641   6.047 -0.1432 -1.5300  1.0471
  428SOL     OW 2049   4.474   6.129   1.395 -0.4113  0.2824  0.2137
  428SOL    HW1 2050   4.547   6.147   1.336  1.0127  0.1407 -0.1731
  428SOL    HW2 2051   4.473   6.204   1.455 -1.7306 -3.8802  0.0244
  429SOL     OW 2052   7.140   8.412   3.718 -0.6316  0.4980  0.1642
  429SOL    HW1 2053   7.149   8.333   3.771 -3.8411 -1.1039 -0.6725
  429SOL    HW2 2054   7.046   8.424   3.709 -1.6781  0.7156 -1.2413
  430SOL     OW 2055   2.633   1.970   0.239  0.4993 -0.0107  0.0558
  430SOL    HW1 2056   2.645   1.876   0.251  0.5550  1.6941  3.1404
  430SOL    HW2 2057   2.608   2.002   0.326  0.1716 -0.2002  2.8240
  431SOL     OW 2058   3.207   6.294   6.067  0.3756  0.4323 -0.2242
  431SOL    HW1 2059   3.229   6.348   5.991  0.2907  1.4723 -0.4084
  431SOL    HW2 2060   3.252   6.337   6.140  2.9834 -2.3711  0.6349
  432SOL     OW 2061   4.823   2.707   4.032 -0.3753 -0.1632 -0.0378
  432SOL    HW1 2062   4.797   2.649   3.960 -0.6324  0.3983 -0.3890
  432SOL    HW2 2063   4.814   2.653   4.110 -1.3828 -1.8656  0.4529
  433SOL     OW 2064   6.892   6.481   3.943 -0.3217  0.0204  0.3412
  433SOL    HW1 2065   6.908   6.388   3.961  0.5152  1.9239 -2.2694
  433SOL    HW2 2066   6.837   6.481   3.864 -1.2205 -0.3751  0.9082
  434SOL     OW 2067   4.214   8.778   0.618 -0.4543  0.1564 -0.5962
  434SOL    HW1 2068   4.133   8.731   0.640  3.7306 -1.8573  0.3677
  434SOL    HW2 2069   4.240   8.819   0.700  0.0937 -0.6151 -1.0474
  435SOL     OW 2070   2.453   0.080   2.006 -0.3001 -0.1920 -0.0364
  435SOL    HW1 2071   2.507   0.049   1.933 -3.2731  3.2118  3.3155
  435SOL    HW2 2072   2.513   0.128   2.062  0.9976 -1.5427  0.7373
  436SOL     OW 2073   0.578   6.366   1.104  0.6166  0.0458  0.0867
  436SOL    HW1 2074   0.669   6.366   1.074  4.8955 -3.4249  0.1196
  436SOL    HW2 2075   0.538   6.291   1.061 -0.9050 -1.1036  2.4986
  437SOL     OW 2076   2.159   7.272   0.610  0.3657  0.0745  0.1308
  437SOL    HW1 2077   2.214   7.350   0.618  0.0952 -0.2452 -5.7800
  437SOL    HW2 2078   2.198   7.209   0.671 -0.8742  1.3785  0.9340
  438SOL     OW 2079   3.874   6.076   3.672 -0.3294  0.1411 -0.2531
  438SOL    HW1 2080   3.911   6.112   3.592  0.1030  0.1645  2.2779
  438SOL    HW2 2081   3.878   5.981   3.661 -1.9737 -0.4480 -2.1305
  439SOL     OW 2082   5.679   4.902   5.723 -0.1284  0.5716  0.0701
  439SOL    HW1 2083   5.678   4.889   5.628  0.3332 -1.3859 -3.4254
  439SOL    HW2 2084   5.738   4.833   5.756 -0.4701  0.3751  1.0948
  440SOL     OW 2085   2.588   4.139   1.677  0.1148 -0.6300 -0.7566
  440SOL    HW1 2086   2.540   4.172   1.601 -2.1364  2.0414  0.9769
  440SOL    HW2 2087   2.521   4.123   1.743  0.5042 -1.9530  2.6910
  441SOL     OW 2088   2.181   2.586   1.672  0.3573  0.1701 -0.0607
  441SOL    HW1 2089   2.169   2.589   1.767 -3.0770  0.5159  2.3940
  441SOL    HW2 2090   2.216   2.499   1.655 -0.4704 -3.1070 -0.7042
  442SOL     OW 2091   1.737   4.692   4.366  0.7411 -0.2033  0.1112
  442SOL    HW1 2092   1.671   4.664   4.303  1.6279  0.5902 -0.3651
  442SOL    HW2 2093   1.689   4.708   4.447  1.0891 -1.0548  1.8693
  443SOL     OW 2094   2.555   0.821   1.945  0.4701  0.1133 -0.1850
  443SOL    HW1 2095   2.469   0.784   1.924 -2.2941 -0.8107 -1.9531
  443SOL    HW2 2096   2.565   0.807   2.039 -0.1938 -1.9215  5.2450
  444SOL     OW 2097   6.556   5.809   1.102 -0.6233 -0.4650  0.4281
  444SOL    HW1 2098   6.530   5.718   1.090  1.3027 -1.0210  2.9182
  444SOL    HW2 2099   6.637   5.818   1.052  1.2785  0.8232 -1.0922
  445SOL     OW 2100   8.121   1.971   2.571 -0.5804 -0.0990  0.0901
  445SOL    HW1 2101   8.186   2.001   2.507 -0.5297  0.5658  0.6368
  445SOL    HW2 2102   8.157   1.889   2.605  1.2844  0.2268 -0.4522
  446SOL     OW 2103   1.582   1.562   5.694  0.3743 -0.6354 -0.5129
  446SOL    HW1 2104   1.611   1.488   5.640 -2.5275 -1.3392  0.9969
  446SOL    HW2 2105   1.509   1.600   5.646  1.2238  0.1905  0.0595
  447SOL     OW 2106   5.342   8.196   0.885 -0.2628 -0.4393  0.1750
  447SOL    HW1 2107   5.385   8.243   0.957 -0.8809  0.3550  0.1623
  447SOL    HW2 2108   5.385   8.110   0.884 -3.0072  0.8389  1.4126
  448SOL     OW 2109   5.782   1.282   0.320 -0.1065  0.7716  0.4295
  448SOL    HW1 2110   5.751   1.372   0.326  1.6043  1.2358 -1.0849
  448SOL    HW2 2111   5.790   1.253   0.411 -0.7785  0.1474  1.4165
  449SOL     OW 2112   3.449   0.991   4.161  0.1714  0.5154 -0.0313
  449SOL    HW1 2113   3.527   1.017   4.211  1.5371  0.5115 -2.8707
  449SOL    HW2 2114   3.464   0.899   4.141  2.2649 -1.2950  1.4576
  450SOL     OW 2115   2.434   8.387   5.902 -0.2760 -0.4649 -0.1103
  450SOL    HW1 2116   2.429   8.301   5.861 -0.7390 -0.8144  0.8908
  450SOL    HW2 2117   2.509   8.429   5.860 -0.3359  2.2516  1.4834
  451SOL     OW 2118   2.499   3.435   5.673 -0.1693 -0.4027  0.0304
  451SOL    HW1 2119   2.462   3.349   5.689  0.2025  0.0156 -0.7698
  451SOL    HW2 2120   2.527   3.465   5.760 -3.2222 -2.5481  0.8084
  452SOL     OW 2121   2.025   0.429   3.614 -0.4859  0.1224 -0.2317
  452SOL    HW1 2122   1.949   0.377   3.589 -1.7271 -2.2131  0.3024
  452SOL    HW2 2123   2.000   0.471   3.696  0.7882 -1.5268 -3.3362
  453SOL     OW 2124   2.256   8.048   4.006 -0.3219  0.0094  0.2797
  453SOL    HW1 2125   2.229   7.996   3.931  0.3267  0.6847  0.8182
  453SOL    HW2 2126   2.351   8.059   3.995  0.5789  2.2404 -0.1553
  454SOL     OW 2127   0.752   7.254   4.137  0.2693 -0.7002 -0.2728
  454SOL    HW1 2128   0.826   7.211   4.095  0.7076  0.3270 -2.2063
  454SOL    HW2 2129   0.733   7.201   4.215  3.9256  0.1004 -2.7865
  455SOL     OW 2130   1.902   7.426   4.559  0.0372 -0.2909 -0.3895
  455SOL    HW1 2131   1.924   7.516   4.534 -0.1851  1.9843 -1.2934
  455SOL    HW2 2132   1.807   7.425   4.562 -0.5404  1.8180  0.3188
  456SOL     OW 2133   2.731   3.674   1.136  0.5319 -0.5308 -0.0498
  456SOL    HW1 2134   2.737   3.759   1.093 -0.6328 -3.3759 -1.3631
  456SOL    HW2 2135   2.821   3.644   1.145  0.4036  1.1653 -1.1363
  457SOL     OW 2136   1.780   4.399   0.546 -0.2460 -0.1175 -0.3439
  457SOL    HW1 2137   1.693   4.402   0.506 -0.3751 -2.6293  0.8108
  457SOL    HW2 2138   1.802   4.305   0.548  2.2901  0.6166 -0.1738
  458SOL     OW 2139   4.076   3.434   2.327 -0.2427  0.6549 -0.0430
  458SOL    HW1 2140   4.130   3.361   2.356 -1.2454  0.4569  3.0591
  458SOL    HW2 2141   4.130   3.481   2.264 -4.4034 -1.2531 -0.1577
  459SOL     OW 2142   7.515   2.105   3.665  0.2013  0.1089  0.6737
  459SOL    HW1 2143   7.501   2.188   3.709 -0.0307  0.8485 -0.0648
  459SOL    HW2 2144   7.428   2.079   3.635 -1.0013 -1.2140 -2.1513
  460SOL     OW 2145   0.425   3.120   4.645  0.3111  0.2069  0.8580
  460SOL    HW1 2146   0.373   3.150   4.720 -0.5226 -2.7822 -0.4533
  460SOL    HW2 2147   0.371   3.051   4.606  3.8054 -1.6456  0.1789
  461SOL     OW 2148   1.073   0.048   3.222  0.7478  0.1535  0.6682
  461SOL    HW1 2149   0.991   0.083   3.188  0.4104 -1.8522 -0.2571
  461SOL    HW2 2150   1.084   0.090   3.307  0.2084 -0.2358  1.5363
  462SOL     OW 2151   7.234   4.271   1.508 -0.1948 -0.4460  0.1500
  462SOL    HW1 2152   7.166   4.282   1.574  2.7843  1.5327  0.9162
  462SOL    HW2 2153   7.193   4.221   1.438 -0.5011  0.5631  1.9527
  463SOL     OW 2154   2.616   3.872   0.454 -0.0095 -0.3002 -0.4406
  463SOL    HW1 2155   2.679   3.917   0.397 -0.0322 -2.7307 -0.0331
  463SOL    HW2 2156   2.530   3.903   0.425 -1.2918 -1.2177 -1.1416
  464SOL     OW 2157   4.532   1.280   4.988  0.1494  0.2968  0.5426
  464SOL    HW1 2158   4.521   1.290   5.082 -2.1832  2.3661  0.1506
  464SOL    HW2 2159   4.520   1.186   4.972 -0.5975 -0.5945  2.3776
  465SOL     OW 2160   2.762   2.407   3.963  0.0180 -0.0978  0.0072
  465SOL    HW1 2161   2.838   2.377   4.013  0.6819  1.2130 -0.5427
  465SOL    HW2 2162   2.797   2.470   3.901  0.7056  1.4316  3.1304
  466SOL     OW 2163   7.574   7.842   1.818  0.8829 -0.7702  0.4017
  466SOL    HW1 2164   7.578   7.932   1.848 -0.1406 -0.6008  1.6451
  466SOL    HW2 2165   7.512   7.843   1.745  1.1569 -0.2545 -1.0964
  467SOL     OW 2166   2.640   7.109   0.165 -0.7849  0.1758  0.1521
  467SOL    HW1 2167   2.686   7.072   0.090 -0.2959 -1.7455  3.1144
  467SOL    HW2 2168   2.583   7.038   0.195  2.0102 -0.1213 -1.3008
  468SOL     OW 2169   8.181   6.122   2.067  0.2779  0.1531 -0.3419
  468SOL    HW1 2170   8.126   6.059   2.114  1.8201  1.8683  1.0888
  468SOL    HW2 2171   8.220   6.071   1.996  0.6325  1.5787  0.0881
  469SOL     OW 2172   0.791   2.467   5.385 -0.4047  0.7613  0.3601
  469SOL    HW1 2173   0.750   2.525   5.449 -1.4510 -2.5828  1.4358
  469SOL    HW2 2174   0.740   2.386   5.390  0.0589  0.0504  1.6499
  470SOL     OW 2175   4.618   4.251   2.207  0.6154 -0.2122 -0.6161
  470SOL    HW1 2176   4.606   4.297   2.124  2.8651 -0.7744 -0.9068
  470SOL    HW2 2177   4.651   4.318   2.267 -0.6387 -1.8761  2.0935
  471SOL     OW 2178   0.096   0.076   3.945 -0.2038 -0.0622 -0.5514
  471SOL    HW1 2179   0.124   0.074   3.853 -0.8091 -2.8054  0.3361
  471SOL    HW2 2180   0.123  -0.009   3.980  0.2916 -0.7562  0.4732
  472SOL     OW 2181   0.970   1.225   2.347 -0.0710  0.0732 -0.2274
  472SOL    HW1 2182   0.970   1.164   2.421  2.0762  1.9854  0.3573
  472SOL    HW2 2183   0.954   1.310   2.387 -1.7896 -0.3487 -0.1792
  473SOL     OW 2184   5.045   5.096   4.049 -0.4704 -1.0483  0.2404
  473SOL    HW1 2185   5.122   5.070   3.999 -0.0783 -0.7876 -0.3660
  473SOL    HW2 2186   5.079   5.119   4.135  0.5583 -0.7052  2.0260
  474SOL     OW 2187   4.690   2.368   2.909 -0.3075 -0.3596  0.2595
  474SOL    HW1 2188   4.669   2.440   2.967  1.4437 -1.6140 -0.7158
  474SOL    HW2 2189   4.771   2.331   2.944 -1.3736  2.3731  0.0549
  475SOL     OW 2190   6.713   2.542   5.871  0.1730 -0.8191 -0.1803
  475SOL    HW1 2191   6.729   2.463   5.922 -1.4194 -0.0468 -2.6497
  475SOL    HW2 2192   6.765   2.609   5.914 -0.3362 -0.7453 -1.3171
  476SOL     OW 2193   5.424   8.324   0.290  0.0001 -0.1190 -0.1995
  476SOL    HW1 2194   5.422   8.402   0.235  0.4109  0.9837 -0.3534
  476SOL    HW2 2195   5.459   8.255   0.234 -0.4269  0.5865 -1.2666
  477SOL     OW 2196   3.651   0.518   2.409 -0.1363  0.7571 -0.2743
  477SOL    HW1 2197   3.668   0.516   2.503  0.0046  0.2157 -2.3078
  477SOL    HW2 2198   3.597   0.441   2.392 -0.3852 -2.1721 -2.7187
  478SOL     OW 2199   4.689   2.333   4.190  0.5500  0.0671 -0.0610
  478SOL    HW1 2200   4.757   2.273   4.163 -0.3718 -0.5183 -1.9624
  478SOL    HW2 2201   4.607   2.286   4.176 -2.0338  1.6569  4.3336
  479SOL     OW 2202   8.434   3.584   0.076 -0.4394  0.4403  0.5179
  479SOL    HW1 2203   8.418   3.624   0.161 -1.0785  2.2770  0.3393
  479SOL    HW2 2204   8.525   3.555   0.080 -1.6261 -1.0458  0.6720
  480SOL     OW 2205   0.663   3.729   4.878 -0.2171 -0.0151 -0.1586
  480SOL    HW1 2206   0.573   3.700   4.896 -0.5399  2.4335 -1.7091
  480SOL    HW2 2207   0.672   3.722   4.783 -0.9666 -0.1810 -0.1920
  481SOL     OW 2208   1.949   5.025   2.565  0.0999  0.6541 -0.4733
  481SOL    HW1 2209   1.983   5.083   2.497 -0.8417  0.7750  2.5270
  481SOL    HW2 2210   1.875   4.981   2.524 -0.8109 -2.2929 -1.7541
  482SOL     OW 2211   7.933   5.285   1.479  0.6328  0.0577 -0.1875
  482SOL    HW1 2212   7.939   5.299   1.573 -0.3401 -1.6129  3.9434
  482SOL    HW2 2213   7.873   5.352   1.448  1.7992  0.3175 -1.8197
  483SOL     OW 2214   3.686   2.633   0.305  0.4596  0.7183  0.2569
  483SOL    HW1 2215   3.625   2.655   0.376 -1.3974  0.7030  0.2325
  483SOL    HW2 2216   3.768   2.614   0.350  1.1686  1.7044  0.9357
  484SOL     OW 2217   6.822   7.006   2.828  0.0086 -0.2799 -0.2018
  484SOL    HW1 2218   6.823   7.092   2.870 -0.3641 -2.8307  0.7122
  484SOL    HW2 2219   6.836   6.944   2.899  2.2961  1.5381  1.7100
  485SOL     OW 2220   4.748   1.650   4.893 -0.0481  0.2424  0.1051
  485SOL    HW1 2221   4.801   1.648   4.972 -0.9369  0.5591 -1.0333
  485SOL    HW2 2222   4.708   1.737   4.892 -0.9712 -1.9151  1.7973
  486SOL     OW 2223   4.134   2.705   0.578 -0.1499  0.6936  0.1258
  486SOL    HW1 2224   4.104   2.664   0.660 -0.8459  1.7069 -1.7180
  486SOL    HW2 2225   4.202   2.647   0.546  3.9199 -0.0779 -0.7256
  487SOL     OW 2226   2.773   8.740   2.174 -0.3990  0.3328 -0.4949
  487SOL    HW1 2227   2.817   8.678   2.231  1.4076  0.5855 -3.6809
  487SOL    HW2 2228   2.690   8.758   2.219  0.4754 -0.4288  0.6057
  488SOL     OW 2229   5.985   7.115   1.816  0.9788  0.1562 -0.3475
  488SOL    HW1 2230   5.903   7.161   1.799  1.7169 -0.9939  1.9282
  488SOL    HW2 2231   6.033   7.120   1.733 -1.3771  1.5226 -1.0224
  489SOL     OW 2232   8.173   5.300   3.495 -0.3513  0.4841 -0.1934
  489SOL    HW1 2233   8.111   5.276   3.426 -1.6546 -0.6973  0.4409
  489SOL    HW2 2234   8.130   5.274   3.576  1.8694  0.8492  2.4011
  490SOL     OW 2235   2.210   3.977   0.986 -0.5055  0.4840 -0.2453
  490SOL    HW1 2236   2.115   3.982   0.999 -1.1245 -1.1224  2.1933
  490SOL    HW2 2237   2.220   3.933   0.902  1.1801 -0.4803  0.3286
  491SOL     OW 2238   3.939   1.282   4.615  0.3801  0.2717 -0.0470
  491SOL    HW1 2239   3.899   1.365   4.640  0.0465 -1.0089  2.7946
  491SOL    HW2 2240   3.985   1.301   4.534 -0.9730 -0.4070  1.9004
  492SOL     OW 2241   4.320   1.927   1.946  0.4290 -0.5153  0.4584
  492SOL    HW1 2242   4.307   1.928   2.040 -0.3687 -1.6253  0.3626
  492SOL    HW2 2243   4.255   1.866   1.913  2.7263 -2.3227  2.3338
  493SOL     OW 2244   8.732   4.448   1.242  0.4179  0.0151  0.0113
  493SOL    HW1 2245   8.734   4.492   1.157  0.6302  0.8696 -2.3936
  493SOL    HW2 2246   8.814   4.399   1.246  2.6651 -3.8214 -1.5244
  494SOL     OW 2247   0.641   3.437   0.852 -0.1776  0.4084 -0.3237
  494SOL    HW1 2248   0.636   3.373   0.923  0.8249  0.8448 -0.4116
  494SOL    HW2 2249   0.551   3.471   0.845 -0.5917 -0.1651 -0.1621
  495SOL     OW 2250   0.460   0.678   1.340 -0.1454  0.5222 -0.1432
  495SOL    HW1 2251   0.549   0.678   1.374 -0.2085 -0.5110 -1.6973
  495SOL    HW2 2252   0.469   0.708   1.249  0.4450 -0.2194 -1.0691
  496SOL     OW 2253   4.522   2.955   2.794 -0.1248 -0.1533 -0.3699
  496SOL    HW1 2254   4.572   3.019   2.743 -0.5976  1.2407  2.5456
  496SOL    HW2 2255   4.588   2.908   2.845 -0.7386 -0.1886 -1.4972
  497SOL     OW 2256   4.702   8.784   2.392  0.1671  0.1758  0.3241
  497SOL    HW1 2257   4.644   8.834   2.449  0.7425  0.5698 -1.0153
  497SOL    HW2 2258   4.690   8.693   2.420  0.2955  0.2203  0.2923
  498SOL     OW 2259   4.885   2.246   4.958  0.3322  0.4245  0.2129
  498SOL    HW1 2260   4.903   2.302   4.882 -0.2575 -2.2643 -0.5794
  498SOL    HW2 2261   4.804   2.200   4.935  1.5916  0.7964  0.2035
  499SOL     OW 2262   5.333   7.446   3.194 -0.1139  0.2919  0.3850
  499SOL    HW1 2263   5.416   7.443   3.243 -0.5101  0.8439 -2.4222
  499SOL    HW2 2264   5.358   7.429   3.103  0.9910  1.6027 -0.0466
  500SOL     OW 2265   6.456   2.478   1.191 -0.0499 -0.3361 -0.9339
  500SOL    HW1 2266   6.515   2.416   1.235  2.0300  0.7210 -1.0450
  500SOL    HW2 2267   6.399   2.422   1.138  0.0095  5.2587  0.7893
  501SOL     OW 2268   3.807   4.014   2.249 -1.0337  0.0486  0.4320
  501SOL    HW1 2269   3.753   4.078   2.296 -2.0366 -0.5056 -2.7959
  501SOL    HW2 2270   3.863   4.067   2.192  0.5015 -0.8333 -0.4485
  502SOL     OW 2271   0.820   0.251   5.808  0.5060 -0.0669  0.0546
  502SOL    HW1 2272   0.857   0.173   5.849 -0.5090 -0.4695 -0.9945
  502SOL    HW2 2273   0.794   0.223   5.721  1.4516 -2.6139  0.3019
  503SOL     OW 2274   5.266   7.661   4.384 -0.2130  0.4556 -0.2527
  503SOL    HW1 2275   5.202   7.723   4.421  1.6702 -0.2106  2.0696
  503SOL    HW2 2276   5.272   7.591   4.448  1.5531 -2.1193 -0.5864
  504SOL     OW 2277   2.844   8.474   1.605  0.1558 -0.1031  0.4796
  504SOL    HW1 2278   2.769   8.530   1.586 -1.9452  1.9357 -2.7448
  504SOL    HW2 2279   2.920   8.532   1.600 -4.1650 -1.1612 -1.5617
  505SOL     OW 2280   8.761   2.415   0.524  0.1839 -0.5405 -0.6170
  505SOL    HW1 2281   8.768   2.352   0.596 -0.6814  0.6427 -2.3884
  505SOL    HW2 2282   8.675   2.397   0.485  3.2788 -1.1398  2.4159
  506SOL     OW 2283   0.631   2.919   1.892 -0.0172 -0.0347 -0.5685
  506SOL    HW1 2284   0.652   2.969   1.970 -1.9018  0.4876  2.8039
  506SOL    HW2 2285   0.592   2.983   1.832 -1.0147  2.3082  0.7847
  507SOL     OW 2286   3.335   3.273   5.688  0.3288  0.1013  0.1298
  507SOL    HW1 2287   3.414   3.321   5.714  2.5129  2.6775 -1.1360
  507SOL    HW2 2288   3.365   3.182   5.678  0.6651 -2.5477 -0.5088
  508SOL     OW 2289   7.659   7.768   5.583 -0.2746 -0.3632  0.0270
  508SOL    HW1 2290   7.590   7.704   5.564 -2.2884  1.8852  0.8219
  508SOL    HW2 2291   7.632   7.847   5.536 -1.5826  0.0782  1.4128
  509SOL     OW 2292   5.943   3.641   1.824 -0.0991 -0.1923 -0.2994
  509SOL    HW1 2293   5.901   3.589   1.893  2.6083  0.6371 -0.6442
  509SOL    HW2 2294   6.020   3.590   1.800  0.7617 -3.9729 -0.9975
  510SOL     OW 2295   4.674   1.138   6.136 -0.3569  0.4370  0.3359
  510SOL    HW1 2296   4.597   1.082   6.124  0.8517  2.1119  4.8513
  510SOL    HW2 2297   4.748   1.079   6.123  1.8882 -4.0641  2.9493
  511SOL     OW 2298   3.026   4.381   2.378 -0.1655  0.2029  0.4656
  511SOL    HW1 2299   3.112   4.339   2.376  0.3464  0.0260  1.8360
  511SOL    HW2 2300   2.970   4.318   2.423 -1.2322 -0.3864 -0.8587
  512SOL     OW 2301   4.707   6.389   4.102  0.1305 -0.1148 -0.2908
  512SOL    HW1 2302   4.634   6.443   4.135 -1.9849 -0.5973 -1.4045
  512SOL    HW2 2303   4.748   6.444   4.035 -5.2140 -2.5275  0.2800
  513SOL     OW 2304   3.809   8.523   5.778 -0.1372 -0.4330  0.4250
  513SOL    HW1 2305   3.751   8.537   5.703  1.1096 -1.9620  0.0003
  513SOL    HW2 2306   3.815   8.428   5.786  0.1026 -0.9607 -0.9791
  514SOL     OW 2307   4.434   8.108   1.136  0.2391 -0.5070 -0.1944
  514SOL    HW1 2308   4.380   8.054   1.078 -3.4435  3.1032  1.5102
  514SOL    HW2 2309   4.372   8.171   1.174 -0.4449 -0.9300 -0.8642
  515SOL     OW 2310   7.980   6.039   0.293 -0.1337  0.1482 -0.5293
  515SOL    HW1 2311   8.025   6.004   0.216 -0.9525 -0.3733 -0.6050
  515SOL    HW2 2312   8.031   6.116   0.317  0.3171  1.4743  0.6314
  516SOL     OW 2313   8.574   3.460   2.415  0.0175  0.4306  0.3070
  516SOL    HW1 2314   8.526   3.520   2.358  0.5116 -1.5289  2.1548
  516SOL    HW2 2315   8.593   3.384   2.359  1.8549 -1.3760  1.0014
  517SOL     OW 2316   3.197   6.649   3.071  0.6469 -0.9296 -0.3100
  517SOL    HW1 2317   3.258   6.663   3.143 -0.4946  0.8158  0.4220
  517SOL    HW2 2318   3.208   6.557   3.047 -0.4104  1.2365  2.1031
  518SOL     OW 2319   1.671   7.912   0.020 -0.0523  0.3301  0.0265
  518SOL    HW1 2320   1.759   7.936   0.050 -0.7169  0.4919  0.1448
  518SOL    HW2 2321   1.615   7.932   0.095  2.2508 -1.2691  1.4847
  519SOL     OW 2322   3.471   0.238   2.526 -0.1368  0.4022  0.0144
  519SOL    HW1 2323   3.411   0.301   2.566 -3.4858  1.6572  1.7547
  519SOL    HW2 2324   3.468   0.258   2.432  2.0097 -0.0686 -0.5720
  520SOL     OW 2325   2.710   7.741   0.099  0.2045  0.3349  0.3158
  520SOL    HW1 2326   2.778   7.806   0.113  0.6511 -1.7118  1.0789
  520SOL    HW2 2327   2.645   7.759   0.166  3.4496  0.0852 -0.0523
  521SOL     OW 2328   4.356   1.753   0.382 -0.3488  0.2385 -0.3099
  521SOL    HW1 2329   4.291   1.778   0.316 -0.4123  2.3738  1.1054
  521SOL    HW2 2330   4.314   1.773   0.466 -0.1011 -1.7359 -0.2278
  522SOL     OW 2331   0.490   1.674   6.150  0.5651 -0.0615  0.5604
  522SOL    HW1 2332   0.513   1.634   6.233  0.2908 -0.4372  1.3202
  522SOL    HW2 2333   0.574   1.701   6.112  1.7781 -0.9509 -0.4592
  523SOL     OW 2334   8.288   1.390   5.258  0.2340 -0.3646  0.0923
  523SOL    HW1 2335   8.322   1.330   5.325  1.6801 -0.3840 -1.7174
  523SOL    HW2 2336   8.366   1.432   5.222 -1.6735 -1.5910 -0.4652
  524SOL     OW 2337   6.096   5.026   6.125 -0.4739 -0.1272 -0.0138
  524SOL    HW1 2338   6.133   4.941   6.100  0.7899 -0.1953  0.8527
  524SOL    HW2 2339   6.165   5.067   6.177 -1.7977 -1.2868 -2.2103
  525SOL     OW 2340   3.461   2.059   1.511  0.1941 -0.1314  0.5982
  525SOL    HW1 2341   3.552   2.032   1.521  2.8804 -0.9291  0.7296
  525SOL    HW2 2342   3.452   2.079   1.418  0.9855 -2.4957 -1.3885
  526SOL     OW 2343   2.459   1.575   5.158  0.0998  0.1569 -0.1503
  526SOL    HW1 2344   2.384   1.536   5.112  1.2472  0.4995 -3.3244
  526SOL    HW2 2345   2.470   1.661   5.117  1.0014 -0.9494 -3.9696
  527SOL     OW 2346   6.336   6.928   1.098 -0.5265  0.6107  0.6590
  527SOL    HW1 2347   6.414   6.889   1.059  1.8091  1.3654  0.5379
  527SOL    HW2 2348   6.368   6.974   1.176 -1.0127  0.1374 -1.4400
  528SOL     OW 2349   5.053   3.582   0.011  0.4448 -0.2545 -0.4833
  528SOL    HW1 2350   5.014   3.496  -0.003 -0.2218 -0.0024  1.2458
  528SOL    HW2 2351   5.033   3.603   0.103 -1.5914  2.3970  0.1808
  529SOL     OW 2352   8.198   2.793   1.674 -0.2588 -0.4734  0.2193
  529SOL    HW1 2353   8.208   2.699   1.665  1.2911  0.6289  2.7981
  529SOL    HW2 2354   8.286   2.826   1.690 -0.3560  0.6391  0.4942
  530SOL     OW 2355   0.485   3.453   4.185  0.1134 -0.1094 -0.1871
  530SOL    HW1 2356   0.492   3.548   4.186  0.1127  5.0786  1.0731
  530SOL    HW2 2357   0.497   3.427   4.276  2.7650 -1.8392 -0.5667
  531SOL     OW 2358   0.585   4.934   0.036 -0.3007  0.7826 -0.4926
  531SOL    HW1 2359   0.638   4.915  -0.042 -0.2795 -2.1923 -0.4494
  531SOL    HW2 2360   0.541   4.851   0.055 -0.0397 -1.9949  3.5922
  532SOL     OW 2361   1.574   4.992   2.980  0.1506 -0.5383 -0.2439
  532SOL    HW1 2362   1.587   4.988   3.075 -0.8398  1.0047 -0.6172
  532SOL    HW2 2363   1.522   5.072   2.967 -0.3921 -0.4035  0.2105
  533SOL     OW 2364   5.773   1.494   4.770 -0.0568  0.5055  0.4863
  533SOL    HW1 2365   5.732   1.576   4.743 -0.9791 -1.6844  2.0681
  533SOL    HW2 2366   5.723   1.426   4.724  1.0092 -1.8578  0.0335
  534SOL     OW 2367   8.407   7.157   2.763 -0.8817  0.1284 -0.1302
  534SOL    HW1 2368   8.458   7.076   2.766 -0.7691 -0.7050 -1.2391
  534SOL    HW2 2369   8.459   7.219   2.814 -2.5590 -2.0425  0.4813
  535SOL     OW 2370   4.388   5.255   1.501 -0.5141  0.1581 -0.0255
  535SOL    HW1 2371   4.300   5.271   1.466 -1.9520  0.0456 -1.8241
  535SOL    HW2 2372   4.373   5.204   1.581  0.4781 -0.2126  1.1558
  536SOL     OW 2373   4.601   1.167   4.150  0.2671 -0.0540 -0.1113
  536SOL    HW1 2374   4.549   1.224   4.094  0.5087  0.9208  2.9694
  536SOL    HW2 2375   4.622   1.091   4.096  0.7235 -2.8841 -1.1118
  537SOL     OW 2376   2.294   5.231   4.277  0.5291 -0.0183  0.6818
  537SOL    HW1 2377   2.378   5.206   4.315 -0.1283 -1.0554  0.6134
  537SOL    HW2 2378   2.315   5.307   4.222  0.2579 -2.1940  2.4820
  538SOL     OW 2379   8.480   5.731   4.372 -0.2642 -0.0945  0.4926
  538SOL    HW1 2380   8.448   5.701   4.457  0.8578 -0.9141 -3.0782
  538SOL    HW2 2381   8.576   5.722   4.379 -0.9351 -3.9871 -3.7985
  539SOL     OW 2382   6.230   3.288   0.927 -0.1309 -0.5064 -0.5850
  539SOL    HW1 2383   6.184   3.249   1.002  1.5732 -0.9875  1.8166
  539SOL    HW2 2384   6.177   3.363   0.902  1.4090 -1.8838 -1.2708
  540SOL     OW 2385   6.041   2.449   1.104  0.6942  0.4354 -0.0320
  540SOL    HW1 2386   6.089   2.452   1.186 -0.5726 -1.8884 -3.2955
  540SOL    HW2 2387   6.086   2.384   1.051 -2.5259  0.0733  0.0665
  541SOL     OW 2388   8.405   8.125   0.902  0.2010  0.0947 -0.2756
  541SOL    HW1 2389   8.418   8.200   0.844 -3.9325  1.8332  0.3580
  541SOL    HW2 2390   8.315   8.096   0.885 -0.9999  3.0191 -0.9499
  542SOL     OW 2391   6.351   2.006   4.389  0.2542  0.1836 -0.3049
  542SOL    HW1 2392   6.272   1.984   4.339  0.4494 -2.4572  0.6210
  542SOL    HW2 2393   6.319   2.041   4.472 -0.5076 -0.4738  2.1243
  543SOL     OW 2394   3.073   0.120   5.863 -0.2380 -0.4443 -0.4451
  543SOL    HW1 2395   3.066   0.129   5.768  1.4020 -0.5645 -0.3304
  543SOL    HW2 2396   2.985   0.136   5.895  0.1691  0.5938 -0.3746
  544SOL     OW 2397   0.348   6.775   5.241 -0.4333  0.0108  0.1260
  544SOL    HW1 2398   0.260   6.758   5.207  0.8803 -2.6315  1.0231
  544SOL    HW2 2399   0.336   6.840   5.309 -0.5582  0.8544 -1.5013
  545SOL     OW 2400   6.503   0.167   3.946  0.0324  0.5854  0.9380
  545SOL    HW1 2401   6.502   0.170   4.042 -1.3901  1.1839 -2.5869
  545SOL    HW2 2402   6.574   0.226   3.921  2.8904 -0.9114  0.7922
  546SOL     OW 2403   6.422   5.596   2.471  0.2955  0.7042 -0.2544
  546SOL    HW1 2404   6.510   5.616   2.437 -1.5195  1.5897  1.6401
  546SOL    HW2 2405   6.363   5.645   2.414 -0.9104  1.4393 -1.0568
  547SOL     OW 2406   6.570   0.778   4.008  0.1532  0.6404 -0.3395
  547SOL    HW1 2407   6.663   0.792   3.990 -1.5809 -0.4050 -0.5740
  547SOL    HW2 2408   6.526   0.849   3.961  1.2833  2.3005 -0.8020
  548SOL     OW 2409   3.838   0.301   5.703  0.1906  0.0306 -0.2018
  548SOL    HW1 2410   3.890   0.241   5.756  2.9259  1.1026 -0.4759
  548SOL    HW2 2411   3.749   0.291   5.738 -1.0682 -1.0661 -2.4464
  549SOL     OW 2412   6.854   0.839   3.509 -0.6628  0.5382 -0.3676
  549SOL    HW1 2413   6.936   0.854   3.557 -2.1118  0.1016 -0.3319
  549SOL    HW2 2414   6.814   0.925   3.502 -1.0311 -0.4789  0.8517
  550SOL     OW 2415   2.429   7.822   4.739  0.1463  0.0498  0.0921
  550SOL    HW1 2416   2.381   7.859   4.813  0.5000 -0.7425  0.2642
  550SOL    HW2 2417   2.508   7.784   4.778  1.7883 -1.2212  0.8646
  551SOL     OW 2418   0.360   8.720   1.052 -0.3148 -0.1741 -0.3269
  551SOL    HW1 2419   0.294   8.650   1.050  1.3534  0.0380  2.2142
  551SOL    HW2 2420   0.441   8.675   1.078 -0.9522 -1.8143  2.4995
  552SOL     OW 2421   0.246   7.688   0.110  0.0302 -0.7150 -0.5749
  552SOL    HW1 2422   0.192   7.727   0.041  1.0640 -3.0310  0.9113
  552SOL    HW2 2423   0.325   7.659   0.065  2.4920  0.0822 -3.3717
  553SOL     OW 2424   2.980   0.624   6.109 -0.0259 -0.6161 -0.5334
  553SOL    HW1 2425   3.054   0.625   6.048  0.0964 -3.4373 -0.2577
  553SOL    HW2 2426   2.929   0.547   6.083 -1.1226 -1.4813 -0.6147
  554SOL     OW 2427   0.495   1.673   0.066  0.3163  0.2008 -0.3264
  554SOL    HW1 2428   0.534   1.630   0.142  2.1912  1.2497  0.7711
  554SOL    HW2 2429   0.483   1.764   0.093  2.4093 -2.0666  0.8705
  555SOL     OW 2430   4.619   6.718   1.535  0.6895  0.1137  0.1905
  555SOL    HW1 2431   4.668   6.789   1.577 -1.9656  1.5389 -0.8098
  555SOL    HW2 2432   4.616   6.649   1.602  0.3880  1.8386  0.6724
  556SOL     OW 2433   4.569   8.658   6.171  0.6840 -0.0726 -0.2735
  556SOL    HW1 2434   4.647   8.604   6.159  2.0986  2.9159 -0.3550
  556SOL    HW2 2435   4.502   8.616   6.117  0.6871 -2.2318 -1.3809
  557SOL     OW 2436   1.523   2.590   3.673 -0.5508  0.3988  0.1998
  557SOL    HW1 2437   1.456   2.631   3.619  0.0466 -1.4113 -1.3679
  557SOL    HW2 2438   1.576   2.540   3.611  0.3749  1.6768 -0.9210
  558SOL     OW 2439   4.832   3.793   2.002 -0.5001  0.0524  0.3759
  558SOL    HW1 2440   4.803   3.873   2.047  1.6101  1.3352 -0.4751
  558SOL    HW2 2441   4.907   3.763   2.052 -0.7379  2.6913 -1.4284
  559SOL     OW 2442   0.869   4.233   1.632  0.0079 -0.3960 -0.6055
  559SOL    HW1 2443   0.957   4.230   1.670  2.7929 -0.2857 -1.9933
  559SOL    HW2 2444   0.862   4.321   1.596  2.8576  0.3478  0.1498
  560SOL     OW 2445   1.960   6.419   3.055 -0.2856 -0.6398  0.0836
  560SOL    HW1 2446   1.924   6.487   3.111  1.9457 -1.7982 -1.1172
  560SOL    HW2 2447   1.898   6.346   3.062 -0.2221  0.5583 -0.2311
  561SOL     OW 2448   2.130   2.595   1.951  0.9457 -0.3244  0.6487
  561SOL    HW1 2449   2.108   2.673   2.002 -2.4016  2.6538  0.3039
  561SOL    HW2 2450   2.052   2.540   1.957 -0.5259 -0.8839  1.3222
  562SOL     OW 2451   7.109   2.181   1.476 -1.3279 -0.7371 -0.0975
  562SOL    HW1 2452   7.176   2.242   1.507 -2.4900 -1.6000  0.6153
  562SOL    HW2 2453   7.062   2.229   1.408 -0.9258 -0.1198 -1.0598
  563SOL     OW 2454   8.092   6.860   4.898  0.1114  0.8947  0.5115
  563SOL    HW1 2455   8.014   6.875   4.952  0.2973 -1.3756  1.9489
  563SOL    HW2 2456   8.089   6.767   4.876  1.8517 -1.7372  0.1829
  564SOL     OW 2457   3.774   2.661   5.501  0.3124 -0.2208  0.4857
  564SOL    HW1 2458   3.854   2.712   5.485 -1.5535 -2.3394  0.6799
  564SOL    HW2 2459   3.805   2.574   5.523  1.4136  2.0743 -0.2217
  565SOL     OW 2460   8.167   5.445   0.940 -1.0501  0.2181  0.1151
  565SOL    HW1 2461   8.097   5.410   0.883  0.2489 -3.2367 -1.6655
  565SOL    HW2 2462   8.248   5.412   0.901  1.4121 -0.3762  0.8432
  566SOL     OW 2463   8.663   5.494   0.917 -0.7063  0.2761  0.0373
  566SOL    HW1 2464   8.720   5.542   0.977  4.4684 -1.0490 -0.4208
  566SOL    HW2 2465   8.671   5.402   0.945 -0.9521 -1.8858 -0.5635
  567SOL     OW 2466   7.002   1.093   0.705 -0.0797 -0.1308 -0.4125
  567SOL    HW1 2467   7.028   1.034   0.776  0.8315  0.5389  2.1232
  567SOL    HW2 2468   7.026   1.180   0.736  1.3475  2.0884  0.8975
  568SOL     OW 2469   0.992   6.186   5.684 -0.3059 -0.5004  0.1730
  568SOL    HW1 2470   0.988   6.188   5.780 -0.6890  0.6377 -2.3758
  568SOL    HW2 2471   0.954   6.101   5.661  0.9257 -0.4055  0.2402
  569SOL     OW 2472   0.076   1.119   4.193 -0.1433 -0.4220  0.2839
  569SOL    HW1 2473   0.026   1.109   4.274  1.3752  0.5511  0.9476
  569SOL    HW2 2474   0.152   1.062   4.204 -0.4339 -2.5848 -0.1818
  570SOL     OW 2475   6.889   0.987   2.145 -0.4484 -0.0875 -0.5819
  570SOL    HW1 2476   6.942   0.913   2.114  2.0855 -0.1286 -0.8984
  570SOL    HW2 2477   6.809   0.946   2.177 -3.8640  2.0265  2.7597
  571SOL     OW 2478   5.376   3.966   4.301  0.5486  0.1198 -0.3426
  571SOL    HW1 2479   5.357   3.880   4.338 -0.6075  1.0611  0.2666
  571SOL    HW2 2480   5.374   3.952   4.206  0.9620  2.0391 -0.7814
  572SOL     OW 2481   7.573   7.271   3.683 -0.0206  0.0167  0.1452
  572SOL    HW1 2482   7.571   7.177   3.666  1.5060  2.6145 -0.6446
  572SOL    HW2 2483   7.523   7.309   3.611  1.5243 -0.2007  0.2059
  573SOL     OW 2484   7.508   6.616   5.713 -0.5379 -0.1684 -0.0998
  573SOL    HW1 2485   7.522   6.698   5.760  0.5124  0.1517 -0.4453
  573SOL    HW2 2486   7.448   6.566   5.768 -0.9284  0.1127  2.0303
  574SOL     OW 2487   8.575   6.038   0.079  0.4528 -0.3828  0.2376
  574SOL    HW1 2488   8.559   6.090   0.158 -4.1598  2.4674  1.1856
  574SOL    HW2 2489   8.671   6.038   0.069 -1.6116 -0.7798 -3.6387
  575SOL     OW 2490   0.533   7.009   1.455  0.5380 -0.2940 -0.2720
  575SOL    HW1 2491   0.516   6.921   1.420 -0.4739  1.4811 -0.6777
  575SOL    HW2 2492   0.533   7.065   1.378 -0.0347 -0.3803 -0.4142
  576SOL     OW 2493   4.178   4.258   1.175 -0.8626  0.4299  0.2692
  576SOL    HW1 2494   4.094   4.227   1.209 -1.8412 -1.5653 -0.0242
  576SOL    HW2 2495   4.154   4.323   1.109  0.8469 -1.2330  2.4411
  577SOL     OW 2496   6.621   6.948   5.237 -0.6824 -0.3093 -0.3652
  577SOL    HW1 2497   6.591   6.961   5.147  1.2023  1.3492  2.3523
  577SOL    HW2 2498   6.541   6.953   5.290  0.5658  0.4839 -1.1213
  578SOL     OW 2499   7.566   3.247   4.025  0.3284  0.0084  0.0741
  578SOL    HW1 2500   7.625   3.239   4.100  0.6123 -0.3852  1.2865
  578SOL    HW2 2501   7.622   3.235   3.949  0.6215 -1.6630 -2.2483
  579SOL     OW 2502   0.842   1.726   2.476 -0.6772 -0.0090  0.7311
  579SOL    HW1 2503   0.765   1.671   2.488  0.3015  0.8593 -0.0554
  579SOL    HW2 2504   0.915   1.671   2.506 -1.7817  1.2125 -0.7823
  580SOL     OW 2505   6.060   1.432   1.438 -0.1650 -0.6850 -0.4946
  580SOL    HW1 2506   6.121   1.488   1.390 -1.0172  1.3899  0.0715
  580SOL    HW2 2507   5.981   1.485   1.447 -1.5140  1.5306 -2.2812
  581SOL     OW 2508   6.826   0.006   0.700  0.1506 -0.6084  0.3237
  581SOL    HW1 2509   6.851   0.046   0.617  1.0951 -3.0008 -1.8324
  581SOL    HW2 2510   6.733   0.027   0.710  0.3965  0.5790  0.1830
  582SOL     OW 2511   2.071   2.731   0.906 -0.1144 -0.3715 -0.5544
  582SOL    HW1 2512   2.050   2.755   0.997 -1.2751 -0.1036 -0.2175
  582SOL    HW2 2513   2.019   2.790   0.853 -1.6689  1.6959 -0.8132
  583SOL     OW 2514   7.241   0.331   0.717 -0.0633 -0.3424 -0.7890
  583SOL    HW1 2515   7.284   0.251   0.748 -1.5849  1.7102 -0.3198
  583SOL    HW2 2516   7.292   0.358   0.641  1.0369  2.9852  1.8942
  584SOL     OW 2517   2.002   7.923   4.452 -0.1971  0.1971  0.4027
  584SOL    HW1 2518   2.081   7.947   4.403  1.1819  2.6820  0.6599
  584SOL    HW2 2519   2.008   7.828   4.463  0.2906 -1.8174  0.7876
  585SOL     OW 2520   1.895   6.981   0.245  0.1586 -0.3103 -0.4315
  585SOL    HW1 2521   1.925   7.056   0.194  1.2852  0.0696 -2.7304
  585SOL    HW2 2522   1.800   6.993   0.250 -2.3661  0.7530 -1.9699
  586SOL     OW 2523   6.202   6.764   5.486 -0.2449 -0.4456 -0.5144
  586SOL    HW1 2524   6.211   6.718   5.403  0.2493 -1.9174  0.5704
  586SOL    HW2 2525   6.115   6.741   5.518  0.0364  1.8172 -1.0873
  587SOL     OW 2526   0.812   3.992   3.084  0.9013  0.2862 -0.5176
  587SOL    HW1 2527   0.905   4.009   3.098 -1.3435  3.2858  0.3040
  587SOL    HW2 2528   0.779   4.072   3.041  0.3297 -1.2836  0.2107
  588SOL     OW 2529   3.169   6.300   0.113 -0.6313 -0.2413 -0.1008
  588SOL    HW1 2530   3.165   6.382   0.063 -0.7073  2.4028  1.1155
  588SOL    HW2 2531   3.239   6.250   0.071 -2.0489  0.4011  0.7054
  589SOL     OW 2532   7.343   5.180   5.175 -0.2599 -0.1746  0.1033
  589SOL    HW1 2533   7.433   5.151   5.190  0.3873  0.0862  1.4627
  589SOL    HW2 2534   7.330   5.252   5.236  1.9487  0.3090 -1.3392
  590SOL     OW 2535   3.309   6.397   3.014 -0.0676  0.2197 -0.5695
  590SOL    HW1 2536   3.234   6.352   2.975 -2.5394 -1.9608  2.2441
  590SOL    HW2 2537   3.343   6.334   3.078 -1.2877  3.7941  0.3127
  591SOL     OW 2538   2.221   1.963   0.742  0.4035 -0.2073 -0.0299
  591SOL    HW1 2539   2.303   1.969   0.693  2.5960  2.3344  2.5022
  591SOL    HW2 2540   2.218   2.043   0.795 -0.6518 -1.9691  0.7135
  592SOL     OW 2541   0.107   3.072   5.109 -0.1762  0.1006  0.5474
  592SOL    HW1 2542   0.085   3.141   5.172  3.4268 -0.4600  0.1789
  592SOL    HW2 2543   0.128   2.996   5.163  1.0583 -0.0753  2.2278
  593SOL     OW 2544   6.293   6.262   0.884  0.4289  0.3412  0.2029
  593SOL    HW1 2545   6.340   6.244   0.803 -0.8908 -0.5029  2.4580
  593SOL    HW2 2546   6.362   6.283   0.948  0.0740 -0.9797 -2.0773
  594SOL     OW 2547   0.161   5.297   3.075 -0.0863 -0.4516 -0.5252
  594SOL    HW1 2548   0.157   5.387   3.106 -2.1135  1.0033  3.4103
  594SOL    HW2 2549   0.077   5.259   3.102 -1.2516 -0.9415 -0.5132
  595SOL     OW 2550   5.368   2.123   1.486 -0.0657  0.8165  0.1177
  595SOL    HW1 2551   5.295   2.141   1.546  0.0622  2.1301 -0.2583
  595SOL    HW2 2552   5.383   2.206   1.441 -2.3061 -0.3449  2.0534
  596SOL     OW 2553   7.871   2.837   5.873 -0.1173  0.4681  0.2804
  596SOL    HW1 2554   7.881   2.780   5.949 -0.9542 -0.2913  2.0467
  596SOL    HW2 2555   7.955   2.883   5.867 -1.4047  0.2931 -1.6959
  597SOL     OW 2556   1.330   5.160   4.740  0.9491  0.4446  0.1553
  597SOL    HW1 2557   1.359   5.071   4.761 -0.6735 -1.5142  0.2091
  597SOL    HW2 2558   1.409   5.214   4.751  2.3573 -1.3955  1.8672
  598SOL     OW 2559   4.133   8.089   1.068  1.3334 -0.5557  0.0483
  598SOL    HW1 2560   4.125   8.170   1.017  0.2087 -1.4637  0.6682
  598SOL    HW2 2561   4.093   8.022   1.013  2.1297 -4.7067  2.1478
  599SOL     OW 2562   4.555   2.490   5.031 -0.2503 -0.3739 -0.2102
  599SOL    HW1 2563   4.516   2.577   5.019  1.5006  2.5044 -0.2748
  599SOL    HW2 2564   4.509   2.434   4.970  0.0471  1.4927  0.6696
  600SOL     OW 2565   1.334   2.893   4.220 -0.6972 -0.4232  0.2094
  600SOL    HW1 2566   1.288   2.851   4.148  0.2006 -0.6119  2.3568
  600SOL    HW2 2567   1.407   2.939   4.179 -1.8862 -0.6700  1.0992
  601SOL     OW 2568   8.583   4.639   0.593  0.5999 -0.0435 -0.4548
  601SOL    HW1 2569   8.602   4.546   0.594 -2.3868  0.3024 -0.7897
  601SOL    HW2 2570   8.661   4.680   0.555  2.4807  1.6014  0.9030
  602SOL     OW 2571   2.700   2.344   1.845 -0.1301 -0.6870 -0.0855
  602SOL    HW1 2572   2.650   2.274   1.887 -1.5885 -1.8483  1.3724
  602SOL    HW2 2573   2.791   2.328   1.872 -0.4303  0.5141 -2.5213
  603SOL     OW 2574   2.838   4.326   2.749  0.2080  0.4220  0.2425
  603SOL    HW1 2575   2.818   4.397   2.688 -2.0776 -2.4087  1.5968
  603SOL    HW2 2576   2.932   4.312   2.739 -1.9557 -0.2808  1.1449
  604SOL     OW 2577   6.131   8.055   0.674  0.0584 -0.0879  0.1841
  604SOL    HW1 2578   6.193   8.076   0.744 -0.7055 -0.9244  1.3686
  604SOL    HW2 2579   6.154   7.966   0.647 -0.3975 -0.0815  1.1811
  605SOL     OW 2580   8.608   3.035   2.106  0.1266 -0.3614  0.1687
  605SOL    HW1 2581   8.533   3.055   2.051  0.1315  0.9605 -2.9819
  605SOL    HW2 2582   8.597   2.943   2.129  2.2018  1.8513 -0.3537
  606SOL     OW 2583   5.844   2.394   0.664 -0.1969 -0.0063 -0.6180
  606SOL    HW1 2584   5.781   2.354   0.605 -2.2730  2.5721 -1.7987
  606SOL    HW2 2585   5.925   2.346   0.649  3.0810  0.1781  3.5656
  607SOL     OW 2586   0.877   2.298   3.118 -0.1043 -0.1971 -0.0590
  607SOL    HW1 2587   0.810   2.356   3.082 -0.0328  0.3780  2.8318
  607SOL    HW2 2588   0.864   2.300   3.213  0.3929 -1.1870  0.0196
  608SOL     OW 2589   4.309   3.971   0.749  0.2078  0.2441 -0.0779
  608SOL    HW1 2590   4.287   3.985   0.657  0.7063 -0.6653 -0.8415
  608SOL    HW2 2591   4.388   4.022   0.762  2.8067  0.4947  2.5009
  609SOL     OW 2592   2.157   5.540   3.649  0.0879 -0.0146  0.2821
  609SOL    HW1 2593   2.225   5.582   3.596  1.0941  2.0458 -3.0749
  609SOL    HW2 2594   2.203   5.507   3.726  0.9273  0.0095 -1.1454
  610SOL     OW 2595   1.545   7.666   2.285 -0.3592 -0.0562  0.1254
  610SOL    HW1 2596   1.603   7.592   2.265  2.7273 -0.3946  1.2052
  610SOL    HW2 2597   1.589   7.713   2.355  1.0240 -0.5767 -0.3762
  611SOL     OW 2598   0.606   5.251   3.092  0.0766 -0.0207 -0.9024
  611SOL    HW1 2599   0.670   5.235   3.162 -1.3332 -0.0259 -1.0347
  611SOL    HW2 2600   0.524   5.216   3.126  0.7572  0.3793  0.0207
  612SOL     OW 2601   2.177   7.345   2.919 -0.3442  0.6101  0.2196
  612SOL    HW1 2602   2.168   7.271   2.859  1.3290  0.7241  1.1300
  612SOL    HW2 2603   2.211   7.416   2.864  2.7557 -0.5694 -0.2931
  613SOL     OW 2604   7.906   7.387   5.874 -0.2600 -0.4615  0.6253
  613SOL    HW1 2605   7.932   7.326   5.943  3.5153 -2.6649  0.8871
  613SOL    HW2 2606   7.884   7.468   5.922  0.1894  2.2507  1.4156
  614SOL     OW 2607   4.968   6.478   0.117  0.0252  0.1864  0.3063
  614SOL    HW1 2608   4.919   6.560   0.122 -1.3990 -1.1569  2.4724
  614SOL    HW2 2609   4.948   6.433   0.199 -0.7636  2.2779 -1.1969
  615SOL     OW 2610   2.152   6.837   0.646  0.2604  0.1289 -0.1442
  615SOL    HW1 2611   2.104   6.910   0.608 -1.0811  0.0898  1.5997
  615SOL    HW2 2612   2.180   6.867   0.732  1.3125 -0.4201  0.3016
  616SOL     OW 2613   4.584   8.210   2.910 -0.2760  0.8180  0.4937
  616SOL    HW1 2614   4.611   8.207   2.818 -0.1249  1.4629  0.5006
  616SOL    HW2 2615   4.663   8.234   2.958 -1.2556 -1.0224 -2.8155
  617SOL     OW 2616   3.294   2.177   4.320  0.1335 -0.0539  0.3660
  617SOL    HW1 2617   3.317   2.238   4.390  0.6482  1.0252 -0.4802
  617SOL    HW2 2618   3.320   2.222   4.240 -0.4852  0.8894 -1.0700
  618SOL     OW 2619   2.471   6.807   2.982  0.2867 -0.8675  0.1385
  618SOL    HW1 2620   2.469   6.747   2.907 -2.3703  0.0929  0.7426
  618SOL    HW2 2621   2.380   6.836   2.991  2.6993  1.0472  0.0345
  619SOL     OW 2622   3.538   7.087   3.220 -0.6592 -0.1778 -0.1340
  619SOL    HW1 2623   3.569   6.997   3.212 -3.5908  0.9443 -0.2845
  619SOL    HW2 2624   3.443   7.079   3.220 -0.9090  2.4691  1.8614
  620SOL     OW 2625   0.478   1.546   5.328 -0.0243 -0.9915 -0.2020
  620SOL    HW1 2626   0.398   1.503   5.296 -0.4403  0.5839 -1.4489
  620SOL    HW2 2627   0.506   1.601   5.254  0.5034 -1.2988 -2.6979
  621SOL     OW 2628   5.973   7.513   5.904  0.4572 -0.4034  0.5129
  621SOL    HW1 2629   5.969   7.607   5.921  1.4532 -0.1161  2.1237
  621SOL    HW2 2630   5.889   7.493   5.863 -1.6855  3.1837 -0.2722
  622SOL     OW 2631   1.616   4.387   3.415 -0.2432  0.4027  0.0360
  622SOL    HW1 2632   1.636   4.301   3.451 -3.8928  1.5919  0.9767
  622SOL    HW2 2633   1.692   4.409   3.361 -1.0841  0.1814 -0.0111
  623SOL     OW 2634   7.373   8.007   3.633  0.0342 -0.6990  1.1624
  623SOL    HW1 2635   7.325   7.987   3.714 -0.8023 -2.5464  1.1502
  623SOL    HW2 2636   7.465   8.008   3.659 -2.8327 -0.5837  0.2749
  624SOL     OW 2637   6.592   1.512   3.515 -0.2599  0.5942 -0.3767
  624SOL    HW1 2638   6.635   1.551   3.591 -3.4161  2.8312 -1.8184
  624SOL    HW2 2639   6.538   1.442   3.551 -1.5928 -1.3238 -0.9104
  625SOL     OW 2640   5.384   1.893   0.506 -0.5386  0.0727  0.0658
  625SOL    HW1 2641   5.420   1.842   0.434 -2.2340 -0.3372 -1.5951
  625SOL    HW2 2642   5.460   1.914   0.560  2.1664 -1.5507  0.2636
  626SOL     OW 2643   0.715   3.620   3.864  0.0180  0.1851 -0.0620
  626SOL    HW1 2644   0.784   3.636   3.929 -0.4919 -2.5897  1.5365
  626SOL    HW2 2645   0.755   3.641   3.780  0.7456 -1.2169  1.9491
  627SOL     OW 2646   5.446   7.189   4.643 -0.1343  0.3389 -0.4456
  627SOL    HW1 2647   5.410   7.132   4.710  0.9541  0.5136  0.7637
  627SOL    HW2 2648   5.497   7.254   4.691 -2.3474  1.5961  0.2259
  628SOL     OW 2649   7.231   6.728   0.532  0.8289 -0.4406 -0.3463
  628SOL    HW1 2650   7.311   6.724   0.481  3.7164 -0.7015 -0.6612
  628SOL    HW2 2651   7.167   6.768   0.474 -2.3413  3.8512  1.2303
  629SOL     OW 2652   0.081   0.541   2.533 -0.2413 -0.0018 -0.2965
  629SOL    HW1 2653   0.009   0.484   2.559 -2.6946  0.0114 -2.1933
  629SOL    HW2 2654   0.039   0.613   2.485  1.5923  1.4024  2.0545
  630SOL     OW 2655   0.488   0.660   4.818 -0.3296 -1.0468  0.1720
  630SOL    HW1 2656   0.580   0.663   4.844 -0.5985 -0.1814 -0.5527
  630SOL    HW2 2657   0.491   0.635   4.725 -2.1936  2.4689  1.1406
  631SOL     OW 2658   2.305   4.193   1.777 -0.1008  0.1765  0.2210
  631SOL    HW1 2659   2.242   4.256   1.741  1.6845 -2.8513 -2.1424
  631SOL    HW2 2660   2.273   4.108   1.748 -2.5466 -0.7895  0.5428
  632SOL     OW 2661   7.963   2.453   0.064 -0.4355  0.7764  0.1498
  632SOL    HW1 2662   8.000   2.477   0.149 -1.1615  0.5224 -1.0055
  632SOL    HW2 2663   7.908   2.527   0.039 -1.3502 -0.9441 -2.3273
  633SOL     OW 2664   5.969   2.071   2.189 -0.2125  0.2401  0.1082
  633SOL    HW1 2665   5.934   2.002   2.133 -1.0707 -0.8554  2.2058
  633SOL    HW2 2666   5.971   2.149   2.133 -0.7824  0.5593 -2.1700
  634SOL     OW 2667   0.227   6.252   2.919  0.8785  0.5961 -0.2319
  634SOL    HW1 2668   0.268   6.339   2.917  3.1609 -1.1276 -3.8403
  634SOL    HW2 2669   0.299   6.191   2.906  0.3033  1.5225  0.5540
  635SOL     OW 2670   7.599   5.709   4.840 -0.3032  0.5090  0.0115
  635SOL    HW1 2671   7.617   5.793   4.881 -2.3040 -1.6019  2.6395
  635SOL    HW2 2672   7.672   5.653   4.867  2.5004  0.0997 -0.9101
  636SOL     OW 2673   2.208   6.913   2.465 -0.2670 -0.4046 -0.4789
  636SOL    HW1 2674   2.251   6.987   2.421  0.3591 -0.9981  0.6599
  636SOL    HW2 2675   2.223   6.929   2.559 -0.4265 -0.8487 -0.9110
  637SOL     OW 2676   6.767   1.207   0.592 -0.2540 -0.0550  0.8009
  637SOL    HW1 2677   6.686   1.212   0.643  0.5822  2.9868 -1.5281
  637SOL    HW2 2678   6.834   1.184   0.656  0.7153  0.8422 -1.2950
  638SOL     OW 2679   5.642   2.788   6.195 -0.4744  0.6714 -0.1569
  638SOL    HW1 2680   5.655   2.845   6.118  1.5015  4.9533 -1.1852
  638SOL    HW2 2681   5.656   2.846   6.270  0.7121 -0.1366 -0.3159
  639SOL     OW 2682   2.383   1.625   1.290 -0.7608  0.8585  0.0729
  639SOL    HW1 2683   2.447   1.553   1.295 -0.1690 -1.7555 -1.2605
  639SOL    HW2 2684   2.436   1.704   1.295  2.3486  2.2820  1.1342
  640SOL     OW 2685   1.039   0.276   2.652 -0.7365  0.1260  0.4339
  640SOL    HW1 2686   0.944   0.264   2.661 -0.9936 -0.4969  3.1537
  640SOL    HW2 2687   1.059   0.352   2.708  3.2702 -1.2649 -1.4003
  641SOL     OW 2688   3.839   5.464   5.797 -0.3181  0.3908 -0.4570
  641SOL    HW1 2689   3.865   5.450   5.888  0.7347  0.1588 -1.3519
  641SOL    HW2 2690   3.816   5.377   5.765  1.2947  1.1999 -1.0400
  642SOL     OW 2691   0.298   6.076   0.227 -0.1731  0.3734  0.3155
  642SOL    HW1 2692   0.333   6.094   0.139 -1.7747  0.4815 -0.0063
  642SOL    HW2 2693   0.328   5.987   0.247  1.8483 -1.9762  1.1557
  643SOL     OW 2694   7.961   6.149   5.512  0.0543 -0.3264  0.0991
  643SOL    HW1 2695   8.027   6.183   5.452 -1.4619  0.0133 -1.4601
  643SOL    HW2 2696   8.007   6.086   5.566  0.1229 -2.7196 -1.1856
  644SOL     OW 2697   1.119   3.402   3.143  0.0983  0.0562  0.1342
  644SOL    HW1 2698   1.114   3.447   3.227  1.8096 -0.1630 -1.3745
  644SOL    HW2 2699   1.078   3.317   3.159 -4.4169 -0.5065  0.0927
  645SOL     OW 2700   5.825   8.419   5.644  0.0540 -0.4699  0.2148
  645SOL    HW1 2701   5.789   8.507   5.648 -2.9926  1.4552 -1.0584
  645SOL    HW2 2702   5.820   8.395   5.551 -0.3001 -0.1947 -0.5686
  646SOL     OW 2703   3.384   7.701   1.391 -0.1885 -0.0978 -0.0999
  646SOL    HW1 2704   3.431   7.627   1.429 -0.4074  1.9792  2.7026
  646SOL    HW2 2705   3.303   7.707   1.442  1.3275 -3.6533 -2.1528
  647SOL     OW 2706   3.732   8.453   1.197  0.4581 -0.4067 -0.2120
  647SOL    HW1 2707   3.753   8.386   1.132 -2.6701  0.8360 -1.7294
  647SOL    HW2 2708   3.636   8.457   1.196 -2.1884  0.6957  0.1460
  648SOL     OW 2709   0.817   0.207   6.211  0.2828 -0.1632 -0.0667
  648SOL    HW1 2710   0.736   0.161   6.233 -1.2796  3.7810  0.4520
  648SOL    HW2 2711   0.793   0.300   6.215  1.9750  1.0521 -0.9094
  649SOL     OW 2712   6.693   2.024   0.723 -0.5685 -0.2477 -0.6218
  649SOL    HW1 2713   6.727   1.936   0.708  0.4310 -0.5292  0.1859
  649SOL    HW2 2714   6.711   2.071   0.641  0.1305  3.4414 -0.0197
  650SOL     OW 2715   5.225   1.991   6.127  0.5770  0.1138 -0.4490
  650SOL    HW1 2716   5.196   1.923   6.066 -1.4629  2.3211  1.2484
  650SOL    HW2 2717   5.149   2.008   6.182 -1.4860 -1.0861  0.1255
  651SOL     OW 2718   7.966   7.496   2.988 -0.0876  0.5770 -0.1903
  651SOL    HW1 2719   7.883   7.507   2.942 -1.3246 -0.9250  1.1132
  651SOL    HW2 2720   8.022   7.451   2.925  0.4718  3.9852 -0.9279
  652SOL     OW 2721   0.288   2.417   1.134 -0.2397  0.0792 -0.0493
  652SOL    HW1 2722   0.197   2.402   1.162  0.0266  3.8468  1.6536
  652SOL    HW2 2723   0.307   2.506   1.163 -1.2944 -0.6507  2.3392
  653SOL     OW 2724   7.234   3.574   1.624 -0.0733 -0.1060  0.0171
  653SOL    HW1 2725   7.235   3.516   1.548  0.2887  1.7768 -0.7490
  653SOL    HW2 2726   7.326   3.597   1.638  0.7151 -1.9194 -1.8612
  654SOL     OW 2727   3.447   0.890   0.668  0.1051  0.0780  0.1101
  654SOL    HW1 2728   3.402   0.943   0.734  1.3057 -0.0195  2.2160
  654SOL    HW2 2729   3.527   0.860   0.712  0.3489 -1.0042 -0.7372
  655SOL     OW 2730   3.320   5.943   1.599 -0.2142 -0.0027  0.1558
  655SOL    HW1 2731   3.233   5.907   1.615 -1.6753 -0.2053  1.9816
  655SOL    HW2 2732   3.339   5.995   1.677  0.8169 -0.7707  2.6460
  656SOL     OW 2733   0.361   1.465   2.814 -0.1783  0.2554 -0.0392
  656SOL    HW1 2734   0.288   1.510   2.857 -2.6648 -0.0377 -0.1767
  656SOL    HW2 2735   0.335   1.373   2.811  0.5692 -0.4122 -0.7562
  657SOL     OW 2736   6.248   1.448   5.970 -0.2067  0.1358 -0.2689
  657SOL    HW1 2737   6.321   1.472   6.026  1.3084  0.3017  1.0812
  657SOL    HW2 2738   6.217   1.364   6.004 -0.2253  4.5303 -3.5691
  658SOL     OW 2739   4.231   3.303   6.135  0.2030 -0.2000  0.0968
  658SOL    HW1 2740   4.174   3.359   6.082  0.4264  0.7899 -0.0707
  658SOL    HW2 2741   4.254   3.358   6.210  0.4955 -0.8625  2.4957
  659SOL     OW 2742   6.182   6.690   2.813 -0.4026  0.8386  0.9796
  659SOL    HW1 2743   6.103   6.701   2.759 -1.9726 -0.3399 -1.7894
  659SOL    HW2 2744   6.153   6.711   2.901  0.0032  0.3684  0.1723
  660SOL     OW 2745   5.891   2.838   2.148 -0.1198  0.9701 -0.2587
  660SOL    HW1 2746   5.798   2.845   2.169  1.2899  1.8076  2.4337
  660SOL    HW2 2747   5.899   2.754   2.102  1.0712 -0.2591 -0.0944
  661SOL     OW 2748   1.711   1.836   1.296 -0.1284  0.0850  0.3535
  661SOL    HW1 2749   1.638   1.883   1.256 -1.0253 -2.8332  0.7494
  661SOL    HW2 2750   1.770   1.905   1.327  3.3910 -1.6239 -1.8651
  662SOL     OW 2751   8.714   6.834   1.031  0.4677 -0.7835 -0.5270
  662SOL    HW1 2752   8.787   6.821   1.091  1.3561 -0.4636 -0.2516
  662SOL    HW2 2753   8.703   6.749   0.987 -0.8704  2.2072 -0.1818
  663SOL     OW 2754   7.767   0.702   0.526  0.4696  0.0166  0.4176
  663SOL    HW1 2755   7.745   0.789   0.558  2.1239  0.5376  3.0326
  663SOL    HW2 2756   7.839   0.672   0.582 -5.1026  1.3496  0.1956
  664SOL     OW 2757   4.849   1.325   4.199 -0.7265  0.4523 -0.3818
  664SOL    HW1 2758   4.897   1.343   4.280 -0.7291 -0.2413  0.7220
  664SOL    HW2 2759   4.786   1.257   4.222  0.1118  1.5314 -1.3623
  665SOL     OW 2760   8.019   0.379   3.351  0.3230  0.5851  0.5323
  665SOL    HW1 2761   8.044   0.302   3.402  0.3158 -0.4828 -0.3311
  665SOL    HW2 2762   7.932   0.357   3.317 -2.7193  0.1655 -0.7126
  666SOL     OW 2763   4.281   8.803   3.244 -0.4395  0.8033  0.3136
  666SOL    HW1 2764   4.298   8.720   3.199 -2.4449  1.4855  2.7172
  666SOL    HW2 2765   4.259   8.777   3.334  0.4968  0.5322 -2.0838
  667SOL     OW 2766   0.337   4.580   1.210  0.5608  0.0335 -0.0707
  667SOL    HW1 2767   0.285   4.651   1.250 -1.0114 -0.9852 -0.2895
  667SOL    HW2 2768   0.375   4.534   1.285  0.2386  0.0975  1.0852
  668SOL     OW 2769   1.414   2.716   2.981  0.1342  0.0478 -0.6755
  668SOL    HW1 2770   1.472   2.646   3.010  0.6848  1.1965 -2.4316
  668SOL    HW2 2771   1.448   2.741   2.895 -0.5677  0.9693 -0.3567
  669SOL     OW 2772   4.984   5.100   5.964 -0.3434  0.1862 -0.7370
  669SOL    HW1 2773   5.067   5.147   5.970 -1.2801 -1.0174 -1.0475
  669SOL    HW2 2774   4.934   5.148   5.898  0.5807  1.2489  0.3406
  670SOL     OW 2775   4.738   6.443   0.398 -0.4614  0.1384 -0.3689
  670SOL    HW1 2776   4.795   6.372   0.369 -0.4870 -0.4093 -1.0144
  670SOL    HW2 2777   4.664   6.399   0.438 -0.2921 -0.5827 -0.5264
  671SOL     OW 2778   7.326   1.964   4.075 -0.0329 -0.4347  0.0264
  671SOL    HW1 2779   7.362   1.920   3.998  0.1241  0.3294  0.8129
  671SOL    HW2 2780   7.321   2.056   4.050  1.2933  0.3910 -0.3482
  672SOL     OW 2781   8.797   5.009   5.813  0.2693  1.1597 -0.2339
  672SOL    HW1 2782   8.880   4.963   5.822  3.7127 -2.1302  3.4724
  672SOL    HW2 2783   8.770   5.028   5.903 -1.4464 -0.1074  0.0256
  673SOL     OW 2784   8.510   8.001   5.675 -0.0992  0.2548 -0.0075
  673SOL    HW1 2785   8.483   8.092   5.686 -0.8677 -1.5333  3.8012
  673SOL    HW2 2786   8.557   7.999   5.592  3.5591 -0.6534  0.5480
  674SOL     OW 2787   5.234   1.976   5.415  0.0491 -0.3130  0.4724
  674SOL    HW1 2788   5.196   1.888   5.417 -0.7077 -3.1563 -0.0685
  674SOL    HW2 2789   5.176   2.026   5.357 -0.2863 -3.4490 -0.4522
  675SOL     OW 2790   2.167   4.129   4.154  0.0467 -0.2207  0.3338
  675SOL    HW1 2791   2.179   4.108   4.247  0.5506 -0.8908 -2.3696
  675SOL    HW2 2792   2.080   4.096   4.133  0.5986  0.3401 -0.9081
  676SOL     OW 2793   1.605   4.186   2.641 -0.2655 -0.3524 -0.0292
  676SOL    HW1 2794   1.557   4.111   2.606  1.8500 -1.5216  0.7940
  676SOL    HW2 2795   1.697   4.164   2.627 -0.4162  1.0470  0.8974
  677SOL     OW 2796   4.343   1.378   0.192 -0.9284 -0.4943  0.0129
  677SOL    HW1 2797   4.365   1.297   0.238  1.4308  1.5124 -1.5844
  677SOL    HW2 2798   4.254   1.399   0.221 -0.5562 -1.1139 -3.1079
  678SOL     OW 2799   1.950   8.181   1.092 -0.4855  0.1699 -0.4382
  678SOL    HW1 2800   1.872   8.134   1.120  1.2973  1.3776 -1.5202
  678SOL    HW2 2801   2.009   8.176   1.168 -1.1952 -0.5478 -1.4246
  679SOL     OW 2802   6.027   5.653   2.725  0.5574  0.2697  0.5224
  679SOL    HW1 2803   5.960   5.591   2.756 -2.9032  0.5221 -1.2454
  679SOL    HW2 2804   6.038   5.715   2.797  3.9549  3.5848 -1.9034
  680SOL     OW 2805   0.173   7.371   4.610  0.6363 -0.2519 -0.0843
  680SOL    HW1 2806   0.143   7.281   4.605 -0.3248  1.4527  0.2948
  680SOL    HW2 2807   0.267   7.367   4.591  2.1100 -0.1581  0.8611
  681SOL     OW 2808   2.459   6.900   0.191 -0.2328  0.9839  0.2259
  681SOL    HW1 2809   2.458   6.809   0.162 -1.8535  0.0061 -0.2646
  681SOL    HW2 2810   2.394   6.903   0.262  2.0271  0.3603  0.1491
  682SOL     OW 2811   6.104   3.268   3.669  0.2951  0.1711 -0.5230
  682SOL    HW1 2812   6.098   3.226   3.584  0.4590 -0.9073 -3.5568
  682SOL    HW2 2813   6.197   3.289   3.679  0.4634  0.9328  0.6685
  683SOL     OW 2814   7.189   3.875   0.857 -0.6276  0.6783  0.0752
  683SOL    HW1 2815   7.248   3.931   0.807  0.6783  1.9519 -0.5764
  683SOL    HW2 2816   7.136   3.935   0.909  1.2554 -2.4683  0.9976
  684SOL     OW 2817   7.483   2.879   3.989  0.0019  0.6531  0.0960
  684SOL    HW1 2818   7.445   2.792   3.972 -0.3390  0.2923 -1.2144
  684SOL    HW2 2819   7.445   2.935   3.921 -1.4551 -0.2071  1.9599
  685SOL     OW 2820   3.597   5.391   0.614  0.0317 -0.2713 -0.2126
  685SOL    HW1 2821   3.509   5.367   0.587 -1.1868  2.3234 -0.3336
  685SOL    HW2 2822   3.651   5.315   0.590 -0.3738 -0.1066  1.1992
  686SOL     OW 2823   5.590   4.288   3.796 -0.1545  0.2867  0.5633
  686SOL    HW1 2824   5.529   4.252   3.860 -2.5082  2.0066  2.2022
  686SOL    HW2 2825   5.585   4.227   3.722 -1.3771  1.2569  2.8156
  687SOL     OW 2826   2.432   6.369   2.194 -0.0547 -0.0740  0.1385
  687SOL    HW1 2827   2.520   6.344   2.167 -2.6309  1.2721 -1.8957
  687SOL    HW2 2828   2.387   6.286   2.211 -1.0066  2.3387  0.0218
  688SOL     OW 2829   7.562   2.933   4.687 -0.5692  0.4761  0.5336
  688SOL    HW1 2830   7.477   2.936   4.643  0.5703  3.6415  2.1298
  688SOL    HW2 2831   7.565   3.012   4.741  0.4453 -0.5264 -0.7038
  689SOL     OW 2832   1.926   0.307   6.211  0.3036  0.1237 -0.4548
  689SOL    HW1 2833   1.929   0.220   6.250  1.8986 -0.4344 -2.0853
  689SOL    HW2 2834   1.894   0.292   6.122  0.6260  0.6206 -1.4762
  690SOL     OW 2835   5.189   5.764   5.600  0.6047  0.5937 -0.0048
  690SOL    HW1 2836   5.161   5.778   5.510  0.6522 -0.7016 -1.2581
  690SOL    HW2 2837   5.280   5.736   5.593 -2.2790  1.2884 -1.2293
  691SOL     OW 2838   8.518   1.149   3.340  0.4828  0.0012 -0.0598
  691SOL    HW1 2839   8.558   1.067   3.311  1.1985  1.3852 -0.1481
  691SOL    HW2 2840   8.525   1.147   3.436  0.0336  3.0970  0.6282
  692SOL     OW 2841   5.135   3.455   2.724  0.3535 -0.2342  0.1236
  692SOL    HW1 2842   5.169   3.415   2.644 -0.1019  1.8238  0.4054
  692SOL    HW2 2843   5.135   3.549   2.706  2.9360 -2.3680 -1.0840
  693SOL     OW 2844   7.252   0.767   2.663  0.1443 -0.3838 -0.1681
  693SOL    HW1 2845   7.242   0.856   2.629  1.1318  1.9671  2.7684
  693SOL    HW2 2846   7.252   0.779   2.758 -0.1119  2.5836 -0.2721
  694SOL     OW 2847   5.589   7.732   1.059 -0.5676 -0.1456 -0.4991
  694SOL    HW1 2848   5.679   7.725   1.027  0.4304 -0.4545 -0.8135
  694SOL    HW2 2849   5.586   7.673   1.134  0.8775 -0.1880 -3.3275
  695SOL     OW 2850   3.367   7.858   0.552  0.1506  0.1915  0.0129
  695SOL    HW1 2851   3.397   7.926   0.492  0.3446  1.1920 -0.2056
  695SOL    HW2 2852   3.272   7.865   0.551 -1.4148 -2.1276  2.4766
  696SOL     OW 2853   4.994   2.803   1.745  0.8798  0.1098  0.5407
  696SOL    HW1 2854   5.023   2.832   1.831 -0.6626  0.5258 -0.5970
  696SOL    HW2 2855   4.904   2.773   1.759  1.5116  0.6947 -0.9905
  697SOL     OW 2856   1.302   2.271   3.102 -0.5338 -0.6709  0.5507
  697SOL    HW1 2857   1.256   2.242   3.181 -2.2709  0.6467  4.2977
  697SOL    HW2 2858   1.236   2.322   3.055 -0.8168  0.8662  0.6600
  698SOL     OW 2859   1.419   8.596   3.029  0.4218 -0.4047 -0.3850
  698SOL    HW1 2860   1.447   8.530   3.093 -0.2868  1.2732 -0.2832
  698SOL    HW2 2861   1.466   8.675   3.054  0.1399  2.3135  1.4039
  699SOL     OW 2862   4.983   5.931   2.946 -0.1999 -0.2042  0.0828
  699SOL    HW1 2863   4.928   6.009   2.956  1.5693  2.0616 -1.8978
  699SOL    HW2 2864   5.049   5.956   2.881 -1.0914 -1.4207 -1.3647
  700SOL     OW 2865   1.120   6.977   5.228  0.6519  0.3385  0.3668
  700SOL    HW1 2866   1.103   6.958   5.320  0.3315 -1.8119 -0.5606
  700SOL    HW2 2867   1.151   6.894   5.192  1.8237  0.0925 -0.2108
  701SOL     OW 2868   3.794   1.251   0.637 -0.1910 -0.5099 -0.6239
  701SOL    HW1 2869   3.749   1.179   0.594 -1.1278 -1.3294  1.8765
  701SOL    HW2 2870   3.725   1.315   0.656  0.0628  1.4584 -2.3061
  702SOL     OW 2871   3.559   6.663   0.028 -0.0221  0.5022  0.1729
  702SOL    HW1 2872   3.537   6.601   0.098  2.3311  0.5871  0.7959
  702SOL    HW2 2873   3.653   6.679   0.038  1.6422  0.9143  1.9910
  703SOL     OW 2874   1.014   1.140   3.585  0.4982 -0.1455 -0.1627
  703SOL    HW1 2875   0.943   1.199   3.562  1.8242 -0.2421 -1.8585
  703SOL    HW2 2876   1.031   1.090   3.505 -2.5708 -1.3998 -1.0521
  704SOL     OW 2877   4.045   2.873   3.367  0.2723 -0.5989 -0.4900
  704SOL    HW1 2878   4.050   2.868   3.463 -3.0183  1.6779  1.7506
  704SOL    HW2 2879   4.071   2.786   3.337  0.9436  0.0854 -1.5127
  705SOL     OW 2880   4.635   3.580   4.278 -0.1942 -0.0381 -0.2852
  705SOL    HW1 2881   4.571   3.615   4.216 -0.8847  0.6326  0.3980
  705SOL    HW2 2882   4.620   3.630   4.358  0.4103  0.7533  0.6425
  706SOL     OW 2883   4.333   4.290   4.314 -0.2777  0.4851  0.3328
  706SOL    HW1 2884   4.275   4.280   4.239 -0.9706  2.5160  0.5613
  706SOL    HW2 2885   4.410   4.238   4.292  0.1110  2.4619 -1.1545
  707SOL     OW 2886   1.306   4.675   3.141  0.2364 -0.3100 -0.6861
  707SOL    HW1 2887   1.223   4.681   3.093  1.0704  1.1733 -2.5687
  707SOL    HW2 2888   1.280   4.664   3.232 -0.3591 -0.4136 -0.1500
  708SOL     OW 2889   8.404   2.513   0.725 -0.0721  0.0878  0.3440
  708SOL    HW1 2890   8.326   2.517   0.779  1.2505  2.9168  1.3598
  708SOL    HW2 2891   8.415   2.602   0.691  3.5098  1.0366  0.4893
  709SOL     OW 2892   1.287   8.453   5.131 -0.1038  0.6130 -0.1187
  709SOL    HW1 2893   1.251   8.431   5.045 -1.4650 -0.7144  0.4983
  709SOL    HW2 2894   1.334   8.535   5.117  0.7825 -0.1896  0.9374
  710SOL     OW 2895   6.515   7.219   1.682  0.1738 -1.3809  0.0904
  710SOL    HW1 2896   6.527   7.304   1.641  1.1696 -0.1086 -0.7250
  710SOL    HW2 2897   6.551   7.229   1.770  2.0878 -2.9707  0.6470
  711SOL     OW 2898   4.801   1.205   1.594  0.2216  0.1230  0.3001
  711SOL    HW1 2899   4.772   1.199   1.503  1.0756  2.4364  2.1519
  711SOL    HW2 2900   4.794   1.115   1.627 -0.2660  3.7595 -1.9366
  712SOL     OW 2901   1.579   7.022   2.063 -0.1655 -0.3532 -0.4434
  712SOL    HW1 2902   1.543   6.965   2.131 -1.1880 -0.0588 -1.9540
  712SOL    HW2 2903   1.502   7.058   2.019  0.5169  4.0119 -0.3343
  713SOL     OW 2904   6.152   3.120   5.581 -0.4406 -0.1776  0.3033
  713SOL    HW1 2905   6.209   3.177   5.633  0.9159 -0.0699 -1.3318
  713SOL    HW2 2906   6.183   3.031   5.602  1.6313 -1.7094 -1.3470
  714SOL     OW 2907   1.986   0.959   1.667  0.0969 -0.0459 -0.3542
  714SOL    HW1 2908   1.907   0.987   1.714 -1.3352  1.1725  1.8487
  714SOL    HW2 2909   2.015   1.038   1.620  1.6920 -2.0891 -3.7978
  715SOL     OW 2910   7.393   7.654   0.413  0.1777 -0.4614 -0.0766
  715SOL    HW1 2911   7.487   7.635   0.422 -0.2002 -1.2353  0.0650
  715SOL    HW2 2912   7.384   7.743   0.448 -2.3898  0.5694 -1.1861
  716SOL     OW 2913   7.609   8.453   1.822  0.1077  0.2208 -0.2858
  716SOL    HW1 2914   7.555   8.426   1.897 -1.7872  0.8951  0.0175
  716SOL    HW2 2915   7.545   8.482   1.757  0.5059 -0.7713  0.0123
  717SOL     OW 2916   1.996   5.462   4.937 -0.1159 -0.5837  0.0028
  717SOL    HW1 2917   2.026   5.407   5.010 -1.4749  2.9793  1.1138
  717SOL    HW2 2918   2.036   5.547   4.953 -2.3879 -0.5566 -0.0900
  718SOL     OW 2919   1.891   8.248   5.134  0.4633 -0.3858 -0.1526
  718SOL    HW1 2920   1.886   8.225   5.227  1.2078  1.3342  0.4112
  718SOL    HW2 2921   1.937   8.174   5.094 -2.7196  3.0149 -2.2777
  719SOL     OW 2922   2.360   2.485   1.071  0.4164  0.8894  0.7960
  719SOL    HW1 2923   2.280   2.495   1.123 -0.9390  1.9782  1.2868
  719SOL    HW2 2924   2.329   2.483   0.980  1.7884  0.5070  0.3124
  720SOL     OW 2925   1.261   1.243   6.227  0.2669 -0.3151 -0.2781
  720SOL    HW1 2926   1.241   1.235   6.134 -1.3830 -1.6552  2.4891
  720SOL    HW2 2927   1.245   1.335   6.247 -3.2082  0.0727  1.4862
  721SOL     OW 2928   5.784   0.274   0.353 -0.0725  0.2805  0.0492
  721SOL    HW1 2929   5.805   0.211   0.422 -1.1977  1.8901 -1.9090
  721SOL    HW2 2930   5.765   0.220   0.276  1.1459  1.4824  2.0030
  722SOL     OW 2931   7.804   6.756   5.353  0.2234 -0.2233  0.4481
  722SOL    HW1 2932   7.842   6.833   5.395  1.1006 -1.1471 -0.0910
  722SOL    HW2 2933   7.721   6.742   5.399 -0.1628  1.7593 -0.2892
  723SOL     OW 2934   5.174   4.189   0.015 -0.6526  0.3469  1.0833
  723SOL    HW1 2935   5.168   4.098  -0.015 -0.9936 -1.0026 -1.0945
  723SOL    HW2 2936   5.106   4.196   0.083  0.3055  0.4016  1.6015
  724SOL     OW 2937   2.697   6.686   5.875  0.2584 -0.4418  0.3958
  724SOL    HW1 2938   2.665   6.713   5.789  0.2441  1.4264 -0.9057
  724SOL    HW2 2939   2.748   6.761   5.907  0.5440 -3.1042 -0.3095
  725SOL     OW 2940   5.122   7.438   4.208 -0.5849  0.0965  0.2273
  725SOL    HW1 2941   5.152   7.527   4.188 -0.5597  1.5908  3.3354
  725SOL    HW2 2942   5.163   7.417   4.292  0.2508  0.2926  0.4139
  726SOL     OW 2943   0.533   1.955   4.571  0.2002 -0.3893 -0.1123
  726SOL    HW1 2944   0.529   2.000   4.487  0.2963 -0.4772 -2.4764
  726SOL    HW2 2945   0.613   1.902   4.567  2.8573 -1.5465 -2.4730
  727SOL     OW 2946   0.907   8.319   2.854  0.0186  0.0826  0.5755
  727SOL    HW1 2947   0.905   8.415   2.857 -1.0891 -1.3204 -0.0921
  727SOL    HW2 2948   0.992   8.295   2.893 -0.1817  1.2592  0.8555
  728SOL     OW 2949   3.927   8.372   0.387  0.3725  0.1037  0.5631
  728SOL    HW1 2950   3.912   8.436   0.457 -0.4978  1.8231 -1.8053
  728SOL    HW2 2951   4.020   8.349   0.396 -2.2247  0.4814 -1.0496
  729SOL     OW 2952   6.906   2.681   1.497  0.1602  0.2303  0.7554
  729SOL    HW1 2953   6.874   2.757   1.449 -0.3859  0.3919 -3.9620
  729SOL    HW2 2954   6.868   2.606   1.451  2.8193  2.4912  0.4308
  730SOL     OW 2955   1.915   1.443   4.948 -0.6564  0.3241  0.3245
  730SOL    HW1 2956   2.007   1.416   4.951  2.7925  2.2466  1.7893
  730SOL    HW2 2957   1.890   1.453   5.040  3.1741  2.1934 -1.5776
  731SOL     OW 2958   4.310   6.170   5.079 -0.0484  0.4363 -0.0287
  731SOL    HW1 2959   4.283   6.145   4.991  1.9918  0.7503  0.3775
  731SOL    HW2 2960   4.300   6.091   5.131 -2.5135  0.4647  1.8377
  732SOL     OW 2961   7.341   2.695   3.450  0.0824 -0.0585 -0.1362
  732SOL    HW1 2962   7.343   2.761   3.381 -3.0309  1.7324 -1.0847
  732SOL    HW2 2963   7.363   2.613   3.406 -0.2300 -0.1514 -0.8537
  733SOL     OW 2964   7.962   5.390   0.738  0.0029 -0.3696  0.0662
  733SOL    HW1 2965   7.934   5.336   0.811  1.3299 -0.0468  1.7753
  733SOL    HW2 2966   7.883   5.435   0.709  0.7907  2.6874 -1.8002
  734SOL     OW 2967   8.730   2.633   0.261 -0.3497  0.0478 -0.2764
  734SOL    HW1 2968   8.785   2.711   0.252 -0.2326  2.5113 -2.2413
  734SOL    HW2 2969   8.665   2.657   0.327  1.1865 -1.6386 -3.5465
  735SOL     OW 2970   8.760   5.246   1.056  0.0363  0.4188  0.2304
  735SOL    HW1 2971   8.830   5.291   1.009 -0.5248 -1.2571  1.2231
  735SOL    HW2 2972   8.770   5.154   1.033 -3.2347  0.9733 -0.8026
  736SOL     OW 2973   5.006   6.936   0.043  0.2875 -0.1203 -0.4052
  736SOL    HW1 2974   4.996   6.986  -0.038 -1.9907 -1.8954 -4.2404
  736SOL    HW2 2975   5.018   7.002   0.111 -1.3416  1.0860  2.5878
  737SOL     OW 2976   8.779   7.933   4.769 -0.2423  0.2552 -0.1175
  737SOL    HW1 2977   8.726   7.855   4.750 -0.9568  0.9705 -0.4153
  737SOL    HW2 2978   8.734   8.003   4.722 -0.6876  1.6438  2.4284
  738SOL     OW 2979   0.764   3.292   4.170  0.2388 -0.3051 -0.5085
  738SOL    HW1 2980   0.755   3.347   4.092  0.1355  0.6950 -1.3834
  738SOL    HW2 2981   0.790   3.353   4.239 -0.4087  0.9475  1.3288
  739SOL     OW 2982   1.982   0.697   1.848 -0.5109 -0.1381 -0.2411
  739SOL    HW1 2983   1.975   0.626   1.784 -1.8110  1.9834  0.1480
  739SOL    HW2 2984   2.003   0.775   1.796  1.8083  2.7330  1.9433
  740SOL     OW 2985   2.050   5.013   0.524 -0.1556  0.3348  0.5723
  740SOL    HW1 2986   2.081   5.062   0.601 -2.7462 -0.2840 -2.7440
  740SOL    HW2 2987   2.127   5.004   0.469  1.2337  3.7352  1.5061
  741SOL     OW 2988   6.129   0.852   2.632 -0.5275  0.2982 -0.5185
  741SOL    HW1 2989   6.098   0.770   2.672  1.1970 -0.1400 -0.5661
  741SOL    HW2 2990   6.158   0.905   2.707 -2.1417 -2.2775  2.6511
  742SOL     OW 2991   8.690   1.525   5.399  0.3992 -0.0909  0.4852
  742SOL    HW1 2992   8.682   1.451   5.339  1.4566 -2.5904 -0.1546
  742SOL    HW2 2993   8.676   1.488   5.486  2.8095  0.7047 -0.3143
  743SOL     OW 2994   8.852   2.835   5.615 -0.3892 -0.1409  0.1778
  743SOL    HW1 2995   8.777   2.879   5.654  0.2561  0.2270 -0.9569
  743SOL    HW2 2996   8.856   2.750   5.660 -0.5905 -2.5383  1.1203
  744SOL     OW 2997   7.015   5.778   4.763  0.5844 -0.2316  0.5445
  744SOL    HW1 2998   6.994   5.846   4.827  0.5877 -2.3606  1.6704
  744SOL    HW2 2999   6.943   5.782   4.700 -1.8334  1.2740  0.1947
  745SOL     OW 3000   6.226   4.375   5.270  0.1408 -0.1824  0.4910
  745SOL    HW1 3001   6.255   4.461   5.237 -0.7221 -0.8613 -0.5344
  745SOL    HW2 3002   6.137   4.365   5.237  2.2582 -0.4438  1.3894
  746SOL     OW 3003   5.488   3.724   5.831  0.2043 -0.0670 -0.0754
  746SOL    HW1 3004   5.445   3.652   5.784 -2.7609  1.0513  0.8558
  746SOL    HW2 3005   5.581   3.706   5.822 -1.6868 -0.3802 -1.5151
  747SOL     OW 3006   3.953   4.249   5.792  1.0517 -0.7252  0.0186
  747SOL    HW1 3007   3.982   4.159   5.807 -0.2990  1.7288  2.8407
  747SOL    HW2 3008   4.034   4.299   5.785  1.1213  0.0152 -2.7420
  748SOL     OW 3009   5.297   8.435   5.027 -0.5232 -0.1365 -0.5153
  748SOL    HW1 3010   5.325   8.443   5.118 -0.2939 -0.9631 -0.4313
  748SOL    HW2 3011   5.215   8.386   5.032  1.7775  2.0003 -0.6147
  749SOL     OW 3012   1.651   1.265   5.726 -0.1137 -0.1360  0.2082
  749SOL    HW1 3013   1.722   1.278   5.664  0.0463 -0.8670 -0.0543
  749SOL    HW2 3014   1.695   1.249   5.810  1.7190  0.3118 -0.2955
  750SOL     OW 3015   0.285   8.557   0.139  0.3818  0.0002 -0.3352
  750SOL    HW1 3016   0.365   8.593   0.103 -0.4103  2.8530 -0.4446
  750SOL    HW2 3017   0.314   8.490   0.200  0.6532 -0.5636  0.3108
  751SOL     OW 3018   2.187   2.164   4.477  0.4773  0.4745  0.4258
  751SOL    HW1 3019   2.272   2.131   4.448  1.0690 -1.2745 -0.6906
  751SOL    HW2 3020   2.175   2.125   4.564  1.3972 -1.2219 -0.6291
  752SOL     OW 3021   2.883   2.020   1.248  0.7814 -0.0891 -0.5878
  752SOL    HW1 3022   2.934   2.041   1.326  0.5683 -0.9412  0.2258
  752SOL    HW2 3023   2.852   1.931   1.263 -1.6974  1.7591  0.2234
  753SOL     OW 3024   5.780   5.395   3.309 -0.0606  0.2431 -0.2333
  753SOL    HW1 3025   5.843   5.388   3.381 -0.3599 -3.5010  0.7544
  753SOL    HW2 3026   5.828   5.438   3.238 -0.5778 -2.3290 -0.1905
  754SOL     OW 3027   0.770   7.024   1.586  0.2384 -0.5786  0.0770
  754SOL    HW1 3028   0.690   7.023   1.534 -1.5540  0.1323 -0.3140
  754SOL    HW2 3029   0.826   6.958   1.545  2.1024 -2.6133  0.7186
  755SOL     OW 3030   6.573   5.141   4.768  0.8038  0.1148  0.4289
  755SOL    HW1 3031   6.596   5.225   4.729 -2.4718 -1.0755 -0.8079
  755SOL    HW2 3032   6.481   5.128   4.744 -2.2076  1.0578  3.6001
  756SOL     OW 3033   2.760   2.549   4.382 -0.2014  0.5573 -0.2195
  756SOL    HW1 3034   2.839   2.497   4.369 -0.9376 -0.6100 -0.3461
  756SOL    HW2 3035   2.792   2.634   4.413 -0.1754  1.1218  0.5799
  757SOL     OW 3036   2.101   1.284   2.561 -0.3205  0.7511 -0.4923
  757SOL    HW1 3037   2.178   1.328   2.597  0.6516 -4.2980  2.6326
  757SOL    HW2 3038   2.137   1.224   2.495  2.6523 -1.4625 -1.6755
  758SOL     OW 3039   8.123   4.562   1.401 -0.0374  0.3789  0.2498
  758SOL    HW1 3040   8.083   4.630   1.456  0.9430 -1.3333 -1.0282
  758SOL    HW2 3041   8.209   4.598   1.378 -0.8759 -2.9418 -0.3041
  759SOL     OW 3042   0.946   1.861   3.404 -0.2878  0.1236 -0.6059
  759SOL    HW1 3043   0.950   1.899   3.316  0.8631  3.4993 -0.3778
  759SOL    HW2 3044   0.960   1.767   3.389 -0.7127 -2.9462  4.0198
  760SOL     OW 3045   4.526   6.128   3.821  0.0015 -0.1226 -0.1953
  760SOL    HW1 3046   4.507   6.090   3.907  2.6793  3.2104 -0.9431
  760SOL    HW2 3047   4.617   6.159   3.829  1.6937 -0.1548  0.1100
  761SOL     OW 3048   4.454   8.442   3.931  0.4325  0.3589  0.8577
  761SOL    HW1 3049   4.471   8.527   3.973 -1.4316 -0.5477  1.7317
  761SOL    HW2 3050   4.360   8.442   3.913 -2.2989 -0.9037  2.0300
  762SOL     OW 3051   2.046   0.435   2.359 -0.1032  0.0835 -0.6001
  762SOL    HW1 3052   2.132   0.408   2.327  1.8920  1.1786  0.1160
  762SOL    HW2 3053   2.052   0.530   2.370  0.6044  3.0747 -0.1147
  763SOL     OW 3054   0.516   5.274   2.303 -0.1873  0.3084  0.1477
  763SOL    HW1 3055   0.576   5.337   2.342 -1.6454  0.8434 -2.1490
  763SOL    HW2 3056   0.491   5.314   2.219 -0.5719  0.4591 -2.1910
  764SOL     OW 3057   4.581   6.099   4.296 -0.0823  0.3441 -0.0059
  764SOL    HW1 3058   4.509   6.125   4.238  3.2799  1.7764  0.5105
  764SOL    HW2 3059   4.593   6.005   4.278 -0.2744 -2.2303 -0.5632
  765SOL     OW 3060   2.918   8.117   1.772  0.6513 -0.2196  0.3325
  765SOL    HW1 3061   2.868   8.195   1.751  0.1829 -0.8259  0.9488
  765SOL    HW2 3062   2.855   8.059   1.816 -2.9653 -1.0883  0.1051
  766SOL     OW 3063   6.777   3.423   5.082  0.9767  0.6643  0.3187
  766SOL    HW1 3064   6.797   3.329   5.085  0.4366  2.8196 -1.1437
  766SOL    HW2 3065   6.823   3.459   5.158  2.1707 -0.5886  0.5124
  767SOL     OW 3066   0.687   8.803   2.844  0.0032  0.0836 -0.0901
  767SOL    HW1 3067   0.759   8.839   2.896  1.9618 -0.3530  3.0808
  767SOL    HW2 3068   0.654   8.730   2.896  0.8274  0.3556  2.2347
  768SOL     OW 3069   5.355   7.386   1.451 -0.0653  0.0681  0.0165
  768SOL    HW1 3070   5.296   7.327   1.404  0.4012  2.6626 -3.5942
  768SOL    HW2 3071   5.299   7.430   1.515  0.8702  0.8482  0.3311
  769SOL     OW 3072   6.679   6.869   3.968  0.6983 -0.1511  0.0216
  769SOL    HW1 3073   6.738   6.847   3.896  0.3897  1.3475 -0.2885
  769SOL    HW2 3074   6.634   6.948   3.940  0.9276 -2.8342  0.8672
  770SOL     OW 3075   5.520   8.023   3.157  0.2649 -0.2234  0.3076
  770SOL    HW1 3076   5.585   7.953   3.149  1.5168 -2.9731 -2.0729
  770SOL    HW2 3077   5.501   8.027   3.251 -1.2616 -0.4121  1.1270
  771SOL     OW 3078   2.066   3.431   1.209 -0.0231  0.5594 -0.6749
  771SOL    HW1 3079   2.076   3.353   1.155 -0.7958  0.7289  1.4822
  771SOL    HW2 3080   1.972   3.436   1.226 -0.1088 -0.6693 -0.2644
  772SOL     OW 3081   3.241   0.369   1.153 -0.3107  0.6136  0.0017
  772SOL    HW1 3082   3.329   0.379   1.188 -1.6575 -0.1535  0.9130
  772SOL    HW2 3083   3.189   0.435   1.199  1.8303 -0.5838  0.9437
  773SOL     OW 3084   7.973   7.782   0.155  1.0071  0.0843 -0.0540
  773SOL    HW1 3085   7.937   7.704   0.198 -1.9790 -0.5009 -0.6834
  773SOL    HW2 3086   8.067   7.778   0.174 -0.3709 -0.1919 -1.7097
  774SOL     OW 3087   8.520   1.445   0.380  0.2540 -0.4781  0.2434
  774SOL    HW1 3088   8.537   1.538   0.397 -2.2730 -1.1817  0.6664
  774SOL    HW2 3089   8.579   1.423   0.308 -2.5081 -2.3941 -1.8802
  775SOL     OW 3090   3.154   1.719   4.875  0.7758 -0.2820  0.2453
  775SOL    HW1 3091   3.200   1.687   4.953  1.8000  1.3102  2.2505
  775SOL    HW2 3092   3.211   1.694   4.802 -1.9228 -0.0125 -1.3426
  776SOL     OW 3093   8.791   3.372   1.952 -0.6850  0.1638  0.0117
  776SOL    HW1 3094   8.700   3.376   1.979  2.6951 -0.8779  3.2945
  776SOL    HW2 3095   8.793   3.414   1.866 -0.7957  2.8525  0.9852
  777SOL     OW 3096   3.018   6.808   2.392  0.3998  0.2066 -0.3338
  777SOL    HW1 3097   3.087   6.772   2.336 -0.8085 -1.0451  1.5092
  777SOL    HW2 3098   3.012   6.746   2.465  1.9046  0.6015  0.3257
  778SOL     OW 3099   7.206   5.457   0.726 -0.2837  0.2832  0.4605
  778SOL    HW1 3100   7.219   5.438   0.819 -2.1112 -3.7132  1.6811
  778SOL    HW2 3101   7.293   5.443   0.687 -0.5520  1.1202  1.8805
  779SOL     OW 3102   0.369   5.080   5.048 -0.8656  0.3133 -0.4077
  779SOL    HW1 3103   0.438   5.035   5.000  1.7599 -0.7889  2.0725
  779SOL    HW2 3104   0.335   5.146   4.986  1.2499  0.9844  0.8180
  780SOL     OW 3105   2.235   2.986   0.461  0.5813  0.4885 -0.9751
  780SOL    HW1 3106   2.271   3.074   0.473  0.3008 -1.3775  0.0198
  780SOL    HW2 3107   2.312   2.929   0.457  2.1467 -2.4233 -3.2992
  781SOL     OW 3108   5.086   2.459   3.970  0.1128  0.1107 -0.1682
  781SOL    HW1 3109   5.105   2.461   3.876  1.6613 -1.1559 -3.7350
  781SOL    HW2 3110   4.991   2.471   3.976  0.0242  1.8319 -3.0123
  782SOL     OW 3111   3.506   1.222   0.354  0.5763  0.0961  0.5202
  782SOL    HW1 3112   3.570   1.229   0.283 -0.4519 -0.5875  0.1263
  782SOL    HW2 3113   3.423   1.247   0.314  0.2924 -2.3731  3.7981
  783SOL     OW 3114   6.118   6.896   0.096 -0.4410 -0.3011 -0.2431
  783SOL    HW1 3115   6.081   6.921   0.012 -1.3548  0.4139  0.9438
  783SOL    HW2 3116   6.134   6.802   0.089  0.6231  0.4441  0.4426
  784SOL     OW 3117   4.142   0.755   0.788  0.2395 -0.8581  0.4564
  784SOL    HW1 3118   4.060   0.766   0.837 -0.0164  0.4396 -1.2624
  784SOL    HW2 3119   4.115   0.752   0.696  0.9755 -1.3755 -0.5275
  785SOL     OW 3120   5.958   3.548   2.444  0.1791 -0.3332 -0.2109
  785SOL    HW1 3121   5.940   3.474   2.386 -1.7261 -0.2644 -1.9063
  785SOL    HW2 3122   5.920   3.522   2.528 -1.5129 -0.9620  1.5867
  786SOL     OW 3123   4.016   6.975   3.018 -0.2559  0.0054  0.5275
  786SOL    HW1 3124   3.930   6.945   2.987 -0.3335 -2.9040 -0.9016
  786SOL    HW2 3125   4.001   7.003   3.108  0.1436 -0.7501  2.9770
  787SOL     OW 3126   5.760   5.013   1.788  0.2490 -0.0648 -0.0421
  787SOL    HW1 3127   5.709   5.026   1.707 -0.8916  0.4733 -0.1906
  787SOL    HW2 3128   5.850   5.030   1.761  0.6903 -1.3368  0.1437
  788SOL     OW 3129   3.436   5.156   2.173 -0.1236  0.2978  0.3995
  788SOL    HW1 3130   3.457   5.181   2.083  1.7155  0.1674  1.9932
  788SOL    HW2 3131   3.367   5.090   2.164 -1.0513  0.0679  0.2543
  789SOL     OW 3132   6.376   7.126   4.662  0.2249 -0.1249 -0.9854
  789SOL    HW1 3133   6.467   7.151   4.679  0.4993 -0.4660 -0.1298
  789SOL    HW2 3134   6.382   7.044   4.614  1.3629 -0.3398  1.3703
  790SOL     OW 3135   2.378   3.186   5.703 -0.2435 -0.0387  0.0780
  790SOL    HW1 3136   2.302   3.233   5.671 -2.5861 -0.7939  0.7032
  790SOL    HW2 3137   2.408   3.135   5.628  3.0722 -1.2221  0.3766
  791SOL     OW 3138   7.670   7.716   1.314 -0.0729 -0.0092  1.0848
  791SOL    HW1 3139   7.582   7.679   1.322  0.7871 -1.8869  1.4073
  791SOL    HW2 3140   7.662   7.780   1.243 -0.7826  1.3675 -5.1119
  792SOL     OW 3141   0.133   6.550   2.419  0.0961 -0.3565 -0.6481
  792SOL    HW1 3142   0.096   6.586   2.338 -0.3236  0.7974 -1.8547
  792SOL    HW2 3143   0.109   6.457   2.418 -1.1084 -0.4748  4.7074
  793SOL     OW 3144   0.268   7.408   3.888 -0.1254  0.2072  0.2851
  793SOL    HW1 3145   0.330   7.360   3.944  0.3618 -0.5447 -2.1294
  793SOL    HW2 3146   0.186   7.406   3.938 -0.3794  1.4376  1.7341
  794SOL     OW 3147   4.470   1.092   5.261 -0.5638  0.5146 -0.2097
  794SOL    HW1 3148   4.404   1.075   5.194 -1.4455 -1.3391  1.7176
  794SOL    HW2 3149   4.542   1.034   5.238  0.0803  0.5393  1.1866
  795SOL     OW 3150   2.358   8.696   5.124  0.2991  0.2111  0.2419
  795SOL    HW1 3151   2.337   8.784   5.092  1.9584  0.2818 -2.8345
  795SOL    HW2 3152   2.281   8.644   5.103  0.7142 -2.4350  1.7382
  796SOL     OW 3153   6.033   7.350   4.830  0.1046  0.1985 -0.5390
  796SOL    HW1 3154   5.963   7.287   4.811 -0.0537  0.7513 -1.4836
  796SOL    HW2 3155   5.989   7.423   4.872 -1.1199 -1.7332 -0.1296
  797SOL     OW 3156   3.310   1.715   4.635 -0.1267  0.4207  0.1692
  797SOL    HW1 3157   3.353   1.799   4.620 -3.6718  0.5408  1.1969
  797SOL    HW2 3158   3.252   1.703   4.560  1.4325  1.7855 -1.8813
  798SOL     OW 3159   3.944   4.210   0.965  0.1361 -0.2601  0.6951
  798SOL    HW1 3160   3.999   4.282   0.933 -1.4676  1.3972 -0.1893
  798SOL    HW2 3161   3.998   4.132   0.957 -1.7155  0.6183  0.8845
  799SOL     OW 3162   5.074   4.681   1.432 -0.2291  0.1564  0.6353
  799SOL    HW1 3163   5.056   4.663   1.524  4.2078 -0.9096  0.1439
  799SOL    HW2 3164   5.021   4.757   1.411 -0.9483  0.2662 -0.2314
  800SOL     OW 3165   7.962   6.526   6.196  0.1730  0.2288  0.8506
  800SOL    HW1 3166   8.036   6.482   6.237  1.1026 -1.0340 -0.5361
  800SOL    HW2 3167   7.920   6.575   6.267 -0.3758  0.8630 -0.0048
  801SOL     OW 3168   6.302   1.867   3.841  0.8549  0.1795  0.3385
  801SOL    HW1 3169   6.382   1.851   3.791 -0.5989  1.3399  0.5759
  801SOL    HW2 3170   6.246   1.919   3.783 -0.0871  1.4330  1.2029
  802SOL     OW 3171   6.947   4.419   3.626 -0.1026  0.2686 -0.3660
  802SOL    HW1 3172   6.918   4.498   3.671 -0.9680 -1.4676  2.5497
  802SOL    HW2 3173   7.019   4.386   3.680  0.0331  0.5414 -1.2853
  803SOL     OW 3174   3.689   7.488   2.415  0.0244 -0.5934  0.1378
  803SOL    HW1 3175   3.656   7.571   2.448 -0.9892  0.4449 -1.1033
  803SOL    HW2 3176   3.723   7.443   2.493  4.5508  3.5363  1.1259
  804SOL     OW 3177   4.307   5.261   0.918 -0.2288 -0.3092  0.1268
  804SOL    HW1 3178   4.256   5.224   0.846  0.7704  0.2880  0.6628
  804SOL    HW2 3179   4.397   5.259   0.887  2.3806 -0.9120  1.5422
  805SOL     OW 3180   0.393   6.624   2.207 -0.0888  0.2479  0.5493
  805SOL    HW1 3181   0.395   6.710   2.165  0.4851  1.6808 -0.8600
  805SOL    HW2 3182   0.340   6.636   2.286 -1.6119  0.0549 -0.0951
  806SOL     OW 3183   7.202   8.090   1.252  0.0495  0.1875  0.0094
  806SOL    HW1 3184   7.147   8.027   1.299 -1.9776 -1.4479  1.3153
  806SOL    HW2 3185   7.286   8.086   1.297 -0.0753  1.8669  1.2202
  807SOL     OW 3186   4.212   6.740   0.251 -0.2867 -0.1843  0.1794
  807SOL    HW1 3187   4.200   6.734   0.346  0.0198 -0.3340 -1.1672
  807SOL    HW2 3188   4.295   6.786   0.240 -1.0989  0.6030  1.4388
  808SOL     OW 3189   4.475   3.886   2.401 -0.0508  0.0317 -0.2348
  808SOL    HW1 3190   4.559   3.932   2.401  0.1811  0.6252 -1.9519
  808SOL    HW2 3191   4.495   3.800   2.439  1.4354 -0.0814  1.6048
  809SOL     OW 3192   0.299   2.810   2.966 -0.1397 -0.7675 -0.1915
  809SOL    HW1 3193   0.252   2.888   2.995 -1.5103  0.4768  0.8094
  809SOL    HW2 3194   0.240   2.738   2.987  0.3591  2.0801  2.7007
  810SOL     OW 3195   5.629   8.066   4.504  0.2588  0.1599 -0.1703
  810SOL    HW1 3196   5.536   8.063   4.481  0.5069  1.5483  0.7546
  810SOL    HW2 3197   5.664   8.139   4.453 -0.8288 -0.1128 -0.9236
  811SOL     OW 3198   3.654   0.563   0.234 -0.7777 -0.2597 -0.3428
  811SOL    HW1 3199   3.629   0.642   0.187  0.2490  1.9102 -2.9427
  811SOL    HW2 3200   3.572   0.519   0.254  3.1821 -0.5197  3.4646
  812SOL     OW 3201   2.542   6.331   1.838  0.3956  0.1456 -0.3048
  812SOL    HW1 3202   2.545   6.425   1.855  1.3973  3.6079  1.7625
  812SOL    HW2 3203   2.584   6.291   1.914 -0.2333 -0.0167 -1.4258
  813SOL     OW 3204   0.246   6.369   1.760  0.3538  0.1386  0.0743
  813SOL    HW1 3205   0.271   6.442   1.817  0.2427  0.1560 -0.7367
  813SOL    HW2 3206   0.231   6.410   1.675  2.4390 -0.0004 -1.9788
  814SOL     OW 3207   6.222   5.719   2.335  0.3455 -0.1196 -0.1628
  814SOL    HW1 3208   6.214   5.814   2.334  1.4380 -2.5707 -1.8124
  814SOL    HW2 3209   6.143   5.689   2.380  0.4025 -0.5603  0.4445
  815SOL     OW 3210   3.301   7.242   2.199  0.4230 -0.3820  0.0846
  815SOL    HW1 3211   3.220   7.225   2.246 -0.4169 -1.2194 -1.1392
  815SOL    HW2 3212   3.359   7.280   2.265 -0.7157  1.0915 -1.0803
  816SOL     OW 3213   1.063   4.263   3.821 -0.4613  0.4284  0.3873
  816SOL    HW1 3214   1.043   4.171   3.842 -1.8636  2.3754  0.0114
  816SOL    HW2 3215   1.021   4.277   3.735 -1.5935 -1.5241 -0.4883
  817SOL     OW 3216   1.640   8.429   0.901  0.0750  0.4764  0.0720
  817SOL    HW1 3217   1.724   8.470   0.880 -0.2516  1.2880  2.1460
  817SOL    HW2 3218   1.576   8.498   0.885  2.5894  0.2618  3.0499
  818SOL     OW 3219   1.080   5.676   2.847  0.0253 -0.1925 -0.5781
  818SOL    HW1 3220   1.048   5.620   2.918  0.3035  0.9508  0.4716
  818SOL    HW2 3221   1.053   5.629   2.767 -2.8037  0.9864 -0.2688
  819SOL     OW 3222   2.490   1.106   3.512  0.0426  0.4032  0.2431
  819SOL    HW1 3223   2.530   1.021   3.493 -0.6378 -0.4712  0.0467
  819SOL    HW2 3224   2.558   1.154   3.560  0.0536  0.5270 -2.4135
  820SOL     OW 3225   3.955   4.497   2.682  0.6922 -0.5633 -0.1179
  820SOL    HW1 3226   3.957   4.583   2.722  1.1353  0.0334 -2.2274
  820SOL    HW2 3227   3.918   4.511   2.594  0.6184  0.0316  1.0324
  821SOL     OW 3228   5.381   4.841   0.905  0.0156  0.3412  0.5175
  821SOL    HW1 3229   5.320   4.770   0.921 -0.6412  3.4056  0.8066
  821SOL    HW2 3230   5.334   4.903   0.849 -1.2344 -0.2450 -0.9903
  822SOL     OW 3231   6.776   4.853   0.590  0.7828  0.5921  0.0571
  822SOL    HW1 3232   6.855   4.803   0.568 -2.0662 -3.3482 -0.4334
  822SOL    HW2 3233   6.809   4.938   0.617 -3.7300  0.3829 -0.7090
  823SOL     OW 3234   2.970   6.310   3.315 -0.2924  0.4527 -0.5792
  823SOL    HW1 3235   2.901   6.354   3.266 -0.7809  1.7952 -1.4433
  823SOL    HW2 3236   2.998   6.238   3.259  1.3905  0.8471  3.3158
  824SOL     OW 3237   2.459   5.420   1.577  0.8158 -0.0418 -0.0626
  824SOL    HW1 3238   2.427   5.415   1.667 -3.4620  1.1570  3.1630
  824SOL    HW2 3239   2.477   5.329   1.553 -1.8726 -2.1826 -1.7290
  825SOL     OW 3240   3.734   0.592   3.995  0.2278 -0.1504  0.0514
  825SOL    HW1 3241   3.822   0.598   3.958  0.5168 -3.0389  0.5731
  825SOL    HW2 3242   3.710   0.500   3.986  1.3902 -1.8916  3.0466
  826SOL     OW 3243   0.772   0.896   0.643 -0.5513  0.1044 -0.0319
  826SOL    HW1 3244   0.802   0.986   0.657 -1.0728  1.0966  0.0872
  826SOL    HW2 3245   0.849   0.842   0.660 -1.1447  2.0091  1.9465
  827SOL     OW 3246   3.389   6.054   2.166  0.4594  0.1074 -0.0166
  827SOL    HW1 3247   3.421   5.965   2.151  2.5759  0.5929 -1.0373
  827SOL    HW2 3248   3.384   6.092   2.078 -2.3804 -1.0145  1.2316
  828SOL     OW 3249   7.270   3.927   2.081 -0.0188  0.3932  0.3790
  828SOL    HW1 3250   7.332   3.917   2.009  3.3258 -0.8746  0.9066
  828SOL    HW2 3251   7.323   3.920   2.160  1.1127 -1.5227  1.7606
  829SOL     OW 3252   2.526   1.084   5.338 -0.3143  0.4368 -0.2893
  829SOL    HW1 3253   2.595   1.068   5.403  3.2036 -4.1780 -0.4792
  829SOL    HW2 3254   2.456   1.127   5.387 -1.6305 -1.3224 -0.1589
  830SOL     OW 3255   0.607   0.335   5.942 -0.3126  0.3038 -0.2384
  830SOL    HW1 3256   0.555   0.340   5.862 -2.8145 -0.8557 -1.6464
  830SOL    HW2 3257   0.692   0.300   5.914  0.5104  0.3948  0.7111
  831SOL     OW 3258   5.038   3.874   0.948 -0.9027 -0.1259  0.1832
  831SOL    HW1 3259   5.132   3.871   0.928  1.9488  3.5718 -1.4869
  831SOL    HW2 3260   4.995   3.878   0.862 -0.5297  1.0136  0.7668
  832SOL     OW 3261   2.049   1.919   3.466  0.4876  0.1074 -0.0833
  832SOL    HW1 3262   2.060   1.877   3.380 -0.5464  0.0618 -3.0225
  832SOL    HW2 3263   2.112   1.992   3.464 -1.1065  0.2593  0.6437
  833SOL     OW 3264   1.263   4.567   0.240 -0.0480  0.0001 -0.4203
  833SOL    HW1 3265   1.221   4.611   0.166 -0.7552 -1.3307 -0.5737
  833SOL    HW2 3266   1.354   4.597   0.237 -2.1154  2.3482  0.2401
  834SOL     OW 3267   0.682   2.146   1.787  0.0240  0.2733  0.0336
  834SOL    HW1 3268   0.611   2.087   1.763 -0.4952  2.1005 -0.4745
  834SOL    HW2 3269   0.705   2.191   1.705  3.2050  1.0560 -1.7619
  835SOL     OW 3270   3.182   6.058   4.745 -0.2805  0.3875  0.0417
  835SOL    HW1 3271   3.147   5.993   4.806  1.4966  0.6121 -0.5813
  835SOL    HW2 3272   3.204   6.007   4.667 -2.8259  2.4265  2.6617
  836SOL     OW 3273   1.348   5.426   2.804 -0.2219  0.2885 -0.3801
  836SOL    HW1 3274   1.352   5.507   2.855 -0.0552  0.0522 -1.5241
  836SOL    HW2 3275   1.270   5.434   2.750  1.4511  0.9714 -0.7419
  837SOL     OW 3276   5.405   2.928   5.332  0.7259  0.0981  0.0894
  837SOL    HW1 3277   5.485   2.929   5.383 -2.0655  1.5293  1.4070
  837SOL    HW2 3278   5.354   2.856   5.369  3.1063 -1.6137 -0.5740
  838SOL     OW 3279   3.831   4.298   3.931  0.0583 -0.8649  0.6157
  838SOL    HW1 3280   3.885   4.248   3.869  2.8799  2.4143 -1.0122
  838SOL    HW2 3281   3.875   4.290   4.015 -1.0011 -0.0646  0.1617
  839SOL     OW 3282   4.956   8.066   5.160  0.3078 -0.7351  0.3340
  839SOL    HW1 3283   4.979   7.990   5.107  1.7463 -3.9784 -0.9408
  839SOL    HW2 3284   5.019   8.066   5.232  1.3544  0.1713 -1.3992
  840SOL     OW 3285   6.842   6.538   4.924 -0.4434  0.2613  0.1136
  840SOL    HW1 3286   6.785   6.534   5.001 -0.2708 -1.9834  0.5402
  840SOL    HW2 3287   6.918   6.485   4.948  0.7837 -0.8991 -1.0317
  841SOL     OW 3288   3.637   5.865   4.738 -0.1972  0.1948  0.3325
  841SOL    HW1 3289   3.553   5.825   4.716  1.6689  0.5836 -1.3507
  841SOL    HW2 3290   3.690   5.792   4.771  0.5417 -0.5819 -0.4628
  842SOL     OW 3291   2.762   0.598   3.636 -0.2301 -0.4478 -0.6695
  842SOL    HW1 3292   2.766   0.507   3.605  0.4773 -0.7259  0.5301
  842SOL    HW2 3293   2.838   0.606   3.694  0.4579  1.2755  1.0854
  843SOL     OW 3294   4.760   0.575   0.242  0.3535  0.5592 -0.0807
  843SOL    HW1 3295   4.810   0.607   0.168 -0.5686  1.1575 -0.6010
  843SOL    HW2 3296   4.670   0.606   0.226 -2.0270  0.9964  1.0306
  844SOL     OW 3297   5.887   0.806   0.421 -0.1531  0.2735  0.2814
  844SOL    HW1 3298   5.889   0.711   0.415  0.2714  0.3390  0.2803
  844SOL    HW2 3299   5.891   0.836   0.330  0.1665  0.2321 -0.5220
  845SOL     OW 3300   3.552   1.620   1.363  0.5039  0.3892 -0.2109
  845SOL    HW1 3301   3.567   1.681   1.436 -1.1081  0.4941  2.5658
  845SOL    HW2 3302   3.640   1.594   1.336  0.2010 -0.0414  3.0365
  846SOL     OW 3303   2.251   0.229   3.251 -0.2923 -0.2890 -0.1653
  846SOL    HW1 3304   2.334   0.195   3.218 -0.4414  0.3070 -1.1339
  846SOL    HW2 3305   2.214   0.276   3.176  0.8234  0.2348  1.6358
  847SOL     OW 3306   6.714   5.053   1.434 -0.3684 -0.5460  0.5609
  847SOL    HW1 3307   6.665   5.071   1.354  0.4081 -0.0395  0.3366
  847SOL    HW2 3308   6.648   5.027   1.497 -1.1855  0.9143  1.9261
  848SOL     OW 3309   7.319   0.465   4.019 -0.4456 -0.2339 -0.6417
  848SOL    HW1 3310   7.365   0.501   3.943 -1.5654 -0.6163  0.5684
  848SOL    HW2 3311   7.341   0.372   4.019  1.2962  3.1244  0.1734
  849SOL     OW 3312   6.425   2.312   1.916  0.6557 -0.4399  0.0518
  849SOL    HW1 3313   6.475   2.361   1.851 -0.1741 -1.7847  3.0405
  849SOL    HW2 3314   6.489   2.254   1.957  2.0327 -1.0315  0.7232
  850SOL     OW 3315   7.574   2.783   1.652  0.4454 -0.6312  0.2560
  850SOL    HW1 3316   7.549   2.737   1.732  0.0530 -0.4061  0.0549
  850SOL    HW2 3317   7.643   2.728   1.613  1.9728 -1.6345  0.4910
  851SOL     OW 3318   4.504   4.635   1.164 -0.5602 -0.0071  0.2474
  851SOL    HW1 3319   4.439   4.572   1.197 -2.1057 -2.3009 -1.7982
  851SOL    HW2 3320   4.585   4.612   1.211  0.0431 -6.6317  0.5550
  852SOL     OW 3321   6.003   7.459   1.248 -0.2188  0.0769  0.3736
  852SOL    HW1 3322   5.965   7.372   1.236 -0.2844 -2.3226  0.0770
  852SOL    HW2 3323   5.961   7.493   1.327 -2.3551  0.8712 -0.8648
  853SOL     OW 3324   2.132   4.602   5.377 -0.8492  0.4336 -0.4914
  853SOL    HW1 3325   2.152   4.691   5.346  1.7410 -0.3680 -0.9791
  853SOL    HW2 3326   2.170   4.545   5.310 -1.7508 -0.9058  1.7866
  854SOL     OW 3327   2.144   7.499   1.663  0.4879  0.4040  0.2715
  854SOL    HW1 3328   2.067   7.486   1.718  1.4726  0.9102  1.7997
  854SOL    HW2 3329   2.121   7.459   1.579  0.0593  1.1157  0.4086
  855SOL     OW 3330   1.809   7.427   5.656  0.3977  0.1729 -0.0407
  855SOL    HW1 3331   1.853   7.455   5.737 -0.3099  2.5092  1.7479
  855SOL    HW2 3332   1.796   7.508   5.606  1.1917  1.0140  2.0481
  856SOL     OW 3333   6.562   8.302   3.018 -0.6513  0.0403  0.4277
  856SOL    HW1 3334   6.596   8.347   2.941  1.0341  0.3152 -0.9154
  856SOL    HW2 3335   6.555   8.370   3.085  0.4479  1.1976 -1.1417
  857SOL     OW 3336   6.556   8.486   2.382 -0.1417 -0.6322  0.3068
  857SOL    HW1 3337   6.578   8.559   2.440  2.0682 -1.0706 -1.7276
  857SOL    HW2 3338   6.546   8.411   2.440  0.2567 -1.5885  1.9881
  858SOL     OW 3339   3.813   7.481   4.165 -0.3792  0.6147  0.3298
  858SOL    HW1 3340   3.853   7.409   4.116  3.9666 -2.5192 -0.3445
  858SOL    HW2 3341   3.846   7.472   4.254 -0.9066 -0.0405  2.4068
  859SOL     OW 3342   1.868   2.895   0.792  0.4398 -0.1956 -0.0305
  859SOL    HW1 3343   1.799   2.852   0.741  0.3241  0.4456  1.9997
  859SOL    HW2 3344   1.900   2.965   0.735  0.7902 -0.0294  3.6223
  860SOL     OW 3345   8.071   7.463   4.441  0.0617 -0.1166 -0.6314
  860SOL    HW1 3346   8.112   7.550   4.440  3.0003  2.1285 -2.0716
  860SOL    HW2 3347   8.005   7.470   4.510  2.6117 -0.3631  0.6670
  861SOL     OW 3348   5.145   2.778   4.444  0.4540 -0.0827  0.6439
  861SOL    HW1 3349   5.183   2.732   4.519  0.2952 -2.8775 -1.4337
  861SOL    HW2 3350   5.052   2.784   4.465 -1.3197 -0.5825  1.0150
  862SOL     OW 3351   0.470   7.504   4.415  0.1006 -0.2207 -0.5208
  862SOL    HW1 3352   0.535   7.563   4.378 -0.4896  1.6107 -2.2394
  862SOL    HW2 3353   0.521   7.432   4.453  0.3921 -0.4164 -1.1917
  863SOL     OW 3354   4.707   4.034   2.422  1.1825  0.6893 -0.1301
  863SOL    HW1 3355   4.685   4.121   2.389 -2.1869  2.9788 -1.0158
  863SOL    HW2 3356   4.775   4.050   2.487  1.8487 -0.3750 -0.8398
  864SOL     OW 3357   6.734   1.885   2.389 -0.2666 -0.0257 -0.4889
  864SOL    HW1 3358   6.764   1.975   2.405 -0.4741 -2.9951 -2.2383
  864SOL    HW2 3359   6.714   1.850   2.476 -1.9444 -0.0783 -0.5898
  865SOL     OW 3360   0.108   7.167   4.368 -0.5380 -0.0119 -0.2099
  865SOL    HW1 3361   0.063   7.131   4.291 -0.9110 -0.5533 -1.7896
  865SOL    HW2 3362   0.038   7.187   4.430  0.2847 -0.6596  0.7690
  866SOL     OW 3363   2.606   1.700   0.661 -0.3096 -0.0754 -0.4641
  866SOL    HW1 3364   2.534   1.656   0.706  0.9698  0.0611  1.6780
  866SOL    HW2 3365   2.657   1.629   0.622 -0.4903 -1.1922  1.7242
  867SOL     OW 3366   4.982   3.774   4.884  0.0873 -0.3377 -0.4085
  867SOL    HW1 3367   4.948   3.695   4.841 -0.6313 -0.5651 -1.2481
  867SOL    HW2 3368   4.932   3.781   4.965 -2.0369  3.3509 -0.0944
  868SOL     OW 3369   2.731   4.784   2.779  0.7025 -0.6707 -0.1580
  868SOL    HW1 3370   2.782   4.784   2.860 -1.6422  0.2943 -0.3125
  868SOL    HW2 3371   2.650   4.737   2.801 -2.4274  0.0570  1.2681
  869SOL     OW 3372   0.689   7.270   2.084 -0.1390 -0.1042 -0.0238
  869SOL    HW1 3373   0.726   7.240   2.000 -3.2718 -1.7834 -1.3518
  869SOL    HW2 3374   0.606   7.224   2.091 -2.5587  0.3890 -1.4171
  870SOL     OW 3375   5.941   4.313   0.356 -0.1344  0.3934  1.1289
  870SOL    HW1 3376   5.941   4.274   0.444  0.0735 -0.9986 -0.5909
  870SOL    HW2 3377   5.884   4.256   0.305 -0.8059  0.6496 -1.0340
  871SOL     OW 3378   0.965   0.062   1.372 -0.4856 -0.5292  0.2823
  871SOL    HW1 3379   0.952   0.032   1.462 -2.7116 -0.7217 -0.3750
  871SOL    HW2 3380   0.913   0.142   1.366  0.8680 -1.5495  0.3416
  872SOL     OW 3381   7.742   2.880   1.959  0.4337  0.6339 -0.0200
  872SOL    HW1 3382   7.827   2.882   1.915 -0.9624 -1.3739 -1.3959
  872SOL    HW2 3383   7.751   2.812   2.026  0.3760 -1.2143  1.6529
  873SOL     OW 3384   0.525   6.956   5.136  0.4946  0.4086 -0.1337
  873SOL    HW1 3385   0.581   6.945   5.213 -0.7273 -0.1766 -1.1753
  873SOL    HW2 3386   0.454   6.894   5.149  0.8763 -0.3264  0.0967
  874SOL     OW 3387   7.611   2.245   2.510 -0.3252 -0.3615 -0.4546
  874SOL    HW1 3388   7.565   2.329   2.515 -0.9546 -1.2088  0.2594
  874SOL    HW2 3389   7.683   2.254   2.572 -1.5807  1.4008  0.7708
  875SOL     OW 3390   7.226   6.907   4.913  0.1246 -0.1087  0.3616
  875SOL    HW1 3391   7.142   6.950   4.927  0.2290 -2.8055  0.3006
  875SOL    HW2 3392   7.276   6.970   4.861  0.3395 -2.8242  1.3959
  876SOL     OW 3393   7.251   2.633   2.789  0.0235 -0.2400 -0.3059
  876SOL    HW1 3394   7.187   2.692   2.750  0.1597 -0.0330  0.3450
  876SOL    HW2 3395   7.198   2.564   2.830  0.0774 -2.3856 -2.0944
  877SOL     OW 3396   7.719   1.655   0.348 -0.0767  0.1130  0.2627
  877SOL    HW1 3397   7.766   1.649   0.431 -0.5704 -2.2714 -0.0267
  877SOL    HW2 3398   7.684   1.566   0.334  3.0821  0.2934 -0.8186
  878SOL     OW 3399   8.325   6.624   3.021 -0.2662 -0.2114 -0.5504
  878SOL    HW1 3400   8.382   6.689   2.980 -0.8336  0.3913  0.9229
  878SOL    HW2 3401   8.373   6.594   3.098  3.1673  0.0745  0.7295
  879SOL     OW 3402   6.785   8.270   2.397  0.1426  0.0850 -0.3019
  879SOL    HW1 3403   6.792   8.358   2.433  0.3981 -1.2693  0.4800
  879SOL    HW2 3404   6.872   8.249   2.365 -2.6885 -0.0134  1.9749
  880SOL     OW 3405   6.288   2.297   3.263  0.6725 -0.0818 -0.6364
  880SOL    HW1 3406   6.209   2.315   3.314  2.4035 -1.4886 -3.2875
  880SOL    HW2 3407   6.287   2.202   3.251 -1.5976  1.3207 -1.2651
  881SOL     OW 3408   2.448   7.131   1.867  0.4335  0.7377  0.5566
  881SOL    HW1 3409   2.464   7.051   1.818  1.7909 -2.7593 -0.3766
  881SOL    HW2 3410   2.484   7.113   1.954 -1.0467 -1.2022  1.9960
  882SOL     OW 3411   1.356   3.963   2.179  0.3840  0.3859  0.0108
  882SOL    HW1 3412   1.364   3.960   2.084  2.0977  0.8169  0.2155
  882SOL    HW2 3413   1.419   3.899   2.212  4.3948  2.0215  2.6727
  883SOL     OW 3414   7.110   1.436   4.562  0.4267 -0.0127 -0.3740
  883SOL    HW1 3415   7.106   1.508   4.498 -1.0815  0.5322 -0.6016
  883SOL    HW2 3416   7.019   1.410   4.574  2.2077  0.7043  1.0594
  884SOL     OW 3417   1.460   8.349   4.345 -0.2632  0.0826 -0.9280
  884SOL    HW1 3418   1.406   8.326   4.270 -1.0297 -0.5402  1.3492
  884SOL    HW2 3419   1.417   8.426   4.383  0.7340  0.4328  0.9906
  885SOL     OW 3420   1.251   7.820   2.405 -0.3998 -0.1777 -0.6833
  885SOL    HW1 3421   1.188   7.750   2.386  0.9919 -0.6289  1.4793
  885SOL    HW2 3422   1.205   7.901   2.381 -1.8174  0.2538 -2.2617
  886SOL     OW 3423   4.064   3.951   0.933  1.0979 -0.6743 -0.4811
  886SOL    HW1 3424   4.108   3.901   1.001 -0.6982 -1.5733  0.1796
  886SOL    HW2 3425   4.133   3.975   0.872 -2.2524  0.9749 -0.6362
  887SOL     OW 3426   0.201   8.723   4.084 -0.0242  0.0134 -0.5076
  887SOL    HW1 3427   0.173   8.634   4.103 -1.5509 -0.2350  0.4233
  887SOL    HW2 3428   0.229   8.758   4.169  1.7794 -0.3220 -1.4127
  888SOL     OW 3429   0.245   6.723   1.924 -0.4813 -0.1342 -0.1645
  888SOL    HW1 3430   0.319   6.666   1.903 -1.4792  0.3107 -0.7561
  888SOL    HW2 3431   0.284   6.810   1.931 -0.4901  1.5471  2.1947
  889SOL     OW 3432   4.640   7.516   5.206  0.5292 -0.3795  0.1313
  889SOL    HW1 3433   4.703   7.547   5.140  1.1147  1.3477 -2.6344
  889SOL    HW2 3434   4.559   7.562   5.184  0.1557 -0.2628 -0.7192
  890SOL     OW 3435   0.683   8.635   1.530  0.1917 -0.2018  0.2922
  890SOL    HW1 3436   0.654   8.644   1.439 -1.6891  1.1611  0.8124
  890SOL    HW2 3437   0.615   8.680   1.580 -0.8551 -0.8621 -1.7324
  891SOL     OW 3438   6.960   2.347   2.074  0.4249  0.2682  0.0924
  891SOL    HW1 3439   7.040   2.365   2.025 -1.6165  0.8352 -1.1014
  891SOL    HW2 3440   6.949   2.423   2.132 -0.3786  1.0577  6.0187
  892SOL     OW 3441   1.815   1.954   4.846 -0.1197 -0.4927  0.5591
  892SOL    HW1 3442   1.808   2.008   4.925  0.0368 -3.1275  2.6143
  892SOL    HW2 3443   1.841   1.868   4.878  3.3853  0.5597 -2.6093
  893SOL     OW 3444   4.745   3.875   4.028 -0.1955 -0.4330  0.1480
  893SOL    HW1 3445   4.736   3.941   3.960 -1.5161  0.8430 -0.0477
  893SOL    HW2 3446   4.749   3.792   3.980 -0.4891 -0.0694  1.8822
  894SOL     OW 3447   8.324   4.194   2.825  0.5286  0.6819 -0.7671
  894SOL    HW1 3448   8.331   4.204   2.920 -0.0167 -0.8539 -1.1317
  894SOL    HW2 3449   8.370   4.270   2.790  1.9261  1.5197  0.2538
  895SOL     OW 3450   8.749   6.185   3.345 -0.1900 -0.2413 -0.0955
  895SOL    HW1 3451   8.779   6.264   3.301  1.5965  0.6283  0.9705
  895SOL    HW2 3452   8.802   6.179   3.425 -1.2775  0.4511 -0.5539
  896SOL     OW 3453   6.645   6.066   2.928  0.3136  0.2392 -0.2737
  896SOL    HW1 3454   6.679   6.153   2.946  0.9319  0.0301  0.8893
  896SOL    HW2 3455   6.718   6.020   2.886 -3.0334 -1.7764 -3.6027
  897SOL     OW 3456   1.523   1.802   1.820  0.2790 -0.6928 -0.0159
  897SOL    HW1 3457   1.496   1.730   1.763  0.2028  0.6292 -1.9641
  897SOL    HW2 3458   1.520   1.765   1.909 -1.9046 -0.3598  0.3346
  898SOL     OW 3459   2.503   7.475   4.886  0.3801 -0.0755 -0.5191
  898SOL    HW1 3460   2.484   7.568   4.897  0.4843 -1.8937  0.3273
  898SOL    HW2 3461   2.422   7.437   4.852 -1.5995 -1.3756 -0.6802
  899SOL     OW 3462   3.736   1.494   4.695 -0.5652 -0.3531 -0.1260
  899SOL    HW1 3463   3.654   1.490   4.645 -1.9941 -0.4988  2.1217
  899SOL    HW2 3464   3.715   1.550   4.770 -2.1199 -0.5500  0.3235
  900SOL     OW 3465   3.587   1.010   3.108 -0.2371  0.0905  0.0255
  900SOL    HW1 3466   3.575   1.099   3.141  1.6983 -0.3727 -0.6490
  900SOL    HW2 3467   3.584   0.954   3.185 -0.0871 -2.0980  1.7916
  901SOL     OW 3468   1.922   4.305   4.268  0.1305  0.1736 -0.3467
  901SOL    HW1 3469   1.951   4.286   4.178  0.9602 -0.6558 -0.4964
  901SOL    HW2 3470   1.920   4.401   4.272 -0.1303 -0.0964  1.4801
  902SOL     OW 3471   3.605   7.106   1.258  0.2648 -0.1985 -0.0522
  902SOL    HW1 3472   3.675   7.051   1.294  0.1351  2.5004  1.8190
  902SOL    HW2 3473   3.606   7.090   1.164 -2.6476  0.0965 -0.8095
  903SOL     OW 3474   3.488   4.015   1.597  0.0272  0.2769 -0.7125
  903SOL    HW1 3475   3.462   3.923   1.593  1.9171  1.3431  1.2044
  903SOL    HW2 3476   3.460   4.043   1.684 -1.3563  0.0704 -0.4995
  904SOL     OW 3477   8.102   0.198   0.961  0.2323 -0.7358 -0.6179
  904SOL    HW1 3478   8.132   0.139   0.893 -0.2981  0.0676 -0.2853
  904SOL    HW2 3479   8.047   0.145   1.018  1.4253 -0.0274 -0.3961
  905SOL     OW 3480   6.093   3.805   5.209  0.2934  0.5554 -0.4443
  905SOL    HW1 3481   6.037   3.818   5.132 -1.6191 -0.3306 -4.4965
  905SOL    HW2 3482   6.179   3.835   5.181  1.4124  0.8331 -2.1282
  906SOL     OW 3483   3.771   0.818   2.961  0.3745  0.2416 -0.4829
  906SOL    HW1 3484   3.676   0.831   2.971 -1.7610  1.0731  0.0909
  906SOL    HW2 3485   3.804   0.904   2.935 -2.0308  2.1385 -2.7336
  907SOL     OW 3486   2.128   0.641   2.600  0.3271  0.2270 -0.1333
  907SOL    HW1 3487   2.207   0.654   2.652 -0.4860  0.1381 -2.1121
  907SOL    HW2 3488   2.078   0.574   2.648  0.8150 -0.0910 -1.1093
  908SOL     OW 3489   3.045   8.555   2.238 -0.0537 -0.3019 -0.0597
  908SOL    HW1 3490   3.032   8.618   2.168 -0.9058 -3.7419 -0.7450
  908SOL    HW2 3491   2.958   8.540   2.274 -0.9534  1.8731  0.2441
  909SOL     OW 3492   0.482   5.555   4.661  0.0798  0.2184  0.1563
  909SOL    HW1 3493   0.461   5.632   4.714  0.0955  4.2063  1.0985
  909SOL    HW2 3494   0.519   5.492   4.723 -0.4469 -1.1745  1.0054
  910SOL     OW 3495   6.615   7.513   4.085 -0.4736  0.2599  0.2740
  910SOL    HW1 3496   6.698   7.468   4.100 -0.6938 -0.7758 -2.5730
  910SOL    HW2 3497   6.631   7.572   4.011 -1.5277  0.4936 -0.3818
  911SOL     OW 3498   8.119   3.427   5.099 -0.3672 -0.0627 -0.1921
  911SOL    HW1 3499   8.181   3.477   5.152 -0.5741 -1.7342  0.6053
  911SOL    HW2 3500   8.162   3.343   5.086 -0.7228  0.6436  1.5416
  912SOL     OW 3501   6.172   6.709   0.977  0.3297  0.3328  0.3107
  912SOL    HW1 3502   6.182   6.797   1.014 -2.0008  1.8098  0.8527
  912SOL    HW2 3503   6.222   6.712   0.896  0.9737  0.5442 -1.0747
  913SOL     OW 3504   3.524   8.196   5.068 -0.2387 -0.6095  0.0329
  913SOL    HW1 3505   3.484   8.277   5.037  0.1913  1.9432 -0.5044
  913SOL    HW2 3506   3.618   8.210   5.056  1.3199  1.0366 -0.4330
  914SOL     OW 3507   5.748   0.185   4.749 -0.3922  0.4004 -0.2863
  914SOL    HW1 3508   5.770   0.261   4.803  1.2588  0.6621 -0.1263
  914SOL    HW2 3509   5.790   0.202   4.665 -0.7605 -0.1579 -0.7683
  915SOL     OW 3510   1.844   8.013   1.866  1.0396  0.3162 -0.1602
  915SOL    HW1 3511   1.796   8.006   1.783  1.9310 -1.9490 -1.0998
  915SOL    HW2 3512   1.800   7.952   1.924  0.1464  1.9411 -0.0650
  916SOL     OW 3513   6.545   1.854  -0.004  0.0444 -0.3170 -0.3703
  916SOL    HW1 3514   6.471   1.819  -0.053 -0.0490 -0.9989  0.9736
  916SOL    HW2 3515   6.531   1.825   0.086  0.8364 -0.4195  2.2663
  917SOL     OW 3516   2.654   0.013   0.647 -0.0697 -1.1392 -0.3408
  917SOL    HW1 3517   2.702   0.095   0.652 -1.5113  0.4431  1.6452
  917SOL    HW2 3518   2.615   0.012   0.560 -0.6611  2.9081 -2.9901
  918SOL     OW 3519   3.880   2.972   0.439  0.9026 -0.0662 -0.6779
  918SOL    HW1 3520   3.904   2.971   0.346  1.4744  1.1329  0.9407
  918SOL    HW2 3521   3.789   2.943   0.441  1.8707 -0.2058  0.8394
  919SOL     OW 3522   6.468   4.419   2.317 -0.0619  0.6046  0.2716
  919SOL    HW1 3523   6.383   4.375   2.324 -1.4833 -0.9325 -1.1869
  919SOL    HW2 3524   6.506   4.384   2.236  0.4146 -0.6722 -2.3601
  920SOL     OW 3525   8.326   1.085   1.087 -0.2750  0.5826 -0.6243
  920SOL    HW1 3526   8.232   1.082   1.102  0.9346 -0.1300  1.8714
  920SOL    HW2 3527   8.335   1.088   0.991 -1.3943 -0.8261  1.4105
  921SOL     OW 3528   5.763   2.539   1.366 -0.3805  0.1257  0.0085
  921SOL    HW1 3529   5.733   2.548   1.275 -2.5736  0.2946  2.6663
  921SOL    HW2 3530   5.772   2.444   1.379 -0.1398 -1.7022  2.7405
  922SOL     OW 3531   0.635   2.883   6.143  0.7351  0.2422 -0.0342
  922SOL    HW1 3532   0.554   2.924   6.172  1.4854 -1.3327 -1.1149
  922SOL    HW2 3533   0.612   2.791   6.131 -0.9235 -3.0955  1.9694
  923SOL     OW 3534   1.362   1.790   3.914 -0.3015  0.3804  0.1063
  923SOL    HW1 3535   1.423   1.852   3.953 -2.6048 -0.1149  0.1350
  923SOL    HW2 3536   1.366   1.713   3.971 -3.0373 -1.8251  0.3813
  924SOL     OW 3537   6.408   3.515   2.973  0.3639 -0.1878 -0.5107
  924SOL    HW1 3538   6.478   3.476   2.920  2.9767 -1.1496 -1.2487
  924SOL    HW2 3539   6.439   3.507   3.063  0.7702 -1.8762  0.6483
  925SOL     OW 3540   2.468   7.890   0.221  0.1740 -0.4312  0.0486
  925SOL    HW1 3541   2.545   7.947   0.220  1.5076  0.9738  1.7135
  925SOL    HW2 3542   2.393   7.950   0.219  1.5774  2.1620  1.8267
  926SOL     OW 3543   5.334   1.331   4.394 -0.5726  0.1619 -0.2194
  926SOL    HW1 3544   5.271   1.402   4.406 -1.8471  1.3894  0.7103
  926SOL    HW2 3545   5.299   1.259   4.446  0.1547 -1.4123 -0.7545
  927SOL     OW 3546   7.351   1.346   1.666 -0.1252 -0.3978  0.2344
  927SOL    HW1 3547   7.412   1.335   1.739  1.1803  1.5505  0.8005
  927SOL    HW2 3548   7.392   1.298   1.594 -2.4500 -0.7300  0.7117
  928SOL     OW 3549   8.330   0.051   3.696 -0.1864 -0.2329 -0.3439
  928SOL    HW1 3550   8.353  -0.021   3.637 -1.5987  0.9579 -1.6813
  928SOL    HW2 3551   8.252   0.020   3.742  0.6567  1.0582  2.0906
  929SOL     OW 3552   0.716   4.415   6.105  0.1090 -0.8804 -0.7817
  929SOL    HW1 3553   0.639   4.414   6.048 -0.3529  1.3180  0.8069
  929SOL    HW2 3554   0.745   4.324   6.108  1.7633 -1.8147 -0.3355
  930SOL     OW 3555   0.748   2.035   1.431 -0.1356  0.1737  0.1692
  930SOL    HW1 3556   0.733   1.942   1.443  2.1392 -2.3961  1.0670
  930SOL    HW2 3557   0.671   2.077   1.468 -1.1856  0.7031 -1.8300
  931SOL     OW 3558   7.094   0.635   0.641  0.0178 -0.5834 -0.2659
  931SOL    HW1 3559   7.042   0.636   0.722  1.0428  1.5398  0.0476
  931SOL    HW2 3560   7.185   0.635   0.671 -2.3024  1.2471 -0.6313
  932SOL     OW 3561   2.256   2.867   4.435 -0.4663 -0.4564 -0.2018
  932SOL    HW1 3562   2.264   2.956   4.402 -2.2658 -1.1634  2.3237
  932SOL    HW2 3563   2.167   2.863   4.472  1.6719  0.9427 -0.2286
  933SOL     OW 3564   3.413   5.047   4.553 -0.0284 -0.0737  0.2878
  933SOL    HW1 3565   3.386   5.116   4.614 -0.7525  1.3878 -0.6954
  933SOL    HW2 3566   3.483   5.000   4.599  0.1835  0.6663  0.4973
  934SOL     OW 3567   2.088   7.711   5.830 -0.2912  0.5049  0.1577
  934SOL    HW1 3568   2.016   7.764   5.799  2.5551 -1.3650 -0.5013
  934SOL    HW2 3569   2.127   7.673   5.751 -2.1932  1.0949 -1.5378
  935SOL     OW 3570   3.670   1.397   5.134  0.2746 -0.2910 -0.2209
  935SOL    HW1 3571   3.623   1.378   5.052 -0.2513 -3.5004  1.3195
  935SOL    HW2 3572   3.760   1.414   5.107 -2.9659 -1.3834 -1.6315
  936SOL     OW 3573   6.701   5.510   5.225 -0.0630  0.0307 -0.2133
  936SOL    HW1 3574   6.716   5.604   5.235 -1.9448  0.5832  1.0371
  936SOL    HW2 3575   6.758   5.469   5.289 -3.2570  1.2660 -0.6063
  937SOL     OW 3576   3.489   1.019   3.454 -0.3831  0.1578 -0.2212
  937SOL    HW1 3577   3.576   0.981   3.464 -2.8508  0.2384 -1.0942
  937SOL    HW2 3578   3.433   0.945   3.432  0.8673 -2.8410  0.1840
  938SOL     OW 3579   2.905   6.584   1.355  0.0327 -0.2815  0.3500
  938SOL    HW1 3580   2.839   6.518   1.376  1.3449  0.1974  0.0631
  938SOL    HW2 3581   2.967   6.581   1.428  0.4436 -1.4250  1.9833
  939SOL     OW 3582   6.423   4.982   0.254 -0.3368 -0.3644 -0.1689
  939SOL    HW1 3583   6.488   4.945   0.194  1.9721 -0.0634 -1.3658
  939SOL    HW2 3584   6.370   5.039   0.198  0.5283 -1.1864 -2.6531
  940SOL     OW 3585   3.137   0.111   4.217 -0.4444 -0.2026  0.0949
  940SOL    HW1 3586   3.117   0.172   4.146  0.7902 -0.5778 -1.1411
  940SOL    HW2 3587   3.083   0.034   4.199 -2.9785  1.6167 -0.9389
  941SOL     OW 3588   1.416   0.798   4.375 -0.1955 -0.3395  0.0400
  941SOL    HW1 3589   1.365   0.726   4.412 -4.5552 -1.7562 -0.4172
  941SOL    HW2 3590   1.487   0.756   4.327  0.5050 -1.2435 -1.5084
  942SOL     OW 3591   5.268   0.596   1.749  0.2219  0.2966  0.4593
  942SOL    HW1 3592   5.173   0.600   1.753  2.0892 -1.2771  2.1877
  942SOL    HW2 3593   5.287   0.542   1.672  1.8718 -0.8029 -0.2954
  943SOL     OW 3594   2.798   3.338   4.282 -0.1372 -0.2503 -0.1390
  943SOL    HW1 3595   2.724   3.295   4.238 -1.3478 -2.1081  1.0016
  943SOL    HW2 3596   2.758   3.384   4.356  0.0063  1.4419  2.8425
  944SOL     OW 3597   1.975   7.509   5.979  0.0516 -0.3290  0.7585
  944SOL    HW1 3598   2.026   7.432   6.004 -1.0890 -3.8698  1.0985
  944SOL    HW2 3599   2.037   7.567   5.935  0.2254 -0.4123 -2.5370
  945SOL     OW 3600   7.905   1.831   0.219 -0.1942  0.3477 -0.0734
  945SOL    HW1 3601   7.866   1.759   0.268 -0.1732 -0.0653 -1.9867
  945SOL    HW2 3602   7.829   1.881   0.187  0.0345 -0.9759 -0.2758
  946SOL     OW 3603   7.665   4.581   5.217  0.1579 -0.2279 -0.1396
  946SOL    HW1 3604   7.697   4.565   5.128 -1.9798 -0.4480  0.2463
  946SOL    HW2 3605   7.627   4.497   5.243 -0.0777  1.5787  0.4026
  947SOL     OW 3606   4.942   5.218   2.703 -0.6531 -0.2813 -0.2707
  947SOL    HW1 3607   4.948   5.311   2.681 -2.7612  0.5576 -0.4049
  947SOL    HW2 3608   4.958   5.173   2.620  0.0020  1.5482  0.4414
  948SOL     OW 3609   5.083   7.809   4.545 -0.5445  0.6961  0.1402
  948SOL    HW1 3610   5.066   7.897   4.510  0.4267  0.9714 -1.4954
  948SOL    HW2 3611   5.152   7.823   4.611  1.0756  0.4088  0.3733
  949SOL     OW 3612   6.182   6.093   4.938  0.4230  0.0441 -0.1653
  949SOL    HW1 3613   6.235   6.171   4.924 -0.5462  0.8338 -3.3595
  949SOL    HW2 3614   6.118   6.120   5.004 -1.4365  1.1233 -1.3527
  950SOL     OW 3615   0.025   4.693   2.967  0.3002 -0.0696 -0.2499
  950SOL    HW1 3616  -0.058   4.695   2.921 -0.2259 -0.9445 -1.1842
  950SOL    HW2 3617   0.091   4.679   2.899 -1.7957 -0.0869 -2.1746
  951SOL     OW 3618   7.443   8.792   5.420  0.4627 -0.2251  0.3107
  951SOL    HW1 3619   7.411   8.738   5.492 -1.0283  0.1899  1.0117
  951SOL    HW2 3620   7.456   8.731   5.348  0.3206  2.3013  2.3658
  952SOL     OW 3621   4.065   7.742   2.765 -0.2690 -0.2041  0.0505
  952SOL    HW1 3622   3.970   7.744   2.774 -0.3893 -1.0317  1.3124
  952SOL    HW2 3623   4.081   7.680   2.693  0.3144 -0.9120  1.3290
  953SOL     OW 3624   2.599   5.676   2.925 -0.1182 -0.5521 -1.1096
  953SOL    HW1 3625   2.553   5.619   2.987  2.0581  1.7650  0.1269
  953SOL    HW2 3626   2.691   5.655   2.938 -1.9993  0.6815 -0.4380
  954SOL     OW 3627   0.387   6.758   3.507  0.7424  0.2615  0.0132
  954SOL    HW1 3628   0.430   6.835   3.543 -1.4440  0.4865 -1.6491
  954SOL    HW2 3629   0.400   6.764   3.412 -1.4876 -1.3156 -0.4219
  955SOL     OW 3630   8.517   2.664   3.928 -0.6652 -0.3748  0.3741
  955SOL    HW1 3631   8.600   2.674   3.975 -0.5760  0.1922 -2.0259
  955SOL    HW2 3632   8.520   2.731   3.860  0.5169  1.3062 -0.4504
  956SOL     OW 3633   8.468   2.896   4.104 -0.3149 -0.2438 -0.3111
  956SOL    HW1 3634   8.510   2.914   4.020  3.8569  1.5219 -0.0982
  956SOL    HW2 3635   8.379   2.871   4.082  0.0149 -0.5953  0.8456
  957SOL     OW 3636   1.893   2.987   2.819  0.7973 -0.3196 -0.0676
  957SOL    HW1 3637   1.815   2.968   2.872  2.3967 -0.3731  0.5283
  957SOL    HW2 3638   1.863   2.980   2.728 -2.0583  2.4126  0.0368
  958SOL     OW 3639   0.978   1.972   2.862 -0.3020  0.2715 -0.1914
  958SOL    HW1 3640   0.892   1.951   2.898  1.2166  1.8545 -2.0810
  958SOL    HW2 3641   0.966   2.058   2.821  0.2797  2.1420  1.9459
  959SOL     OW 3642   4.652   4.193   4.366 -0.4442 -0.1282  0.1708
  959SOL    HW1 3643   4.697   4.117   4.402 -0.8148  2.6269  0.1702
  959SOL    HW2 3644   4.719   4.238   4.315 -1.9725  0.2294  1.7414
  960SOL     OW 3645   7.216   7.946   0.131 -0.0783 -0.5344 -0.2118
  960SOL    HW1 3646   7.207   8.028   0.179 -1.3740 -1.0522 -1.6060
  960SOL    HW2 3647   7.146   7.948   0.065  1.0838  0.0124 -0.8508
  961SOL     OW 3648   7.909   8.823   3.212 -0.0894  0.1466 -0.0527
  961SOL    HW1 3649   7.845   8.834   3.283 -0.0282  1.9486 -1.5000
  961SOL    HW2 3650   7.857   8.815   3.133  1.0027  0.4321  0.7501
  962SOL     OW 3651   8.760   7.441   4.727  0.1005  0.3986  0.5491
  962SOL    HW1 3652   8.855   7.440   4.724  1.0123  1.5113 -1.1377
  962SOL    HW2 3653   8.735   7.356   4.762 -2.2420  2.8408  1.7602
  963SOL     OW 3654   2.613   8.205   2.611 -0.3980  0.0898 -0.0407
  963SOL    HW1 3655   2.529   8.168   2.587  0.7680 -0.7942 -0.9544
  963SOL    HW2 3656   2.676   8.164   2.551 -1.6823 -1.1788  3.1211
  964SOL     OW 3657   1.959   8.338   3.555 -0.1422 -0.4969  0.6178
  964SOL    HW1 3658   1.876   8.297   3.578 -1.5303 -0.1671 -0.2302
  964SOL    HW2 3659   2.012   8.332   3.634  2.0760 -0.7688 -2.3693
  965SOL     OW 3660   5.730   5.695   5.202 -0.6094  0.1893 -0.4485
  965SOL    HW1 3661   5.790   5.722   5.132 -0.7630 -0.4614 -1.6110
  965SOL    HW2 3662   5.788   5.680   5.277 -2.2875 -0.3035 -0.3659
  966SOL     OW 3663   5.821   0.996   2.347 -0.5105  0.6915  0.5919
  966SOL    HW1 3664   5.795   0.986   2.255  0.1208  2.4156  0.9868
  966SOL    HW2 3665   5.742   1.026   2.391  0.5434 -1.6035 -0.8360
  967SOL     OW 3666   6.015   1.707   3.216 -0.1603  0.4384  1.0412
  967SOL    HW1 3667   6.003   1.640   3.149  0.8556 -1.5681 -1.4048
  967SOL    HW2 3668   6.109   1.709   3.232 -0.2552 -3.3266 -0.4467
  968SOL     OW 3669   6.599   2.715   3.670 -0.1471 -0.0033 -0.1202
  968SOL    HW1 3670   6.574   2.673   3.588 -0.4738  1.4312  1.8320
  968SOL    HW2 3671   6.651   2.649   3.716  0.0812 -0.3632 -2.2413
  969SOL     OW 3672   7.194   1.512   1.484 -0.1000  0.7118  0.0755
  969SOL    HW1 3673   7.230   1.442   1.538  2.7295  1.6879 -0.7438
  969SOL    HW2 3674   7.270   1.564   1.458 -2.2453  1.3139 -1.0895
  970SOL     OW 3675   2.300   5.779   3.825 -0.3019  0.2285 -0.4217
  970SOL    HW1 3676   2.384   5.786   3.870  1.0797  0.0233  1.2363
  970SOL    HW2 3677   2.239   5.746   3.892  0.6213 -0.2236 -0.8659
  971SOL     OW 3678   0.619   6.539   1.301  0.0974 -0.0939 -0.5131
  971SOL    HW1 3679   0.606   6.475   1.231 -0.8170  1.1376 -1.2361
  971SOL    HW2 3680   0.704   6.516   1.339  0.4971  0.5855  1.5081
  972SOL     OW 3681   4.901   1.407   2.339  0.1341 -0.4564 -0.4246
  972SOL    HW1 3682   4.833   1.389   2.274 -0.0876  3.0747  1.0876
  972SOL    HW2 3683   4.915   1.502   2.335 -2.0478 -0.7512  1.9112
  973SOL     OW 3684   7.956   4.014   5.553  0.0884  0.1788  0.3539
  973SOL    HW1 3685   8.030   4.029   5.494  1.2374  0.3503  1.4220
  973SOL    HW2 3686   7.879   4.036   5.500 -1.1525 -0.9192  1.1185
  974SOL     OW 3687   1.190   4.397   5.767  1.2708  0.0175  0.3929
  974SOL    HW1 3688   1.116   4.416   5.709 -2.3294  2.3409  0.8415
  974SOL    HW2 3689   1.170   4.444   5.847  1.4195 -0.8576 -2.3023
  975SOL     OW 3690   4.037   7.291   1.360  0.1394  0.3655 -0.0611
  975SOL    HW1 3691   3.980   7.362   1.330 -0.1437  1.3716 -0.0814
  975SOL    HW2 3692   4.106   7.335   1.410 -0.4380  0.8516 -2.4696
  976SOL     OW 3693   1.761   7.428   2.617  0.3107  0.4338  0.5611
  976SOL    HW1 3694   1.679   7.379   2.613  0.4990  1.6869  1.3753
  976SOL    HW2 3695   1.788   7.436   2.526 -0.8523 -0.2990 -1.4629
  977SOL     OW 3696   5.078   6.436   0.874 -0.2515 -0.0217  0.1097
  977SOL    HW1 3697   5.139   6.505   0.900  0.9075  0.9014 -0.5815
  977SOL    HW2 3698   5.030   6.473   0.801  1.4406 -1.9262  0.0329
  978SOL     OW 3699   3.212   7.642   1.652 -0.7065 -0.2639  0.2794
  978SOL    HW1 3700   3.129   7.660   1.608  0.0447 -0.5378  3.1196
  978SOL    HW2 3701   3.226   7.548   1.641 -0.0038 -0.0953  3.6257
  979SOL     OW 3702   7.589   1.815   5.355 -0.1131 -0.0444  0.5722
  979SOL    HW1 3703   7.615   1.906   5.344 -1.6355  0.0874 -1.3199
  979SOL    HW2 3704   7.612   1.774   5.271 -1.1658  0.2042  1.7917
  980SOL     OW 3705   4.937   0.074   1.687  0.4370  0.0268  0.0678
  980SOL    HW1 3706   4.868   0.106   1.629  1.8133 -1.6968  0.5777
  980SOL    HW2 3707   4.897   0.074   1.774  0.8425 -1.9590  0.2810
  981SOL     OW 3708   3.322   5.373   2.284  0.1582 -0.1057  0.0727
  981SOL    HW1 3709   3.369   5.298   2.248  1.8474  0.3013 -2.8224
  981SOL    HW2 3710   3.241   5.336   2.319  0.8628 -1.5538  0.4590
  982SOL     OW 3711   3.257   2.653   0.078 -0.4312 -0.1535  0.8585
  982SOL    HW1 3712   3.299   2.607   0.150  2.8831 -0.5960  2.2674
  982SOL    HW2 3713   3.255   2.745   0.106 -0.6688  0.2041  0.4422
  983SOL     OW 3714   0.820   8.167   1.861  0.1674  0.0056  0.6536
  983SOL    HW1 3715   0.800   8.230   1.791  0.2896  2.1954  1.7487
  983SOL    HW2 3716   0.903   8.197   1.897 -1.8364 -0.5134 -0.3626
  984SOL     OW 3717   3.492   8.443   4.969  0.6848 -0.8625  0.0252
  984SOL    HW1 3718   3.472   8.507   4.902 -0.9778 -2.1383 -3.4551
  984SOL    HW2 3719   3.587   8.430   4.963 -2.9059 -1.1055  2.3926
  985SOL     OW 3720   1.453   6.370   0.236 -0.3360  0.0850  0.3817
  985SOL    HW1 3721   1.447   6.464   0.223  1.0643  1.1053  0.6270
  985SOL    HW2 3722   1.537   6.357   0.281  0.0769 -2.1400  1.0811
  986SOL     OW 3723   5.551   4.996   0.313 -0.1199 -0.2003  0.3742
  986SOL    HW1 3724   5.561   4.902   0.300 -1.4505  0.0857 -0.4634
  986SOL    HW2 3725   5.633   5.034   0.283 -0.5145  1.9915  1.1028
  987SOL     OW 3726   3.419   7.125   4.518 -0.0010  0.1893  0.2284
  987SOL    HW1 3727   3.395   7.095   4.430 -2.1608  0.0162 -1.6033
  987SOL    HW2 3728   3.396   7.052   4.575  0.2347 -2.1800 -0.4252
  988SOL     OW 3729   5.373   1.846   5.892 -0.1085 -0.3087 -0.4759
  988SOL    HW1 3730   5.461   1.879   5.906  3.0473 -1.4718  1.3024
  988SOL    HW2 3731   5.378   1.798   5.810 -0.7596 -0.8355 -0.3548
  989SOL     OW 3732   6.483   4.681   3.062 -0.6726  0.1511  0.1478
  989SOL    HW1 3733   6.476   4.767   3.104 -0.8114  2.7613  0.6109
  989SOL    HW2 3734   6.544   4.694   2.989  1.7455 -0.5578  1.4321
  990SOL     OW 3735   2.183   0.106   2.016 -0.1156  0.2091  0.2142
  990SOL    HW1 3736   2.186   0.162   2.093  1.1838 -0.0943 -1.9220
  990SOL    HW2 3737   2.274   0.088   1.995  0.6304 -0.5913  0.1627
  991SOL     OW 3738   4.585   3.689   5.623  0.3588 -0.2720  0.2390
  991SOL    HW1 3739   4.677   3.686   5.650  1.5433 -0.3378 -3.1050
  991SOL    HW2 3740   4.587   3.736   5.539 -0.6689  1.0711 -1.3074
  992SOL     OW 3741   1.570   6.057   0.260 -0.2067  0.6501 -0.3608
  992SOL    HW1 3742   1.549   6.063   0.167  2.2959 -0.0457  0.7836
  992SOL    HW2 3743   1.647   6.113   0.270 -1.3979 -1.9174  4.1049
  993SOL     OW 3744   3.767   6.989   3.799 -0.2750 -0.4602  0.0509
  993SOL    HW1 3745   3.855   7.014   3.825  0.6588 -0.5776  0.0263
  993SOL    HW2 3746   3.724   7.072   3.779 -2.3431 -0.5579 -1.5622
  994SOL     OW 3747   8.567   7.946   1.558 -0.3262 -0.0222 -0.1868
  994SOL    HW1 3748   8.500   8.009   1.536 -2.2881  1.0693 -1.1399
  994SOL    HW2 3749   8.636   7.997   1.599 -2.1665 -1.3189 -1.5052
  995SOL     OW 3750   4.856   8.050   0.199 -0.6265  0.1478 -0.8048
  995SOL    HW1 3751   4.813   7.981   0.249  2.7865 -2.5055 -0.1073
  995SOL    HW2 3752   4.812   8.050   0.114  2.2172 -1.1570 -0.0224
  996SOL     OW 3753   1.669   5.587   3.604  0.0606  0.7385  0.6542
  996SOL    HW1 3754   1.677   5.495   3.628  0.4681 -0.3160 -1.4966
  996SOL    HW2 3755   1.758   5.622   3.610  0.1417 -2.1900 -2.6525
  997SOL     OW 3756   4.318   4.877   5.279  0.3253 -0.0746  0.1909
  997SOL    HW1 3757   4.302   4.909   5.368  1.1132 -0.0378 -1.9662
  997SOL    HW2 3758   4.231   4.879   5.238 -0.7437 -2.8206 -2.4385
  998SOL     OW 3759   3.889   7.943   5.039  0.1287  0.3144 -0.2635
  998SOL    HW1 3760   3.893   8.026   4.992 -0.9462  1.6605 -1.1519
  998SOL    HW2 3761   3.951   7.953   5.112  1.9746  0.4340  0.2311
  999SOL     OW 3762   7.458   5.644   4.610 -0.7847 -0.3587 -0.8601
  999SOL    HW1 3763   7.517   5.660   4.683 -0.6954  0.7637  1.7061
  999SOL    HW2 3764   7.370   5.654   4.647  0.3935  0.9643 -0.4025
 1000SOL     OW 3765   1.742   3.384   0.988  0.1355  0.2875 -0.0325
 1000SOL    HW1 3766   1.797   3.312   1.020 -1.0407  0.2046  3.2037
 1000SOL    HW2 3767   1.652   3.354   1.001 -0.5969 -0.4785 -1.9788
 1001SOL     OW 3768   8.188   5.908   5.283  0.6685 -0.0934  0.8741
 1001SOL    HW1 3769   8.223   5.820   5.274  0.2342  0.4064  0.3244
 1001SOL    HW2 3770   8.200   5.929   5.376 -4.0279  2.3209 -0.2487
 1002SOL     OW 3771   1.723   2.451   5.711  0.0100 -0.0210  0.1648
 1002SOL    HW1 3772   1.712   2.544   5.693 -1.9999  0.1823  0.8197
 1002SOL    HW2 3773   1.814   2.433   5.688  2.6335 -0.7385  0.3575
 1003SOL     OW 3774   7.077   8.533   1.415 -0.2514  0.1077 -0.0712
 1003SOL    HW1 3775   7.080   8.500   1.505  1.1477 -0.4474  1.6381
 1003SOL    HW2 3776   6.986   8.559   1.402  0.3752 -0.7328  0.3174
 1004SOL     OW 3777   4.398   7.097   4.037  0.1154 -0.3468  0.0313
 1004SOL    HW1 3778   4.492   7.108   4.055  3.6298  1.5150  1.3063
 1004SOL    HW2 3779   4.376   7.169   3.978 -1.0074  0.1754 -0.4660
 1005SOL     OW 3780   8.522   5.707   1.427 -0.1716  0.1255 -0.0156
 1005SOL    HW1 3781   8.490   5.620   1.454  1.3827 -3.5438 -0.9888
 1005SOL    HW2 3782   8.451   5.743   1.374  0.2657  1.6274 -1.5007
 1006SOL     OW 3783   7.525   1.618   1.915  0.0641  0.0006 -0.2286
 1006SOL    HW1 3784   7.591   1.639   1.848  0.1441  0.0734 -0.0608
 1006SOL    HW2 3785   7.532   1.523   1.926 -1.6045  2.9961  0.9383
 1007SOL     OW 3786   2.532   6.336   5.799  0.1546  0.0172 -0.5169
 1007SOL    HW1 3787   2.626   6.338   5.779  1.1393  0.6895  1.7007
 1007SOL    HW2 3788   2.515   6.245   5.823  0.5648  0.6656  1.7329
 1008SOL     OW 3789   3.306   2.876   2.365  0.3831  0.5703  0.1517
 1008SOL    HW1 3790   3.229   2.905   2.416 -1.6050  1.0116  0.5650
 1008SOL    HW2 3791   3.316   2.943   2.297 -0.9357  3.5807 -2.0757
 1009SOL     OW 3792   2.946   5.639   4.164  0.2082 -0.1088  0.1946
 1009SOL    HW1 3793   2.934   5.547   4.187 -0.5784  1.2333 -0.9072
 1009SOL    HW2 3794   2.956   5.638   4.068 -1.8004  2.1448  0.8407
 1010SOL     OW 3795   1.627   4.916   0.872 -0.1236 -0.1272 -0.2650
 1010SOL    HW1 3796   1.697   4.978   0.892  1.3111  0.5508  2.4785
 1010SOL    HW2 3797   1.570   4.962   0.811 -1.5638  1.0732 -1.7902
 1011SOL     OW 3798   2.104   3.609   5.316  0.4664  0.3736 -0.4373
 1011SOL    HW1 3799   2.072   3.642   5.400 -0.5717  2.0754  0.0283
 1011SOL    HW2 3800   2.193   3.581   5.334  1.0908  0.0292  0.6582
 1012SOL     OW 3801   6.340   7.114   5.333 -0.1285 -0.6788  0.0732
 1012SOL    HW1 3802   6.333   7.083   5.242 -2.2984 -1.4019 -1.4588
 1012SOL    HW2 3803   6.419   7.168   5.333  0.5393  0.2409 -1.5079
 1013SOL     OW 3804   1.514   5.401   6.194 -0.2310  0.0008 -0.2486
 1013SOL    HW1 3805   1.472   5.479   6.229  1.1103  1.7116 -0.9690
 1013SOL    HW2 3806   1.474   5.387   6.109 -1.1853 -0.5019  1.4145
 1014SOL     OW 3807   2.977   1.763   1.755  0.2145  0.2230 -0.2901
 1014SOL    HW1 3808   3.061   1.771   1.711 -0.1533  0.4665  3.1987
 1014SOL    HW2 3809   2.986   1.818   1.833 -1.0488 -1.5059  0.2881
 1015SOL     OW 3810   6.129   2.529   4.979 -0.1609 -0.0126  0.2856
 1015SOL    HW1 3811   6.204   2.533   5.039 -1.0124  2.0528 -0.4069
 1015SOL    HW2 3812   6.104   2.620   4.966  0.4219  0.0617 -0.9630
 1016SOL     OW 3813   2.200   4.105   5.774  0.9503 -0.0488 -0.3464
 1016SOL    HW1 3814   2.205   4.191   5.733 -0.5036 -1.4506 -2.5195
 1016SOL    HW2 3815   2.291   4.075   5.780 -0.2752 -0.9228  0.0528
 1017SOL     OW 3816   1.173   8.269   2.919  0.0881  1.0357  0.0956
 1017SOL    HW1 3817   1.205   8.205   2.855 -1.9134 -0.0216 -2.3424
 1017SOL    HW2 3818   1.226   8.347   2.903 -2.1147 -0.6008  0.4190
 1018SOL     OW 3819   5.543   2.072   4.790  0.0684  0.0976 -0.1030
 1018SOL    HW1 3820   5.628   2.091   4.751 -0.6112  1.7336  1.5694
 1018SOL    HW2 3821   5.508   1.999   4.738 -0.4322 -0.4303  1.7656
 1019SOL     OW 3822   0.898   2.420   1.627  0.1547 -0.4632 -0.4317
 1019SOL    HW1 3823   0.869   2.507   1.599 -0.8778  0.4224  1.7818
 1019SOL    HW2 3824   0.912   2.429   1.721  0.1499  1.1329 -0.4178
 1020SOL     OW 3825   7.659   0.765   5.761  0.6029  0.3513 -0.5376
 1020SOL    HW1 3826   7.744   0.742   5.723 -0.7874 -1.8213  2.5708
 1020SOL    HW2 3827   7.668   0.857   5.786  0.7606  1.9593  0.5208
 1021SOL     OW 3828   4.094   3.832   4.337 -0.1031 -0.0548 -0.1342
 1021SOL    HW1 3829   4.019   3.892   4.343  0.2347  2.4450  0.5787
 1021SOL    HW2 3830   4.055   3.749   4.309 -1.4655 -0.3677  0.8832
 1022SOL     OW 3831   0.259   4.129   4.280  0.4868  0.2891 -0.0982
 1022SOL    HW1 3832   0.299   4.065   4.221  0.6217 -1.4554  0.3587
 1022SOL    HW2 3833   0.317   4.131   4.356  0.9486  0.1391 -0.7855
 1023SOL     OW 3834   2.851   6.479   5.636 -0.0685 -0.5765  0.2849
 1023SOL    HW1 3835   2.862   6.395   5.681  1.0707  3.0348 -0.5237
 1023SOL    HW2 3836   2.863   6.458   5.544  2.3419  1.2822  0.4161
 1024SOL     OW 3837   6.193   2.922   5.209  0.1588 -0.3085  0.1971
 1024SOL    HW1 3838   6.127   2.940   5.277 -1.6102  0.2777 -1.9500
 1024SOL    HW2 3839   6.244   3.002   5.203  0.0572  2.6779  1.5530
 1025SOL     OW 3840   4.986   0.069   5.569 -0.6612 -0.4784 -0.1669
 1025SOL    HW1 3841   4.905   0.035   5.531  0.8357  0.7676 -1.4159
 1025SOL    HW2 3842   5.043   0.084   5.493  1.7095 -0.5050  5.4055
 1026SOL     OW 3843   8.590   2.173   2.339  0.6560  0.1557  0.0899
 1026SOL    HW1 3844   8.552   2.204   2.256 -0.8649 -0.7931 -1.6466
 1026SOL    HW2 3845   8.605   2.252   2.390  0.4689  1.2494 -1.6145
 1027SOL     OW 3846   8.666   3.752   2.346 -0.1091  0.0047 -0.0715
 1027SOL    HW1 3847   8.586   3.717   2.307 -2.3007  1.2323 -2.1936
 1027SOL    HW2 3848   8.727   3.759   2.273  1.2903 -0.2556 -0.2011
 1028SOL     OW 3849   8.451   3.779   3.661  0.0756 -0.1217  0.4888
 1028SOL    HW1 3850   8.449   3.853   3.723 -0.2560  0.0203 -1.8150
 1028SOL    HW2 3851   8.362   3.743   3.664 -0.2156  1.2944  0.9274
 1029SOL     OW 3852   2.418   2.421   1.339  0.2554 -0.0433 -0.1380
 1029SOL    HW1 3853   2.433   2.459   1.252  1.2213  0.6981 -0.5895
 1029SOL    HW2 3854   2.462   2.481   1.398 -2.3150  2.1749  1.9242
 1030SOL     OW 3855   2.800   4.652   5.892 -0.0315  0.2796  0.3693
 1030SOL    HW1 3856   2.858   4.677   5.820  0.6108  2.5789 -0.8748
 1030SOL    HW2 3857   2.785   4.733   5.940 -0.7013 -2.4035  1.4454
 1031SOL     OW 3858   8.053   8.244   3.154  0.5085 -0.2637 -0.0296
 1031SOL    HW1 3859   8.044   8.338   3.170  1.0849  3.4441  0.4819
 1031SOL    HW2 3860   8.039   8.235   3.059  0.3331 -0.1817  0.4067
 1032SOL     OW 3861   6.350   5.988   1.918 -0.5994  0.6163 -0.2721
 1032SOL    HW1 3862   6.323   6.050   1.850 -2.6832 -1.8583  0.1013
 1032SOL    HW2 3863   6.274   5.931   1.931 -0.8399  0.3363  2.8231
 1033SOL     OW 3864   6.194   4.208   5.931 -0.2211  0.1352  0.0873
 1033SOL    HW1 3865   6.166   4.123   5.967  1.8179 -3.0941  0.5751
 1033SOL    HW2 3866   6.168   4.271   5.998  0.3265  0.5508  2.0387
 1034SOL     OW 3867   2.757   3.457   5.477  0.1902 -0.3205 -0.5668
 1034SOL    HW1 3868   2.697   3.437   5.549  0.5526 -0.2309 -1.3160
 1034SOL    HW2 3869   2.708   3.518   5.422  4.1138  1.9751 -1.6342
 1035SOL     OW 3870   2.940   4.898   1.845  0.2686  0.2343 -0.2108
 1035SOL    HW1 3871   2.936   4.985   1.806  2.3719  0.8211 -0.2435
 1035SOL    HW2 3872   2.976   4.842   1.777  1.8111 -0.8569  0.9582
 1036SOL     OW 3873   4.927   7.379   0.667 -0.0669 -0.9424 -0.0086
 1036SOL    HW1 3874   5.010   7.353   0.707  0.6534  1.6618 -1.0205
 1036SOL    HW2 3875   4.861   7.327   0.713 -0.6546  0.2447  0.5722
 1037SOL     OW 3876   1.846   8.475   2.301  0.2049  0.5528 -0.8408
 1037SOL    HW1 3877   1.925   8.481   2.248  2.8569  0.6494  1.8004
 1037SOL    HW2 3878   1.827   8.565   2.327 -1.9976 -1.6228 -1.9904
 1038SOL     OW 3879   6.638   5.631   1.901  0.2109 -0.2758 -0.8576
 1038SOL    HW1 3880   6.634   5.723   1.928  1.6737  0.5701  0.6540
 1038SOL    HW2 3881   6.727   5.620   1.867 -1.0643 -1.4536 -0.4885
 1039SOL     OW 3882   7.482   3.163   2.939  0.0487 -0.7811 -0.2124
 1039SOL    HW1 3883   7.485   3.242   2.886  0.1360  1.3120  0.7290
 1039SOL    HW2 3884   7.402   3.118   2.912 -1.1534 -0.4924  0.0541
 1040SOL     OW 3885   1.069   2.481   2.188 -0.5027 -0.3712  0.2137
 1040SOL    HW1 3886   1.159   2.466   2.219  0.2911 -0.1470 -3.9017
 1040SOL    HW2 3887   1.067   2.574   2.165 -1.7759 -1.0743 -2.2764
 1041SOL     OW 3888   5.550   7.005   0.598  0.1576 -0.3440  0.4073
 1041SOL    HW1 3889   5.563   7.097   0.575  1.9451 -0.3565  2.0293
 1041SOL    HW2 3890   5.500   7.008   0.680 -0.3503 -2.0253 -1.9644
 1042SOL     OW 3891   8.349   5.712   5.693 -0.5225  0.2120  0.0788
 1042SOL    HW1 3892   8.438   5.688   5.720 -1.0257  1.3915  2.1226
 1042SOL    HW2 3893   8.309   5.628   5.669  2.3333 -1.6649 -0.7307
 1043SOL     OW 3894   3.508   2.973   4.443 -0.5733 -0.5871  0.3954
 1043SOL    HW1 3895   3.416   2.998   4.454  0.4361  3.3927 -0.1593
 1043SOL    HW2 3896   3.549   2.995   4.527  3.3930  1.9418  1.1207
 1044SOL     OW 3897   4.638   3.872   4.299 -0.0006 -0.2757  0.1104
 1044SOL    HW1 3898   4.550   3.904   4.281  0.7801 -0.3910 -0.4400
 1044SOL    HW2 3899   4.682   3.874   4.214  1.5254 -1.2758  0.0852
 1045SOL     OW 3900   8.782   0.267   3.098 -0.1542  0.3448  0.4815
 1045SOL    HW1 3901   8.849   0.200   3.104  1.7707 -3.3906  0.5472
 1045SOL    HW2 3902   8.808   0.333   3.163  2.0972  1.9313  0.5418
 1046SOL     OW 3903   2.019   6.947   2.895  0.1108 -0.3405 -0.3192
 1046SOL    HW1 3904   1.951   6.879   2.891 -0.5906  2.2755  0.9650
 1046SOL    HW2 3905   1.984   7.012   2.956 -1.4319  0.1155  2.2223
 1047SOL     OW 3906   2.720   8.364   0.663 -0.6557 -0.1145 -0.9325
 1047SOL    HW1 3907   2.686   8.454   0.660 -0.7916  0.5287  2.5631
 1047SOL    HW2 3908   2.670   8.318   0.595 -1.6244  0.2737  1.3804
 1048SOL     OW 3909   5.852   7.164   0.610  0.0769 -0.4174 -0.6075
 1048SOL    HW1 3910   5.776   7.147   0.554 -2.5667  0.8399 -0.9439
 1048SOL    HW2 3911   5.817   7.214   0.684 -0.2749  0.7673  4.0750
 1049SOL     OW 3912   4.186   2.931   5.024  0.3692 -1.0105 -0.3322
 1049SOL    HW1 3913   4.104   2.976   5.043 -1.4980 -1.7027  0.1857
 1049SOL    HW2 3914   4.160   2.855   4.971 -0.0588  2.7052 -2.2243
 1050SOL     OW 3915   1.299   5.951   0.063 -0.6209 -0.4166  0.0220
 1050SOL    HW1 3916   1.301   6.029   0.118 -2.0789  1.7043  0.8710
 1050SOL    HW2 3917   1.293   5.984  -0.027  1.7879  0.2818 -1.3327
 1051SOL     OW 3918   0.508   3.093   4.114 -0.0178  0.6450  0.5004
 1051SOL    HW1 3919   0.538   3.070   4.026  0.3890 -2.0158 -0.0488
 1051SOL    HW2 3920   0.556   3.173   4.136  2.6964 -0.8943 -2.2154
 1052SOL     OW 3921   7.285   0.833   3.920 -0.0579 -0.2393 -0.1046
 1052SOL    HW1 3922   7.366   0.859   3.877 -0.2810  2.5204  0.1153
 1052SOL    HW2 3923   7.273   0.896   3.990  1.1519 -0.4883  1.6028
 1053SOL     OW 3924   1.064   5.222   5.071  0.0662 -0.2956 -0.3233
 1053SOL    HW1 3925   1.047   5.133   5.104 -1.9641  3.2651  0.8508
 1053SOL    HW2 3926   1.159   5.227   5.064  1.2014 -1.1841  0.3192
 1054SOL     OW 3927   0.493   0.811   5.362  0.3425 -0.5526 -0.4132
 1054SOL    HW1 3928   0.540   0.875   5.414  1.9231  5.2354  1.4114
 1054SOL    HW2 3929   0.489   0.732   5.417  2.6611 -1.1367 -0.6895
 1055SOL     OW 3930   3.340   1.349   0.118 -0.5134  0.1481 -0.3791
 1055SOL    HW1 3931   3.412   1.355   0.054 -2.2022  0.8947  1.7523
 1055SOL    HW2 3932   3.361   1.416   0.183 -1.2212 -0.8248 -3.4403
 1056SOL     OW 3933   1.007   3.444   1.566  0.6412  1.2709  0.7433
 1056SOL    HW1 3934   1.090   3.481   1.593  2.2085  2.3974 -0.6861
 1056SOL    HW2 3935   0.989   3.376   1.630 -1.6482  0.7193 -1.6857
 1057SOL     OW 3936   1.075   0.745   2.229 -0.3139  0.9243  0.3096
 1057SOL    HW1 3937   1.011   0.674   2.228  0.2528  3.7457 -0.2387
 1057SOL    HW2 3938   1.112   0.742   2.318 -1.1131  1.7220  0.9433
 1058SOL     OW 3939   3.261   6.507   5.629 -0.3534 -0.4040 -0.8272
 1058SOL    HW1 3940   3.208   6.436   5.665 -0.7599  3.0982 -0.1945
 1058SOL    HW2 3941   3.350   6.472   5.626 -0.9897  0.9010 -2.1998
 1059SOL     OW 3942   6.278   4.535   1.310 -0.4545  0.1945  0.1913
 1059SOL    HW1 3943   6.284   4.550   1.404  1.2028 -0.9414 -1.5336
 1059SOL    HW2 3944   6.192   4.569   1.286  0.9081  0.2821  1.4781
 1060SOL     OW 3945   4.338   7.657   2.476  0.5618 -0.5057  0.4386
 1060SOL    HW1 3946   4.392   7.736   2.482  0.7320 -3.4481  0.2385
 1060SOL    HW2 3947   4.369   7.614   2.396 -0.0772 -1.6768 -0.3522
 1061SOL     OW 3948   8.423   0.408   4.021  0.6928 -0.2494  0.0088
 1061SOL    HW1 3949   8.353   0.411   4.085 -0.0131 -0.3553 -1.9169
 1061SOL    HW2 3950   8.492   0.463   4.058  0.8959  1.6001  0.8957
 1062SOL     OW 3951   6.467   7.975   3.696 -0.0277 -0.5302 -0.6191
 1062SOL    HW1 3952   6.434   7.888   3.672  3.1500 -1.0679  2.0482
 1062SOL    HW2 3953   6.539   7.957   3.757  0.3956  2.2633  0.7833
 1063SOL     OW 3954   1.434   3.755   0.691 -0.2613 -0.1597  0.0552
 1063SOL    HW1 3955   1.349   3.715   0.674 -0.6224  0.3065  1.8039
 1063SOL    HW2 3956   1.486   3.686   0.731  0.5428  0.6369 -0.2468
 1064SOL     OW 3957   1.192   0.222   3.429  0.2649 -0.1315  0.1253
 1064SOL    HW1 3958   1.230   0.292   3.482  0.8955  0.3217 -1.1266
 1064SOL    HW2 3959   1.098   0.243   3.427 -0.7606  0.2793 -0.0526
 1065SOL     OW 3960   0.566   8.579   2.926 -0.4477 -0.2782  0.4121
 1065SOL    HW1 3961   0.582   8.498   2.974 -0.6497  2.0442 -1.5579
 1065SOL    HW2 3962   0.509   8.553   2.854 -1.7209 -1.6015  0.6417
 1066SOL     OW 3963   5.341   2.215   0.217 -0.3365  0.3733 -0.3516
 1066SOL    HW1 3964   5.330   2.153   0.289  0.0790 -0.7830  0.3101
 1066SOL    HW2 3965   5.384   2.291   0.257  1.5007  1.0179  3.2729
 1067SOL     OW 3966   0.348   1.668   3.997  0.1172 -0.2020  0.4763
 1067SOL    HW1 3967   0.409   1.680   4.070 -0.2637 -2.5774  0.8682
 1067SOL    HW2 3968   0.290   1.597   4.025 -1.1965  2.0800 -1.5240
 1068SOL     OW 3969   7.222   1.504   1.947 -0.3524  0.0104 -0.5836
 1068SOL    HW1 3970   7.220   1.537   2.037 -1.4594 -1.2692  1.7492
 1068SOL    HW2 3971   7.315   1.495   1.926  2.5072  1.7579  3.0315
 1069SOL     OW 3972   3.023   4.940   3.065  0.4241  0.1989 -0.0370
 1069SOL    HW1 3973   3.018   4.849   3.035  0.2452 -1.3163 -2.7099
 1069SOL    HW2 3974   3.092   4.938   3.132  1.1279 -1.0450 -0.9061
 1070SOL     OW 3975   3.197   1.352   4.194  1.2221  0.9374  0.5830
 1070SOL    HW1 3976   3.144   1.431   4.202  0.9036  2.4095 -1.7787
 1070SOL    HW2 3977   3.185   1.324   4.103  3.7551  1.7564 -0.0244
 1071SOL     OW 3978   4.355   3.447   2.218  0.9822  0.5858  0.4100
 1071SOL    HW1 3979   4.415   3.449   2.144  0.6129 -1.0646  0.4937
 1071SOL    HW2 3980   4.349   3.538   2.247 -1.0050  0.2925  0.9550
 1072SOL     OW 3981   8.455   8.672   5.162 -0.2059 -0.2444 -0.1886
 1072SOL    HW1 3982   8.364   8.646   5.147  1.1330 -0.2656  0.9206
 1072SOL    HW2 3983   8.507   8.600   5.127  2.0093 -0.6003 -0.7285
 1073SOL     OW 3984   0.779   5.361   1.141  0.1755  0.2258  0.1323
 1073SOL    HW1 3985   0.746   5.298   1.076 -0.0488 -3.5364 -2.2264
 1073SOL    HW2 3986   0.865   5.326   1.166  1.1705 -2.2114  2.1216
 1074SOL     OW 3987   3.155   3.274   0.387  0.1303 -0.3016 -0.1294
 1074SOL    HW1 3988   3.138   3.364   0.359  0.1649 -0.3408 -0.2461
 1074SOL    HW2 3989   3.073   3.243   0.424  0.1790  2.5411 -1.8745
 1075SOL     OW 3990   2.458   0.630   3.575 -0.1816 -0.0958 -0.4760
 1075SOL    HW1 3991   2.429   0.540   3.565 -0.9536  2.8910 -1.4422
 1075SOL    HW2 3992   2.548   0.624   3.604  1.5484  0.2998 -2.2118
 1076SOL     OW 3993   1.784   1.212   1.690 -0.2666  0.4076  0.5392
 1076SOL    HW1 3994   1.698   1.191   1.651 -1.9091  1.6290  2.4733
 1076SOL    HW2 3995   1.822   1.276   1.630 -0.5049 -1.2552 -2.3239
 1077SOL     OW 3996   8.477   7.875   2.200  0.1006 -0.0214 -0.2887
 1077SOL    HW1 3997   8.507   7.925   2.275 -0.2562 -0.0038  0.2000
 1077SOL    HW2 3998   8.556   7.855   2.151 -0.6190 -0.9208 -1.9891
 1078SOL     OW 3999   2.708   8.704   4.888  0.0483 -0.1817  0.6600
 1078SOL    HW1 4000   2.625   8.699   4.842  1.2352 -3.8611  0.8734
 1078SOL    HW2 4001   2.719   8.618   4.927 -0.9313  2.5621 -0.7184
 1079SOL     OW 4002   5.216   1.902   0.097  0.2867 -0.2900  0.0908
 1079SOL    HW1 4003   5.210   1.807   0.108  0.6787 -0.2496 -1.4059
 1079SOL    HW2 4004   5.140   1.936   0.144 -0.7906  3.6489 -0.9648
 1080SOL     OW 4005   0.697   6.104   5.911  0.1171  0.6033 -0.2669
 1080SOL    HW1 4006   0.629   6.129   5.974  2.9268  2.9427 -1.8788
 1080SOL    HW2 4007   0.779   6.131   5.952 -0.8528  1.7193 -0.0337
 1081SOL     OW 4008   4.465   7.612   2.202 -0.1200 -0.4200  0.6036
 1081SOL    HW1 4009   4.392   7.633   2.144  1.4999  1.0047 -2.0986
 1081SOL    HW2 4010   4.542   7.619   2.146  0.1995 -1.5185 -1.3617
 1082SOL     OW 4011   4.200   1.990   5.537  0.3668 -0.6461  0.7690
 1082SOL    HW1 4012   4.109   2.003   5.562 -0.3987 -0.1436  2.2223
 1082SOL    HW2 4013   4.199   1.911   5.483  0.8777  1.1813 -0.6476
 1083SOL     OW 4014   7.224   8.299   3.269  0.4029 -0.0096  0.3699
 1083SOL    HW1 4015   7.155   8.360   3.296 -1.3179 -0.7040  0.5341
 1083SOL    HW2 4016   7.266   8.272   3.351  2.3109  1.2187 -1.7803
 1084SOL     OW 4017   0.360   0.603   3.192 -0.2011 -0.2572 -0.0349
 1084SOL    HW1 4018   0.370   0.676   3.252 -0.9059  2.4302 -3.9586
 1084SOL    HW2 4019   0.268   0.578   3.199 -1.5353 -1.9336 -0.7033
 1085SOL     OW 4020   4.238   0.058   0.053  0.7874  0.7725  0.0463
 1085SOL    HW1 4021   4.231   0.132   0.114  0.8531  1.8135  1.3712
 1085SOL    HW2 4022   4.177  -0.007   0.087 -2.1166 -2.0243 -0.0163
 1086SOL     OW 4023   1.450   6.569   4.741  0.0152 -1.0461 -0.1228
 1086SOL    HW1 4024   1.380   6.556   4.804  0.6743 -1.4095  1.7923
 1086SOL    HW2 4025   1.430   6.508   4.670  1.2106  3.5488  0.8973
 1087SOL     OW 4026   5.967   1.546   3.420  0.3979  0.0742  0.2750
 1087SOL    HW1 4027   5.979   1.624   3.366  1.8721 -0.2781 -2.2962
 1087SOL    HW2 4028   5.997   1.474   3.366  0.5430  0.7178 -0.5752
 1088SOL     OW 4029   2.402   6.553   0.464  0.1025 -0.1418  0.0285
 1088SOL    HW1 4030   2.437   6.617   0.526  1.0766 -1.5229  2.8377
 1088SOL    HW2 4031   2.417   6.592   0.378 -0.2286 -1.9852  0.0423
 1089SOL     OW 4032   4.553   7.507   3.027  0.0849  0.2695 -0.0912
 1089SOL    HW1 4033   4.515   7.518   2.940 -1.7015 -1.1702 -0.7616
 1089SOL    HW2 4034   4.521   7.582   3.077  0.9365 -1.1121 -3.0113
 1090SOL     OW 4035   0.793   8.410   0.270 -0.1803 -0.0238  1.2587
 1090SOL    HW1 4036   0.717   8.352   0.259  0.8416  0.7045 -1.0263
 1090SOL    HW2 4037   0.773   8.486   0.216  0.3628 -1.4973 -1.3657
 1091SOL     OW 4038   6.583   6.958   1.663  0.0475 -0.3234 -0.5389
 1091SOL    HW1 4039   6.568   7.051   1.646  0.1071  1.7435 -0.3890
 1091SOL    HW2 4040   6.546   6.943   1.750 -1.4734 -1.6332 -0.2993
 1092SOL     OW 4041   2.705   6.494   0.123  0.3523  0.2372  0.0754
 1092SOL    HW1 4042   2.652   6.441   0.182  2.6013 -0.4331  0.2689
 1092SOL    HW2 4043   2.754   6.429   0.071  0.0208 -0.0832  2.0491
 1093SOL     OW 4044   7.004   0.585   0.186 -0.1498  0.0949  0.4899
 1093SOL    HW1 4045   7.048   0.564   0.269  1.6377  2.3170 -1.3202
 1093SOL    HW2 4046   6.911   0.577   0.205  0.5648  0.6916  0.3616
 1094SOL     OW 4047   5.458   3.622   1.199 -0.1338  0.4690 -0.3179
 1094SOL    HW1 4048   5.446   3.527   1.208  1.9663 -0.3769  0.4458
 1094SOL    HW2 4049   5.441   3.639   1.107 -2.4466 -0.5215 -1.3843
 1095SOL     OW 4050   2.266   8.280   0.294 -0.0271 -0.0277  0.6203
 1095SOL    HW1 4051   2.233   8.328   0.370  0.5253  0.1264 -2.1108
 1095SOL    HW2 4052   2.304   8.348   0.238 -2.0274 -0.6211  1.9774
 1096SOL     OW 4053   6.879   7.190   4.122  0.5352 -0.0298  0.0515
 1096SOL    HW1 4054   6.825   7.129   4.173 -0.0070  1.9202 -2.1429
 1096SOL    HW2 4055   6.882   7.270   4.176 -0.2461 -0.9841  0.1493
 1097SOL     OW 4056   3.078   0.491   4.355 -0.4336 -0.4257 -0.2365
 1097SOL    HW1 4057   3.084   0.471   4.448  0.1862  0.8441 -0.0488
 1097SOL    HW2 4058   2.984   0.504   4.339  0.8994 -2.0762 -1.2038
 1098SOL     OW 4059   7.644   7.289   0.303  0.1045  0.0897  0.3346
 1098SOL    HW1 4060   7.682   7.218   0.251  4.3475  3.1198 -0.6646
 1098SOL    HW2 4061   7.681   7.368   0.264  2.8151  0.4107 -0.1769
 1099SOL     OW 4062   1.365   3.362   6.201  0.1467 -0.4744  0.2021
 1099SOL    HW1 4063   1.381   3.292   6.265  1.6112  1.1737 -0.2757
 1099SOL    HW2 4064   1.290   3.332   6.151 -0.1977 -0.6523  3.7785
 1100SOL     OW 4065   2.509   0.108   2.643  0.1143 -0.2563  0.9379
 1100SOL    HW1 4066   2.566   0.152   2.579  2.6948  1.9431  0.0185
 1100SOL    HW2 4067   2.552   0.122   2.727  3.1867  0.5721  3.9668
 1101SOL     OW 4068   0.085   6.476   0.850 -0.3074 -1.0878  0.4489
 1101SOL    HW1 4069  -0.009   6.485   0.867  2.5527  0.9536 -2.2092
 1101SOL    HW2 4070   0.092   6.396   0.798 -1.5847  2.4971  0.5375
 1102SOL     OW 4071   1.290   6.758   3.350 -0.7636  0.4215 -0.0621
 1102SOL    HW1 4072   1.270   6.851   3.363  1.9200 -1.3313  0.4883
 1102SOL    HW2 4073   1.358   6.757   3.283 -1.3097  2.3006 -0.4363
 1103SOL     OW 4074   0.245   7.026   1.471 -0.2058  0.2923  0.0117
 1103SOL    HW1 4075   0.201   7.091   1.416 -0.8834  2.0779 -0.0357
 1103SOL    HW2 4076   0.338   7.034   1.447 -0.1949 -1.1006 -1.3460
 1104SOL     OW 4077   5.379   1.122   1.129 -0.8014  0.2758 -0.8168
 1104SOL    HW1 4078   5.355   1.136   1.221  0.6986  3.5019 -2.0206
 1104SOL    HW2 4079   5.376   1.027   1.118 -0.3047 -1.5726 -2.4734
 1105SOL     OW 4080   0.111   6.250   5.290  0.2329 -0.1327 -0.3167
 1105SOL    HW1 4081   0.181   6.291   5.342 -0.2157  2.7919  0.6786
 1105SOL    HW2 4082   0.107   6.160   5.322  0.2359 -0.0863  0.6994
 1106SOL     OW 4083   6.430   8.073   3.067  0.4854  0.3272 -0.3156
 1106SOL    HW1 4084   6.460   8.160   3.041  0.7378  2.9633 -1.0036
 1106SOL    HW2 4085   6.477   8.054   3.148 -1.8809  1.5860 -1.6151
 1107SOL     OW 4086   7.153   3.339   4.534  0.1330 -0.0633  0.8936
 1107SOL    HW1 4087   7.133   3.376   4.620  1.6078  2.2867  1.0113
 1107SOL    HW2 4088   7.121   3.249   4.538  1.6498  1.0541 -0.5949
 1108SOL     OW 4089   1.607   2.588   1.636 -0.6014 -0.4223  0.0885
 1108SOL    HW1 4090   1.676   2.654   1.638  2.4615 -1.2000 -0.3580
 1108SOL    HW2 4091   1.646   2.514   1.589  0.3673 -1.7133  2.0608
 1109SOL     OW 4092   6.384   4.319   4.036  0.0265 -1.0440 -0.3329
 1109SOL    HW1 4093   6.407   4.285   3.950 -0.7784  1.2487 -3.4120
 1109SOL    HW2 4094   6.398   4.246   4.096  1.0789 -0.3818 -0.0262
 1110SOL     OW 4095   1.447   7.051   0.049 -0.0650  0.9960  0.8349
 1110SOL    HW1 4096   1.423   7.142   0.035 -3.0231 -0.0572 -0.3870
 1110SOL    HW2 4097   1.526   7.055   0.103  1.0499  1.7784 -1.6377
 1111SOL     OW 4098   7.637   4.387   4.417  0.3572  0.0549  0.2234
 1111SOL    HW1 4099   7.599   4.459   4.367  0.0279 -0.7530  0.6956
 1111SOL    HW2 4100   7.636   4.417   4.507 -0.8626 -1.9884 -1.6841
 1112SOL     OW 4101   3.405   3.895   0.473 -0.0982 -0.0925 -0.2625
 1112SOL    HW1 4102   3.362   3.809   0.471 -2.0881  2.3619 -1.6902
 1112SOL    HW2 4103   3.352   3.947   0.533 -0.6954 -0.0645 -2.6328
 1113SOL     OW 4104   6.196   6.781   3.809  0.2601  0.2424 -0.2937
 1113SOL    HW1 4105   6.280   6.736   3.817 -0.4141 -2.2927  0.3467
 1113SOL    HW2 4106   6.215   6.871   3.835  0.9202  1.9359  0.3056
 1114SOL     OW 4107   2.513   2.997   3.972 -0.1890 -0.1613  0.0668
 1114SOL    HW1 4108   2.535   2.944   3.895  0.8394 -1.0596  2.7678
 1114SOL    HW2 4109   2.449   2.944   4.020  1.6458 -0.5893 -1.0215
 1115SOL     OW 4110   2.332   2.270   5.466  0.6020 -0.2663  0.3352
 1115SOL    HW1 4111   2.418   2.258   5.426 -1.8378 -1.3712  0.7914
 1115SOL    HW2 4112   2.284   2.324   5.402 -0.1395  2.4049 -0.2576
 1116SOL     OW 4113   2.934   3.814   5.848  0.0533 -0.4075  0.1809
 1116SOL    HW1 4114   2.913   3.756   5.775 -0.2783 -0.1645 -0.8650
 1116SOL    HW2 4115   2.988   3.761   5.906 -0.6541 -0.5073 -1.4534
 1117SOL     OW 4116   3.742   3.253   3.057 -0.2242 -0.4918  0.1829
 1117SOL    HW1 4117   3.784   3.328   3.098  1.3702  3.8730  1.7745
 1117SOL    HW2 4118   3.783   3.177   3.099 -1.4513 -1.9418 -0.9551
 1118SOL     OW 4119   1.006   0.534   3.908  0.0106 -0.0241  0.6113
 1118SOL    HW1 4120   0.929   0.586   3.885 -2.8615 -0.7604  2.0548
 1118SOL    HW2 4121   1.014   0.543   4.003  2.1672 -0.3542 -4.1202
 1119SOL     OW 4122   5.583   8.551   4.032 -0.3285  0.4103 -0.1134
 1119SOL    HW1 4123   5.621   8.620   3.978  1.3720 -1.4029 -0.5596
 1119SOL    HW2 4124   5.593   8.582   4.122  1.8941 -0.0428 -2.0143
 1120SOL     OW 4125   5.947   0.991   6.042 -0.4804  0.3699  0.7579
 1120SOL    HW1 4126   5.962   0.897   6.045  0.6801  0.8552  1.1079
 1120SOL    HW2 4127   5.877   1.006   6.106 -2.9373 -1.7256  1.3288
 1121SOL     OW 4128   3.961   5.534   0.327 -0.1969  0.0346 -0.9586
 1121SOL    HW1 4129   3.895   5.575   0.271 -0.6859  0.8353  1.2898
 1121SOL    HW2 4130   3.960   5.442   0.301 -0.0245  0.6316  1.5354
 1122SOL     OW 4131   6.085   2.544   4.515 -0.1959 -0.0174  0.6246
 1122SOL    HW1 4132   6.075   2.503   4.601  1.1461  0.1655  0.0750
 1122SOL    HW2 4133   6.131   2.626   4.533  0.3649  1.9633 -0.6292
 1123SOL     OW 4134   1.334   3.842   3.268  0.5922  0.1241 -0.1427
 1123SOL    HW1 4135   1.424   3.810   3.264 -2.2866 -0.4172 -0.3551
 1123SOL    HW2 4136   1.283   3.766   3.295 -1.3149  0.5035 -3.8902
 1124SOL     OW 4137   7.340   8.465   0.858  0.0575 -0.1215 -0.0970
 1124SOL    HW1 4138   7.341   8.556   0.886 -0.2435 -1.2473  2.4006
 1124SOL    HW2 4139   7.325   8.415   0.938 -0.2928 -1.5157 -0.6019
 1125SOL     OW 4140   1.017   1.372   1.439  0.0858  0.4227 -0.2413
 1125SOL    HW1 4141   0.924   1.357   1.419  3.0521  0.1371 -0.4358
 1125SOL    HW2 4142   1.015   1.415   1.525  0.3207 -0.8182  2.7036
 1126SOL     OW 4143   2.987   2.539   2.203  0.1816 -0.1634 -0.2543
 1126SOL    HW1 4144   3.071   2.498   2.223 -0.7213 -1.8163 -0.9779
 1126SOL    HW2 4145   2.963   2.585   2.284 -0.4239  0.4529 -2.2652
 1127SOL     OW 4146   1.788   3.945   4.603  0.2244 -0.1615  0.3955
 1127SOL    HW1 4147   1.785   3.857   4.642  1.6289 -2.5244 -0.3026
 1127SOL    HW2 4148   1.756   4.003   4.673 -2.8013 -2.0770  2.1757
 1128SOL     OW 4149   4.573   6.104   5.601  0.0179  0.9582  0.6707
 1128SOL    HW1 4150   4.544   6.183   5.648  1.0223  0.6195 -2.0123
 1128SOL    HW2 4151   4.586   6.133   5.511  1.6288  2.0919  0.9881
 1129SOL     OW 4152   4.709   3.671   6.133  0.1398 -0.1647  0.1203
 1129SOL    HW1 4153   4.803   3.655   6.129  0.4553 -2.1897  0.2850
 1129SOL    HW2 4154   4.698   3.760   6.098  0.2719 -0.8208 -0.3670
 1130SOL     OW 4155   5.716   8.119   3.567 -0.0006 -0.9920 -0.3168
 1130SOL    HW1 4156   5.690   8.043   3.516 -0.0136 -0.8207  2.4283
 1130SOL    HW2 4157   5.793   8.090   3.616 -0.9819 -1.8835  0.6848
 1131SOL     OW 4158   0.880   6.781   5.365  0.5723  0.0480 -0.4319
 1131SOL    HW1 4159   0.938   6.836   5.418  1.0262 -0.7763  0.0501
 1131SOL    HW2 4160   0.927   6.698   5.357 -0.2724 -0.1844 -2.2028
 1132SOL     OW 4161   0.720   4.516   4.226  0.3756  0.2206  0.2186
 1132SOL    HW1 4162   0.760   4.594   4.263  0.4762 -0.5400  1.8997
 1132SOL    HW2 4163   0.776   4.493   4.152  2.5470 -0.7887  1.0075
 1133SOL     OW 4164   5.425   2.768   0.246  0.8537 -0.4533  0.0176
 1133SOL    HW1 4165   5.376   2.690   0.272 -0.9761 -1.1022  1.6209
 1133SOL    HW2 4166   5.511   2.757   0.288  0.6883 -0.9593  0.3166
 1134SOL     OW 4167   7.166   4.537   6.249  0.1564 -0.1565  0.5738
 1134SOL    HW1 4168   7.248   4.535   6.298 -2.5686 -1.0649  1.3227
 1134SOL    HW2 4169   7.193   4.560   6.159 -2.0525 -1.2728  0.2722
 1135SOL     OW 4170   1.644   1.549   0.987  0.1388  0.3567  0.0583
 1135SOL    HW1 4171   1.676   1.472   1.035 -0.4421  1.5108  1.1516
 1135SOL    HW2 4172   1.550   1.536   0.983  0.2557  0.5754  0.6037
 1136SOL     OW 4173   0.740   8.675   5.677 -0.6089  0.1140 -0.4051
 1136SOL    HW1 4174   0.758   8.631   5.594 -1.5502  1.2119  0.5909
 1136SOL    HW2 4175   0.825   8.675   5.722  1.2295 -2.5853  2.2284
 1137SOL     OW 4176   0.610   2.359   0.976  0.4531  0.0143  0.3146
 1137SOL    HW1 4177   0.631   2.366   1.069 -0.7343  2.7361 -1.1462
 1137SOL    HW2 4178   0.685   2.313   0.938  1.7458 -0.3702  1.1622
 1138SOL     OW 4179   4.369   4.628   5.801 -0.4465 -0.5559  0.4348
 1138SOL    HW1 4180   4.307   4.556   5.803 -0.9677  0.3986 -0.3071
 1138SOL    HW2 4181   4.385   4.643   5.708 -0.3924 -1.5870 -0.0509
 1139SOL     OW 4182   3.182   6.558   0.899  0.3287 -0.5189  1.1909
 1139SOL    HW1 4183   3.267   6.514   0.891  0.7242 -0.8451  0.5813
 1139SOL    HW2 4184   3.157   6.544   0.991  2.5562  1.6155 -0.0501
 1140SOL     OW 4185   8.701   3.475   6.236  0.3195 -0.1521  0.4854
 1140SOL    HW1 4186   8.613   3.476   6.198 -2.1666 -0.3171 -2.2055
 1140SOL    HW2 4187   8.709   3.389   6.277  1.4461 -0.1422 -1.6826
 1141SOL     OW 4188   5.620   0.375   5.041 -0.3627 -0.0105  0.2950
 1141SOL    HW1 4189   5.532   0.408   5.019  2.0079  0.4477  1.0567
 1141SOL    HW2 4190   5.677   0.410   4.973 -2.6100 -3.6925 -2.5750
 1142SOL     OW 4191   3.800   1.698   5.283 -0.0632 -0.0329 -0.3534
 1142SOL    HW1 4192   3.893   1.675   5.282  1.7698 -1.8732 -1.5837
 1142SOL    HW2 4193   3.768   1.666   5.367 -2.1260  1.3486 -0.8289
 1143SOL     OW 4194   3.740   3.458   2.131  0.0576  0.8704  0.2676
 1143SOL    HW1 4195   3.771   3.513   2.203  3.1300 -0.2666 -2.1262
 1143SOL    HW2 4196   3.796   3.380   2.134  0.2709  0.7284 -1.7987
 1144SOL     OW 4197   4.621   4.803   0.962 -0.2118  0.0823 -0.4300
 1144SOL    HW1 4198   4.583   4.726   1.005 -1.9399  0.7648 -0.8033
 1144SOL    HW2 4199   4.682   4.839   1.026 -3.8594 -0.8365 -1.2869
 1145SOL     OW 4200   0.911   3.032   5.766  0.2891  0.1094  0.2332
 1145SOL    HW1 4201   0.857   3.107   5.789  0.4766  0.6331 -1.1673
 1145SOL    HW2 4202   0.872   2.958   5.813  0.8224 -0.1808 -0.1598
 1146SOL     OW 4203   3.618   6.641   2.496 -0.3222  0.1365  0.3369
 1146SOL    HW1 4204   3.605   6.551   2.468  2.0846 -0.7118 -2.3941
 1146SOL    HW2 4205   3.615   6.692   2.415 -0.0197 -1.7468 -0.6060
 1147SOL     OW 4206   7.823   7.519   5.320 -0.1316 -0.4877 -0.2250
 1147SOL    HW1 4207   7.822   7.570   5.401  0.1642  0.9716 -1.1303
 1147SOL    HW2 4208   7.904   7.546   5.276 -0.9354 -1.0159 -0.7413
 1148SOL     OW 4209   4.828   5.497   5.481  0.0570  0.5941 -0.1023
 1148SOL    HW1 4210   4.847   5.489   5.574  0.0442  0.4772 -1.8518
 1148SOL    HW2 4211   4.913   5.518   5.441  0.4397  2.0349  0.9015
 1149SOL     OW 4212   4.029   4.336   1.543  0.5550 -0.8073  0.2899
 1149SOL    HW1 4213   4.014   4.298   1.457  2.7215 -0.6782  0.3475
 1149SOL    HW2 4214   3.954   4.393   1.558 -0.5635  0.1919 -1.9683
 1150SOL     OW 4215   1.917   6.050   5.058 -0.0194 -0.0190  0.5003
 1150SOL    HW1 4216   1.880   5.968   5.025  0.1895  1.1549  0.4951
 1150SOL    HW2 4217   1.844   6.111   5.060 -0.9056 -1.5300  1.0902
 1151SOL     OW 4218   8.275   5.109   4.281  0.2020  0.0857 -0.0507
 1151SOL    HW1 4219   8.255   5.050   4.354 -0.6519 -1.2958 -1.0032
 1151SOL    HW2 4220   8.197   5.164   4.274  2.6388  2.2282  2.9001
 1152SOL     OW 4221   1.096   4.173   1.756  0.1053 -0.5084 -0.1274
 1152SOL    HW1 4222   1.068   4.207   1.841  0.0913  1.7084 -0.5983
 1152SOL    HW2 4223   1.125   4.084   1.774  2.1899  0.1559  1.5597
 1153SOL     OW 4224   5.371   8.579   0.195  0.0624  0.0118 -0.1527
 1153SOL    HW1 4225   5.296   8.546   0.246 -0.4742 -0.2071  1.6845
 1153SOL    HW2 4226   5.418   8.636   0.257 -0.9586 -3.6019  2.2496
 1154SOL     OW 4227   8.592   7.062   1.588  0.3681 -0.3293 -0.5431
 1154SOL    HW1 4228   8.513   7.061   1.642 -2.5638 -2.8253 -2.7055
 1154SOL    HW2 4229   8.655   7.114   1.638 -0.1321  0.5394 -0.1469
 1155SOL     OW 4230   0.588   0.496   1.819 -0.1330 -0.1309 -0.1348
 1155SOL    HW1 4231   0.510   0.481   1.874 -1.9486  1.5054  0.3325
 1155SOL    HW2 4232   0.595   0.591   1.815 -0.2366 -0.4236  1.3693
 1156SOL     OW 4233   4.455   5.241   0.292 -0.2450  0.2468  0.0970
 1156SOL    HW1 4234   4.468   5.327   0.334  2.4894  1.2482  1.7696
 1156SOL    HW2 4235   4.542   5.201   0.294 -0.4335  0.1806 -2.0121
 1157SOL     OW 4236   1.574   4.191   1.141  0.1496  0.2761 -0.1495
 1157SOL    HW1 4237   1.500   4.192   1.202 -1.0613  2.5037  1.3026
 1157SOL    HW2 4238   1.582   4.100   1.113  0.3648 -0.0849 -0.7795
 1158SOL     OW 4239   3.706   6.962   0.021 -0.1550 -0.0064 -0.3064
 1158SOL    HW1 4240   3.613   6.953   0.041  0.3496 -0.6550 -1.0484
 1158SOL    HW2 4241   3.744   6.878   0.045 -2.4912 -0.9171 -0.0886
 1159SOL     OW 4242   3.006   5.121   4.565  0.4056 -0.3170 -0.5224
 1159SOL    HW1 4243   2.942   5.192   4.571 -3.2436 -0.0447  1.5915
 1159SOL    HW2 4244   3.065   5.137   4.639 -2.3428  1.7496 -3.5865
 1160SOL     OW 4245   1.212   4.608   0.702 -0.5310 -0.3745  0.6132
 1160SOL    HW1 4246   1.304   4.624   0.681 -0.3712 -1.3983 -1.2151
 1160SOL    HW2 4247   1.171   4.694   0.697 -0.2633  2.9675 -0.1577
 1161SOL     OW 4248   3.623   8.711   2.225  0.6824  0.5008 -0.1301
 1161SOL    HW1 4249   3.604   8.667   2.307  0.4463 -1.3582  1.8408
 1161SOL    HW2 4250   3.633   8.803   2.249 -1.5840  0.5167 -0.7656
 1162SOL     OW 4251   1.470   6.360   3.115  0.3680  0.6995  0.5828
 1162SOL    HW1 4252   1.435   6.386   3.030 -1.2989 -1.4023  0.7209
 1162SOL    HW2 4253   1.438   6.270   3.128 -0.7717 -1.0377  0.0184
 1163SOL     OW 4254   6.161   2.813   4.652  0.2675  0.0623 -0.2763
 1163SOL    HW1 4255   6.218   2.887   4.632 -0.0184  0.7422  0.5092
 1163SOL    HW2 4256   6.143   2.822   4.746 -2.7280  2.3810  3.7695
 1164SOL     OW 4257   2.676   0.800   1.445 -0.3495 -0.3477 -0.1007
 1164SOL    HW1 4258   2.729   0.724   1.418  1.1252  0.7864 -1.5950
 1164SOL    HW2 4259   2.730   0.876   1.422 -0.3179  3.7501 -2.6310
 1165SOL     OW 4260   1.368   3.266   0.472  0.0010  0.2419 -0.6784
 1165SOL    HW1 4261   1.280   3.278   0.509 -1.8999 -0.5322  0.9803
 1165SOL    HW2 4262   1.422   3.330   0.518  3.2027  1.3565  1.5668
 1166SOL     OW 4263   6.158   2.733   2.687 -0.6092 -0.0146  0.2654
 1166SOL    HW1 4264   6.135   2.810   2.739 -0.4176 -0.7014 -0.6504
 1166SOL    HW2 4265   6.077   2.709   2.642 -1.5911 -0.7697  1.4295
 1167SOL     OW 4266   3.841   6.732   3.736  0.2272 -0.4388  1.0017
 1167SOL    HW1 4267   3.814   6.824   3.742 -2.4181 -0.8886 -2.6995
 1167SOL    HW2 4268   3.820   6.695   3.821 -0.3413 -1.5341 -0.4958
 1168SOL     OW 4269   3.584   2.472   4.661  0.5189 -0.3511 -0.3039
 1168SOL    HW1 4270   3.659   2.413   4.656 -1.4765  1.0836  1.7594
 1168SOL    HW2 4271   3.601   2.527   4.737 -0.4864 -1.2299  1.1884
 1169SOL     OW 4272   3.259   1.563   5.576  0.6361 -0.7635 -0.2960
 1169SOL    HW1 4273   3.172   1.549   5.613  3.8670 -2.2018 -1.2912
 1169SOL    HW2 4274   3.277   1.655   5.594 -1.7474  2.5201 -1.1442
 1170SOL     OW 4275   7.755   6.643   0.926  0.0556 -0.5550 -0.3616
 1170SOL    HW1 4276   7.730   6.722   0.974  0.7059 -2.1239 -1.1486
 1170SOL    HW2 4277   7.706   6.649   0.844 -0.1261 -0.2017 -1.4325
 1171SOL     OW 4278   0.108   6.136   4.208  0.2621  0.4507 -0.3349
 1171SOL    HW1 4279   0.060   6.219   4.207  1.1400  0.9078 -0.7707
 1171SOL    HW2 4280   0.198   6.160   4.231 -2.9672  0.0196 -3.3919
 1172SOL     OW 4281   2.130   1.238   0.234  0.2880 -0.2392 -0.4842
 1172SOL    HW1 4282   2.138   1.321   0.186  0.7784  1.4282 -1.7327
 1172SOL    HW2 4283   2.090   1.262   0.317  0.4392 -3.8995 -0.5448
 1173SOL     OW 4284   4.795   7.311   3.598  0.5512  0.6172 -0.3935
 1173SOL    HW1 4285   4.839   7.313   3.683  0.3213  0.3603  0.0809
 1173SOL    HW2 4286   4.827   7.389   3.553  1.7555  1.7092  0.6832
 1174SOL     OW 4287   3.878   7.493   0.888  0.2846  0.4545  0.0095
 1174SOL    HW1 4288   3.824   7.426   0.930  1.4503 -0.5479 -0.6049
 1174SOL    HW2 4289   3.815   7.555   0.853  3.1795  2.7818 -1.7833
 1175SOL     OW 4290   6.569   0.914   3.274 -0.2533 -0.2704  0.2460
 1175SOL    HW1 4291   6.524   0.834   3.303 -2.1502 -1.4925 -0.4737
 1175SOL    HW2 4292   6.661   0.888   3.267 -1.8937  3.8922 -2.8009
 1176SOL     OW 4293   3.667   2.465   4.170  0.1035  0.2653  0.3280
 1176SOL    HW1 4294   3.678   2.507   4.255  1.6437  0.6015  1.3409
 1176SOL    HW2 4295   3.756   2.439   4.144 -0.0936 -0.3022 -0.2926
 1177SOL     OW 4296   8.480   4.159   4.766  0.2057  0.4137 -0.5165
 1177SOL    HW1 4297   8.535   4.230   4.733 -0.5769  1.0847  1.3281
 1177SOL    HW2 4298   8.429   4.199   4.837 -2.7862  1.2293  0.5953
 1178SOL     OW 4299   5.403   5.729   1.018 -0.1171  0.0955  0.0229
 1178SOL    HW1 4300   5.348   5.768   0.951  0.7953 -1.5935 -0.5140
 1178SOL    HW2 4301   5.345   5.671   1.067  0.4177 -0.4906  4.1406
 1179SOL     OW 4302   0.686   4.707   3.381  0.6618  0.1049 -0.1766
 1179SOL    HW1 4303   0.766   4.662   3.354 -0.7962  3.3025 -2.6450
 1179SOL    HW2 4304   0.661   4.759   3.305  1.3918 -0.0316 -0.4092
 1180SOL     OW 4305   1.508   8.671   5.352  0.3938 -0.0155  0.0004
 1180SOL    HW1 4306   1.485   8.665   5.259  0.6691 -1.1163 -0.0607
 1180SOL    HW2 4307   1.522   8.580   5.379  0.6449 -2.7757  1.1675
 1181SOL     OW 4308   3.469   8.121   3.756 -0.5915  0.3644 -0.1118
 1181SOL    HW1 4309   3.444   8.185   3.823 -0.9032 -1.1342  0.2263
 1181SOL    HW2 4310   3.387   8.084   3.725  1.4584 -2.1962 -0.7835
 1182SOL     OW 4311   5.989   6.793   2.290 -0.0478  0.9087 -0.2939
 1182SOL    HW1 4312   6.016   6.871   2.240  1.5768 -0.1661 -1.5277
 1182SOL    HW2 4313   5.916   6.824   2.343 -0.8771  3.9374  0.5976
 1183SOL     OW 4314   0.189   3.899   5.784  0.1400  0.4945 -0.7561
 1183SOL    HW1 4315   0.211   3.827   5.725 -2.9273  1.2231  2.3025
 1183SOL    HW2 4316   0.268   3.912   5.836 -0.6766 -1.3951 -0.1505
 1184SOL     OW 4317   4.210   1.762   5.401 -0.1962  0.6044  0.6355
 1184SOL    HW1 4318   4.293   1.726   5.429 -1.2184  0.1590 -0.7271
 1184SOL    HW2 4319   4.225   1.788   5.310 -0.4748  5.2418 -2.0186
 1185SOL     OW 4320   2.154   5.434   3.139  0.2448  0.4921 -0.1616
 1185SOL    HW1 4321   2.146   5.489   3.061  2.8059  1.5192 -2.0836
 1185SOL    HW2 4322   2.069   5.442   3.182 -0.7880 -1.0012 -1.9609
 1186SOL     OW 4323   2.681   6.896   1.239 -0.7011 -0.4078  0.3998
 1186SOL    HW1 4324   2.767   6.853   1.238 -0.5170 -0.7734  1.1067
 1186SOL    HW2 4325   2.619   6.825   1.259 -0.4863  4.0914  1.1971
 1187SOL     OW 4326   5.275   6.327   3.438 -0.1090  0.6603  0.5840
 1187SOL    HW1 4327   5.274   6.279   3.520 -1.1074  0.2849  0.2205
 1187SOL    HW2 4328   5.303   6.415   3.463  0.1661  2.3222 -1.1054
 1188SOL     OW 4329   2.882   1.878   3.927 -0.4501  0.3709 -0.3444
 1188SOL    HW1 4330   2.791   1.895   3.954 -1.2695 -0.1459 -0.1282
 1188SOL    HW2 4331   2.935   1.925   3.992 -0.6114 -0.0860 -0.4272
 1189SOL     OW 4332   2.784   1.855   4.612 -0.1713  0.2990  0.1108
 1189SOL    HW1 4333   2.721   1.793   4.649 -0.7543  1.1447  0.7282
 1189SOL    HW2 4334   2.820   1.902   4.687  2.8702 -0.9545  0.0637
 1190SOL     OW 4335   5.354   3.232   3.671  0.6580  0.0179 -0.3445
 1190SOL    HW1 4336   5.268   3.209   3.707  0.5380 -0.1796 -2.1626
 1190SOL    HW2 4337   5.417   3.188   3.729  0.6075 -0.7469 -0.2951
 1191SOL     OW 4338   6.213   7.979   4.576  0.5996 -0.0063  0.3664
 1191SOL    HW1 4339   6.161   7.923   4.633  0.0345 -1.2990  2.7285
 1191SOL    HW2 4340   6.255   7.919   4.514 -0.1626  1.3144 -2.0065
 1192SOL     OW 4341   6.223   2.163   0.456  0.0714  0.0698  0.5805
 1192SOL    HW1 4342   6.225   2.094   0.522  0.4259  1.2282 -1.9207
 1192SOL    HW2 4343   6.218   2.116   0.373 -1.2544  1.1864  0.1531
 1193SOL     OW 4344   8.634   4.856   5.359 -0.0021  0.1869  0.3231
 1193SOL    HW1 4345   8.689   4.929   5.329 -2.0047  3.1431 -3.2773
 1193SOL    HW2 4346   8.658   4.844   5.451  0.6637 -0.7440  1.2556
 1194SOL     OW 4347   1.088   1.339   0.114  0.3279 -0.2447 -0.9214
 1194SOL    HW1 4348   1.083   1.256   0.162  0.0525  2.0597  0.7968
 1194SOL    HW2 4349   1.037   1.325   0.035 -0.0554  1.6207 -1.2053
 1195SOL     OW 4350   4.107   3.712   5.718  0.3787 -0.5385 -0.3792
 1195SOL    HW1 4351   4.012   3.719   5.723 -1.6123  1.8051 -2.5634
 1195SOL    HW2 4352   4.122   3.623   5.687  0.2099 -2.3697  0.3618
 1196SOL     OW 4353   3.768   2.803   1.592  0.1223  0.3986 -0.2896
 1196SOL    HW1 4354   3.853   2.803   1.549 -1.3654  1.2901  2.1409
 1196SOL    HW2 4355   3.719   2.733   1.548 -3.6874  0.7184 -0.2218
 1197SOL     OW 4356   3.922   8.009   5.938 -0.3515 -0.2242  0.1330
 1197SOL    HW1 4357   3.865   8.014   6.015 -0.6923  1.6742 -2.3058
 1197SOL    HW2 4358   3.872   8.054   5.869  0.8362 -1.0744  0.5698
 1198SOL     OW 4359   4.383   2.398   1.981 -0.2141  0.3688 -0.5032
 1198SOL    HW1 4360   4.356   2.376   1.892  0.5280  0.9482 -2.0348
 1198SOL    HW2 4361   4.469   2.440   1.971  0.0666  0.8885 -0.2148
 1199SOL     OW 4362   7.925   3.302   3.403  0.0951  0.1928 -0.9516
 1199SOL    HW1 4363   7.844   3.293   3.354 -0.2045 -0.9405  0.1873
 1199SOL    HW2 4364   7.957   3.212   3.413  2.1459  0.1812 -0.6684
 1200SOL     OW 4365   6.898   2.978   3.280  0.4767 -0.0416  0.3474
 1200SOL    HW1 4366   6.934   3.007   3.364  0.8579 -1.8222 -2.3970
 1200SOL    HW2 4367   6.973   2.938   3.235 -1.3846  1.1629  1.3168
 1201SOL     OW 4368   6.733   6.956   0.024 -0.1499 -0.2579 -0.6721
 1201SOL    HW1 4369   6.701   6.934  -0.063 -1.2864 -1.5381 -2.7844
 1201SOL    HW2 4370   6.702   6.884   0.080 -1.3490 -2.9904  1.8107
 1202SOL     OW 4371   2.383   6.476   0.966  0.2770 -0.3915 -0.4297
 1202SOL    HW1 4372   2.434   6.469   0.886 -1.8653  1.2973  2.0593
 1202SOL    HW2 4373   2.407   6.399   1.017 -1.3746  0.6746  1.5145
 1203SOL     OW 4374   8.549   1.539   5.668 -0.5558  0.3818  0.5713
 1203SOL    HW1 4375   8.602   1.473   5.713  0.2365 -1.7736  0.8726
 1203SOL    HW2 4376   8.461   1.501   5.665 -0.3823  1.1354 -0.1304
 1204SOL     OW 4377   8.662   4.987   3.966 -0.3275 -0.5219 -0.1193
 1204SOL    HW1 4378   8.753   4.971   3.941  1.5660 -0.8427  1.2281
 1204SOL    HW2 4379   8.667   5.036   4.048  0.9630  0.3577 -4.3107
 1205SOL     OW 4380   3.805   5.424   3.991 -0.1111 -0.5592  0.9346
 1205SOL    HW1 4381   3.743   5.375   4.047 -1.2331 -0.8969  0.2052
 1205SOL    HW2 4382   3.789   5.390   3.903 -3.2066  2.2821 -2.7415
 1206SOL     OW 4383   4.756   7.679   4.698 -0.0445 -0.1338 -0.4749
 1206SOL    HW1 4384   4.700   7.746   4.738 -0.1713  2.3941  2.3208
 1206SOL    HW2 4385   4.756   7.700   4.605  0.6802  0.3915 -0.4457
 1207SOL     OW 4386   6.857   1.805   0.684 -0.3025 -0.1018 -0.1678
 1207SOL    HW1 4387   6.799   1.733   0.711 -1.2601  2.0142  1.2315
 1207SOL    HW2 4388   6.851   1.805   0.588 -3.0981 -2.1377  0.0713
 1208SOL     OW 4389   5.126   2.526   3.717  0.5302 -0.0801 -0.6647
 1208SOL    HW1 4390   5.183   2.597   3.686  0.9429  2.2457 -2.7809
 1208SOL    HW2 4391   5.091   2.486   3.637 -0.3213  0.5689  0.8574
 1209SOL     OW 4392   3.931   3.042   2.319 -0.3591 -0.3291 -0.1189
 1209SOL    HW1 4393   3.851   3.028   2.369 -3.6698 -0.3657 -0.1046
 1209SOL    HW2 4394   3.988   2.970   2.345 -1.0289  1.0018 -2.1481
 1210SOL     OW 4395   7.692   7.935   1.137  0.7102 -0.1334 -0.5704
 1210SOL    HW1 4396   7.676   8.016   1.185 -0.1273 -3.0818 -2.2395
 1210SOL    HW2 4397   7.732   7.963   1.055  0.4658 -0.2168  0.3260
 1211SOL     OW 4398   6.789   4.272   2.060 -0.7564  0.2449  0.4935
 1211SOL    HW1 4399   6.811   4.361   2.034 -0.1907 -3.3386  0.0696
 1211SOL    HW2 4400   6.873   4.231   2.079  0.6584  1.4473 -0.6864
 1212SOL     OW 4401   7.629   5.539   5.411  0.1366  0.4298 -0.0569
 1212SOL    HW1 4402   7.644   5.582   5.495 -0.4482  0.7450  1.1308
 1212SOL    HW2 4403   7.576   5.601   5.361  0.9934 -0.2629  1.0758
 1213SOL     OW 4404   0.882   8.648   2.241  0.8279  0.6352 -0.2159
 1213SOL    HW1 4405   0.949   8.607   2.296 -1.0330 -1.8197 -2.6809
 1213SOL    HW2 4406   0.807   8.660   2.298 -1.2893 -1.0578 -2.6018
 1214SOL     OW 4407   5.196   1.600   4.767  0.0700 -0.1568 -0.2387
 1214SOL    HW1 4408   5.118   1.554   4.798  0.4142  1.4279  0.8004
 1214SOL    HW2 4409   5.169   1.692   4.762  2.4196 -2.1832 -0.2900
 1215SOL     OW 4410   0.915   5.516   3.274 -0.5449 -0.0481 -0.1908
 1215SOL    HW1 4411   0.849   5.555   3.217  1.2072 -0.3976  0.6819
 1215SOL    HW2 4412   0.883   5.534   3.363  0.6025 -2.2267  0.4241
 1216SOL     OW 4413   7.511   0.816   1.553 -0.4738  0.2993  0.3401
 1216SOL    HW1 4414   7.561   0.742   1.588  1.0863 -0.6369 -1.2417
 1216SOL    HW2 4415   7.420   0.788   1.561 -3.0184 -0.0628  0.1464
 1217SOL     OW 4416   5.382   5.883   5.881 -0.4206 -0.3323  0.4945
 1217SOL    HW1 4417   5.463   5.866   5.928 -2.3645  1.8142 -0.4887
 1217SOL    HW2 4418   5.408   5.937   5.807 -0.5471 -0.8909  2.7685
 1218SOL     OW 4419   2.350   3.889   2.982 -0.2497  0.3522  0.1252
 1218SOL    HW1 4420   2.446   3.894   2.979  0.6562  1.6029  1.1797
 1218SOL    HW2 4421   2.331   3.856   3.069 -0.6825 -1.4540 -1.0878
 1219SOL     OW 4422   5.239   5.171   1.546 -0.0573  0.0903 -0.5063
 1219SOL    HW1 4423   5.278   5.129   1.623  1.7944  0.1278 -1.8769
 1219SOL    HW2 4424   5.232   5.264   1.570  0.7911 -1.1758 -0.1367
 1220SOL     OW 4425   8.197   7.083   1.429 -0.0190  0.0572  0.6929
 1220SOL    HW1 4426   8.202   7.100   1.523  1.6405 -0.9746 -0.6724
 1220SOL    HW2 4427   8.242   6.999   1.417  0.1210  0.2697 -0.5897
 1221SOL     OW 4428   0.963   3.921   4.533 -0.4151 -0.2843 -0.4524
 1221SOL    HW1 4429   1.033   3.954   4.476 -0.1997 -0.4834  0.1400
 1221SOL    HW2 4430   1.008   3.866   4.597 -0.7421 -0.8861 -1.7196
 1222SOL     OW 4431   1.497   5.174   3.773  0.0135 -0.5539 -0.0257
 1222SOL    HW1 4432   1.495   5.100   3.833 -1.8992 -1.3768 -1.4929
 1222SOL    HW2 4433   1.405   5.189   3.750 -0.1829 -0.7796  0.2625
 1223SOL     OW 4434   3.089   7.258   3.840 -0.5553  0.0096 -0.1472
 1223SOL    HW1 4435   3.073   7.175   3.795  1.1548 -0.7343 -1.9123
 1223SOL    HW2 4436   3.173   7.245   3.885 -0.2377 -1.2211 -1.7474
 1224SOL     OW 4437   5.110   8.546   1.858 -0.5054 -0.3058  0.3513
 1224SOL    HW1 4438   5.127   8.464   1.904  1.7199  0.2579 -1.3257
 1224SOL    HW2 4439   5.018   8.564   1.875 -0.8189 -1.0189  0.3614
 1225SOL     OW 4440   2.743   8.019   3.783  0.3584 -0.2571  0.0451
 1225SOL    HW1 4441   2.793   7.956   3.731 -2.2076  1.4014 -2.8314
 1225SOL    HW2 4442   2.793   8.027   3.865  2.4352  2.4059 -0.6783
 1226SOL     OW 4443   8.328   4.381   3.166 -0.0543  0.4962 -0.4302
 1226SOL    HW1 4444   8.356   4.381   3.258  0.4514 -0.9089 -1.2054
 1226SOL    HW2 4445   8.354   4.295   3.133  1.0873 -2.1114  0.1802
 1227SOL     OW 4446   7.968   5.395   0.279  0.0205 -0.9561  0.6855
 1227SOL    HW1 4447   8.033   5.438   0.334  0.6492 -2.0063 -0.8380
 1227SOL    HW2 4448   7.918   5.466   0.240 -1.1493 -1.1960 -1.7245
 1228SOL     OW 4449   1.151   5.477   1.496 -0.6675 -0.2619  0.2878
 1228SOL    HW1 4450   1.220   5.490   1.561 -0.4291  1.1308  1.3665
 1228SOL    HW2 4451   1.072   5.509   1.539  0.7588 -1.8039 -3.6467
 1229SOL     OW 4452   0.095   7.378   1.404  0.3758 -0.1797  0.2324
 1229SOL    HW1 4453   0.150   7.378   1.482  2.0195  0.3815  0.9016
 1229SOL    HW2 4454   0.113   7.293   1.362  0.4916 -1.3421  0.1811
 1230SOL     OW 4455   6.460   8.765   0.444 -0.1373  1.1851  0.0970
 1230SOL    HW1 4456   6.468   8.674   0.474  1.5537 -1.8881  0.6162
 1230SOL    HW2 4457   6.367   8.786   0.457 -1.4096  0.3974  0.5984
 1231SOL     OW 4458   0.224   2.346   4.636  0.6783 -0.6050 -0.9373
 1231SOL    HW1 4459   0.195   2.377   4.722 -1.6345  0.0293  0.7153
 1231SOL    HW2 4460   0.219   2.423   4.580 -2.6996  0.6440 -0.5482
 1232SOL     OW 4461   2.403   0.941   3.828 -0.5529  0.1212  0.0229
 1232SOL    HW1 4462   2.427   1.023   3.871 -1.4088 -0.2941  0.1043
 1232SOL    HW2 4463   2.370   0.967   3.742  1.5317  0.2842 -0.3758
 1233SOL     OW 4464   6.605   4.985   5.559  0.5641 -0.4683 -0.1387
 1233SOL    HW1 4465   6.644   4.945   5.637  1.3512  0.8118 -0.7672
 1233SOL    HW2 4466   6.649   4.942   5.485 -1.1008 -0.1020  0.8636
 1234SOL     OW 4467   2.337   3.506   1.258 -0.3939  0.1051  0.3334
 1234SOL    HW1 4468   2.248   3.506   1.224  2.5061  0.1758  3.5904
 1234SOL    HW2 4469   2.332   3.560   1.338  1.0725 -0.9510  0.5907
 1235SOL     OW 4470   5.921   6.630   0.915 -0.1016 -0.0128 -0.0889
 1235SOL    HW1 4471   6.009   6.650   0.948  0.2898  0.9594  2.4188
 1235SOL    HW2 4472   5.930   6.628   0.820 -1.3450 -0.5902 -0.3066
 1236SOL     OW 4473   3.099   4.225   3.974  0.0426 -0.2458  0.0808
 1236SOL    HW1 4474   3.046   4.146   3.972  0.7094  3.3372 -0.6171
 1236SOL    HW2 4475   3.058   4.280   4.041 -0.3896 -0.6990 -0.2194
 1237SOL     OW 4476   5.798   7.363   3.696 -0.6599  0.1445  0.8632
 1237SOL    HW1 4477   5.759   7.280   3.723 -1.8619  1.1314 -1.2233
 1237SOL    HW2 4478   5.857   7.386   3.767 -0.1954 -0.8514  1.0296
 1238SOL     OW 4479   6.919   7.769   0.130  0.0570 -0.0381 -0.5451
 1238SOL    HW1 4480   6.856   7.697   0.128 -0.8863  1.8751 -1.3617
 1238SOL    HW2 4481   6.991   7.737   0.185 -1.4381 -1.0502  1.6443
 1239SOL     OW 4482   3.595   0.515   6.013 -0.1196 -0.6498 -0.0467
 1239SOL    HW1 4483   3.570   0.599   6.051 -0.7725 -1.3719  1.9032
 1239SOL    HW2 4484   3.532   0.499   5.944  2.0421  0.2588 -0.0955
 1240SOL     OW 4485   2.534   0.026   0.383  0.4080  0.1094  0.2249
 1240SOL    HW1 4486   2.440   0.033   0.368 -1.9102 -1.1455  1.0301
 1240SOL    HW2 4487   2.570   0.107   0.346 -0.8115 -0.6291 -3.0157
 1241SOL     OW 4488   1.205   7.325   4.190 -0.2576  0.3524 -0.0234
 1241SOL    HW1 4489   1.225   7.239   4.154  1.1380  0.9756  1.5279
 1241SOL    HW2 4490   1.198   7.382   4.113 -0.9254 -0.1877 -1.0228
 1242SOL     OW 4491   3.111   1.123   4.565 -0.2957 -0.4140 -0.1713
 1242SOL    HW1 4492   3.077   1.213   4.571 -1.0689  0.1393  1.8431
 1242SOL    HW2 4493   3.170   1.125   4.490 -0.8337 -0.4309  0.5755
 1243SOL     OW 4494   6.889   7.488   5.790 -0.0636 -0.0866 -0.0993
 1243SOL    HW1 4495   6.796   7.467   5.780 -0.2740  1.0409 -2.1725
 1243SOL    HW2 4496   6.892   7.553   5.860 -1.6667 -0.0926  1.3412
 1244SOL     OW 4497   1.146   2.516   5.032 -0.7348  0.0264 -0.1172
 1244SOL    HW1 4498   1.207   2.445   5.051  0.9437 -3.2833  1.0136
 1244SOL    HW2 4499   1.124   2.553   5.117  1.4945  1.6784 -0.0104
 1245SOL     OW 4500   4.601   5.805   4.224  0.1742  0.1246 -0.6196
 1245SOL    HW1 4501   4.553   5.814   4.141 -1.8954 -2.0389  0.0604
 1245SOL    HW2 4502   4.693   5.802   4.198  0.0257  0.5938  3.5259
 1246SOL     OW 4503   2.119   2.619   1.398  0.4629  0.2293 -0.2203
 1246SOL    HW1 4504   2.160   2.638   1.482 -2.0047  1.0102 -0.7881
 1246SOL    HW2 4505   2.101   2.525   1.401  0.4134  0.9866  0.9394
 1247SOL     OW 4506   3.619   1.696   0.633  0.1966 -0.1436  0.4320
 1247SOL    HW1 4507   3.672   1.767   0.599 -2.9719 -0.0036 -1.2512
 1247SOL    HW2 4508   3.530   1.717   0.604  0.0290  0.8220 -0.2049
 1248SOL     OW 4509   2.563   2.374   0.192 -0.1699 -0.5229  0.9199
 1248SOL    HW1 4510   2.560   2.425   0.111 -0.0975 -0.7441  0.7358
 1248SOL    HW2 4511   2.531   2.288   0.168 -0.0076  5.0502  2.2875
 1249SOL     OW 4512   2.933   4.094   2.361 -0.4499 -0.3283 -0.1496
 1249SOL    HW1 4513   2.926   4.067   2.269  0.5123  2.6164 -1.4016
 1249SOL    HW2 4514   2.843   4.115   2.387 -0.0747  1.2855  0.5774
 1250SOL     OW 4515   8.259   1.554   3.072 -0.2824 -0.0860 -0.4190
 1250SOL    HW1 4516   8.227   1.641   3.096 -0.4287 -2.8169 -0.7188
 1250SOL    HW2 4517   8.353   1.557   3.091  0.2009  0.4986  1.0917
 1251SOL     OW 4518   7.186   4.509   2.124  0.0349  0.6157 -0.7695
 1251SOL    HW1 4519   7.127   4.499   2.199  0.6700  1.3012 -2.4138
 1251SOL    HW2 4520   7.153   4.446   2.060 -0.8087 -0.7438 -0.7348
 1252SOL     OW 4521   3.277   8.568   4.502 -0.2701  0.0187  0.2805
 1252SOL    HW1 4522   3.293   8.638   4.439 -3.3251 -2.0094 -1.3280
 1252SOL    HW2 4523   3.257   8.613   4.584  0.3045 -1.8197  1.1418
 1253SOL     OW 4524   0.521   6.935   4.258 -0.0822  0.1306 -0.0848
 1253SOL    HW1 4525   0.458   6.896   4.197  0.0693 -0.0081  1.6639
 1253SOL    HW2 4526   0.483   6.917   4.345 -1.0576  0.2920 -0.2503
 1254SOL     OW 4527   8.272   3.388   1.831  0.2348  0.3271 -0.0220
 1254SOL    HW1 4528   8.348   3.337   1.804  0.2337  1.0347 -3.4943
 1254SOL    HW2 4529   8.203   3.363   1.769 -0.7376 -0.6599  1.0145
 1255SOL     OW 4530   7.127   3.552   1.883 -0.1602  0.2678  0.4206
 1255SOL    HW1 4531   7.199   3.500   1.920 -0.4356 -0.2974 -1.3702
 1255SOL    HW2 4532   7.137   3.543   1.788 -0.5271 -3.3362  1.4497
 1256SOL     OW 4533   4.245   1.871   5.889  0.4908 -0.4096 -0.2996
 1256SOL    HW1 4534   4.238   1.959   5.853  3.7556  1.0589  0.8396
 1256SOL    HW2 4535   4.162   1.829   5.865 -0.9638  0.1114 -1.0047
 1257SOL     OW 4536   2.078   0.244   4.342 -0.0522  0.0448  0.1792
 1257SOL    HW1 4537   2.040   0.329   4.322  0.7617  1.7758 -0.0398
 1257SOL    HW2 4538   2.076   0.239   4.438 -1.6561 -0.9506 -1.4382
 1258SOL     OW 4539   7.310   2.245   4.825  0.0674 -0.1958 -0.0994
 1258SOL    HW1 4540   7.251   2.213   4.757 -0.4417 -1.3584 -1.5304
 1258SOL    HW2 4541   7.394   2.202   4.806 -2.6310 -0.0936 -0.5636
 1259SOL     OW 4542   5.578   6.414   1.226 -0.3398 -0.0586 -0.1798
 1259SOL    HW1 4543   5.670   6.427   1.203  0.1641 -2.4458 -0.7008
 1259SOL    HW2 4544   5.553   6.333   1.181 -2.4560  0.1129  0.3019
 1260SOL     OW 4545   7.750   2.795   5.611 -0.5237  0.2668  0.3051
 1260SOL    HW1 4546   7.757   2.701   5.593  2.9444  0.5656 -2.4174
 1260SOL    HW2 4547   7.795   2.807   5.694  0.3161  0.3831  1.4719
 1261SOL     OW 4548   3.029   5.184   0.221 -0.3506 -0.3914 -0.0356
 1261SOL    HW1 4549   3.042   5.224   0.306 -0.1565 -1.3999 -0.5292
 1261SOL    HW2 4550   2.992   5.253   0.166 -0.0937 -1.3857 -0.9141
 1262SOL     OW 4551   0.082   7.434   5.677 -0.1520 -0.0792 -0.3621
 1262SOL    HW1 4552  -0.004   7.474   5.665  2.6179  3.0292 -0.2499
 1262SOL    HW2 4553   0.091   7.373   5.604 -0.5316 -0.5632 -1.5013
 1263SOL     OW 4554   2.041   7.998   2.842 -0.0856  0.2594 -0.2534
 1263SOL    HW1 4555   2.036   8.040   2.756 -2.8325  0.1331  0.0585
 1263SOL    HW2 4556   2.130   8.018   2.872 -2.8632  1.5395  2.0042
 1264SOL     OW 4557   5.416   6.138   0.431 -0.1908  0.1085  0.5108
 1264SOL    HW1 4558   5.424   6.083   0.509 -4.8455  0.1443  3.1561
 1264SOL    HW2 4559   5.495   6.118   0.380  1.2928 -1.4593 -2.5519
 1265SOL     OW 4560   3.031   1.932   3.136 -0.4978  0.0268 -0.6818
 1265SOL    HW1 4561   3.062   1.957   3.224 -1.1674 -0.2974 -1.2126
 1265SOL    HW2 4562   2.936   1.934   3.143 -1.7654  1.4419  1.1179
 1266SOL     OW 4563   3.805   6.003   0.106 -0.1558  0.3166 -0.3772
 1266SOL    HW1 4564   3.859   5.981   0.030 -0.5835 -1.7233 -1.1655
 1266SOL    HW2 4565   3.868   6.032   0.172  1.6542 -2.7920 -2.5526
 1267SOL     OW 4566   8.387   7.207   3.115  0.4460  0.5222  0.1175
 1267SOL    HW1 4567   8.450   7.200   3.186  1.9062  1.3525  2.8092
 1267SOL    HW2 4568   8.312   7.251   3.154 -0.1235  0.0757 -1.9852
 1268SOL     OW 4569   6.102   1.861   1.769  0.3604 -0.7442 -0.3964
 1268SOL    HW1 4570   6.107   1.831   1.678  0.1339 -2.9118  0.4298
 1268SOL    HW2 4571   6.166   1.806   1.815  1.7863 -0.7889  0.9290
 1269SOL     OW 4572   4.017   2.924   5.972  0.0350  0.5532  0.4838
 1269SOL    HW1 4573   4.060   2.996   6.019  0.0903  1.3561 -0.5028
 1269SOL    HW2 4574   4.055   2.845   6.010 -3.4151 -0.6583  0.6137
 1270SOL     OW 4575   0.919   0.076   0.410  0.5310 -0.3167 -0.5825
 1270SOL    HW1 4576   0.829   0.083   0.444  2.8625  0.1647  1.5625
 1270SOL    HW2 4577   0.913   0.104   0.319 -0.5317  1.1330  0.6021
 1271SOL     OW 4578   0.056   7.383   2.518 -0.7032  0.0254 -0.1805
 1271SOL    HW1 4579   0.088   7.304   2.560 -0.2802  1.2612 -3.9794
 1271SOL    HW2 4580  -0.033   7.362   2.490  0.9067  0.3215  0.5901
 1272SOL     OW 4581   0.104   1.092   2.667 -0.0152 -0.0019  0.4851
 1272SOL    HW1 4582   0.099   0.997   2.674  0.1405  0.5950  1.8737
 1272SOL    HW2 4583   0.014   1.122   2.683  0.4733 -1.8741  0.0209
 1273SOL     OW 4584   2.218   0.700   3.490  0.2013  0.9754 -0.0283
 1273SOL    HW1 4585   2.192   0.620   3.445  1.8232 -0.9178  3.1115
 1273SOL    HW2 4586   2.313   0.691   3.502  0.3044  0.6487 -2.2736
 1274SOL     OW 4587   7.734   7.844   3.189  0.1072 -0.4992  0.5131
 1274SOL    HW1 4588   7.640   7.861   3.179  1.0213  1.6581 -1.8987
 1274SOL    HW2 4589   7.743   7.808   3.277 -0.9997 -1.5625 -0.9662
 1275SOL     OW 4590   0.983   1.001   0.086 -0.1346  0.5507  0.2504
 1275SOL    HW1 4591   0.932   0.933   0.043  1.4367 -0.4322  1.5222
 1275SOL    HW2 4592   0.970   1.079   0.032  1.6972 -0.2129  0.4510
 1276SOL     OW 4593   5.510   3.729   5.003  0.0890  0.0362  0.4475
 1276SOL    HW1 4594   5.545   3.756   5.089 -0.5193  1.9632  1.1645
 1276SOL    HW2 4595   5.480   3.811   4.963 -1.1028  0.6041  1.9137
 1277SOL     OW 4596   4.068   5.848   3.387 -0.7341 -0.1823 -0.2408
 1277SOL    HW1 4597   4.036   5.939   3.381  1.6004 -1.2548 -1.2672
 1277SOL    HW2 4598   4.079   5.833   3.481  0.9926  2.5935  0.2166
 1278SOL     OW 4599   8.215   2.219   5.658 -0.6892  0.1920 -0.0765
 1278SOL    HW1 4600   8.176   2.241   5.742 -1.1835 -1.9024  0.0736
 1278SOL    HW2 4601   8.144   2.234   5.594 -0.3456 -2.5972 -1.2826
 1279SOL     OW 4602   6.370   4.787   4.733 -0.1333  0.4318  0.3919
 1279SOL    HW1 4603   6.333   4.851   4.672 -1.9610  0.0369 -0.5061
 1279SOL    HW2 4604   6.296   4.733   4.760  1.8546  0.4155 -0.8909
 1280SOL     OW 4605   2.705   8.122   4.667  0.5246 -0.3942 -0.1867
 1280SOL    HW1 4606   2.698   8.065   4.744  0.4966  3.2543  1.0797
 1280SOL    HW2 4607   2.717   8.062   4.594 -0.2935  1.9479  0.0663
 1281SOL     OW 4608   4.800   3.944   4.507 -0.1249 -0.0484  0.0331
 1281SOL    HW1 4609   4.755   3.943   4.423 -1.6018  1.4548 -0.2581
 1281SOL    HW2 4610   4.831   3.854   4.519  1.6839 -2.5300 -0.1592
 1282SOL     OW 4611   1.386   1.931   0.164  0.2126 -0.4606 -0.6303
 1282SOL    HW1 4612   1.293   1.909   0.172 -1.1144  4.0147  0.4134
 1282SOL    HW2 4613   1.427   1.894   0.242 -0.1987  1.5671 -1.7916
 1283SOL     OW 4614   2.865   8.392   3.710  0.0129  0.3212 -0.0280
 1283SOL    HW1 4615   2.788   8.406   3.655  0.4351  2.3096 -1.2747
 1283SOL    HW2 4616   2.914   8.323   3.665 -1.8032  2.7660  0.2581
 1284SOL     OW 4617   3.446   5.392   2.896 -0.7871  0.5267  0.2727
 1284SOL    HW1 4618   3.351   5.383   2.883  1.6155 -0.7430 -1.1542
 1284SOL    HW2 4619   3.465   5.338   2.973  2.3911  1.8730 -0.3368
 1285SOL     OW 4620   2.318   3.577   3.359 -0.0282  0.1257  0.4727
 1285SOL    HW1 4621   2.368   3.568   3.278 -1.0502 -1.0306 -1.8903
 1285SOL    HW2 4622   2.291   3.487   3.380 -0.5295 -0.5808  1.5044
 1286SOL     OW 4623   3.433   1.236   3.605  0.2014  0.1766 -0.1252
 1286SOL    HW1 4624   3.508   1.231   3.664  0.7754  0.8438 -1.0550
 1286SOL    HW2 4625   3.435   1.153   3.557  0.4258 -3.3174 -0.9292
 1287SOL     OW 4626   2.802   8.296   5.500  0.4735  0.3427 -0.0638
 1287SOL    HW1 4627   2.797   8.319   5.593  0.5696 -3.1505  2.1424
 1287SOL    HW2 4628   2.810   8.380   5.455  0.6802  1.3581 -0.7436
 1288SOL     OW 4629   3.767   3.571   3.559 -0.8016 -0.0664 -0.4040
 1288SOL    HW1 4630   3.853   3.602   3.533  1.5830 -1.8091 -0.3108
 1288SOL    HW2 4631   3.719   3.650   3.584 -0.6015 -0.4880 -2.0068
 1289SOL     OW 4632   5.901   4.762   1.360  0.2173  1.0672 -0.0856
 1289SOL    HW1 4633   5.873   4.674   1.334 -2.6574 -2.7380 -2.8008
 1289SOL    HW2 4634   5.821   4.815   1.356 -0.2544  2.0301 -1.3145
 1290SOL     OW 4635   6.939   7.728   1.397 -0.9008 -0.1821 -0.1692
 1290SOL    HW1 4636   6.982   7.788   1.459 -3.0419 -0.6865  2.4462
 1290SOL    HW2 4637   6.851   7.715   1.434  0.1618  1.5183  0.3388
 1291SOL     OW 4638   4.157   3.523   1.816 -0.5773 -0.6312 -0.0052
 1291SOL    HW1 4639   4.219   3.549   1.748  1.2292  1.9765 -0.1324
 1291SOL    HW2 4640   4.092   3.470   1.769  2.3187 -1.9076 -0.5742
 1292SOL     OW 4641   3.222   6.647   1.429 -0.0743 -0.0592  0.0358
 1292SOL    HW1 4642   3.269   6.728   1.446 -0.3037 -2.4548  2.1693
 1292SOL    HW2 4643   3.289   6.585   1.401  0.3641 -2.9656 -0.2544
 1293SOL     OW 4644   7.338   2.198   4.448  0.4605  0.2281  0.3174
 1293SOL    HW1 4645   7.325   2.248   4.368 -4.3183  0.0160 -1.0895
 1293SOL    HW2 4646   7.343   2.264   4.517 -2.7410  0.8113 -3.8112
 1294SOL     OW 4647   8.689   6.331   0.065 -0.4813 -0.1425  0.5278
 1294SOL    HW1 4648   8.736   6.248   0.069 -2.5629 -2.1334  0.5048
 1294SOL    HW2 4649   8.712   6.377   0.146 -3.1045  1.4186 -0.8123
 1295SOL     OW 4650   4.244   1.432   1.252 -0.3077  0.1903 -0.7596
 1295SOL    HW1 4651   4.291   1.474   1.180 -3.0947  1.2765 -0.5427
 1295SOL    HW2 4652   4.281   1.343   1.256 -0.9659 -0.1445  0.9831
 1296SOL     OW 4653   3.090   6.070   6.226  0.1348 -1.2980  0.0074
 1296SOL    HW1 4654   3.040   6.122   6.289 -0.0669 -0.1816  2.5120
 1296SOL    HW2 4655   3.124   6.135   6.164  1.1341  1.8772  0.0763
 1297SOL     OW 4656   3.257   3.390   2.099  0.0163 -0.0084 -0.5354
 1297SOL    HW1 4657   3.338   3.437   2.121 -3.2682 -2.4772 -2.1880
 1297SOL    HW2 4658   3.223   3.435   2.022  1.2963  2.5735 -0.4396
 1298SOL     OW 4659   7.557   2.842   2.540 -0.2289 -0.1886  0.3588
 1298SOL    HW1 4660   7.565   2.880   2.452 -0.4585 -0.2307  1.6957
 1298SOL    HW2 4661   7.587   2.912   2.599  2.2447 -0.8365  0.2574
 1299SOL     OW 4662   4.743   0.599   1.973 -0.0293 -0.4142  0.6536
 1299SOL    HW1 4663   4.825   0.646   1.990 -1.0927  1.3521 -4.1816
 1299SOL    HW2 4664   4.696   0.656   1.911  0.8549 -1.3681 -0.2587
 1300SOL     OW 4665   4.833   5.452   5.068  0.0406 -0.2849 -0.2501
 1300SOL    HW1 4666   4.812   5.359   5.077  3.0565  0.9111  1.3559
 1300SOL    HW2 4667   4.750   5.496   5.083  2.6640 -2.1288 -1.7213
 1301SOL     OW 4668   7.329   0.639   6.089 -0.0855 -0.4134  0.0079
 1301SOL    HW1 4669   7.304   0.647   5.997 -1.3832 -0.6683  0.5962
 1301SOL    HW2 4670   7.385   0.561   6.092  1.9052 -0.2941 -0.2453
 1302SOL     OW 4671   2.637   8.011   0.710  0.5363  0.2471 -0.0427
 1302SOL    HW1 4672   2.576   8.074   0.747  0.6152  1.5013  1.2658
 1302SOL    HW2 4673   2.723   8.041   0.739  5.5919 -0.8073 -2.8612
 1303SOL     OW 4674   3.905   4.694   3.382 -0.6428  0.5581 -0.4257
 1303SOL    HW1 4675   3.980   4.718   3.328  0.5436 -3.1907  1.1098
 1303SOL    HW2 4676   3.913   4.600   3.393 -1.7044  0.9308 -2.7332
 1304SOL     OW 4677   7.906   7.627   5.559 -0.3545  0.0258  0.0065
 1304SOL    HW1 4678   7.822   7.668   5.580  3.1426  2.6007  1.0956
 1304SOL    HW2 4679   7.962   7.700   5.533  1.1527 -0.4369 -1.3367
 1305SOL     OW 4680   6.300   3.010   6.014 -0.1579 -0.2054 -0.3914
 1305SOL    HW1 4681   6.234   3.078   6.004  0.0051 -0.3553 -2.6133
 1305SOL    HW2 4682   6.305   2.969   5.928  2.1384  2.4550  0.8244
 1306SOL     OW 4683   3.443   7.398   4.597  0.8003  0.1371 -0.7585
 1306SOL    HW1 4684   3.530   7.438   4.599 -0.1391  3.3649  2.2377
 1306SOL    HW2 4685   3.458   7.309   4.564  2.4936  1.8273  1.6249
 1307SOL     OW 4686   2.766   6.674   2.721 -0.2089  0.2959  0.3563
 1307SOL    HW1 4687   2.759   6.713   2.809  2.1525 -0.6541 -3.5375
 1307SOL    HW2 4688   2.860   6.661   2.708 -2.8266 -1.8749  0.6454
 1308SOL     OW 4689   8.743   5.705   0.205  0.0317  0.5283  0.3979
 1308SOL    HW1 4690   8.830   5.689   0.169 -0.3786 -2.2285  3.3571
 1308SOL    HW2 4691   8.747   5.672   0.295 -2.5625 -0.8497  0.1629
 1309SOL     OW 4692   2.356   5.663   0.390 -0.2454 -0.5695  0.4832
 1309SOL    HW1 4693   2.428   5.726   0.385 -1.1336 -1.7757 -1.3362
 1309SOL    HW2 4694   2.330   5.649   0.299  1.5085  0.1739 -2.4242
 1310SOL     OW 4695   0.682   7.157   0.947 -0.2578  0.4273  0.5966
 1310SOL    HW1 4696   0.696   7.094   0.876 -0.2427  0.8601 -1.0353
 1310SOL    HW2 4697   0.669   7.241   0.903 -0.9120  2.0599  0.4868
 1311SOL     OW 4698   0.166   3.276   2.424  0.1786 -0.1771  0.1974
 1311SOL    HW1 4699   0.131   3.265   2.335 -0.9059 -0.1520 -0.9194
 1311SOL    HW2 4700   0.216   3.195   2.440 -0.3091 -3.2446 -3.6755
 1312SOL     OW 4701   2.726   5.421   5.338 -0.2206 -0.1729  0.6582
 1312SOL    HW1 4702   2.754   5.402   5.249 -0.2573  1.5124 -2.7790
 1312SOL    HW2 4703   2.801   5.465   5.378  1.9335  2.0525 -0.8382
 1313SOL     OW 4704   1.538   0.588   0.111 -0.2266 -0.4864  0.7813
 1313SOL    HW1 4705   1.584   0.596   0.028 -1.0343 -0.9191 -0.7679
 1313SOL    HW2 4706   1.587   0.522   0.160 -0.6073  0.2239  0.1819
 1314SOL     OW 4707   6.132   1.538   4.854 -0.2029 -0.0512  0.4323
 1314SOL    HW1 4708   6.148   1.445   4.843 -0.6383 -1.4718 -0.5948
 1314SOL    HW2 4709   6.099   1.567   4.768 -1.7456  1.8278 -0.5195
 1315SOL     OW 4710   3.285   3.148   3.490  0.2465 -0.1503 -0.3863
 1315SOL    HW1 4711   3.292   3.054   3.472 -1.8963 -1.2209 -1.2153
 1315SOL    HW2 4712   3.197   3.158   3.528  0.2753 -1.2432  0.5223
 1316SOL     OW 4713   3.874   1.196   4.904 -0.4625 -0.7325  0.4973
 1316SOL    HW1 4714   3.799   1.226   4.854 -0.0056  1.6817  3.1286
 1316SOL    HW2 4715   3.949   1.240   4.863  1.6560  1.1996  1.9295
 1317SOL     OW 4716   4.570   6.630   5.329  0.3188  0.7229 -0.1331
 1317SOL    HW1 4717   4.654   6.600   5.296 -0.5180  0.0238 -1.3479
 1317SOL    HW2 4718   4.528   6.673   5.254  1.2660  0.1902  0.4793
 1318SOL     OW 4719   1.447   1.866   5.177 -0.3596  0.5182 -0.1667
 1318SOL    HW1 4720   1.432   1.904   5.264  1.2435 -0.0056 -1.1220
 1318SOL    HW2 4721   1.437   1.940   5.118 -0.2124  1.2575 -1.3074
 1319SOL     OW 4722   6.006   5.685   6.161  0.0763  0.3423 -0.6967
 1319SOL    HW1 4723   5.975   5.766   6.121  1.7829 -1.9270 -0.6381
 1319SOL    HW2 4724   6.007   5.621   6.090  0.3973  2.4118  1.6165
 1320SOL     OW 4725   3.560   7.161   1.770  0.2337 -0.6177 -0.4400
 1320SOL    HW1 4726   3.504   7.180   1.845  1.3788  1.6876 -1.4684
 1320SOL    HW2 4727   3.499   7.135   1.700  0.8542  0.7334  1.0852
 1321SOL     OW 4728   5.244   3.574   5.520  0.6049 -0.0938 -0.0703
 1321SOL    HW1 4729   5.220   3.641   5.456 -0.0150  1.2610  1.5279
 1321SOL    HW2 4730   5.166   3.565   5.575 -0.0612  0.7219  2.0857
 1322SOL     OW 4731   1.420   0.141   2.925 -0.0410  0.1344 -0.4077
 1322SOL    HW1 4732   1.454   0.218   2.880 -1.1469  1.4837 -1.9089
 1322SOL    HW2 4733   1.365   0.176   2.996  0.9284  2.9912 -1.7784
 1323SOL     OW 4734   4.510   1.012   4.954  0.3744  0.1210  0.2527
 1323SOL    HW1 4735   4.580   0.950   4.935  1.4813  0.6792  1.5631
 1323SOL    HW2 4736   4.430   0.963   4.934  1.7375  0.2582 -1.1898
 1324SOL     OW 4737   2.801   2.588   0.764 -0.6905 -0.2408 -0.0214
 1324SOL    HW1 4738   2.791   2.585   0.860 -0.7462 -3.6680  1.5051
 1324SOL    HW2 4739   2.848   2.670   0.748 -1.7535  0.9538 -0.6697
 1325SOL     OW 4740   3.264   6.886   1.146  0.3049  0.0394 -0.3446
 1325SOL    HW1 4741   3.220   6.863   1.065 -0.0405 -0.7563 -2.2164
 1325SOL    HW2 4742   3.272   6.981   1.143 -0.3059 -2.3265 -2.2349
 1326SOL     OW 4743   0.318   2.811   0.568  0.1924  0.3598 -0.1285
 1326SOL    HW1 4744   0.310   2.905   0.553 -2.5916  1.1386  3.7102
 1326SOL    HW2 4745   0.238   2.774   0.531  0.5962 -1.2227 -0.2437
 1327SOL     OW 4746   7.742   4.774   1.784  0.0215  0.5789  0.3641
 1327SOL    HW1 4747   7.653   4.809   1.791  1.9779  1.2826  1.0154
 1327SOL    HW2 4748   7.796   4.839   1.828 -2.0170  1.4028 -2.4820
 1328SOL     OW 4749   3.774   7.742   2.796  0.1493  0.5516  0.1008
 1328SOL    HW1 4750   3.816   7.696   2.868 -1.5722  0.2031 -2.4284
 1328SOL    HW2 4751   3.684   7.712   2.797 -0.8606 -0.4942  0.2946
 1329SOL     OW 4752   7.940   2.166   1.154  0.5419 -0.2631 -0.2222
 1329SOL    HW1 4753   7.978   2.248   1.187 -1.8308 -0.0161  0.3427
 1329SOL    HW2 4754   7.853   2.163   1.193 -1.2021 -2.0007  0.2627
 1330SOL     OW 4755   3.289   8.493   0.118 -0.2317 -0.0149 -0.2820
 1330SOL    HW1 4756   3.208   8.512   0.069 -2.2345  1.2994 -2.0101
 1330SOL    HW2 4757   3.339   8.435   0.061 -1.2031 -0.7407 -0.2636
 1331SOL     OW 4758   5.980   5.272   1.974 -0.3335 -0.3118  0.2350
 1331SOL    HW1 4759   6.001   5.222   2.053 -0.2794 -0.2050  0.8819
 1331SOL    HW2 4760   5.886   5.258   1.961  1.2971 -1.8195  0.8123
 1332SOL     OW 4761   4.969   1.229   4.476  0.0681  0.0522 -0.9331
 1332SOL    HW1 4762   4.996   1.320   4.488 -0.0152 -1.9411  3.1060
 1332SOL    HW2 4763   4.883   1.225   4.518 -0.5062 -0.3164  1.0426
 1333SOL     OW 4764   7.751   4.099   5.368 -0.3115  0.3328  0.3711
 1333SOL    HW1 4765   7.673   4.100   5.424  0.2351 -2.2183 -2.5430
 1333SOL    HW2 4766   7.735   4.027   5.307  1.1165 -0.2157 -1.8527
 1334SOL     OW 4767   8.783   4.950   2.363 -0.2069 -0.1135 -0.1313
 1334SOL    HW1 4768   8.777   4.862   2.402 -0.2046 -1.1429 -0.8939
 1334SOL    HW2 4769   8.805   4.933   2.271 -0.4905 -1.5363  0.9558
 1335SOL     OW 4770   2.726   3.013   6.154 -0.2195 -0.1469 -0.2002
 1335SOL    HW1 4771   2.709   3.036   6.245  0.7270 -3.0755  0.2006
 1335SOL    HW2 4772   2.662   2.945   6.134  3.4042 -0.3147  0.1184
 1336SOL     OW 4773   0.896   5.530   1.601  0.1294 -0.4837 -0.2643
 1336SOL    HW1 4774   0.890   5.575   1.516  0.0513 -0.6666 -1.7993
 1336SOL    HW2 4775   0.807   5.531   1.635  2.4548 -0.9882 -1.4990
 1337SOL     OW 4776   4.883   5.044   1.072  0.5143 -0.4292 -0.3455
 1337SOL    HW1 4777   4.836   4.979   1.125 -0.7440  0.5429 -0.8445
 1337SOL    HW2 4778   4.945   5.083   1.132  0.9363 -2.6404  0.8937
 1338SOL     OW 4779   5.101   1.197   0.269 -0.6271  1.1640  0.5044
 1338SOL    HW1 4780   5.068   1.248   0.195  1.0168 -2.3931 -0.8769
 1338SOL    HW2 4781   5.125   1.112   0.231  1.8626 -0.1334 -3.0795
 1339SOL     OW 4782   8.134   6.216   6.072 -0.8167 -0.3821 -0.3835
 1339SOL    HW1 4783   8.152   6.200   5.980  2.2172 -0.6250  2.9786
 1339SOL    HW2 4784   8.140   6.311   6.083 -0.4463 -1.3674  0.3218
 1340SOL     OW 4785   5.088   3.803   5.923 -0.0887 -0.1392  0.6942
 1340SOL    HW1 4786   5.172   3.850   5.928  0.0500 -1.6908 -0.3352
 1340SOL    HW2 4787   5.026   3.868   5.890  2.7660  1.0529  0.3877
 1341SOL     OW 4788   4.691   8.547   3.682  0.0310 -0.0166  0.3548
 1341SOL    HW1 4789   4.649   8.462   3.689  1.0403  0.8255  1.0988
 1341SOL    HW2 4790   4.741   8.556   3.763 -1.0065 -2.8607 -1.8826
 1342SOL     OW 4791   3.453   1.468   2.506  0.2506 -0.6338 -0.4294
 1342SOL    HW1 4792   3.497   1.404   2.450  0.2735  0.4711  0.7190
 1342SOL    HW2 4793   3.401   1.415   2.567  1.7551  1.2503 -0.4564
 1343SOL     OW 4794   4.254   1.233   3.573  0.1220 -0.0720  0.6484
 1343SOL    HW1 4795   4.336   1.222   3.525 -0.2613 -0.3282 -0.1140
 1343SOL    HW2 4796   4.276   1.296   3.642 -0.6811  1.6794 -2.9356
 1344SOL     OW 4797   2.388   2.313   0.664 -0.2777  0.2349  0.0912
 1344SOL    HW1 4798   2.480   2.339   0.656  0.4077  3.0695 -0.2482
 1344SOL    HW2 4799   2.344   2.392   0.696 -0.4315 -1.6097 -1.5207
 1345SOL     OW 4800   4.106   2.564   4.387 -0.1936  0.2574 -0.2153
 1345SOL    HW1 4801   4.118   2.644   4.437 -3.1654  3.4897 -1.6688
 1345SOL    HW2 4802   4.189   2.516   4.398 -1.5749 -0.7379 -1.1778
 1346SOL     OW 4803   3.064   5.176   4.822  0.0340 -0.1093 -0.3438
 1346SOL    HW1 4804   2.984   5.137   4.858 -0.3254  0.9923  2.0695
 1346SOL    HW2 4805   3.134   5.118   4.853  0.7961  1.2024  2.9340
 1347SOL     OW 4806   6.070   4.196   2.520  0.5103 -0.8120  0.6281
 1347SOL    HW1 4807   6.081   4.258   2.592  1.5039 -0.6964  0.4089
 1347SOL    HW2 4808   5.993   4.228   2.472 -1.4347  1.2835  1.4414
 1348SOL     OW 4809   3.042   8.159   6.134 -0.2929  0.3660  0.1617
 1348SOL    HW1 4810   2.988   8.126   6.206  0.5756 -2.6274 -0.0897
 1348SOL    HW2 4811   3.074   8.080   6.090 -2.3910  1.7284 -0.3251
 1349SOL     OW 4812   6.431   1.727   0.240 -0.1463  0.2627 -0.2775
 1349SOL    HW1 4813   6.489   1.661   0.202  0.4160  0.1870  1.7303
 1349SOL    HW2 4814   6.474   1.752   0.321  1.1913  1.3853 -0.1550
 1350SOL     OW 4815   1.812   5.616   3.273  0.4059 -0.2546  0.6615
 1350SOL    HW1 4816   1.740   5.570   3.315 -2.8459  1.7553  0.1251
 1350SOL    HW2 4817   1.817   5.578   3.185  0.8683  1.5849 -3.2821
 1351SOL     OW 4818   3.358   8.489   3.441 -0.4252  0.1142  0.0312
 1351SOL    HW1 4819   3.344   8.505   3.534 -0.5106  1.6535 -0.7167
 1351SOL    HW2 4820   3.453   8.493   3.430 -1.0265 -0.8871 -2.9779
 1352SOL     OW 4821   5.201   3.779   5.328  0.4677  0.1002  0.2130
 1352SOL    HW1 4822   5.149   3.716   5.278 -0.2372 -1.0243 -1.2524
 1352SOL    HW2 4823   5.241   3.835   5.261 -0.6495 -0.0949  0.2071
 1353SOL     OW 4824   4.642   2.814   5.632 -0.2034  0.3097 -0.3843
 1353SOL    HW1 4825   4.601   2.758   5.567  1.8830 -0.4444  2.2792
 1353SOL    HW2 4826   4.634   2.766   5.714  1.2046 -1.5473  1.2480
 1354SOL     OW 4827   6.925   6.469   3.151  0.2211 -0.1677  0.5642
 1354SOL    HW1 4828   6.914   6.554   3.194  1.8969 -1.6763 -4.0330
 1354SOL    HW2 4829   7.019   6.456   3.147 -0.1513 -3.1447  1.3543
 1355SOL     OW 4830   5.203   7.928   3.339 -0.1591  0.3711 -0.2428
 1355SOL    HW1 4831   5.278   7.970   3.381 -0.2974  2.0415  2.9791
 1355SOL    HW2 4832   5.132   7.935   3.403  1.3170 -2.0428 -1.5773
 1356SOL     OW 4833   6.710   8.399   2.807  0.0182  0.0051  0.0687
 1356SOL    HW1 4834   6.692   8.316   2.764  1.0049  0.7661 -1.3124
 1356SOL    HW2 4835   6.667   8.465   2.752  0.2897  0.7133 -0.9878
 1357SOL     OW 4836   1.772   3.926   1.314  0.5881  0.5233 -0.4667
 1357SOL    HW1 4837   1.678   3.919   1.298 -2.3700  2.1197 -2.4716
 1357SOL    HW2 4838   1.812   3.873   1.245  1.8838  2.5372  1.0320
 1358SOL     OW 4839   0.737   7.267   5.364  0.1395 -1.0275  0.5607
 1358SOL    HW1 4840   0.721   7.302   5.452 -0.5870  0.0113 -2.7164
 1358SOL    HW2 4841   0.670   7.308   5.309  1.3316 -1.6225  1.0448
 1359SOL     OW 4842   7.709   6.072   3.771 -0.6708  0.5039 -0.1823
 1359SOL    HW1 4843   7.724   5.980   3.790  0.5681  0.7421 -2.0366
 1359SOL    HW2 4844   7.614   6.084   3.784 -0.5006  2.4239  2.3754
 1360SOL     OW 4845   4.849   0.188   4.328 -0.2101 -0.2241  0.7589
 1360SOL    HW1 4846   4.850   0.283   4.340  0.1586  1.1865 -4.6193
 1360SOL    HW2 4847   4.796   0.156   4.401 -0.9553 -1.7369 -1.5005
 1361SOL     OW 4848   3.912   1.951   2.213  0.0245  0.0817  0.2174
 1361SOL    HW1 4849   3.994   1.973   2.256 -0.1101  0.7639  0.8206
 1361SOL    HW2 4850   3.910   2.007   2.135 -0.5391 -1.6469 -0.6574
 1362SOL     OW 4851   1.819   2.463   3.526  0.2638 -0.4642 -0.6726
 1362SOL    HW1 4852   1.789   2.402   3.593  0.1396 -3.1669  2.7252
 1362SOL    HW2 4853   1.879   2.521   3.573 -2.4059 -0.4811 -0.5916
 1363SOL     OW 4854   2.678   6.168   3.188 -0.6684 -0.6980 -0.2095
 1363SOL    HW1 4855   2.705   6.175   3.279 -1.5573 -1.0896 -0.3467
 1363SOL    HW2 4856   2.717   6.244   3.145 -1.3784 -0.1409  1.0106
 1364SOL     OW 4857   1.073   7.475   5.820  0.2242  0.1651 -0.0452
 1364SOL    HW1 4858   1.157   7.463   5.864 -0.3859  0.1102  1.2724
 1364SOL    HW2 4859   1.057   7.392   5.776  2.8440  1.9544 -1.2673
 1365SOL     OW 4860   7.736   2.416   5.474  0.8267  0.6962  0.2919
 1365SOL    HW1 4861   7.753   2.439   5.382  3.0365 -0.0946  0.7002
 1365SOL    HW2 4862   7.648   2.449   5.491 -0.6208  0.3292 -0.8400
 1366SOL     OW 4863   5.841   2.050   3.621 -0.8352  0.1565  0.5894
 1366SOL    HW1 4864   5.845   2.054   3.525 -1.0378  1.6299  1.4065
 1366SOL    HW2 4865   5.748   2.037   3.640 -0.2112 -0.4608  0.3804
 1367SOL     OW 4866   8.215   7.285   5.396  0.6493  0.4263 -0.5432
 1367SOL    HW1 4867   8.145   7.327   5.446  0.3321 -2.7081 -1.0546
 1367SOL    HW2 4868   8.216   7.194   5.427 -1.3224 -0.7623  0.0503
 1368SOL     OW 4869   6.694   1.101   2.774 -0.5189 -0.3451  0.1317
 1368SOL    HW1 4870   6.778   1.099   2.727  2.5997  0.6585 -0.4897
 1368SOL    HW2 4871   6.670   1.008   2.784 -2.3151 -0.7519 -0.0308
 1369SOL     OW 4872   6.290   2.660   5.191 -0.0665 -0.0423 -1.1408
 1369SOL    HW1 4873   6.266   2.753   5.195 -0.3316  2.6014  1.1151
 1369SOL    HW2 4874   6.243   2.620   5.264 -0.8556 -0.6548 -1.6062
 1370SOL     OW 4875   4.530   1.591   0.263 -0.1566  0.6708 -0.2046
 1370SOL    HW1 4876   4.463   1.648   0.300 -0.0914  2.5387 -1.7491
 1370SOL    HW2 4877   4.481   1.521   0.220 -1.7272 -1.3146  0.2103
 1371SOL     OW 4878   7.244   0.239   0.307  0.3833 -0.8648  0.3914
 1371SOL    HW1 4879   7.206   0.317   0.265  0.9574  0.8498 -0.9246
 1371SOL    HW2 4880   7.232   0.169   0.243 -2.5064  2.2189 -0.9275
 1372SOL     OW 4881   8.780   8.069   1.261  0.0626  0.2788  0.7508
 1372SOL    HW1 4882   8.694   8.042   1.230  0.5330  1.3210 -0.3947
 1372SOL    HW2 4883   8.817   8.121   1.189 -1.5653 -0.7509 -2.7947
 1373SOL     OW 4884   1.869   0.443   3.305 -0.1699 -0.1776  0.2011
 1373SOL    HW1 4885   1.868   0.482   3.218 -3.5656 -0.5493  1.1906
 1373SOL    HW2 4886   1.955   0.468   3.341  1.4295 -0.8972  0.2737
 1374SOL     OW 4887   5.578   7.431   5.982  0.9942  0.1381 -0.5301
 1374SOL    HW1 4888   5.628   7.454   6.060 -1.6052  2.6650 -1.9584
 1374SOL    HW2 4889   5.597   7.338   5.968  1.0545  0.3288  2.4662
 1375SOL     OW 4890   3.854   3.859   1.337  0.2067 -0.2385  0.4607
 1375SOL    HW1 4891   3.857   3.828   1.247  4.2314 -2.0448  2.2649
 1375SOL    HW2 4892   3.828   3.951   1.330 -3.9432  1.1344  1.3380
 1376SOL     OW 4893   4.539   4.827   5.618  0.7897 -0.0460 -0.2235
 1376SOL    HW1 4894   4.620   4.803   5.663  1.0066  0.6460  1.7207
 1376SOL    HW2 4895   4.565   4.844   5.528  0.5215 -0.7483  0.5868
 1377SOL     OW 4896   5.815   4.195   2.369 -0.2981 -0.6265  0.1850
 1377SOL    HW1 4897   5.803   4.209   2.275 -1.9523  1.5111  1.0964
 1377SOL    HW2 4898   5.757   4.258   2.411  3.0392  0.3883  0.9791
 1378SOL     OW 4899   5.413   3.112   0.072  0.3515  0.7963  0.0018
 1378SOL    HW1 4900   5.358   3.153   0.005 -2.7743 -0.4383 -1.9553
 1378SOL    HW2 4901   5.371   3.135   0.155  0.5786  0.1783 -0.7985
 1379SOL     OW 4902   0.777   8.338   2.156 -0.2632  0.1708  0.6640
 1379SOL    HW1 4903   0.736   8.253   2.143  0.4981 -0.2305 -0.0845
 1379SOL    HW2 4904   0.870   8.322   2.141 -1.7677  0.0858 -0.2804
 1380SOL     OW 4905   2.993   8.640   1.163 -0.7555 -0.0844  0.0228
 1380SOL    HW1 4906   2.930   8.704   1.196 -1.2077  0.3960  1.8172
 1380SOL    HW2 4907   3.062   8.693   1.123 -1.7433 -1.1666 -0.9015
 1381SOL     OW 4908   7.797   7.582   1.493 -0.0541 -0.3304 -0.1673
 1381SOL    HW1 4909   7.743   7.617   1.422 -1.6551 -0.1590  2.6360
 1381SOL    HW2 4910   7.864   7.649   1.507  0.0433 -0.0493  0.1878
 1382SOL     OW 4911   3.219   6.846   0.134 -0.0661  0.0641 -0.1438
 1382SOL    HW1 4912   3.200   6.753   0.151 -2.5868 -5.1960 -0.7518
 1382SOL    HW2 4913   3.133   6.885   0.120  1.7662  1.0110  0.9122
 1383SOL     OW 4914   0.852   6.326   1.030 -0.2320  0.6037  0.0806
 1383SOL    HW1 4915   0.912   6.258   1.061  0.0733  0.8326  0.9132
 1383SOL    HW2 4916   0.905   6.378   0.969 -0.5549  0.2078  0.1849
 1384SOL     OW 4917   0.892   6.949   2.304 -0.1982 -0.1685  0.6379
 1384SOL    HW1 4918   0.972   7.002   2.311 -1.6594 -0.7868 -0.8686
 1384SOL    HW2 4919   0.882   6.931   2.211 -0.9473  0.3949 -2.1050
 1385SOL     OW 4920   1.959   7.607   2.124  0.4453 -0.2009  0.9078
 1385SOL    HW1 4921   2.022   7.677   2.140  2.0977 -0.1200  0.1107
 1385SOL    HW2 4922   1.935   7.617   2.032 -0.4799 -0.2980  0.2130
 1386SOL     OW 4923   3.563   7.575   4.378 -0.5428  0.1400 -0.1187
 1386SOL    HW1 4924   3.534   7.617   4.459 -0.0564 -1.3829 -0.7759
 1386SOL    HW2 4925   3.658   7.587   4.377  1.4516  0.1584 -0.7879
 1387SOL     OW 4926   7.526   4.711   0.988  0.1848 -0.0749 -0.2104
 1387SOL    HW1 4927   7.588   4.663   1.043 -1.1614 -0.4394 -0.7160
 1387SOL    HW2 4928   7.577   4.739   0.913 -0.9915  1.1368  2.5739
 1388SOL     OW 4929   7.206   6.018   0.987  0.3366 -0.1863  0.1302
 1388SOL    HW1 4930   7.233   5.928   1.002  4.1781  1.6796  2.9035
 1388SOL    HW2 4931   7.147   6.013   0.912  0.4787 -2.3229  0.8182
 1389SOL     OW 4932   2.451   6.851   1.630 -0.0858  0.2242  0.0632
 1389SOL    HW1 4933   2.402   6.813   1.558  0.7446 -0.0328  0.1379
 1389SOL    HW2 4934   2.396   6.838   1.707  0.1924 -0.2606  1.5399
 1390SOL     OW 4935   3.625   8.047   0.446 -0.7482  0.8773  0.2520
 1390SOL    HW1 4936   3.621   8.135   0.485 -0.2645 -1.7221  0.4123
 1390SOL    HW2 4937   3.704   8.008   0.483  1.2744  1.2810 -1.5511
 1391SOL     OW 4938   3.528   6.512   5.515 -0.2667  0.2119  0.1280
 1391SOL    HW1 4939   3.487   6.597   5.526 -0.2312 -1.8796  1.7851
 1391SOL    HW2 4940   3.582   6.501   5.593  0.1372  1.4741  0.6679
 1392SOL     OW 4941   2.927   4.939   0.221  0.3456  0.4276 -0.1532
 1392SOL    HW1 4942   2.839   4.950   0.257 -0.4211  0.3666  1.4023
 1392SOL    HW2 4943   2.960   5.028   0.210 -0.7657 -0.4022 -1.3595
 1393SOL     OW 4944   4.600   2.436   0.998  0.4151  0.3098 -0.2742
 1393SOL    HW1 4945   4.676   2.381   1.020 -2.7283 -1.9381  0.9197
 1393SOL    HW2 4946   4.558   2.390   0.926  2.7094 -1.2591  1.1305
 1394SOL     OW 4947   5.075   6.615   0.580  0.5424 -0.1316 -0.1411
 1394SOL    HW1 4948   5.160   6.572   0.578 -2.9373  0.1670  0.7900
 1394SOL    HW2 4949   5.094   6.709   0.576  0.5261 -0.4049  0.3310
 1395SOL     OW 4950   7.239   6.733   5.156  0.0396  0.7317  0.2433
 1395SOL    HW1 4951   7.230   6.740   5.061 -2.1785  1.4462  1.2927
 1395SOL    HW2 4952   7.334   6.727   5.171 -0.6586 -0.4386 -0.8777
 1396SOL     OW 4953   8.000   5.367   1.171 -0.1009  0.1615  0.5045
 1396SOL    HW1 4954   7.969   5.277   1.160 -0.5421  0.6463 -4.8037
 1396SOL    HW2 4955   8.088   5.367   1.133 -2.1911  0.9315  0.7814
 1397SOL     OW 4956   6.046   7.158   0.237 -0.4158  0.5089  0.9095
 1397SOL    HW1 4957   6.004   7.206   0.166  2.5611 -1.9473 -0.7553
 1397SOL    HW2 4958   6.073   7.075   0.198  2.3111  1.7582 -0.1608
 1398SOL     OW 4959   3.550   7.276   0.266 -0.2187  0.1036  0.1939
 1398SOL    HW1 4960   3.610   7.274   0.190 -0.5835  3.7051 -3.7479
 1398SOL    HW2 4961   3.496   7.199   0.255 -2.3428  0.3517 -1.6097
 1399SOL     OW 4962   4.535   4.735   2.377 -1.0250  0.0026 -0.3742
 1399SOL    HW1 4963   4.525   4.688   2.294  0.4978  0.8167 -0.2588
 1399SOL    HW2 4964   4.614   4.698   2.416  0.6510  3.2159  0.8663
 1400SOL     OW 4965   4.231   2.297   0.387 -0.0555  0.4634 -0.3714
 1400SOL    HW1 4966   4.290   2.243   0.335  0.4870 -0.1835 -1.0624
 1400SOL    HW2 4967   4.167   2.235   0.423 -2.6852 -2.0951 -0.7701
 1401SOL     OW 4968   4.230   8.813   1.325 -0.4579 -0.4240 -0.0473
 1401SOL    HW1 4969   4.245   8.772   1.240 -0.2638  1.6763 -0.1791
 1401SOL    HW2 4970   4.158   8.763   1.364 -2.3599 -0.9097  1.8008
 1402SOL     OW 4971   1.196   6.422   1.615 -0.3927 -0.4783  0.5690
 1402SOL    HW1 4972   1.116   6.435   1.666 -2.3885  0.3461 -0.9259
 1402SOL    HW2 4973   1.266   6.457   1.671  0.7652  0.5309 -1.8193
 1403SOL     OW 4974   2.737   7.932   1.871 -0.5945  0.2619 -0.4231
 1403SOL    HW1 4975   2.770   7.919   1.960  0.0356 -1.2417  0.0955
 1403SOL    HW2 4976   2.643   7.915   1.877  0.0941 -0.6695 -0.0826
 1404SOL     OW 4977   3.794   3.904   4.932  1.2938 -0.0989  1.0991
 1404SOL    HW1 4978   3.868   3.952   4.895  0.9997  1.8448  0.3940
 1404SOL    HW2 4979   3.730   3.972   4.954  1.5204 -0.5888  2.6899
 1405SOL     OW 4980   5.950   0.353   1.397 -0.1656 -0.5256  0.0585
 1405SOL    HW1 4981   5.978   0.410   1.469 -1.3801  0.1981  0.4212
 1405SOL    HW2 4982   5.859   0.332   1.417  0.7147  0.0071  4.1170
 1406SOL     OW 4983   8.536   1.872   0.371 -0.7311 -0.3796 -0.2310
 1406SOL    HW1 4984   8.556   1.813   0.299 -3.1869  1.1300  0.6903
 1406SOL    HW2 4985   8.452   1.841   0.405 -0.4781  4.2754 -0.7186
 1407SOL     OW 4986   5.185   7.937   0.990 -0.0180  0.1906  0.3328
 1407SOL    HW1 4987   5.272   7.948   0.952 -1.9234 -0.2733 -1.8135
 1407SOL    HW2 4988   5.126   7.977   0.927  1.0358 -0.8050 -0.0221
 1408SOL     OW 4989   6.265   2.447   0.684  0.0071 -0.2623 -0.5610
 1408SOL    HW1 4990   6.299   2.358   0.673 -2.0590  1.4073 -0.0394
 1408SOL    HW2 4991   6.341   2.498   0.712  2.3500 -0.2912 -0.6240
 1409SOL     OW 4992   8.166   0.056   1.814  0.1388  0.5099 -0.0516
 1409SOL    HW1 4993   8.089   0.097   1.854  1.1633 -0.9201  1.6152
 1409SOL    HW2 4994   8.130  -0.015   1.760 -1.5324  0.8978  0.5327
 1410SOL     OW 4995   8.636   1.138   5.583 -0.0949 -0.0916 -0.5647
 1410SOL    HW1 4996   8.716   1.179   5.552  0.0297  2.3856  1.6175
 1410SOL    HW2 4997   8.579   1.134   5.506 -2.5506 -0.1981  0.8804
 1411SOL     OW 4998   6.248   7.074   1.687  0.2882  0.2157 -0.4200
 1411SOL    HW1 4999   6.196   7.126   1.748  1.7097 -0.5986 -0.6679
 1411SOL    HW2 5000   6.334   7.114   1.687 -0.0822  0.1296 -0.2564
 1412SOL     OW 5001   8.781   0.719   5.600 -0.4461 -0.0250  0.0597
 1412SOL    HW1 5002   8.784   0.733   5.695  0.3083 -3.3295  2.4991
 1412SOL    HW2 5003   8.739   0.798   5.566  0.5180 -4.3469  1.6940
 1413SOL     OW 5004   8.838   2.270   3.157 -0.2745 -0.2465 -0.5294
 1413SOL    HW1 5005   8.868   2.190   3.201  0.2032  0.2519 -0.9858
 1413SOL    HW2 5006   8.746   2.278   3.182 -0.1204  1.9506  1.4467
 1414SOL     OW 5007   0.507   6.819   1.716 -0.2403 -0.4983 -0.4313
 1414SOL    HW1 5008   0.541   6.850   1.632  0.5263 -0.6151  1.8682
 1414SOL    HW2 5009   0.535   6.886   1.779  1.1391 -1.6066  1.6420
 1415SOL     OW 5010   8.289   7.039   1.738  0.0622 -0.1683  0.5362
 1415SOL    HW1 5011   8.336   7.110   1.781 -0.3973  0.8186  3.1557
 1415SOL    HW2 5012   8.321   6.959   1.781 -1.4711  0.2664  0.6876
 1416SOL     OW 5013   6.384   7.266   3.250  0.3409  0.1568  0.4203
 1416SOL    HW1 5014   6.291   7.278   3.233  1.6915  1.0105 -0.7429
 1416SOL    HW2 5015   6.389   7.183   3.299 -3.5869 -1.5436  0.8843
 1417SOL     OW 5016   1.778   5.304   4.046 -0.6726  0.3773  0.6083
 1417SOL    HW1 5017   1.849   5.354   4.005  0.3565  0.6573 -2.7903
 1417SOL    HW2 5018   1.823   5.235   4.095 -2.1588 -2.2412 -1.4187
 1418SOL     OW 5019   2.377   3.780   5.226  0.0385  0.5735  0.4105
 1418SOL    HW1 5020   2.370   3.837   5.149 -2.5270 -1.7029 -2.6523
 1418SOL    HW2 5021   2.334   3.830   5.296  0.6646  1.2564  1.7246
 1419SOL     OW 5022   1.001   3.521   1.308  0.3226 -0.0410 -0.0559
 1419SOL    HW1 5023   0.994   3.615   1.324 -2.6395  1.2601  1.9889
 1419SOL    HW2 5024   1.003   3.482   1.395  0.0407  0.5497  0.9367
 1420SOL     OW 5025   3.808   8.609   4.802 -0.3841 -0.2100  0.9483
 1420SOL    HW1 5026   3.730   8.582   4.753 -0.9302 -0.5014 -0.0635
 1420SOL    HW2 5027   3.775   8.636   4.888  0.7526 -2.6437 -2.6472
 1421SOL     OW 5028   4.132   3.781   5.083  0.1105 -0.4304 -0.5122
 1421SOL    HW1 5029   4.153   3.871   5.059  3.0992 -0.0017  2.2280
 1421SOL    HW2 5030   4.159   3.773   5.175  1.9134  4.2155  1.5944
 1422SOL     OW 5031   7.608   5.260   1.399  0.2459  0.4290 -0.0644
 1422SOL    HW1 5032   7.518   5.234   1.382  1.3467  0.7311 -2.8310
 1422SOL    HW2 5033   7.661   5.190   1.360  0.9029  1.7521 -0.0231
 1423SOL     OW 5034   2.499   5.962   0.683 -0.9717 -0.1046  0.1582
 1423SOL    HW1 5035   2.449   5.894   0.728  2.6485 -0.9809  1.8350
 1423SOL    HW2 5036   2.590   5.931   0.685  0.4483  0.1467 -0.7423
 1424SOL     OW 5037   6.905   3.057   4.803 -0.2738 -0.1128 -0.0384
 1424SOL    HW1 5038   6.910   3.067   4.899  3.0910  1.1079  1.0815
 1424SOL    HW2 5039   6.847   2.982   4.790 -1.3899  1.1915  0.9740
 1425SOL     OW 5040   3.136   1.636   4.415 -0.2603 -0.0848 -0.2733
 1425SOL    HW1 5041   3.051   1.666   4.385  0.7175 -1.5711 -0.5840
 1425SOL    HW2 5042   3.199   1.681   4.358 -0.2284 -1.2494 -0.3447
 1426SOL     OW 5043   4.250   6.131   4.346 -0.4934 -0.0951 -0.2624
 1426SOL    HW1 5044   4.266   6.139   4.440  2.8365 -2.2945 -0.6743
 1426SOL    HW2 5045   4.254   6.038   4.328 -0.1134 -0.0149  0.0101
 1427SOL     OW 5046   3.548   0.592   1.920 -0.4729  0.6620 -0.0106
 1427SOL    HW1 5047   3.575   0.587   2.012 -0.0313 -1.6976  0.0126
 1427SOL    HW2 5048   3.628   0.575   1.870 -1.4683  0.5308  0.4697
 1428SOL     OW 5049   7.886   2.191   6.005  0.2378 -0.2051  0.4950
 1428SOL    HW1 5050   7.933   2.263   5.962 -1.4683  1.8736  1.9247
 1428SOL    HW2 5051   7.930   2.181   6.089 -0.2990  0.7588  3.6788
 1429SOL     OW 5052   1.425   5.732   5.565  0.1021 -0.9415  0.0826
 1429SOL    HW1 5053   1.479   5.747   5.487 -1.7381  1.6902  1.4879
 1429SOL    HW2 5054   1.390   5.644   5.553 -1.5219 -2.0868  0.8641
 1430SOL     OW 5055   4.094   6.403   5.760 -0.2247  0.5755  0.4780
 1430SOL    HW1 5056   4.046   6.388   5.679 -2.6867 -0.0929  1.2228
 1430SOL    HW2 5057   4.073   6.328   5.815 -0.3988 -2.8770 -1.1413
 1431SOL     OW 5058   7.328   7.299   2.358  0.8033  0.3184  0.7562
 1431SOL    HW1 5059   7.282   7.240   2.418  0.8611 -1.4253  1.0506
 1431SOL    HW2 5060   7.323   7.385   2.401 -0.0688 -2.8582 -2.7214
 1432SOL     OW 5061   6.515   3.209   5.582  0.0302 -0.5047  0.3764
 1432SOL    HW1 5062   6.530   3.263   5.504 -0.7353 -1.9394 -1.3060
 1432SOL    HW2 5063   6.528   3.119   5.552  2.8494  1.2335 -1.5156
 1433SOL     OW 5064   1.467   8.420   1.443  0.2414  0.2883 -0.7269
 1433SOL    HW1 5065   1.397   8.462   1.392 -0.5655 -0.0483 -2.1499
 1433SOL    HW2 5066   1.530   8.490   1.460 -0.6925  0.4996  0.0173
 1434SOL     OW 5067   7.981   4.518   4.604 -0.0408  0.3718  0.1971
 1434SOL    HW1 5068   7.953   4.437   4.563 -1.3763  1.2501  0.8239
 1434SOL    HW2 5069   8.062   4.541   4.557  1.1229 -0.9587 -1.3306
 1435SOL     OW 5070   1.033   5.071   4.503 -0.7743  0.2980 -0.2628
 1435SOL    HW1 5071   1.011   5.003   4.567 -1.8926 -1.4989  0.3391
 1435SOL    HW2 5072   1.068   5.022   4.429  0.2894  0.2489  1.1676
 1436SOL     OW 5073   8.047   1.873   6.198 -0.0228  0.4727  0.0611
 1436SOL    HW1 5074   8.141   1.856   6.185 -0.8529 -1.4617 -1.5694
 1436SOL    HW2 5075   8.043   1.935   6.271 -1.8257  1.6290  1.0337
 1437SOL     OW 5076   7.422   8.097   1.433  0.2651  0.0954 -0.5765
 1437SOL    HW1 5077   7.422   8.127   1.524 -2.6676  2.4302  1.9846
 1437SOL    HW2 5078   7.506   8.053   1.421 -1.7945 -2.8835 -0.8715
 1438SOL     OW 5079   2.124   1.970   2.456  0.1860  0.0177 -0.3191
 1438SOL    HW1 5080   2.116   1.962   2.551 -0.5791 -1.7918  1.4987
 1438SOL    HW2 5081   2.114   1.880   2.424  1.1326 -0.7826  0.7486
 1439SOL     OW 5082   4.748   7.433   1.750  0.0911  0.0260 -0.2038
 1439SOL    HW1 5083   4.799   7.388   1.817  0.3982  0.8404 -0.7297
 1439SOL    HW2 5084   4.725   7.364   1.687 -0.8606 -1.0922 -2.6329
 1440SOL     OW 5085   0.479   2.826   5.555  0.3967 -0.0334 -0.3116
 1440SOL    HW1 5086   0.421   2.757   5.587  0.4786  1.3837 -0.1002
 1440SOL    HW2 5087   0.466   2.898   5.616 -2.4125 -2.2843  1.0080
 1441SOL     OW 5088   3.510   5.552   2.169  0.2712 -0.6490  0.3069
 1441SOL    HW1 5089   3.434   5.514   2.213 -0.6962  0.2313 -2.3869
 1441SOL    HW2 5090   3.502   5.526   2.078  0.8471 -3.7434 -0.1437
 1442SOL     OW 5091   2.835   0.508   5.836  0.1670 -0.0565  0.5594
 1442SOL    HW1 5092   2.777   0.471   5.769  1.5275  2.9551  1.0204
 1442SOL    HW2 5093   2.916   0.528   5.789 -0.9102  3.0817 -0.7181
 1443SOL     OW 5094   0.662   7.206   5.888  0.0980  0.0104  0.1731
 1443SOL    HW1 5095   0.667   7.112   5.904  0.7738  0.8704  0.1478
 1443SOL    HW2 5096   0.705   7.246   5.963  2.2553 -0.6074 -0.7244
 1444SOL     OW 5097   1.655   1.431   1.917 -0.4055  0.0182  0.0204
 1444SOL    HW1 5098   1.698   1.474   1.843 -0.6317 -1.3992 -2.5447
 1444SOL    HW2 5099   1.583   1.490   1.940  1.5328 -2.6733  1.2766
 1445SOL     OW 5100   5.365   0.231   1.330 -0.1737  0.2833  0.0410
 1445SOL    HW1 5101   5.311   0.190   1.262 -0.2669  0.5768 -0.3288
 1445SOL    HW2 5102   5.425   0.162   1.357 -3.0769 -0.8049  1.9089
 1446SOL     OW 5103   5.228   0.621   2.883  0.2423 -0.3462 -0.0281
 1446SOL    HW1 5104   5.178   0.665   2.814 -0.5421 -3.1005  0.5491
 1446SOL    HW2 5105   5.289   0.688   2.915  0.1788 -2.1695  1.4341
 1447SOL     OW 5106   4.274   2.811   3.606  0.5789 -0.4576  0.2769
 1447SOL    HW1 5107   4.326   2.814   3.686  1.9517  1.0554 -0.2108
 1447SOL    HW2 5108   4.241   2.900   3.594  0.5095 -3.2507 -1.2487
 1448SOL     OW 5109   1.497   1.140   2.763 -0.2739  0.5079 -0.6882
 1448SOL    HW1 5110   1.582   1.097   2.773  0.4314 -0.2919  1.7574
 1448SOL    HW2 5111   1.436   1.083   2.809  1.4699  1.6414 -1.3812
 1449SOL     OW 5112   0.502   6.182   5.100  0.0835 -0.1415  0.2530
 1449SOL    HW1 5113   0.572   6.184   5.166  0.6037 -0.4811 -0.3843
 1449SOL    HW2 5114   0.547   6.163   5.018 -1.9082 -0.0847  0.6455
 1450SOL     OW 5115   2.104   0.717   4.145  0.7848  0.0323  0.2687
 1450SOL    HW1 5116   2.196   0.743   4.139  2.4295  3.8780 -2.5126
 1450SOL    HW2 5117   2.058   0.799   4.162 -2.0355  1.7364 -0.0379
 1451SOL     OW 5118   3.421   8.760   1.975  0.6963 -0.1744 -0.1494
 1451SOL    HW1 5119   3.515   8.762   1.960  1.2022 -1.3997 -0.1348
 1451SOL    HW2 5120   3.399   8.666   1.974  1.9974  1.0121 -0.3889
 1452SOL     OW 5121   2.745   4.960   0.638 -0.2260 -0.3967  0.3431
 1452SOL    HW1 5122   2.688   5.034   0.616  2.5145 -0.4795 -0.3663
 1452SOL    HW2 5123   2.730   4.945   0.731 -1.0293  1.5718  0.9744
 1453SOL     OW 5124   6.617   7.930   5.983 -0.3487 -0.0841  0.1790
 1453SOL    HW1 5125   6.699   7.927   5.933 -0.6725  0.3903  1.2681
 1453SOL    HW2 5126   6.553   7.885   5.928 -0.0155 -1.1794 -0.3707
 1454SOL     OW 5127   3.618   4.522   1.904 -0.1316 -0.2004 -0.7639
 1454SOL    HW1 5128   3.691   4.493   1.849  0.5969  0.4767  2.3366
 1454SOL    HW2 5129   3.604   4.449   1.965 -0.6773  1.2706  0.1023
 1455SOL     OW 5130   1.823   1.325   5.514 -0.0628  0.0344  0.1212
 1455SOL    HW1 5131   1.857   1.236   5.507  2.9215  0.4482  0.5620
 1455SOL    HW2 5132   1.894   1.381   5.483  1.1432 -1.7127 -0.2903
 1456SOL     OW 5133   7.415   4.368   5.949 -0.5891 -0.3312  0.1224
 1456SOL    HW1 5134   7.455   4.375   5.862 -0.4525 -0.0194  0.7906
 1456SOL    HW2 5135   7.379   4.279   5.952 -1.3134  2.4252 -2.4289
 1457SOL     OW 5136   6.015   8.323   3.730  1.1934  0.2591 -0.3568
 1457SOL    HW1 5137   6.038   8.369   3.811  0.3384  0.3202  1.1576
 1457SOL    HW2 5138   5.927   8.289   3.747 -2.7323  1.1304 -2.1580
 1458SOL     OW 5139   5.983   7.352   6.137 -0.7963  0.6796 -0.0229
 1458SOL    HW1 5140   6.078   7.340   6.143  0.2221 -0.3079 -0.2470
 1458SOL    HW2 5141   5.971   7.418   6.070 -0.8603  0.6424  0.4252
 1459SOL     OW 5142   6.920   8.613   5.293  0.6689  0.7507 -0.1802
 1459SOL    HW1 5143   6.974   8.679   5.336  0.3175 -0.2662 -0.5033
 1459SOL    HW2 5144   6.956   8.529   5.324  0.2197 -0.5680  1.1038
 1460SOL     OW 5145   7.027   1.866   2.465 -0.7146 -0.1250 -0.3205
 1460SOL    HW1 5146   7.043   1.833   2.554  4.4679  2.9949 -0.0710
 1460SOL    HW2 5147   6.959   1.932   2.476  0.7198  1.6634 -1.0707
 1461SOL     OW 5148   4.737   6.094   1.234 -0.3318  0.0797  0.3696
 1461SOL    HW1 5149   4.746   6.019   1.294 -2.1151  0.1311 -1.4470
 1461SOL    HW2 5150   4.753   6.056   1.148 -1.0465  0.1245 -0.2640
 1462SOL     OW 5151   2.166   7.236   3.953 -0.2107  0.2053 -0.4105
 1462SOL    HW1 5152   2.126   7.152   3.931 -2.8689 -0.1822 -2.8561
 1462SOL    HW2 5153   2.114   7.300   3.905  1.5335 -3.1907 -0.3259
 1463SOL     OW 5154   6.638   8.790   3.306  0.2497 -0.0130  0.4054
 1463SOL    HW1 5155   6.585   8.772   3.383 -1.5466 -2.1363 -1.9880
 1463SOL    HW2 5156   6.714   8.837   3.339 -0.5469 -1.7049  2.5098
 1464SOL     OW 5157   0.716   6.692   2.171 -0.5868 -0.0753  0.0040
 1464SOL    HW1 5158   0.630   6.649   2.170  1.4910 -2.7174  1.0550
 1464SOL    HW2 5159   0.776   6.625   2.137 -1.8748  1.7526 -0.0437
 1465SOL     OW 5160   3.565   4.791   1.826  0.3968  0.0477  0.1977
 1465SOL    HW1 5161   3.578   4.699   1.848  0.5560 -1.4315  3.5140
 1465SOL    HW2 5162   3.650   4.820   1.792  0.5598  1.2571 -0.7113
 1466SOL     OW 5163   6.260   0.779   3.717  0.2480 -0.0896  0.1210
 1466SOL    HW1 5164   6.201   0.801   3.645 -0.8727 -1.3669  2.7031
 1466SOL    HW2 5165   6.336   0.739   3.675 -1.0931 -1.2069  0.3116
 1467SOL     OW 5166   8.384   4.074   2.602 -0.2777  0.8859  0.9717
 1467SOL    HW1 5167   8.480   4.074   2.609  1.4123  0.1310  0.6488
 1467SOL    HW2 5168   8.355   4.118   2.682  1.1007 -1.9412 -1.2973
 1468SOL     OW 5169   4.787   3.941   6.031  0.0138  0.0684  0.0005
 1468SOL    HW1 5170   4.858   3.960   5.970 -0.0697  1.8233  0.1370
 1468SOL    HW2 5171   4.796   4.006   6.100 -1.0911  0.7481 -1.6905
 1469SOL     OW 5172   2.063   1.449   4.555 -0.1992  0.4391  0.3251
 1469SOL    HW1 5173   2.136   1.423   4.611 -1.4246 -0.7292 -0.5321
 1469SOL    HW2 5174   2.100   1.452   4.467  0.2533 -0.9673 -2.4663
 1470SOL     OW 5175   8.094   4.020   1.628  0.1579 -0.3400  0.5128
 1470SOL    HW1 5176   8.120   4.101   1.583 -1.2847  1.8019  0.9580
 1470SOL    HW2 5177   8.165   4.003   1.689  0.0272  0.4154 -0.0043
 1471SOL     OW 5178   2.662   0.228   2.196 -0.0810 -0.4743  0.2906
 1471SOL    HW1 5179   2.753   0.203   2.184  1.7946  1.8043 -1.9460
 1471SOL    HW2 5180   2.653   0.312   2.151 -0.7153  0.1201 -1.8766
 1472SOL     OW 5181   2.256   0.979   3.585  0.6467  0.0169 -0.2083
 1472SOL    HW1 5182   2.214   0.897   3.561  1.3600  0.2703  0.1432
 1472SOL    HW2 5183   2.328   0.988   3.522  2.5664  1.9100 -1.0316
 1473SOL     OW 5184   4.453   7.398   0.515  0.1893  0.2340  0.3485
 1473SOL    HW1 5185   4.525   7.448   0.553  1.2100  0.0467 -0.5608
 1473SOL    HW2 5186   4.390   7.389   0.587 -0.4292 -1.6753 -0.7202
 1474SOL     OW 5187   3.854   4.984   4.936  0.6686 -0.4131  0.2004
 1474SOL    HW1 5188   3.830   4.898   4.972 -1.0934 -0.2717 -0.2602
 1474SOL    HW2 5189   3.912   4.964   4.863 -0.8676  0.4217  1.2000
 1475SOL     OW 5190   1.526   7.349   4.723 -0.1895  0.4816  0.6878
 1475SOL    HW1 5191   1.537   7.261   4.760  1.4111 -0.4757 -0.6499
 1475SOL    HW2 5192   1.532   7.336   4.628 -3.2043  1.2084  1.5371
 1476SOL     OW 5193   7.798   8.795   2.478  0.3787  0.4787 -0.3850
 1476SOL    HW1 5194   7.869   8.824   2.535  2.7928 -2.5745  0.0620
 1476SOL    HW2 5195   7.835   8.796   2.390  1.3855 -1.0640  2.7131
 1477SOL     OW 5196   7.558   3.340   5.928  0.9144 -0.1792  0.4346
 1477SOL    HW1 5197   7.542   3.282   6.002  0.3334 -0.7403 -1.6882
 1477SOL    HW2 5198   7.598   3.285   5.861  0.8523 -3.1340  1.1517
 1478SOL     OW 5199   3.517   3.695   0.062  0.5391 -0.2685 -0.1485
 1478SOL    HW1 5200   3.432   3.676   0.022  0.6127 -0.3918 -0.7532
 1478SOL    HW2 5201   3.562   3.749  -0.003  2.7974 -0.0447  0.4967
 1479SOL     OW 5202   5.805   6.884   1.615  0.4226  0.0765 -0.6794
 1479SOL    HW1 5203   5.744   6.931   1.672  0.8848 -2.1527  2.4799
 1479SOL    HW2 5204   5.874   6.853   1.674 -1.6616  1.8379  2.2443
 1480SOL     OW 5205   0.609   4.585   2.991  0.2932  0.2111 -0.9181
 1480SOL    HW1 5206   0.611   4.669   2.945 -0.5248 -0.9990  0.5253
 1480SOL    HW2 5207   0.671   4.531   2.943  0.2254  0.0688  2.2846
 1481SOL     OW 5208   3.113   6.253   2.826 -0.3505 -0.3192 -0.4074
 1481SOL    HW1 5209   3.091   6.288   2.739 -1.6341 -2.0437 -0.4097
 1481SOL    HW2 5210   3.179   6.186   2.809  0.6783  1.3228 -3.9013
 1482SOL     OW 5211   8.345   6.320   6.243  0.0025 -0.9253 -0.2407
 1482SOL    HW1 5212   8.373   6.382   6.176 -0.2129 -1.7387 -1.0442
 1482SOL    HW2 5213   8.369   6.234   6.208  3.2580 -0.3087  1.8493
 1483SOL     OW 5214   7.449   3.322   2.434 -0.1013 -0.3459  0.0834
 1483SOL    HW1 5215   7.454   3.293   2.343  1.9534 -0.8567  1.6242
 1483SOL    HW2 5216   7.540   3.339   2.459  0.5082 -2.0819 -0.3560
 1484SOL     OW 5217   6.007   3.932   2.434 -0.1224  0.5705  0.0404
 1484SOL    HW1 5218   6.002   3.871   2.361  0.1207  0.0459 -3.1215
 1484SOL    HW2 5219   5.953   4.006   2.407  3.4539  0.8661  1.3007
 1485SOL     OW 5220   1.815   5.096   5.990 -0.3170  0.3335 -0.2072
 1485SOL    HW1 5221   1.864   5.125   5.914 -0.1733  1.5417 -1.7233
 1485SOL    HW2 5222   1.879   5.050   6.045 -3.1713 -0.4100  1.1521
 1486SOL     OW 5223   3.988   1.734   6.161  0.0943 -0.3161  0.3688
 1486SOL    HW1 5224   4.040   1.687   6.227 -0.6010 -0.9319 -0.9677
 1486SOL    HW2 5225   4.045   1.740   6.085  0.1718  2.3664  0.7422
 1487SOL     OW 5226   7.988   0.225   1.926 -0.5964 -0.4772  0.1439
 1487SOL    HW1 5227   8.045   0.234   2.003 -2.2972  2.0509  1.7291
 1487SOL    HW2 5228   7.938   0.307   1.925 -1.0107 -2.2939  2.2436
 1488SOL     OW 5229   8.837   5.361   1.307 -0.2477  0.2679  0.7702
 1488SOL    HW1 5230   8.810   5.294   1.244 -0.6823 -0.2681 -0.8782
 1488SOL    HW2 5231   8.758   5.413   1.322 -1.9361 -1.1121  1.1043
 1489SOL     OW 5232   6.740   2.938   4.102 -0.4017  0.2082  0.4350
 1489SOL    HW1 5233   6.680   2.944   4.027 -0.4012 -1.7811  0.9911
 1489SOL    HW2 5234   6.723   2.851   4.138 -0.1482  0.3115  0.6158
 1490SOL     OW 5235   6.478   2.835   4.572  0.1575  0.5975 -0.0176
 1490SOL    HW1 5236   6.497   2.927   4.591  0.0612 -0.5027 -2.1089
 1490SOL    HW2 5237   6.401   2.837   4.515  1.1839  1.1005 -1.6511
 1491SOL     OW 5238   6.243   5.652   1.919 -0.6819 -0.3186 -0.1628
 1491SOL    HW1 5239   6.267   5.605   1.839 -2.5714  4.2145  1.1397
 1491SOL    HW2 5240   6.165   5.608   1.951  3.8796 -1.8142  1.3056
 1492SOL     OW 5241   3.740   7.667   5.993  0.7879  0.0274  0.1296
 1492SOL    HW1 5242   3.685   7.720   6.050  0.7587 -0.7022  2.5115
 1492SOL    HW2 5243   3.706   7.578   6.004 -0.5579 -1.3741  1.0590
 1493SOL     OW 5244   2.443   8.594   5.574  0.3374  0.4719 -0.2053
 1493SOL    HW1 5245   2.368   8.605   5.516  2.9884  0.8710  0.2422
 1493SOL    HW2 5246   2.480   8.509   5.550 -1.1725 -1.1465  4.7862
 1494SOL     OW 5247   3.761   8.231   3.521 -0.6295  0.7772 -0.0763
 1494SOL    HW1 5248   3.730   8.147   3.555  2.0245 -0.9993 -0.9980
 1494SOL    HW2 5249   3.681   8.279   3.498  2.5161 -0.4874  1.4360
 1495SOL     OW 5250   8.789   5.456   4.256  0.1999  0.3281  1.0594
 1495SOL    HW1 5251   8.738   5.472   4.335  2.4582  1.9717  1.4293
 1495SOL    HW2 5252   8.819   5.543   4.229  1.5447  0.1313  1.7461
 1496SOL     OW 5253   5.305   0.328   4.701  0.0607 -0.1401 -0.4326
 1496SOL    HW1 5254   5.383   0.310   4.648 -0.8547  0.3518  1.8765
 1496SOL    HW2 5255   5.234   0.289   4.651 -1.1536 -1.3945  1.1581
 1497SOL     OW 5256   7.754   4.409   0.442 -0.2972 -0.3006  0.0491
 1497SOL    HW1 5257   7.723   4.482   0.495 -1.0196  0.7006 -0.7890
 1497SOL    HW2 5258   7.692   4.404   0.370  0.1268 -0.8174  1.2955
 1498SOL     OW 5259   1.497   5.442   1.333 -0.3125 -0.0321 -0.8263
 1498SOL    HW1 5260   1.565   5.508   1.344  0.8848  0.9546 -1.1591
 1498SOL    HW2 5261   1.474   5.447   1.240 -0.0617 -2.8335  2.3211
 1499SOL     OW 5262   3.041   1.700   1.040  0.5066 -0.4322 -0.6826
 1499SOL    HW1 5263   3.018   1.624   0.985 -0.4184 -1.5593  0.0266
 1499SOL    HW2 5264   3.135   1.713   1.024  1.2988 -1.0919 -1.9061
 1500SOL     OW 5265   1.402   7.483   1.291  0.2153 -0.0298 -0.9853
 1500SOL    HW1 5266   1.416   7.549   1.359 -0.4545 -0.8585  1.2041
 1500SOL    HW2 5267   1.448   7.406   1.323  0.0728 -0.1189 -0.9550
 1501SOL     OW 5268   2.106   4.338   1.688  0.0772  0.0218 -0.1383
 1501SOL    HW1 5269   2.122   4.412   1.630 -0.8139 -0.9751  1.0439
 1501SOL    HW2 5270   2.025   4.359   1.733 -1.1673  0.2259 -2.9693
 1502SOL     OW 5271   6.477   6.458   4.737 -0.4367 -0.1387  0.8876
 1502SOL    HW1 5272   6.409   6.390   4.728  0.1454  1.2681  0.1209
 1502SOL    HW2 5273   6.466   6.491   4.826 -0.6992 -0.1132  2.1202
 1503SOL     OW 5274   3.484   4.449   1.415 -0.5242  0.6553  0.1104
 1503SOL    HW1 5275   3.551   4.432   1.349 -2.6299  5.8832  0.5561
 1503SOL    HW2 5276   3.413   4.388   1.395 -2.0068  1.4767  1.1011
 1504SOL     OW 5277   4.771   2.285   1.166 -0.2688 -0.0187  0.3985
 1504SOL    HW1 5278   4.734   2.235   1.239 -2.6562 -0.0120  0.4177
 1504SOL    HW2 5279   4.816   2.219   1.112  0.7834  0.6221  1.6522
 1505SOL     OW 5280   7.372   3.014   5.631  0.2443 -0.4320 -1.0780
 1505SOL    HW1 5281   7.369   3.009   5.726 -2.8760 -0.0786  1.4279
 1505SOL    HW2 5282   7.455   3.058   5.611  0.2053 -1.5897 -0.6349
 1506SOL     OW 5283   2.290   7.455   2.671 -0.8468  0.1602 -0.4798
 1506SOL    HW1 5284   2.261   7.468   2.581 -0.3701  0.9773 -3.4037
 1506SOL    HW2 5285   2.275   7.362   2.688  0.8553 -0.6181  0.9811
 1507SOL     OW 5286   2.328   4.690   1.790  0.0140 -0.6786  0.4328
 1507SOL    HW1 5287   2.277   4.673   1.711 -0.8348  1.1366 -1.8434
 1507SOL    HW2 5288   2.294   4.628   1.855 -0.7158  0.1346  0.5949
 1508SOL     OW 5289   2.051   6.768   4.678 -0.7141 -0.0906  0.5584
 1508SOL    HW1 5290   2.037   6.862   4.672 -1.6495  1.7051 -0.7425
 1508SOL    HW2 5291   1.963   6.731   4.687  1.5589 -0.0759  0.2657
 1509SOL     OW 5292   1.580   4.697   4.591  0.3969  0.1792  0.0140
 1509SOL    HW1 5293   1.493   4.722   4.624  1.9866 -0.8368  2.3092
 1509SOL    HW2 5294   1.641   4.727   4.658  1.2143  3.0672  2.0740
 1510SOL     OW 5295   0.914   2.008   5.605  0.5377 -0.2313  0.2483
 1510SOL    HW1 5296   0.847   1.944   5.631 -2.2658  1.6140  1.1730
 1510SOL    HW2 5297   0.970   1.960   5.545 -1.4703  0.9299 -0.5917
 1511SOL     OW 5298   3.555   7.965   1.688 -0.0272  0.4158 -0.2365
 1511SOL    HW1 5299   3.500   7.888   1.700  1.0217  0.4636 -0.8435
 1511SOL    HW2 5300   3.573   7.996   1.777 -0.4577 -0.4993  0.3538
 1512SOL     OW 5301   6.397   5.001   1.973  0.1290  0.6502  1.2358
 1512SOL    HW1 5302   6.315   4.973   1.933  2.1612 -3.4343 -0.5322
 1512SOL    HW2 5303   6.394   5.097   1.968  0.5097  1.3205  0.3528
 1513SOL     OW 5304   7.723   7.064   4.373  0.0340 -0.5673 -0.3684
 1513SOL    HW1 5305   7.674   7.000   4.424  2.2492 -0.6710 -2.4873
 1513SOL    HW2 5306   7.676   7.070   4.290 -1.6238 -1.7657  0.9967
 1514SOL     OW 5307   6.581   7.159   0.935 -0.7676 -0.1003  0.0274
 1514SOL    HW1 5308   6.567   7.177   1.028  0.0380  3.4331 -1.1484
 1514SOL    HW2 5309   6.673   7.136   0.928 -0.4763 -1.2059  1.9752
 1515SOL     OW 5310   8.561   4.952   1.812 -0.3776 -0.3137  0.9603
 1515SOL    HW1 5311   8.573   4.988   1.724 -0.1504  0.2431  1.4642
 1515SOL    HW2 5312   8.475   4.984   1.839  0.5496  0.4418 -0.1685
 1516SOL     OW 5313   1.643   7.572   4.559  0.4168 -0.0629 -0.3701
 1516SOL    HW1 5314   1.582   7.646   4.565 -1.9125  5.9752 -0.3981
 1516SOL    HW2 5315   1.587   7.496   4.545  2.1072  0.5559 -1.8645
 1517SOL     OW 5316   3.955   8.722   5.911 -0.1702  0.0681  0.0564
 1517SOL    HW1 5317   3.905   8.657   5.861 -0.9847  1.3901 -1.6156
 1517SOL    HW2 5318   3.956   8.687   6.000 -3.3062  1.3052 -0.3235
 1518SOL     OW 5319   2.722   4.786   2.047  0.6558  0.2624 -0.2583
 1518SOL    HW1 5320   2.756   4.797   1.958  1.9589  0.2654 -1.3667
 1518SOL    HW2 5321   2.627   4.792   2.037  1.3601  1.0806  0.3823
 1519SOL     OW 5322   2.270   0.606   1.481 -0.4287  0.3355  0.2448
 1519SOL    HW1 5323   2.195   0.665   1.468 -0.4507  0.5838 -1.4460
 1519SOL    HW2 5324   2.237   0.519   1.458  2.0371 -0.0744  0.2672
 1520SOL     OW 5325   4.767   2.424   5.583 -0.4100  0.0608  0.5741
 1520SOL    HW1 5326   4.788   2.503   5.633  0.8655 -1.9173 -0.8175
 1520SOL    HW2 5327   4.839   2.415   5.521 -1.6049  1.0791  0.7207
 1521SOL     OW 5328   3.733   6.262   3.834  0.1095  0.2740  0.5449
 1521SOL    HW1 5329   3.784   6.184   3.812 -0.2914  0.7215 -2.2967
 1521SOL    HW2 5330   3.799   6.329   3.854 -3.6541 -3.7139 -1.6824
 1522SOL     OW 5331   2.492   8.604   3.201 -0.4538  0.3960 -0.4730
 1522SOL    HW1 5332   2.420   8.605   3.264 -1.6757 -2.1816  1.8330
 1522SOL    HW2 5333   2.460   8.548   3.130  0.6613 -1.0838 -0.2378
 1523SOL     OW 5334   4.996   1.666   2.587 -0.0459 -0.3075 -0.3169
 1523SOL    HW1 5335   5.014   1.732   2.654  2.5029 -1.1267  0.7864
 1523SOL    HW2 5336   4.900   1.657   2.588  1.7604  1.3068  1.6801
 1524SOL     OW 5337   1.832   2.779   1.351  0.2773  0.1760  0.7520
 1524SOL    HW1 5338   1.870   2.705   1.303 -1.8718 -0.1864  0.1446
 1524SOL    HW2 5339   1.846   2.758   1.443  0.4476 -1.0675  0.9197
 1525SOL     OW 5340   4.502   1.540   5.332  0.3008 -0.6452 -0.3322
 1525SOL    HW1 5341   4.472   1.589   5.409 -0.3277  1.3242  1.7385
 1525SOL    HW2 5342   4.492   1.448   5.356 -0.1292 -0.1964  0.5687
 1526SOL     OW 5343   6.518   3.807   1.266  0.6188  0.5070  0.1107
 1526SOL    HW1 5344   6.529   3.878   1.329  0.5760 -2.6428  1.1186
 1526SOL    HW2 5345   6.527   3.850   1.180 -0.4631  0.0793 -1.0905
 1527SOL     OW 5346   8.193   6.723   0.750 -0.2964 -0.4988  0.7808
 1527SOL    HW1 5347   8.172   6.782   0.678 -0.5585  3.2711  0.6888
 1527SOL    HW2 5348   8.113   6.671   0.763 -1.2503 -0.1849 -1.0991
 1528SOL     OW 5349   6.324   6.532   2.995 -0.5129  0.4440  0.4645
 1528SOL    HW1 5350   6.405   6.578   3.016  0.8862  1.7408  0.6256
 1528SOL    HW2 5351   6.291   6.575   2.916  4.0857 -0.7100 -0.5167
 1529SOL     OW 5352   5.901   8.187   0.398 -0.1794  0.3979 -0.4400
 1529SOL    HW1 5353   5.878   8.263   0.345 -0.2159 -1.0837  3.8565
 1529SOL    HW2 5354   5.986   8.159   0.363 -1.4225  0.5728 -2.4108
 1530SOL     OW 5355   5.515   1.952   4.055 -0.1601 -0.0019  0.4876
 1530SOL    HW1 5356   5.463   1.969   3.977  1.2325  1.5088 -0.6143
 1530SOL    HW2 5357   5.583   1.892   4.026  2.4115 -1.1172 -0.6641
 1531SOL     OW 5358   2.125   6.613   3.302  0.1568  0.1458  0.3600
 1531SOL    HW1 5359   2.161   6.532   3.266 -1.4526  1.1608  0.3685
 1531SOL    HW2 5360   2.051   6.585   3.356  0.0871 -1.3209  0.0300
 1532SOL     OW 5361   4.798   3.305   3.980 -0.0210  0.4624 -0.6286
 1532SOL    HW1 5362   4.823   3.391   4.013  1.5839  0.9893 -0.1628
 1532SOL    HW2 5363   4.751   3.264   4.053 -2.1498  3.3114 -0.9636
 1533SOL     OW 5364   8.438   8.806   2.193  0.1690 -0.4373  0.3193
 1533SOL    HW1 5365   8.479   8.724   2.166  0.4664 -0.0404 -2.5394
 1533SOL    HW2 5366   8.469   8.870   2.129 -0.3180 -0.0756  0.4098
 1534SOL     OW 5367   3.774   7.008   6.041  0.4548 -0.5830  0.0549
 1534SOL    HW1 5368   3.851   6.984   6.092  1.0889  0.5433  0.4757
 1534SOL    HW2 5369   3.758   6.932   5.985  0.4240 -4.4029 -1.1272
 1535SOL     OW 5370   0.545   2.509   2.402  0.3255 -0.1170  0.9969
 1535SOL    HW1 5371   0.608   2.497   2.331 -1.0599 -1.8595 -1.6586
 1535SOL    HW2 5372   0.511   2.421   2.418  0.4266  1.6053 -1.2725
 1536SOL     OW 5373   5.971   5.701   2.454  0.2757 -0.0191  0.8464
 1536SOL    HW1 5374   5.993   5.685   2.545  1.9035 -1.1496 -0.1957
 1536SOL    HW2 5375   5.952   5.795   2.451  0.0496  1.1018 -1.1221
 1537SOL     OW 5376   7.042   1.677   3.052  0.7673  0.5180  0.6425
 1537SOL    HW1 5377   7.118   1.672   3.110  0.2472 -2.6420  2.6475
 1537SOL    HW2 5378   7.066   1.624   2.976  0.5572 -0.1662 -3.6697
 1538SOL     OW 5379   5.026   4.496   1.220 -0.2041 -0.1956  0.0944
 1538SOL    HW1 5380   5.113   4.475   1.186 -0.2861 -0.8502 -1.9478
 1538SOL    HW2 5381   5.042   4.561   1.288  3.8872  0.4268 -1.1701
 1539SOL     OW 5382   4.466   7.256   5.275 -0.1206 -0.3850 -0.0468
 1539SOL    HW1 5383   4.513   7.336   5.254  0.7730 -0.8700 -0.3671
 1539SOL    HW2 5384   4.526   7.205   5.330 -0.5689 -1.2433 -1.3759
 1540SOL     OW 5385   8.663   2.882   5.253  0.9020 -0.1572 -0.2934
 1540SOL    HW1 5386   8.758   2.866   5.256  2.7650  0.6286  2.3005
 1540SOL    HW2 5387   8.655   2.974   5.226 -1.5143  0.6621 -0.8832
 1541SOL     OW 5388   1.375   5.503   0.371 -0.0682 -0.0447 -0.1293
 1541SOL    HW1 5389   1.408   5.557   0.442 -0.5784  1.0102 -2.1114
 1541SOL    HW2 5390   1.336   5.565   0.310 -2.5077  0.0839 -0.3511
 1542SOL     OW 5391   4.087   6.853   2.587 -0.5584  0.1776 -0.7324
 1542SOL    HW1 5392   4.116   6.820   2.672 -1.2534 -2.2012 -1.0462
 1542SOL    HW2 5393   4.046   6.937   2.606 -2.0298 -2.2927  2.0125
 1543SOL     OW 5394   0.883   2.884   3.037  0.1986  0.5020  0.0506
 1543SOL    HW1 5395   0.885   2.788   3.028  0.5921 -0.1983 -0.5311
 1543SOL    HW2 5396   0.939   2.916   2.966 -1.6114 -0.5668 -2.5701
 1544SOL     OW 5397   6.683   3.600   3.469  0.3817 -0.5246  0.6386
 1544SOL    HW1 5398   6.723   3.518   3.443  1.3302  2.9798 -2.0898
 1544SOL    HW2 5399   6.749   3.667   3.451  2.1409 -2.6123 -1.3330
 1545SOL     OW 5400   3.008   5.398   5.236 -0.4226 -0.1626 -0.1821
 1545SOL    HW1 5401   3.081   5.344   5.267  0.2119  0.0581 -0.6701
 1545SOL    HW2 5402   2.992   5.460   5.308  1.8123  0.3734  0.7072
 1546SOL     OW 5403   3.065   3.580   5.909  0.0796  0.0738 -0.1457
 1546SOL    HW1 5404   2.999   3.538   5.965  2.5965 -0.0259  2.3167
 1546SOL    HW2 5405   3.148   3.558   5.950  2.1459  1.2218  0.4284
 1547SOL     OW 5406   0.490   4.234   1.772  0.1196  0.0104  0.2157
 1547SOL    HW1 5407   0.465   4.229   1.680  1.2294  1.1713  1.6382
 1547SOL    HW2 5408   0.417   4.195   1.819  0.6975 -0.1101 -1.5081
 1548SOL     OW 5409   4.581   7.374   5.641  0.0158 -0.0519 -0.0638
 1548SOL    HW1 5410   4.519   7.435   5.602  2.4202 -0.1766  1.4305
 1548SOL    HW2 5411   4.532   7.292   5.648  1.5731 -0.7201  0.1278
 1549SOL     OW 5412   4.024   3.945   0.077 -0.5140 -0.6250 -0.2202
 1549SOL    HW1 5413   4.082   4.015   0.045 -0.2271  1.8141 -0.2352
 1549SOL    HW2 5414   4.004   3.892   0.000 -0.7899  1.3830 -0.5459
 1550SOL     OW 5415   7.983   1.603   2.562 -0.2532 -0.3725  0.3291
 1550SOL    HW1 5416   8.057   1.645   2.519  2.1100 -1.2334 -0.1437
 1550SOL    HW2 5417   8.020   1.563   2.641 -0.1668 -0.7594 -3.0034
 1551SOL     OW 5418   4.186   0.297   0.217  0.1545  0.7461 -0.0403
 1551SOL    HW1 5419   4.148   0.328   0.299  2.4474 -1.7147 -0.6944
 1551SOL    HW2 5420   4.271   0.341   0.212 -0.6766  0.3378 -0.3758
 1552SOL     OW 5421   7.122   1.218   0.388  0.0711 -0.3753 -0.0868
 1552SOL    HW1 5422   7.162   1.202   0.473  1.3869 -0.0644  0.7139
 1552SOL    HW2 5423   7.105   1.312   0.386  0.4256  0.2140  1.3492
 1553SOL     OW 5424   8.018   5.708   0.868  0.0730 -0.5329 -0.3040
 1553SOL    HW1 5425   8.007   5.723   0.962  2.9221  1.7924 -0.5077
 1553SOL    HW2 5426   8.075   5.631   0.862 -2.5903  2.0926  0.6528
 1554SOL     OW 5427   8.667   0.284   1.316 -0.1841  0.0979 -0.2066
 1554SOL    HW1 5428   8.619   0.285   1.233  1.1139 -0.0960  0.5537
 1554SOL    HW2 5429   8.747   0.334   1.297  0.1317 -1.1018 -1.3111
 1555SOL     OW 5430   0.152   2.978   0.995 -0.0708  0.0242  0.0363
 1555SOL    HW1 5431   0.109   3.059   0.966  0.4349 -0.4177 -1.6168
 1555SOL    HW2 5432   0.238   2.981   0.953  1.5267  1.7667 -2.6929
 1556SOL     OW 5433   6.874   8.028   0.814 -0.8676  0.0939  0.3257
 1556SOL    HW1 5434   6.831   8.050   0.731 -0.2019  0.4528  2.3844
 1556SOL    HW2 5435   6.927   7.950   0.794 -1.1652  0.0299 -1.4558
 1557SOL     OW 5436   4.036   1.377   4.364  0.0100 -0.4504 -0.0614
 1557SOL    HW1 5437   3.999   1.443   4.306  1.8247 -0.5650  1.0393
 1557SOL    HW2 5438   4.129   1.376   4.344  0.3684 -0.6087  0.3310
 1558SOL     OW 5439   5.152   7.242   1.712  0.3507 -0.0889  0.2751
 1558SOL    HW1 5440   5.144   7.221   1.619 -1.4273  0.5083 -2.5115
 1558SOL    HW2 5441   5.164   7.337   1.714 -3.4763 -2.4744 -0.4346
 1559SOL     OW 5442   7.873   2.138   4.918  0.5706  0.5159  0.1049
 1559SOL    HW1 5443   7.921   2.071   4.870  1.7830 -0.1504  0.8048
 1559SOL    HW2 5444   7.803   2.166   4.859  1.7682 -0.7082  0.5911
 1560SOL     OW 5445   5.556   2.795   4.658  0.7418 -0.4886  0.0143
 1560SOL    HW1 5446   5.494   2.808   4.730 -1.8517  0.2075  0.7769
 1560SOL    HW2 5447   5.637   2.837   4.687 -2.3927 -0.4913  0.4902
 1561SOL     OW 5448   1.981   7.401   3.796 -0.2109 -0.1393 -0.0168
 1561SOL    HW1 5449   1.894   7.428   3.766  1.3123 -0.3687 -0.4219
 1561SOL    HW2 5450   2.007   7.333   3.735  1.3879 -0.3596 -0.4598
 1562SOL     OW 5451   2.612   0.541   3.918  0.1739  0.1543 -0.3885
 1562SOL    HW1 5452   2.660   0.459   3.933 -0.6679  0.5959 -3.0212
 1562SOL    HW2 5453   2.653   0.579   3.841  0.0479 -0.4709 -0.8195
 1563SOL     OW 5454   0.406   5.808   4.819 -0.2877 -0.1432 -0.3889
 1563SOL    HW1 5455   0.311   5.816   4.834  2.6938 -0.4150  0.1878
 1563SOL    HW2 5456   0.439   5.898   4.825  1.3720  1.1730 -0.6204
 1564SOL     OW 5457   4.426   2.861   3.809  0.6385 -0.1530  0.2423
 1564SOL    HW1 5458   4.472   2.934   3.850  2.0861  1.6169 -1.7357
 1564SOL    HW2 5459   4.493   2.795   3.793  0.5818 -1.7676 -1.8583
 1565SOL     OW 5460   3.836   6.621   1.377 -0.3566 -0.5130 -0.3501
 1565SOL    HW1 5461   3.795   6.614   1.290 -0.3996 -2.8200  2.3907
 1565SOL    HW2 5462   3.806   6.543   1.424  1.5493  3.5269 -0.2900
 1566SOL     OW 5463   4.833   2.201   3.291 -0.1550  0.3452 -0.2638
 1566SOL    HW1 5464   4.888   2.239   3.223 -0.3268 -0.8820  0.2665
 1566SOL    HW2 5465   4.778   2.274   3.321 -0.9623  2.8041 -2.6967
 1567SOL     OW 5466   7.913   4.456   1.294  0.2809  0.6166  0.5414
 1567SOL    HW1 5467   7.980   4.502   1.345  1.1254  0.5141  0.7185
 1567SOL    HW2 5468   7.853   4.420   1.359  1.8077  1.2114  0.0679
 1568SOL     OW 5469   4.365   4.831   0.820 -0.3718  1.0079 -0.4936
 1568SOL    HW1 5470   4.458   4.837   0.840 -0.1947 -1.0671 -0.3521
 1568SOL    HW2 5471   4.340   4.920   0.794 -1.0478 -1.6616  2.2332
 1569SOL     OW 5472   8.774   4.985   1.010  0.0520  0.0302  0.2375
 1569SOL    HW1 5473   8.836   4.914   0.997 -0.5971 -0.4906  2.5236
 1569SOL    HW2 5474   8.703   4.967   0.949  0.1517  0.0117  0.2725
 1570SOL     OW 5475   6.739   3.200   4.159 -0.1471  0.1966  0.1917
 1570SOL    HW1 5476   6.760   3.113   4.127 -2.5405 -4.2736 -0.3515
 1570SOL    HW2 5477   6.824   3.241   4.175 -0.5655 -2.7037  0.2765
 1571SOL     OW 5478   7.577   4.281   2.025  0.2890  0.5450 -0.1020
 1571SOL    HW1 5479   7.623   4.202   2.054 -1.2228  0.3560 -0.9936
 1571SOL    HW2 5480   7.646   4.347   2.017  3.3098  0.7073  0.9078
 1572SOL     OW 5481   0.815   1.894   3.732  0.5791 -0.0066 -0.3021
 1572SOL    HW1 5482   0.752   1.873   3.662  1.5708  0.8317  1.0310
 1572SOL    HW2 5483   0.761   1.897   3.812  0.2163 -3.5488 -2.5253
 1573SOL     OW 5484   7.926   4.413   0.865  0.0460  0.4638  0.4178
 1573SOL    HW1 5485   7.980   4.370   0.932 -2.0862  2.9066  1.0790
 1573SOL    HW2 5486   7.890   4.490   0.909 -1.5295 -0.9864  2.0578
 1574SOL     OW 5487   0.596   0.647   2.857  0.1693  0.0970 -0.0390
 1574SOL    HW1 5488   0.577   0.556   2.832  0.1256  0.2630 -1.3165
 1574SOL    HW2 5489   0.627   0.641   2.947  1.5413  2.4284 -1.4522
 1575SOL     OW 5490   4.177   4.891   2.674 -0.8326  0.5150  0.7799
 1575SOL    HW1 5491   4.124   4.959   2.632 -0.8524 -1.8170  2.6175
 1575SOL    HW2 5492   4.217   4.843   2.602  2.3428 -1.9911 -1.0085
 1576SOL     OW 5493   7.540   6.856   1.064  0.3319 -0.3273 -0.0373
 1576SOL    HW1 5494   7.579   6.870   1.150 -0.5598  1.3262 -0.8725
 1576SOL    HW2 5495   7.556   6.938   1.016 -1.6933 -2.8618  0.6330
 1577SOL     OW 5496   3.815   0.017   1.228  0.3665  0.4871 -0.9009
 1577SOL    HW1 5497   3.864  -0.024   1.157  3.8378  0.8210 -1.7386
 1577SOL    HW2 5498   3.726   0.027   1.193  0.5863  0.3600  0.5695
 1578SOL     OW 5499   4.524   0.511   3.330 -0.1426 -0.1147 -0.8437
 1578SOL    HW1 5500   4.560   0.556   3.407 -1.8024 -3.2575  1.4394
 1578SOL    HW2 5501   4.593   0.451   3.303  0.0326 -1.9614 -2.5756
 1579SOL     OW 5502   2.689   1.498   5.497  0.3846 -0.0661 -0.1545
 1579SOL    HW1 5503   2.735   1.500   5.413  1.0822  1.4606 -1.3152
 1579SOL    HW2 5504   2.733   1.430   5.547  1.4943  2.0529 -1.6673
 1580SOL     OW 5505   4.302   8.608   5.979  0.4248 -0.4866  0.6986
 1580SOL    HW1 5506   4.248   8.576   5.907  0.8334 -0.7629 -0.3078
 1580SOL    HW2 5507   4.239   8.631   6.048  0.9336 -0.8409  3.6968
 1581SOL     OW 5508   1.750   6.245   4.654  0.3139 -0.2249 -0.1676
 1581SOL    HW1 5509   1.781   6.299   4.727  1.2483  1.6813  1.7776
 1581SOL    HW2 5510   1.659   6.225   4.675 -1.1484 -0.1777 -0.1113
 1582SOL     OW 5511   7.749   5.859   5.271  0.4964  0.1758  0.7341
 1582SOL    HW1 5512   7.771   5.890   5.359  0.4611  1.3026 -1.0430
 1582SOL    HW2 5513   7.678   5.797   5.285  1.9131  4.4256 -2.2667
 1583SOL     OW 5514   0.616   5.698   0.739 -0.0813 -0.0967  0.6362
 1583SOL    HW1 5515   0.598   5.637   0.810  1.4389 -1.7132  0.2404
 1583SOL    HW2 5516   0.614   5.784   0.780  1.2032 -0.3189  1.4246
 1584SOL     OW 5517   7.716   2.076   0.488  0.6866 -0.7065 -0.2291
 1584SOL    HW1 5518   7.801   2.073   0.445 -0.5915 -0.3336  0.6165
 1584SOL    HW2 5519   7.726   2.144   0.556  0.2832  1.8592  0.5540
 1585SOL     OW 5520   1.016   4.672   1.004  0.3874  0.4045  0.4209
 1585SOL    HW1 5521   0.987   4.660   0.913  0.1435  4.3786  1.4965
 1585SOL    HW2 5522   0.936   4.660   1.056 -3.4381  1.3991  2.2913
 1586SOL     OW 5523   1.906   4.745   0.084  0.5518 -0.6703 -0.7502
 1586SOL    HW1 5524   1.948   4.727   0.168 -1.8045  2.1824  2.2948
 1586SOL    HW2 5525   1.979   4.758   0.023 -0.1475  0.3011  0.4685
 1587SOL     OW 5526   3.919   5.258   1.566  0.3500  0.5328 -0.2017
 1587SOL    HW1 5527   3.992   5.242   1.506  2.4739  1.5969  0.3297
 1587SOL    HW2 5528   3.872   5.175   1.569  0.0662 -2.8594  1.4627
 1588SOL     OW 5529   2.327   1.656   5.772 -0.0160 -0.5380  0.0076
 1588SOL    HW1 5530   2.270   1.592   5.730  1.4457  0.4538 -2.4700
 1588SOL    HW2 5531   2.289   1.741   5.750 -2.5721  1.0825  0.0519
 1589SOL     OW 5532   6.436   8.442   1.780  0.5872  0.1604  0.3442
 1589SOL    HW1 5533   6.375   8.387   1.731 -1.5101  2.5272  0.1048
 1589SOL    HW2 5534   6.520   8.397   1.774 -1.9363  0.8852  3.9130
 1590SOL     OW 5535   7.729   4.749   5.446 -0.0742  0.3812 -0.1066
 1590SOL    HW1 5536   7.690   4.685   5.386 -0.2847  0.6134  0.1018
 1590SOL    HW2 5537   7.679   4.738   5.527  2.1657  0.1886 -0.0320
 1591SOL     OW 5538   0.108   2.127   2.612  0.7566 -0.1677 -0.6343
 1591SOL    HW1 5539   0.134   2.126   2.520  0.6177  0.6277 -2.1775
 1591SOL    HW2 5540   0.150   2.205   2.648 -0.3165 -0.4848  0.5178
 1592SOL     OW 5541   6.148   0.699   4.439  0.2895 -0.6241  0.6405
 1592SOL    HW1 5542   6.162   0.638   4.366  0.7137 -1.2145  0.8289
 1592SOL    HW2 5543   6.235   0.712   4.476  0.4787 -0.5487  0.2259
 1593SOL     OW 5544   0.754   5.447   2.719 -0.6526  0.0420  0.0561
 1593SOL    HW1 5545   0.791   5.533   2.737  2.6219  0.8776 -1.0450
 1593SOL    HW2 5546   0.693   5.432   2.791  1.9225 -1.1527  0.9177
 1594SOL     OW 5547   5.234   2.119   0.451  0.1919 -0.2722 -0.1331
 1594SOL    HW1 5548   5.308   2.062   0.474 -2.2414 -2.7194 -2.8693
 1594SOL    HW2 5549   5.157   2.066   0.470  3.4801 -0.4010 -0.3494
 1595SOL     OW 5550   1.848   0.132   1.938  0.1988  0.0241  0.1046
 1595SOL    HW1 5551   1.820   0.215   1.977 -1.4168 -0.0682  0.4219
 1595SOL    HW2 5552   1.939   0.149   1.911 -1.1492  1.2858 -0.5567
 1596SOL     OW 5553   2.457   4.498   4.575  0.2636 -0.0684 -0.0180
 1596SOL    HW1 5554   2.391   4.470   4.511 -3.6858  0.8315 -0.3002
 1596SOL    HW2 5555   2.473   4.420   4.629 -0.9559  1.8194  2.7610
 1597SOL     OW 5556   2.822   4.388   2.115  0.1747 -0.1811 -0.2518
 1597SOL    HW1 5557   2.841   4.298   2.141 -2.0216 -1.7159  0.1443
 1597SOL    HW2 5558   2.899   4.416   2.066 -0.2690 -0.9316 -0.1706
 1598SOL     OW 5559   3.485   2.322   0.778 -0.1238 -0.1933 -0.4063
 1598SOL    HW1 5560   3.453   2.232   0.767  0.5897 -0.2893  1.3377
 1598SOL    HW2 5561   3.407   2.376   0.773  1.3189 -0.0506 -0.3925
 1599SOL     OW 5562   6.785   5.181   2.330  0.8233 -0.9320 -0.0903
 1599SOL    HW1 5563   6.772   5.128   2.409  2.2626  4.9841 -1.1578
 1599SOL    HW2 5564   6.752   5.267   2.353 -1.3908  2.5954 -2.4549
 1600SOL     OW 5565   2.535   1.852   1.295 -0.3628  0.3779 -0.1619
 1600SOL    HW1 5566   2.531   1.896   1.210 -0.6311 -1.5110  0.2682
 1600SOL    HW2 5567   2.488   1.911   1.354  0.7547  1.1008  0.9114
 1601SOL     OW 5568   2.177   4.016   4.407 -0.1378 -0.2900  0.1455
 1601SOL    HW1 5569   2.201   3.924   4.392  0.6568  1.5041  3.7865
 1601SOL    HW2 5570   2.189   4.028   4.501  0.1932  0.4915  0.1630
 1602SOL     OW 5571   7.899   1.239   4.932 -0.0691  0.4604 -0.1553
 1602SOL    HW1 5572   7.941   1.279   5.007 -1.8053  0.7491 -1.5363
 1602SOL    HW2 5573   7.879   1.312   4.873  1.8064 -0.5743  1.9039
 1603SOL     OW 5574   8.466   3.574   4.042 -0.0305 -0.2885 -0.0938
 1603SOL    HW1 5575   8.436   3.495   4.086  1.1727  1.4547  1.7839
 1603SOL    HW2 5576   8.522   3.542   3.972 -0.1335 -0.6611  0.1768
 1604SOL     OW 5577   8.360   1.678   5.308  0.4484 -0.1269 -0.3028
 1604SOL    HW1 5578   8.295   1.671   5.378  1.9547  1.3564  0.4087
 1604SOL    HW2 5579   8.311   1.659   5.228 -1.1446 -1.2768  0.4782
 1605SOL     OW 5580   2.718   8.137   2.380 -0.1166  0.5829 -0.2542
 1605SOL    HW1 5581   2.654   8.109   2.314  0.9578 -4.2170 -1.9314
 1605SOL    HW2 5582   2.791   8.172   2.330  1.0853  0.0368 -1.6417
 1606SOL     OW 5583   3.765   0.275   5.174  0.0440 -0.0633  0.3760
 1606SOL    HW1 5584   3.685   0.327   5.164 -0.6007  3.9959 -2.0413
 1606SOL    HW2 5585   3.764   0.248   5.266  0.3840 -0.5412  0.8875
 1607SOL     OW 5586   1.378   5.177   2.937 -0.1849  0.4633  0.3247
 1607SOL    HW1 5587   1.313   5.122   2.894  1.8571 -1.9142  0.5146
 1607SOL    HW2 5588   1.355   5.267   2.912 -0.6604  0.0761 -0.8648
 1608SOL     OW 5589   1.814   5.850   3.831 -0.0237  0.0300  0.1868
 1608SOL    HW1 5590   1.864   5.793   3.772 -2.4194  1.1178 -0.7353
 1608SOL    HW2 5591   1.753   5.896   3.773  1.6351  1.1053  1.8572
 1609SOL     OW 5592   4.916   1.448   3.528 -0.8431  0.1910  0.0137
 1609SOL    HW1 5593   4.906   1.504   3.605  1.5940  0.9035  2.3463
 1609SOL    HW2 5594   4.904   1.359   3.561 -1.0827  1.9925 -0.1788
 1610SOL     OW 5595   0.708   6.040   2.734 -0.3831 -0.0672 -0.8215
 1610SOL    HW1 5596   0.754   6.107   2.683  0.6890 -1.5561  1.4369
 1610SOL    HW2 5597   0.735   5.957   2.694 -3.2175  1.0740 -1.8490
 1611SOL     OW 5598   5.964   6.228   3.305  0.7129 -0.3268  0.2622
 1611SOL    HW1 5599   5.978   6.143   3.264 -0.7226  0.0266  1.8651
 1611SOL    HW2 5600   5.946   6.208   3.397 -1.8586 -0.2757 -2.4048
 1612SOL     OW 5601   5.964   8.735   5.678  0.2680  0.5177 -0.3150
 1612SOL    HW1 5602   5.940   8.765   5.766  0.0300 -1.5102 -0.2788
 1612SOL    HW2 5603   5.881   8.706   5.639  0.6590 -2.5798  0.7145
 1613SOL     OW 5604   0.444   3.852   5.858  0.0861  0.9147 -0.4190
 1613SOL    HW1 5605   0.422   3.844   5.766 -0.1507  1.0847 -2.9247
 1613SOL    HW2 5606   0.504   3.926   5.862 -1.2123 -0.4623  1.4365
 1614SOL     OW 5607   4.734   0.851   4.319 -0.2257  0.2429  0.2615
 1614SOL    HW1 5608   4.739   0.757   4.338 -0.4277  2.1146 -0.3416
 1614SOL    HW2 5609   4.641   0.869   4.308 -0.5889  2.1722  3.0347
 1615SOL     OW 5610   5.381   3.987   0.619 -0.6287 -0.2095 -0.4890
 1615SOL    HW1 5611   5.301   3.963   0.572 -0.5681  0.9513 -0.3286
 1615SOL    HW2 5612   5.371   4.080   0.636  0.4990  2.8417 -0.6068
 1616SOL     OW 5613   7.740   0.054   0.394 -0.1610  0.3377  0.1280
 1616SOL    HW1 5614   7.714  -0.025   0.345  2.3062 -2.7707 -1.1437
 1616SOL    HW2 5615   7.671   0.117   0.375  2.2481  1.4758 -2.3036
 1617SOL     OW 5616   3.911   7.962   0.493  0.5758 -0.1050  0.0234
 1617SOL    HW1 5617   3.981   7.962   0.428 -1.4088 -0.5938 -1.2041
 1617SOL    HW2 5618   3.927   7.884   0.546 -1.8862 -0.3468 -0.3246
 1618SOL     OW 5619   4.699   0.690   5.757 -0.2090  0.2457  0.2838
 1618SOL    HW1 5620   4.644   0.668   5.832  2.3663 -1.9480 -1.0700
 1618SOL    HW2 5621   4.779   0.726   5.796 -0.1864 -1.6454 -1.2438
 1619SOL     OW 5622   4.944   8.008   1.322 -0.3085  0.2537  0.2635
 1619SOL    HW1 5623   5.001   7.943   1.281  0.0824  0.0745 -0.8148
 1619SOL    HW2 5624   4.858   7.965   1.327 -1.2848 -1.7956 -1.3703
 1620SOL     OW 5625   6.094   4.854   0.649 -0.0465  0.1757  0.2699
 1620SOL    HW1 5626   6.051   4.771   0.671 -2.6643  0.0711 -3.1907
 1620SOL    HW2 5627   6.023   4.909   0.616 -1.1298  0.7341  0.2312
 1621SOL     OW 5628   5.844   3.944   0.739  0.1870  1.1736  0.2037
 1621SOL    HW1 5629   5.912   3.891   0.781 -1.3593 -2.1704  2.5607
 1621SOL    HW2 5630   5.769   3.886   0.732  0.7265  0.8278 -1.1658
 1622SOL     OW 5631   7.946   7.791   0.751  0.5883  0.1130 -0.5108
 1622SOL    HW1 5632   7.904   7.736   0.685  0.0556 -1.0460 -1.3297
 1622SOL    HW2 5633   8.039   7.790   0.727  0.7809 -2.0535  0.4802
 1623SOL     OW 5634   6.092   3.200   5.939  0.1621 -0.0811  0.2887
 1623SOL    HW1 5635   6.140   3.207   5.856 -1.6037  1.7883 -1.2701
 1623SOL    HW2 5636   6.057   3.288   5.954 -1.3726 -2.1394  0.0241
 1624SOL     OW 5637   2.697   4.984   0.349 -0.1415 -0.0050  0.3807
 1624SOL    HW1 5638   2.663   4.918   0.410 -2.5337  1.0721  1.4663
 1624SOL    HW2 5639   2.656   5.066   0.377  1.1156 -2.1619  1.7028
 1625SOL     OW 5640   5.342   0.062   0.047 -0.0723  0.1761  0.4833
 1625SOL    HW1 5641   5.331  -0.013   0.105 -0.2336  0.6190  2.9332
 1625SOL    HW2 5642   5.272   0.053  -0.017 -1.4179 -0.3953 -0.7915
 1626SOL     OW 5643   0.426   2.172   4.735  0.0681 -0.4862  0.2825
 1626SOL    HW1 5644   0.348   2.225   4.720  0.7849  2.6623  1.2830
 1626SOL    HW2 5645   0.427   2.108   4.664  0.5404  0.8873  1.6432
 1627SOL     OW 5646   1.913   3.525   2.744  0.1630  0.2530  0.4249
 1627SOL    HW1 5647   1.824   3.549   2.716  1.3842  1.8700  3.9747
 1627SOL    HW2 5648   1.925   3.573   2.826  0.5823  1.8489 -1.8746
 1628SOL     OW 5649   1.672   8.350   4.992 -0.4625 -0.1623  0.0150
 1628SOL    HW1 5650   1.732   8.297   5.045  0.4477  1.5446  1.1240
 1628SOL    HW2 5651   1.687   8.319   4.902  1.9975 -2.1003  0.0584
 1629SOL     OW 5652   1.436   6.886   4.095 -0.4502  0.1497 -0.0611
 1629SOL    HW1 5653   1.493   6.846   4.160  0.0768 -0.4480  1.1741
 1629SOL    HW2 5654   1.444   6.830   4.018  0.8188 -3.1244  1.2185
 1630SOL     OW 5655   6.593   8.109   6.187 -0.1495  0.2956  0.2926
 1630SOL    HW1 5656   6.607   8.030   6.134 -3.9557  0.8830 -0.7961
 1630SOL    HW2 5657   6.500   8.109   6.207  1.8424  0.5785 -0.3678
 1631SOL     OW 5658   7.070   6.851   0.051 -0.0805  0.2548  0.0233
 1631SOL    HW1 5659   7.012   6.855  -0.026  0.2420  0.8821 -1.5727
 1631SOL    HW2 5660   7.149   6.897   0.024  1.5960 -1.8099  0.8267
 1632SOL     OW 5661   5.144   5.348   5.578  0.1077  0.3316 -0.2233
 1632SOL    HW1 5662   5.235   5.325   5.596  0.1782  1.0392 -3.0330
 1632SOL    HW2 5663   5.132   5.435   5.616  1.5525  0.5031  2.0449
 1633SOL     OW 5664   7.253   7.584   2.051  0.5385  0.0627 -0.3363
 1633SOL    HW1 5665   7.348   7.576   2.048  1.3082 -1.9597 -0.3752
 1633SOL    HW2 5666   7.230   7.626   1.968 -0.6512 -4.2293  0.7882
 1634SOL     OW 5667   6.277   5.586   1.142 -0.0152 -0.1763 -0.3254
 1634SOL    HW1 5668   6.253   5.538   1.221 -1.0753 -0.4267 -0.1477
 1634SOL    HW2 5669   6.213   5.558   1.077  0.6122  2.2349 -1.2193
 1635SOL     OW 5670   1.009   6.863   5.771 -0.0432  0.3501  0.2330
 1635SOL    HW1 5671   1.001   6.780   5.819 -0.1005  1.9398 -2.7182
 1635SOL    HW2 5672   1.068   6.916   5.824 -0.7089  0.8392  0.5624
 1636SOL     OW 5673   4.072   8.286   2.836  0.0288  0.0386  0.0148
 1636SOL    HW1 5674   4.039   8.197   2.825 -0.2786 -0.3878 -2.4318
 1636SOL    HW2 5675   4.012   8.326   2.899 -1.1019 -0.2202 -0.5499
 1637SOL     OW 5676   3.907   5.596   0.698 -0.3943 -0.8202 -0.0052
 1637SOL    HW1 5677   3.893   5.564   0.609  0.1752  0.7518 -1.1477
 1637SOL    HW2 5678   4.001   5.611   0.704 -0.3554  1.4123  0.3399
 1638SOL     OW 5679   1.145   2.722   3.076  0.2240  0.6253  0.2812
 1638SOL    HW1 5680   1.225   2.726   3.025 -0.3652  1.0516  2.6542
 1638SOL    HW2 5681   1.159   2.782   3.149  1.2943 -0.3267 -2.0592
 1639SOL     OW 5682   1.659   7.467   5.368  0.3097  0.2413 -0.0047
 1639SOL    HW1 5683   1.610   7.452   5.449 -2.5029 -0.0345 -0.1868
 1639SOL    HW2 5684   1.618   7.409   5.304  0.9496  0.6708  0.5006
 1640SOL     OW 5685   7.139   3.504   3.002  0.0764  0.1813 -0.2301
 1640SOL    HW1 5686   7.088   3.486   3.081 -2.9805  0.9036 -1.0190
 1640SOL    HW2 5687   7.230   3.494   3.029  3.8424 -2.1165  1.5564
 1641SOL     OW 5688   4.152   5.320   3.466 -0.5336 -0.2438  0.2459
 1641SOL    HW1 5689   4.089   5.368   3.520 -0.8074  0.5923  1.5014
 1641SOL    HW2 5690   4.144   5.229   3.497 -0.3429 -3.3533 -2.0679
 1642SOL     OW 5691   4.481   5.519   3.920  0.7021  0.4628 -0.4377
 1642SOL    HW1 5692   4.575   5.522   3.936 -3.4263  0.1078  1.5524
 1642SOL    HW2 5693   4.469   5.442   3.865  3.3410  1.4603 -2.7164
 1643SOL     OW 5694   8.771   3.409   2.913 -0.0494  0.3211 -0.1437
 1643SOL    HW1 5695   8.832   3.400   2.987 -0.0740  1.0814  0.6810
 1643SOL    HW2 5696   8.702   3.345   2.932 -0.1507 -0.5147 -2.2189
 1644SOL     OW 5697   4.504   7.417   6.256 -0.1713  0.0027  0.2937
 1644SOL    HW1 5698   4.459   7.486   6.206  0.0659  2.6848  1.2240
 1644SOL    HW2 5699   4.594   7.448   6.265  0.4910  0.9395 -1.2868
 1645SOL     OW 5700   4.114   7.807   1.590 -0.0065 -0.4782  0.0776
 1645SOL    HW1 5701   4.205   7.833   1.574  1.5034 -0.4487 -3.1786
 1645SOL    HW2 5702   4.084   7.773   1.507 -2.2292 -0.6783  1.7169
 1646SOL     OW 5703   5.113   4.514   5.915  0.5158  0.1912  0.3024
 1646SOL    HW1 5704   5.182   4.472   5.966  2.1293  0.5184 -1.1775
 1646SOL    HW2 5705   5.136   4.607   5.914 -0.7459 -0.6633 -0.8505
 1647SOL     OW 5706   3.890   7.440   4.412  0.3210  0.4224  0.0951
 1647SOL    HW1 5707   3.884   7.496   4.490 -1.7433 -1.7307  0.2588
 1647SOL    HW2 5708   3.867   7.352   4.443 -0.8157  0.0414  0.8931
 1648SOL     OW 5709   7.403   0.279   3.702 -0.2525 -0.3378  0.1503
 1648SOL    HW1 5710   7.466   0.226   3.653 -0.8122 -1.1510 -1.7595
 1648SOL    HW2 5711   7.334   0.299   3.638 -0.4121  0.6842 -1.4745
 1649SOL     OW 5712   3.950   2.791   1.339  0.0174 -0.3443 -0.0402
 1649SOL    HW1 5713   3.907   2.707   1.324  0.3299 -1.2272 -1.3715
 1649SOL    HW2 5714   4.041   2.777   1.310 -2.9778  0.9914  1.4043
 1650SOL     OW 5715   2.562   3.906   4.263  0.6414 -0.0870  0.0419
 1650SOL    HW1 5716   2.537   3.985   4.215 -0.0305  1.2675  1.9417
 1650SOL    HW2 5717   2.602   3.939   4.343  2.0754  0.6672 -2.4440
 1651SOL     OW 5718   8.177   0.773   0.543 -0.1056  0.0060  0.2223
 1651SOL    HW1 5719   8.231   0.821   0.481  0.7493 -2.7701  0.6252
 1651SOL    HW2 5720   8.123   0.715   0.489  1.2487 -0.6076 -1.1025
 1652SOL     OW 5721   6.048   4.952   1.116 -0.2561 -0.3428  0.3640
 1652SOL    HW1 5722   6.011   4.934   1.202 -1.7310 -0.5878  1.6926
 1652SOL    HW2 5723   5.987   4.910   1.055 -0.0574 -0.2281  0.4529
 1653SOL     OW 5724   4.839   2.841   3.264  0.2291  0.0345 -0.1550
 1653SOL    HW1 5725   4.750   2.830   3.229  3.0324 -1.3071  1.6452
 1653SOL    HW2 5726   4.888   2.883   3.193  2.2364  0.7318  0.6444
 1654SOL     OW 5727   7.644   0.216   4.060 -0.6991  0.8780 -0.3949
 1654SOL    HW1 5728   7.636   0.185   4.150 -1.0092  3.2417 -2.4118
 1654SOL    HW2 5729   7.562   0.189   4.018  1.4821  1.8333  0.6665
 1655SOL     OW 5730   0.173   8.421   3.176  0.3259  0.5629  0.2258
 1655SOL    HW1 5731   0.227   8.360   3.226 -1.3230  1.6462 -1.0653
 1655SOL    HW2 5732   0.109   8.366   3.132 -1.5003  0.1705  1.5233
 1656SOL     OW 5733   4.144   1.047   5.712  0.6591 -0.2327  0.2737
 1656SOL    HW1 5734   4.123   1.131   5.671  0.4359 -0.8004  2.1844
 1656SOL    HW2 5735   4.171   0.990   5.640 -0.9779 -2.3384 -0.6805
 1657SOL     OW 5736   8.678   0.466   5.597 -0.0898 -0.0717  0.4849
 1657SOL    HW1 5737   8.718   0.553   5.599 -0.7813 -0.9149 -0.8277
 1657SOL    HW2 5738   8.597   0.476   5.646  0.2139  0.5092 -3.1064
 1658SOL     OW 5739   7.130   8.388   0.714  0.8714 -0.1018  0.3682
 1658SOL    HW1 5740   7.151   8.294   0.710 -0.3127  0.0559 -0.2623
 1658SOL    HW2 5741   7.183   8.421   0.787  0.9277 -0.7330 -1.4532
 1659SOL     OW 5742   6.727   5.001   5.073 -0.1541  0.3107 -0.4293
 1659SOL    HW1 5743   6.666   4.956   5.014 -0.4165 -1.1545  0.7087
 1659SOL    HW2 5744   6.679   5.078   5.102 -1.6054 -0.7865  2.4387
 1660SOL     OW 5745   5.849   1.545   4.365 -0.2733 -0.2922 -0.2843
 1660SOL    HW1 5746   5.908   1.565   4.293  0.0447 -0.8620  1.1684
 1660SOL    HW2 5747   5.835   1.450   4.359 -0.3819  2.9020 -2.4345
 1661SOL     OW 5748   6.398   4.260   0.907  0.3580  0.1586  0.5296
 1661SOL    HW1 5749   6.419   4.353   0.914 -0.3507  2.1929 -2.2264
 1661SOL    HW2 5750   6.412   4.239   0.815  0.8541  0.1265  1.1163
 1662SOL     OW 5751   3.665   7.319   1.531 -0.1247  0.3726 -0.3333
 1662SOL    HW1 5752   3.645   7.237   1.577 -1.5277  0.0081 -2.3897
 1662SOL    HW2 5753   3.686   7.291   1.441  0.1390  1.0054  0.7890
 1663SOL     OW 5754   8.808   4.750   1.520 -0.3595  0.1828  0.6637
 1663SOL    HW1 5755   8.807   4.655   1.506 -1.4184 -0.5661  3.0474
 1663SOL    HW2 5756   8.734   4.782   1.469  1.5280 -0.9318 -1.9161
 1664SOL     OW 5757   6.408   2.968   0.583 -0.8699  0.3763 -0.5402
 1664SOL    HW1 5758   6.408   3.059   0.614  0.1766  1.6190  2.0781
 1664SOL    HW2 5759   6.380   2.916   0.659  1.0076  2.8509 -0.5943
 1665SOL     OW 5760   1.407   6.314   4.619 -0.2699  0.0895 -0.8071
 1665SOL    HW1 5761   1.435   6.224   4.640 -1.2627  1.0726  2.8460
 1665SOL    HW2 5762   1.316   6.318   4.648  0.3840 -1.5616  3.1408
 1666SOL     OW 5763   0.976   4.014   1.218 -0.1720  0.0458  0.3439
 1666SOL    HW1 5764   0.901   3.957   1.199 -0.6583 -1.3623 -1.1658
 1666SOL    HW2 5765   0.937   4.102   1.227  1.0303 -1.4940 -1.1499
 1667SOL     OW 5766   8.157   2.985   2.513 -0.0180 -0.2121  0.0213
 1667SOL    HW1 5767   8.071   2.960   2.481  1.0646  0.7737  0.1477
 1667SOL    HW2 5768   8.219   2.937   2.458 -3.9210  0.0503  0.7385
 1668SOL     OW 5769   5.092   6.568   3.497 -0.0643 -0.2297 -0.0798
 1668SOL    HW1 5770   5.050   6.540   3.578 -0.9102  0.2360  2.2842
 1668SOL    HW2 5771   5.185   6.575   3.520 -1.0415  2.4447  1.5216
 1669SOL     OW 5772   0.345   1.067   4.293 -0.6402 -0.0781 -0.1646
 1669SOL    HW1 5773   0.423   1.076   4.347 -0.8926 -1.6416 -0.4253
 1669SOL    HW2 5774   0.377   1.036   4.209  0.3840  0.0537  1.4953
 1670SOL     OW 5775   7.552   4.054   1.516 -0.1270 -0.7462  0.6858
 1670SOL    HW1 5776   7.574   3.964   1.489 -1.8765 -0.7582  2.0242
 1670SOL    HW2 5777   7.501   4.043   1.596 -0.5145 -0.2068  2.1785
 1671SOL     OW 5778   5.964   6.197   1.461  0.1647  0.4761 -0.5550
 1671SOL    HW1 5779   5.975   6.106   1.433  1.7031 -1.5469  2.4588
 1671SOL    HW2 5780   6.053   6.230   1.473 -0.6901  3.6299  0.9743
 1672SOL     OW 5781   6.081   7.936   5.169  0.2580  0.3203 -0.0405
 1672SOL    HW1 5782   6.113   7.859   5.217 -1.6723  1.1997 -2.2132
 1672SOL    HW2 5783   6.008   7.903   5.116 -0.3822 -1.5056 -0.8570
 1673SOL     OW 5784   0.779   8.264   5.324 -0.0018 -0.4978 -0.1595
 1673SOL    HW1 5785   0.701   8.298   5.366  0.7937  1.3414 -0.1511
 1673SOL    HW2 5786   0.773   8.293   5.233  0.5680 -2.5943  0.6040
 1674SOL     OW 5787   4.399   1.535   3.503  0.7182  0.5632  0.2438
 1674SOL    HW1 5788   4.422   1.565   3.415  0.6472 -2.2110 -2.0654
 1674SOL    HW2 5789   4.483   1.525   3.548  1.5681 -0.1793 -0.0762
 1675SOL     OW 5790   2.517   3.241   6.055  0.2444 -0.6951  0.0778
 1675SOL    HW1 5791   2.605   3.209   6.038 -1.3344  0.8048  1.8605
 1675SOL    HW2 5792   2.466   3.212   5.979 -1.5694 -3.0912  1.3360
 1676SOL     OW 5793   5.511   4.653   4.908 -0.5052  0.1926  0.5507
 1676SOL    HW1 5794   5.586   4.676   4.852 -1.1052  2.4530  1.4713
 1676SOL    HW2 5795   5.489   4.564   4.881 -0.2867  2.0028 -1.4330
 1677SOL     OW 5796   8.322   7.945   1.963 -0.6522  0.2021  0.6677
[truncated: 2,898,437 more chars]
