# Supplementary material for: Molecular dynamics ensemble refinement of the heterogeneous native state of NCBD using chemical shifts and NOEs
Source: PeerJ. 2018 Jul 4;6:e5125. doi: 10.7717/peerj.5125 (PMC6035720; doi:10.7717/peerj.5125)
Supplement: Data S1 — This file contains input files for running the molecular simulations, and the resulting ensemble of NCBD obtained using NOEs and chemical shifts. [file peerj-06-5125-s005.bz2 › raw_data/CS-NOE/CS-NOE4/plumed3.dat]

PRINT W_STRIDE 100 APPEND 
BIASXMD
UMBRELLA CV 1 KAPPA 0 SLOPE 5.2 AT 0 ANNEALING 304
CAMSHIFT LIST <prot> NRES 59 ENSEMBLE DATA data/ FF all22_gromacs.mdb  FLAT 0.71
ALIGN_ATOMS LIST <prot>
prot->
LOOP 1 944 1
prot<-
ENDMETA
