# Supplementary material for: Molecular dynamics ensemble refinement of the heterogeneous native state of NCBD using chemical shifts and NOEs
Source: PeerJ. 2018 Jul 4;6:e5125. doi: 10.7717/peerj.5125 (PMC6035720; doi:10.7717/peerj.5125)
Supplement: Data S1 — This file contains input files for running the molecular simulations, and the resulting ensemble of NCBD obtained using NOEs and chemical shifts. [file peerj-06-5125-s005.bz2 › raw_data/CS-NOE/CS-NOE4/conf3.gro]

CREB-BINDING PROTEIN in water
26036
    1PRO      N    1   4.099   5.300   4.085 -0.5537 -0.1128 -0.1764
    1PRO     H1    2   4.008   5.339   4.068 -1.7151 -2.0421  1.2033
    1PRO     H2    3   4.087   5.205   4.054 -0.5444  0.1973 -1.1691
    1PRO     CD    4   4.112   5.322   4.233  0.1440 -0.3039 -0.2081
    1PRO    HD1    5   4.146   5.228   4.281 -0.5211 -0.7141 -0.5289
    1PRO    HD2    6   4.020   5.361   4.281  0.9191  0.2878  0.8587
    1PRO     CA    7   4.207   5.372   4.014 -0.5447  0.2341  0.1893
    1PRO     HA    8   4.149   5.459   3.986 -0.7829 -0.1858 -0.6408
    1PRO     CB    9   4.314   5.399   4.120 -0.0256  0.8949 -0.4987
    1PRO    HB1   10   4.374   5.306   4.131  1.0717  1.8363  2.2655
    1PRO    HB2   11   4.380   5.483   4.087  0.2863  1.3816  1.2693
    1PRO     CG   12   4.226   5.425   4.243 -0.1538  0.0464 -0.4054
    1PRO    HG1   13   4.280   5.426   4.340  0.6022  0.3498 -0.8171
    1PRO    HG2   14   4.180   5.525   4.227 -0.2108 -0.1123 -1.3234
    1PRO      C   15   4.252   5.293   3.896 -0.1543  0.0878  0.4332
    1PRO      O   16   4.261   5.171   3.903 -0.0867  0.0882  0.3610
    2ASN      N   17   4.284   5.357   3.783  0.2521 -0.4611  0.2371
    2ASN     HN   18   4.271   5.455   3.772  1.1926 -0.3061  0.3858
    2ASN     CA   19   4.368   5.290   3.688 -0.0291 -0.5954  0.0828
    2ASN     HA   20   4.359   5.184   3.702 -1.8395 -0.6450 -1.1159
    2ASN     CB   21   4.327   5.337   3.547 -0.4327 -0.3241  0.2879
    2ASN    HB1   22   4.367   5.440   3.535 -0.7328 -0.3918 -1.5262
    2ASN    HB2   23   4.377   5.281   3.465 -0.8213  0.4134 -0.4704
    2ASN     CG   24   4.176   5.343   3.532 -0.4906 -0.3497  0.8405
    2ASN    OD1   25   4.112   5.239   3.518 -0.6804 -0.1194 -0.1131
    2ASN    ND2   26   4.125   5.469   3.521 -0.2603 -0.3187  0.0701
    2ASN   HD21   27   4.171   5.554   3.545 -0.5956  0.3249 -1.4707
    2ASN   HD22   28   4.027   5.478   3.508 -0.2153 -2.3106 -2.2315
    2ASN      C   29   4.512   5.321   3.712 -0.1957  0.0271  0.2901
    2ASN      O   30   4.545   5.437   3.739 -0.0103 -0.0398  0.3438
    3ARG      N   31   4.602   5.224   3.691  0.1935  0.4887 -0.1897
    3ARG     HN   32   4.570   5.139   3.649  1.3685 -0.0864  0.0453
    3ARG     CA   33   4.731   5.235   3.752  0.2958 -0.4766 -0.2168
    3ARG     HA   34   4.739   5.317   3.822  1.8221  0.8123 -1.8093
    3ARG     CB   35   4.774   5.103   3.818  0.3844 -0.2048  0.2734
    3ARG    HB1   36   4.870   5.119   3.871 -1.1254 -0.7997  3.5001
    3ARG    HB2   37   4.706   5.085   3.904 -1.4120  0.5869 -0.9219
    3ARG     CG   38   4.769   4.980   3.728  0.1864  0.1533 -0.2085
    3ARG    HG1   39   4.663   4.962   3.699  0.1237 -0.8599  0.5805
    3ARG    HG2   40   4.826   5.006   3.636 -1.6922 -1.8609 -2.0398
    3ARG     CD   41   4.826   4.852   3.788 -0.1803  0.0061 -0.1689
    3ARG    HD1   42   4.937   4.854   3.797 -0.2355  3.3990  0.9268
    3ARG    HD2   43   4.776   4.824   3.883  2.1257  0.5282  1.2985
    3ARG     NE   44   4.799   4.744   3.689 -0.0798 -0.3253  0.1610
    3ARG     HE   45   4.734   4.757   3.614 -1.2066  1.0463  1.3130
    3ARG     CZ   46   4.838   4.614   3.703 -0.3194 -0.3762  0.3847
    3ARG    NH1   47   4.913   4.568   3.808 -0.1525 -0.5255  0.2012
    3ARG   HH11   48   4.966   4.634   3.861  1.4556 -1.8520  0.3187
    3ARG   HH12   49   4.933   4.470   3.815 -1.3139 -0.8726 -0.7781
    3ARG    NH2   50   4.795   4.522   3.612  0.2942 -0.0308 -0.2632
    3ARG   HH21   51   4.737   4.546   3.534  1.3965  0.5611 -0.9354
    3ARG   HH22   52   4.837   4.431   3.612 -2.2296 -1.2974 -1.3807
    3ARG      C   53   4.840   5.278   3.660  0.1629  0.6330  0.1201
    3ARG      O   54   4.831   5.259   3.539 -0.0320  0.4827  0.1569
    4SER      N   55   4.946   5.345   3.707  0.3909 -0.2494  0.8983
    4SER     HN   56   4.936   5.366   3.804 -2.1459 -0.3706  0.7290
    4SER     CA   57   5.064   5.397   3.645 -0.0795  0.1755  0.3471
    4SER     HA   58   5.032   5.439   3.551 -0.2736 -2.1402 -0.6844
    4SER     CB   59   5.142   5.499   3.731  0.1989  0.2470  0.0117
    4SER    HB1   60   5.079   5.574   3.783  0.9419  0.3211  0.8049
    4SER    HB2   61   5.207   5.462   3.812  1.0010 -0.7170 -1.0315
    4SER     OG   62   5.221   5.572   3.639  0.2410  0.0438 -0.1150
    4SER    HG1   63   5.244   5.657   3.678 -1.4180 -0.1357  1.3683
    4SER      C   64   5.161   5.289   3.612  0.2205  0.5821 -0.1135
    4SER      O   65   5.224   5.231   3.700 -0.2974  0.3113  0.0833
    5ILE      N   66   5.172   5.256   3.482 -0.5053 -0.1094 -0.0053
    5ILE     HN   67   5.132   5.312   3.410  1.2209  0.6484 -0.4119
    5ILE     CA   68   5.251   5.154   3.421 -0.2872  0.4836 -0.7305
    5ILE     HA   69   5.250   5.174   3.315  1.8363  1.2834 -0.6448
    5ILE     CB   70   5.397   5.139   3.449 -0.4445  0.1223 -0.0809
    5ILE     HB   71   5.407   5.092   3.549 -1.5170  1.3084  0.5977
    5ILE    CG2   72   5.471   5.055   3.343  0.0768  0.2012  0.2169
    5ILE   HG21   73   5.417   5.066   3.247 -2.0933  2.4191  1.5646
    5ILE   HG22   74   5.578   5.068   3.317  0.3825 -2.1702  0.0440
    5ILE   HG23   75   5.473   4.947   3.369  0.0473 -0.2038 -1.3691
    5ILE    CG1   76   5.479   5.269   3.462 -0.0160 -0.1795  0.2808
    5ILE   HG11   77   5.472   5.331   3.370  0.0107  1.0263  1.0730
    5ILE   HG12   78   5.426   5.324   3.542 -0.1831 -2.1178  1.5628
    5ILE     CD   79   5.626   5.253   3.498  0.1196 -0.3186 -0.3136
    5ILE    HD1   80   5.673   5.353   3.508 -0.2771 -0.1926  0.3176
    5ILE    HD2   81   5.642   5.220   3.603  3.1900  2.3061  0.2033
    5ILE    HD3   82   5.690   5.185   3.437 -0.2589  1.1668 -2.4432
    5ILE      C   83   5.190   5.018   3.428  0.0962  0.3408 -0.1147
    5ILE      O   84   5.205   4.948   3.528  0.6305  0.2575 -0.2495
    6SER      N   85   5.118   4.967   3.326  0.0826  0.1684 -0.0204
    6SER     HN   86   5.108   5.026   3.246 -1.3873  2.5760  1.8157
    6SER     CA   87   5.066   4.834   3.324 -0.5264  0.4079 -0.5016
    6SER     HA   88   5.067   4.804   3.428  1.5191 -0.2857 -0.6695
    6SER     CB   89   4.923   4.817   3.271 -0.5753 -0.0123 -0.2365
    6SER    HB1   90   4.859   4.894   3.319 -0.4029  0.0855 -0.1616
    6SER    HB2   91   4.924   4.832   3.161 -1.0110  1.1826 -0.0862
    6SER     OG   92   4.866   4.692   3.307 -0.3500 -0.0223  0.0929
    6SER    HG1   93   4.782   4.693   3.259 -1.8062 -2.7111  2.2865
    6SER      C   94   5.159   4.749   3.244  0.1739  0.2859  0.4257
    6SER      O   95   5.184   4.784   3.129  0.2137  0.1545  0.3935
    7PRO      N   96   5.206   4.641   3.300 -0.1747  0.0184  0.2088
    7PRO     CD   97   5.186   4.600   3.438 -0.4294  0.3454  0.2706
    7PRO    HD1   98   5.080   4.614   3.468 -0.4722  1.2406 -0.2746
    7PRO    HD2   99   5.254   4.654   3.508  0.7528 -0.4327 -0.2473
    7PRO     CA  100   5.304   4.562   3.232 -0.3688  0.1610 -0.2436
    7PRO     HA  101   5.387   4.623   3.200  0.2713 -0.2551  0.5688
    7PRO     CB  102   5.346   4.456   3.334  0.3100  1.0963  0.4706
    7PRO    HB1  103   5.344   4.358   3.281 -0.5217  0.9607  0.7429
    7PRO    HB2  104   5.449   4.477   3.369 -0.2474  4.0995  0.5793
    7PRO     CG  105   5.229   4.453   3.433 -0.4246  0.3671 -0.3987
    7PRO    HG1  106   5.150   4.401   3.374 -0.7416  0.2518  0.1189
    7PRO    HG2  107   5.254   4.399   3.527  1.3492 -0.5837 -1.3751
    7PRO      C  108   5.249   4.501   3.108  0.0546 -0.5445 -0.0936
    7PRO      O  109   5.329   4.470   3.019  0.4000 -0.0966  0.0577
    8SER      N  110   5.116   4.486   3.091 -0.0267  0.2221 -0.1737
    8SER     HN  111   5.059   4.513   3.168  2.6325  1.3424  1.5381
    8SER     CA  112   5.054   4.433   2.974  0.2276  0.2419 -0.3194
    8SER     HA  113   5.112   4.348   2.942  0.5563  1.8123 -4.5292
    8SER     CB  114   4.908   4.393   3.002  0.4444 -0.2090  0.1878
    8SER    HB1  115   4.842   4.482   3.013  0.7248  0.0835 -0.4650
    8SER    HB2  116   4.875   4.334   2.914  2.0384 -1.4804  0.4007
    8SER     OG  117   4.891   4.309   3.115 -0.1543  0.1723  0.3918
    8SER    HG1  118   4.812   4.257   3.102 -1.2930  1.9001  0.0621
    8SER      C  119   5.045   4.529   2.860  0.7534 -0.0151 -0.5781
    8SER      O  120   5.084   4.494   2.749  0.4879 -0.0614 -0.6575
    9ALA      N  121   5.027   4.658   2.893 -0.0221 -0.3346  0.2932
    9ALA     HN  122   5.031   4.691   2.987  0.9088 -2.6234  1.1416
    9ALA     CA  123   5.031   4.758   2.792  0.1624 -0.0563  0.5749
    9ALA     HA  124   4.974   4.720   2.708  1.3368  0.6063 -0.5714
    9ALA     CB  125   4.941   4.877   2.828  0.2461 -0.0482  0.7574
    9ALA    HB1  126   4.966   4.922   2.927 -2.2173 -1.6483  2.2168
    9ALA    HB2  127   4.936   4.947   2.742 -1.1342 -1.3386 -0.2670
    9ALA    HB3  128   4.835   4.846   2.843  0.3165 -1.2412 -0.9004
    9ALA      C  129   5.166   4.804   2.745 -0.1771  0.4786  0.1012
    9ALA      O  130   5.186   4.849   2.633 -0.1769 -0.2587 -0.2029
   10LEU      N  131   5.263   4.803   2.838  0.2464 -0.6445 -0.3393
   10LEU     HN  132   5.247   4.789   2.935  4.5654  0.9441  0.8135
   10LEU     CA  133   5.391   4.859   2.808 -0.1798  0.2804 -0.4659
   10LEU     HA  134   5.384   4.945   2.743  1.0536  1.0011  0.3117
   10LEU     CB  135   5.455   4.927   2.930  0.0380  0.4512 -0.6737
   10LEU    HB1  136   5.390   5.006   2.975  2.0081  2.7420 -1.6258
   10LEU    HB2  137   5.465   4.844   3.003 -0.0309  1.9486  1.1075
   10LEU     CG  138   5.601   4.973   2.913  0.3620 -0.3391 -0.0748
   10LEU     HG  139   5.648   4.899   2.845  0.1780  0.5572 -1.2043
   10LEU    CD1  140   5.598   5.108   2.839  0.0174 -0.6811 -0.6898
   10LEU   HD11  141   5.566   5.086   2.735 -4.0209  0.1651  0.2051
   10LEU   HD12  142   5.529   5.174   2.896 -0.3281 -0.8030 -0.9617
   10LEU   HD13  143   5.695   5.162   2.846 -0.0918 -0.6844  2.0170
   10LEU    CD2  144   5.674   4.986   3.048  0.6104 -0.3156 -0.2132
   10LEU   HD21  145   5.619   5.058   3.112 -1.2544 -0.1981 -1.8507
   10LEU   HD22  146   5.686   4.886   3.094 -1.4258 -0.6516 -0.3625
   10LEU   HD23  147   5.772   5.033   3.022  0.9477 -0.3280  0.9700
   10LEU      C  148   5.480   4.766   2.732 -0.2253  0.1568 -0.3669
   10LEU      O  149   5.552   4.799   2.638  0.0619 -0.1418 -0.2560
   11GLN      N  150   5.468   4.637   2.768 -0.1418  0.3225  0.2787
   11GLN     HN  151   5.398   4.606   2.832  0.1261 -1.0774 -0.0742
   11GLN     CA  152   5.518   4.532   2.685  0.2455  0.6061  0.1526
   11GLN     HA  153   5.626   4.528   2.686  0.2309 -1.7062  1.1734
   11GLN     CB  154   5.466   4.402   2.750  0.1424  0.4169 -0.3064
   11GLN    HB1  155   5.510   4.388   2.851  0.2076  2.7418  0.0398
   11GLN    HB2  156   5.357   4.417   2.765  0.2560 -0.3561  1.4252
   11GLN     CG  157   5.488   4.273   2.671  0.5983  0.3627 -0.0976
   11GLN    HG1  158   5.429   4.264   2.577 -1.0834 -2.5130  1.0850
   11GLN    HG2  159   5.593   4.273   2.635  1.0016 -1.8720  0.8986
   11GLN     CD  160   5.457   4.143   2.744 -0.2692  0.3552 -0.4587
   11GLN    OE1  161   5.544   4.055   2.747 -0.2640  0.3321 -1.0942
   11GLN    NE2  162   5.335   4.129   2.802 -0.4677  0.2939 -0.8868
   11GLN   HE21  163   5.259   4.190   2.783 -0.7877 -0.1456 -1.0366
   11GLN   HE22  164   5.317   4.041   2.847 -2.3903 -0.0829 -2.3037
   11GLN      C  165   5.481   4.539   2.541  0.0462 -0.1024  0.1661
   11GLN      O  166   5.569   4.531   2.455  0.1301 -0.6018  0.2904
   12ASP      N  167   5.353   4.561   2.507  0.1914 -0.3308 -0.5504
   12ASP     HN  168   5.277   4.560   2.571  0.5148 -1.4694 -0.1589
   12ASP     CA  169   5.312   4.588   2.373 -0.1771 -0.0780 -0.3897
   12ASP     HA  170   5.342   4.502   2.314 -2.7061  0.9294 -3.4496
   12ASP     CB  171   5.159   4.601   2.365 -0.1972  0.2354  0.4448
   12ASP    HB1  172   5.127   4.683   2.432 -2.3400  0.2557 -0.5110
   12ASP    HB2  173   5.118   4.630   2.266  1.0852 -1.9580 -0.8176
   12ASP     CG  174   5.091   4.469   2.398  0.2893 -0.0035  0.5027
   12ASP    OD1  175   4.968   4.483   2.423  0.1043  0.4790 -0.6115
   12ASP    OD2  176   5.151   4.359   2.387  0.2151 -0.0014  0.0448
   12ASP      C  177   5.372   4.709   2.309 -0.2623  0.0648 -0.1986
   12ASP      O  178   5.389   4.705   2.187 -0.2720 -0.0821 -0.1956
   13LEU      N  179   5.425   4.814   2.374  0.0250 -0.4290  0.3725
   13LEU     HN  180   5.419   4.821   2.473  2.3831  1.2633  0.4579
   13LEU     CA  181   5.500   4.916   2.309 -0.4273 -0.3604 -0.0470
   13LEU     HA  182   5.452   4.946   2.216 -0.9698 -0.3404  0.2372
   13LEU     CB  183   5.504   5.036   2.405  0.2958 -0.1702 -0.3063
   13LEU    HB1  184   5.398   5.059   2.429  0.8341  4.3248 -1.1667
   13LEU    HB2  185   5.555   5.001   2.497  1.1267  0.6478 -0.4369
   13LEU     CG  186   5.560   5.164   2.341  0.0215  0.1065 -0.0012
   13LEU     HG  187   5.650   5.142   2.278 -0.7950 -0.5127 -0.9874
   13LEU    CD1  188   5.469   5.217   2.229  0.1318 -0.2014 -0.2371
   13LEU   HD11  189   5.524   5.295   2.173 -1.4889  2.1939  1.3521
   13LEU   HD12  190   5.442   5.132   2.162 -0.3236 -0.8924  0.7934
   13LEU   HD13  191   5.379   5.266   2.271  0.5655 -1.7768  2.7685
   13LEU    CD2  192   5.604   5.265   2.448 -0.1172 -0.0011  0.1563
   13LEU   HD21  193   5.700   5.232   2.493 -0.5505 -1.5642  0.0117
   13LEU   HD22  194   5.614   5.368   2.409  0.1911  0.3760  1.1894
   13LEU   HD23  195   5.529   5.276   2.529 -0.4157  0.4817 -0.1826
   13LEU      C  196   5.638   4.872   2.273 -0.0208  0.6764  0.1979
   13LEU      O  197   5.685   4.910   2.166  0.7453 -0.0633  0.2585
   14LEU      N  198   5.698   4.777   2.347 -0.0283  0.4338 -0.1074
   14LEU     HN  199   5.669   4.752   2.439  0.0847 -1.2796 -0.5006
   14LEU     CA  200   5.820   4.713   2.308 -0.1850 -0.1385  0.3220
   14LEU     HA  201   5.888   4.790   2.274 -0.8177  0.8059  1.1371
   14LEU     CB  202   5.884   4.635   2.423  0.2263 -0.1278  0.1024
   14LEU    HB1  203   5.824   4.542   2.433 -2.3076  1.4727  0.6432
   14LEU    HB2  204   5.989   4.622   2.389 -0.4524 -0.3975 -1.9878
   14LEU     CG  205   5.876   4.695   2.565  0.4077 -0.3989  0.2287
   14LEU     HG  206   5.771   4.723   2.586  0.4274  0.9376 -1.2404
   14LEU    CD1  207   5.933   4.594   2.666  0.3686 -0.5022  0.1473
   14LEU   HD11  208   6.041   4.577   2.650  0.8621  1.6108  1.0004
   14LEU   HD12  209   5.916   4.634   2.768  2.1502 -3.3917  1.6835
   14LEU   HD13  210   5.879   4.497   2.654  0.4053 -0.4996 -0.0385
   14LEU    CD2  211   5.958   4.825   2.584  0.1816 -0.2307  0.0586
   14LEU   HD21  212   5.948   4.866   2.686  1.1594 -2.8996  1.3375
   14LEU   HD22  213   6.065   4.806   2.561 -0.5098 -2.1850 -2.0772
   14LEU   HD23  214   5.914   4.898   2.513 -0.4168  0.3930  1.0452
   14LEU      C  215   5.797   4.620   2.193  0.1748 -0.1783  0.2811
   14LEU      O  216   5.868   4.625   2.093 -0.1835  0.2907  0.0447
   15ARG      N  217   5.685   4.545   2.195 -0.1777  0.3299 -0.2337
   15ARG     HN  218   5.625   4.550   2.274 -2.7235  0.3256 -2.0530
   15ARG     CA  219   5.660   4.453   2.088  0.0115  0.1472 -0.1213
   15ARG     HA  220   5.751   4.395   2.083 -0.6729 -1.0994  1.3088
   15ARG     CB  221   5.532   4.371   2.109  0.0431  0.0764 -0.2049
   15ARG    HB1  222   5.447   4.439   2.129 -0.6201 -1.0987  1.1291
   15ARG    HB2  223   5.507   4.306   2.023 -1.1692  0.4904 -0.1815
   15ARG     CG  224   5.545   4.268   2.221  0.4876 -0.1156 -0.4271
   15ARG    HG1  225   5.649   4.231   2.220  0.6166  0.2277 -0.1833
   15ARG    HG2  226   5.512   4.326   2.310  3.9424  3.2646 -1.1080
   15ARG     CD  227   5.458   4.148   2.184 -0.0318  0.1689 -0.1548
   15ARG    HD1  228   5.472   4.115   2.079  3.9210  1.0093 -0.0356
   15ARG    HD2  229   5.495   4.069   2.253 -0.0841  1.4244  1.3635
   15ARG     NE  230   5.317   4.185   2.216 -0.0897 -0.2812  0.1240
   15ARG     HE  231   5.292   4.261   2.275  1.4118  0.7444 -0.4925
   15ARG     CZ  232   5.208   4.131   2.155 -0.0842 -0.3715  0.1931
   15ARG    NH1  233   5.212   4.025   2.069  0.2523 -0.0508 -0.1869
   15ARG   HH11  234   5.297   3.983   2.037 -1.0089 -0.9851 -2.5485
   15ARG   HH12  235   5.121   4.009   2.030 -0.1022  0.9788  0.1696
   15ARG    NH2  236   5.090   4.189   2.191 -0.3430 -0.6625 -0.1768
   15ARG   HH21  237   5.097   4.270   2.249  1.8946 -1.9719  1.5480
   15ARG   HH22  238   5.005   4.156   2.149  0.3935 -0.5302 -1.8332
   15ARG      C  239   5.633   4.526   1.961  0.1665  0.1396 -0.1587
   15ARG      O  240   5.668   4.489   1.849 -0.5249 -0.1763 -0.2787
   16THR      N  241   5.559   4.638   1.968  0.5155  0.3702 -0.1205
   16THR     HN  242   5.516   4.661   2.055 -2.1935 -1.6681 -0.7705
   16THR     CA  243   5.526   4.705   1.847  0.2974 -0.3196 -0.4501
   16THR     HA  244   5.489   4.642   1.767 -0.7423  2.1358 -2.0523
   16THR     CB  245   5.423   4.812   1.868  0.0968 -0.6018  0.0055
   16THR     HB  246   5.463   4.887   1.939  0.9471 -0.1580 -0.9151
   16THR    OG1  247   5.307   4.745   1.915 -0.2292  0.1678  0.3215
   16THR    HG1  248   5.331   4.720   2.005 -1.4512 -1.1454  0.3145
   16THR    CG2  249   5.387   4.890   1.740  0.0848 -0.6740 -0.0355
   16THR   HG21  250   5.347   4.822   1.662  0.0697 -0.4235 -0.2492
   16THR   HG22  251   5.307   4.959   1.774 -0.0885 -0.8629 -0.0588
   16THR   HG23  252   5.474   4.949   1.703  0.9656 -1.9497 -0.0681
   16THR      C  253   5.647   4.774   1.793 -0.1518  0.6434 -0.2445
   16THR      O  254   5.677   4.780   1.674  0.5538 -0.1537 -0.1183
   17LEU      N  255   5.736   4.820   1.882  0.3105 -0.2505 -0.2317
   17LEU     HN  256   5.718   4.803   1.979 -0.0122  0.7110 -0.1075
   17LEU     CA  257   5.853   4.896   1.848  0.0714  0.2406  0.0276
   17LEU     HA  258   5.814   4.965   1.775  0.6171 -0.2570 -0.7540
   17LEU     CB  259   5.913   4.981   1.961  0.0988 -0.0260  0.2132
   17LEU    HB1  260   5.912   4.922   2.056  0.9678  0.1752  0.3616
   17LEU    HB2  261   6.019   5.010   1.941 -0.1570  0.5914 -0.2756
   17LEU     CG  262   5.840   5.112   1.994  0.2804  0.1464 -0.0688
   17LEU     HG  263   5.731   5.089   1.999  0.3210 -0.1318 -0.4082
   17LEU    CD1  264   5.881   5.171   2.130 -0.1909 -0.6235  0.4184
   17LEU   HD11  265   5.891   5.100   2.214 -3.1672  2.4180  3.6879
   17LEU   HD12  266   5.981   5.220   2.126 -0.1024 -0.6438  1.9355
   17LEU   HD13  267   5.803   5.242   2.165 -1.2878 -2.5636  2.1029
   17LEU    CD2  268   5.856   5.211   1.877  0.3200 -0.1210 -0.2918
   17LEU   HD21  269   5.965   5.226   1.867  0.1510  2.7221  1.1087
   17LEU   HD22  270   5.806   5.189   1.780  1.8999  2.9797 -1.9482
   17LEU   HD23  271   5.797   5.299   1.912 -1.6629 -2.5463  3.1246
   17LEU      C  272   5.961   4.813   1.787 -0.2778  0.1993 -0.5392
   17LEU      O  273   6.053   4.869   1.729 -0.3120  0.3906 -0.4095
   18LYS      N  274   5.961   4.680   1.806  0.0464  0.1960 -0.5682
   18LYS     HN  275   5.897   4.644   1.873  1.5997  0.3404  1.0747
   18LYS     CA  276   6.054   4.595   1.737  0.0575 -0.0700 -0.2266
   18LYS     HA  277   6.144   4.653   1.724 -1.3814  1.9042 -2.1444
   18LYS     CB  278   6.085   4.465   1.812 -0.0481  0.2188  0.3210
   18LYS    HB1  279   5.992   4.404   1.821 -0.9460  1.5060  0.0189
   18LYS    HB2  280   6.158   4.410   1.748 -0.1995 -0.2308  0.5275
   18LYS     CG  281   6.156   4.487   1.946  0.1089 -0.3750  0.3391
   18LYS    HG1  282   6.238   4.560   1.925 -0.7863  1.0920  1.6802
   18LYS    HG2  283   6.081   4.525   2.018 -0.9807  0.6987 -1.2875
   18LYS     CD  284   6.210   4.351   1.992 -0.2973 -0.7794 -0.3593
   18LYS    HD1  285   6.125   4.280   2.005  0.3770 -1.3320  1.2426
   18LYS    HD2  286   6.272   4.307   1.912 -2.8009 -2.2655 -1.5934
   18LYS     CE  287   6.304   4.370   2.111 -0.5878  0.0871 -0.2556
   18LYS    HE1  288   6.359   4.275   2.132 -0.3562  0.6045  1.7117
   18LYS    HE2  289   6.380   4.450   2.096 -1.2231  0.6876 -0.3071
   18LYS     NZ  290   6.232   4.395   2.238  0.3311 -0.4326  0.3868
   18LYS    HZ1  291   6.236   4.495   2.268  0.0049  0.2650 -1.6708
   18LYS    HZ2  292   6.134   4.360   2.241  0.5900 -1.3426 -0.9406
   18LYS    HZ3  293   6.285   4.351   2.315 -0.1254  0.9739  1.5511
   18LYS      C  294   6.004   4.566   1.600 -0.3942  1.0449 -0.3132
   18LYS      O  295   6.084   4.526   1.515 -0.4738 -0.3621  0.2380
   19SER      N  296   5.873   4.568   1.567 -0.6174 -0.2378  0.4244
   19SER     HN  297   5.817   4.626   1.625 -1.5823  0.1248 -0.8363
   19SER     CA  298   5.823   4.504   1.449 -0.1113  0.0699  0.0382
   19SER     HA  299   5.870   4.408   1.439  0.3544  0.4254 -1.4978
   19SER     CB  300   5.672   4.477   1.454 -0.0848 -0.2133 -0.5533
   19SER    HB1  301   5.645   4.441   1.556 -0.1781  0.8461 -0.1877
   19SER    HB2  302   5.621   4.575   1.440 -0.6069 -0.6375 -1.7828
   19SER     OG  303   5.625   4.390   1.352 -0.2547 -0.9463  0.1332
   19SER    HG1  304   5.530   4.388   1.369  0.2190  0.3039  3.9359
   19SER      C  305   5.848   4.574   1.320  0.2487 -0.1100  0.0090
   19SER      O  306   5.791   4.682   1.309 -0.4774 -0.5221 -0.3532
   20PRO      N  307   5.905   4.517   1.218 -0.2205 -0.0958 -0.2684
   20PRO     CD  308   5.978   4.391   1.226 -0.0031  0.0353 -0.1705
   20PRO    HD1  309   5.913   4.302   1.242  0.6156 -0.0317  2.2442
   20PRO    HD2  310   6.046   4.407   1.312 -0.9031  1.0093  0.3757
   20PRO     CA  311   5.912   4.583   1.091  0.5118  0.0486 -0.1617
   20PRO     HA  312   5.900   4.690   1.098  0.4514  0.0144  0.2807
   20PRO     CB  313   6.048   4.532   1.046  0.5184  0.1289 -0.2328
   20PRO    HB1  314   6.072   4.554   0.940  1.7042 -0.2320 -0.0573
   20PRO    HB2  315   6.123   4.584   1.110 -1.0674  1.2012  0.8432
   20PRO     CG  316   6.053   4.386   1.092  0.2240  0.1747 -0.0479
   20PRO    HG1  317   5.996   4.317   1.025 -0.3996  1.5591 -0.9810
   20PRO    HG2  318   6.160   4.355   1.094  0.7032  1.6504 -0.9902
   20PRO      C  319   5.813   4.537   0.990 -0.1690  0.8688  0.1190
   20PRO      O  320   5.819   4.580   0.874 -0.0022 -0.1022 -0.2399
   21SER      N  321   5.725   4.443   1.028 -0.0970  0.5510 -0.4807
   21SER     HN  322   5.742   4.404   1.119 -0.9945 -0.3654 -0.6860
   21SER     CA  323   5.621   4.376   0.957 -0.4372  0.0670  0.4481
   21SER     HA  324   5.667   4.351   0.862  0.7816  1.4400  0.6465
   21SER     CB  325   5.572   4.241   1.011 -0.8107 -0.2898 -0.7430
   21SER    HB1  326   5.527   4.247   1.112 -0.5209 -1.2033 -0.5454
   21SER    HB2  327   5.501   4.188   0.944  0.2460 -0.8576 -1.4479
   21SER     OG  328   5.688   4.160   1.019 -0.2718  0.4903 -0.5477
   21SER    HG1  329   5.661   4.070   1.038 -0.0860  0.4554 -0.4512
   21SER      C  330   5.493   4.450   0.935 -0.2560  0.1264 -0.4469
   21SER      O  331   5.419   4.422   0.840 -0.3506 -0.5800 -0.1732
   22SER      N  332   5.477   4.550   1.024 -0.1719 -0.0231 -0.2630
   22SER     HN  333   5.542   4.547   1.099  0.6490 -2.7086 -0.9329
   22SER     CA  334   5.386   4.659   1.021  0.0431  0.1575 -0.2422
   22SER     HA  335   5.296   4.628   0.970 -1.4104  2.0085  1.0040
   22SER     CB  336   5.339   4.680   1.167  0.5808  0.1754 -0.0690
   22SER    HB1  337   5.299   4.581   1.200  0.8329  0.6685  1.8028
   22SER    HB2  338   5.410   4.711   1.245 -0.7694  0.6714  0.9921
   22SER     OG  339   5.234   4.775   1.160  0.4745  0.0405 -0.3673
   22SER    HG1  340   5.207   4.784   1.252  1.0609 -0.7675 -0.1075
   22SER      C  341   5.429   4.789   0.962  0.0266  0.1929 -0.1781
   22SER      O  342   5.520   4.854   1.012 -0.1293  0.5921 -0.4153
   23PRO      N  343   5.362   4.847   0.867 -0.0520  0.2767 -0.0722
   23PRO     CD  344   5.276   4.785   0.767  0.0465  0.4450 -0.2621
   23PRO    HD1  345   5.192   4.734   0.818  0.1197 -0.6133 -1.1766
   23PRO    HD2  346   5.337   4.707   0.717 -0.6367 -0.4820  0.3284
   23PRO     CA  347   5.395   4.982   0.831  0.2996  0.0447 -0.6368
   23PRO     HA  348   5.499   5.004   0.847  0.0948  1.4823 -1.1588
   23PRO     CB  349   5.356   4.995   0.684  0.1731  0.6845 -0.5483
   23PRO    HB1  350   5.331   5.095   0.641 -0.7369  0.2542 -1.0573
   23PRO    HB2  351   5.439   4.950   0.626 -0.8202 -0.9517 -0.7848
   23PRO     CG  352   5.242   4.893   0.664 -0.0905  0.8277  0.1781
   23PRO    HG1  353   5.140   4.916   0.701  0.1736  0.2956  1.2668
   23PRO    HG2  354   5.218   4.853   0.563 -0.2094  0.8317  0.2053
   23PRO      C  355   5.321   5.080   0.915  0.4745 -0.3614  0.0032
   23PRO      O  356   5.344   5.201   0.902 -0.1510 -0.2462 -0.0868
   24GLN      N  357   5.228   5.031   0.999  0.1351 -0.2307 -0.2910
   24GLN     HN  358   5.226   4.934   1.023  2.8671 -0.1325  0.7600
   24GLN     CA  359   5.143   5.117   1.075  0.3685 -0.0679 -0.2107
   24GLN     HA  360   5.122   5.212   1.027  0.4287 -0.2149 -0.5303
   24GLN     CB  361   5.010   5.046   1.106  0.1195  0.3201 -0.3851
   24GLN    HB1  362   5.032   4.947   1.151 -2.1517  0.1223  0.4051
   24GLN    HB2  363   4.949   5.109   1.174 -0.6509 -0.4542 -0.3405
   24GLN     CG  364   4.931   5.030   0.976  0.1543 -0.2727 -0.3348
   24GLN    HG1  365   4.919   5.133   0.938 -0.7740 -1.0261 -2.2160
   24GLN    HG2  366   4.980   4.973   0.894  2.3772 -1.5681  1.7833
   24GLN     CD  367   4.787   4.983   0.997 -0.0383  0.4570 -0.0144
   24GLN    OE1  368   4.725   4.992   1.103  0.1791 -0.5727  0.2099
   24GLN    NE2  369   4.729   4.934   0.885  0.2902 -0.2950  0.1372
   24GLN   HE21  370   4.779   4.935   0.798 -0.7956 -1.0997 -0.5193
   24GLN   HE22  371   4.634   4.903   0.889  0.3205 -0.7656 -1.8828
   24GLN      C  372   5.209   5.169   1.197 -0.0339  0.6471 -0.2945
   24GLN      O  373   5.148   5.244   1.274  0.2485  0.6307 -0.0530
   25GLN      N  374   5.334   5.127   1.223 -0.2711  0.1344  0.0457
   25GLN     HN  375   5.384   5.087   1.147  2.3705  0.7635  1.3265
   25GLN     CA  376   5.407   5.124   1.346  0.3342  0.1706 -0.3095
   25GLN     HA  377   5.360   5.050   1.409  2.7236 -1.2681 -0.1033
   25GLN     CB  378   5.551   5.071   1.333  0.3204  0.0239  0.1275
   25GLN    HB1  379   5.533   4.971   1.286  0.5099 -0.0445  0.2007
   25GLN    HB2  380   5.595   5.136   1.255 -2.5358  2.1638  0.1365
   25GLN     CG  381   5.651   5.066   1.448  0.0972  0.0709  0.3228
   25GLN    HG1  382   5.661   5.167   1.494 -0.6724  0.1014  0.4422
   25GLN    HG2  383   5.612   5.002   1.530 -1.2058  0.6214  0.1599
   25GLN     CD  384   5.789   5.027   1.400  0.2304  0.5099  0.3393
   25GLN    OE1  385   5.832   5.055   1.288 -0.6037 -0.0082 -0.1227
   25GLN    NE2  386   5.856   4.943   1.483  0.2898  0.1718 -0.0468
   25GLN   HE21  387   5.811   4.888   1.554  0.5097  0.1030  0.0428
   25GLN   HE22  388   5.947   4.920   1.446  0.7583  1.3412  0.3375
   25GLN      C  389   5.405   5.253   1.421  0.2825  0.0558 -0.1144
   25GLN      O  390   5.352   5.259   1.532  0.6975 -0.3926  0.1101
   26GLN      N  391   5.445   5.365   1.359 -0.5947  0.3297 -0.2030
   26GLN     HN  392   5.469   5.348   1.264  2.2676  0.3389  0.4238
   26GLN     CA  393   5.441   5.502   1.401  0.0828  0.2147  0.2522
   26GLN     HA  394   5.511   5.513   1.483  1.3002 -1.2204 -0.5420
   26GLN     CB  395   5.494   5.579   1.279 -0.8228  0.3241 -0.0756
   26GLN    HB1  396   5.595   5.538   1.256 -0.7385  1.9977 -3.2177
   26GLN    HB2  397   5.429   5.553   1.193 -3.3562  1.1453  1.4844
   26GLN     CG  398   5.510   5.731   1.283 -0.4362  0.2973 -0.4678
   26GLN    HG1  399   5.419   5.793   1.274  0.0886  0.8883 -1.8179
   26GLN    HG2  400   5.553   5.754   1.383 -0.6438 -3.0360  0.5139
   26GLN     CD  401   5.601   5.793   1.179  0.3658  0.1770  0.1472
   26GLN    OE1  402   5.592   5.763   1.060 -0.0113 -0.2022  0.2702
   26GLN    NE2  403   5.688   5.889   1.221  0.1482  0.3135  0.2898
   26GLN   HE21  404   5.713   5.894   1.318  0.7236  0.4191  0.1348
   26GLN   HE22  405   5.733   5.941   1.149 -1.4565  1.5207  0.1101
   26GLN      C  406   5.310   5.549   1.453  0.0702  0.8647 -0.3557
   26GLN      O  407   5.293   5.605   1.561 -0.3917 -0.1386  0.0996
   27GLN      N  408   5.200   5.506   1.388  0.0688  0.3167  0.0002
   27GLN     HN  409   5.213   5.441   1.313 -0.9588 -0.6618  0.6376
   27GLN     CA  410   5.062   5.528   1.416 -0.0724 -0.0601 -0.3914
   27GLN     HA  411   5.055   5.634   1.437  1.7241 -0.0516  0.3543
   27GLN     CB  412   4.975   5.505   1.291 -0.5833  0.0597 -0.0622
   27GLN    HB1  413   4.990   5.404   1.247 -2.7860  0.4200 -1.8485
   27GLN    HB2  414   4.869   5.506   1.322 -0.7078 -1.8610 -0.3337
   27GLN     CG  415   5.000   5.604   1.177  0.7150 -0.2953 -0.1001
   27GLN    HG1  416   5.109   5.615   1.159  0.8944 -0.1880  0.9626
   27GLN    HG2  417   4.959   5.564   1.082  0.2650  0.1601 -0.1064
   27GLN     CD  418   4.931   5.739   1.196 -0.0719 -0.7163  0.0328
   27GLN    OE1  419   5.000   5.840   1.192 -0.1401 -0.6715  0.0015
   27GLN    NE2  420   4.797   5.735   1.221 -0.0966 -0.0972  0.0003
   27GLN   HE21  421   4.755   5.646   1.237  1.3719 -1.1740 -1.7888
   27GLN   HE22  422   4.751   5.823   1.231  2.8934  1.4297  2.1202
   27GLN      C  423   5.015   5.450   1.534 -0.5743  0.0792 -0.4952
   27GLN      O  424   4.942   5.501   1.619 -0.4434  0.1676 -0.4359
   28GLN      N  425   5.054   5.322   1.545  0.2949  0.4222  0.5452
   28GLN     HN  426   5.113   5.298   1.469  1.1407  0.3853  1.1937
   28GLN     CA  427   5.019   5.230   1.649 -0.6913  0.4594  0.2488
   28GLN     HA  428   4.913   5.244   1.669 -0.0727  1.6223  3.2488
   28GLN     CB  429   5.053   5.081   1.631 -0.1820  0.6425 -0.3382
   28GLN    HB1  430   5.163   5.066   1.634 -0.2462  0.1632  2.3396
   28GLN    HB2  431   5.018   5.020   1.717  1.9374 -2.2309 -1.3695
   28GLN     CG  432   5.014   5.010   1.501  0.6571  0.1238 -0.3108
   28GLN    HG1  433   4.904   5.021   1.489  0.2172 -0.3037  2.5066
   28GLN    HG2  434   5.069   5.067   1.423 -0.4252  2.9278  0.8476
   28GLN     CD  435   5.068   4.868   1.505 -0.0655 -0.1525 -0.2480
   28GLN    OE1  436   5.168   4.827   1.446  0.4867  0.0908  0.4973
   28GLN    NE2  437   4.990   4.788   1.583 -0.0566 -0.2638 -0.3532
   28GLN   HE21  438   4.932   4.835   1.650  2.1890  1.0396  0.8031
   28GLN   HE22  439   4.999   4.690   1.569 -3.9257 -0.5088 -2.4425
   28GLN      C  440   5.085   5.271   1.776 -0.1726  0.1287  0.0843
   28GLN      O  441   5.023   5.274   1.882  0.0722  0.1664  0.2271
   29VAL      N  442   5.207   5.327   1.768  0.1328 -0.5100  0.1695
   29VAL     HN  443   5.245   5.326   1.676 -1.7744  1.8377 -0.7413
   29VAL     CA  444   5.284   5.387   1.873  0.2124 -0.2103 -0.0579
   29VAL     HA  445   5.290   5.312   1.951 -1.9013  0.6721  1.0638
   29VAL     CB  446   5.421   5.436   1.839  0.2416 -0.3495 -0.1376
   29VAL     HB  447   5.417   5.493   1.743 -0.4159 -2.2458 -1.2987
   29VAL    CG1  448   5.470   5.537   1.944 -0.2813 -0.5992  0.3520
   29VAL   HG11  449   5.574   5.568   1.921 -0.9987  0.5668 -1.6192
   29VAL   HG12  450   5.413   5.631   1.959  0.1690 -0.3142  0.2982
   29VAL   HG13  451   5.471   5.488   2.044 -0.6903  0.7465  1.0360
   29VAL    CG2  452   5.520   5.318   1.826  0.1177 -0.5443  0.6267
   29VAL   HG21  453   5.621   5.351   1.794  0.0688 -1.3334 -0.3830
   29VAL   HG22  454   5.532   5.265   1.922 -2.7514 -2.2372  0.1748
   29VAL   HG23  455   5.486   5.244   1.750 -0.7712 -0.1823  0.6516
   29VAL      C  456   5.202   5.493   1.940  0.0859 -0.1841 -0.2549
   29VAL      O  457   5.175   5.494   2.060 -0.3288 -0.0538 -0.3490
   30LEU      N  458   5.149   5.589   1.863  0.0010  0.1437  0.2073
   30LEU     HN  459   5.146   5.586   1.763 -3.1433 -0.5470  0.2247
   30LEU     CA  460   5.078   5.700   1.918  0.2026  0.4606 -0.1669
   30LEU     HA  461   5.140   5.736   1.998  0.7215 -1.6865  0.4512
   30LEU     CB  462   5.062   5.816   1.818 -0.0219  0.2150 -0.4169
   30LEU    HB1  463   5.150   5.820   1.750  1.3525  2.2371  1.3500
   30LEU    HB2  464   4.973   5.797   1.754 -0.7990  1.5266  0.2181
   30LEU     CG  465   5.047   5.955   1.883  0.3786 -0.0094  0.1606
   30LEU     HG  466   4.952   5.953   1.941 -1.1157 -3.7578 -2.0313
   30LEU    CD1  467   5.157   5.993   1.984  0.5684 -0.0833 -0.0174
   30LEU   HD11  468   5.253   5.976   1.931  1.3120 -0.1007  1.3068
   30LEU   HD12  469   5.147   6.101   2.007 -2.2822 -0.3239  0.2861
   30LEU   HD13  470   5.144   5.939   2.080 -1.2817 -1.5246 -0.9910
   30LEU    CD2  471   5.044   6.059   1.770  0.0134  0.3291  0.4785
   30LEU   HD21  472   5.133   6.052   1.704 -0.5334  1.8344 -0.4651
   30LEU   HD22  473   4.957   6.040   1.705  0.5534 -0.7138  0.0258
   30LEU   HD23  474   5.035   6.158   1.820 -0.2711  1.0392 -0.9146
   30LEU      C  475   4.940   5.676   1.968  0.4528 -0.0440  0.2850
   30LEU      O  476   4.893   5.734   2.065  0.7238  0.5560  0.0608
   31ASN      N  477   4.875   5.568   1.920  0.1903 -0.0128  0.5671
   31ASN     HN  478   4.916   5.519   1.843 -1.0426 -1.7332  0.9565
   31ASN     CA  479   4.763   5.508   1.986  0.1013 -0.4509  0.0251
   31ASN     HA  480   4.698   5.587   2.020 -0.6505 -0.7044 -0.7899
   31ASN     CB  481   4.678   5.421   1.892 -0.2114 -0.0605 -0.0564
   31ASN    HB1  482   4.733   5.331   1.857 -0.2299 -0.6650  1.3959
   31ASN    HB2  483   4.596   5.383   1.956  0.7171  0.5656  1.5586
   31ASN     CG  484   4.608   5.486   1.774 -0.0463 -0.4285 -0.3608
   31ASN    OD1  485   4.490   5.519   1.785  0.2487  0.6127 -0.1585
   31ASN    ND2  486   4.679   5.517   1.662  0.5693  0.2712  0.2093
   31ASN   HD21  487   4.779   5.508   1.668  0.5573 -0.8828 -0.8598
   31ASN   HD22  488   4.624   5.541   1.582  1.5740  0.8790 -0.3217
   31ASN      C  489   4.799   5.431   2.109 -0.0795 -0.2114  0.2284
   31ASN      O  490   4.728   5.431   2.209 -0.5080 -0.1737 -0.0708
   32ILE      N  491   4.914   5.363   2.121  0.3139  0.4370  0.2260
   32ILE     HN  492   4.981   5.350   2.048 -0.6128 -2.0890 -0.2887
   32ILE     CA  493   4.957   5.288   2.235  0.0514  0.0215  0.0557
   32ILE     HA  494   4.866   5.249   2.279 -0.9618  3.3723  1.2459
   32ILE     CB  495   5.058   5.182   2.203  0.2549  0.2678 -0.1283
   32ILE     HB  496   5.139   5.225   2.141  1.0112 -2.2293 -1.0231
   32ILE    CG2  497   5.132   5.122   2.323 -0.4469  0.6173  0.4890
   32ILE   HG21  498   5.189   5.202   2.374 -0.0983  0.4529  0.3618
   32ILE   HG22  499   5.059   5.087   2.400 -4.2026  5.4935 -0.3964
   32ILE   HG23  500   5.192   5.032   2.295 -2.7051 -0.0873 -2.4754
   32ILE    CG1  501   4.997   5.066   2.122 -0.2093  0.4429 -0.0342
   32ILE   HG11  502   4.952   4.991   2.191  1.9970 -0.6222  0.3563
   32ILE   HG12  503   4.915   5.101   2.056 -0.5564  1.0667  0.7145
   32ILE     CD  504   5.103   4.992   2.039 -0.2460  0.0512  0.2619
   32ILE    HD1  505   5.189   4.987   2.109 -0.2413 -1.1514  0.1768
   32ILE    HD2  506   5.083   4.884   2.029  1.3660 -0.0847 -2.4306
   32ILE    HD3  507   5.123   5.041   1.941 -1.2413  0.3869  0.2042
   32ILE      C  508   5.002   5.379   2.344 -0.0890 -0.2318  0.3263
   32ILE      O  509   4.986   5.348   2.462 -0.0805 -0.1155  0.3578
   33LEU      N  510   5.047   5.502   2.312 -0.5949 -0.0831  0.1845
   33LEU     HN  511   5.062   5.525   2.217 -3.0437  2.7913  0.3291
   33LEU     CA  512   5.091   5.602   2.404 -0.0777 -0.2653  0.1356
   33LEU     HA  513   5.163   5.556   2.472  1.2817 -0.6889 -1.5230
   33LEU     CB  514   5.165   5.712   2.326  0.0517 -0.3614  0.1218
   33LEU    HB1  515   5.152   5.690   2.217 -0.1221  2.5154 -0.5150
   33LEU    HB2  516   5.104   5.805   2.327 -0.7552 -0.7008 -3.1950
   33LEU     CG  517   5.315   5.737   2.348 -0.0266  0.0010  0.2523
   33LEU     HG  518   5.338   5.783   2.446  1.6746  0.8504 -0.5150
   33LEU    CD1  519   5.395   5.606   2.351  0.2927  0.1709 -0.4845
   33LEU   HD11  520   5.502   5.635   2.358  0.6268 -1.3509  3.0225
   33LEU   HD12  521   5.381   5.545   2.443  2.2325 -0.3898 -0.5157
   33LEU   HD13  522   5.377   5.539   2.264  0.6477  0.4917 -0.8039
   33LEU    CD2  523   5.361   5.837   2.241 -0.0330 -0.1439  0.1129
   33LEU   HD21  524   5.369   5.787   2.142 -1.9127 -0.3601  0.0261
   33LEU   HD22  525   5.296   5.926   2.225  0.5633  0.3926  0.6498
   33LEU   HD23  526   5.464   5.862   2.274  0.3160 -3.4610  1.8642
   33LEU      C  527   4.975   5.655   2.480 -0.1398  0.4393 -0.4423
   33LEU      O  528   4.994   5.713   2.587  0.8476  0.4582 -0.6219
   34LYS      N  529   4.853   5.645   2.424 -0.2591  0.9311 -0.2707
   34LYS     HN  530   4.842   5.612   2.331  1.0572 -0.4350  0.0249
   34LYS     CA  531   4.729   5.670   2.491 -0.3661 -0.1280 -0.0576
   34LYS     HA  532   4.745   5.770   2.530  6.4869 -0.6637 -0.4385
   34LYS     CB  533   4.600   5.668   2.406 -0.4715  0.0235  0.0990
   34LYS    HB1  534   4.573   5.562   2.387 -0.7077 -0.0700  0.9142
   34LYS    HB2  535   4.518   5.704   2.472 -0.3024  1.5174 -0.4494
   34LYS     CG  536   4.594   5.749   2.276  0.0272  0.1433  0.1499
   34LYS    HG1  537   4.684   5.742   2.211 -0.5762  0.8434 -0.7745
   34LYS    HG2  538   4.509   5.711   2.217 -0.2764  0.0944  0.6138
   34LYS     CD  539   4.575   5.897   2.311  0.5467  0.1533  0.4079
   34LYS    HD1  540   4.487   5.913   2.377  0.0921 -1.6207  0.2678
   34LYS    HD2  541   4.666   5.930   2.365  0.0059  2.1777  0.1603
   34LYS     CE  542   4.568   5.982   2.184  0.1243  0.1352  0.4192
   34LYS    HE1  543   4.581   6.091   2.198 -1.0734  0.1478  1.6417
   34LYS    HE2  544   4.641   5.934   2.115 -1.5626 -1.5043 -0.3123
   34LYS     NZ  545   4.434   5.960   2.125  0.3715  0.1268 -0.1494
   34LYS    HZ1  546   4.411   5.861   2.102 -1.2304  0.7857 -1.6345
   34LYS    HZ2  547   4.360   5.978   2.197 -1.8256 -3.1092 -1.3954
   34LYS    HZ3  548   4.408   6.013   2.039  0.7233  1.0348  0.2863
   34LYS      C  549   4.711   5.579   2.607  0.7710 -0.0736  0.1673
   34LYS      O  550   4.660   5.625   2.709 -0.2796 -0.0615 -0.3553
   35SER      N  551   4.758   5.453   2.600  0.1974 -0.2943  0.2862
   35SER     HN  552   4.800   5.409   2.522 -1.0392 -0.3824 -0.3496
   35SER     CA  553   4.741   5.357   2.705 -0.0784  0.1008  0.6099
   35SER     HA  554   4.647   5.376   2.754 -0.4408  0.3629 -0.1795
   35SER     CB  555   4.757   5.209   2.666 -0.0565  0.1527  0.4219
   35SER    HB1  556   4.862   5.193   2.633 -0.3550  1.6950 -1.5102
   35SER    HB2  557   4.734   5.138   2.748  1.0215 -0.5614  0.1302
   35SER     OG  558   4.670   5.180   2.557  0.4613 -0.0180  0.0489
   35SER    HG1  559   4.709   5.100   2.522  0.9205  0.4436 -0.5141
   35SER      C  560   4.848   5.382   2.805  0.5788 -0.2473  0.0033
   35SER      O  561   4.840   5.321   2.911 -0.2333 -0.0108  0.0820
   36ASN      N  562   4.945   5.473   2.783 -0.0642  0.4565  0.0484
   36ASN     HN  563   4.939   5.526   2.699 -1.7495  2.3439  1.2685
   36ASN     CA  564   5.060   5.489   2.866  0.1704  0.0291 -0.1920
   36ASN     HA  565   5.044   5.441   2.962  1.5193  1.3687  0.7554
   36ASN     CB  566   5.179   5.432   2.788  0.3640  0.2050 -0.0262
   36ASN    HB1  567   5.171   5.468   2.683 -1.0805 -0.6768 -0.2330
   36ASN    HB2  568   5.275   5.463   2.835  0.2083  0.3237  0.2133
   36ASN     CG  569   5.190   5.280   2.786 -0.6885  0.1269 -0.0522
   36ASN    OD1  570   5.204   5.219   2.892  0.0604 -0.3903 -0.4383
   36ASN    ND2  571   5.185   5.217   2.665  0.2264  0.3060 -0.1896
   36ASN   HD21  572   5.154   5.262   2.582 -1.2975 -0.0785  0.1405
   36ASN   HD22  573   5.193   5.117   2.675 -0.2180  0.3923  1.4315
   36ASN      C  574   5.080   5.635   2.892 -0.3007  0.1030 -0.2276
   36ASN      O  575   5.177   5.696   2.848 -0.1655 -0.0885 -0.1978
   37PRO      N  576   5.008   5.712   2.967  0.2422  0.0805  0.3217
   37PRO     CD  577   4.892   5.669   3.043  0.9338 -0.8140  0.8921
   37PRO    HD1  578   4.923   5.579   3.101 -4.1844 -1.2810  3.5175
   37PRO    HD2  579   4.802   5.651   2.981  1.4996  2.5946 -1.1658
   37PRO     CA  580   5.008   5.854   2.948 -0.2282  0.0417  0.0316
   37PRO     HA  581   4.988   5.872   2.843 -0.7813 -0.8310 -0.0248
   37PRO     CB  582   4.897   5.903   3.042  0.1333 -0.0879  0.5283
   37PRO    HB1  583   4.923   5.986   3.110  1.5452  1.3984 -1.6946
   37PRO    HB2  584   4.813   5.944   2.982 -2.6120 -0.9584  3.5115
   37PRO     CG  585   4.850   5.788   3.132 -0.1233 -0.4562 -0.0726
   37PRO    HG1  586   4.910   5.789   3.225  0.1751 -1.0263 -0.2545
   37PRO    HG2  587   4.742   5.783   3.160 -0.3145 -2.7229 -0.9249
   37PRO      C  588   5.129   5.933   2.983  0.2545 -0.3889 -0.6504
   37PRO      O  589   5.148   6.035   2.917  0.4023  0.1695  0.2384
   38GLN      N  590   5.221   5.891   3.073 -0.3700 -0.5092 -0.0639
   38GLN     HN  591   5.196   5.810   3.125  1.2007 -0.6387  0.5338
   38GLN     CA  592   5.348   5.953   3.092 -0.7540  0.2444  0.1092
   38GLN     HA  593   5.323   6.054   3.122 -0.3586  0.8248 -1.4321
   38GLN     CB  594   5.439   5.888   3.198 -0.4384  0.1696 -0.2040
   38GLN    HB1  595   5.456   5.781   3.174  0.1459 -0.1321  1.4315
   38GLN    HB2  596   5.542   5.929   3.211  0.1253 -1.4906  0.9603
   38GLN     CG  597   5.374   5.868   3.335  0.2122 -0.1738  0.0601
   38GLN    HG1  598   5.346   5.964   3.384  0.4810  0.5526 -1.1781
   38GLN    HG2  599   5.273   5.822   3.325  1.1987 -2.3988 -0.3455
   38GLN     CD  600   5.463   5.793   3.433 -0.4775  0.1827  0.9818
   38GLN    OE1  601   5.438   5.676   3.462  0.2754 -0.1690  0.2845
   38GLN    NE2  602   5.572   5.858   3.482 -0.3166  0.1640  0.6585
   38GLN   HE21  603   5.600   5.951   3.460  4.3677 -1.0815  0.2381
   38GLN   HE22  604   5.637   5.823   3.550  1.1142 -0.1382 -0.7975
   38GLN      C  605   5.427   5.966   2.966 -0.5219  0.2761  0.2563
   38GLN      O  606   5.499   6.063   2.942 -0.3587  0.1630  0.2893
   39LEU      N  607   5.413   5.861   2.883  0.1821  0.2140  0.2110
   39LEU     HN  608   5.358   5.785   2.916  0.5028 -0.0842  0.0653
   39LEU     CA  609   5.489   5.839   2.764 -0.2173  0.0735 -0.0190
   39LEU     HA  610   5.589   5.877   2.777  0.4511  0.2238 -4.2549
   39LEU     CB  611   5.489   5.689   2.729 -0.1731 -0.0127  0.3478
   39LEU    HB1  612   5.386   5.648   2.733 -0.3534  0.2067 -1.4253
   39LEU    HB2  613   5.522   5.685   2.623 -0.1151  1.5426  0.2820
   39LEU     CG  614   5.576   5.599   2.819  0.2044  0.1102  0.1070
   39LEU     HG  615   5.542   5.584   2.924  0.2521  1.2700  0.3005
   39LEU    CD1  616   5.587   5.463   2.747 -0.0968 -0.3486  0.9224
   39LEU   HD11  617   5.488   5.412   2.749  0.0527 -0.6320  1.1803
   39LEU   HD12  618   5.621   5.472   2.642  1.1142 -1.3877  1.2031
   39LEU   HD13  619   5.669   5.403   2.792 -0.6526 -1.2360  0.7677
   39LEU    CD2  620   5.716   5.663   2.821  0.0035  0.5587  0.0007
   39LEU   HD21  621   5.723   5.760   2.875  0.7306  0.0299  0.8815
   39LEU   HD22  622   5.787   5.606   2.884  2.2042 -0.5897 -3.2714
   39LEU   HD23  623   5.763   5.671   2.721  1.6217 -0.0148  0.6840
   39LEU      C  624   5.432   5.923   2.655  0.1763  0.6334  0.2017
   39LEU      O  625   5.502   5.980   2.572  0.0609 -0.1606 -0.4553
   40MET      N  626   5.299   5.947   2.660  0.0377 -0.0318 -0.1188
   40MET     HN  627   5.242   5.922   2.738 -2.5923  2.4716 -1.0601
   40MET     CA  628   5.251   6.044   2.566 -0.1813 -0.0113  0.0142
   40MET     HA  629   5.273   6.022   2.463  0.7068 -3.1294  0.7364
   40MET     CB  630   5.098   6.044   2.575 -0.1797 -0.1711  0.0542
   40MET    HB1  631   5.065   5.941   2.548  1.7779 -0.9418  0.4736
   40MET    HB2  632   5.065   6.068   2.678  1.7046  2.2593  0.1775
   40MET     CG  633   5.022   6.134   2.477 -0.1876 -0.3747 -0.1290
   40MET    HG1  634   4.913   6.127   2.497 -0.5954 -1.6021 -2.4452
   40MET    HG2  635   5.040   6.240   2.507 -3.5944  0.1744  0.3751
   40MET     SD  636   5.056   6.103   2.301 -0.3265 -0.2632 -0.1753
   40MET     CE  637   4.909   6.001   2.270 -0.0383 -0.7600  0.0908
   40MET    HE1  638   4.905   5.900   2.317  0.5300 -0.8664 -0.0816
   40MET    HE2  639   4.814   6.051   2.299  0.9454  0.7905  0.7584
   40MET    HE3  640   4.888   5.967   2.166  1.2742 -0.2662 -0.3579
   40MET      C  641   5.302   6.181   2.595 -0.8485  0.3551 -0.5214
   40MET      O  642   5.349   6.249   2.504  0.0520  0.6389  0.1488
   41ALA      N  643   5.303   6.229   2.721 -0.0960 -0.4791 -0.1989
   41ALA     HN  644   5.288   6.175   2.803 -1.1874 -0.5298 -0.4126
   41ALA     CA  645   5.343   6.364   2.744  0.0765 -0.6576  0.5636
   41ALA     HA  646   5.292   6.419   2.667 -1.0262  0.9178  2.3269
   41ALA     CB  647   5.309   6.401   2.889 -0.0047 -0.2464  0.4422
   41ALA    HB1  648   5.349   6.501   2.913  1.4532 -0.8864  0.7991
   41ALA    HB2  649   5.198   6.405   2.891 -0.0110 -0.5488  1.0134
   41ALA    HB3  650   5.336   6.324   2.965 -1.4986 -1.3791 -0.1092
   41ALA      C  651   5.490   6.382   2.732 -0.0733  0.1741 -0.1247
   41ALA      O  652   5.543   6.487   2.695  0.6253 -0.0210  0.2977
   42ALA      N  653   5.571   6.277   2.756 -0.0977  0.0309 -0.6392
   42ALA     HN  654   5.534   6.187   2.778  1.5896 -0.5931 -0.2229
   42ALA     CA  655   5.710   6.263   2.727  0.0657  0.1961  0.0346
   42ALA     HA  656   5.768   6.343   2.770  0.1811 -0.0808  0.3952
   42ALA     CB  657   5.774   6.135   2.782  0.7677  0.2052 -0.7329
   42ALA    HB1  658   5.879   6.113   2.754  0.8687  0.3650 -0.4849
   42ALA    HB2  659   5.772   6.138   2.893 -0.1594 -0.5859 -0.7150
   42ALA    HB3  660   5.717   6.044   2.752 -1.2448 -0.1803  3.4696
   42ALA      C  661   5.746   6.277   2.583 -0.4307  0.6955 -0.0456
   42ALA      O  662   5.832   6.358   2.551  0.3650 -0.4576 -0.9238
   43PHE      N  663   5.684   6.202   2.489  0.3537 -0.5242  0.3827
   43PHE     HN  664   5.604   6.154   2.525  0.6244  0.0964  1.8981
   43PHE     CA  665   5.709   6.203   2.348  0.1189  0.3992  0.3411
   43PHE     HA  666   5.815   6.194   2.330  0.6327  0.0697  3.0158
   43PHE     CB  667   5.641   6.073   2.303  0.3562  0.2829  0.3198
   43PHE    HB1  668   5.700   5.993   2.354 -0.6515 -0.6358  0.0816
   43PHE    HB2  669   5.534   6.077   2.333  0.5081  5.8753  1.1712
   43PHE     CG  670   5.663   6.050   2.158  0.0485  0.2075  0.2833
   43PHE    CD1  671   5.788   6.012   2.114 -0.1013  0.1762 -0.1247
   43PHE    HD1  672   5.873   6.019   2.181  0.9643  1.5696 -1.5409
   43PHE    CE1  673   5.811   5.973   1.984  0.4116 -0.1153  0.0511
   43PHE    HE1  674   5.917   5.957   1.966  0.4841 -0.3905  0.6659
   43PHE     CZ  675   5.708   5.981   1.894  0.0858 -0.4406  0.3886
   43PHE     HZ  676   5.735   5.965   1.791  0.3066  0.3317  0.3147
   43PHE    CD2  677   5.559   6.048   2.068  0.7087  0.3221 -0.4982
   43PHE    HD2  678   5.460   6.074   2.101 -0.4368 -2.4120 -1.5435
   43PHE    CE2  679   5.583   6.020   1.936 -0.2270 -0.4597 -0.5132
   43PHE    HE2  680   5.506   6.024   1.860 -0.8143 -1.3089  0.0272
   43PHE      C  681   5.666   6.327   2.278 -0.1605  0.0438 -0.1186
   43PHE      O  682   5.735   6.379   2.190 -0.5176  0.5989 -0.0772
   44ILE      N  683   5.555   6.387   2.324 -0.1396  0.1899 -0.2550
   44ILE     HN  684   5.503   6.348   2.400  0.4064  1.7168  0.9570
   44ILE     CA  685   5.512   6.512   2.270  0.0983  0.2675 -0.2637
   44ILE     HA  686   5.527   6.509   2.163  0.4542 -0.5612 -0.1982
   44ILE     CB  687   5.368   6.543   2.294  0.0452 -0.4233  0.3397
   44ILE     HB  688   5.359   6.553   2.404  1.6632 -0.8559  0.5305
   44ILE    CG2  689   5.324   6.677   2.233 -0.2775 -0.3258  0.7799
   44ILE   HG21  690   5.374   6.766   2.278  1.4531 -0.7210 -0.3112
   44ILE   HG22  691   5.346   6.678   2.124  1.2534 -1.9932  1.0330
   44ILE   HG23  692   5.213   6.681   2.234 -0.4020 -2.3019 -0.4199
   44ILE    CG1  693   5.274   6.429   2.249  0.1651 -0.2211 -0.4404
   44ILE   HG11  694   5.301   6.332   2.296 -1.5755 -0.7987 -0.5846
   44ILE   HG12  695   5.174   6.450   2.293  0.6040  1.0548  0.0010
   44ILE     CD  696   5.249   6.407   2.100  0.4996 -0.3746 -0.4744
   44ILE    HD1  697   5.199   6.308   2.091 -0.0928  0.0819 -2.6064
   44ILE    HD2  698   5.172   6.478   2.064  1.3688  1.3158  0.8546
   44ILE    HD3  699   5.348   6.417   2.050  1.4925  1.9010  1.7111
   44ILE      C  700   5.604   6.619   2.317 -0.0819  0.1947  0.2628
   44ILE      O  701   5.662   6.689   2.233 -0.4249  0.2218  0.0477
   45LYS      N  702   5.635   6.637   2.447 -0.4595  0.7156  0.2821
   45LYS     HN  703   5.590   6.593   2.524 -0.0155  0.2921  0.3004
   45LYS     CA  704   5.722   6.745   2.484  0.2866  0.3460 -0.3664
   45LYS     HA  705   5.679   6.834   2.440 -0.2437  0.2618 -0.0245
   45LYS     CB  706   5.725   6.783   2.633 -0.6554 -0.5976 -0.0917
   45LYS    HB1  707   5.750   6.691   2.689  1.1353  0.3661  0.7880
   45LYS    HB2  708   5.819   6.836   2.656 -1.5159  0.2318  1.7295
   45LYS     CG  709   5.606   6.860   2.692 -0.0583  0.1559  0.1449
   45LYS    HG1  710   5.608   6.962   2.648 -1.4238  0.4065  0.6101
   45LYS    HG2  711   5.502   6.824   2.680 -1.2608  3.0415  1.2353
   45LYS     CD  712   5.640   6.885   2.839 -0.4473 -0.0462  0.2711
   45LYS    HD1  713   5.746   6.919   2.844 -0.9433  2.0798 -1.6162
   45LYS    HD2  714   5.577   6.969   2.876 -3.2305 -1.9892  0.2109
   45LYS     CE  715   5.624   6.762   2.928 -0.4776  0.2053  0.6184
   45LYS    HE1  716   5.517   6.733   2.933 -0.3749 -0.1483  0.8484
   45LYS    HE2  717   5.675   6.678   2.875 -0.1386  1.7506 -1.6407
   45LYS     NZ  718   5.685   6.772   3.062  0.7545 -0.1323  0.1008
   45LYS    HZ1  719   5.624   6.833   3.121  0.6796 -1.6425  1.6703
   45LYS    HZ2  720   5.674   6.681   3.112 -2.3241 -0.3482 -0.7917
   45LYS    HZ3  721   5.783   6.807   3.072 -0.0612  1.8083  2.0958
   45LYS      C  722   5.861   6.735   2.433  0.5216  0.1488  0.3079
   45LYS      O  723   5.933   6.833   2.411  0.0774  0.4327  0.1004
   46GLN      N  724   5.908   6.610   2.418 -0.1419 -0.0536 -0.0975
   46GLN     HN  725   5.857   6.527   2.440 -0.8567  0.0210 -1.3709
   46GLN     CA  726   6.041   6.595   2.369 -0.1133  0.1957 -0.0990
   46GLN     HA  727   6.108   6.668   2.411  2.6438 -1.7505 -0.8179
   46GLN     CB  728   6.109   6.464   2.414 -0.0959  0.2478  0.0276
   46GLN    HB1  729   6.046   6.373   2.414 -0.8422  0.6615  2.9139
   46GLN    HB2  730   6.201   6.443   2.355 -0.2857 -0.5929  0.0246
   46GLN     CG  731   6.144   6.478   2.562  0.4005 -0.3028 -0.0339
   46GLN    HG1  732   6.226   6.549   2.585  0.5801 -0.8172  0.9649
   46GLN    HG2  733   6.049   6.518   2.604 -0.3990 -1.2153 -0.9204
   46GLN     CD  734   6.187   6.358   2.646  0.4845 -0.4459 -0.2807
   46GLN    OE1  735   6.299   6.352   2.696  0.3333 -0.0493  0.1174
   46GLN    NE2  736   6.091   6.268   2.679 -0.0942  0.1096 -0.4228
   46GLN   HE21  737   6.002   6.270   2.634 -1.1522 -2.5610  1.3089
   46GLN   HE22  738   6.116   6.196   2.744 -1.0833 -1.7363 -1.9777
   46GLN      C  739   6.057   6.604   2.221 -0.0539 -0.0227 -0.1061
   46GLN      O  740   6.153   6.655   2.165  0.4008 -0.8259 -0.0830
   47ARG      N  741   5.962   6.544   2.147 -0.0146  0.2618 -0.3873
   47ARG     HN  742   5.881   6.502   2.188  1.1805  0.7027  2.6961
   47ARG     CA  743   5.955   6.523   2.006 -0.2705  0.2594 -0.3746
   47ARG     HA  744   5.862   6.469   1.991 -0.3303  0.5056 -0.9389
   47ARG     CB  745   5.962   6.652   1.923 -0.0082  0.1363 -0.5441
   47ARG    HB1  746   6.066   6.693   1.923  0.3358 -0.6777  0.8464
   47ARG    HB2  747   5.943   6.626   1.817  1.2370 -0.5487 -0.6178
   47ARG     CG  748   5.860   6.756   1.970  0.1699 -0.2077  0.6176
   47ARG    HG1  749   5.761   6.706   1.967  0.0639 -0.1528  2.2116
   47ARG    HG2  750   5.869   6.776   2.079 -0.4098  0.4670  0.5470
   47ARG     CD  751   5.854   6.875   1.875  0.0962 -0.3069  0.4974
   47ARG    HD1  752   5.814   6.849   1.775 -2.4431 -1.5292  1.7337
   47ARG    HD2  753   5.787   6.949   1.924 -0.2222 -1.5905  2.0720
   47ARG     NE  754   5.995   6.924   1.863  0.1141 -0.4127  0.2892
   47ARG     HE  755   6.051   6.911   1.944  0.8916 -0.1283 -0.1976
   47ARG     CZ  756   6.049   6.968   1.745  0.0506  0.0820  0.4430
   47ARG    NH1  757   5.971   7.008   1.641  0.2858 -0.0092  0.2320
   47ARG   HH11  758   5.874   7.029   1.653  0.3735  0.5606  0.0230
   47ARG   HH12  759   6.011   7.058   1.563  0.7728 -1.3211 -0.3819
   47ARG    NH2  760   6.183   6.989   1.731  0.0128 -0.2777 -0.5618
   47ARG   HH21  761   6.249   6.946   1.793 -1.4014 -2.4324 -0.4654
   47ARG   HH22  762   6.220   7.012   1.641  1.6921 -0.2793  0.0885
   47ARG      C  763   6.061   6.436   1.947  0.2564  0.4634  0.2592
   47ARG      O  764   6.167   6.405   2.000 -0.2229 -0.1846  0.8612
   48THR      N  765   6.035   6.385   1.825  0.6691  0.0050  0.3595
   48THR     HN  766   5.956   6.419   1.774  0.1510  0.8100  1.6384
   48THR     CA  767   6.110   6.284   1.757  0.2044 -0.0947 -0.0167
   48THR     HA  768   6.114   6.201   1.827 -0.1110  0.1807  0.3302
   48THR     CB  769   6.035   6.233   1.638  0.1359  0.2182 -0.1097
   48THR     HB  770   6.098   6.163   1.578  0.1395  0.4543 -0.3815
   48THR    OG1  771   5.987   6.342   1.561 -0.3585  0.3548  0.3846
   48THR    HG1  772   6.007   6.324   1.469 -2.1362  0.8018 -0.1370
   48THR    CG2  773   5.900   6.176   1.685  0.5258 -0.5796  0.0564
   48THR   HG21  774   5.844   6.138   1.597 -0.2948 -0.7940  0.6644
   48THR   HG22  775   5.924   6.095   1.758 -0.8532 -0.8704  0.2224
   48THR   HG23  776   5.837   6.245   1.744  0.0995 -1.1632  0.3008
   48THR      C  777   6.254   6.310   1.726  0.1852  0.3260  0.2339
   48THR      O  778   6.337   6.222   1.705 -0.3976 -0.2121  0.1652
   49ALA      N  779   6.297   6.438   1.726  0.5729  0.1959  0.2826
   49ALA     HN  780   6.228   6.508   1.744  1.0634  0.1520  2.7333
   49ALA     CA  781   6.428   6.485   1.694  0.4852 -0.0785 -0.5108
   49ALA     HA  782   6.467   6.437   1.606  1.3096  0.1251 -0.2693
   49ALA     CB  783   6.420   6.635   1.661  0.2555 -0.0269 -0.2287
   49ALA    HB1  784   6.396   6.702   1.747  2.9913  2.1154 -0.9939
   49ALA    HB2  785   6.520   6.666   1.623 -0.0572  1.7403  0.2818
   49ALA    HB3  786   6.354   6.650   1.574 -0.2739  0.7825  0.2988
   49ALA      C  787   6.528   6.467   1.803 -0.2451 -0.5533  0.0877
   49ALA      O  788   6.648   6.473   1.780 -0.1284 -0.1578  0.7571
   50LYS      N  789   6.486   6.440   1.929 -0.0997 -0.5274  0.1416
   50LYS     HN  790   6.390   6.436   1.954  0.4125 -0.2009  2.2900
   50LYS     CA  791   6.575   6.427   2.040  0.1880 -0.0565 -0.0270
   50LYS     HA  792   6.667   6.483   2.041  0.1207  0.0569  0.7480
   50LYS     CB  793   6.498   6.460   2.169 -0.1898 -0.3831 -0.1663
   50LYS    HB1  794   6.445   6.558   2.166 -1.4520 -1.0666 -1.8347
   50LYS    HB2  795   6.417   6.384   2.180 -0.3187 -0.5636 -2.0559
   50LYS     CG  796   6.582   6.463   2.297 -0.3839 -0.6067 -0.0325
   50LYS    HG1  797   6.613   6.359   2.320 -1.1765 -0.8368  0.0270
   50LYS    HG2  798   6.667   6.534   2.298  0.2217 -1.2942 -1.1625
   50LYS     CD  799   6.490   6.507   2.412 -0.3341 -0.5615 -0.0103
   50LYS    HD1  800   6.441   6.605   2.397  0.5275 -0.3341 -1.5478
   50LYS    HD2  801   6.403   6.438   2.407 -0.4480 -0.3982 -0.2796
   50LYS     CE  802   6.551   6.520   2.552 -0.3786  0.3284 -0.0712
   50LYS    HE1  803   6.638   6.589   2.559  1.3565 -1.8059  0.3869
   50LYS    HE2  804   6.465   6.545   2.617 -0.8558  1.2618 -1.0246
   50LYS     NZ  805   6.593   6.387   2.600 -0.2908  0.4097  0.0783
   50LYS    HZ1  806   6.556   6.311   2.539 -1.4817  0.3566  0.8439
   50LYS    HZ2  807   6.697   6.382   2.598 -0.1648  1.3459  2.0309
   50LYS    HZ3  808   6.560   6.381   2.698 -1.0541  1.2291 -0.1187
   50LYS      C  809   6.629   6.288   2.045  0.0147 -0.1355 -0.3145
   50LYS      O  810   6.733   6.257   2.102 -0.1586  0.0091  0.0828
   51TYR      N  811   6.556   6.193   1.984 -0.0666 -0.6087  0.5058
   51TYR     HN  812   6.482   6.235   1.932 -1.6981  0.0066  3.1598
   51TYR     CA  813   6.567   6.050   1.983  0.1233 -0.5968  0.9131
   51TYR     HA  814   6.613   6.008   2.071  1.4136  0.5993  0.8494
   51TYR     CB  815   6.429   5.983   1.975 -0.0610 -0.1335  0.1362
   51TYR    HB1  816   6.375   6.025   1.887  2.3974 -0.9725 -1.8977
   51TYR    HB2  817   6.445   5.876   1.950  0.8338  0.3980 -1.7620
   51TYR     CG  818   6.334   5.991   2.090 -0.3688  0.4884 -0.1516
   51TYR    CD1  819   6.320   5.891   2.184  0.3476  0.6270  0.1074
   51TYR    HD1  820   6.373   5.797   2.178 -3.1280 -1.5640  1.1773
   51TYR    CE1  821   6.226   5.911   2.282  0.2595  0.2209  0.1047
   51TYR    HE1  822   6.196   5.828   2.344 -1.5094  0.3712 -0.4823
   51TYR     CZ  823   6.147   6.023   2.290 -0.0762  0.0191 -0.3159
   51TYR     OH  824   6.045   6.037   2.386 -0.0571 -0.4098 -0.2312
   51TYR     HH  825   6.063   5.974   2.456 -2.7047  0.1765  1.1159
   51TYR    CD2  826   6.261   6.107   2.098 -0.0938  0.6435  0.1110
   51TYR    HD2  827   6.261   6.182   2.022 -0.5411 -0.4222 -0.9715
   51TYR    CE2  828   6.168   6.124   2.198 -0.2534  0.3573  0.0127
   51TYR    HE2  829   6.102   6.208   2.186 -1.2296 -0.4652 -0.5454
   51TYR      C  830   6.658   6.021   1.869 -0.4423 -0.1794  0.3494
   51TYR      O  831   6.629   5.953   1.771 -0.4189 -0.4155  0.5061
   52VAL      N  832   6.779   6.079   1.865 -0.3512 -0.3815  0.1264
   52VAL     HN  833   6.799   6.152   1.930  0.2267  1.6319 -2.1437
   52VAL     CA  834   6.888   6.043   1.780 -0.5754  0.0321 -0.3447
   52VAL     HA  835   6.857   5.967   1.710  1.6504 -1.4748  0.1888
   52VAL     CB  836   6.956   6.154   1.705  0.4353 -0.4560 -0.1668
   52VAL     HB  837   7.047   6.122   1.649  0.0666 -1.4332 -0.2309
   52VAL    CG1  838   6.856   6.206   1.601 -0.2293 -0.4684  0.4601
   52VAL   HG11  839   6.752   6.224   1.636  0.0984 -1.2470  1.8881
   52VAL   HG12  840   6.894   6.304   1.564  1.0771 -1.1819 -0.1473
   52VAL   HG13  841   6.848   6.145   1.508 -0.6692 -0.1715  0.3011
   52VAL    CG2  842   6.985   6.268   1.803  0.6409 -0.3154 -0.3897
   52VAL   HG21  843   7.046   6.345   1.751 -0.2048  2.7607  2.7257
   52VAL   HG22  844   6.896   6.321   1.843 -1.0850 -1.6456 -2.2605
   52VAL   HG23  845   7.055   6.244   1.886  0.7346  0.7246 -0.1458
   52VAL      C  846   6.989   5.980   1.870 -0.4572  0.1826 -0.3714
   52VAL      O  847   6.999   6.007   1.989  0.4668 -0.0329 -0.3907
   53ALA      N  848   7.069   5.887   1.815 -0.0215  0.4790 -0.2478
   53ALA     HN  849   7.066   5.853   1.721  2.2333 -0.1094 -0.1793
   53ALA     CA  850   7.169   5.819   1.892 -0.5150  0.2649  0.2146
   53ALA     HA  851   7.115   5.785   1.979  0.6632 -2.1748  0.0705
   53ALA     CB  852   7.229   5.699   1.816  0.0857  0.4728  0.3572
   53ALA    HB1  853   7.259   5.713   1.710 -0.3185  2.8553  0.5007
   53ALA    HB2  854   7.317   5.657   1.869  0.3422  1.0195  0.3679
   53ALA    HB3  855   7.154   5.618   1.813  0.0465  0.5432 -1.1081
   53ALA      C  856   7.280   5.912   1.926 -0.5324  0.2426  0.3332
   53ALA      O  857   7.331   5.925   2.037 -0.0030  0.2256  0.0977
   54ASN      N  858   7.322   5.995   1.828  0.1034 -0.3837  0.0639
   54ASN     HN  859   7.273   5.990   1.741  2.0372  0.2597 -1.1175
   54ASN     CA  860   7.419   6.099   1.843 -0.2307 -0.0146 -0.3081
   54ASN     HA  861   7.465   6.077   1.938 -0.2803  1.8578  0.1868
   54ASN     CB  862   7.518   6.095   1.726  0.1763  0.1393  0.0299
   54ASN    HB1  863   7.464   6.101   1.630  1.7936  0.2568 -0.9136
   54ASN    HB2  864   7.587   6.182   1.725 -2.7073  2.6077  0.5377
   54ASN     CG  865   7.594   5.963   1.727 -0.3607 -0.1683  1.1247
   54ASN    OD1  866   7.540   5.855   1.700 -0.6367  0.1552  0.3728
   54ASN    ND2  867   7.726   5.983   1.749 -0.1598 -0.3816  0.1515
   54ASN   HD21  868   7.741   6.077   1.782 -1.2948  0.2900 -1.1345
   54ASN   HD22  869   7.797   5.917   1.726 -0.3723  0.2766 -2.7378
   54ASN      C  870   7.354   6.232   1.861  0.2405  0.2064 -0.2311
   54ASN      O  871   7.311   6.291   1.762  0.6525  0.7299 -0.1016
   55GLN      N  872   7.341   6.281   1.986 -0.1428  0.4760 -0.3742
   55GLN     HN  873   7.363   6.220   2.061 -1.1687  0.6967  0.1098
   55GLN     CA  874   7.291   6.407   2.032  0.2060  0.5261 -0.1260
   55GLN     HA  875   7.205   6.439   1.975 -0.4128 -1.4337 -0.3882
   55GLN     CB  876   7.262   6.398   2.183 -0.4970 -0.4175 -0.3090
   55GLN    HB1  877   7.192   6.314   2.204 -1.4010  0.6135  0.9781
   55GLN    HB2  878   7.359   6.380   2.233 -0.2313  3.4750  0.8546
   55GLN     CG  879   7.198   6.525   2.240  0.1620 -0.3124  0.2068
   55GLN    HG1  880   7.167   6.531   2.346  2.2577  1.9580  0.7850
   55GLN    HG2  881   7.285   6.593   2.238  0.8167 -1.0951 -2.5159
   55GLN     CD  882   7.100   6.596   2.148  0.1020 -0.5157  0.1130
   55GLN    OE1  883   7.126   6.703   2.094  0.3993 -0.3603  0.5641
   55GLN    NE2  884   6.978   6.535   2.141 -0.0935 -0.0835 -0.3298
   55GLN   HE21  885   6.975   6.442   2.178  1.2832  0.3700  1.0173
   55GLN   HE22  886   6.923   6.571   2.066 -0.3573  0.3215  0.0502
   55GLN      C  887   7.389   6.516   2.008  0.5321  0.2061 -0.2579
   55GLN      O  888   7.494   6.508   2.072  0.4938 -0.1651 -0.2413
   56PRO      N  889   7.375   6.615   1.926 -0.3884  0.3117  0.0200
   56PRO     CD  890   7.279   6.610   1.816 -0.1638  0.3192 -0.1777
   56PRO    HD1  891   7.184   6.571   1.859  1.1131  0.0917  2.7146
   56PRO    HD2  892   7.322   6.542   1.739  0.0809 -0.9756  1.0467
   56PRO     CA  893   7.477   6.710   1.891  0.4401 -0.5481  0.0882
   56PRO     HA  894   7.573   6.663   1.876  0.1736 -0.5769 -1.8338
   56PRO     CB  895   7.424   6.781   1.767 -0.2956 -0.1706  0.6115
   56PRO    HB1  896   7.424   6.892   1.777  2.0696 -0.1097  0.6159
   56PRO    HB2  897   7.482   6.746   1.678  0.3758 -0.7656  1.2717
   56PRO     CG  898   7.274   6.752   1.757 -0.3915  0.4458  0.1408
   56PRO    HG1  899   7.214   6.815   1.826 -1.4571 -1.0693  0.6766
   56PRO    HG2  900   7.228   6.762   1.657 -0.8129  0.0441  0.2889
   56PRO      C  901   7.496   6.811   1.998 -0.2359 -0.0073 -0.2969
   56PRO      O  902   7.597   6.881   2.004 -0.4028  0.1924  0.2930
   57GLY      N  903   7.413   6.815   2.104  0.1730  0.5071  0.0094
   57GLY     HN  904   7.328   6.763   2.105  1.4359 -1.6842 -0.6508
   57GLY     CA  905   7.435   6.898   2.218 -0.0049  0.3182  0.1826
   57GLY    HA1  906   7.521   6.961   2.200 -0.5516  1.4945  1.4768
   57GLY    HA2  907   7.350   6.965   2.223 -0.7673 -0.5284 -0.9443
   57GLY      C  908   7.452   6.821   2.345 -0.4845 -0.2110 -0.0744
   57GLY      O  909   7.506   6.712   2.361  0.1418  0.1430  0.2501
   58MET      N  910   7.392   6.876   2.451 -0.0136  0.1212  0.0234
   58MET     HN  911   7.350   6.966   2.442  0.6051  0.2967 -1.2846
   58MET     CA  912   7.369   6.806   2.574  0.8240 -0.1556  0.0243
   58MET     HA  913   7.461   6.769   2.616  0.9908 -0.2672 -0.4271
   58MET     CB  914   7.308   6.904   2.675  0.1230 -0.3821 -0.1717
   58MET    HB1  915   7.221   6.959   2.635 -0.6215 -2.1348 -1.0946
   58MET    HB2  916   7.275   6.846   2.765 -1.1377  1.1785  0.4181
   58MET     CG  917   7.403   7.005   2.739  0.1326 -0.1376 -0.5709
   58MET    HG1  918   7.427   7.084   2.664  0.4758  0.6766  0.3662
   58MET    HG2  919   7.358   7.047   2.832  0.4144 -2.3317  0.6063
   58MET     SD  920   7.555   6.925   2.798 -0.1267 -0.2904 -0.1027
   58MET     CE  921   7.672   7.046   2.730  0.0384  0.1349  0.9133
   58MET    HE1  922   7.777   7.029   2.760  0.2734  0.0544  0.0782
   58MET    HE2  923   7.671   7.036   2.619 -0.7073  0.7716  0.8538
   58MET    HE3  924   7.642   7.153   2.733  0.2336  0.2569 -0.8112
   58MET      C  925   7.284   6.683   2.567  0.5058  0.0953 -0.5482
   58MET      O  926   7.164   6.696   2.545  0.3697 -0.7435 -0.3196
   59GLN      N  927   7.335   6.564   2.601 -0.3454 -0.1336 -0.0457
   59GLN     HN  928   7.427   6.556   2.640 -0.1485 -2.7438 -0.8698
   59GLN     CA  929   7.268   6.439   2.588 -0.4050 -0.0429 -0.6486
   59GLN     HA  930   7.193   6.442   2.510  0.2512 -2.8567 -1.5203
   59GLN     CB  931   7.377   6.333   2.566 -0.3898 -0.0024 -0.7671
   59GLN    HB1  932   7.441   6.367   2.483  1.2731  1.3556  0.9715
   59GLN    HB2  933   7.448   6.337   2.652 -0.9627 -2.7040 -0.0617
   59GLN     CG  934   7.328   6.189   2.549 -0.6570 -0.0231  0.1106
   59GLN    HG1  935   7.262   6.159   2.634 -0.8738  2.0515  0.7194
   59GLN    HG2  936   7.269   6.178   2.455 -2.3934 -1.0673  1.2656
   59GLN     CD  937   7.441   6.088   2.545  0.1057  0.8081  0.3253
   59GLN    OE1  938   7.481   6.036   2.440  0.2776  0.5411  0.5210
   59GLN    NE2  939   7.486   6.043   2.665 -0.4774 -0.8027 -0.0317
   59GLN   HE21  940   7.484   6.102   2.745  0.0332 -0.1218 -0.5059
   59GLN   HE22  941   7.535   5.956   2.677  1.5633  0.4092  0.9489
   59GLN      C  942   7.195   6.411   2.719  0.1796  0.2172 -0.2686
   59GLN    OT1  943   7.071   6.392   2.718  0.3144 -0.7615  0.5195
   59GLN    OT2  944   7.259   6.398   2.827 -0.0292 -0.0479 -0.1794
   60SOL     OW  945   6.111   3.465   1.399 -0.4706 -0.2367 -0.4465
   60SOL    HW1  946   6.031   3.433   1.357 -0.8110 -0.1347  0.1097
   60SOL    HW2  947   6.080   3.514   1.476  0.1443 -0.5617  0.0165
   61SOL     OW  948   3.080   0.230   0.735 -0.1055  0.1134  0.5593
   61SOL    HW1  949   3.085   0.227   0.830 -0.6084 -1.4434  0.5802
   61SOL    HW2  950   3.155   0.178   0.705 -1.5999 -2.0041  0.2409
   62SOL     OW  951   4.728   3.987   5.025 -0.5784  0.4666 -0.1222
   62SOL    HW1  952   4.743   3.918   5.089 -2.7129  0.1028  0.0562
   62SOL    HW2  953   4.763   3.951   4.943  1.0681  0.4425  0.5628
   63SOL     OW  954   7.215   5.892   4.474  0.5962 -0.0974  0.6769
   63SOL    HW1  955   7.140   5.875   4.532  0.7564 -1.0538  0.6217
   63SOL    HW2  956   7.186   5.865   4.388  0.9507 -0.3155  0.6243
   64SOL     OW  957   4.820   1.042   0.731  0.1742  0.0383 -0.4991
   64SOL    HW1  958   4.894   0.981   0.732  0.8504  0.6550  3.3164
   64SOL    HW2  959   4.743   0.986   0.721  0.9749 -0.8702 -1.9638
   65SOL     OW  960   0.660   6.868   0.397 -0.3827  0.4775  0.2915
   65SOL    HW1  961   0.587   6.928   0.412  0.3701  1.6993 -0.7749
   65SOL    HW2  962   0.733   6.906   0.445  0.2950  0.8337 -0.9946
   66SOL     OW  963   5.507   3.219   0.535  0.4007 -0.0982 -0.0509
   66SOL    HW1  964   5.485   3.213   0.442  1.0494  0.9510 -0.2779
   66SOL    HW2  965   5.602   3.210   0.538  0.3198 -0.8597  0.5935
   67SOL     OW  966   0.335   5.397   4.923 -0.3249  0.1031 -0.4701
   67SOL    HW1  967   0.256   5.356   4.888  0.6223 -2.3448  0.0748
   67SOL    HW2  968   0.314   5.414   5.015 -0.2405 -0.5324 -0.3290
   68SOL     OW  969   6.088   1.501   4.011 -0.2122 -0.4146 -0.8516
   68SOL    HW1  970   6.109   1.441   4.082 -0.3670 -0.3089 -0.7175
   68SOL    HW2  971   6.092   1.588   4.050 -2.4835 -0.4545 -0.4121
   69SOL     OW  972   4.521   4.053   1.482 -0.4077 -0.1845  0.6134
   69SOL    HW1  973   4.481   4.047   1.569  1.4487  0.6886  1.5650
   69SOL    HW2  974   4.600   4.104   1.494 -0.1295  0.0462 -1.6330
   70SOL     OW  975   3.840   7.215   0.281  0.1398  0.3450  0.1520
   70SOL    HW1  976   3.821   7.267   0.203  0.7882  0.3449 -0.0082
   70SOL    HW2  977   3.783   7.138   0.272  0.5326  0.1218 -0.5528
   71SOL     OW  978   4.774   1.674   2.826 -0.5437  0.4363  0.3555
   71SOL    HW1  979   4.813   1.660   2.912  0.4996  0.1307 -0.1411
   71SOL    HW2  980   4.780   1.588   2.783 -0.2402  0.7914 -0.3270
   72SOL     OW  981   0.805   1.486   1.390 -0.1998  0.4419 -0.3045
   72SOL    HW1  982   0.812   1.412   1.450  1.3264  1.2232  0.5350
   72SOL    HW2  983   0.812   1.448   1.303  1.5174 -0.3402  0.1386
   73SOL     OW  984   5.053   1.723   4.587  0.0785  0.1156  0.4021
   73SOL    HW1  985   5.128   1.781   4.571  0.2689 -0.6116 -1.6470
   73SOL    HW2  986   5.092   1.642   4.618  0.2633 -0.4855 -1.2774
   74SOL     OW  987   6.178   5.536   2.301 -0.5871  0.3414  0.0011
   74SOL    HW1  988   6.232   5.580   2.366  0.0075 -1.3329  0.7120
   74SOL    HW2  989   6.127   5.472   2.351 -0.4615 -0.6706 -1.0990
   75SOL     OW  990   4.661   0.591   3.346 -0.0297  0.5710 -0.0295
   75SOL    HW1  991   4.681   0.544   3.427 -0.2406  2.2927  1.0928
   75SOL    HW2  992   4.692   0.535   3.276  1.0203 -0.5550  1.2951
   76SOL     OW  993   1.081   3.478   3.007  0.1507 -0.2556 -0.2162
   76SOL    HW1  994   1.120   3.434   3.083  1.0483  1.1763  0.1715
   76SOL    HW2  995   1.147   3.474   2.939 -0.6785 -1.5945 -0.9906
   77SOL     OW  996   2.734   0.322   1.289  1.1759 -0.0431 -0.2570
   77SOL    HW1  997   2.697   0.319   1.378  0.2615  0.2051 -0.6105
   77SOL    HW2  998   2.788   0.243   1.282 -1.0858 -1.6650 -0.4612
   78SOL     OW  999   6.439   3.583   0.372  0.0204  0.6526 -0.2756
   78SOL    HW1 1000   6.491   3.645   0.421  2.2003 -2.1443  1.2425
   78SOL    HW2 1001   6.488   3.568   0.291  1.6152 -1.7759  1.0316
   79SOL     OW 1002   2.311   5.231   4.329  0.5277 -0.3409 -0.3303
   79SOL    HW1 1003   2.353   5.314   4.305  1.5070 -1.0689 -1.2210
   79SOL    HW2 1004   2.218   5.248   4.322  0.7013  0.8401  0.0441
   80SOL     OW 1005   4.991   0.147   2.121 -0.1439  0.3452 -0.1038
   80SOL    HW1 1006   5.049   0.150   2.197  0.7660 -2.3472 -0.5661
   80SOL    HW2 1007   5.047   0.168   2.046  0.2583 -1.8096 -0.4978
   81SOL     OW 1008   6.013   1.099   1.750  0.1513 -0.2308 -0.0049
   81SOL    HW1 1009   6.076   1.071   1.683  0.4532 -2.8853  1.2396
   81SOL    HW2 1010   6.067   1.137   1.820  0.5371 -2.7181  1.1652
   82SOL     OW 1011   4.211   2.020   2.776 -0.0671  0.1017 -0.3371
   82SOL    HW1 1012   4.136   2.073   2.803 -0.2339 -0.0829 -0.4379
   82SOL    HW2 1013   4.276   2.036   2.844 -0.1229  0.4191 -0.3539
   83SOL     OW 1014   2.517   2.622   0.839  0.3363 -0.0465 -0.5801
   83SOL    HW1 1015   2.490   2.573   0.916  0.8562  0.5932  0.0250
   83SOL    HW2 1016   2.458   2.698   0.837 -0.2771 -0.5292 -1.3457
   84SOL     OW 1017   6.780   2.501   4.919 -0.5312  0.4064  0.8799
   84SOL    HW1 1018   6.689   2.530   4.922 -0.9538 -0.9121  1.5246
   84SOL    HW2 1019   6.789   2.441   4.993  0.3074 -1.0378 -0.3256
   85SOL     OW 1020   3.967   2.704   1.284 -0.6993 -0.0846 -0.0924
   85SOL    HW1 1021   3.969   2.727   1.191  0.7048  0.1863 -0.0200
   85SOL    HW2 1022   3.922   2.777   1.326 -1.1852 -0.1228 -0.5363
   86SOL     OW 1023   3.934   3.366   1.255  0.1949  0.2294 -0.2336
   86SOL    HW1 1024   3.983   3.377   1.174  0.9866 -0.4399  0.1459
   86SOL    HW2 1025   3.968   3.286   1.293  1.7896  1.9022  2.1346
   87SOL     OW 1026   1.330   1.642   0.063 -0.1796 -0.0723  0.1094
   87SOL    HW1 1027   1.239   1.635   0.093 -0.6301  2.2311 -0.5240
   87SOL    HW2 1028   1.325   1.625  -0.032  0.3601 -1.6612  0.3336
   88SOL     OW 1029   3.847   6.028   2.776  0.6019 -0.2683  0.0227
   88SOL    HW1 1030   3.813   5.963   2.714 -0.3797  0.0618  0.2114
   88SOL    HW2 1031   3.895   6.090   2.721  2.8532 -1.9158 -0.0288
   89SOL     OW 1032   2.021   1.719   1.234 -0.1687  0.3574 -0.1657
   89SOL    HW1 1033   2.065   1.635   1.248 -1.1518 -0.5314 -2.0300
   89SOL    HW2 1034   2.091   1.783   1.229  0.7723 -0.6927 -0.8414
   90SOL     OW 1035   1.169   2.208   4.972  0.6121 -0.1209  0.1531
   90SOL    HW1 1036   1.144   2.118   4.995 -1.7565  0.0093 -1.5190
   90SOL    HW2 1037   1.108   2.263   5.022  0.5824  0.4426 -0.4901
   91SOL     OW 1038   3.291   3.636   3.729 -0.7382  0.2479 -0.0208
   91SOL    HW1 1039   3.261   3.556   3.771 -0.8337  0.7245  0.8527
   91SOL    HW2 1040   3.381   3.617   3.702 -0.8585 -0.2436 -0.0776
   92SOL     OW 1041   5.877   1.492   4.610  0.1834 -0.2199 -0.0370
   92SOL    HW1 1042   5.912   1.545   4.681  0.0023 -0.0633 -0.0654
   92SOL    HW2 1043   5.926   1.520   4.533 -0.4001  0.4095 -0.1866
   93SOL     OW 1044   3.810   3.726   0.139 -0.1770 -0.0837  0.0555
   93SOL    HW1 1045   3.790   3.745   0.047  1.1791  0.9527 -0.0513
   93SOL    HW2 1046   3.875   3.792   0.164  0.1533 -0.9100  1.4965
   94SOL     OW 1047   0.937   0.098   1.402  0.0101  0.2571  0.1871
   94SOL    HW1 1048   0.844   0.080   1.414  0.3979 -1.4668  0.8231
   94SOL    HW2 1049   0.952   0.082   1.309 -0.5613  1.8748 -0.2273
   95SOL     OW 1050   2.765   3.525   2.270 -0.0802 -0.4706  0.4245
   95SOL    HW1 1051   2.733   3.525   2.179 -1.2430  1.1793  0.7767
   95SOL    HW2 1052   2.855   3.558   2.264 -0.7796  1.4951 -0.0030
   96SOL     OW 1053   5.759   2.471   3.072  0.2708  0.6333 -0.0494
   96SOL    HW1 1054   5.750   2.390   3.022  1.2101 -0.7884  1.9664
   96SOL    HW2 1055   5.685   2.525   3.043  0.4730 -0.3024 -2.5285
   97SOL     OW 1056   3.860   6.138   0.792 -0.2341 -0.5037 -0.4761
   97SOL    HW1 1057   3.861   6.082   0.870  1.6977 -0.1557 -0.2054
   97SOL    HW2 1058   3.814   6.086   0.726 -2.9584 -0.3543  1.1481
   98SOL     OW 1059   7.000   5.438   4.638 -0.1145  0.3860  0.2516
   98SOL    HW1 1060   6.964   5.440   4.727 -2.1259  0.5618 -0.5173
   98SOL    HW2 1061   6.987   5.347   4.609  2.5770 -0.2808  0.8610
   99SOL     OW 1062   5.966   0.201   2.643 -0.1078 -0.0777  0.3775
   99SOL    HW1 1063   6.007   0.115   2.645  1.9088  0.7794 -0.8317
   99SOL    HW2 1064   5.960   0.223   2.550  1.0484  1.7801  0.6872
  100SOL     OW 1065   1.863   0.084   2.629  0.1790 -0.1952 -0.8513
  100SOL    HW1 1066   1.915   0.161   2.607  1.0660 -0.9260 -1.3892
  100SOL    HW2 1067   1.773   0.116   2.633  0.3727  0.6174 -2.3329
  101SOL     OW 1068   1.342   5.418   0.519  0.7841 -0.5334 -0.4979
  101SOL    HW1 1069   1.420   5.383   0.478  0.5662 -1.7638  0.0939
  101SOL    HW2 1070   1.349   5.513   0.507  0.8795 -0.8009 -3.0330
  102SOL     OW 1071   3.046   0.979   3.719  0.0819 -0.3455  0.0876
  102SOL    HW1 1072   2.963   0.979   3.767 -0.6004  1.6361 -0.9508
  102SOL    HW2 1073   3.026   0.937   3.636  0.3791 -0.7260  0.2049
  103SOL     OW 1074   0.207   4.296   3.200  0.1316  0.1532  0.2196
  103SOL    HW1 1075   0.181   4.240   3.273  0.3611 -0.4174 -0.1278
  103SOL    HW2 1076   0.295   4.265   3.176 -0.1012  0.0656 -0.5534
  104SOL     OW 1077   1.119   1.798   4.088 -0.0513 -0.0335  0.1563
  104SOL    HW1 1078   1.057   1.727   4.072 -0.8005  0.9870 -1.9456
  104SOL    HW2 1079   1.064   1.874   4.108  0.5122  0.7512 -1.1425
  105SOL     OW 1080   2.014   3.204   2.800 -0.2865 -0.1262 -0.6374
  105SOL    HW1 1081   2.011   3.139   2.730  0.4267 -0.5073 -0.3232
  105SOL    HW2 1082   1.925   3.238   2.804 -0.0199  0.9408 -2.6815
  106SOL     OW 1083   7.148   4.338   3.543 -0.5395  0.1673  0.2492
  106SOL    HW1 1084   7.213   4.383   3.597  1.7516  0.6818 -2.6924
  106SOL    HW2 1085   7.080   4.404   3.528 -0.0301  0.7719  0.5609
  107SOL     OW 1086   5.752   1.763   0.834  0.4117  0.4595  0.3627
  107SOL    HW1 1087   5.814   1.835   0.820  2.0378 -0.7099  1.2136
  107SOL    HW2 1088   5.781   1.694   0.775  1.0479 -0.7339  1.9878
  108SOL     OW 1089   0.655   5.606   1.491 -0.4750 -0.6257  0.0300
  108SOL    HW1 1090   0.644   5.620   1.586 -0.6282  0.4760 -0.1402
  108SOL    HW2 1091   0.716   5.533   1.485  0.1348 -0.2140  0.9823
  109SOL     OW 1092   1.393   6.536   1.999  0.0923  0.4246 -0.5166
  109SOL    HW1 1093   1.427   6.550   2.087  0.6002  0.5347 -0.7282
  109SOL    HW2 1094   1.307   6.497   2.013  0.5789 -0.4924  0.0243
  110SOL     OW 1095   4.316   1.028   3.125 -0.3810  0.3089 -1.0177
  110SOL    HW1 1096   4.281   1.087   3.059 -0.0290  1.5450 -0.1284
  110SOL    HW2 1097   4.397   1.070   3.154  0.7026 -1.3693 -1.4439
  111SOL     OW 1098   2.830   0.346   4.802  0.2156 -0.3898 -0.6441
  111SOL    HW1 1099   2.776   0.302   4.868  0.6981 -0.0379 -0.0101
  111SOL    HW2 1100   2.901   0.284   4.786 -0.8374 -1.2758 -2.1712
  112SOL     OW 1101   2.712   6.695   1.818  0.0367  0.3290  0.5258
  112SOL    HW1 1102   2.790   6.750   1.828  0.9118 -0.8650  0.4910
  112SOL    HW2 1103   2.747   6.608   1.800 -1.2784  0.3802 -3.0701
  113SOL     OW 1104   4.133   4.577   5.017 -0.2837 -0.5888 -0.6602
  113SOL    HW1 1105   4.057   4.572   5.074  1.6927  0.0971  2.3023
  113SOL    HW2 1106   4.186   4.500   5.040  2.1230  1.3961  1.0766
  114SOL     OW 1107   1.397   3.780   4.014  0.2885  0.2005 -0.4322
  114SOL    HW1 1108   1.469   3.799   3.954  0.7011  1.2651  0.3812
  114SOL    HW2 1109   1.434   3.791   4.101 -1.0282  1.5762 -0.0025
  115SOL     OW 1110   1.789   0.175   0.768 -0.5929 -0.1634 -0.0855
  115SOL    HW1 1111   1.806   0.177   0.674 -0.0888 -1.3927 -0.0486
  115SOL    HW2 1112   1.837   0.250   0.803 -1.4809  0.8088 -0.8914
  116SOL     OW 1113   1.535   0.639   1.647 -0.3842  0.2182  0.2095
  116SOL    HW1 1114   1.589   0.649   1.568 -0.8573 -2.0977 -0.4744
  116SOL    HW2 1115   1.598   0.618   1.716 -0.1556  0.2818  0.0221
  117SOL     OW 1116   3.954   2.777   2.414  0.2160 -0.4687 -0.0273
  117SOL    HW1 1117   3.934   2.868   2.435  0.0654  0.0782 -2.2332
  117SOL    HW2 1118   4.031   2.756   2.467 -1.4314 -0.0503  2.6719
  118SOL     OW 1119   6.153   1.226   3.398 -0.6758 -0.2077  0.2744
  118SOL    HW1 1120   6.134   1.141   3.357 -0.2334 -1.3707  2.3414
  118SOL    HW2 1121   6.161   1.206   3.491 -0.7685  2.1717  0.8440
  119SOL     OW 1122   6.551   2.806   4.476  0.2111  0.1762  0.3535
  119SOL    HW1 1123   6.595   2.891   4.468 -0.6016  0.4722 -1.5814
  119SOL    HW2 1124   6.616   2.743   4.447 -0.3150  0.5515 -1.8669
  120SOL     OW 1125   3.862   7.096   2.807  0.5806 -0.2020  0.3209
  120SOL    HW1 1126   3.895   7.163   2.748  0.1173 -1.1243 -1.0208
  120SOL    HW2 1127   3.901   7.015   2.776  0.6850 -0.6581  1.5705
  121SOL     OW 1128   1.853   3.492   2.987 -0.0262 -0.5444  0.9799
  121SOL    HW1 1129   1.948   3.497   2.993  0.0109  1.3099 -0.3573
  121SOL    HW2 1130   1.822   3.574   3.025 -1.0681 -0.8396  0.7984
  122SOL     OW 1131   1.219   3.880   2.234  0.7039  0.0218  0.3768
  122SOL    HW1 1132   1.124   3.884   2.247  0.4436 -2.0259 -0.3860
  122SOL    HW2 1133   1.247   3.971   2.231 -1.2765  0.6883  0.3863
  123SOL     OW 1134   4.896   1.337   3.989  0.3196 -0.5333  0.0671
  123SOL    HW1 1135   4.830   1.397   4.024 -0.6735 -1.7766  0.4422
  123SOL    HW2 1136   4.884   1.257   4.040 -0.0848 -1.8755 -2.0046
  124SOL     OW 1137   6.891   6.268   3.947 -0.2182 -0.2633 -0.3220
  124SOL    HW1 1138   6.952   6.337   3.974  0.1042 -1.4189  2.1997
  124SOL    HW2 1139   6.946   6.191   3.934 -1.0290 -1.2995  1.8974
  125SOL     OW 1140   6.168   2.731   2.297  0.6238 -0.4789 -0.0069
  125SOL    HW1 1141   6.089   2.702   2.342  1.1123 -0.9285  0.5768
  125SOL    HW2 1142   6.224   2.654   2.294  0.8494 -0.2925 -0.8483
  126SOL     OW 1143   3.738   5.745   1.862 -0.5494 -0.3469 -0.0982
  126SOL    HW1 1144   3.659   5.725   1.911 -0.1446  1.3081  1.3272
  126SOL    HW2 1145   3.730   5.838   1.839  0.8485 -0.2066 -0.1331
  127SOL     OW 1146   6.575   3.460   0.146 -0.3147 -0.2292 -0.3242
  127SOL    HW1 1147   6.615   3.392   0.201  0.0018  1.1040  1.1561
  127SOL    HW2 1148   6.628   3.538   0.162 -0.7997  0.4372 -1.8228
  128SOL     OW 1149   2.154   2.324   4.693 -0.6970  0.4186 -0.3728
  128SOL    HW1 1150   2.169   2.368   4.776 -0.3008  2.6601 -1.5445
  128SOL    HW2 1151   2.060   2.331   4.678 -0.9255 -0.8794  0.3082
  129SOL     OW 1152   7.090   6.122   4.693  0.1677  0.2947 -0.3073
  129SOL    HW1 1153   7.056   6.034   4.709 -0.8763  0.5047 -1.2564
  129SOL    HW2 1154   7.076   6.137   4.600  1.5290  0.9847 -0.4293
  130SOL     OW 1155   3.054   6.807   3.442 -0.0892  0.1176  0.0587
  130SOL    HW1 1156   3.023   6.789   3.531  0.3254  1.4288  0.4872
  130SOL    HW2 1157   2.974   6.821   3.391 -0.2927  0.4484  0.4678
  131SOL     OW 1158   5.004   5.645   5.008 -0.5435  0.1884 -0.1086
  131SOL    HW1 1159   5.069   5.615   5.072  1.4954  1.1703 -1.6098
  131SOL    HW2 1160   4.962   5.564   4.978  1.3160 -0.7037 -0.4539
  132SOL     OW 1161   2.949   5.194   4.161  0.0327 -0.0741  0.1313
  132SOL    HW1 1162   3.016   5.127   4.177  0.2550 -0.2074 -1.2396
  132SOL    HW2 1163   2.997   5.268   4.124 -0.1509  1.0513  2.0126
  133SOL     OW 1164   6.470   3.309   1.171 -0.0037 -0.1449 -0.1525
  133SOL    HW1 1165   6.430   3.326   1.256 -0.3474 -1.9762  0.0959
  133SOL    HW2 1166   6.519   3.227   1.182 -0.5338 -0.7525 -1.8364
  134SOL     OW 1167   5.746   4.232   1.770 -0.0870  0.5443  0.2666
  134SOL    HW1 1168   5.730   4.324   1.794 -1.5797  0.1676  0.7602
  134SOL    HW2 1169   5.659   4.192   1.766  0.5615 -0.9399  0.3744
  135SOL     OW 1170   2.072   2.370   3.805  0.0276 -0.2696 -0.4093
  135SOL    HW1 1171   2.048   2.462   3.817 -1.3006 -0.6848  0.2245
  135SOL    HW2 1172   2.159   2.363   3.844 -0.9680  0.1325  2.0428
  136SOL     OW 1173   1.812   0.445   1.568 -0.1694 -0.2959 -0.3222
  136SOL    HW1 1174   1.784   0.511   1.505  2.6502 -0.0202 -1.4180
  136SOL    HW2 1175   1.745   0.377   1.563 -0.8010  0.4240 -2.5084
  137SOL     OW 1176   4.179   3.471   4.564 -0.1411 -0.1044  0.1998
  137SOL    HW1 1177   4.215   3.382   4.561 -0.1340 -0.0849 -1.5960
  137SOL    HW2 1178   4.173   3.497   4.472 -1.6545  1.1592  0.6204
  138SOL     OW 1179   0.365   1.719   2.153 -0.4850  0.1329 -0.0357
  138SOL    HW1 1180   0.305   1.745   2.223  0.8801 -0.2629  1.3460
  138SOL    HW2 1181   0.384   1.800   2.106 -0.7742  0.5688  0.5836
  139SOL     OW 1182   6.668   3.535   3.523  0.7157  0.1243  0.1992
  139SOL    HW1 1183   6.668   3.440   3.510 -2.7798  0.1181 -0.6983
  139SOL    HW2 1184   6.735   3.567   3.463  2.7114 -1.7565  1.2648
  140SOL     OW 1185   0.272   6.416   1.585 -0.0534  0.1974  0.4432
  140SOL    HW1 1186   0.215   6.361   1.638 -1.7437  0.3586 -1.1027
  140SOL    HW2 1187   0.238   6.407   1.496  2.8477 -0.3053 -0.7145
  141SOL     OW 1188   6.462   4.912   1.521  0.5943  0.8960  0.0637
  141SOL    HW1 1189   6.448   4.991   1.469  0.0616  1.1328  0.5450
  141SOL    HW2 1190   6.452   4.942   1.612 -2.4680 -0.1844  0.2207
  142SOL     OW 1191   6.849   5.663   1.571  0.1365  0.1151  0.0525
  142SOL    HW1 1192   6.795   5.742   1.574 -1.9128 -1.2419  1.2371
  142SOL    HW2 1193   6.834   5.626   1.484 -1.9808 -0.9340  0.8054
  143SOL     OW 1194   1.662   5.494   4.750  0.1245 -0.9051  0.5401
  143SOL    HW1 1195   1.670   5.568   4.810 -1.9141  1.4729 -1.8229
  143SOL    HW2 1196   1.580   5.451   4.775 -1.3341  0.7699 -1.0158
  144SOL     OW 1197   1.698   3.070   0.430 -0.8085  0.3042 -0.6298
  144SOL    HW1 1198   1.670   3.141   0.488  0.0171  2.5190 -2.7950
  144SOL    HW2 1199   1.618   3.042   0.386 -0.6981  2.2328 -2.1653
  145SOL     OW 1200   2.920   4.722   3.976 -0.1875  0.5962  0.2710
  145SOL    HW1 1201   2.852   4.708   3.910  2.2731  0.2394 -2.4104
  145SOL    HW2 1202   2.879   4.778   4.042 -2.4999  1.9861 -2.1690
  146SOL     OW 1203   1.213   2.554   1.777 -0.4152  0.4279  0.8324
  146SOL    HW1 1204   1.180   2.516   1.858  2.1930 -1.5397  1.0812
  146SOL    HW2 1205   1.290   2.605   1.804 -0.4822  1.1273 -0.2210
  147SOL     OW 1206   5.545   1.740   4.117  0.1048 -0.0556  0.2076
  147SOL    HW1 1207   5.503   1.725   4.033 -1.9799  1.7953  0.8283
  147SOL    HW2 1208   5.556   1.653   4.155 -2.8138 -0.6853 -0.2225
  148SOL     OW 1209   3.584   1.595   1.447 -0.2165  0.0164 -0.6808
  148SOL    HW1 1210   3.507   1.601   1.504  0.6693  0.2400  0.5275
  148SOL    HW2 1211   3.616   1.684   1.439 -0.0737 -0.0755 -1.1724
  149SOL     OW 1212   7.155   3.058   0.799 -0.0849  0.0670 -0.0336
  149SOL    HW1 1213   7.243   3.090   0.820 -0.0076  1.5108 -2.2258
  149SOL    HW2 1214   7.169   2.992   0.731 -0.7335  1.5088 -1.6320
  150SOL     OW 1215   5.979   7.012   4.129  0.2254  0.1040  0.6656
  150SOL    HW1 1216   5.986   7.061   4.211 -0.4755  0.6264  0.4261
  150SOL    HW2 1217   5.896   6.965   4.136 -0.3694  0.9823 -0.1651
  151SOL     OW 1218   3.081   1.836   3.916  0.0462 -0.1488 -0.2373
  151SOL    HW1 1219   3.093   1.784   3.836  0.2218 -0.9705  0.3089
  151SOL    HW2 1220   3.006   1.892   3.897 -1.0222 -1.5632 -0.3725
  152SOL     OW 1221   1.061   3.280   0.500 -0.1589 -0.5786  0.0168
  152SOL    HW1 1222   1.095   3.306   0.586 -1.6699  0.2768  0.3865
  152SOL    HW2 1223   1.102   3.341   0.438  0.9791 -1.2338  0.0978
  153SOL     OW 1224   0.413   1.341   0.420 -0.2173 -0.1072 -0.1823
  153SOL    HW1 1225   0.394   1.252   0.449  1.6116 -0.7632 -0.8255
  153SOL    HW2 1226   0.348   1.358   0.352 -0.2807 -1.1737 -0.4177
  154SOL     OW 1227   5.408   6.722   1.633  0.3945 -0.5445  0.0546
  154SOL    HW1 1228   5.432   6.650   1.691 -0.1706 -1.2404 -0.5519
  154SOL    HW2 1229   5.353   6.681   1.566 -1.3510  0.7456  0.6525
  155SOL     OW 1230   7.083   7.069   1.624  0.2761  0.6176  0.3592
  155SOL    HW1 1231   7.002   7.043   1.581  0.6122 -0.1049  0.1456
  155SOL    HW2 1232   7.142   7.095   1.553  0.3701  0.7478  0.4820
  156SOL     OW 1233   5.271   0.140   3.390  0.1375  0.6063  0.1028
  156SOL    HW1 1234   5.323   0.194   3.330 -1.8263  1.7759 -0.6581
  156SOL    HW2 1235   5.188   0.187   3.398 -0.8725 -1.2432  1.1218
  157SOL     OW 1236   6.616   6.961   3.876  0.0020  0.3114  0.3424
  157SOL    HW1 1237   6.705   6.947   3.843  0.5137 -0.4121  1.9355
  157SOL    HW2 1238   6.622   6.941   3.970 -1.0247  3.6883  1.2638
  158SOL     OW 1239   2.602   1.208   3.026 -0.7238  0.3396 -0.8844
  158SOL    HW1 1240   2.535   1.188   3.091  1.2616 -0.0511  1.1807
  158SOL    HW2 1241   2.631   1.296   3.048  1.8870 -0.7882  0.6986
  159SOL     OW 1242   0.555   5.332   3.279 -0.0881  0.0362  0.5566
  159SOL    HW1 1243   0.502   5.257   3.307  0.2789 -0.0469  1.0425
  159SOL    HW2 1244   0.578   5.377   3.361  1.2565 -0.3755  0.4220
  160SOL     OW 1245   2.362   0.895   2.523 -0.1467 -0.0463 -0.2258
  160SOL    HW1 1246   2.397   0.891   2.612 -1.0232 -1.3048  0.0939
  160SOL    HW2 1247   2.343   0.804   2.501 -0.4590  0.3102 -1.4896
  161SOL     OW 1248   1.602   2.754   4.244 -0.6374 -0.1480 -0.0956
  161SOL    HW1 1249   1.547   2.816   4.197 -0.8040 -0.6964 -0.6294
  161SOL    HW2 1250   1.553   2.735   4.324 -0.6405  0.3152  0.0153
  162SOL     OW 1251   6.426   7.191   1.194 -0.3100 -0.1762  0.3517
  162SOL    HW1 1252   6.375   7.269   1.171 -0.2450 -0.4880 -0.8882
  162SOL    HW2 1253   6.430   7.140   1.113  0.1282 -1.2004  1.0049
  163SOL     OW 1254   1.244   2.358   2.933 -0.2885 -0.2867 -0.0717
  163SOL    HW1 1255   1.337   2.377   2.921 -0.2110  1.0641  2.0874
  163SOL    HW2 1256   1.208   2.355   2.844  1.6764 -0.2152 -0.9275
  164SOL     OW 1257   3.354   0.054   2.891 -0.8060  0.0562 -0.2846
  164SOL    HW1 1258   3.317  -0.032   2.910 -0.3743 -0.1024 -0.1615
  164SOL    HW2 1259   3.318   0.077   2.805 -0.6938 -0.3761 -0.4505
  165SOL     OW 1260   2.111   1.314   4.431 -0.0729 -0.8012 -0.0571
  165SOL    HW1 1261   2.110   1.404   4.400 -0.8010 -0.7963 -0.0436
  165SOL    HW2 1262   2.063   1.317   4.514  0.8035 -1.0217  0.4633
  166SOL     OW 1263   0.005   1.574   3.578 -0.2219 -0.3338  0.1731
  166SOL    HW1 1264  -0.015   1.505   3.640 -1.2011 -0.5239 -0.3385
  166SOL    HW2 1265   0.058   1.531   3.510 -0.0514 -0.3662  0.3260
  167SOL     OW 1266   0.147   4.057   2.195 -0.1323  0.1737  0.1872
  167SOL    HW1 1267   0.228   4.009   2.179  0.7414  1.0324  1.8023
  167SOL    HW2 1268   0.146   4.125   2.127  0.9464  0.6704  0.6379
  168SOL     OW 1269   2.078   6.593   1.847 -0.3440  0.2735  0.3804
  168SOL    HW1 1270   2.105   6.595   1.756 -0.4950 -0.6996  0.3092
  168SOL    HW2 1271   1.996   6.643   1.849  0.3385  1.4503  0.2361
  169SOL     OW 1272   6.491   1.161   2.547 -0.4556 -0.4997 -0.0477
  169SOL    HW1 1273   6.467   1.095   2.483  0.5264  0.7572 -1.8207
  169SOL    HW2 1274   6.432   1.234   2.528  1.7486  1.0205 -1.6587
  170SOL     OW 1275   5.616   1.500   2.489  0.2259  0.2436  0.1511
  170SOL    HW1 1276   5.579   1.444   2.557  0.6707  0.1865  0.3485
  170SOL    HW2 1277   5.541   1.526   2.436  0.1422 -1.5590 -0.7099
  171SOL     OW 1278   1.501   2.846   0.698 -0.0289 -0.2058  0.2336
  171SOL    HW1 1279   1.566   2.895   0.748 -0.2515 -0.5268  0.8512
  171SOL    HW2 1280   1.454   2.794   0.763 -1.4463  0.6076 -0.0783
  172SOL     OW 1281   3.165   6.187   3.335 -0.0532 -0.6128 -0.1830
  172SOL    HW1 1282   3.082   6.212   3.296 -1.1075 -3.7405 -0.1826
  172SOL    HW2 1283   3.174   6.244   3.412 -1.2644  0.9703 -1.1522
  173SOL     OW 1284   5.231   4.649   5.027 -0.0236  0.3219 -0.5343
  173SOL    HW1 1285   5.315   4.695   5.020  0.3452 -0.1342  0.5787
  173SOL    HW2 1286   5.248   4.580   5.092 -0.8452 -0.7309 -1.4155
  174SOL     OW 1287   2.571   4.961   3.154 -0.0385  0.4376 -0.1783
  174SOL    HW1 1288   2.538   5.030   3.096  0.1241  1.1207  0.5210
  174SOL    HW2 1289   2.608   5.009   3.228  0.6550 -0.3892  0.0159
  175SOL     OW 1290   0.933   2.041   2.045 -0.0531  0.4770  0.0365
  175SOL    HW1 1291   0.958   1.949   2.055 -0.8433  0.4205  1.9688
  175SOL    HW2 1292   1.010   2.089   2.074 -0.6028  0.3499  1.8362
  176SOL     OW 1293   2.835   6.281   2.098 -0.4422 -0.0273 -0.4153
  176SOL    HW1 1294   2.920   6.266   2.139 -0.1785  0.2975 -0.8332
  176SOL    HW2 1295   2.837   6.227   2.019 -0.2857  0.6407 -0.8707
  177SOL     OW 1296   0.098   3.851   3.278  0.2677  0.0850  0.4840
  177SOL    HW1 1297   0.028   3.807   3.232 -0.3549 -0.0207  1.5049
  177SOL    HW2 1298   0.171   3.789   3.277  0.1596 -0.0342 -0.0719
  178SOL     OW 1299   3.319   4.155   0.316  0.1679 -0.1363  0.0711
  178SOL    HW1 1300   3.399   4.129   0.270  0.0615 -0.5602  0.1198
  178SOL    HW2 1301   3.284   4.227   0.264  0.3891 -0.1882 -0.1536
  179SOL     OW 1302   3.058   3.743   2.043  0.4726  0.0998 -0.1064
  179SOL    HW1 1303   3.058   3.791   1.961  2.7005 -1.3767 -1.0648
  179SOL    HW2 1304   3.150   3.724   2.060 -0.0429 -0.6994  2.1015
  180SOL     OW 1305   1.466   5.373   4.090 -0.3804 -0.2759 -0.6024
  180SOL    HW1 1306   1.481   5.432   4.164 -1.4983 -1.2571  0.4466
  180SOL    HW2 1307   1.550   5.372   4.044  0.5819 -0.1966  1.0525
  181SOL     OW 1308   3.131   0.636   2.049  0.4163  0.3798 -0.8260
  181SOL    HW1 1309   3.117   0.727   2.074 -0.2752 -0.3109  1.5729
  181SOL    HW2 1310   3.070   0.586   2.103  1.9235 -1.6347 -0.8687
  182SOL     OW 1311   5.562   0.929   1.922 -0.0335  0.2342  0.1476
  182SOL    HW1 1312   5.538   0.918   1.829 -0.9537 -0.2071  0.4230
  182SOL    HW2 1313   5.655   0.907   1.925 -0.0500  0.0087 -0.6310
  183SOL     OW 1314   3.714   6.801   4.725 -0.0571  0.1454  0.3015
  183SOL    HW1 1315   3.779   6.850   4.776  1.9457 -1.4942 -0.5117
  183SOL    HW2 1316   3.763   6.727   4.689 -2.2175 -0.7065 -1.0943
  184SOL     OW 1317   6.909   5.216   2.359  0.4109  0.3893 -0.0809
  184SOL    HW1 1318   6.942   5.134   2.396  1.3491  0.4522 -0.7568
  184SOL    HW2 1319   6.835   5.189   2.304 -0.0021  0.1332  0.5745
  185SOL     OW 1320   6.340   2.158   0.656  0.2508  0.0954 -0.8628
  185SOL    HW1 1321   6.256   2.122   0.627  0.2464 -0.0452 -0.6779
  185SOL    HW2 1322   6.318   2.237   0.705  0.1669 -0.3811 -0.1110
  186SOL     OW 1323   0.063   5.388   2.357  0.0846  0.4164 -0.5784
  186SOL    HW1 1324   0.026   5.368   2.443 -1.0960 -3.5021 -1.7810
  186SOL    HW2 1325  -0.013   5.409   2.303  0.4515 -0.3055 -1.3876
  187SOL     OW 1326   6.037   0.622   1.211 -0.1548  0.1019 -0.1448
  187SOL    HW1 1327   5.950   0.594   1.180 -0.0127  0.3414 -0.7781
  187SOL    HW2 1328   6.064   0.689   1.148  0.5951 -0.1464 -0.0905
  188SOL     OW 1329   6.958   2.533   1.024  0.5520  0.0616  0.1046
  188SOL    HW1 1330   6.948   2.443   1.056  0.8267  0.4261  1.2845
  188SOL    HW2 1331   6.911   2.586   1.089 -4.5770  0.4515 -3.3338
  189SOL     OW 1332   6.759   4.540   0.945 -0.6691  0.0527 -0.0097
  189SOL    HW1 1333   6.834   4.571   0.995 -0.0790 -0.5763 -0.4890
  189SOL    HW2 1334   6.753   4.447   0.966 -0.8417 -0.0677 -0.5734
  190SOL     OW 1335   6.854   2.419   0.200  0.6974 -0.5726 -0.0509
  190SOL    HW1 1336   6.759   2.408   0.196  0.7805 -1.2211 -0.3911
  190SOL    HW2 1337   6.871   2.451   0.288  0.4829 -3.8431  1.3405
  191SOL     OW 1338   3.615   7.145   1.871  0.0815 -0.1720 -0.8973
  191SOL    HW1 1339   3.662   7.132   1.788  1.6626 -1.3430  0.1239
  191SOL    HW2 1340   3.563   7.065   1.882 -0.6977  0.2959 -1.0913
  192SOL     OW 1341   6.868   3.042   1.302  0.0137  0.1175 -0.1094
  192SOL    HW1 1342   6.923   2.970   1.335  1.4807  0.9308 -0.6685
  192SOL    HW2 1343   6.843   3.092   1.379  0.7569  0.1931  0.0909
  193SOL     OW 1344   5.122   1.183   3.407  0.0564  0.6216  0.4050
  193SOL    HW1 1345   5.183   1.253   3.433  0.3575  0.1142  1.1006
  193SOL    HW2 1346   5.037   1.228   3.397  0.4121  1.2250  0.0275
  194SOL     OW 1347   2.605   6.381   3.240 -0.1695  0.1565 -0.2955
  194SOL    HW1 1348   2.673   6.423   3.187 -0.5118  2.2134  0.7870
  194SOL    HW2 1349   2.523   6.416   3.206 -0.5246 -0.3394  0.0522
  195SOL     OW 1350   1.630   3.370   3.971  0.4988 -0.0099  0.3222
  195SOL    HW1 1351   1.648   3.302   3.906 -1.6777 -1.2369  0.9005
  195SOL    HW2 1352   1.584   3.438   3.922  0.1344 -0.2820  0.2789
  196SOL     OW 1353   0.390   2.630   3.873  0.0523  0.3397 -0.1049
  196SOL    HW1 1354   0.455   2.665   3.812  1.6208 -0.5429  0.9859
  196SOL    HW2 1355   0.419   2.660   3.959 -0.6881 -0.5103  0.4637
  197SOL     OW 1356   5.584   2.560   3.491  0.4540  0.3603  0.2270
  197SOL    HW1 1357   5.562   2.637   3.439  1.8277 -0.6178 -1.9299
  197SOL    HW2 1358   5.669   2.532   3.457 -0.6791 -2.9961 -0.1530
  198SOL     OW 1359   4.859   4.067   3.648 -0.0792 -0.4761 -0.0791
  198SOL    HW1 1360   4.895   4.041   3.733 -0.6401  0.4425  0.4632
  198SOL    HW2 1361   4.766   4.082   3.665  0.0909  1.2659 -0.4579
  199SOL     OW 1362   3.969   6.354   4.074 -0.0096  0.3267  0.3103
  199SOL    HW1 1363   4.000   6.416   4.139 -0.6465  0.4464  0.5125
  199SOL    HW2 1364   3.958   6.406   3.994 -2.9732  1.1218  1.1028
  200SOL     OW 1365   6.798   6.276   0.008  0.1076 -0.3800  0.5081
  200SOL    HW1 1366   6.891   6.261   0.026  0.3938  1.5078  0.7484
  200SOL    HW2 1367   6.766   6.327   0.082 -0.7510  0.2787 -0.2858
  201SOL     OW 1368   2.359   1.289   4.692 -0.0996 -0.0253  0.5450
  201SOL    HW1 1369   2.445   1.326   4.713 -0.0776  0.3458 -0.1363
  201SOL    HW2 1370   2.343   1.317   4.601 -0.6341 -0.6710  0.4320
  202SOL     OW 1371   6.289   5.940   3.552 -0.3404 -0.0322 -0.1127
  202SOL    HW1 1372   6.349   5.880   3.508  0.3600  1.5741 -1.4333
  202SOL    HW2 1373   6.258   5.890   3.628 -0.8255 -2.5569 -1.8208
  203SOL     OW 1374   3.673   7.086   1.104 -0.3158  0.5386 -0.2821
  203SOL    HW1 1375   3.638   7.008   1.147 -0.1071  0.9070  0.5674
  203SOL    HW2 1376   3.747   7.054   1.052  0.3425  0.3025  0.7870
  204SOL     OW 1377   6.684   4.672   2.731 -0.3355  0.0130 -0.3490
  204SOL    HW1 1378   6.761   4.633   2.689 -0.7121 -0.3958 -0.6529
  204SOL    HW2 1379   6.709   4.764   2.746 -0.6315  0.4989 -2.5361
  205SOL     OW 1380   3.724   2.019   3.172  0.1893 -0.6008 -0.2129
  205SOL    HW1 1381   3.817   2.004   3.192  0.3992  0.1276 -0.5909
  205SOL    HW2 1382   3.699   1.943   3.118  1.5962  0.9114 -3.2777
  206SOL     OW 1383   4.567   4.094   4.714 -0.0807 -0.2073  0.4404
  206SOL    HW1 1384   4.639   4.033   4.706  0.6370  0.7932 -1.7858
  206SOL    HW2 1385   4.515   4.080   4.635 -1.2469  0.3973  1.0690
  207SOL     OW 1386   4.340   5.692   2.049  0.6089  0.0831 -0.4493
  207SOL    HW1 1387   4.327   5.680   1.955  1.6208  2.3762 -0.9437
  207SOL    HW2 1388   4.305   5.612   2.089 -2.3651  0.1734 -2.5623
  208SOL     OW 1389   0.326   0.391   1.198 -0.3929 -0.2675  0.5919
  208SOL    HW1 1390   0.340   0.324   1.131 -0.6779 -2.1327  2.3036
  208SOL    HW2 1391   0.398   0.379   1.260 -1.5609 -0.3851  1.9860
  209SOL     OW 1392   2.700   5.132   4.265 -0.0233  0.2366  0.6418
  209SOL    HW1 1393   2.657   5.180   4.335  0.7332 -1.1559  2.1331
  209SOL    HW2 1394   2.774   5.187   4.239  1.9371 -0.7740  3.5914
  210SOL     OW 1395   2.483   2.031   0.868  0.1021  0.0757 -0.6159
  210SOL    HW1 1396   2.529   2.106   0.907 -0.6945 -0.6398  1.9293
  210SOL    HW2 1397   2.408   2.070   0.823  0.3789  0.9030 -0.3831
  211SOL     OW 1398   3.751   6.641   4.416 -0.0260  0.9076 -0.2740
  211SOL    HW1 1399   3.676   6.612   4.468  0.1423 -0.0237 -0.5330
  211SOL    HW2 1400   3.725   6.726   4.381 -1.1443  0.3909 -0.7290
  212SOL     OW 1401   6.655   3.117   0.155  0.0238 -0.7145 -0.1902
  212SOL    HW1 1402   6.633   3.026   0.137 -0.2422 -0.6547 -0.1804
  212SOL    HW2 1403   6.747   3.116   0.178 -0.3323 -1.1934  1.3377
  213SOL     OW 1404   6.236   2.920   4.957 -0.0796 -0.1413 -0.0138
  213SOL    HW1 1405   6.187   2.946   4.879 -0.0047  1.3183  0.3851
  213SOL    HW2 1406   6.241   3.000   5.009  0.0556 -1.0341  1.3926
  214SOL     OW 1407   1.635   7.190   3.117 -0.1111  0.0188  0.3084
  214SOL    HW1 1408   1.653   7.284   3.127  0.1675 -0.0088  0.0600
  214SOL    HW2 1409   1.697   7.161   3.050  1.4694 -0.8452  2.0652
  215SOL     OW 1410   4.241   2.758   2.202 -0.5915 -0.5934  0.2579
  215SOL    HW1 1411   4.179   2.724   2.138  1.8077  1.4489 -3.5508
  215SOL    HW2 1412   4.303   2.686   2.216 -0.5341 -0.7433 -0.6708
  216SOL     OW 1413   0.974   4.066   2.434  0.4874  0.3449  0.6714
  216SOL    HW1 1414   1.050   4.098   2.483 -1.4499  2.6052  2.5211
  216SOL    HW2 1415   0.911   4.041   2.502 -0.9970  0.0842 -0.7315
  217SOL     OW 1416   1.153   7.194   0.522 -0.3992  0.0508  0.3220
  217SOL    HW1 1417   1.135   7.135   0.595  0.8311 -0.6268  0.1074
  217SOL    HW2 1418   1.199   7.140   0.458  0.0857  1.0554 -0.2039
  218SOL     OW 1419   0.438   5.539   0.898  0.1845 -0.0879 -0.1320
  218SOL    HW1 1420   0.346   5.529   0.923  0.1162 -0.6496 -0.5924
  218SOL    HW2 1421   0.478   5.455   0.919 -0.1343 -1.0457 -2.9580
  219SOL     OW 1422   3.298   3.256   1.162 -0.5003  0.1361  0.8120
  219SOL    HW1 1423   3.322   3.332   1.217  0.7925  0.4802 -0.1777
  219SOL    HW2 1424   3.249   3.294   1.089  1.1687  0.2377 -0.3223
  220SOL     OW 1425   4.394   3.414   2.161  0.2777  0.0651  0.4895
  220SOL    HW1 1426   4.387   3.357   2.085 -0.5953  0.8388 -0.0252
  220SOL    HW2 1427   4.328   3.382   2.222  0.0625  0.2828  0.3685
  221SOL     OW 1428   3.130   1.017   0.282 -0.1078  0.5095 -0.2427
  221SOL    HW1 1429   3.114   0.923   0.281 -0.0910  0.4944  0.3873
  221SOL    HW2 1430   3.204   1.027   0.342  0.4570  0.8398 -0.9826
  222SOL     OW 1431   0.284   4.353   1.951  0.6584  0.3477  0.1385
  222SOL    HW1 1432   0.349   4.292   1.918  0.3843  0.0755  0.0924
  222SOL    HW2 1433   0.212   4.298   1.981 -0.4397  0.7100 -1.6927
  223SOL     OW 1434   0.158   2.598   4.635 -0.1022 -0.0514  0.6588
  223SOL    HW1 1435   0.085   2.593   4.696 -0.0699  0.1666  0.7184
  223SOL    HW2 1436   0.118   2.613   4.550 -0.1862 -1.0809  0.5088
  224SOL     OW 1437   0.542   5.644   1.752  0.6795  0.1340 -0.0206
  224SOL    HW1 1438   0.507   5.580   1.815  1.1454  1.6028  1.8210
  224SOL    HW2 1439   0.466   5.693   1.723  0.7585  1.2468  1.5537
  225SOL     OW 1440   7.030   2.310   3.794  0.6536 -0.1479  0.2606
  225SOL    HW1 1441   7.076   2.249   3.737 -0.5166  1.0969 -2.1595
  225SOL    HW2 1442   6.940   2.278   3.795 -0.1739  1.8332 -1.7062
  226SOL     OW 1443   5.801   5.529   1.473  0.0458 -0.4009 -0.0946
  226SOL    HW1 1444   5.800   5.564   1.384  0.7398 -0.6845 -0.2234
  226SOL    HW2 1445   5.841   5.443   1.464  1.4906  0.1595  0.6827
  227SOL     OW 1446   2.155   7.208   3.877  0.3040 -0.0164 -0.4617
  227SOL    HW1 1447   2.147   7.125   3.925  0.7351  0.0799 -0.2184
  227SOL    HW2 1448   2.240   7.244   3.904 -0.0986  0.7492 -0.1737
  228SOL     OW 1449   3.467   3.127   0.456  0.4047 -0.0812  0.7826
  228SOL    HW1 1450   3.537   3.128   0.390 -0.5452 -1.7946 -0.3248
  228SOL    HW2 1451   3.422   3.211   0.445  0.5699 -0.1376 -0.3978
  229SOL     OW 1452   5.707   0.677   2.190 -0.2665 -0.1159  0.1635
  229SOL    HW1 1453   5.750   0.743   2.246  0.6766  0.0389 -0.7005
  229SOL    HW2 1454   5.625   0.718   2.164 -0.0506  0.4082  0.2791
  230SOL     OW 1455   3.018   4.236   3.794 -0.0954  0.5479 -0.2594
  230SOL    HW1 1456   3.068   4.240   3.712  0.5589  0.6078  0.1354
  230SOL    HW2 1457   3.085   4.226   3.862 -0.7547 -2.5479  0.0576
  231SOL     OW 1458   6.396   4.073   2.554 -0.3175  0.0503  0.0472
  231SOL    HW1 1459   6.334   4.039   2.619 -0.7680  0.5739 -0.1083
  231SOL    HW2 1460   6.460   4.123   2.606 -1.6543  1.9479 -0.0507
  232SOL     OW 1461   3.675   0.319   2.391  0.1959 -0.3754 -0.4644
  232SOL    HW1 1462   3.735   0.388   2.364 -0.2674  0.3715  0.3527
  232SOL    HW2 1463   3.590   0.348   2.358 -0.1930  0.0250  0.8241
  233SOL     OW 1464   6.490   5.345   2.417  0.3209  0.4929 -0.2660
  233SOL    HW1 1465   6.476   5.387   2.502 -0.7504  1.8575 -1.0725
  233SOL    HW2 1466   6.583   5.358   2.399  0.4574  0.6074  0.4801
  234SOL     OW 1467   2.465   2.204   1.508  0.0544  0.0762 -0.4942
  234SOL    HW1 1468   2.374   2.180   1.493  0.0426  1.5995 -3.6681
  234SOL    HW2 1469   2.515   2.130   1.474 -0.0486  0.5325 -1.7121
  235SOL     OW 1470   5.590   3.907   3.735 -0.2502  0.0122  0.3632
  235SOL    HW1 1471   5.590   3.852   3.813 -0.2821  0.5303  0.7396
  235SOL    HW2 1472   5.660   3.872   3.680  0.6289  0.4150  1.1981
  236SOL     OW 1473   0.989   6.971   3.823  0.2854  0.0135  0.2417
  236SOL    HW1 1474   1.009   7.057   3.787 -1.7085  0.0091 -1.0404
  236SOL    HW2 1475   0.966   6.917   3.748 -2.5658 -0.4195  1.2922
  237SOL     OW 1476   4.576   6.973   1.286 -0.2489  0.4573  0.6016
  237SOL    HW1 1477   4.632   6.905   1.249  2.0357  1.6402  1.6600
  237SOL    HW2 1478   4.566   6.949   1.378  0.1548  1.2516  0.8652
  238SOL     OW 1479   6.969   5.646   2.221  0.1498 -0.5577  0.6399
  238SOL    HW1 1480   6.915   5.721   2.248 -0.3833 -0.4873 -0.5236
  238SOL    HW2 1481   7.057   5.667   2.250 -0.0459  0.4154  0.5553
  239SOL     OW 1482   2.539   6.713   2.918  0.3473  0.0142  0.5915
  239SOL    HW1 1483   2.444   6.728   2.927  0.1694  0.1420 -1.1458
  239SOL    HW2 1484   2.549   6.619   2.927 -0.1345 -0.1518 -0.3743
  240SOL     OW 1485   2.102   1.086   2.934 -0.5266  0.2028  0.8553
  240SOL    HW1 1486   2.130   1.175   2.955  0.8024  0.0388 -0.0621
  240SOL    HW2 1487   2.173   1.031   2.966  0.4170 -0.2299 -1.7148
  241SOL     OW 1488   1.549   5.010   4.762 -0.4929  0.2960 -0.1172
  241SOL    HW1 1489   1.502   5.001   4.845 -1.1906 -1.8406 -0.6637
  241SOL    HW2 1490   1.483   5.044   4.701 -0.6859 -0.4319 -0.3280
  242SOL     OW 1491   1.661   3.350   3.140 -0.1667 -0.3228  0.4681
  242SOL    HW1 1492   1.719   3.382   3.071  2.1979 -0.8872  2.0706
  242SOL    HW2 1493   1.697   3.264   3.163 -1.0204 -0.2521  2.2210
  243SOL     OW 1494   5.173   5.461   4.756 -0.4097  0.1949  0.0955
  243SOL    HW1 1495   5.178   5.369   4.784 -0.0532 -0.1389 -1.0028
  243SOL    HW2 1496   5.243   5.504   4.805 -0.9442  0.0059  1.0459
  244SOL     OW 1497   0.192   2.729   3.663 -0.3294 -0.2004  0.0380
  244SOL    HW1 1498   0.167   2.637   3.667  0.1896 -0.3146  0.9810
  244SOL    HW2 1499   0.110   2.777   3.673 -0.5452 -0.5596  0.0007
  245SOL     OW 1500   1.270   0.877   4.882 -0.1373  0.5157 -0.2979
  245SOL    HW1 1501   1.339   0.810   4.879 -0.1408  0.5379 -1.3572
  245SOL    HW2 1502   1.189   0.828   4.871 -0.2720  0.5322  0.5623
  246SOL     OW 1503   1.257   3.172   0.754 -0.1214 -0.2565  0.4545
  246SOL    HW1 1504   1.251   3.264   0.728  0.3408 -0.4855 -0.5146
  246SOL    HW2 1505   1.332   3.169   0.814 -1.1174  0.2558  1.7663
  247SOL     OW 1506   1.496   6.699   3.251 -0.5925 -0.0849  0.1385
  247SOL    HW1 1507   1.525   6.616   3.289 -1.0071  0.6797  2.2537
  247SOL    HW2 1508   1.577   6.742   3.225 -0.3322 -0.8713 -0.4096
  248SOL     OW 1509   5.319   7.085   1.681  0.0485  0.5328 -0.2021
  248SOL    HW1 1510   5.377   7.019   1.720 -1.6810 -0.2626  1.1478
  248SOL    HW2 1511   5.326   7.161   1.738  2.8004  2.0521 -2.2899
  249SOL     OW 1512   2.198   6.253   3.565 -0.1519 -0.0478 -0.1327
  249SOL    HW1 1513   2.234   6.292   3.486  0.9608 -0.6173  0.0725
  249SOL    HW2 1514   2.261   6.185   3.589 -0.8643 -0.3949  0.8098
  250SOL     OW 1515   5.398   1.154   3.207 -0.5283  0.1146  0.3168
  250SOL    HW1 1516   5.389   1.166   3.302  0.1849  0.2164  0.3722
  250SOL    HW2 1517   5.482   1.193   3.185 -0.2540 -0.7421 -0.2129
  251SOL     OW 1518   2.052   4.054   3.129  0.1840 -0.3872 -0.4287
  251SOL    HW1 1519   2.032   3.986   3.193  0.8099  0.5927  0.8277
  251SOL    HW2 1520   1.974   4.109   3.126 -0.4761 -1.3059 -1.7271
  252SOL     OW 1521   1.047   0.264   0.822  0.4357  0.6713 -0.8461
  252SOL    HW1 1522   1.088   0.185   0.858  1.1067  1.3069 -0.1651
  252SOL    HW2 1523   1.042   0.248   0.728 -0.1187 -0.4783 -0.6376
  253SOL     OW 1524   6.527   2.389   0.891 -0.5301  0.4778  0.4347
  253SOL    HW1 1525   6.570   2.339   0.961  0.1555  1.6535  0.8856
  253SOL    HW2 1526   6.521   2.478   0.926 -0.9889  0.8855 -0.6604
  254SOL     OW 1527   0.760   2.567   3.792 -0.7959  0.1320 -0.3298
  254SOL    HW1 1528   0.680   2.613   3.765  0.2117  1.1885 -1.6536
  254SOL    HW2 1529   0.785   2.516   3.715 -0.8710 -1.2391  0.5101
  255SOL     OW 1530   2.562   1.946   0.539 -0.4322  0.5122  0.2262
  255SOL    HW1 1531   2.489   1.950   0.600 -1.3770  0.1223 -0.8270
  255SOL    HW2 1532   2.590   2.037   0.528 -0.1910  0.5718  1.2937
  256SOL     OW 1533   4.941   6.778   2.295  0.8958 -0.1467  0.3971
  256SOL    HW1 1534   4.922   6.686   2.313  1.8136 -0.3883  0.1572
  256SOL    HW2 1535   4.973   6.779   2.205 -0.2077  0.5761 -0.0053
  257SOL     OW 1536   2.886   6.203   1.657 -0.0311 -0.6323 -0.2008
  257SOL    HW1 1537   2.901   6.112   1.629  1.7393 -0.2681 -0.5766
  257SOL    HW2 1538   2.962   6.251   1.624  0.6984  0.4049  2.6434
  258SOL     OW 1539   6.113   2.022   0.582  1.0795 -0.1940  0.2230
  258SOL    HW1 1540   6.164   1.941   0.582  0.5865 -0.5077 -0.3784
  258SOL    HW2 1541   6.043   2.005   0.645  1.4624  0.0779  0.7257
  259SOL     OW 1542   3.981   1.862   3.912  0.2186  0.1076  0.4711
  259SOL    HW1 1543   4.036   1.855   3.991  0.0190 -1.1893  0.5219
  259SOL    HW2 1544   3.919   1.790   3.921 -2.2361  2.1487  0.9542
  260SOL     OW 1545   3.234   5.558   1.448 -0.4225 -0.5068 -0.3502
  260SOL    HW1 1546   3.225   5.594   1.360 -1.5689  0.3658  0.1028
  260SOL    HW2 1547   3.196   5.624   1.505 -0.1155 -1.2701  0.7650
  261SOL     OW 1548   3.903   0.878   0.384  0.6544  0.5166  0.6331
  261SOL    HW1 1549   3.933   0.787   0.388  0.1971  0.3013 -0.6359
  261SOL    HW2 1550   3.906   0.907   0.475 -0.1258 -1.0741  1.2226
  262SOL     OW 1551   6.580   1.655   0.218 -0.1670  0.3119 -0.0318
  262SOL    HW1 1552   6.488   1.657   0.193 -0.3259  0.3501  0.5437
  262SOL    HW2 1553   6.598   1.743   0.251 -0.4157 -0.1902  1.5386
  263SOL     OW 1554   2.322   1.877   4.299 -0.2417  0.9413  0.9108
  263SOL    HW1 1555   2.335   1.952   4.357  0.2528  1.2967  0.3559
  263SOL    HW2 1556   2.255   1.905   4.238 -1.0467  0.4232  1.5396
  264SOL     OW 1557   0.254   2.439   2.547 -0.1990 -0.1532  0.4928
  264SOL    HW1 1558   0.169   2.435   2.502 -0.4427 -0.3946  0.9765
  264SOL    HW2 1559   0.292   2.522   2.517 -0.3951 -0.2653 -0.0897
  265SOL     OW 1560   0.336   0.489   2.857  0.1372  0.5138 -0.0018
  265SOL    HW1 1561   0.263   0.434   2.829  0.4151 -0.5702  1.2964
  265SOL    HW2 1562   0.344   0.555   2.789  0.3147 -1.5392 -2.0920
  266SOL     OW 1563   2.980   6.775   3.131  0.1002  0.4173  0.3511
  266SOL    HW1 1564   3.016   6.863   3.129  3.3595 -0.7428 -2.2425
  266SOL    HW2 1565   2.901   6.779   3.076 -0.0983  1.7998  0.7242
  267SOL     OW 1566   1.916   2.082   4.809  0.2306 -0.1760 -0.5481
  267SOL    HW1 1567   1.836   2.035   4.833 -0.5805 -0.0652 -2.8573
  267SOL    HW2 1568   1.895   2.174   4.827  0.9247 -0.3578  1.5497
  268SOL     OW 1569   6.584   0.536   4.209  0.4208 -0.6225  0.1612
  268SOL    HW1 1570   6.589   0.545   4.114 -0.6066  1.0680  0.2296
  268SOL    HW2 1571   6.586   0.442   4.225  1.5977 -0.9115 -1.4582
  269SOL     OW 1572   4.456   3.156   0.086  0.2973 -0.1883  0.1563
  269SOL    HW1 1573   4.535   3.186   0.041  1.0376 -1.1118  0.7858
  269SOL    HW2 1574   4.489   3.118   0.168 -0.7956 -0.6803  0.3827
  270SOL     OW 1575   0.540   4.321   0.792 -0.0870 -0.0336 -0.1090
  270SOL    HW1 1576   0.538   4.361   0.879  1.5789 -0.0691 -0.0222
  270SOL    HW2 1577   0.581   4.236   0.806 -1.1475 -0.6570 -0.7131
  271SOL     OW 1578   1.312   3.660   3.662 -0.3080 -0.3028  0.7294
  271SOL    HW1 1579   1.225   3.630   3.635  0.7449 -0.7523 -2.6811
  271SOL    HW2 1580   1.319   3.748   3.624  1.0899 -0.7005 -0.0010
  272SOL     OW 1581   4.041   6.764   4.670 -0.0675 -0.3005  0.3362
  272SOL    HW1 1582   4.038   6.830   4.739  2.2574 -2.8643  3.1383
  272SOL    HW2 1583   3.978   6.697   4.698 -0.3914 -0.5893 -1.0018
  273SOL     OW 1584   0.942   2.705   2.243 -0.1814 -0.6458 -0.0269
  273SOL    HW1 1585   0.995   2.649   2.187 -1.4383  0.4194 -2.4222
  273SOL    HW2 1586   0.940   2.659   2.327  3.4906 -1.2817 -0.1235
  274SOL     OW 1587   5.143   0.880   4.062  0.0553  0.4106  0.5437
  274SOL    HW1 1588   5.222   0.825   4.062 -0.6772 -0.6554  0.5961
  274SOL    HW2 1589   5.070   0.818   4.066 -0.8129  1.3600 -0.1787
  275SOL     OW 1590   5.787   3.939   0.642 -0.6571  0.5028  0.3599
  275SOL    HW1 1591   5.840   3.988   0.705  0.7897 -0.4458 -0.0616
  275SOL    HW2 1592   5.848   3.875   0.604 -1.6430  0.5823 -1.4891
  276SOL     OW 1593   0.239   0.009   2.168 -0.4954 -0.0503  0.0691
  276SOL    HW1 1594   0.282   0.080   2.215  0.3092 -0.5057  0.0383
  276SOL    HW2 1595   0.151   0.004   2.207 -1.3160  2.2800 -1.3185
  277SOL     OW 1596   1.327   1.913   3.941 -0.3553 -0.3069 -0.1380
  277SOL    HW1 1597   1.416   1.893   3.972 -0.0987  1.6723  0.5268
  277SOL    HW2 1598   1.270   1.869   4.004  0.1675  0.2043  0.7101
  278SOL     OW 1599   6.901   1.167   1.645  0.2006 -0.8460 -0.4098
  278SOL    HW1 1600   6.871   1.247   1.688  0.5918 -1.5489  1.2220
  278SOL    HW2 1601   6.915   1.193   1.554 -0.3334  0.7682 -0.0586
  279SOL     OW 1602   1.879   2.738   0.218 -0.1888 -0.2851  0.0389
  279SOL    HW1 1603   1.906   2.824   0.250 -1.0367 -0.6681  1.9212
  279SOL    HW2 1604   1.783   2.739   0.227 -0.3375 -0.9444 -1.2369
  280SOL     OW 1605   4.535   6.890   1.568  0.5198 -0.1823  0.3494
  280SOL    HW1 1606   4.507   6.799   1.559  2.3885 -0.8452  0.6753
  280SOL    HW2 1607   4.623   6.884   1.606  0.6660  1.7696  0.4168
  281SOL     OW 1608   7.024   6.724   0.570  0.2329 -0.1049  0.4523
  281SOL    HW1 1609   7.077   6.647   0.550  0.0824  0.1562 -1.0935
  281SOL    HW2 1610   7.085   6.798   0.563  0.0947  0.0290  0.6405
  282SOL     OW 1611   3.975   6.202   2.623 -0.0392 -0.0504 -0.5956
  282SOL    HW1 1612   3.946   6.239   2.540 -0.4318  0.2654 -0.3196
  282SOL    HW2 1613   4.039   6.264   2.656 -1.9946  1.3899  0.7422
  283SOL     OW 1614   6.576   4.611   2.152  0.3579  0.6694  0.2113
  283SOL    HW1 1615   6.606   4.522   2.171 -1.5649  0.3276  1.9965
  283SOL    HW2 1616   6.622   4.666   2.216  1.0462  0.9003 -0.4629
  284SOL     OW 1617   5.615   0.827   0.857 -0.3204 -0.1120 -0.1741
  284SOL    HW1 1618   5.681   0.758   0.863 -0.4283 -0.2213 -0.2567
  284SOL    HW2 1619   5.664   0.908   0.873 -0.1778 -0.1978 -0.1740
  285SOL     OW 1620   5.524   1.892   2.529 -0.0485  0.0712  0.0372
  285SOL    HW1 1621   5.587   1.940   2.583 -0.8692  0.0320  1.0737
  285SOL    HW2 1622   5.535   1.928   2.441  1.8968 -0.4406  0.0362
  286SOL     OW 1623   2.605   3.309   0.490  0.3227 -0.0823  0.0803
  286SOL    HW1 1624   2.547   3.326   0.416  1.5009 -0.7854 -1.0402
  286SOL    HW2 1625   2.687   3.354   0.468  0.3965  0.4636  1.3949
  287SOL     OW 1626   4.181   5.677   1.255 -0.1271  0.2341  0.2866
  287SOL    HW1 1627   4.225   5.600   1.220  0.0339  0.9078 -1.0974
  287SOL    HW2 1628   4.104   5.642   1.301  0.2511 -0.7719  0.1794
  288SOL     OW 1629   2.799   7.004   0.443 -0.3049 -0.0547 -0.0866
  288SOL    HW1 1630   2.891   6.976   0.450 -0.8594 -1.8304  0.4958
  288SOL    HW2 1631   2.755   6.962   0.517 -1.7731  0.0242 -0.8792
  289SOL     OW 1632   6.104   0.916   4.393  0.3536  0.5738 -0.1170
  289SOL    HW1 1633   6.035   0.921   4.459 -1.0984  1.6170 -1.6453
  289SOL    HW2 1634   6.088   0.832   4.348 -1.5307  1.8695 -2.0599
  290SOL     OW 1635   5.138   5.945   0.635 -0.7497  0.2951  0.1202
  290SOL    HW1 1636   5.088   5.865   0.621 -0.7004  0.2634  0.1228
  290SOL    HW2 1637   5.213   5.937   0.576 -1.6332  1.1302 -1.1846
  291SOL     OW 1638   4.191   4.427   1.068 -0.1105 -0.3422  0.5855
  291SOL    HW1 1639   4.130   4.428   1.141  1.4536 -1.0426  1.9748
  291SOL    HW2 1640   4.272   4.392   1.105  0.3038 -2.2339 -1.8557
  292SOL     OW 1641   4.063   3.622   4.751 -0.0281 -0.9491  0.3718
  292SOL    HW1 1642   4.121   3.698   4.751 -1.1627 -0.0186 -1.3328
  292SOL    HW2 1643   4.089   3.572   4.673 -0.2869 -1.5153  0.6446
  293SOL     OW 1644   1.113   4.878   4.200  0.1035 -0.5025 -0.7601
  293SOL    HW1 1645   1.135   4.860   4.291  0.4822  1.1179 -0.5020
  293SOL    HW2 1646   1.018   4.885   4.199  0.1863  0.7986 -0.2163
  294SOL     OW 1647   0.520   2.460   1.959 -0.1562  0.3658 -0.2043
  294SOL    HW1 1648   0.482   2.519   2.024  1.4869 -0.2988  1.4947
  294SOL    HW2 1649   0.470   2.379   1.968 -0.2168  0.4168 -0.0837
  295SOL     OW 1650   1.368   1.080   3.699 -0.3203 -0.0779  0.4180
  295SOL    HW1 1651   1.390   1.172   3.681  0.2358 -0.3545 -0.4169
  295SOL    HW2 1652   1.289   1.064   3.648 -0.7353  0.0824  1.0036
  296SOL     OW 1653   2.278   2.977   4.534  0.0964 -0.4818 -0.1719
  296SOL    HW1 1654   2.363   3.021   4.533 -1.0813  2.0725  0.8903
  296SOL    HW2 1655   2.233   3.015   4.610 -2.6615 -0.3142 -1.7454
  297SOL     OW 1656   1.838   1.381   2.303  0.3327  0.0786 -0.8116
  297SOL    HW1 1657   1.886   1.299   2.290  1.2126 -0.1121  2.6013
  297SOL    HW2 1658   1.901   1.450   2.281  0.5497 -0.1612 -0.9439
  298SOL     OW 1659   5.883   4.158   0.815  0.3660 -0.1215 -0.0012
  298SOL    HW1 1660   5.815   4.161   0.882  1.0971 -0.0528  0.7516
  298SOL    HW2 1661   5.860   4.228   0.755  1.3219  1.8338  1.7868
  299SOL     OW 1662   5.629   4.130   1.448 -0.1082 -0.3463 -0.3144
  299SOL    HW1 1663   5.618   4.213   1.402 -0.7384  1.1359  2.3469
  299SOL    HW2 1664   5.719   4.133   1.482 -0.6861  0.0899  1.2519
  300SOL     OW 1665   0.894   3.060   5.008  0.1869  0.2138 -0.6103
  300SOL    HW1 1666   0.985   3.080   5.030  0.8445 -0.5548 -2.4532
  300SOL    HW2 1667   0.894   3.050   4.912 -1.7707 -0.1509 -0.6131
  301SOL     OW 1668   6.378   6.171   4.090  0.1757  0.0359  0.2110
  301SOL    HW1 1669   6.428   6.240   4.136 -0.0245  0.2299  0.1368
  301SOL    HW2 1670   6.288   6.201   4.093  0.0331 -0.4094  0.5095
  302SOL     OW 1671   0.979   3.932   3.461 -0.2997  0.0015 -0.1973
  302SOL    HW1 1672   1.029   3.965   3.386  0.5211  0.3470  0.4845
  302SOL    HW2 1673   0.899   3.896   3.423  0.0930  0.1985 -1.2337
  303SOL     OW 1674   3.462   4.580   3.795  0.1405 -0.0972  0.2744
  303SOL    HW1 1675   3.416   4.640   3.737  1.5856 -0.3883 -1.2442
  303SOL    HW2 1676   3.401   4.506   3.805  0.1436 -0.4209 -1.5940
  304SOL     OW 1677   2.807   4.835   3.563  0.0962  0.0156  0.0018
  304SOL    HW1 1678   2.775   4.797   3.481 -0.9729 -0.7614  0.7437
  304SOL    HW2 1679   2.902   4.828   3.557  0.2327  2.4019 -2.2763
  305SOL     OW 1680   6.380   0.088   3.267 -0.5008  0.9181  0.5254
  305SOL    HW1 1681   6.358   0.111   3.177 -1.0190  0.2241  0.4668
  305SOL    HW2 1682   6.414   0.169   3.304 -0.8923  1.3878 -0.1061
  306SOL     OW 1683   2.205   4.043   2.871 -0.0530  0.2062 -0.3462
  306SOL    HW1 1684   2.197   3.952   2.842 -0.6583  0.4299 -0.9185
  306SOL    HW2 1685   2.181   4.041   2.963  1.3223 -0.4246  0.0210
  307SOL     OW 1686   4.407   0.389   0.771  0.0535  0.6399  0.0268
  307SOL    HW1 1687   4.328   0.337   0.755  0.6002 -0.3079  0.3503
  307SOL    HW2 1688   4.376   0.463   0.824 -0.9316  1.2873 -1.3912
  308SOL     OW 1689   5.953   2.586   4.806  0.2752  0.5413  0.1090
  308SOL    HW1 1690   6.012   2.634   4.748  0.5572  0.6392  0.4737
  308SOL    HW2 1691   5.959   2.632   4.890  0.0193  0.2846  0.2698
  309SOL     OW 1692   5.150   6.737   2.537  0.1525  0.5562  0.4770
  309SOL    HW1 1693   5.095   6.768   2.465  1.4657 -0.6780 -1.1293
  309SOL    HW2 1694   5.091   6.734   2.613 -1.3732  1.5230 -0.6194
  310SOL     OW 1695   3.337   1.768   1.516 -0.2547 -0.4578  0.0184
  310SOL    HW1 1696   3.242   1.781   1.515 -0.4116 -1.5615 -1.0555
  310SOL    HW2 1697   3.357   1.752   1.608 -1.3644 -1.8993  0.0411
  311SOL     OW 1698   3.595   4.327   4.524 -0.2183  0.2112  0.1221
  311SOL    HW1 1699   3.606   4.413   4.482  0.5553 -0.3191 -0.8040
  311SOL    HW2 1700   3.505   4.328   4.557 -1.1069  0.4254 -2.1207
  312SOL     OW 1701   3.980   3.176   4.665  0.4209  0.0415 -0.0146
  312SOL    HW1 1702   4.018   3.095   4.701 -0.4493 -1.1467 -1.6406
  312SOL    HW2 1703   4.045   3.207   4.603  1.2822  1.3031  1.4455
  313SOL     OW 1704   4.390   0.671   3.335 -0.1660  0.3862  0.8623
  313SOL    HW1 1705   4.344   0.598   3.294  1.3298  0.1693 -0.4963
  313SOL    HW2 1706   4.475   0.635   3.361  0.6619  1.6562  0.0067
  314SOL     OW 1707   0.966   6.778   3.584 -0.6462  0.0175 -0.5731
  314SOL    HW1 1708   0.888   6.724   3.574 -1.4082  0.8748  0.4871
  314SOL    HW2 1709   1.032   6.719   3.621 -1.0556 -0.5030 -0.6656
  315SOL     OW 1710   0.352   2.418   4.652  0.3179  0.1999  0.5067
  315SOL    HW1 1711   0.424   2.446   4.596 -0.8412  0.7426 -0.7560
  315SOL    HW2 1712   0.283   2.482   4.638 -0.8166 -0.8909  0.8729
  316SOL     OW 1713   1.442   3.437   3.285 -0.1035 -0.5067  0.1776
  316SOL    HW1 1714   1.456   3.422   3.379  0.0822  0.1162  0.2554
  316SOL    HW2 1715   1.526   3.413   3.245 -0.3826 -1.3823  0.0888
  317SOL     OW 1716   3.679   1.184   1.522 -0.6101  0.1009  0.3540
  317SOL    HW1 1717   3.674   1.221   1.434  2.7127 -1.1166 -0.4971
  317SOL    HW2 1718   3.729   1.249   1.572  0.5756 -0.7658  0.3236
  318SOL     OW 1719   0.783   5.577   4.536  0.1936  0.4944  0.2559
  318SOL    HW1 1720   0.867   5.615   4.562  0.8044 -1.7328  1.7780
  318SOL    HW2 1721   0.727   5.590   4.613 -0.5274  0.9669 -0.3393
  319SOL     OW 1722   3.511   6.713   5.109  0.0458  0.4562 -0.6912
  319SOL    HW1 1723   3.548   6.799   5.126  0.7259  0.1819 -0.7454
  319SOL    HW2 1724   3.472   6.720   5.022 -0.2397  0.8147 -0.5364
  320SOL     OW 1725   6.227   1.023   5.078 -0.7783  0.5985 -0.3168
  320SOL    HW1 1726   6.160   0.963   5.045 -2.6527  2.4956 -0.1919
  320SOL    HW2 1727   6.310   0.979   5.060 -2.0279 -1.9972 -0.2151
  321SOL     OW 1728   2.208   2.459   4.454 -0.5477 -0.6129 -0.4563
  321SOL    HW1 1729   2.198   2.401   4.529 -0.1911  0.9194  0.8174
  321SOL    HW2 1730   2.202   2.548   4.490 -0.0092  0.1781 -2.1803
  322SOL     OW 1731   1.742   4.623   0.227 -0.1620  0.2691 -0.1981
  322SOL    HW1 1732   1.788   4.692   0.274  0.4627  0.5684 -1.2026
  322SOL    HW2 1733   1.770   4.542   0.269  1.6213  0.4179 -1.0133
  323SOL     OW 1734   5.106   7.094   3.103  0.0432 -0.5133 -0.9624
  323SOL    HW1 1735   5.057   7.115   3.183  0.9626 -0.3961 -0.4113
  323SOL    HW2 1736   5.128   7.180   3.066 -1.2207 -0.5693 -1.8870
  324SOL     OW 1737   4.375   2.739   4.830  0.6063  0.7155  0.0601
  324SOL    HW1 1738   4.457   2.694   4.852  0.0526 -1.7539 -2.3662
  324SOL    HW2 1739   4.306   2.678   4.857 -0.3940  1.9661  0.4220
  325SOL     OW 1740   2.794   3.678   3.336 -0.5580 -0.6743 -0.1731
  325SOL    HW1 1741   2.762   3.661   3.247 -0.2490 -0.7319 -0.2752
  325SOL    HW2 1742   2.780   3.772   3.349  1.5798 -0.1568 -1.1839
  326SOL     OW 1743   1.273   3.453   0.404 -0.4358  0.0739 -0.2259
  326SOL    HW1 1744   1.357   3.481   0.368 -0.2317  1.4584  1.2150
  326SOL    HW2 1745   1.208   3.499   0.351 -0.1887  0.9466  0.2095
  327SOL     OW 1746   1.108   0.314   1.432 -0.1361  0.2184 -0.5860
  327SOL    HW1 1747   1.112   0.305   1.336  0.6924 -2.4671 -0.3869
  327SOL    HW2 1748   1.047   0.246   1.460  0.8620 -0.1278  0.8739
  328SOL     OW 1749   7.010   2.433   4.650  0.2539  0.2535  0.2620
  328SOL    HW1 1750   6.928   2.388   4.670  0.5148  0.5319  2.0897
  328SOL    HW2 1751   7.066   2.366   4.610  0.6454 -1.1489  2.9244
  329SOL     OW 1752   3.824   1.889   2.821  0.0845 -0.4501 -0.3953
  329SOL    HW1 1753   3.913   1.889   2.856 -0.6626 -1.0432  1.6271
  329SOL    HW2 1754   3.820   1.814   2.762  0.8553 -0.5353 -0.3380
  330SOL     OW 1755   3.137   1.798   1.276 -0.5577 -0.0973  0.2822
  330SOL    HW1 1756   3.218   1.828   1.235 -0.6485 -0.0049  0.1688
  330SOL    HW2 1757   3.081   1.770   1.203 -1.9196  2.9355  0.0045
  331SOL     OW 1758   7.092   5.826   3.030  0.4688 -0.0694 -0.1370
  331SOL    HW1 1759   7.089   5.752   3.091 -1.6715  0.0452 -0.0158
  331SOL    HW2 1760   7.122   5.788   2.947 -1.2294 -1.2584 -0.2580
  332SOL     OW 1761   1.352   0.723   4.584 -0.0569 -0.4254  0.5869
  332SOL    HW1 1762   1.370   0.691   4.496 -0.5962 -2.5801  1.1928
  332SOL    HW2 1763   1.375   0.649   4.641 -3.1827 -0.4990  1.9547
  333SOL     OW 1764   1.505   0.130   3.575  0.1767  0.3216 -0.0602
  333SOL    HW1 1765   1.595   0.120   3.544  0.8381  3.1955  0.6022
  333SOL    HW2 1766   1.511   0.194   3.646 -2.4109  0.7987 -0.1695
  334SOL     OW 1767   1.983   1.394   2.593  0.2409  0.6193  0.2268
  334SOL    HW1 1768   2.028   1.340   2.527  0.4657  0.6994  0.3145
  334SOL    HW2 1769   1.963   1.475   2.547 -0.8242  0.1650 -0.1524
  335SOL     OW 1770   2.911   5.951   1.907 -0.0835 -0.1280  0.7522
  335SOL    HW1 1771   2.845   6.017   1.888  2.3386  2.0973 -0.4466
  335SOL    HW2 1772   2.933   5.965   2.000  0.3546  0.7282  0.5264
  336SOL     OW 1773   0.897   0.990   2.915  0.3385  0.0049  0.1476
  336SOL    HW1 1774   0.892   0.986   3.010  1.2375 -1.8438  0.1578
  336SOL    HW2 1775   0.807   0.971   2.886  0.1671  0.0824  0.6201
  337SOL     OW 1776   2.004   5.653   3.364 -0.2817  0.1933  0.4979
  337SOL    HW1 1777   2.079   5.678   3.419  0.1762  0.7469 -0.3612
  337SOL    HW2 1778   1.929   5.657   3.424 -0.0083  2.1913  0.7770
  338SOL     OW 1779   0.061   5.614   3.501 -0.4344  0.0264 -0.1945
  338SOL    HW1 1780   0.113   5.544   3.540 -0.3036 -0.3111 -0.9449
  338SOL    HW2 1781  -0.027   5.602   3.537 -0.1782  0.1078  0.4657
  339SOL     OW 1782   5.731   0.380   4.591  0.0161  0.0219  0.3279
  339SOL    HW1 1783   5.725   0.424   4.676  0.7329 -0.5387  0.6881
  339SOL    HW2 1784   5.762   0.292   4.613 -1.4139 -0.6716 -0.3666
  340SOL     OW 1785   6.163   4.736   3.590 -0.0682  0.2623 -0.2965
  340SOL    HW1 1786   6.164   4.826   3.622  0.8464 -0.0636  0.6362
  340SOL    HW2 1787   6.111   4.740   3.509  0.0751  1.6423 -0.3457
  341SOL     OW 1788   3.906   3.045   3.018  0.2777 -0.3777 -0.5011
  341SOL    HW1 1789   3.954   2.978   2.970  1.8882 -0.2594  0.8437
  341SOL    HW2 1790   3.815   3.016   3.015  0.6455 -1.5026 -1.7238
  342SOL     OW 1791   2.118   4.731   3.534  0.3566 -0.6406 -0.6165
  342SOL    HW1 1792   2.137   4.725   3.627  0.9596 -0.9455 -0.7507
  342SOL    HW2 1793   2.196   4.695   3.491  0.7471  0.9165 -1.2833
  343SOL     OW 1794   1.615   2.809   1.131 -0.1149 -0.1931 -0.2480
  343SOL    HW1 1795   1.638   2.767   1.048 -1.7359 -1.0110 -0.3242
  343SOL    HW2 1796   1.595   2.736   1.190  0.7305  0.3886  0.7860
  344SOL     OW 1797   2.425   0.866   2.804  0.3539  0.0981  0.0052
  344SOL    HW1 1798   2.443   0.867   2.898  0.6132 -0.2366 -0.0396
  344SOL    HW2 1799   2.433   0.774   2.780 -0.8681  0.0142 -0.1196
  345SOL     OW 1800   2.981   4.781   4.954 -0.3713 -0.1883 -0.1994
  345SOL    HW1 1801   2.956   4.873   4.941 -1.1810 -0.0111  2.0917
  345SOL    HW2 1802   2.974   4.741   4.868 -0.9802  1.6771 -1.0558
  346SOL     OW 1803   0.151   1.019   3.585 -0.1567  0.3976 -0.4907
  346SOL    HW1 1804   0.212   1.088   3.610  0.4818 -0.5793  0.7805
  346SOL    HW2 1805   0.150   1.022   3.490  0.4053  1.6825 -0.4822
  347SOL     OW 1806   4.752   3.581   3.880 -0.5816 -0.2187  0.5380
  347SOL    HW1 1807   4.723   3.649   3.820 -0.3881  1.4224  2.1922
  347SOL    HW2 1808   4.678   3.521   3.887 -0.7320 -0.2309 -1.0008
  348SOL     OW 1809   3.316   4.076   0.571 -0.0234  0.0071  0.0012
  348SOL    HW1 1810   3.315   4.136   0.645  0.6952  0.0679 -0.0263
  348SOL    HW2 1811   3.296   4.132   0.495 -0.3059  0.0307  0.0938
  349SOL     OW 1812   3.714   4.041   4.024 -0.5040 -0.1285  0.4026
  349SOL    HW1 1813   3.804   4.054   3.994 -1.4058  0.6355 -2.2787
  349SOL    HW2 1814   3.684   4.129   4.048 -1.4633  0.2184 -1.8162
  350SOL     OW 1815   1.791   4.840   2.150  0.1511 -0.0280  0.2274
  350SOL    HW1 1816   1.715   4.878   2.195  0.6517  0.8997  0.3021
  350SOL    HW2 1817   1.829   4.781   2.215 -0.7872 -0.9009  0.0166
  351SOL     OW 1818   3.854   1.133   3.763  0.0028  0.4679 -0.4644
  351SOL    HW1 1819   3.786   1.192   3.730 -1.8032 -1.0632  0.3875
  351SOL    HW2 1820   3.862   1.065   3.697 -1.2227 -0.7768  0.6081
  352SOL     OW 1821   3.836   0.675   0.799 -0.0440 -0.2228 -0.0212
  352SOL    HW1 1822   3.811   0.584   0.782 -1.6440  0.2697 -0.4731
  352SOL    HW2 1823   3.860   0.676   0.892 -0.2046 -1.0712  0.0377
  353SOL     OW 1824   0.780   5.154   4.407  0.4112  0.0769 -0.0974
  353SOL    HW1 1825   0.868   5.118   4.420  1.4251  0.9855 -3.3940
  353SOL    HW2 1826   0.764   5.208   4.484  2.5416 -0.4771  0.7965
  354SOL     OW 1827   2.351   5.502   4.190  0.5213 -0.8079  0.2110
  354SOL    HW1 1828   2.385   5.489   4.101 -0.0678  0.2977 -0.1958
  354SOL    HW2 1829   2.263   5.538   4.176  1.8125  3.2209  1.1594
  355SOL     OW 1830   4.683   2.726   2.404 -0.4123 -0.2405 -0.8113
  355SOL    HW1 1831   4.678   2.633   2.427  0.4402 -0.1101 -0.0321
  355SOL    HW2 1832   4.704   2.769   2.487  3.2463  0.2419 -1.8507
  356SOL     OW 1833   2.038   6.102   2.213 -0.0509  0.1468  0.0340
  356SOL    HW1 1834   1.983   6.176   2.188  1.5731  1.2777 -0.3374
  356SOL    HW2 1835   1.977   6.029   2.221 -1.8304  1.6586  1.1579
  357SOL     OW 1836   0.675   6.202   2.333  0.3072 -0.2876  0.3689
  357SOL    HW1 1837   0.589   6.227   2.299  0.3644  0.4639  0.7480
  357SOL    HW2 1838   0.696   6.271   2.396  1.3043 -0.3146  0.0758
  358SOL     OW 1839   5.736   6.998   4.861 -0.2006 -1.1023  0.2402
  358SOL    HW1 1840   5.648   6.963   4.878 -1.3243  1.0623 -0.6922
  358SOL    HW2 1841   5.745   6.994   4.766 -0.4803  1.1982  0.0614
  359SOL     OW 1842   3.535   5.538   3.302 -0.5465  0.5320 -0.0054
  359SOL    HW1 1843   3.615   5.485   3.307 -2.3784 -2.5258 -0.8585
  359SOL    HW2 1844   3.564   5.620   3.261  1.9923 -0.8650 -1.2565
  360SOL     OW 1845   4.603   3.123   2.851 -0.0083 -0.1487  0.1071
  360SOL    HW1 1846   4.624   3.216   2.837  0.5878 -0.2662  0.1972
  360SOL    HW2 1847   4.630   3.081   2.769  0.6993 -0.3949  0.4600
  361SOL     OW 1848   1.458   0.430   1.213 -0.2220  0.3110 -0.0324
  361SOL    HW1 1849   1.470   0.525   1.214 -1.5117  0.4813  0.3480
  361SOL    HW2 1850   1.476   0.405   1.122  0.0942  0.9213 -0.1427
  362SOL     OW 1851   4.671   1.065   2.402  0.4660 -0.4811 -0.0978
  362SOL    HW1 1852   4.662   1.151   2.441 -0.3139  0.5025 -2.2599
  362SOL    HW2 1853   4.765   1.056   2.383  0.6915 -0.5496  1.0091
  363SOL     OW 1854   5.555   3.171   2.383  0.5018  0.0585  0.3982
  363SOL    HW1 1855   5.635   3.198   2.428  0.2067  1.4452  0.1252
  363SOL    HW2 1856   5.552   3.226   2.305 -0.8178  0.1579  0.5070
  364SOL     OW 1857   3.669   5.878   4.263 -0.0018 -0.1609 -0.2737
  364SOL    HW1 1858   3.629   5.954   4.305 -0.7790 -0.3517 -0.6514
  364SOL    HW2 1859   3.763   5.899   4.260  0.1559 -0.2755  1.8302
  365SOL     OW 1860   1.764   1.064   0.345 -0.4027 -0.3031  0.1793
  365SOL    HW1 1861   1.821   1.005   0.297 -0.3857 -0.1621  0.0251
  365SOL    HW2 1862   1.700   1.094   0.281  0.5888  1.1504 -0.1806
  366SOL     OW 1863   5.602   0.033   2.862  0.5296 -0.2088 -0.3956
  366SOL    HW1 1864   5.691   0.067   2.861  0.6471 -0.5157 -0.3126
  366SOL    HW2 1865   5.559   0.081   2.934  1.3271 -1.8175  1.2477
  367SOL     OW 1866   3.437   1.544   0.594  0.4046  0.3303  0.2556
  367SOL    HW1 1867   3.440   1.478   0.525  0.5623 -0.5380  1.0611
  367SOL    HW2 1868   3.422   1.627   0.549  1.6547 -0.0546 -0.9034
  368SOL     OW 1869   2.603   6.362   4.395 -0.1152  0.1298 -0.1939
  368SOL    HW1 1870   2.555   6.411   4.328 -1.9915 -1.3027  0.0037
  368SOL    HW2 1871   2.542   6.359   4.469  1.1870  0.0878  0.9074
  369SOL     OW 1872   1.031   3.632   0.689 -0.4879 -0.5954  0.2237
  369SOL    HW1 1873   0.970   3.623   0.762  0.6420  1.7696  1.5296
  369SOL    HW2 1874   0.980   3.678   0.621 -1.3768 -2.3564 -0.3866
  370SOL     OW 1875   1.923   6.714   4.731 -0.8631 -0.1652 -0.0317
  370SOL    HW1 1876   1.961   6.646   4.787 -1.2100 -1.5993 -1.4704
  370SOL    HW2 1877   1.828   6.702   4.741 -0.9431  0.7471  0.4194
  371SOL     OW 1878   7.027   0.926   4.642  0.3124  0.0302 -0.5312
  371SOL    HW1 1879   7.006   1.008   4.687  0.6459 -0.4294  0.4889
  371SOL    HW2 1880   7.031   0.860   4.712 -0.4403 -0.9575 -1.3852
  372SOL     OW 1881   2.940   3.334   1.084 -0.2248  0.1653  0.7667
  372SOL    HW1 1882   2.947   3.279   1.162  0.8937  0.3570  0.8164
  372SOL    HW2 1883   3.023   3.323   1.039 -0.9299 -0.0742 -0.5064
  373SOL     OW 1884   4.334   2.942   0.621 -0.0301 -0.7249 -0.2296
  373SOL    HW1 1885   4.280   2.973   0.695 -0.3916 -1.0704 -0.3415
  373SOL    HW2 1886   4.282   2.872   0.582 -0.2141 -0.0064 -1.3175
  374SOL     OW 1887   1.158   1.873   1.496 -0.0323 -0.6265 -0.5671
  374SOL    HW1 1888   1.190   1.792   1.456  1.1666 -0.0479 -0.8390
  374SOL    HW2 1889   1.234   1.909   1.540 -0.7381 -0.0061  0.1686
  375SOL     OW 1890   0.139   3.813   1.046  0.1806 -0.0997 -0.0677
  375SOL    HW1 1891   0.158   3.882   1.109  1.0855 -0.5766  0.1975
  375SOL    HW2 1892   0.211   3.817   0.984 -0.4619  0.0579 -0.8138
  376SOL     OW 1893   6.221   6.558   4.782 -0.6853  0.1689  0.1937
  376SOL    HW1 1894   6.165   6.605   4.720 -1.4248  0.5907  1.1510
  376SOL    HW2 1895   6.168   6.551   4.861 -0.8587 -2.8433 -0.0729
  377SOL     OW 1896   2.328   4.675   0.943 -0.5609 -0.2166 -0.4026
  377SOL    HW1 1897   2.260   4.689   1.010  1.1581 -1.2280  1.6879
  377SOL    HW2 1898   2.308   4.589   0.906 -0.4638 -0.4988  0.1863
  378SOL     OW 1899   1.353   1.618   4.236 -0.1721  0.3007 -0.3397
  378SOL    HW1 1900   1.448   1.622   4.246 -0.0262 -0.5018 -1.3057
  378SOL    HW2 1901   1.338   1.552   4.168 -1.4717 -0.3245  0.5146
  379SOL     OW 1902   3.674   2.503   3.669 -0.3041 -0.2095 -0.0490
  379SOL    HW1 1903   3.669   2.408   3.656 -0.6256 -0.1620 -0.2920
  379SOL    HW2 1904   3.762   2.527   3.641  0.1720 -0.5949  1.0727
  380SOL     OW 1905   0.662   6.268   3.486 -0.2343 -0.1389  0.5937
  380SOL    HW1 1906   0.731   6.334   3.485 -1.5429  1.2851 -0.8442
  380SOL    HW2 1907   0.580   6.318   3.480 -1.2404 -1.8178 -2.8835
  381SOL     OW 1908   0.151   2.413   1.201  0.1339  0.6961 -0.4589
  381SOL    HW1 1909   0.154   2.470   1.277  4.4256 -0.6569  0.6685
  381SOL    HW2 1910   0.110   2.332   1.232 -1.3923  1.3254 -0.7074
  382SOL     OW 1911   3.747   2.173   2.874  0.2738 -0.3631  0.3186
  382SOL    HW1 1912   3.762   2.079   2.862 -1.0560 -0.5337 -0.1341
  382SOL    HW2 1913   3.658   2.187   2.844  1.0401  1.3722 -1.3806
  383SOL     OW 1914   5.451   1.951   4.283  0.1728 -0.4640 -0.4547
  383SOL    HW1 1915   5.517   2.008   4.323 -0.8943 -0.5639  1.5923
  383SOL    HW2 1916   5.500   1.875   4.251  1.0443 -0.7017  1.3269
  384SOL     OW 1917   4.397   0.163   1.780  0.5347  0.6662  0.2847
  384SOL    HW1 1918   4.439   0.188   1.698 -0.1788 -1.0001 -0.6422
  384SOL    HW2 1919   4.390   0.067   1.775 -1.9159  0.7312  1.0824
  385SOL     OW 1920   3.113   3.179   0.282  0.8187 -0.2610  0.1020
  385SOL    HW1 1921   3.051   3.125   0.330  1.0325 -0.3819  0.2439
  385SOL    HW2 1922   3.106   3.266   0.322  0.7992 -0.2951  0.1726
  386SOL     OW 1923   2.197   3.524   4.590  0.3186 -0.1749  0.1272
  386SOL    HW1 1924   2.105   3.535   4.612  0.4035 -1.8462  1.4935
  386SOL    HW2 1925   2.198   3.457   4.522  0.4718  0.7904 -0.8548
  387SOL     OW 1926   3.904   4.225   0.280  0.0982  0.0413 -0.4047
  387SOL    HW1 1927   3.857   4.177   0.348  1.1465  0.6764  0.8018
  387SOL    HW2 1928   3.860   4.200   0.199 -0.1210 -2.0411  0.2887
  388SOL     OW 1929   5.264   0.740   1.542 -0.0774 -0.7768  0.4278
  388SOL    HW1 1930   5.253   0.650   1.511 -0.5452 -0.3064 -0.8719
  388SOL    HW2 1931   5.176   0.777   1.540  0.3425  0.2275 -0.8172
  389SOL     OW 1932   5.860   2.909   2.478  0.3388 -0.1324  0.1438
  389SOL    HW1 1933   5.877   2.818   2.504 -2.0260 -0.9693 -0.9372
  389SOL    HW2 1934   5.764   2.915   2.474  0.3456  2.9097  1.7634
  390SOL     OW 1935   3.013   3.639   2.318  0.3789  0.2649 -0.0311
  390SOL    HW1 1936   3.054   3.686   2.246 -0.8865  1.2388 -0.1431
  390SOL    HW2 1937   3.062   3.557   2.324 -0.7780 -0.8544 -3.4049
  391SOL     OW 1938   0.517   6.949   1.152  0.2727  0.4905 -0.4673
  391SOL    HW1 1939   0.443   6.892   1.133  0.3446  0.0375  0.5505
  391SOL    HW2 1940   0.478   7.026   1.195  0.2766  0.7743 -0.9667
  392SOL     OW 1941   2.987   5.633   3.163  0.5256  0.4834  0.0865
  392SOL    HW1 1942   3.025   5.545   3.164 -1.4692 -0.5651 -2.9637
  392SOL    HW2 1943   3.059   5.689   3.134  0.7713 -0.9230 -2.3016
  393SOL     OW 1944   3.043   2.941   3.069 -0.4896  0.2062  0.0385
  393SOL    HW1 1945   3.047   2.988   3.152 -0.2376  0.6020 -0.1936
  393SOL    HW2 1946   3.096   2.862   3.083 -1.3015 -0.2494  0.5782
  394SOL     OW 1947   4.972   3.254   0.592 -0.8207  0.3934 -0.5478
  394SOL    HW1 1948   4.912   3.296   0.653 -1.7748 -1.6164 -0.0282
  394SOL    HW2 1949   5.037   3.211   0.648 -1.5898 -1.2996 -0.8878
  395SOL     OW 1950   2.758   1.508   4.891  0.5585 -0.1213 -0.6236
  395SOL    HW1 1951   2.797   1.443   4.949 -0.4451 -1.0775 -0.9882
  395SOL    HW2 1952   2.826   1.528   4.827  1.9447  1.4814  1.2346
  396SOL     OW 1953   4.684   2.786   1.132  0.1525 -0.4106 -0.5330
  396SOL    HW1 1954   4.739   2.798   1.054  1.1791 -0.6394  0.1327
  396SOL    HW2 1955   4.597   2.814   1.104  0.5582 -0.2146 -1.6788
  397SOL     OW 1956   2.107   4.773   5.101 -0.2223  0.7518  0.3149
  397SOL    HW1 1957   2.150   4.845   5.053 -1.4238  0.9964 -0.4338
  397SOL    HW2 1958   2.104   4.701   5.039 -1.2569  0.8746  0.2063
  398SOL     OW 1959   4.982   5.699   0.661 -0.9834 -0.2813 -0.6540
  398SOL    HW1 1960   4.942   5.714   0.575 -0.7460 -0.3048 -0.7716
  398SOL    HW2 1961   5.042   5.626   0.646 -1.1315 -0.4516 -0.4069
  399SOL     OW 1962   5.220   3.559   4.424  0.9154  0.0004 -0.1818
  399SOL    HW1 1963   5.166   3.495   4.377 -0.2269  2.2438 -2.1413
  399SOL    HW2 1964   5.195   3.547   4.516  0.7966 -2.3263 -0.4351
  400SOL     OW 1965   6.203   2.789   3.123 -0.0426  0.0280 -0.1421
  400SOL    HW1 1966   6.166   2.797   3.035 -2.6817 -1.8574  0.6788
  400SOL    HW2 1967   6.290   2.752   3.109  0.1226  0.9945 -1.9961
  401SOL     OW 1968   2.902   2.721   2.258 -0.2236  0.6042  0.6356
  401SOL    HW1 1969   2.988   2.690   2.288 -0.9504 -0.9480  1.2266
  401SOL    HW2 1970   2.889   2.677   2.174  0.2628  2.1877 -0.3238
  402SOL     OW 1971   0.099   3.983   4.366 -0.5977  0.1518 -0.0401
  402SOL    HW1 1972   0.090   4.019   4.454 -0.7209 -1.4012  0.6169
  402SOL    HW2 1973   0.099   3.888   4.379  1.5655 -0.1291 -1.4819
  403SOL     OW 1974   2.349   0.764   3.907 -0.4389  0.1228  0.1636
  403SOL    HW1 1975   2.316   0.689   3.858 -0.9668  0.0124  0.6866
  403SOL    HW2 1976   2.420   0.799   3.852 -0.0809 -0.8522 -0.0021
  404SOL     OW 1977   2.306   6.367   0.210 -0.6503  0.0819  0.3076
  404SOL    HW1 1978   2.213   6.374   0.187 -0.9192  1.9716  1.7817
  404SOL    HW2 1979   2.313   6.281   0.252 -1.7956  0.0604  0.4975
  405SOL     OW 1980   6.945   4.297   2.453  0.1185 -0.1340 -0.4395
  405SOL    HW1 1981   6.937   4.342   2.537  1.1609 -0.9894  0.1472
  405SOL    HW2 1982   7.040   4.292   2.438 -0.0059 -1.4539 -0.8501
  406SOL     OW 1983   2.011   2.236   2.919  0.4549  0.3452 -0.0474
  406SOL    HW1 1984   2.064   2.165   2.957 -0.7402 -0.9405 -0.7171
  406SOL    HW2 1985   1.985   2.288   2.995  0.2122 -0.7211  0.6279
  407SOL     OW 1986   4.801   2.219   4.722  0.7153  0.4495 -1.3605
  407SOL    HW1 1987   4.871   2.225   4.787 -0.1148  0.7162 -0.4600
  407SOL    HW2 1988   4.784   2.126   4.713 -0.0075  0.4436 -0.2245
  408SOL     OW 1989   0.509   5.084   2.862 -0.2654 -0.7950 -0.0558
  408SOL    HW1 1990   0.462   5.045   2.936 -0.8566  0.5685  0.3221
  408SOL    HW2 1991   0.601   5.069   2.883 -0.4663 -2.5864 -0.2915
  409SOL     OW 1992   0.205   1.360   3.952 -0.6552 -0.0552  0.4687
  409SOL    HW1 1993   0.244   1.443   3.981  0.6471 -0.0822 -1.0593
  409SOL    HW2 1994   0.239   1.295   4.014 -1.7075  0.5302  1.6949
  410SOL     OW 1995   2.850   2.696   0.911  0.5797 -0.6159 -0.2632
  410SOL    HW1 1996   2.788   2.676   0.840  0.7841  1.5420 -1.1389
  410SOL    HW2 1997   2.794   2.729   0.981  0.5416 -0.9551 -0.1322
  411SOL     OW 1998   2.764   2.015   3.372  0.4928  0.0971 -0.0369
  411SOL    HW1 1999   2.789   2.044   3.460  0.2475  0.1011  0.0336
  411SOL    HW2 2000   2.674   1.983   3.383  0.7668 -0.7321 -0.1005
  412SOL     OW 2001   6.864   4.373   2.018  0.1554 -0.3222 -0.2125
  412SOL    HW1 2002   6.914   4.429   1.957  0.9756  4.0875  3.9187
  412SOL    HW2 2003   6.924   4.301   2.038  2.1494  1.1426 -0.5540
  413SOL     OW 2004   5.598   2.055   2.289 -0.3092  0.2378 -0.3760
  413SOL    HW1 2005   5.682   2.095   2.268 -1.0965  1.1700 -1.8462
  413SOL    HW2 2006   5.552   2.049   2.206 -2.0288  0.5094  0.5012
  414SOL     OW 2007   6.104   7.186   2.043 -0.1077 -0.7208 -0.1303
  414SOL    HW1 2008   6.099   7.091   2.052  1.6324 -0.8203  0.0517
  414SOL    HW2 2009   6.196   7.204   2.024 -0.3297  0.9649  0.2228
  415SOL     OW 2010   4.743   0.057   5.080  0.3734  0.5584 -0.4282
  415SOL    HW1 2011   4.714  -0.013   5.021  2.9233 -0.9295 -0.1007
  415SOL    HW2 2012   4.683   0.053   5.153 -0.3549 -0.3846 -1.0509
  416SOL     OW 2013   2.474   5.138   1.293 -0.2473 -0.5174 -0.3512
  416SOL    HW1 2014   2.406   5.191   1.336  2.0849  3.3013 -0.8569
  416SOL    HW2 2015   2.437   5.116   1.208 -2.2363 -2.0028  0.8231
  417SOL     OW 2016   6.573   4.759   4.813  0.6370 -0.0761  0.2879
  417SOL    HW1 2017   6.521   4.740   4.891 -1.8931  0.3747 -1.2059
  417SOL    HW2 2018   6.572   4.854   4.806 -1.2303 -0.1692 -1.5470
  418SOL     OW 2019   0.820   5.485   4.093 -0.2792  0.4920 -0.4318
  418SOL    HW1 2020   0.842   5.421   4.024  1.2273 -2.0231  2.1504
  418SOL    HW2 2021   0.734   5.457   4.124 -0.4518  0.9034 -0.5409
  419SOL     OW 2022   1.691   0.695   1.078  0.1225  0.3282 -0.2747
  419SOL    HW1 2023   1.739   0.779   1.079  0.9821 -0.1498 -0.2001
  419SOL    HW2 2024   1.614   0.711   1.132  0.2801  1.0778 -0.2564
  420SOL     OW 2025   2.850   3.816   4.961 -0.3858  0.3174 -0.2216
  420SOL    HW1 2026   2.918   3.809   4.894 -1.3370 -0.0605 -1.1576
  420SOL    HW2 2027   2.785   3.750   4.937  0.4702 -1.7549  2.5290
  421SOL     OW 2028   5.384   1.918   3.092 -0.0495 -0.4968 -0.3322
  421SOL    HW1 2029   5.383   1.916   2.997  2.1139 -1.6525 -0.4056
  421SOL    HW2 2030   5.330   1.843   3.118  1.1310 -1.5380 -0.7555
  422SOL     OW 2031   6.774   2.013   0.045 -0.2076 -0.5518  0.1767
  422SOL    HW1 2032   6.744   2.040   0.132  0.1844  0.6565 -0.0378
  422SOL    HW2 2033   6.869   2.020   0.049 -0.2002 -0.2550 -0.4182
  423SOL     OW 2034   5.739   2.856   0.067 -0.0854 -0.3570  0.2302
  423SOL    HW1 2035   5.804   2.926   0.066 -0.8646  0.3801  0.0051
  423SOL    HW2 2036   5.790   2.776   0.082  0.8186  0.2480  0.4630
  424SOL     OW 2037   2.525   3.324   1.434  0.6213  0.3283  0.0239
  424SOL    HW1 2038   2.441   3.279   1.422  0.7457 -0.0867  0.6742
  424SOL    HW2 2039   2.548   3.309   1.526  1.9518 -0.5271 -0.4152
  425SOL     OW 2040   4.572   2.322   2.270  0.0927 -0.2616  0.1067
  425SOL    HW1 2041   4.534   2.241   2.305 -0.7165 -0.8090 -1.9103
  425SOL    HW2 2042   4.576   2.307   2.175  2.1556  1.1493 -0.0802
  426SOL     OW 2043   5.272   6.729   5.045  0.4472  0.1514  0.5486
  426SOL    HW1 2044   5.297   6.642   5.012 -0.7711 -0.3517  0.8779
  426SOL    HW2 2045   5.195   6.712   5.099  1.4940  1.1430  2.4780
  427SOL     OW 2046   0.645   0.529   1.994 -0.4934  0.3249  0.1942
  427SOL    HW1 2047   0.624   0.492   1.908  0.8999 -0.2694  0.0755
  427SOL    HW2 2048   0.701   0.605   1.974 -0.7396  0.6019  0.5510
  428SOL     OW 2049   7.137   2.222   0.857  0.6203 -0.4599 -0.1715
  428SOL    HW1 2050   7.092   2.204   0.775  1.4590 -2.4681 -0.2376
  428SOL    HW2 2051   7.156   2.316   0.853  0.6702 -0.5059 -2.2907
  429SOL     OW 2052   3.870   1.598   1.860 -0.1672 -0.4054  0.4715
  429SOL    HW1 2053   3.814   1.651   1.917  1.4489  0.8712  0.9516
  429SOL    HW2 2054   3.923   1.545   1.919 -0.6298 -1.3836  0.0321
  430SOL     OW 2055   1.065   2.540   4.596 -0.2978 -0.8750  0.2844
  430SOL    HW1 2056   1.090   2.484   4.523  1.1570 -0.7417  0.6483
  430SOL    HW2 2057   1.148   2.566   4.636 -0.8762  1.8060 -0.0397
  431SOL     OW 2058   6.363   1.121   2.799  0.0239 -0.0207  0.8088
  431SOL    HW1 2059   6.440   1.157   2.844  1.3111 -2.4490  0.7237
  431SOL    HW2 2060   6.387   1.122   2.706  0.3984 -1.6410  0.8598
  432SOL     OW 2061   6.531   4.606   4.304  0.1171 -0.5846  0.3213
  432SOL    HW1 2062   6.581   4.535   4.344  0.2127 -0.4804  0.3848
  432SOL    HW2 2063   6.515   4.668   4.375 -0.3502 -0.7543  0.3684
  433SOL     OW 2064   4.654   6.950   1.849  0.0316 -0.4092  0.1944
  433SOL    HW1 2065   4.717   6.966   1.920  1.7529 -1.8349 -0.9170
  433SOL    HW2 2066   4.633   6.857   1.855 -2.0490  0.0413  0.5402
  434SOL     OW 2067   1.127   1.751   3.387  0.5551  0.2861  0.3347
  434SOL    HW1 2068   1.137   1.846   3.397  2.7304  0.0363  1.1309
  434SOL    HW2 2069   1.138   1.717   3.476 -1.0915 -0.6879  0.2000
  435SOL     OW 2070   6.509   3.263   4.804 -0.1788  0.2850 -0.2977
  435SOL    HW1 2071   6.564   3.194   4.842 -1.5512  0.0745  1.4136
  435SOL    HW2 2072   6.496   3.235   4.713 -0.3855 -1.5333  0.2513
  436SOL     OW 2073   4.939   1.471   1.079  0.0698  0.0604  0.5839
  436SOL    HW1 2074   4.912   1.559   1.054 -0.1855  1.0774  3.9150
  436SOL    HW2 2075   4.947   1.424   0.996 -0.5625  2.9538 -1.2822
  437SOL     OW 2076   0.564   6.071   3.652 -0.3810 -0.6271 -0.0778
  437SOL    HW1 2077   0.576   6.149   3.599  0.6524  0.2418  1.3807
  437SOL    HW2 2078   0.605   6.001   3.601  0.7116  0.2052 -0.3782
  438SOL     OW 2079   6.631   2.952   1.650  0.2775  0.6862 -0.0618
  438SOL    HW1 2080   6.686   2.971   1.725 -0.5626 -0.0418  0.7666
  438SOL    HW2 2081   6.546   2.928   1.688 -0.1940  0.4177 -1.2419
  439SOL     OW 2082   3.103   2.364   2.979  0.7468  0.4356 -0.0017
  439SOL    HW1 2083   3.022   2.378   2.930  0.0923  3.2931  1.7062
  439SOL    HW2 2084   3.168   2.345   2.911 -1.1078 -1.0877 -1.4919
  440SOL     OW 2085   2.638   2.275   2.766  0.3321  0.6186  0.0747
  440SOL    HW1 2086   2.579   2.200   2.765 -0.2954  1.0426  1.6884
  440SOL    HW2 2087   2.704   2.255   2.699  0.4473 -1.5841  0.7569
  441SOL     OW 2088   5.848   0.066   2.417 -0.0551 -0.8407  0.3472
  441SOL    HW1 2089   5.906   0.116   2.360 -1.2229  0.8511  0.5643
  441SOL    HW2 2090   5.827  -0.013   2.367 -1.3887  0.7717 -1.8349
  442SOL     OW 2091   1.205   3.058   4.279 -0.1128 -0.3049  0.4233
  442SOL    HW1 2092   1.169   3.133   4.326  1.4451  0.1264  1.0243
  442SOL    HW2 2093   1.207   2.988   4.344 -0.0102 -0.3652  0.3561
  443SOL     OW 2094   6.169   0.919   0.016  0.3140 -0.0969 -0.1667
  443SOL    HW1 2095   6.160   0.982   0.087 -0.0662 -0.0409 -0.2654
  443SOL    HW2 2096   6.157   0.970  -0.064 -0.7813 -0.4285 -0.2267
  444SOL     OW 2097   2.209   0.560   3.733 -0.3164  0.1487 -0.3170
  444SOL    HW1 2098   2.205   0.607   3.650  1.8311 -1.8831 -1.6748
  444SOL    HW2 2099   2.120   0.529   3.748 -0.3643 -1.2714 -3.0386
  445SOL     OW 2100   5.811   0.345   1.616  0.0561 -0.2784  0.3278
  445SOL    HW1 2101   5.821   0.397   1.536 -2.1688  2.7125  1.8244
  445SOL    HW2 2102   5.900   0.316   1.637  0.8468 -0.3287 -2.6252
  446SOL     OW 2103   3.598   4.586   4.743 -0.1999  0.5259 -0.4043
  446SOL    HW1 2104   3.534   4.643   4.699  0.2759 -0.7047 -2.8332
  446SOL    HW2 2105   3.545   4.536   4.806 -1.1108  1.5726 -0.3021
  447SOL     OW 2106   6.510   3.798   1.316  0.4500 -0.1091  0.2285
  447SOL    HW1 2107   6.457   3.878   1.315  0.0364 -0.3775 -1.3561
  447SOL    HW2 2108   6.449   3.728   1.291  0.6488 -1.0525  2.1838
  448SOL     OW 2109   5.880   6.246   3.060 -0.0324 -0.7153 -0.1292
  448SOL    HW1 2110   5.925   6.329   3.073  0.3081 -0.6695 -1.4493
  448SOL    HW2 2111   5.949   6.183   3.039 -0.4713 -0.8098 -1.4240
  449SOL     OW 2112   2.778   5.360   1.518  0.3017  0.7420  0.2149
  449SOL    HW1 2113   2.863   5.328   1.489 -0.9339 -2.9911  0.1619
  449SOL    HW2 2114   2.734   5.387   1.438 -0.2592 -2.0937 -0.5455
  450SOL     OW 2115   1.079   3.280   4.391  0.2948  0.3960  0.1383
  450SOL    HW1 2116   1.048   3.332   4.317 -0.4501  0.5468  0.5434
  450SOL    HW2 2117   1.039   3.321   4.468 -2.5686 -2.3437  0.2847
  451SOL     OW 2118   3.023   3.432   0.660  0.1216 -0.5738 -0.8239
  451SOL    HW1 2119   3.009   3.441   0.566  1.1377  2.5206 -0.7770
  451SOL    HW2 2120   2.945   3.472   0.700  0.8299  0.4534 -0.4221
  452SOL     OW 2121   1.017   1.355   3.054  0.2637  0.0164 -0.5919
  452SOL    HW1 2122   1.063   1.432   3.021  1.1494  0.6095  1.8361
  452SOL    HW2 2123   1.081   1.284   3.046  0.1821 -0.0283 -0.8747
  453SOL     OW 2124   4.308   6.851   2.974  0.1282  0.4835  0.1657
  453SOL    HW1 2125   4.340   6.819   3.058 -0.8401 -1.0997 -0.0231
  453SOL    HW2 2126   4.276   6.939   2.992 -0.7852 -0.1118  1.6706
  454SOL     OW 2127   5.222   6.750   0.356  0.3316  0.7350 -0.2012
  454SOL    HW1 2128   5.207   6.731   0.449 -1.7502 -0.4622 -0.6955
  454SOL    HW2 2129   5.157   6.817   0.335  0.8090  1.0198 -0.7975
  455SOL     OW 2130   1.656   0.487   2.574  0.6417  0.5775  0.3108
  455SOL    HW1 2131   1.660   0.575   2.612  0.5520  0.0719  1.5201
  455SOL    HW2 2132   1.655   0.428   2.649  0.1617 -0.4461 -0.4722
  456SOL     OW 2133   4.931   2.357   0.525 -0.0686  0.1792  0.2809
  456SOL    HW1 2134   4.899   2.286   0.470 -0.0370 -0.1691  0.7091
  456SOL    HW2 2135   5.026   2.344   0.529  0.0678  0.8447 -0.4738
  457SOL     OW 2136   4.667   6.315   4.681  0.3910  0.5035 -0.2826
  457SOL    HW1 2137   4.587   6.366   4.666 -0.2426 -0.1139  0.8920
  457SOL    HW2 2138   4.669   6.253   4.608  0.6546  1.5493 -1.1914
  458SOL     OW 2139   6.776   5.479   3.144 -0.2514  0.1478 -0.0647
  458SOL    HW1 2140   6.824   5.552   3.183 -0.8587  0.6457 -0.2340
  458SOL    HW2 2141   6.747   5.428   3.219  1.5518 -0.8504  0.0218
  459SOL     OW 2142   4.957   0.707   3.119 -0.0779 -0.2789 -0.0665
  459SOL    HW1 2143   5.034   0.762   3.104 -1.1804  1.0507 -1.0691
  459SOL    HW2 2144   4.938   0.718   3.212  0.4911 -0.0428  0.0290
  460SOL     OW 2145   1.871   3.069   4.815 -0.2166  0.4937 -0.0182
  460SOL    HW1 2146   1.926   3.102   4.885  1.1428 -0.6148 -0.5210
  460SOL    HW2 2147   1.907   3.107   4.735 -0.0508 -0.3514 -0.3635
  461SOL     OW 2148   3.715   0.005   4.679  0.2116  0.2801 -0.1680
  461SOL    HW1 2149   3.798   0.011   4.727  0.4076  0.4413 -0.5245
  461SOL    HW2 2150   3.667   0.085   4.704  0.1881  0.2160 -0.0084
  462SOL     OW 2151   0.161   0.774   1.594  0.0874 -0.2287 -0.2044
  462SOL    HW1 2152   0.224   0.731   1.651  0.2410  0.8959  0.5043
  462SOL    HW2 2153   0.107   0.703   1.560  0.6765 -1.0313  0.5004
  463SOL     OW 2154   3.683   1.452   0.949 -0.2025 -0.2757 -0.2499
  463SOL    HW1 2155   3.680   1.531   1.003  1.6099 -0.6837  0.5162
  463SOL    HW2 2156   3.604   1.404   0.973  0.0448  0.0354  1.3339
  464SOL     OW 2157   4.926   4.761   0.417  0.2210  0.1219 -0.3305
  464SOL    HW1 2158   4.867   4.686   0.415  0.7876 -0.3964  1.0110
  464SOL    HW2 2159   4.932   4.790   0.326 -2.6221  0.6242 -0.4558
  465SOL     OW 2160   1.921   0.911   0.753 -0.8789  0.0098  0.4980
  465SOL    HW1 2161   1.918   0.955   0.838 -1.8907  0.1327  0.4029
  465SOL    HW2 2162   1.941   0.980   0.690 -1.1112  0.0866  0.5110
  466SOL     OW 2163   5.941   1.611   0.394  0.4913  0.3578 -0.2416
  466SOL    HW1 2164   5.922   1.632   0.486 -3.4041 -2.3403 -0.2016
  466SOL    HW2 2165   5.873   1.655   0.345  0.5469 -0.8712 -1.4816
  467SOL     OW 2166   4.271   0.694   1.532 -0.2953 -0.4100 -0.0461
  467SOL    HW1 2167   4.247   0.749   1.457  0.3419  0.7961  0.6017
  467SOL    HW2 2168   4.313   0.755   1.594  0.5509 -1.6528  0.6464
  468SOL     OW 2169   0.510   0.435   2.605  0.1048 -0.4143 -0.1337
  468SOL    HW1 2170   0.580   0.407   2.546  0.6351  1.0581 -0.2199
  468SOL    HW2 2171   0.532   0.394   2.689  1.6131  0.7911  0.0933
  469SOL     OW 2172   6.731   0.248   2.972  0.2729  0.2488 -0.1809
  469SOL    HW1 2173   6.644   0.254   3.011 -0.3579  1.0366 -1.6062
  469SOL    HW2 2174   6.773   0.174   3.015 -1.3045 -0.4763  0.1481
  470SOL     OW 2175   2.722   3.054   1.772 -0.1471 -0.0033  0.0079
  470SOL    HW1 2176   2.637   3.012   1.785 -0.2229 -0.1991 -1.0271
  470SOL    HW2 2177   2.783   3.000   1.821 -0.6979  0.5058  1.2921
  471SOL     OW 2178   6.248   2.373   0.074 -0.4227 -0.4204  0.6385
  471SOL    HW1 2179   6.262   2.466   0.088  3.4919 -0.5835 -0.9635
  471SOL    HW2 2180   6.234   2.337   0.161  1.4511  1.2708  1.7095
  472SOL     OW 2181   3.617   2.588   1.713 -0.5440  0.1534  0.0264
  472SOL    HW1 2182   3.671   2.514   1.687 -0.2169  1.0320 -2.0766
  472SOL    HW2 2183   3.530   2.569   1.678 -0.4523  0.7337 -0.5547
  473SOL     OW 2184   1.335   3.989   4.565 -0.1376 -0.0825  0.6629
  473SOL    HW1 2185   1.255   4.038   4.545 -0.2881 -0.3046  0.7113
  473SOL    HW2 2186   1.392   4.053   4.607  0.0815  0.3239 -0.2353
  474SOL     OW 2187   4.038   3.450   0.320  0.1219 -0.5889 -0.4364
  474SOL    HW1 2188   4.076   3.408   0.243  0.3200  0.2462 -0.8072
  474SOL    HW2 2189   3.946   3.424   0.318 -0.3081  0.8448 -1.9988
  475SOL     OW 2190   3.052   0.686   4.570  0.0076  0.1312 -0.6206
  475SOL    HW1 2191   2.974   0.732   4.599  0.6991  0.0400  1.6001
  475SOL    HW2 2192   3.100   0.750   4.518 -1.1196  0.4501 -1.3118
  476SOL     OW 2193   6.867   6.983   4.471  0.2610 -0.7211  0.0142
  476SOL    HW1 2194   6.803   6.920   4.439 -0.7357 -1.6384  3.3788
  476SOL    HW2 2195   6.900   6.944   4.552  2.4170  1.4265  0.2827
  477SOL     OW 2196   5.689   6.146   1.388  0.0883  0.9116 -0.2773
  477SOL    HW1 2197   5.739   6.227   1.380 -0.4457  1.4702  1.5560
  477SOL    HW2 2198   5.754   6.079   1.409  0.0851  1.8243  3.1994
  478SOL     OW 2199   2.208   5.836   4.952 -0.2465  0.1181  0.8663
  478SOL    HW1 2200   2.296   5.800   4.952  0.8143  2.3122 -1.9910
  478SOL    HW2 2201   2.212   5.909   5.014  0.9314  2.0067 -1.2815
  479SOL     OW 2202   3.579   7.043   2.878 -0.1433  1.0169 -0.2929
  479SOL    HW1 2203   3.578   6.949   2.859  0.6305  0.3614  2.3724
  479SOL    HW2 2204   3.667   7.072   2.852 -0.3666  1.0083 -1.0728
  480SOL     OW 2205   4.268   2.197   4.385 -0.3387  0.2605  0.6441
  480SOL    HW1 2206   4.231   2.272   4.433 -0.4310  0.5740  0.0882
  480SOL    HW2 2207   4.270   2.127   4.450 -1.2784  0.4253  0.8705
  481SOL     OW 2208   2.811   3.540   4.007 -0.3208  0.4926  0.1548
  481SOL    HW1 2209   2.767   3.496   3.933 -2.0842  0.1218  1.3601
  481SOL    HW2 2210   2.900   3.505   4.006 -1.0483 -1.4921 -0.2471
  482SOL     OW 2211   3.170   5.217   1.379  0.3616  0.0184  0.3407
  482SOL    HW1 2212   3.110   5.142   1.386 -0.0308  0.3114  0.1220
  482SOL    HW2 2213   3.246   5.181   1.333 -0.0984 -0.0917 -0.3487
  483SOL     OW 2214   5.776   3.187   0.583 -0.1305 -0.1375 -0.2879
  483SOL    HW1 2215   5.847   3.235   0.626 -0.0876  1.3653 -1.8754
  483SOL    HW2 2216   5.792   3.095   0.603  2.0907  0.1953 -0.3373
  484SOL     OW 2217   4.308   1.960   2.247  0.2676 -1.2659  0.0295
  484SOL    HW1 2218   4.256   1.880   2.248  1.8250 -2.3430  2.0018
  484SOL    HW2 2219   4.399   1.930   2.249  0.9093  0.5401 -0.0821
  485SOL     OW 2220   3.669   6.891   4.313 -0.0379  0.2618 -0.1909
  485SOL    HW1 2221   3.751   6.938   4.328 -0.3592  1.0392 -0.8096
  485SOL    HW2 2222   3.623   6.943   4.247 -0.5905 -0.7076 -0.5907
  486SOL     OW 2223   6.970   6.573   4.992 -0.3500 -0.4089 -0.0495
  486SOL    HW1 2224   7.059   6.578   4.957 -0.5547 -1.0602 -0.7108
  486SOL    HW2 2225   6.980   6.584   5.086  0.3972 -0.1630 -0.1525
  487SOL     OW 2226   3.671   4.296   3.291  0.1703 -0.4310 -0.7465
  487SOL    HW1 2227   3.721   4.377   3.283  1.3988 -0.9571  0.9797
  487SOL    HW2 2228   3.707   4.238   3.223  0.3914 -0.0652 -0.9422
  488SOL     OW 2229   1.852   3.104   0.210 -0.0600  0.1558 -0.0847
  488SOL    HW1 2230   1.805   3.100   0.293  1.1808 -1.1127  0.5786
  488SOL    HW2 2231   1.825   3.026   0.162  0.0960  0.2958 -0.4103
  489SOL     OW 2232   7.168   5.627   4.686  0.2475  0.5695  0.0331
  489SOL    HW1 2233   7.186   5.588   4.772  2.1944 -1.6389 -1.2464
  489SOL    HW2 2234   7.108   5.566   4.644  0.3443  0.9495 -0.6656
  490SOL     OW 2235   2.478   3.383   4.738  0.3642  0.2739  0.0054
  490SOL    HW1 2236   2.447   3.408   4.825  0.6370 -0.1547  0.2307
  490SOL    HW2 2237   2.406   3.407   4.679  1.1933  2.9753 -0.0291
  491SOL     OW 2238   1.092   2.587   3.721 -0.3431  0.6760 -0.1946
  491SOL    HW1 2239   1.074   2.679   3.742  0.0195  1.0526 -1.4629
  491SOL    HW2 2240   1.088   2.583   3.625 -1.0618 -0.7832 -0.1331
  492SOL     OW 2241   1.517   4.307   4.024  0.5152  0.4828  0.1588
  492SOL    HW1 2242   1.603   4.319   4.064  1.3668 -0.6595 -1.2511
  492SOL    HW2 2243   1.461   4.278   4.096  1.9375 -1.2913  0.6061
  493SOL     OW 2244   4.264   3.228   0.730 -0.0117 -0.2720 -0.4063
  493SOL    HW1 2245   4.250   3.322   0.739  1.2882 -0.1996  1.3999
  493SOL    HW2 2246   4.320   3.219   0.653  2.8664  0.8360  1.4018
  494SOL     OW 2247   2.593   1.809   4.361  0.5739 -0.4973 -0.0116
  494SOL    HW1 2248   2.654   1.809   4.287  0.9505  1.1247  0.2531
  494SOL    HW2 2249   2.512   1.844   4.325  0.3472 -0.9604  0.0466
  495SOL     OW 2250   0.381   1.593   1.489 -0.2914  0.0846 -0.3914
  495SOL    HW1 2251   0.359   1.632   1.574 -0.6263 -0.0114 -0.4350
  495SOL    HW2 2252   0.422   1.509   1.511 -0.0640  0.2119 -0.3168
  496SOL     OW 2253   4.905   2.148   3.352 -0.5762  0.1069 -0.1458
  496SOL    HW1 2254   4.913   2.175   3.443 -2.2236  0.7765 -0.1640
  496SOL    HW2 2255   4.936   2.223   3.302 -0.5792  0.1057 -0.1496
  497SOL     OW 2256   2.399   2.597   0.093  0.5874  0.0675 -0.2196
  497SOL    HW1 2257   2.474   2.655   0.085  1.2102 -0.6770  0.0627
  497SOL    HW2 2258   2.424   2.533   0.160  0.1578 -0.8691 -0.9258
  498SOL     OW 2259   0.815   3.793   0.577 -0.0958  0.1555 -0.6652
  498SOL    HW1 2260   0.751   3.748   0.633  0.7918 -0.8073 -0.3999
  498SOL    HW2 2261   0.793   3.886   0.586  0.5648  0.1431  2.0385
  499SOL     OW 2262   3.149   4.714   4.114  0.0713 -0.2552 -0.4714
  499SOL    HW1 2263   3.197   4.643   4.072  0.8399  0.3130 -0.5726
  499SOL    HW2 2264   3.063   4.713   4.072  0.2998 -0.6949 -0.9360
  500SOL     OW 2265   5.315   0.974   1.999  0.8758 -0.0779  0.2063
  500SOL    HW1 2266   5.405   0.941   2.003  0.8099 -0.3158 -0.2524
  500SOL    HW2 2267   5.325   1.065   1.971  0.8264 -1.0035 -3.2882
  501SOL     OW 2268   0.097   7.132   4.825  0.5636 -0.4101 -0.5615
  501SOL    HW1 2269   0.074   7.089   4.908  1.2485  0.0431 -0.1196
  501SOL    HW2 2270   0.125   7.220   4.852 -0.4325  0.1899 -1.4056
  502SOL     OW 2271   1.181   4.777   0.604  0.0249 -0.0598  0.1153
  502SOL    HW1 2272   1.222   4.802   0.521 -1.1769  0.5796 -0.3216
  502SOL    HW2 2273   1.219   4.692   0.626 -0.8800 -1.0812 -2.0044
  503SOL     OW 2274   1.867   5.750   1.016  0.1128  0.0908 -0.0204
  503SOL    HW1 2275   1.941   5.696   1.042 -0.7447 -0.8458  0.5284
  503SOL    HW2 2276   1.889   5.780   0.928  1.6498  0.7730  0.5723
  504SOL     OW 2277   2.427   5.862   1.308 -0.4818  0.1881  0.0244
  504SOL    HW1 2278   2.431   5.773   1.343  2.9377 -0.1988 -1.0373
  504SOL    HW2 2279   2.445   5.919   1.383  0.2824 -0.2149  0.1494
  505SOL     OW 2280   2.268   3.335   1.524  0.1448 -0.2889 -0.1920
  505SOL    HW1 2281   2.259   3.391   1.601  1.5778  1.2762 -1.1009
  505SOL    HW2 2282   2.185   3.346   1.477 -1.4367 -2.5565  1.8615
  506SOL     OW 2283   7.024   0.143   4.159  0.0306 -0.2025 -0.1063
  506SOL    HW1 2284   7.106   0.181   4.127 -0.0465  0.6524  0.6645
  506SOL    HW2 2285   7.052   0.076   4.221  0.1504 -0.5654 -0.5449
  507SOL     OW 2286   5.853   6.779   0.925  0.4704  1.0845  0.0773
  507SOL    HW1 2287   5.924   6.762   0.863 -1.9026  0.7161 -2.7603
  507SOL    HW2 2288   5.783   6.815   0.872 -1.6639  1.0203  2.6556
  508SOL     OW 2289   1.239   4.875   3.609  0.2094  0.2802 -0.4273
  508SOL    HW1 2290   1.310   4.811   3.615 -1.7231 -1.9806 -0.2425
  508SOL    HW2 2291   1.199   4.876   3.696  1.4887  3.5148  0.2854
  509SOL     OW 2292   5.546   1.707   0.243 -0.4477  0.0576  0.0369
  509SOL    HW1 2293   5.535   1.693   0.149 -1.9686 -0.4435  0.2685
  509SOL    HW2 2294   5.575   1.798   0.251 -1.4966  0.4853 -0.8579
  510SOL     OW 2295   2.789   3.031   4.860  0.2175  0.4829  0.1914
  510SOL    HW1 2296   2.846   3.092   4.906 -0.7409  1.4234  0.1769
  510SOL    HW2 2297   2.789   2.952   4.914  1.6758  0.3843  0.0782
  511SOL     OW 2298   3.279   6.708   2.948  0.0357  0.6362 -0.0265
  511SOL    HW1 2299   3.347   6.712   3.014  0.6059 -0.0046 -0.5609
  511SOL    HW2 2300   3.215   6.646   2.982  1.7229 -1.9730 -1.2862
  512SOL     OW 2301   6.890   1.059   2.287  0.4529 -0.9703  0.3219
  512SOL    HW1 2302   6.982   1.081   2.305  0.7823  0.5250 -2.5285
  512SOL    HW2 2303   6.884   1.059   2.191 -2.6511 -0.4267  0.4157
  513SOL     OW 2304   4.432   3.673   1.397  0.4249 -0.7123  0.3868
  513SOL    HW1 2305   4.412   3.745   1.337 -1.2177 -0.4707  1.1690
  513SOL    HW2 2306   4.439   3.596   1.340  1.2507 -0.1174 -0.3511
  514SOL     OW 2307   3.896   2.355   1.954 -0.0479 -0.3689  0.0251
  514SOL    HW1 2308   3.964   2.403   1.906 -0.9304  0.6905 -0.2172
  514SOL    HW2 2309   3.913   2.373   2.046  0.2812 -0.5076 -0.0077
  515SOL     OW 2310   4.982   0.057   0.829 -0.1191  0.0469 -0.0217
  515SOL    HW1 2311   4.969   0.149   0.849 -0.9189  0.1687 -1.0488
  515SOL    HW2 2312   4.899   0.028   0.793 -0.4216 -1.5030  1.7476
  516SOL     OW 2313   5.255   0.633   4.462 -0.4055  0.2226  0.1615
  516SOL    HW1 2314   5.228   0.680   4.540  0.7826  0.9862  0.1434
  516SOL    HW2 2315   5.209   0.676   4.390 -0.5938  0.2752  0.3131
  517SOL     OW 2316   5.949   6.856   3.039  0.4256  0.1231 -0.4533
  517SOL    HW1 2317   6.015   6.807   2.990  0.7096  0.7926 -0.7508
  517SOL    HW2 2318   5.996   6.929   3.078 -0.1090  0.5300 -0.5508
  518SOL     OW 2319   5.609   3.452   4.795 -0.4730  0.6909  0.3647
  518SOL    HW1 2320   5.643   3.391   4.729 -2.8446 -0.5461  0.1507
  518SOL    HW2 2321   5.684   3.474   4.849  0.7742 -1.2730 -0.4605
  519SOL     OW 2322   1.188   0.040   0.913  0.3324  0.4555  0.1164
  519SOL    HW1 2323   1.246   0.037   0.989  0.2318 -0.8411  0.1700
  519SOL    HW2 2324   1.245   0.062   0.840  1.0661 -1.4331  0.0583
  520SOL     OW 2325   2.982   1.537   3.687  0.1874 -0.0679  0.0601
  520SOL    HW1 2326   3.030   1.475   3.633 -1.4322 -0.1687 -1.3376
  520SOL    HW2 2327   3.032   1.618   3.682  0.6964 -0.4182 -0.6214
  521SOL     OW 2328   3.763   4.111   3.123  0.1591 -0.1385  0.4977
  521SOL    HW1 2329   3.825   4.089   3.192  1.4345 -0.7994 -0.8049
  521SOL    HW2 2330   3.713   4.031   3.109  0.4822 -0.2717  0.0868
  522SOL     OW 2331   2.554   5.373   3.535  0.0697 -0.3842  0.2925
  522SOL    HW1 2332   2.642   5.380   3.573 -0.1123  3.3539  0.3650
  522SOL    HW2 2333   2.569   5.361   3.442  0.6567 -0.4385  0.3887
  523SOL     OW 2334   4.594   6.838   4.260 -0.2154 -0.5790 -0.3740
  523SOL    HW1 2335   4.525   6.888   4.304 -0.6187 -1.3945 -0.0378
  523SOL    HW2 2336   4.601   6.876   4.173 -0.6547 -0.0784 -0.1935
  524SOL     OW 2337   2.797   1.268   4.555 -0.5745 -0.0026 -0.3168
  524SOL    HW1 2338   2.797   1.272   4.651  1.8957 -0.4389 -0.2346
  524SOL    HW2 2339   2.739   1.340   4.528  0.5386  1.6783  1.5072
  525SOL     OW 2340   2.755   5.296   3.735  0.0297 -0.1049  0.4685
  525SOL    HW1 2341   2.800   5.353   3.797  1.4432 -0.1010 -0.5046
  525SOL    HW2 2342   2.766   5.208   3.770  2.1472 -0.2782 -0.4603
  526SOL     OW 2343   5.143   3.839   0.606 -0.2646 -0.5479  0.4477
  526SOL    HW1 2344   5.092   3.758   0.619 -0.2350 -0.6971 -0.3151
  526SOL    HW2 2345   5.234   3.810   0.613 -0.2631 -0.3613  1.3562
  527SOL     OW 2346   6.594   6.178   4.583 -0.4498  0.4410  0.1305
  527SOL    HW1 2347   6.618   6.105   4.526  2.1223  0.5508  0.9379
  527SOL    HW2 2348   6.503   6.196   4.562 -0.8670 -2.3177 -0.8197
  528SOL     OW 2349   6.875   4.241   2.924  0.4745 -0.4698  0.1381
  528SOL    HW1 2350   6.844   4.224   3.013  2.4600 -0.8187  0.8163
  528SOL    HW2 2351   6.902   4.333   2.925 -2.3493  0.5133 -1.0834
  529SOL     OW 2352   5.356   6.002   0.796 -0.2088  0.2535 -0.2775
  529SOL    HW1 2353   5.272   5.981   0.755  0.2312 -1.5974 -0.3281
  529SOL    HW2 2354   5.387   5.919   0.830  0.4727  1.3434  1.9526
  530SOL     OW 2355   6.479   1.468   1.477 -0.2863 -0.3378 -0.3453
  530SOL    HW1 2356   6.552   1.530   1.478 -0.0897 -0.5432  1.5779
  530SOL    HW2 2357   6.409   1.513   1.525 -1.5960 -0.0081 -2.4374
  531SOL     OW 2358   7.172   6.514   4.717  0.2302 -0.1667  0.2513
  531SOL    HW1 2359   7.170   6.609   4.704  0.0816 -0.3255 -1.0968
  531SOL    HW2 2360   7.239   6.483   4.656  0.4333 -0.9119  0.8450
  532SOL     OW 2361   0.615   1.984   2.438 -0.1063 -0.2584  0.3255
  532SOL    HW1 2362   0.697   1.949   2.473 -0.3247 -0.4476  0.6546
  532SOL    HW2 2363   0.560   1.907   2.421 -0.2435 -0.1297  0.1786
  533SOL     OW 2364   6.285   3.069   2.695  0.6667  0.2656  0.7546
  533SOL    HW1 2365   6.248   3.093   2.610  3.5177  1.3638 -0.2926
  533SOL    HW2 2366   6.320   2.981   2.681 -0.8818 -0.5075  1.5429
  534SOL     OW 2367   7.028   0.180   2.734  1.3530  0.4562  0.2406
  534SOL    HW1 2368   7.057   0.158   2.823  1.7773  2.3656  0.6063
  534SOL    HW2 2369   7.108   0.196   2.685  1.0839  0.2664 -0.2784
  535SOL     OW 2370   0.837   2.881   4.436  0.4067 -0.7123 -0.6899
  535SOL    HW1 2371   0.751   2.912   4.465  0.5840 -0.8788  0.0147
  535SOL    HW2 2372   0.822   2.852   4.346 -0.0124  0.3585 -0.9828
  536SOL     OW 2373   6.184   3.273   2.014  0.2983  0.4146  0.0990
  536SOL    HW1 2374   6.247   3.248   2.082 -1.5079  1.3097  2.2488
  536SOL    HW2 2375   6.210   3.361   1.988  1.4639 -0.2279 -1.0155
  537SOL     OW 2376   4.969   3.053   1.093  0.0522 -0.2025  0.0311
  537SOL    HW1 2377   4.969   2.973   1.041  0.0512 -0.2986  0.1768
  537SOL    HW2 2378   5.029   3.035   1.166 -2.1841 -1.1892  1.7547
  538SOL     OW 2379   0.853   2.374   4.132 -0.1020  0.0332 -0.2196
  538SOL    HW1 2380   0.856   2.302   4.068 -2.2299  1.0190 -1.5197
  538SOL    HW2 2381   0.864   2.453   4.080  0.5542  0.7547  0.9811
  539SOL     OW 2382   6.206   4.609   0.555  0.0431  0.0929 -0.2749
  539SOL    HW1 2383   6.203   4.531   0.500 -2.9622  0.1357 -0.3531
  539SOL    HW2 2384   6.135   4.596   0.619  0.9985  1.7101  1.2124
  540SOL     OW 2385   3.421   4.602   1.554  0.1444 -0.6986  0.2523
  540SOL    HW1 2386   3.402   4.512   1.527 -0.2867 -0.5813  0.1676
  540SOL    HW2 2387   3.352   4.655   1.515 -0.2756 -0.4773  1.2640
  541SOL     OW 2388   6.766   6.658   3.939  0.0808  0.2238  0.2267
  541SOL    HW1 2389   6.752   6.619   3.853 -0.6263  0.7016  0.1152
  541SOL    HW2 2390   6.802   6.745   3.920  1.6022 -0.3157  0.4694
  542SOL     OW 2391   4.665   2.846   2.673 -0.1574  0.0019  0.1910
  542SOL    HW1 2392   4.741   2.900   2.695  0.1774 -1.1024  1.9261
  542SOL    HW2 2393   4.691   2.757   2.698 -1.4826 -0.6353 -0.5978
  543SOL     OW 2394   1.238   5.613   0.725 -0.2148 -0.0259  0.0695
  543SOL    HW1 2395   1.177   5.644   0.658 -0.7382  0.3129  0.6952
  543SOL    HW2 2396   1.319   5.662   0.708 -0.1236 -0.4478 -0.7378
  544SOL     OW 2397   4.855   5.436   4.934 -0.4903  0.4589  0.7191
  544SOL    HW1 2398   4.774   5.427   4.984 -1.5195 -0.7241 -1.0484
  544SOL    HW2 2399   4.879   5.347   4.911  1.6337  0.7452  1.6085
  545SOL     OW 2400   1.641   0.296   2.801 -0.1987  0.1026 -0.1539
  545SOL    HW1 2401   1.698   0.277   2.876 -1.8456 -2.8275  0.5083
  545SOL    HW2 2402   1.555   0.312   2.840 -0.3826  2.2543 -1.2795
  546SOL     OW 2403   1.445   1.857   3.695  0.0642  0.1675 -0.0996
  546SOL    HW1 2404   1.395   1.893   3.768  2.4487  1.8169  0.8387
  546SOL    HW2 2405   1.474   1.934   3.645  0.5204 -0.7949 -1.3688
  547SOL     OW 2406   5.430   3.882   1.984 -0.0512 -0.0950 -0.4708
  547SOL    HW1 2407   5.522   3.858   1.968  0.1626  0.7455 -0.5462
  547SOL    HW2 2408   5.383   3.799   1.978  1.1104 -1.1854  2.9198
  548SOL     OW 2409   6.976   0.205   1.172  0.4797 -0.4102 -0.2796
  548SOL    HW1 2410   6.885   0.234   1.166  1.5875  3.3105 -2.4232
  548SOL    HW2 2411   6.991   0.156   1.091  0.0334 -2.6630  0.9108
  549SOL     OW 2412   3.519   5.099   0.062  0.1039  0.2812 -0.1887
  549SOL    HW1 2413   3.570   5.018   0.058 -1.6312 -0.8377 -0.6040
  549SOL    HW2 2414   3.522   5.134  -0.027  1.2878  1.0087  0.1025
  550SOL     OW 2415   5.222   5.065   4.999 -0.0268 -0.1351  0.2826
  550SOL    HW1 2416   5.287   5.060   5.069  1.7972  0.2928 -1.3116
  550SOL    HW2 2417   5.258   5.128   4.936 -2.6544  1.2129 -0.0290
  551SOL     OW 2418   6.036   5.092   3.182  0.0684 -0.3605  0.0555
  551SOL    HW1 2419   6.018   5.147   3.259 -0.3355  0.6527 -0.7434
  551SOL    HW2 2420   6.131   5.084   3.180  0.0513 -1.0674  1.1002
  552SOL     OW 2421   1.788   0.722   5.074 -0.0084 -0.5846  0.0020
  552SOL    HW1 2422   1.703   0.765   5.066  0.0979 -0.5693 -1.4419
  552SOL    HW2 2423   1.795   0.669   4.994  1.4785 -0.3050 -0.0842
  553SOL     OW 2424   5.840   4.160   3.546  0.4645  0.4205  0.2662
  553SOL    HW1 2425   5.869   4.249   3.524  0.7266 -0.0360 -1.3029
  553SOL    HW2 2426   5.753   4.173   3.583  0.5892  1.3483  0.2798
  554SOL     OW 2427   0.259   7.145   4.145  0.1389 -0.7539 -0.4743
  554SOL    HW1 2428   0.238   7.165   4.054 -2.2081 -1.7714 -0.2411
  554SOL    HW2 2429   0.215   7.062   4.162 -0.4403 -0.0541  1.8675
  555SOL     OW 2430   4.016   4.376   3.357 -0.7321 -0.1556  0.2172
  555SOL    HW1 2431   3.977   4.337   3.435 -0.9850  0.1866  0.2648
  555SOL    HW2 2432   4.097   4.327   3.344  1.1259  2.0055  2.6808
  556SOL     OW 2433   4.840   1.645   3.763 -0.0184  0.5210 -0.2350
  556SOL    HW1 2434   4.865   1.710   3.828  0.4193  1.3331 -1.1893
  556SOL    HW2 2435   4.924   1.612   3.730 -0.0995  2.5190 -2.7294
  557SOL     OW 2436   3.939   2.486   3.578 -0.6251 -0.6743  0.2529
  557SOL    HW1 2437   4.013   2.429   3.599 -0.8784 -0.9270  0.4501
  557SOL    HW2 2438   3.957   2.567   3.626 -1.6925 -1.5803  2.2830
  558SOL     OW 2439   2.163   3.396   2.899  0.4050  0.7283  0.2091
  558SOL    HW1 2440   2.103   3.328   2.867 -0.1971  0.8051  1.1623
  558SOL    HW2 2441   2.234   3.347   2.942 -0.5690  0.7022  1.8495
  559SOL     OW 2442   2.496   4.777   4.499  0.0784 -0.0757 -0.5327
  559SOL    HW1 2443   2.447   4.771   4.416 -0.6136 -0.2255 -0.1282
  559SOL    HW2 2444   2.518   4.686   4.519 -0.4256 -0.1264 -0.1752
  560SOL     OW 2445   2.355   3.065   2.778  0.4932  0.4782 -0.8748
  560SOL    HW1 2446   2.339   3.061   2.872 -0.2306  1.7478 -0.9253
  560SOL    HW2 2447   2.343   2.975   2.748 -3.2332  0.6243 -0.3215
  561SOL     OW 2448   3.840   6.965   0.943  0.4245  0.3676 -0.2921
  561SOL    HW1 2449   3.859   6.873   0.962  1.4023  0.7653  0.8234
  561SOL    HW2 2450   3.882   6.981   0.858  0.0724 -0.2672 -0.5890
  562SOL     OW 2451   1.666   0.876   4.610 -0.3340  0.3414 -0.1318
  562SOL    HW1 2452   1.746   0.845   4.569 -0.3026  2.1909 -1.6353
  562SOL    HW2 2453   1.619   0.921   4.539 -1.9881  0.6005  1.0635
  563SOL     OW 2454   2.671   0.823   0.229 -0.0295  0.1974  0.2988
  563SOL    HW1 2455   2.745   0.785   0.183 -1.5416 -1.2485 -1.0962
  563SOL    HW2 2456   2.707   0.897   0.277  1.9968  0.5920 -1.6927
  564SOL     OW 2457   5.641   0.972   3.721  0.0412  0.1701  0.3539
  564SOL    HW1 2458   5.592   0.973   3.803 -0.6204 -0.4812 -0.0129
  564SOL    HW2 2459   5.626   1.058   3.682  0.1775  0.4011  0.8124
  565SOL     OW 2460   5.893   4.938   4.779 -0.2779  0.3237 -0.3984
  565SOL    HW1 2461   5.961   4.955   4.714  0.6971 -3.1473 -0.4926
  565SOL    HW2 2462   5.845   4.863   4.744 -1.0362 -0.3498  1.9037
  566SOL     OW 2463   3.397   0.976   5.034 -0.1535 -0.1549  0.6589
  566SOL    HW1 2464   3.438   0.924   5.103  0.1281 -0.0640  0.5629
  566SOL    HW2 2465   3.340   1.037   5.079  0.6404  0.4503  0.8647
  567SOL     OW 2466  -0.003   6.273   1.494  0.0375 -0.0148  0.1748
  567SOL    HW1 2467   0.005   6.297   1.586 -0.7005  1.0283 -0.0178
  567SOL    HW2 2468   0.002   6.357   1.447 -0.7220 -0.4236 -0.6518
  568SOL     OW 2469   1.182   2.570   2.747  0.2006 -0.1132 -0.0065
  568SOL    HW1 2470   1.114   2.517   2.790 -1.0164 -0.0698 -1.7977
  568SOL    HW2 2471   1.156   2.660   2.763 -0.7314 -0.0938 -1.4858
  569SOL     OW 2472   2.885   2.264   2.213 -0.4533 -0.5817 -0.3887
  569SOL    HW1 2473   2.902   2.285   2.121 -0.8076 -0.8236 -0.5099
  569SOL    HW2 2474   2.924   2.337   2.262 -0.2627 -0.4535 -0.7289
  570SOL     OW 2475   2.983   1.400   2.815  0.3053  0.4451  0.0105
  570SOL    HW1 2476   2.922   1.410   2.889  0.1403  0.9502 -0.1890
  570SOL    HW2 2477   3.058   1.454   2.839 -0.5910  2.2911 -1.0754
  571SOL     OW 2478   2.410   4.047   2.426  0.9117 -0.1532  0.6181
  571SOL    HW1 2479   2.359   4.106   2.371  1.4785  0.0290  0.2778
  571SOL    HW2 2480   2.481   4.100   2.460  0.8802 -0.4055  1.0829
  572SOL     OW 2481   2.434   0.644   0.678  0.0926 -0.0450 -0.4848
  572SOL    HW1 2482   2.475   0.641   0.592  1.3699 -1.9394  0.1354
  572SOL    HW2 2483   2.456   0.560   0.719 -0.5425  0.7578  1.6677
  573SOL     OW 2484   3.030   6.268   1.387  0.4535 -0.2943 -0.0871
  573SOL    HW1 2485   3.118   6.266   1.351  0.5014  0.0830  0.0015
  573SOL    HW2 2486   3.010   6.362   1.395 -0.2150 -0.3683 -0.7598
  574SOL     OW 2487   4.507   7.115   2.037  0.3188 -0.2459  0.2332
  574SOL    HW1 2488   4.551   7.171   2.101  0.8080 -0.2521 -0.0928
  574SOL    HW2 2489   4.575   7.092   1.974 -0.4109  0.7101 -0.9566
  575SOL     OW 2490   0.019   2.701   2.542 -0.2326 -0.6212  0.0571
  575SOL    HW1 2491   0.002   2.756   2.466  0.2304  0.0861  0.4617
  575SOL    HW2 2492   0.114   2.689   2.543 -0.1730 -0.1294  0.8606
  576SOL     OW 2493   7.186   0.156   1.748  0.1966 -0.0918 -0.4440
  576SOL    HW1 2494   7.119   0.127   1.686  0.3892 -1.2585 -0.1271
  576SOL    HW2 2495   7.215   0.076   1.792  2.1307  0.3049 -0.8901
  577SOL     OW 2496   0.267   4.780   0.929  0.0523 -0.4556  0.5202
  577SOL    HW1 2497   0.195   4.800   0.988 -2.1759 -0.8380 -1.9248
  577SOL    HW2 2498   0.262   4.686   0.916  1.6418 -0.6452  1.0076
  578SOL     OW 2499   6.599   0.693   0.262  0.1262 -0.1171  0.0749
  578SOL    HW1 2500   6.682   0.650   0.283  0.2845 -0.5180 -1.2292
  578SOL    HW2 2501   6.534   0.622   0.266 -0.3769  0.4121  2.1979
  579SOL     OW 2502   0.213   0.600   3.082 -0.6664 -0.1953  0.3319
  579SOL    HW1 2503   0.254   0.574   2.999  0.2545  1.5323  0.2120
  579SOL    HW2 2504   0.284   0.639   3.133 -1.3437 -0.7362  1.7412
  580SOL     OW 2505   1.736   1.254   2.582 -0.5642  0.7512  0.4411
  580SOL    HW1 2506   1.816   1.305   2.571  0.1279 -0.3106  0.3816
  580SOL    HW2 2507   1.666   1.319   2.585  0.1600  1.6343 -0.8407
  581SOL     OW 2508   3.132   4.984   4.187 -0.3926 -0.3796  0.1941
  581SOL    HW1 2509   3.142   4.891   4.167  0.0376 -0.2081 -0.4084
  581SOL    HW2 2510   3.202   5.002   4.251 -0.5994 -0.5100  0.4603
  582SOL     OW 2511   1.105   3.098   2.059 -0.3395 -0.2157  0.0695
  582SOL    HW1 2512   1.105   3.025   1.996 -1.4654 -1.2467  1.2277
  582SOL    HW2 2513   1.198   3.118   2.071  0.0943 -2.2979  0.6523
  583SOL     OW 2514   1.945   4.688   1.268 -0.1208 -0.4125 -0.0198
  583SOL    HW1 2515   1.925   4.734   1.350 -0.2862  0.4356 -0.5185
  583SOL    HW2 2516   1.863   4.644   1.245  0.3217 -1.8410  0.9858
  584SOL     OW 2517   2.220   3.638   1.313  0.3448  0.3840  0.3489
  584SOL    HW1 2518   2.244   3.654   1.404  2.7576 -0.1869 -0.1313
  584SOL    HW2 2519   2.158   3.709   1.292  0.8265  1.3515  2.0054
  585SOL     OW 2520   5.498   5.557   4.254 -0.0298 -0.1051 -0.4093
  585SOL    HW1 2521   5.411   5.563   4.291  0.2175  0.7731  0.0779
  585SOL    HW2 2522   5.490   5.495   4.181 -0.7958 -0.8823  0.3213
  586SOL     OW 2523   2.908   3.476   1.458 -0.7077  0.3858  0.0342
  586SOL    HW1 2524   2.935   3.466   1.549 -0.5276  0.3476 -0.0235
  586SOL    HW2 2525   2.990   3.485   1.409 -0.7169 -1.2844 -0.3282
  587SOL     OW 2526   5.002   1.977   1.538 -0.0239 -0.0485  0.3404
  587SOL    HW1 2527   4.996   1.885   1.509 -1.3909 -0.2866  1.3304
  587SOL    HW2 2528   5.013   2.026   1.456 -1.8363 -0.8755 -0.4605
  588SOL     OW 2529   2.221   1.216   1.614 -0.0628 -0.1346 -0.2950
  588SOL    HW1 2530   2.224   1.193   1.707  0.7869 -0.5934 -0.4258
  588SOL    HW2 2531   2.261   1.303   1.610  1.1032 -0.6495 -0.3708
  589SOL     OW 2532   0.790   5.941   0.230 -0.4285 -0.4321  0.0925
  589SOL    HW1 2533   0.702   5.947   0.193 -0.8244  0.3036  1.1017
  589SOL    HW2 2534   0.780   5.969   0.321  0.9903  0.5572 -0.0078
  590SOL     OW 2535   3.228   4.430   0.143 -0.3752 -0.2222 -0.4978
  590SOL    HW1 2536   3.168   4.504   0.140 -0.9253 -0.5768  1.1218
  590SOL    HW2 2537   3.191   4.366   0.082 -0.9723  0.0522 -0.4260
  591SOL     OW 2538   0.902   6.906   1.619  0.0582 -0.3655  0.1188
  591SOL    HW1 2539   0.950   6.847   1.677 -1.0675 -1.3444  0.0796
  591SOL    HW2 2540   0.835   6.852   1.579  0.6771  0.3296 -1.9857
  592SOL     OW 2541   2.642   3.583   1.716  0.2715  0.3679 -0.3539
  592SOL    HW1 2542   2.673   3.537   1.795  0.4332  1.4750  0.2444
  592SOL    HW2 2543   2.591   3.517   1.669  1.2404 -0.6921  0.0264
  593SOL     OW 2544   1.243   5.847   3.235  0.0451  0.0399 -0.0695
  593SOL    HW1 2545   1.312   5.780   3.234 -0.0623 -0.3094  3.2635
  593SOL    HW2 2546   1.162   5.798   3.229 -0.0114  0.3411 -2.5391
  594SOL     OW 2547   0.151   5.794   3.729 -0.4504  0.2744  0.1803
  594SOL    HW1 2548   0.179   5.745   3.651  2.3036  0.8302  0.7107
  594SOL    HW2 2549   0.135   5.728   3.795 -1.5559 -0.1237 -0.4512
  595SOL     OW 2550   4.925   6.313   1.026 -0.2597 -0.1894 -0.0817
  595SOL    HW1 2551   4.892   6.403   1.026  1.2252  0.4300 -2.1624
  595SOL    HW2 2552   4.883   6.272   0.951 -0.2952 -0.9991  0.3716
  596SOL     OW 2553   7.063   2.775   3.852  0.2345 -0.1403  0.3497
  596SOL    HW1 2554   7.026   2.697   3.810  0.2990 -0.4678  0.8896
  596SOL    HW2 2555   6.987   2.820   3.889  0.3660 -0.8951  1.5951
  597SOL     OW 2556   2.341   4.058   0.231  0.3846 -0.2069  0.0488
  597SOL    HW1 2557   2.298   3.995   0.288 -1.7384  0.4674 -0.7002
  597SOL    HW2 2558   2.327   4.024   0.142  1.5827 -0.0449 -0.2188
  598SOL     OW 2559   7.076   3.955   1.374 -0.3329  0.0199 -0.2121
  598SOL    HW1 2560   7.112   4.036   1.412  1.1046 -0.3622 -0.6849
  598SOL    HW2 2561   7.104   3.957   1.283 -0.3466 -0.9716 -0.2475
  599SOL     OW 2562   1.564   2.040   4.618 -0.0522  0.8966 -0.0862
  599SOL    HW1 2563   1.576   1.978   4.689  0.0824 -0.8797 -1.5689
  599SOL    HW2 2564   1.644   2.092   4.617  0.1412  0.6224  0.7583
  600SOL     OW 2565   7.089   6.037   4.183  0.0400 -0.5265  0.0080
  600SOL    HW1 2566   7.051   6.029   4.095 -0.6301  1.6674  0.0300
  600SOL    HW2 2567   7.183   6.038   4.168 -0.0738  0.2721 -0.7659
  601SOL     OW 2568   7.100   4.887   0.643  0.3359  0.0428  0.7205
  601SOL    HW1 2569   7.093   4.978   0.670  1.0443  0.4342 -0.3729
  601SOL    HW2 2570   7.022   4.871   0.591  0.7453  0.3705 -0.0154
  602SOL     OW 2571   6.857   0.105   0.100  0.1873 -0.2052 -0.9171
  602SOL    HW1 2572   6.946   0.070   0.096  0.5452  0.6634 -0.7138
  602SOL    HW2 2573   6.810   0.060   0.029  0.5666 -1.2481 -0.5309
  603SOL     OW 2574   0.800   0.993   1.239 -0.1471  0.0728  0.0536
  603SOL    HW1 2575   0.766   0.984   1.150  0.2293 -0.6395 -0.0159
  603SOL    HW2 2576   0.731   1.040   1.286  0.2011  1.6665 -0.9345
  604SOL     OW 2577   1.418   3.767   2.411  0.4414  0.2803 -0.0531
  604SOL    HW1 2578   1.376   3.797   2.330  0.1817  0.8408  0.2845
  604SOL    HW2 2579   1.360   3.798   2.480  1.2147  0.7277  0.4043
  605SOL     OW 2580   4.373   1.264   4.150  0.3204 -0.1627 -0.5731
  605SOL    HW1 2581   4.291   1.260   4.101  0.7190 -0.5237 -1.2100
  605SOL    HW2 2582   4.374   1.352   4.188 -0.2304 -0.0616 -0.7891
  606SOL     OW 2583   3.085   3.457   0.378 -0.2553 -0.7103  0.0722
  606SOL    HW1 2584   3.098   3.536   0.431 -4.0300  1.3757 -1.6430
  606SOL    HW2 2585   3.080   3.491   0.288  0.9709 -3.4177 -1.1191
  607SOL     OW 2586   0.498   5.166   1.528 -0.0097 -0.6470 -0.1920
  607SOL    HW1 2587   0.556   5.236   1.557  0.5561 -0.9286 -0.6293
  607SOL    HW2 2588   0.541   5.086   1.558 -2.0444 -0.7639  2.8928
  608SOL     OW 2589   6.808   4.524   4.386  0.3203  0.4499 -0.4685
  608SOL    HW1 2590   6.856   4.571   4.318 -0.9480  0.3117 -1.5058
  608SOL    HW2 2591   6.801   4.586   4.458  1.0628  0.8655 -0.7490
  609SOL     OW 2592   0.958   2.211   2.347 -0.3109  0.2278 -0.8489
  609SOL    HW1 2593   0.891   2.210   2.416  1.0427  0.8424  0.5260
  609SOL    HW2 2594   1.010   2.133   2.363  0.4173  0.7263 -0.7470
  610SOL     OW 2595   5.468   6.523   1.791 -0.0552 -0.1178 -0.6137
  610SOL    HW1 2596   5.438   6.442   1.749 -0.4043 -0.2993 -0.0388
  610SOL    HW2 2597   5.557   6.504   1.820 -0.7229 -0.9316  1.0673
  611SOL     OW 2598   2.454   1.434   0.853 -0.4551  0.5141  0.4211
  611SOL    HW1 2599   2.439   1.520   0.815 -1.0644  0.0179 -0.5131
  611SOL    HW2 2600   2.537   1.404   0.814 -0.7889  0.2416 -0.0874
  612SOL     OW 2601   3.148   4.532   4.863 -0.0096 -0.2650 -0.0464
  612SOL    HW1 2602   3.122   4.494   4.947  3.1116 -2.2356  0.1911
  612SOL    HW2 2603   3.217   4.595   4.885 -1.2898  1.5647 -0.9679
  613SOL     OW 2604   2.141   0.441   4.458 -0.1416 -0.1428 -0.3648
  613SOL    HW1 2605   2.133   0.524   4.410  1.5125  1.0777  1.3523
  613SOL    HW2 2606   2.173   0.379   4.392  0.0280  0.9335 -1.3425
  614SOL     OW 2607   5.697   2.635   0.257 -0.4404  0.5204  0.2796
  614SOL    HW1 2608   5.727   2.724   0.275  1.3489  0.4151 -1.7574
  614SOL    HW2 2609   5.774   2.580   0.275 -0.4486 -0.1897 -1.6783
  615SOL     OW 2610   3.438   1.290   1.968  0.5388 -0.0116 -0.0198
  615SOL    HW1 2611   3.488   1.354   2.018  1.9605 -0.8218 -0.3363
  615SOL    HW2 2612   3.347   1.312   1.985  0.9694  2.1051 -0.1420
  616SOL     OW 2613   3.007   5.648   2.463  0.0200 -0.5789 -0.2626
  616SOL    HW1 2614   2.966   5.561   2.459  0.4840 -0.7660 -1.2006
  616SOL    HW2 2615   3.078   5.644   2.399 -0.6540  0.8470 -1.1516
  617SOL     OW 2616   2.262   1.780   3.934  0.5821  0.2860 -0.4144
  617SOL    HW1 2617   2.238   1.740   3.850  0.8341  1.3110 -0.9982
  617SOL    HW2 2618   2.334   1.725   3.966  0.0051 -0.5402 -0.5150
  618SOL     OW 2619   4.227   2.605   1.118 -0.3401 -0.1996 -0.1186
  618SOL    HW1 2620   4.307   2.644   1.153 -1.1845 -0.1611  1.8873
  618SOL    HW2 2621   4.249   2.584   1.027  0.0754  5.4727 -1.7323
  619SOL     OW 2622   2.029   2.493   4.267  0.6310 -0.5874  0.1674
  619SOL    HW1 2623   2.092   2.476   4.336 -0.1259  0.1851  1.0797
  619SOL    HW2 2624   1.969   2.558   4.304 -1.1900 -1.8798 -0.3503
  620SOL     OW 2625   4.506   6.816   2.762  0.0324  0.5206  0.0907
  620SOL    HW1 2626   4.454   6.855   2.834 -0.9098 -0.2785 -0.1384
  620SOL    HW2 2627   4.555   6.890   2.727 -3.2808  2.1134 -1.7141
  621SOL     OW 2628   0.101   5.028   4.393 -0.6704  0.0250  0.3538
  621SOL    HW1 2629   0.113   5.040   4.299 -0.5128  0.1384  0.3887
  621SOL    HW2 2630   0.022   4.973   4.400 -1.4620  1.0969  0.1960
  622SOL     OW 2631   0.871   0.365   1.741  0.3249  0.1569 -0.3169
  622SOL    HW1 2632   0.923   0.360   1.821  1.8074  0.1070 -1.2602
  622SOL    HW2 2633   0.935   0.371   1.670 -0.9603  0.8291 -1.4733
  623SOL     OW 2634   0.351   4.229   1.027 -0.1335 -0.3576  0.6305
  623SOL    HW1 2635   0.385   4.311   1.062  0.5703 -1.1614  1.8861
  623SOL    HW2 2636   0.390   4.222   0.940  2.9535 -1.2269  1.9904
  624SOL     OW 2637   3.925   1.564   4.956  0.6492  0.1650  0.5679
  624SOL    HW1 2638   4.011   1.524   4.964  0.2992 -0.4204  1.6235
  624SOL    HW2 2639   3.866   1.503   5.001 -0.6655 -0.4567 -1.8369
  625SOL     OW 2640   4.902   4.244   4.101  0.1035  0.2565  0.2842
  625SOL    HW1 2641   4.832   4.269   4.040  0.8935  1.5370 -0.1287
  625SOL    HW2 2642   4.978   4.295   4.073  0.5400  0.7657  2.2225
  626SOL     OW 2643   1.627   3.965   3.585  0.1169 -0.3278  0.1480
  626SOL    HW1 2644   1.708   3.954   3.534 -0.0882  0.6298 -0.4220
  626SOL    HW2 2645   1.637   4.052   3.624 -0.8297 -0.0039 -0.3056
  627SOL     OW 2646   6.540   5.100   0.276 -0.6886 -0.5243 -0.0458
  627SOL    HW1 2647   6.618   5.139   0.237  1.2349 -1.5934  2.4904
  627SOL    HW2 2648   6.518   5.159   0.348 -1.7950 -0.6835 -0.2310
  628SOL     OW 2649   3.865   5.360   3.420 -0.3076 -0.1586  0.4388
  628SOL    HW1 2650   3.948   5.316   3.440  0.9864  1.7790 -0.3346
  628SOL    HW2 2651   3.840   5.324   3.335 -0.3883 -0.9107  0.7705
  629SOL     OW 2652   1.628   1.458   4.227  0.3945  0.3357  0.8067
  629SOL    HW1 2653   1.675   1.422   4.303  0.6246  0.0629  0.5359
  629SOL    HW2 2654   1.596   1.543   4.257  2.1857  1.1342  0.5905
  630SOL     OW 2655   5.553   6.129   3.408 -0.2738  0.0358 -0.0086
  630SOL    HW1 2656   5.615   6.197   3.380 -0.8716  1.1363  1.2467
  630SOL    HW2 2657   5.483   6.133   3.344 -0.4468  0.8393  0.2085
  631SOL     OW 2658   5.395   2.749   1.834 -0.4032  0.1248 -0.5012
  631SOL    HW1 2659   5.476   2.739   1.885 -2.0265  0.8988  2.4696
  631SOL    HW2 2660   5.406   2.830   1.785  0.3295  0.6423  0.4947
  632SOL     OW 2661   3.612   2.862   1.716 -0.1324  0.5076  0.1161
  632SOL    HW1 2662   3.589   2.773   1.688 -0.2832  0.9168 -1.0997
  632SOL    HW2 2663   3.687   2.849   1.774 -0.3865 -0.4419  0.2552
  633SOL     OW 2664   2.450   1.113   1.474  0.2012 -0.4943  0.0816
  633SOL    HW1 2665   2.522   1.113   1.537  0.5287  0.2972 -0.2782
  633SOL    HW2 2666   2.380   1.163   1.516  1.5037  2.8267 -1.3091
  634SOL     OW 2667   0.334   4.986   3.083 -0.1863  0.1997 -0.0276
  634SOL    HW1 2668   0.378   4.901   3.086 -2.2099 -0.9109  0.0796
  634SOL    HW2 2669   0.306   5.002   3.173 -2.1395 -0.3839 -0.4745
  635SOL     OW 2670   1.790   0.564   3.048 -0.4987  0.2942 -0.1503
  635SOL    HW1 2671   1.823   0.650   3.073  0.8331 -0.6436  1.5874
  635SOL    HW2 2672   1.799   0.511   3.127 -2.7168 -1.0645 -0.7282
  636SOL     OW 2673   2.856   6.503   4.434 -0.5044 -0.0700 -0.1340
  636SOL    HW1 2674   2.804   6.564   4.486  0.3631  0.3180  0.2959
  636SOL    HW2 2675   2.803   6.423   4.430 -1.2399  0.3933  0.0726
  637SOL     OW 2676   0.552   1.704   2.435  0.2209 -0.2274 -0.0295
  637SOL    HW1 2677   0.578   1.646   2.507 -0.2809 -1.5690 -0.8864
  637SOL    HW2 2678   0.587   1.661   2.357 -1.2620 -0.0428 -0.8208
  638SOL     OW 2679   0.572   1.201   1.798  0.1189  0.3041  0.6510
  638SOL    HW1 2680   0.561   1.112   1.762 -0.4484  2.0159 -4.2225
  638SOL    HW2 2681   0.661   1.201   1.834 -0.0183 -2.3266  1.2082
  639SOL     OW 2682   2.446   2.445   1.034  0.1892 -0.0057  0.0121
  639SOL    HW1 2683   2.451   2.434   1.129 -0.3504  1.2249  0.2008
  639SOL    HW2 2684   2.355   2.426   1.012  0.7582 -2.3425 -0.5815
  640SOL     OW 2685   3.953   0.658   2.692 -0.5102  0.0769  0.1410
  640SOL    HW1 2686   4.021   0.628   2.631 -1.6109  1.6152 -1.9884
  640SOL    HW2 2687   3.917   0.578   2.728  0.3637 -0.9088 -1.0604
  641SOL     OW 2688   6.257   0.951   1.909 -0.0844  0.5068 -0.8695
  641SOL    HW1 2689   6.226   0.873   1.955  0.0908  0.1634 -1.3205
  641SOL    HW2 2690   6.200   1.021   1.940  1.2139  0.6950  1.2889
  642SOL     OW 2691   5.329   1.121   0.388 -0.2258  0.5188  0.0934
  642SOL    HW1 2692   5.286   1.150   0.468 -0.3843 -0.1276  0.2466
  642SOL    HW2 2693   5.335   1.025   0.396  2.5984  0.6568  0.7954
  643SOL     OW 2694   4.642   5.086   1.778  0.0932 -0.2116  0.1333
  643SOL    HW1 2695   4.718   5.030   1.765  0.0212 -0.6182  1.3343
  643SOL    HW2 2696   4.653   5.157   1.714  1.5018 -0.2367  0.3075
  644SOL     OW 2697   6.585   2.407   2.959 -0.7216 -0.1028 -0.4184
  644SOL    HW1 2698   6.522   2.404   3.031  1.4279 -1.8324  1.5427
  644SOL    HW2 2699   6.654   2.345   2.984  0.7352  0.0960 -3.4382
  645SOL     OW 2700   2.124   0.366   0.953  0.6588 -0.0948 -0.0706
  645SOL    HW1 2701   2.074   0.344   1.032 -0.7471  1.2294 -0.5534
  645SOL    HW2 2702   2.061   0.359   0.881  1.2219  1.3065 -0.7392
  646SOL     OW 2703   6.482   3.492   1.829  0.3098  0.0900 -0.3839
  646SOL    HW1 2704   6.474   3.460   1.918 -1.4322 -1.1055 -0.9117
  646SOL    HW2 2705   6.426   3.570   1.826 -1.8405 -1.3652 -1.0144
  647SOL     OW 2706   1.967   0.547   2.828 -0.4107  0.1947 -0.5173
  647SOL    HW1 2707   1.885   0.556   2.877 -0.0385 -0.8975  0.3441
  647SOL    HW2 2708   1.974   0.628   2.778 -1.4387  0.7943  0.2746
  648SOL     OW 2709   0.281   7.174   1.095  0.3190 -0.3974  0.3061
  648SOL    HW1 2710   0.225   7.240   1.053 -1.3369 -2.5801 -1.1433
  648SOL    HW2 2711   0.331   7.137   1.023  1.8982 -0.1487  1.2442
  649SOL     OW 2712   6.793   6.535   3.711  0.3882 -0.7867  0.5787
  649SOL    HW1 2713   6.824   6.446   3.693 -1.2016 -1.2635  0.0116
  649SOL    HW2 2714   6.757   6.565   3.628  2.1528  0.9772  0.3698
  650SOL     OW 2715   5.502   2.620   4.488  0.1548 -0.6323  0.3225
  650SOL    HW1 2716   5.496   2.531   4.451  1.0901 -1.0252  1.0764
  650SOL    HW2 2717   5.425   2.627   4.544 -1.4516  0.0745 -1.8196
  651SOL     OW 2718   2.277   5.653   2.556 -0.3430  0.6742 -0.0918
  651SOL    HW1 2719   2.184   5.665   2.577 -0.6716 -1.5318  0.0271
  651SOL    HW2 2720   2.276   5.609   2.471  0.6370  1.4191 -0.4976
  652SOL     OW 2721   4.395   5.976   3.931  0.1430  0.0525 -1.0960
  652SOL    HW1 2722   4.339   6.037   3.979 -1.4644 -1.5137 -0.8875
  652SOL    HW2 2723   4.355   5.971   3.844 -0.3962 -1.4644 -0.7905
  653SOL     OW 2724   3.554   2.716   3.468  0.0355  0.0372  0.2990
  653SOL    HW1 2725   3.565   2.803   3.429 -2.9142  0.4386  0.1296
  653SOL    HW2 2726   3.603   2.720   3.550  2.8911  0.5859 -1.2840
  654SOL     OW 2727   5.277   4.237   4.783  0.4386  0.6053 -0.1047
  654SOL    HW1 2728   5.207   4.286   4.825 -0.4669  0.2017 -1.0866
  654SOL    HW2 2729   5.237   4.203   4.702  1.5172 -0.3437 -0.2623
  655SOL     OW 2730   5.572   3.464   3.164  0.3422  0.1866 -0.0837
  655SOL    HW1 2731   5.636   3.393   3.169 -0.4355 -0.4963  0.4864
  655SOL    HW2 2732   5.619   3.542   3.195  0.4008 -0.6695  2.1183
  656SOL     OW 2733   3.010   0.086   3.315 -0.1448 -0.2429  0.6555
  656SOL    HW1 2734   3.090   0.040   3.289 -1.3284 -2.3143  0.4721
  656SOL    HW2 2735   3.010   0.080   3.411  0.7344  1.2634  0.7750
  657SOL     OW 2736   1.164   0.784   4.243 -0.0936  0.5712 -0.6722
  657SOL    HW1 2737   1.165   0.860   4.300 -3.4939 -0.6382  1.2390
  657SOL    HW2 2738   1.141   0.819   4.157  0.1145  1.8578 -0.2247
  658SOL     OW 2739   0.421   4.218   4.855 -0.4164  0.3173  0.0839
  658SOL    HW1 2740   0.435   4.222   4.949  2.3096  1.6504 -0.2980
  658SOL    HW2 2741   0.418   4.124   4.836  2.3135 -0.0790  1.1551
  659SOL     OW 2742   0.689   2.768   0.167  0.8180 -0.2050  1.0457
  659SOL    HW1 2743   0.716   2.692   0.219  2.0722 -1.9285 -1.9201
  659SOL    HW2 2744   0.760   2.831   0.179  0.3896  0.0596  2.4877
  660SOL     OW 2745   1.044   6.841   0.871  0.5897  0.4273 -0.4413
  660SOL    HW1 2746   0.955   6.849   0.904  0.0054  1.3197 -2.1264
  660SOL    HW2 2747   1.079   6.763   0.914 -0.9193  0.1770  0.3975
  661SOL     OW 2748   7.214   7.200   4.595 -0.4275  0.0093  0.8544
  661SOL    HW1 2749   7.252   7.137   4.656 -0.3737  0.0918  0.9070
  661SOL    HW2 2750   7.134   7.230   4.638 -0.8087 -0.5188  0.5314
  662SOL     OW 2751   4.917   3.371   3.070 -0.6866  0.2709 -0.0742
  662SOL    HW1 2752   4.944   3.283   3.095  0.0924  0.7132  0.7367
  662SOL    HW2 2753   4.983   3.400   3.006  1.0610  1.4517  2.1048
  663SOL     OW 2754   4.358   3.820   3.094 -0.1152  0.3545  0.0355
  663SOL    HW1 2755   4.324   3.830   3.005  0.0693 -1.7066 -0.3120
  663SOL    HW2 2756   4.392   3.731   3.097 -0.5978  0.1789  2.3428
  664SOL     OW 2757   6.100   2.712   3.663  0.2206 -0.3279  0.3352
  664SOL    HW1 2758   6.142   2.786   3.620 -0.4657  0.2034  0.5493
  664SOL    HW2 2759   6.150   2.699   3.744  0.1701  0.0823  0.4321
  665SOL     OW 2760   3.208   0.623   0.575  0.0145 -0.1127 -0.2993
  665SOL    HW1 2761   3.171   0.592   0.658  0.8031 -0.4405 -0.0534
  665SOL    HW2 2762   3.294   0.581   0.571  0.1199  0.1699 -1.1268
  666SOL     OW 2763   6.286   6.573   2.893 -0.0402  0.2601 -0.3426
  666SOL    HW1 2764   6.321   6.553   2.980  0.6661  1.4136 -0.3469
  666SOL    HW2 2765   6.303   6.493   2.842 -2.0722 -1.1091  1.0046
  667SOL     OW 2766   6.668   4.298   0.035 -0.1010 -0.6925  0.0100
  667SOL    HW1 2767   6.684   4.393   0.033 -0.6327 -0.5942  0.1193
  667SOL    HW2 2768   6.609   4.282  -0.038  1.6777 -1.2941 -1.3701
  668SOL     OW 2769   4.401   4.502   4.665  0.1267  0.2447 -0.3888
  668SOL    HW1 2770   4.353   4.529   4.743  0.3992  0.2185 -0.2104
  668SOL    HW2 2771   4.490   4.537   4.678  0.3118 -0.1949 -0.4443
  669SOL     OW 2772   0.265   4.504   0.825 -0.3702 -0.0248 -0.0714
  669SOL    HW1 2773   0.212   4.440   0.778 -1.6959  0.2982  0.9112
  669SOL    HW2 2774   0.309   4.554   0.757 -1.1647 -0.4500 -0.9150
  670SOL     OW 2775   1.094   6.164   1.812 -0.5880 -0.6466 -0.0660
  670SOL    HW1 2776   1.123   6.163   1.904 -0.5581 -2.6179 -0.0522
  670SOL    HW2 2777   0.999   6.168   1.817 -0.5510  1.4866 -0.0377
  671SOL     OW 2778   2.651   6.680   4.882  0.7248 -0.3491 -0.2688
  671SOL    HW1 2779   2.595   6.756   4.890  0.8221 -0.3723  0.8556
  671SOL    HW2 2780   2.738   6.711   4.908  1.4851 -0.0910 -2.8155
  672SOL     OW 2781   2.985   0.759   4.065 -0.0822  0.4089  0.0615
  672SOL    HW1 2782   3.043   0.810   4.122  0.3916 -0.1390  0.0699
  672SOL    HW2 2783   2.897   0.790   4.087 -0.0815 -0.9543  2.3172
  673SOL     OW 2784   3.515   4.560   3.026 -0.1367 -0.1731 -0.2265
  673SOL    HW1 2785   3.552   4.644   2.997 -0.4355 -0.1679 -0.6133
  673SOL    HW2 2786   3.461   4.583   3.102 -0.0769 -0.0396 -0.2236
  674SOL     OW 2787   1.160   4.446   4.837  0.2734  0.1109 -0.1136
  674SOL    HW1 2788   1.069   4.447   4.865 -0.0991 -1.6509 -1.1565
  674SOL    HW2 2789   1.157   4.477   4.746  0.9852  1.9288  0.4375
  675SOL     OW 2790   3.626   2.785   2.100 -0.1617 -0.8229 -0.4246
  675SOL    HW1 2791   3.619   2.706   2.046  0.3815 -0.0068 -1.7297
  675SOL    HW2 2792   3.717   2.813   2.090 -0.3654  0.0007 -0.0339
  676SOL     OW 2793   2.499   3.436   2.560 -0.2927  0.2327  0.3489
  676SOL    HW1 2794   2.562   3.507   2.545 -0.1084 -0.0883 -0.4412
  676SOL    HW2 2795   2.439   3.471   2.626  0.3298  0.7849  0.6284
  677SOL     OW 2796   6.988   3.705   1.276 -0.2415  0.1331 -0.8324
  677SOL    HW1 2797   6.900   3.689   1.310  0.0165  0.5965  0.0727
  677SOL    HW2 2798   7.027   3.767   1.337  1.1594 -1.0172 -0.4866
  678SOL     OW 2799   5.264   3.416   0.792  0.2066 -0.5555 -0.5650
  678SOL    HW1 2800   5.248   3.352   0.861 -0.1219 -1.0156 -1.0616
  678SOL    HW2 2801   5.297   3.364   0.718  1.8241  0.0838 -0.3311
  679SOL     OW 2802   5.691   7.047   3.447 -0.2464 -0.1665 -0.5247
  679SOL    HW1 2803   5.731   7.002   3.522 -0.2318 -0.5952 -0.7835
  679SOL    HW2 2804   5.679   7.137   3.476 -1.1294 -0.5464  0.3437
  680SOL     OW 2805   6.304   5.387   4.282  0.4718 -0.7568  0.4955
  680SOL    HW1 2806   6.389   5.411   4.248 -0.5365 -0.1995 -1.8047
  680SOL    HW2 2807   6.280   5.307   4.234 -0.2986 -0.9296  1.1290
  681SOL     OW 2808   3.635   6.434   2.524  0.1125  0.6436 -0.4167
  681SOL    HW1 2809   3.566   6.495   2.550  0.4762  1.4623 -1.3043
  681SOL    HW2 2810   3.711   6.458   2.578  0.3409  1.1760 -0.9669
  682SOL     OW 2811   2.398   2.006   2.240  0.3160  0.4058  0.1378
  682SOL    HW1 2812   2.449   1.952   2.180  0.7142  0.4378  0.4379
  682SOL    HW2 2813   2.464   2.059   2.285  0.0675  0.1034  0.8787
  683SOL     OW 2814   3.070   0.743   0.296 -0.1683  0.0797 -0.0710
  683SOL    HW1 2815   2.995   0.753   0.238 -1.2168 -0.6795  1.1006
  683SOL    HW2 2816   3.090   0.649   0.294 -0.8567 -0.1349  1.5159
  684SOL     OW 2817   5.011   6.117   4.474  0.3352 -0.1636 -0.6834
  684SOL    HW1 2818   5.033   6.131   4.566 -4.7267 -0.4416  0.8712
  684SOL    HW2 2819   5.075   6.052   4.443  1.1913 -1.3927  3.1336
  685SOL     OW 2820   3.779   5.208   4.697  0.3394  0.0740  0.0241
  685SOL    HW1 2821   3.867   5.224   4.731  0.4541 -0.1758 -0.1483
  685SOL    HW2 2822   3.762   5.116   4.718  0.4711 -0.1255 -0.7114
  686SOL     OW 2823   2.744   4.156   3.718  0.0056 -0.0346  0.1058
  686SOL    HW1 2824   2.726   4.066   3.748  2.5202 -0.1083  1.7485
  686SOL    HW2 2825   2.834   4.172   3.747  0.0387  2.6143 -1.2356
  687SOL     OW 2826   7.019   0.740   0.873 -0.1578  0.7233 -0.2526
  687SOL    HW1 2827   7.070   0.693   0.807  1.2566  1.1675  0.4986
  687SOL    HW2 2828   7.063   0.720   0.956 -0.9387  1.4938  0.3634
  688SOL     OW 2829   5.880   4.025   2.186  0.0812  0.4558  0.0163
  688SOL    HW1 2830   5.808   3.964   2.201 -0.1666  0.4570 -1.0437
  688SOL    HW2 2831   5.895   4.021   2.091  0.7050  1.3259  0.0627
  689SOL     OW 2832   6.564   4.068   4.203  0.3067  0.2150 -0.0247
  689SOL    HW1 2833   6.532   4.042   4.289  1.2502 -1.0889 -0.0341
  689SOL    HW2 2834   6.627   4.138   4.220 -0.0973  0.5034  0.2734
  690SOL     OW 2835   2.244   1.404   3.754  0.1787 -0.1856  0.1636
  690SOL    HW1 2836   2.193   1.376   3.830 -0.9020 -4.3793 -1.7882
  690SOL    HW2 2837   2.323   1.349   3.757  1.4608  1.5386 -0.3602
  691SOL     OW 2838   4.807   3.322   2.701 -0.1518  0.6670 -0.4455
  691SOL    HW1 2839   4.865   3.380   2.750 -0.8392 -0.6903  2.1591
  691SOL    HW2 2840   4.732   3.377   2.679 -0.0189  1.2191  0.4449
  692SOL     OW 2841   2.663   0.084   4.722  0.1568  0.1751  0.3772
  692SOL    HW1 2842   2.592   0.042   4.673  0.9121 -1.4250  0.6045
  692SOL    HW2 2843   2.636   0.077   4.814 -0.1077  0.9884  0.3737
  693SOL     OW 2844   3.711   6.082   4.012 -0.5632 -0.4780 -0.1727
  693SOL    HW1 2845   3.754   6.019   4.071  0.4705 -0.6802 -1.0976
  693SOL    HW2 2846   3.709   6.037   3.928 -1.2455  0.1388 -0.4936
  694SOL     OW 2847   0.774   7.173   2.954  0.2728  0.6739  0.1318
  694SOL    HW1 2848   0.780   7.121   2.874 -0.5931 -0.3596  0.7041
  694SOL    HW2 2849   0.832   7.247   2.939  0.2863  0.3947 -1.3658
  695SOL     OW 2850   0.722   4.012   1.830  0.2143 -0.0143  0.0372
  695SOL    HW1 2851   0.789   4.030   1.896  0.5102  1.3824 -0.6125
  695SOL    HW2 2852   0.770   4.010   1.747  0.2846 -4.3114 -0.0180
  696SOL     OW 2853   5.453   1.245   3.481  0.1072 -0.2402 -0.8929
  696SOL    HW1 2854   5.404   1.300   3.543  1.0962 -0.1517 -0.1520
  696SOL    HW2 2855   5.539   1.234   3.522  0.5832 -0.7099 -1.9708
  697SOL     OW 2856   4.211   0.309   1.915  0.3622  0.5191 -0.1782
  697SOL    HW1 2857   4.258   0.252   1.854 -2.0754  1.4230 -3.1607
  697SOL    HW2 2858   4.217   0.396   1.876 -1.7315  1.0543  0.5506
  698SOL     OW 2859   7.007   2.321   2.107 -0.0814 -0.2007  0.0602
  698SOL    HW1 2860   6.944   2.259   2.072 -0.1051 -0.6259  0.8361
  698SOL    HW2 2861   6.973   2.345   2.193  0.4603  0.0823  0.2053
  699SOL     OW 2862   6.677   2.181   4.440  0.2855  0.0813  0.1394
  699SOL    HW1 2863   6.726   2.205   4.519  0.0420 -2.4196  1.1411
  699SOL    HW2 2864   6.590   2.219   4.454  0.5509  0.5431  0.5768
  700SOL     OW 2865   4.414   0.574   2.481  0.3756  0.1148 -0.1463
  700SOL    HW1 2866   4.448   0.605   2.565  1.5530 -0.0981 -0.5245
  700SOL    HW2 2867   4.491   0.539   2.436 -0.5971 -1.7733 -0.4399
  701SOL     OW 2868   0.644   2.489   5.019  0.2293 -0.4536 -0.0278
  701SOL    HW1 2869   0.659   2.451   5.105 -1.0949  0.8795  0.8404
  701SOL    HW2 2870   0.568   2.441   4.984  0.5935 -0.8052 -0.3479
  702SOL     OW 2871   5.476   1.520   0.459  0.3976  0.0332  0.4804
  702SOL    HW1 2872   5.547   1.456   0.467  0.3328  0.0885  1.5808
  702SOL    HW2 2873   5.512   1.588   0.402  1.7154  0.7017  2.0351
  703SOL     OW 2874   3.301   2.869   3.586 -0.4473  0.4616  0.6340
  703SOL    HW1 2875   3.272   2.858   3.496  0.3494  0.2188  0.3921
  703SOL    HW2 2876   3.346   2.787   3.607 -1.0895  0.2959  1.4442
  704SOL     OW 2877   1.686   1.634   3.656  0.3896 -0.2656  0.0632
  704SOL    HW1 2878   1.615   1.696   3.638  1.6510  0.6112 -2.3270
  704SOL    HW2 2879   1.722   1.663   3.740 -0.5906  0.7145  0.1736
  705SOL     OW 2880   3.964   1.662   4.602  0.4056  0.1055 -0.0061
  705SOL    HW1 2881   3.879   1.649   4.560 -0.2170 -2.0546  1.7232
  705SOL    HW2 2882   3.943   1.673   4.695  2.0380 -0.7351  0.5011
  706SOL     OW 2883   4.628   5.490   1.191 -0.4673  0.3255  0.6607
  706SOL    HW1 2884   4.572   5.551   1.143  0.5859  0.7899 -0.0199
  706SOL    HW2 2885   4.568   5.439   1.245 -1.8033 -0.6720 -1.6157
  707SOL     OW 2886   5.731   2.371   4.501 -0.1235 -0.0164 -0.0725
  707SOL    HW1 2887   5.778   2.452   4.478  1.3068 -1.2935 -1.9749
  707SOL    HW2 2888   5.801   2.308   4.520 -1.1352 -1.3542 -0.6696
  708SOL     OW 2889   5.489   0.103   4.263  0.1895  0.7950 -0.1958
  708SOL    HW1 2890   5.432   0.151   4.324 -0.2549 -0.7279  0.6339
  708SOL    HW2 2891   5.554   0.168   4.236 -0.0747  1.7387  1.3008
  709SOL     OW 2892   5.695   1.225   3.605  0.4778 -0.0527  0.1724
  709SOL    HW1 2893   5.747   1.305   3.610 -0.8305  1.0566 -2.1709
  709SOL    HW2 2894   5.732   1.178   3.530 -0.3042 -0.4418  0.0196
  710SOL     OW 2895   1.980   5.328   0.481  0.1552  0.3336 -0.0300
  710SOL    HW1 2896   2.002   5.284   0.564  3.3952 -0.2781 -1.0617
  710SOL    HW2 2897   1.904   5.381   0.502  0.8185  0.2047  3.3594
  711SOL     OW 2898   0.932   2.491   2.913  0.3376 -0.0951  0.1948
  711SOL    HW1 2899   0.870   2.480   2.985 -1.5609  0.6577 -1.2368
  711SOL    HW2 2900   0.918   2.581   2.882  1.6704 -0.1342 -0.6080
  712SOL     OW 2901   6.207   3.181   0.517 -0.4305 -0.1128  0.5657
  712SOL    HW1 2902   6.285   3.206   0.566 -0.3115 -1.1553  0.9306
  712SOL    HW2 2903   6.236   3.176   0.426 -0.1977  0.0166  0.6334
  713SOL     OW 2904   6.726   1.907   0.842 -0.1785  0.1784 -0.3248
  713SOL    HW1 2905   6.732   1.891   0.748 -1.1328 -1.0135 -0.2100
  713SOL    HW2 2906   6.807   1.954   0.864  1.6679 -2.4015 -1.1801
  714SOL     OW 2907   6.958   1.018   0.867  0.2352  0.0998 -0.0304
  714SOL    HW1 2908   6.966   0.930   0.903  2.5274  0.0731 -0.4576
  714SOL    HW2 2909   6.984   1.076   0.939  2.3692  0.1680 -0.7592
  715SOL     OW 2910   2.472   5.207   3.743 -0.2656  0.5316 -0.8422
  715SOL    HW1 2911   2.542   5.247   3.795 -0.5967  0.8147 -0.6070
  715SOL    HW2 2912   2.484   5.242   3.655  0.2618  0.0985 -0.9431
  716SOL     OW 2913   5.031   4.824   4.941 -0.2882 -0.0581  0.0964
  716SOL    HW1 2914   5.074   4.741   4.964 -0.2338  0.1521  0.7680
  716SOL    HW2 2915   5.101   4.889   4.941  0.1713 -0.3729 -2.8662
  717SOL     OW 2916   7.087   4.563   4.460 -0.2789 -0.7233 -0.0037
  717SOL    HW1 2917   7.128   4.499   4.403 -0.4271 -0.5090 -0.3570
  717SOL    HW2 2918   7.072   4.639   4.404  0.4029 -0.1714  0.5454
  718SOL     OW 2919   2.792   4.389   4.640  0.3598 -0.1785 -0.2633
  718SOL    HW1 2920   2.811   4.376   4.547  0.3373  0.2702 -0.3324
  718SOL    HW2 2921   2.855   4.456   4.668 -0.4001  0.5445 -0.2379
  719SOL     OW 2922   1.786   4.642   1.954  0.0478  0.1072 -0.5168
  719SOL    HW1 2923   1.693   4.650   1.934 -0.3745 -0.5177  1.0489
  719SOL    HW2 2924   1.801   4.705   2.025 -0.0029 -2.1790  1.6305
  720SOL     OW 2925   6.886   2.339   1.421 -0.2300 -0.1419 -0.0942
  720SOL    HW1 2926   6.818   2.295   1.472 -0.0058  0.0316  0.3577
  720SOL    HW2 2927   6.963   2.340   1.478  0.2640 -0.6414 -0.7226
  721SOL     OW 2928   3.494   1.954   3.327  0.1048 -0.0857 -0.0733
  721SOL    HW1 2929   3.531   1.945   3.415  0.1447 -2.3878 -0.2838
  721SOL    HW2 2930   3.561   2.001   3.278  0.0422  1.3172  1.1131
  722SOL     OW 2931   5.659   4.791   0.756 -0.5691 -0.3999 -0.2479
  722SOL    HW1 2932   5.664   4.765   0.849 -3.0637 -0.0172  0.0632
  722SOL    HW2 2933   5.642   4.709   0.710  0.8621 -0.6201 -0.4409
  723SOL     OW 2934   1.074   4.228   1.129  0.0672  0.0127 -0.1872
  723SOL    HW1 2935   0.987   4.191   1.118  0.8692 -1.5532 -1.7731
  723SOL    HW2 2936   1.108   4.190   1.210 -1.1905  1.7652  1.2553
  724SOL     OW 2937   3.821   2.687   4.012  0.6530  0.1656  0.0801
  724SOL    HW1 2938   3.755   2.719   3.950 -0.1719  0.2023  0.9482
  724SOL    HW2 2939   3.815   2.747   4.086  1.7880  0.2601  0.1104
  725SOL     OW 2940   5.697   1.816   0.526 -0.1335  0.4559 -0.5828
  725SOL    HW1 2941   5.685   1.837   0.434  1.3977 -1.4471 -1.2710
  725SOL    HW2 2942   5.609   1.820   0.563 -0.9788 -0.0575 -2.4206
  726SOL     OW 2943   5.385   7.115   2.724  0.1990  0.1098  0.7283
  726SOL    HW1 2944   5.350   7.078   2.805 -0.9535  1.1276  0.7169
  726SOL    HW2 2945   5.465   7.161   2.751 -0.0068  0.1725  1.2448
  727SOL     OW 2946   1.757   5.860   4.759 -0.5992  0.3088 -0.3286
  727SOL    HW1 2947   1.734   5.952   4.743 -0.5169  0.6018  1.1341
  727SOL    HW2 2948   1.702   5.811   4.698 -1.8663  1.2472  0.0191
  728SOL     OW 2949   4.939   5.100   0.216  0.4645  0.0140 -0.2113
  728SOL    HW1 2950   4.856   5.144   0.196  0.8245  0.1728 -1.4652
  728SOL    HW2 2951   4.927   5.011   0.184  1.0855  0.2957 -1.3071
  729SOL     OW 2952   2.291   4.531   4.347  0.5548 -0.2986  0.2153
  729SOL    HW1 2953   2.296   4.619   4.310 -0.1548  0.2425  1.3810
  729SOL    HW2 2954   2.366   4.485   4.309  2.0698  1.3702  1.0647
  730SOL     OW 2955   5.826   3.391   1.183 -0.5428 -0.1775 -0.0325
  730SOL    HW1 2956   5.863   3.349   1.106 -0.8033  0.4825 -0.5257
  730SOL    HW2 2957   5.793   3.318   1.236 -1.2457 -0.5908 -1.0030
  731SOL     OW 2958   7.117   4.864   2.870 -0.2307 -0.0631 -0.6750
  731SOL    HW1 2959   7.201   4.903   2.893 -0.2650  0.1444 -0.9032
  731SOL    HW2 2960   7.067   4.865   2.952  0.0121 -0.2485 -0.5230
  732SOL     OW 2961   4.782   2.064   4.150 -0.4658  0.2734  0.0296
  732SOL    HW1 2962   4.707   2.121   4.132  0.4087  1.1151 -1.0669
  732SOL    HW2 2963   4.850   2.122   4.182  0.8610  0.1019 -2.2859
  733SOL     OW 2964   6.949   6.741   1.700 -0.6109  0.2707  0.3387
  733SOL    HW1 2965   7.013   6.721   1.632  2.3090  2.0112  2.3569
  733SOL    HW2 2966   6.895   6.812   1.662  0.4670  0.6953 -0.4467
  734SOL     OW 2967   0.837   3.157   2.054 -0.8030 -0.1523  0.6530
  734SOL    HW1 2968   0.841   3.240   2.006 -2.5121 -0.6254 -0.3892
  734SOL    HW2 2969   0.928   3.126   2.056 -0.5458  0.2826 -1.6130
  735SOL     OW 2970   7.158   0.092   3.798 -0.7736 -0.4163  0.9010
  735SOL    HW1 2971   7.224   0.023   3.794 -1.0854 -0.7525  1.4304
  735SOL    HW2 2972   7.207   0.170   3.825 -0.7565 -0.9152  2.4174
  736SOL     OW 2973   1.092   1.949   0.200 -0.2914  0.0650  0.0323
  736SOL    HW1 2974   1.023   1.884   0.214 -1.4211  1.0772 -0.6279
  736SOL    HW2 2975   1.164   1.920   0.255 -0.2654 -2.4395 -1.1876
  737SOL     OW 2976   6.888   7.019   1.023 -0.0983 -0.4226  0.4785
  737SOL    HW1 2977   6.812   7.030   0.965 -0.4180 -0.5019  0.8805
  737SOL    HW2 2978   6.961   7.001   0.963 -0.5895 -1.3854  0.1470
  738SOL     OW 2979   7.169   0.530   2.340  0.3795 -0.0234 -0.4870
  738SOL    HW1 2980   7.249   0.482   2.316  0.4984 -0.3008  0.4059
  738SOL    HW2 2981   7.132   0.480   2.413  1.3386  2.0335  1.5487
  739SOL     OW 2982   4.355   4.415   0.207  0.9988 -0.2596 -0.3301
  739SOL    HW1 2983   4.272   4.433   0.163  1.1413  0.0052 -0.4935
  739SOL    HW2 2984   4.340   4.333   0.254  0.9252 -0.6969 -1.0877
  740SOL     OW 2985   2.813   3.431   3.649  0.1994 -0.1541  0.0898
  740SOL    HW1 2986   2.820   3.525   3.665  0.0123 -0.2295  0.6194
  740SOL    HW2 2987   2.749   3.424   3.578  0.8242  0.1592 -0.5185
  741SOL     OW 2988   7.172   3.330   2.759 -0.3392  0.4167 -0.0837
  741SOL    HW1 2989   7.217   3.375   2.687  0.5685 -0.1991  0.0772
  741SOL    HW2 2990   7.194   3.383   2.836  0.9282 -0.3996  0.1432
  742SOL     OW 2991   0.400   3.116   4.124  0.2807 -0.0870  0.2658
  742SOL    HW1 2992   0.324   3.175   4.125  0.2868 -0.0018 -1.6210
  742SOL    HW2 2993   0.387   3.060   4.048  1.1464 -1.4126  1.0426
  743SOL     OW 2994   4.007   3.280   2.200 -0.0477  0.1498  0.1180
  743SOL    HW1 2995   3.934   3.220   2.215 -0.6202  0.7155 -0.3572
  743SOL    HW2 2996   4.070   3.259   2.269 -0.1586 -1.1022 -0.1330
  744SOL     OW 2997   0.304   1.793   2.531 -0.1059 -0.0742  0.2189
  744SOL    HW1 2998   0.382   1.770   2.481  0.2425 -2.4596  1.7099
  744SOL    HW2 2999   0.255   1.711   2.540 -1.6825  0.8992  1.1981
  745SOL     OW 3000   1.397   4.876   0.042  0.0859  0.1179  0.4334
  745SOL    HW1 3001   1.382   4.970   0.040  0.8584  0.2543 -1.6912
  745SOL    HW2 3002   1.310   4.838   0.052 -0.3144  1.0268  0.5038
  746SOL     OW 3003   1.328   6.910   0.995 -0.0819 -0.2338 -0.3908
  746SOL    HW1 3004   1.415   6.899   1.032  0.0455 -1.0998 -0.9153
  746SOL    HW2 3005   1.319   6.838   0.932  0.4415  2.1788 -3.4869
  747SOL     OW 3006   2.415   1.032   1.001 -0.3990 -0.2995 -0.1125
  747SOL    HW1 3007   2.379   1.025   1.089  1.0001 -0.5914  0.4661
  747SOL    HW2 3008   2.436   0.942   0.977  0.0973 -0.1191 -0.3583
  748SOL     OW 3009   0.239   1.794   0.070 -0.6836  0.0800 -0.4844
  748SOL    HW1 3010   0.226   1.836   0.155  0.7680 -1.8890  0.8202
  748SOL    HW2 3011   0.255   1.866   0.009  1.0949  1.4623  1.4780
  749SOL     OW 3012   5.220   2.043   3.927  0.1797 -0.1797 -0.1881
  749SOL    HW1 3013   5.308   2.017   3.953  1.0938  1.0836 -1.8342
  749SOL    HW2 3014   5.206   2.002   3.842  0.2599  1.7109 -1.1679
  750SOL     OW 3015   4.201   0.307   2.855  0.4615  0.8408  0.0578
  750SOL    HW1 3016   4.245   0.392   2.842  0.6356  0.6073 -0.9223
  750SOL    HW2 3017   4.272   0.248   2.880  0.3966  0.8955  0.3777
  751SOL     OW 3018   4.913   7.194   3.890  0.2499 -0.4821  0.2442
  751SOL    HW1 3019   4.891   7.132   3.959  1.0509 -0.3843  0.5933
  751SOL    HW2 3020   4.828   7.230   3.862 -0.1778 -1.4094  0.3331
  752SOL     OW 3021   6.858   3.737   2.819  1.3364 -0.2465 -0.4228
  752SOL    HW1 3022   6.779   3.684   2.814  1.7119 -0.9017  0.3777
  752SOL    HW2 3023   6.826   3.827   2.824  0.6413 -0.4943 -0.2269
  753SOL     OW 3024   4.768   5.770   3.934  0.6650 -0.1259 -0.1351
  753SOL    HW1 3025   4.762   5.774   3.839  1.1030  0.0057 -0.1584
  753SOL    HW2 3026   4.855   5.802   3.954  0.1317  1.0520  0.3900
  754SOL     OW 3027   3.983   5.226   2.352 -0.5515  0.3393  0.1898
  754SOL    HW1 3028   4.026   5.142   2.370 -1.1719  0.3051  1.6955
  754SOL    HW2 3029   4.049   5.278   2.306  1.0126  0.1534  2.0772
  755SOL     OW 3030   6.415   1.188   3.194 -0.3327  0.2758 -0.5419
  755SOL    HW1 3031   6.400   1.213   3.285  2.1277 -0.3770  0.1132
  755SOL    HW2 3032   6.360   1.110   3.181  0.0686 -0.2353  0.7120
  756SOL     OW 3033   2.862   3.456   4.408 -0.4349  0.0117 -0.0090
  756SOL    HW1 3034   2.835   3.538   4.368 -0.4194  0.5580  1.0594
  756SOL    HW2 3035   2.952   3.472   4.437  0.2576 -1.0170 -1.4678
  757SOL     OW 3036   0.602   4.726   1.246  0.4682 -0.2259  0.0348
  757SOL    HW1 3037   0.680   4.777   1.268  0.6171 -1.1558  1.9267
  757SOL    HW2 3038   0.528   4.779   1.276  0.5380 -0.4452  0.6108
  758SOL     OW 3039   5.377   2.800   0.587  0.1186  0.0146 -0.4408
  758SOL    HW1 3040   5.377   2.708   0.559  1.4491  0.1595 -1.0016
  758SOL    HW2 3041   5.286   2.828   0.579 -0.4722 -1.4919  0.5552
  759SOL     OW 3042   6.035   4.454   3.448 -0.1747 -0.3532  0.4224
  759SOL    HW1 3043   6.023   4.528   3.389 -0.9015 -0.0328  0.9629
  759SOL    HW2 3044   6.019   4.377   3.393  1.4905 -0.1787 -0.3713
  760SOL     OW 3045   4.305   6.262   2.286 -0.8290 -0.0266  0.0789
  760SOL    HW1 3046   4.240   6.196   2.260 -0.9309 -0.2092  0.7645
  760SOL    HW2 3047   4.326   6.240   2.377 -2.2311  1.9608  0.9461
  761SOL     OW 3048   1.998   1.718   1.953 -0.2309 -0.0332 -0.8295
  761SOL    HW1 3049   1.964   1.776   1.885 -2.7869 -0.0313  0.3224
  761SOL    HW2 3050   2.005   1.773   2.031  1.7592 -0.2509 -0.8207
  762SOL     OW 3051   5.350   0.259   2.509 -0.3710  0.7083 -0.0793
  762SOL    HW1 3052   5.441   0.231   2.511 -0.3048  0.8578 -0.7528
  762SOL    HW2 3053   5.350   0.335   2.450 -1.0731  0.1824 -0.7647
  763SOL     OW 3054   7.011   6.037   5.086  0.7696  0.2816 -0.1808
  763SOL    HW1 3055   6.983   5.991   5.007  2.1263  1.0386 -1.1394
  763SOL    HW2 3056   6.987   6.128   5.070  0.6655  0.3777  0.4874
  764SOL     OW 3057   2.776   7.013   4.721 -0.0453  0.1999 -0.5901
  764SOL    HW1 3058   2.683   7.025   4.703 -0.1749  0.1721  0.0369
  764SOL    HW2 3059   2.813   7.101   4.714 -0.2218  0.3016 -0.2832
  765SOL     OW 3060   4.338   1.872   4.300 -0.3620 -0.1475  0.9504
  765SOL    HW1 3061   4.311   1.811   4.369  2.1323 -1.0823  1.1894
  765SOL    HW2 3062   4.422   1.907   4.331 -0.7527  1.9071 -0.1390
  766SOL     OW 3063   1.062   0.144   5.044  0.0474  0.6369  0.1529
  766SOL    HW1 3064   1.155   0.128   5.034 -0.0729  0.4523 -0.7534
  766SOL    HW2 3065   1.053   0.239   5.046  0.5233  0.6936  3.1188
  767SOL     OW 3066   5.808   5.812   4.330  0.4112  0.3508 -0.1198
  767SOL    HW1 3067   5.731   5.818   4.273 -1.2513  0.7299  2.0488
  767SOL    HW2 3068   5.875   5.770   4.275 -0.7662  1.5415 -2.6252
  768SOL     OW 3069   6.992   6.889   1.964 -0.2913  0.5737  0.1356
  768SOL    HW1 3070   7.006   6.818   2.026  3.6234 -0.7399 -1.8905
  768SOL    HW2 3071   6.976   6.846   1.881  1.8179  1.9658 -1.0828
  769SOL     OW 3072   2.993   2.455   0.192 -0.1021  0.0999 -0.6719
  769SOL    HW1 3073   3.078   2.416   0.214  0.0730  1.2416  0.8528
  769SOL    HW2 3074   3.015   2.529   0.136 -0.2107 -0.4298 -1.4150
  770SOL     OW 3075   5.242   5.028   3.921  0.0443  0.4435 -0.3040
  770SOL    HW1 3076   5.171   5.075   3.966 -1.1651 -0.7723 -0.8823
  770SOL    HW2 3077   5.262   5.083   3.845  0.0741  1.0534  0.1413
  771SOL     OW 3078   2.933   0.141   4.109 -0.1324  0.3895  0.4619
  771SOL    HW1 3079   2.971   0.224   4.081  2.3247 -0.9774 -0.5956
  771SOL    HW2 3080   2.973   0.125   4.195 -0.5952  0.2767  0.6605
  772SOL     OW 3081   4.624   1.010   3.667  0.4982 -0.6013 -0.4323
  772SOL    HW1 3082   4.564   1.019   3.740  0.6727 -0.2254 -0.3370
  772SOL    HW2 3083   4.572   0.968   3.598 -0.4105  1.3532 -0.9923
  773SOL     OW 3084   6.515   5.445   5.061 -0.2938 -0.0051  0.4955
  773SOL    HW1 3085   6.464   5.417   4.986 -0.1057  0.9363  0.0062
  773SOL    HW2 3086   6.576   5.372   5.077 -1.0180 -0.6474  0.3945
  774SOL     OW 3087   4.526   0.039   2.353 -0.1515  0.3217 -0.1770
  774SOL    HW1 3088   4.560   0.042   2.443 -0.5809 -2.6591  0.1979
  774SOL    HW2 3089   4.603   0.025   2.299 -0.1670 -1.2895  0.1496
  775SOL     OW 3090   3.375   2.330   3.105 -0.2244  0.0497 -0.6862
  775SOL    HW1 3091   3.280   2.334   3.106 -0.2609  0.7412 -2.7207
  775SOL    HW2 3092   3.403   2.384   3.180 -1.4020 -0.3699  0.0812
  776SOL     OW 3093   2.646   1.526   4.369 -0.0928  0.2001 -0.2261
  776SOL    HW1 3094   2.633   1.617   4.395 -0.8111 -0.7792  3.5690
  776SOL    HW2 3095   2.560   1.497   4.338 -0.5121  0.2827  0.7975
  777SOL     OW 3096   0.667   1.310   0.536 -0.6899 -0.0810 -0.0632
  777SOL    HW1 3097   0.739   1.371   0.521  0.8855 -1.8668 -0.2345
  777SOL    HW2 3098   0.600   1.335   0.472  0.5674  0.4815 -1.2152
  778SOL     OW 3099   0.258   4.556   1.253 -0.3098  0.4185 -0.1778
  778SOL    HW1 3100   0.318   4.483   1.266 -0.3016  0.2820 -0.9252
  778SOL    HW2 3101   0.305   4.631   1.290 -0.3951  0.0285  0.7594
  779SOL     OW 3102   0.865   1.595   2.258 -0.2815  0.2598 -0.1897
  779SOL    HW1 3103   0.910   1.621   2.177  1.3435  0.4094  0.7246
  779SOL    HW2 3104   0.775   1.626   2.246  0.2267  1.3627 -1.4484
  780SOL     OW 3105   0.075   2.131   3.238  0.3604  0.3766 -0.7167
  780SOL    HW1 3106   0.163   2.164   3.219  0.3612  0.0335 -1.3118
  780SOL    HW2 3107   0.079   2.038   3.218 -0.3575  0.5138 -1.5134
  781SOL     OW 3108   2.209   3.204   2.024  0.4919  0.1540 -0.0136
  781SOL    HW1 3109   2.219   3.209   2.119  1.8286  2.2748 -0.2002
  781SOL    HW2 3110   2.116   3.187   2.010  0.1948  0.3028  1.6641
  782SOL     OW 3111   0.876   5.258   3.833  0.1620 -0.2467 -0.7961
  782SOL    HW1 3112   0.781   5.264   3.822 -0.0478  2.3544  1.3244
  782SOL    HW2 3113   0.889   5.195   3.903 -0.2575  1.1539  0.6053
  783SOL     OW 3114   6.569   1.058   1.595  0.1850  0.5812  0.0424
  783SOL    HW1 3115   6.532   1.068   1.683 -0.7476  0.0795 -0.2781
  783SOL    HW2 3116   6.604   0.969   1.595 -0.0378  0.4951 -0.1784
  784SOL     OW 3117   4.511   7.196   4.109 -0.2160  0.0687 -0.3522
  784SOL    HW1 3118   4.419   7.193   4.136 -0.3580 -0.1342 -0.8367
  784SOL    HW2 3119   4.528   7.108   4.073  0.2007  0.0661 -0.1553
  785SOL     OW 3120   0.358   1.208   4.150 -0.4923 -0.1892  0.2000
  785SOL    HW1 3121   0.347   1.231   4.243 -0.1769 -1.6557  0.6366
  785SOL    HW2 3122   0.449   1.180   4.143  0.3130  2.4946 -1.2037
  786SOL     OW 3123   2.865   1.777   3.312 -0.2204 -0.7844 -0.6255
  786SOL    HW1 3124   2.819   1.861   3.318  0.1052 -0.5697 -1.0977
  786SOL    HW2 3125   2.811   1.717   3.364  1.2452  0.4276  2.5807
  787SOL     OW 3126   5.153   2.069   0.393  0.6492 -0.1359 -0.2782
  787SOL    HW1 3127   5.161   2.105   0.305 -0.1975 -1.7247 -1.0490
  787SOL    HW2 3128   5.165   2.144   0.451 -5.0781  2.4339 -1.7701
  788SOL     OW 3129   6.563   0.673   3.607 -0.1334  0.2497  0.4960
  788SOL    HW1 3130   6.655   0.681   3.579  0.4717 -0.6394  2.1140
  788SOL    HW2 3131   6.540   0.761   3.637 -0.2235  0.7732 -1.0130
  789SOL     OW 3132   3.954   4.496   0.239 -0.0697  0.3802 -0.3307
  789SOL    HW1 3133   3.974   4.516   0.331  0.0644  1.6415 -0.6207
  789SOL    HW2 3134   3.908   4.412   0.243 -0.2421  0.5093  0.9156
  790SOL     OW 3135   2.049   1.892   3.327  0.7302 -0.1751  0.1075
  790SOL    HW1 3136   1.978   1.898   3.391 -0.0040 -0.7445 -0.6357
  790SOL    HW2 3137   2.082   1.982   3.319  1.5949 -0.2603  2.0951
  791SOL     OW 3138   2.905   0.473   1.078  0.3973 -0.1586 -0.4362
  791SOL    HW1 3139   2.849   0.436   1.147 -0.2831  2.3557  0.4691
  791SOL    HW2 3140   2.982   0.506   1.125 -0.2046  1.8472 -0.7941
  792SOL     OW 3141   2.601   2.465   1.446 -0.0782 -0.3262  0.5430
  792SOL    HW1 3142   2.550   2.508   1.378 -0.7822  1.5932  2.1693
  792SOL    HW2 3143   2.548   2.389   1.471 -0.7659  0.0477  0.2574
  793SOL     OW 3144   2.136   4.570   4.908  0.1167  0.2731 -0.1956
  793SOL    HW1 3145   2.223   4.582   4.870  0.5727  1.0579  1.0620
  793SOL    HW2 3146   2.079   4.626   4.855  0.4072 -0.0342 -0.8523
  794SOL     OW 3147   3.460   0.618   4.753  0.7969 -0.8540  0.1819
  794SOL    HW1 3148   3.452   0.703   4.710 -1.6625 -1.3249 -0.4435
  794SOL    HW2 3149   3.470   0.555   4.681  1.4063 -1.2198  0.5744
  795SOL     OW 3150   0.150   6.402   4.498 -0.1169  0.6925  0.3946
  795SOL    HW1 3151   0.181   6.335   4.558  2.4101  0.2606 -1.1841
  795SOL    HW2 3152   0.213   6.399   4.425 -1.6271  2.7695 -1.1302
  796SOL     OW 3153   4.898   5.298   4.345 -0.0703  0.2889 -0.6118
  796SOL    HW1 3154   4.876   5.228   4.406  3.0388 -0.2647  0.0849
  796SOL    HW2 3155   4.815   5.324   4.306 -1.7016 -1.7995  1.2279
  797SOL     OW 3156   0.647   4.950   0.482  0.2454 -0.3336  0.0913
  797SOL    HW1 3157   0.589   4.945   0.406  0.7395 -1.3767 -0.2364
  797SOL    HW2 3158   0.732   4.976   0.446  0.5103 -0.9414  0.2585
  798SOL     OW 3159   3.980   0.158   2.720 -0.3443  0.0876  0.3348
  798SOL    HW1 3160   4.012   0.246   2.701  0.4249 -0.4843 -1.1591
  798SOL    HW2 3161   4.059   0.107   2.741 -0.5476 -0.7045 -0.7489
  799SOL     OW 3162   5.780   6.409   3.462  0.4985 -0.7650 -0.3402
  799SOL    HW1 3163   5.715   6.462   3.507 -0.0186  1.3778 -3.3356
  799SOL    HW2 3164   5.864   6.439   3.497  0.1021  0.3174 -0.2897
  800SOL     OW 3165   3.556   2.802   4.954  0.5581 -0.3155  0.0790
  800SOL    HW1 3166   3.578   2.736   5.019 -2.3288 -0.5967  0.9298
  800SOL    HW2 3167   3.519   2.752   4.881 -0.3474  0.2532  0.1336
  801SOL     OW 3168   1.305   1.487   3.795 -0.8461 -0.0476  0.1226
  801SOL    HW1 3169   1.389   1.494   3.750  0.5104 -0.7052  2.3766
  801SOL    HW2 3170   1.263   1.410   3.756  0.4890 -0.8827  0.2953
  802SOL     OW 3171   0.430   0.032   1.334 -0.3253  0.6931  0.2963
  802SOL    HW1 3172   0.386   0.106   1.376 -0.9136  0.1627  0.6308
  802SOL    HW2 3173   0.374   0.011   1.259  0.4113  1.2647 -0.4290
  803SOL     OW 3174   3.779   6.632   5.017 -0.2015 -0.9621  0.7287
  803SOL    HW1 3175   3.698   6.624   5.066  0.7869 -1.5714  2.3453
  803SOL    HW2 3176   3.847   6.635   5.084  1.3494 -3.3332 -0.5828
  804SOL     OW 3177   0.234   5.055   0.092 -0.5084  0.1258 -0.0580
  804SOL    HW1 3178   0.256   5.048   0.184 -2.1006  3.6496  0.7495
  804SOL    HW2 3179   0.254   4.968   0.056  0.4236 -1.2994  3.4781
  805SOL     OW 3180   1.830   5.968   2.437 -0.3946  0.1554  0.0562
  805SOL    HW1 3181   1.867   5.883   2.415 -1.2779  0.3734 -2.7603
  805SOL    HW2 3182   1.906   6.023   2.456  0.3711 -0.6245 -0.6429
  806SOL     OW 3183   3.625   1.806   3.012  0.1907 -0.0124 -0.3238
  806SOL    HW1 3184   3.539   1.821   2.974 -0.1524  1.4453  0.9475
  806SOL    HW2 3185   3.687   1.843   2.949 -0.2167  0.4888 -0.4273
  807SOL     OW 3186   0.581   2.958   4.579  0.8457  0.3219 -0.4327
  807SOL    HW1 3187   0.562   3.019   4.508 -0.3759  0.3770 -0.0835
  807SOL    HW2 3188   0.497   2.948   4.625  0.6146 -2.7093 -1.3134
  808SOL     OW 3189   1.468   4.137   1.291 -0.5114  0.2808 -0.0006
  808SOL    HW1 3190   1.548   4.161   1.244 -1.2268  1.5504 -0.6437
  808SOL    HW2 3191   1.474   4.185   1.374 -1.3813  1.8169 -0.7814
  809SOL     OW 3192   3.340   4.977   2.823  0.4059  0.3192 -0.3147
  809SOL    HW1 3193   3.272   5.043   2.813 -0.0035 -0.1576 -0.7819
  809SOL    HW2 3194   3.345   4.934   2.737  0.3520 -0.5396  0.0976
  810SOL     OW 3195   2.425   5.170   4.601 -0.2491  0.7204  0.1415
  810SOL    HW1 3196   2.402   5.257   4.636 -3.4545  0.5220 -1.1576
  810SOL    HW2 3197   2.409   5.177   4.507 -3.3424 -1.9664  0.3268
  811SOL     OW 3198   6.244   1.699   1.538 -0.2122  0.0517 -0.0019
  811SOL    HW1 3199   6.196   1.708   1.456 -1.3254  1.4623  0.7584
  811SOL    HW2 3200   6.310   1.768   1.536 -0.9705  0.8273  0.7335
  812SOL     OW 3201   6.505   3.166   2.110 -0.0845 -0.4526  0.3516
  812SOL    HW1 3202   6.437   3.115   2.154 -2.3663  2.0742 -0.0733
  812SOL    HW2 3203   6.587   3.123   2.137 -1.5433 -1.2983  4.0565
  813SOL     OW 3204   1.583   6.279   4.008 -0.0816  0.2368 -0.0944
  813SOL    HW1 3205   1.562   6.371   4.025 -1.3066  0.0366 -0.3847
  813SOL    HW2 3206   1.536   6.231   4.076  1.7406 -0.1230  0.9703
  814SOL     OW 3207   0.683   4.781   2.321 -0.1740 -0.3544 -0.0515
  814SOL    HW1 3208   0.700   4.740   2.236 -1.6366 -0.8006 -0.1636
  814SOL    HW2 3209   0.587   4.787   2.326 -0.0720  2.9596  0.0332
  815SOL     OW 3210   5.396   4.254   4.057  0.6871  0.0762 -0.2703
  815SOL    HW1 3211   5.459   4.194   4.097 -0.7748 -0.5904  1.1772
  815SOL    HW2 3212   5.421   4.340   4.090  1.6483  0.0175 -0.8169
  816SOL     OW 3213   1.125   5.239   0.151 -0.6378  0.6897 -0.1494
  816SOL    HW1 3214   1.139   5.248   0.245 -2.9309 -1.8972  0.5762
  816SOL    HW2 3215   1.048   5.293   0.133 -0.6952  0.5340 -0.3738
  817SOL     OW 3216   2.446   2.893   0.855 -0.4381  0.4981  0.1869
  817SOL    HW1 3217   2.407   2.902   0.942 -0.7405  0.0876  0.0972
  817SOL    HW2 3218   2.526   2.945   0.859 -0.7856  1.0096  0.5018
  818SOL     OW 3219   2.354   6.350   4.067 -0.3138 -0.7720  0.2444
  818SOL    HW1 3220   2.309   6.278   4.112  0.7099 -1.2822  0.4830
  818SOL    HW2 3221   2.308   6.359   3.984 -0.2555 -1.9472  0.0576
  819SOL     OW 3222   4.558   3.321   4.385  0.2700 -0.1771  0.3363
  819SOL    HW1 3223   4.535   3.297   4.475  1.2824  0.4198  0.7717
  819SOL    HW2 3224   4.535   3.244   4.333 -0.8037 -0.3438  1.0167
  820SOL     OW 3225   4.255   2.135   0.395  0.2352 -0.4835  0.2594
  820SOL    HW1 3226   4.251   2.074   0.469 -1.2523  0.2380  0.8212
  820SOL    HW2 3227   4.320   2.097   0.336  0.1406 -2.0255  1.0982
  821SOL     OW 3228   4.494   3.517   3.743  0.1108 -0.3245 -0.5633
  821SOL    HW1 3229   4.529   3.599   3.776  1.5415 -0.8491 -0.7304
  821SOL    HW2 3230   4.404   3.514   3.776  0.7025  0.3283  1.1761
  822SOL     OW 3231   3.808   0.715   4.689  0.0173  0.1850  0.4242
  822SOL    HW1 3232   3.891   0.718   4.643  0.2480 -0.4687  0.7714
  822SOL    HW2 3233   3.743   0.696   4.621 -0.0750  2.1384 -0.0848
  823SOL     OW 3234   4.372   4.487   3.202 -0.0510  0.0384  0.1461
  823SOL    HW1 3235   4.323   4.420   3.250 -0.2681  1.3888  1.9157
  823SOL    HW2 3236   4.417   4.439   3.132 -0.4205 -1.8917  1.1753
  824SOL     OW 3237   0.782   2.205   4.325  0.5222  0.4448  0.4813
  824SOL    HW1 3238   0.814   2.271   4.263  2.4248  1.2109  2.1593
  824SOL    HW2 3239   0.687   2.212   4.321  0.5723  0.4811 -2.2697
  825SOL     OW 3240   1.787   5.976   5.068  0.4233  0.3161  0.4202
  825SOL    HW1 3241   1.870   5.928   5.069 -0.0983 -0.6508 -0.6952
  825SOL    HW2 3242   1.809   6.062   5.104  1.3719 -0.7309  2.5509
  826SOL     OW 3243   4.796   3.586   2.134  0.1187 -0.5659  0.2222
  826SOL    HW1 3244   4.714   3.538   2.146 -0.3427 -0.1660 -1.2221
  826SOL    HW2 3245   4.824   3.563   2.046  0.2742  1.2271 -0.2190
  827SOL     OW 3246   0.637   5.942   3.202  0.0142  0.1513 -0.1283
  827SOL    HW1 3247   0.639   6.030   3.165 -0.3999  0.7088  1.1103
  827SOL    HW2 3248   0.552   5.907   3.177  0.2629  0.0173 -0.7994
  828SOL     OW 3249   5.793   3.673   1.464  0.1688 -0.2429  0.3127
  828SOL    HW1 3250   5.828   3.722   1.390  1.3554 -0.9064  0.4218
  828SOL    HW2 3251   5.869   3.651   1.517 -0.5818 -0.3858  1.3733
  829SOL     OW 3252   3.640   2.060   4.937 -0.0023  0.2285 -0.0180
  829SOL    HW1 3253   3.584   2.103   5.002  0.8940  1.5975 -0.1068
  829SOL    HW2 3254   3.692   1.999   4.989  0.9899  1.5977  0.6744
  830SOL     OW 3255   0.053   2.445   0.823  0.2789 -0.3147  0.8683
  830SOL    HW1 3256   0.143   2.426   0.851  0.5173 -1.2469 -0.4222
  830SOL    HW2 3257   0.063   2.491   0.740 -0.4371  0.6068  1.2708
  831SOL     OW 3258   5.964   2.312   2.193  0.7622 -0.0001  0.2301
  831SOL    HW1 3259   6.047   2.353   2.219  0.8747 -0.7571  1.1373
  831SOL    HW2 3260   5.897   2.362   2.238  0.7565  0.3393 -0.1525
  832SOL     OW 3261   1.660   1.048   4.809  0.2605  0.2819 -0.0978
  832SOL    HW1 3262   1.740   1.084   4.848  1.3952 -2.4625  0.3236
  832SOL    HW2 3263   1.688   1.016   4.724  0.1374 -2.3244  0.7620
  833SOL     OW 3264   2.075   5.479   4.891 -0.2376 -0.3253  0.5579
  833SOL    HW1 3265   2.043   5.432   4.814  0.6870 -1.4903  0.8616
  833SOL    HW2 3266   2.019   5.557   4.896 -0.7476 -0.5670 -0.8937
  834SOL     OW 3267   5.165   2.569   2.170 -0.2470 -0.0531 -0.6932
  834SOL    HW1 3268   5.118   2.611   2.098  0.7295  0.6929 -0.9195
  834SOL    HW2 3269   5.143   2.476   2.162 -0.9509  0.1585 -1.3328
  835SOL     OW 3270   6.405   2.702   4.701  0.1561 -0.3366 -0.1648
  835SOL    HW1 3271   6.448   2.749   4.629  0.4146  1.5087  1.0967
  835SOL    HW2 3272   6.403   2.766   4.772 -2.0470 -1.3757  0.7846
  836SOL     OW 3273   3.492   3.564   3.550  0.2678  0.2144  0.4051
  836SOL    HW1 3274   3.549   3.641   3.546  0.3047  0.1958  0.5867
  836SOL    HW2 3275   3.540   3.501   3.604  0.4713 -0.1296 -0.1673
  837SOL     OW 3276   5.673   2.494   4.180 -0.1701  0.3119  0.1886
  837SOL    HW1 3277   5.675   2.403   4.148 -0.5565 -0.0282  1.0883
  837SOL    HW2 3278   5.762   2.510   4.211  0.0157  0.4009 -0.3691
  838SOL     OW 3279   7.083   1.682   4.358 -0.1771  0.0936 -0.3127
  838SOL    HW1 3280   7.171   1.692   4.321  0.8004  2.4015  2.2841
  838SOL    HW2 3281   7.025   1.723   4.294  0.6803 -0.9177 -1.7872
  839SOL     OW 3282   6.603   5.787   3.661 -0.7140  0.3886 -0.0036
  839SOL    HW1 3283   6.682   5.838   3.644 -0.3946 -0.3720 -0.8885
  839SOL    HW2 3284   6.622   5.739   3.742  0.0921 -0.4526 -0.6681
  840SOL     OW 3285   2.104   2.886   0.905  0.4064 -0.1847 -0.1345
  840SOL    HW1 3286   2.118   2.922   0.817  2.1818 -1.8313 -0.5903
  840SOL    HW2 3287   2.097   2.791   0.892  1.3250 -0.5258  1.5558
  841SOL     OW 3288   6.619   1.365   2.123 -0.3644  0.0640 -0.2806
  841SOL    HW1 3289   6.558   1.344   2.053  1.4524 -3.9454 -0.9439
  841SOL    HW2 3290   6.578   1.329   2.202  1.0026 -2.7388 -0.7455
  842SOL     OW 3291   5.319   3.985   3.711  0.3580  0.5575 -0.3010
  842SOL    HW1 3292   5.286   3.988   3.801  0.8976 -0.6429 -0.0334
  842SOL    HW2 3293   5.412   3.962   3.721 -0.4740 -4.3747 -1.2009
  843SOL     OW 3294   3.414   3.407   3.971 -0.0862  0.2530 -0.7211
  843SOL    HW1 3295   3.505   3.377   3.965 -0.4438 -0.9978 -0.2612
  843SOL    HW2 3296   3.409   3.451   4.056 -0.7993 -3.1961  1.2325
  844SOL     OW 3297   0.858   0.997   2.485  0.3435  0.3793 -0.3577
  844SOL    HW1 3298   0.813   0.913   2.484  0.6248  0.0606  3.0872
  844SOL    HW2 3299   0.917   0.994   2.409  0.0901 -2.3681 -0.5302
  845SOL     OW 3300   2.321   5.565   5.022  0.1061  0.5419 -0.0632
  845SOL    HW1 3301   2.321   5.552   5.117  0.7857  0.3631 -0.0882
  845SOL    HW2 3302   2.244   5.517   4.992 -0.3968  1.0051  0.4480
  846SOL     OW 3303   2.733   6.624   4.219  0.1928  0.2056  0.0549
  846SOL    HW1 3304   2.645   6.584   4.216  1.1397 -2.0563  0.2223
  846SOL    HW2 3305   2.773   6.585   4.297  0.9741  2.0924  0.6349
  847SOL     OW 3306   7.172   4.439   3.957  0.6562 -0.5954 -0.1397
  847SOL    HW1 3307   7.253   4.484   3.933  0.3492 -0.5141 -1.0700
  847SOL    HW2 3308   7.102   4.498   3.929  0.2039  0.5082  2.8603
  848SOL     OW 3309   0.234   4.873   1.957 -0.3142 -0.5688 -0.6338
  848SOL    HW1 3310   0.188   4.954   1.936 -1.7962 -0.8061  1.3971
  848SOL    HW2 3311   0.174   4.803   1.932  0.1846 -0.9900 -0.6873
  849SOL     OW 3312   7.115   3.664   1.551  0.1402 -0.5290 -0.7227
  849SOL    HW1 3313   7.060   3.589   1.528 -0.2208 -0.7637  0.8151
  849SOL    HW2 3314   7.195   3.624   1.587  1.0131 -0.1805 -2.1839
  850SOL     OW 3315   4.215   4.120   1.126  0.3149  0.3309 -0.2082
  850SOL    HW1 3316   4.270   4.192   1.155  0.6754 -0.3092  0.7478
  850SOL    HW2 3317   4.247   4.100   1.038 -0.6823  2.1790 -1.0385
  851SOL     OW 3318   6.076   4.030   0.434  0.6155 -0.2302  0.1854
  851SOL    HW1 3319   6.145   4.035   0.367  2.3393 -2.0432  1.7049
  851SOL    HW2 3320   6.096   4.103   0.493  0.8180 -0.3315  0.2443
  852SOL     OW 3321   3.623   0.274   4.715  0.1035  0.4272  0.2673
  852SOL    HW1 3322   3.601   0.337   4.646  0.9249 -0.2040 -0.5970
  852SOL    HW2 3323   3.671   0.326   4.780 -2.2687  1.4299  1.3202
  853SOL     OW 3324   4.559   3.179   0.900  0.6150  0.2115 -0.2164
  853SOL    HW1 3325   4.601   3.218   0.977  0.5156  1.0740 -0.5851
  853SOL    HW2 3326   4.542   3.253   0.841 -0.5045 -0.2450 -0.5119
  854SOL     OW 3327   7.054   5.600   4.381  0.3716  0.5004 -0.0092
  854SOL    HW1 3328   7.009   5.531   4.331 -0.7904  1.6922 -0.6612
  854SOL    HW2 3329   7.132   5.557   4.415 -0.3336 -1.1590 -0.3642
  855SOL     OW 3330   5.496   1.820   1.494  0.0765  0.0218  0.0896
  855SOL    HW1 3331   5.491   1.904   1.540  2.4304  1.0921 -1.4255
  855SOL    HW2 3332   5.471   1.840   1.404  0.2191 -1.0288 -0.2014
  856SOL     OW 3333   5.673   2.205   4.874  0.3577  0.3156 -0.7187
  856SOL    HW1 3334   5.656   2.237   4.785  0.7477  0.0249 -0.8976
  856SOL    HW2 3335   5.592   2.224   4.922 -0.5145 -1.1284 -1.5725
  857SOL     OW 3336   3.816   2.729   4.318  0.5605  0.6444  0.0700
  857SOL    HW1 3337   3.722   2.746   4.315  0.5271  0.3876 -0.8471
  857SOL    HW2 3338   3.831   2.689   4.403 -0.1679  0.6674  0.2144
  858SOL     OW 3339   4.975   0.091   1.627 -0.0361 -0.1631  0.1671
  858SOL    HW1 3340   4.991   0.051   1.541 -1.0408  0.7561 -0.4819
  858SOL    HW2 3341   4.897   0.046   1.660  0.5562 -0.7588  0.7666
  859SOL     OW 3342   1.509   3.601   0.491 -0.0741 -0.0644  0.0987
  859SOL    HW1 3343   1.569   3.611   0.417  1.2289  0.3181  1.1602
  859SOL    HW2 3344   1.566   3.599   0.568 -1.4027 -0.2053  1.1239
  860SOL     OW 3345   1.558   4.434   3.661 -0.5477 -0.4009 -0.0942
  860SOL    HW1 3346   1.513   4.363   3.706 -1.0143 -1.1879 -1.7011
  860SOL    HW2 3347   1.610   4.389   3.593 -2.2515  0.8351 -2.3363
  861SOL     OW 3348   7.155   3.397   4.175 -0.2229 -0.3793 -0.1507
  861SOL    HW1 3349   7.076   3.383   4.123  0.6868 -0.8028 -1.4723
  861SOL    HW2 3350   7.227   3.391   4.112  0.7734  2.0390  0.6138
  862SOL     OW 3351   5.927   4.988   0.109  0.0479  0.2807 -0.4824
  862SOL    HW1 3352   5.999   4.945   0.156 -0.2582  1.1941  0.8919
  862SOL    HW2 3353   5.957   5.078   0.097 -1.0186  0.7998  0.5285
  863SOL     OW 3354   6.620   5.403   4.767  0.2278 -0.2754  0.1793
  863SOL    HW1 3355   6.533   5.441   4.772  0.4420  0.0834  1.4626
  863SOL    HW2 3356   6.673   5.469   4.722  0.0282 -0.1405  0.1446
  864SOL     OW 3357   0.245   4.233   4.348  0.0052  0.3035  0.5646
  864SOL    HW1 3358   0.204   4.147   4.344 -1.0853  0.7961  0.7858
  864SOL    HW2 3359   0.230   4.263   4.438  1.6499  0.1365  0.9296
  865SOL     OW 3360   6.384   6.263   4.421 -0.1923 -0.5862  0.3278
  865SOL    HW1 3361   6.440   6.308   4.358  0.4264 -0.2883  1.0807
  865SOL    HW2 3362   6.328   6.333   4.457  1.8284 -0.0207  2.6579
  866SOL     OW 3363   3.459   2.934   1.938  0.3785  0.4848 -0.6900
  866SOL    HW1 3364   3.484   2.869   2.004  1.3443  0.3566 -1.1709
  866SOL    HW2 3365   3.504   2.906   1.858 -0.4204  0.8939 -1.2960
  867SOL     OW 3366   3.436   0.901   2.559  0.1783  0.4505  0.0013
  867SOL    HW1 3367   3.440   0.849   2.478 -2.4170 -1.4387  0.9484
  867SOL    HW2 3368   3.358   0.955   2.549 -0.0934  0.2977  1.1709
  868SOL     OW 3369   1.839   0.935   3.893 -0.1460  0.4831 -0.1160
  868SOL    HW1 3370   1.883   0.999   3.837 -0.0800 -0.8392 -1.6669
  868SOL    HW2 3371   1.746   0.955   3.884 -0.1044  0.6150 -0.2569
  869SOL     OW 3372   2.964   0.002   4.764 -0.4571  0.2828  0.3602
  869SOL    HW1 3373   2.978  -0.050   4.843  0.4512  0.8000  0.5562
  869SOL    HW2 3374   3.046   0.050   4.753 -1.0968  1.2926 -0.0967
  870SOL     OW 3375   0.234   0.023   3.055 -0.1610 -0.0604  0.0058
  870SOL    HW1 3376   0.312   0.052   3.008 -0.1915 -0.1835 -0.1217
  870SOL    HW2 3377   0.259   0.024   3.147  0.0713 -0.3551 -0.0563
  871SOL     OW 3378   6.402   0.308   2.094 -0.4448  0.4359 -0.5458
  871SOL    HW1 3379   6.311   0.337   2.104  0.0615  1.6843  0.9336
  871SOL    HW2 3380   6.451   0.362   2.157  0.7402 -3.0821  1.8724
  872SOL     OW 3381   5.656   6.666   3.533  0.3617  1.2355  0.1511
  872SOL    HW1 3382   5.583   6.700   3.482 -0.2378 -0.6776 -0.3706
  872SOL    HW2 3383   5.623   6.661   3.623  0.0353  0.9520  0.0204
  873SOL     OW 3384   2.009   6.530   4.939 -0.3498  1.0448  0.7453
  873SOL    HW1 3385   1.924   6.567   4.964 -0.7697  0.8249 -0.2806
  873SOL    HW2 3386   2.053   6.512   5.022 -1.3865  0.9839  1.2975
  874SOL     OW 3387   2.790   3.482   0.395 -0.0197  0.2351  0.3090
  874SOL    HW1 3388   2.878   3.478   0.358  0.6403 -0.6256  1.8649
  874SOL    HW2 3389   2.742   3.542   0.338  1.4667  0.4343 -0.7771
  875SOL     OW 3390   7.004   0.617   0.494 -0.1482  0.7626 -0.3194
  875SOL    HW1 3391   6.999   0.702   0.536  0.6215  1.1241 -0.9365
  875SOL    HW2 3392   7.083   0.577   0.528 -0.3518  0.4111 -0.2498
  876SOL     OW 3393   6.905   1.649   2.603 -0.3949  0.3296  0.6999
  876SOL    HW1 3394   6.834   1.588   2.583  0.3626 -0.4210  0.2655
  876SOL    HW2 3395   6.983   1.594   2.609  0.1269  1.1162  1.3832
  877SOL     OW 3396   1.506   3.445   3.538 -0.2914  0.1721  0.0158
  877SOL    HW1 3397   1.480   3.531   3.571 -0.7980 -0.5090  1.5252
  877SOL    HW2 3398   1.575   3.416   3.598 -0.2747 -0.5573 -0.3410
  878SOL     OW 3399   1.949   6.160   0.390 -0.3020  0.0759  0.4329
  878SOL    HW1 3400   1.909   6.098   0.329 -0.8919  2.0320 -1.2594
  878SOL    HW2 3401   2.033   6.183   0.350 -0.2165  0.6017  0.9049
  879SOL     OW 3402   6.898   7.152   3.471 -0.0166  0.0919 -0.1780
  879SOL    HW1 3403   6.932   7.078   3.420 -0.5207  0.3161 -0.8686
  879SOL    HW2 3404   6.804   7.134   3.477 -0.3187  1.1851 -1.2630
  880SOL     OW 3405   2.220   0.086   1.141 -0.2163 -0.2815  0.1031
  880SOL    HW1 3406   2.277   0.114   1.069 -0.9024  2.1422  0.3863
  880SOL    HW2 3407   2.166   0.016   1.104  0.4768 -0.1306 -1.2669
  881SOL     OW 3408   1.242   3.012   3.629  0.5253 -0.5577 -1.1228
  881SOL    HW1 3409   1.267   3.104   3.627 -1.7951  0.2054  0.5541
  881SOL    HW2 3410   1.179   3.002   3.557 -0.4754 -0.3575 -0.3104
  882SOL     OW 3411   4.724   3.308   3.424 -0.0974  0.2257 -0.2191
  882SOL    HW1 3412   4.663   3.262   3.366  1.4489 -1.4071 -0.6432
  882SOL    HW2 3413   4.810   3.275   3.399  0.9906  2.4634  0.3654
  883SOL     OW 3414   1.353   0.471   3.763 -0.5339  0.4951  0.2501
  883SOL    HW1 3415   1.335   0.387   3.720  2.2993 -0.3935  0.5818
  883SOL    HW2 3416   1.312   0.463   3.849  1.2247 -1.3672  0.9895
  884SOL     OW 3417   2.927   2.855   4.133 -0.5454  0.5713  0.3438
  884SOL    HW1 3418   2.991   2.786   4.155  1.1856  2.0315  0.1639
  884SOL    HW2 3419   2.843   2.819   4.159  0.2551 -1.7210 -0.0014
  885SOL     OW 3420   0.842   3.251   3.339  0.3529 -0.0177  0.1549
  885SOL    HW1 3421   0.885   3.192   3.277  1.2684 -0.4193  1.1285
  885SOL    HW2 3422   0.897   3.246   3.418 -0.9309  0.2567  1.0919
  886SOL     OW 3423   3.562   3.348   4.900  0.1234 -0.1188  0.2023
  886SOL    HW1 3424   3.552   3.254   4.911 -0.5975  0.0181  0.8351
  886SOL    HW2 3425   3.656   3.362   4.896  0.2774 -1.1950 -3.0644
  887SOL     OW 3426   7.231   1.106   1.848 -0.6800 -0.6085 -0.6089
  887SOL    HW1 3427   7.201   1.186   1.805  1.4137  0.2865 -0.5128
  887SOL    HW2 3428   7.206   1.036   1.787 -1.5619  0.2166 -1.2220
  888SOL     OW 3429   0.795   2.804   4.194 -0.1553 -0.0726  0.6828
  888SOL    HW1 3430   0.717   2.833   4.147 -0.0870  0.1530  0.7111
  888SOL    HW2 3431   0.851   2.766   4.126 -0.2656 -0.1850  0.6545
  889SOL     OW 3432   1.614   2.751   0.247  0.2918 -0.0494  0.7330
  889SOL    HW1 3433   1.553   2.794   0.308 -0.4172 -0.0371  0.0213
  889SOL    HW2 3434   1.558   2.698   0.190  0.9357  0.0796 -0.0278
  890SOL     OW 3435   4.170   6.766   1.187 -0.1507 -0.2296  0.5021
  890SOL    HW1 3436   4.197   6.851   1.223 -0.4735  1.0292 -2.0187
  890SOL    HW2 3437   4.085   6.783   1.146  0.0898 -1.6084 -0.6409
  891SOL     OW 3438   0.947   4.646   3.885 -0.4726 -0.7449  0.4224
  891SOL    HW1 3439   0.941   4.575   3.949  0.8811 -0.1973  1.2150
  891SOL    HW2 3440   1.028   4.628   3.837  0.3690  0.6900  1.2305
  892SOL     OW 3441   3.247   5.165   2.458 -0.3606 -0.2095  0.4363
  892SOL    HW1 3442   3.198   5.172   2.376  0.4250  0.8097  0.0260
  892SOL    HW2 3443   3.304   5.088   2.445  1.1507  1.0428 -0.7960
  893SOL     OW 3444   4.067   4.547   0.492  0.0769 -0.0420  0.4478
  893SOL    HW1 3445   4.079   4.641   0.504 -1.4480  0.0841  1.3153
  893SOL    HW2 3446   4.142   4.506   0.535  0.7583  0.7655  0.0426
  894SOL     OW 3447   3.809   1.012   4.694 -0.2586  0.3217  0.8750
  894SOL    HW1 3448   3.880   1.051   4.745  0.8778 -0.2978 -0.1703
  894SOL    HW2 3449   3.823   0.918   4.703  0.1217  0.1882 -0.7202
  895SOL     OW 3450   4.796   1.416   4.664  0.1079 -0.4380 -0.2644
  895SOL    HW1 3451   4.834   1.405   4.577  0.5682  0.8779 -0.2378
  895SOL    HW2 3452   4.871   1.417   4.723 -0.0354  0.7956 -0.0775
  896SOL     OW 3453   2.808   3.257   3.274 -0.3392  0.0340 -0.1462
  896SOL    HW1 3454   2.805   3.302   3.189 -0.8167  0.5459  0.1347
  896SOL    HW2 3455   2.881   3.195   3.266  0.5852  1.1260 -0.3979
  897SOL     OW 3456   6.042   2.855   2.086  0.2057 -0.2066 -0.2854
  897SOL    HW1 3457   6.108   2.808   2.137 -0.2864 -0.0075  0.5669
  897SOL    HW2 3458   5.991   2.786   2.044  0.3084 -0.3949 -0.1052
  898SOL     OW 3459   5.302   3.408   4.697 -0.1486  0.2418 -0.1103
  898SOL    HW1 3460   5.330   3.386   4.608  2.4881  2.5044  0.0215
  898SOL    HW2 3461   5.381   3.402   4.750 -1.5139 -0.4021  2.0102
  899SOL     OW 3462   5.929   2.340   3.513 -0.1611  0.4696 -0.4910
  899SOL    HW1 3463   5.914   2.362   3.421 -1.3819  0.2889 -0.3605
  899SOL    HW2 3464   5.863   2.273   3.532  2.5540 -2.4771 -0.5481
  900SOL     OW 3465   2.414   0.015   4.057 -0.1636 -0.1413 -0.2141
  900SOL    HW1 3466   2.367   0.007   4.140 -0.5917  4.7290  0.2860
  900SOL    HW2 3467   2.502  -0.018   4.075 -0.5766 -0.2386  1.8570
  901SOL     OW 3468   3.496   6.716   0.600 -0.3508  0.0351  0.6828
  901SOL    HW1 3469   3.428   6.649   0.596 -0.5418  0.2380  0.4627
  901SOL    HW2 3470   3.456   6.787   0.650  0.3682 -0.5957  2.2390
  902SOL     OW 3471   2.788   6.225   0.963 -0.5853 -0.0452  0.6832
  902SOL    HW1 3472   2.785   6.155   0.898 -0.7661  0.4473  0.1483
  902SOL    HW2 3473   2.795   6.180   1.047  1.2163 -0.6790  0.2410
  903SOL     OW 3474   4.655   0.769   0.108  0.7886 -0.5890  0.0156
  903SOL    HW1 3475   4.616   0.691   0.147  1.5783 -1.5653 -1.0990
  903SOL    HW2 3476   4.689   0.819   0.182  0.3103 -1.3248  0.7369
  904SOL     OW 3477   5.564   2.249   1.696  0.3042 -0.1428  0.0150
  904SOL    HW1 3478   5.475   2.215   1.696 -0.6725  2.1529 -1.5360
  904SOL    HW2 3479   5.563   2.321   1.758 -0.2780  2.6961 -2.9755
  905SOL     OW 3480   2.971   0.468   4.040  0.0394  0.2671 -0.7485
  905SOL    HW1 3481   3.038   0.434   4.099 -1.9213 -0.9147  0.9151
  905SOL    HW2 3482   2.976   0.563   4.051 -1.0828  0.0870  2.4128
  906SOL     OW 3483   1.536   1.946   0.835  0.0175 -0.2049  0.1842
  906SOL    HW1 3484   1.453   1.983   0.807  0.4320  0.5274 -0.1075
  906SOL    HW2 3485   1.536   1.954   0.930  0.0034  0.3247  0.1378
  907SOL     OW 3486   2.955   6.531   1.470 -0.1118  0.2293  0.2783
  907SOL    HW1 3487   2.982   6.622   1.457 -1.2163  0.4397 -0.6565
  907SOL    HW2 3488   2.882   6.536   1.532  0.2475 -0.0900  0.7368
  908SOL     OW 3489   4.796   1.294   1.984 -0.2406  0.3428 -0.0633
  908SOL    HW1 3490   4.705   1.263   1.987 -0.0632 -0.4824 -1.8362
  908SOL    HW2 3491   4.847   1.223   2.022 -0.1361 -0.2079 -1.2027
  909SOL     OW 3492   5.006   4.637   1.014 -0.3991 -0.5061 -0.6781
  909SOL    HW1 3493   4.923   4.636   0.966  0.7021 -1.1366 -2.6909
  909SOL    HW2 3494   5.060   4.572   0.970  1.4865  0.5428 -0.0244
  910SOL     OW 3495   7.074   0.547   4.316 -0.8494 -0.2510 -0.1574
  910SOL    HW1 3496   7.116   0.563   4.231 -3.0000 -0.1738 -1.2942
  910SOL    HW2 3497   7.052   0.634   4.348  0.0390 -0.2772  0.5509
  911SOL     OW 3498   7.011   1.344   4.531  0.1317 -0.2562  0.4943
  911SOL    HW1 3499   6.943   1.361   4.466  0.0955 -0.2958  0.5210
  911SOL    HW2 3500   7.069   1.280   4.490  0.9725  0.8522 -0.0893
  912SOL     OW 3501   2.084   5.897   1.240 -0.5018 -0.3236 -0.5372
  912SOL    HW1 3502   2.018   5.828   1.234 -0.4165 -0.2850 -2.4921
  912SOL    HW2 3503   2.094   5.929   1.150 -0.4738  2.1905  0.2897
  913SOL     OW 3504   6.201   2.260   1.137 -0.4438  0.2105  0.3862
  913SOL    HW1 3505   6.198   2.346   1.095  0.5702  0.0592 -0.0253
  913SOL    HW2 3506   6.157   2.272   1.220 -1.1020  0.9096 -0.0527
  914SOL     OW 3507   1.554   2.501   4.993 -0.0245 -0.1113  0.4170
  914SOL    HW1 3508   1.528   2.471   5.080 -0.9897  0.9903  0.5368
  914SOL    HW2 3509   1.493   2.459   4.933 -0.1939  0.1447  0.4070
  915SOL     OW 3510   1.223   3.134   3.967 -0.2599 -0.3152  0.2055
  915SOL    HW1 3511   1.257   3.078   3.898 -3.1611 -0.9902 -0.8333
  915SOL    HW2 3512   1.203   3.217   3.923 -2.0559 -0.7224  0.1856
  916SOL     OW 3513   7.007   5.410   1.625 -0.5862 -0.6515 -0.1498
  916SOL    HW1 3514   7.082   5.444   1.576  0.8950 -1.9794  1.1107
  916SOL    HW2 3515   6.973   5.487   1.671 -1.6926  0.5250 -2.7071
  917SOL     OW 3516   3.323   1.040   0.469  0.1070 -0.3468 -0.5866
  917SOL    HW1 3517   3.266   1.046   0.546  0.8077 -1.5523  0.0596
  917SOL    HW2 3518   3.354   0.950   0.470 -0.2276 -0.5169 -2.5629
  918SOL     OW 3519   6.458   5.743   0.077  0.0957 -0.0181  0.0728
  918SOL    HW1 3520   6.366   5.770   0.075 -0.9681 -3.1732 -0.5597
  918SOL    HW2 3521   6.497   5.780  -0.002 -0.6166  1.3629  0.3546
  919SOL     OW 3522   6.181   2.163   0.341 -0.0993  0.5165  0.5230
  919SOL    HW1 3523   6.219   2.231   0.396  2.4770 -1.0572  0.8744
  919SOL    HW2 3524   6.169   2.089   0.401  2.5986 -1.1764 -0.8146
  920SOL     OW 3525   4.726   0.542   4.310 -0.5325  0.2318 -0.2415
  920SOL    HW1 3526   4.802   0.490   4.336 -0.9230  0.5300  1.5970
  920SOL    HW2 3527   4.759   0.632   4.305 -1.0307  0.6158  2.1184
  921SOL     OW 3528   6.258   5.315   0.345  0.3166  0.2050 -0.0298
  921SOL    HW1 3529   6.329   5.286   0.402  1.7351  0.9064 -1.3827
  921SOL    HW2 3530   6.293   5.391   0.299 -1.2839  0.5125 -0.8140
  922SOL     OW 3531   2.321   1.678   0.557 -0.2249 -0.1510 -0.2666
  922SOL    HW1 3532   2.360   1.700   0.642 -1.4471  1.4654 -0.0664
  922SOL    HW2 3533   2.276   1.595   0.572 -1.1603  0.5433  0.9437
  923SOL     OW 3534   0.318   5.982   3.795 -0.6023  0.2573 -0.0701
  923SOL    HW1 3535   0.370   5.996   3.716 -1.2691  2.3600 -0.2170
  923SOL    HW2 3536   0.252   5.917   3.769  1.4794 -2.0278 -0.0296
  924SOL     OW 3537   0.289   4.054   0.472  0.7719  0.5803 -0.5999
  924SOL    HW1 3538   0.381   4.047   0.500  1.2670  0.9049 -2.0643
  924SOL    HW2 3539   0.247   3.976   0.509  2.3057 -1.1332 -2.2208
  925SOL     OW 3540   0.663   6.010   0.458  0.1073  0.1530 -0.4056
  925SOL    HW1 3541   0.742   6.022   0.511 -0.4237 -0.2062  0.4997
  925SOL    HW2 3542   0.605   5.959   0.514 -0.6957  0.2510 -1.1319
  926SOL     OW 3543   4.788   4.957   0.582 -0.1478 -0.0490  0.3460
  926SOL    HW1 3544   4.845   4.895   0.538  0.9854  1.3388 -0.2237
  926SOL    HW2 3545   4.701   4.942   0.544  0.4822 -0.0159 -1.1762
  927SOL     OW 3546   5.738   2.606   0.794  0.5242 -0.1844  0.7991
  927SOL    HW1 3547   5.644   2.603   0.774  0.5862  2.0089 -0.1351
  927SOL    HW2 3548   5.750   2.688   0.842  1.9467 -0.4903  1.0143
  928SOL     OW 3549   3.060   2.869   1.174  0.5450  0.1944 -0.3810
  928SOL    HW1 3550   3.078   2.899   1.085  1.8825  2.5408  0.5897
  928SOL    HW2 3551   3.003   2.936   1.211  1.6838  0.3748  1.1500
  929SOL     OW 3552   2.719   4.933   1.396 -0.1303  0.2991 -0.4557
  929SOL    HW1 3553   2.639   4.936   1.344 -0.0128 -0.7331 -0.7338
  929SOL    HW2 3554   2.749   4.842   1.388  1.6058  0.8875 -1.1812
  930SOL     OW 3555   3.356   0.090   0.752 -0.0322 -0.1418  0.5533
  930SOL    HW1 3556   3.367   0.057   0.663 -2.8491  0.0974  0.0300
  930SOL    HW2 3557   3.444   0.115   0.780  0.7329  1.3044 -2.7547
  931SOL     OW 3558   6.633   4.989   5.082 -0.2640  0.1932  0.4749
  931SOL    HW1 3559   6.687   4.939   5.022 -0.7861 -0.5303  0.5903
  931SOL    HW2 3560   6.610   4.927   5.151  0.4864  1.0605  1.5375
  932SOL     OW 3561   2.537   0.664   0.388  0.2253  0.4464  0.6231
  932SOL    HW1 3562   2.591   0.728   0.341  1.3429  0.5031  1.9302
  932SOL    HW2 3563   2.589   0.583   0.387 -0.7427 -0.1890 -0.1611
  933SOL     OW 3564   6.884   0.364   4.385 -0.0154  0.5440  0.0512
  933SOL    HW1 3565   6.846   0.349   4.299  0.6753  0.5917 -0.2664
  933SOL    HW2 3566   6.972   0.398   4.367  1.2806 -2.1300  0.7001
  934SOL     OW 3567   4.169   5.522   0.957 -0.1262  0.3547  0.0381
  934SOL    HW1 3568   4.214   5.501   0.875 -1.7654 -0.2096 -0.7631
  934SOL    HW2 3569   4.206   5.461   1.020  0.8017  0.4513 -0.3920
  935SOL     OW 3570   1.058   0.765   2.399 -0.1374 -0.0952 -0.6770
  935SOL    HW1 3571   1.139   0.805   2.367 -0.3720  2.7468  1.9229
  935SOL    HW2 3572   1.085   0.709   2.472 -0.4471  0.4817 -0.1120
  936SOL     OW 3573   5.130   4.577   0.494 -0.0463  0.0082  0.3158
  936SOL    HW1 3574   5.090   4.492   0.511 -0.4596  0.4409  1.5585
  936SOL    HW2 3575   5.057   4.639   0.494  0.2134  0.3485 -0.8821
  937SOL     OW 3576   3.289   3.702   2.474 -0.3541  0.5889 -0.6270
  937SOL    HW1 3577   3.248   3.670   2.555 -0.5415 -0.4563 -1.1203
  937SOL    HW2 3578   3.216   3.716   2.414 -0.0850 -0.1807 -1.1371
  938SOL     OW 3579   1.508   3.921   1.088  0.2399 -0.0989 -0.1059
  938SOL    HW1 3580   1.464   3.950   1.168  1.0332 -0.7959  0.6124
  938SOL    HW2 3581   1.546   4.001   1.051 -0.2018  0.2407  0.1713
  939SOL     OW 3582   2.174   2.300   1.676 -0.0181 -0.6530  0.2063
  939SOL    HW1 3583   2.245   2.333   1.621  0.4092 -1.6179  0.1538
  939SOL    HW2 3584   2.095   2.310   1.622  0.2126 -0.4405 -0.0950
  940SOL     OW 3585   2.873   2.572   1.977 -0.2351 -0.5924  0.2807
  940SOL    HW1 3586   2.778   2.569   1.984 -0.2946  1.1835  0.7408
  940SOL    HW2 3587   2.890   2.629   1.901  0.4386  0.1326  0.9526
  941SOL     OW 3588   0.122   5.710   0.669 -0.2973 -0.0827  0.0065
  941SOL    HW1 3589   0.137   5.719   0.763  1.0167 -0.9165 -0.0999
  941SOL    HW2 3590   0.209   5.696   0.632 -0.9109 -0.7839 -1.2207
  942SOL     OW 3591   6.320   2.501   4.109 -0.1336 -0.2596  0.1357
  942SOL    HW1 3592   6.383   2.538   4.172  0.5615  1.4761 -1.4623
  942SOL    HW2 3593   6.236   2.504   4.154  0.5495 -0.3824  1.4683
  943SOL     OW 3594   6.694   5.752   0.259  0.4412  0.8687 -0.3311
  943SOL    HW1 3595   6.655   5.776   0.343 -0.3040 -0.7571 -0.1841
  943SOL    HW2 3596   6.632   5.784   0.194 -0.9511 -1.2221 -0.1141
  944SOL     OW 3597   2.709   1.280   4.246  0.2842 -0.4557 -0.1424
  944SOL    HW1 3598   2.768   1.284   4.170 -0.3809  1.2469 -0.6053
  944SOL    HW2 3599   2.697   1.371   4.272  0.5961 -1.0104  2.1182
  945SOL     OW 3600   4.208   5.116   1.947  0.1687 -0.4496 -0.1616
  945SOL    HW1 3601   4.216   5.207   1.917 -0.9461 -0.2690  0.0491
  945SOL    HW2 3602   4.252   5.065   1.880  1.6951  0.3149  0.2096
  946SOL     OW 3603   4.315   1.325   4.484  0.2005  0.0773  0.4459
  946SOL    HW1 3604   4.347   1.344   4.396  1.2985 -2.9888  0.0427
  946SOL    HW2 3605   4.391   1.337   4.540  0.1089 -0.1141  0.6129
  947SOL     OW 3606   1.259   4.638   1.653 -0.4343  0.6510  0.1199
  947SOL    HW1 3607   1.179   4.586   1.666  0.9613 -1.6238  0.2185
  947SOL    HW2 3608   1.255   4.705   1.721 -0.8138 -1.3792  2.2580
  948SOL     OW 3609   3.813   4.611   4.904 -0.0674 -0.5083 -0.4284
  948SOL    HW1 3610   3.738   4.597   4.846 -1.1959 -1.2959  1.1692
  948SOL    HW2 3611   3.776   4.644   4.985  1.5855  1.5998 -0.4325
  949SOL     OW 3612   2.420   3.884   5.039 -0.0944  0.0544 -0.3509
  949SOL    HW1 3613   2.438   3.837   4.958 -0.6746  1.7635 -1.5206
  949SOL    HW2 3614   2.498   3.939   5.052 -1.4120  2.3994 -1.7294
  950SOL     OW 3615   0.054   6.979   1.358  0.0505 -0.1941 -0.1665
  950SOL    HW1 3616   0.043   7.070   1.382 -1.2650  0.1481 -1.8497
  950SOL    HW2 3617   0.058   6.980   1.262 -0.3744 -1.9283 -0.2395
  951SOL     OW 3618   4.468   1.723   1.161 -0.1859 -0.4829 -0.5674
  951SOL    HW1 3619   4.405   1.715   1.089  1.0029  0.4875 -1.7774
  951SOL    HW2 3620   4.554   1.712   1.119  0.5381 -0.0691  0.7410
  952SOL     OW 3621   4.491   0.877   4.706  0.5515  0.1225 -0.1972
  952SOL    HW1 3622   4.534   0.807   4.658  1.1599  0.2666  0.1268
  952SOL    HW2 3623   4.446   0.929   4.639  0.1198 -0.5524 -0.4430
  953SOL     OW 3624   5.852   2.804   0.427  0.5252  0.0957  0.0292
  953SOL    HW1 3625   5.769   2.826   0.470 -0.8957 -3.6650 -0.4069
  953SOL    HW2 3626   5.912   2.787   0.500  0.1306  0.2478  0.3978
  954SOL     OW 3627   2.183   2.118   4.500  0.1282  0.2838 -0.3490
  954SOL    HW1 3628   2.145   2.032   4.521  0.3592 -0.0142 -1.1174
  954SOL    HW2 3629   2.218   2.150   4.583 -1.5488  0.4432  0.3436
  955SOL     OW 3630   4.091   6.524   3.632  0.0340  0.0834  0.5508
  955SOL    HW1 3631   4.105   6.615   3.604 -0.4804 -0.1334 -0.4621
  955SOL    HW2 3632   4.174   6.499   3.672  0.4944  0.7244  0.0291
  956SOL     OW 3633   0.117   3.456   2.555  0.0574 -0.3003 -0.0726
  956SOL    HW1 3634   0.199   3.408   2.550  1.0000  1.2607 -0.2750
  956SOL    HW2 3635   0.111   3.502   2.472 -0.3961  0.5849  0.4335
  957SOL     OW 3636   3.833   5.648   2.460 -0.2396  0.1540 -0.1228
  957SOL    HW1 3637   3.798   5.686   2.540 -0.6345 -0.0829 -0.1841
  957SOL    HW2 3638   3.923   5.624   2.483  0.1736  1.5440 -0.2235
  958SOL     OW 3639   3.692   2.544   1.973 -0.0569 -0.2619  0.2715
  958SOL    HW1 3640   3.672   2.575   1.884  0.6159  1.1499  0.5883
  958SOL    HW2 3641   3.742   2.464   1.959  1.4975  0.8187 -0.6852
  959SOL     OW 3642   3.235   6.088   3.086 -0.2471 -0.7030 -0.3029
  959SOL    HW1 3643   3.313   6.045   3.120  0.1525 -0.0208 -0.3269
  959SOL    HW2 3644   3.195   6.130   3.162  1.0316  1.4201 -0.7014
  960SOL     OW 3645   2.377   4.362   2.917  0.3466  0.7121 -0.1018
  960SOL    HW1 3646   2.340   4.327   2.998 -0.6060 -0.7897 -1.1234
  960SOL    HW2 3647   2.427   4.289   2.881 -0.5248  0.8086 -1.6035
  961SOL     OW 3648   5.786   1.640   3.367 -0.0694  0.1642  0.4647
  961SOL    HW1 3649   5.704   1.595   3.346 -0.6837  1.5468 -0.2521
  961SOL    HW2 3650   5.827   1.585   3.434 -0.6887 -1.5080 -0.4853
  962SOL     OW 3651   5.957   2.212   4.493 -0.0410  0.6426 -0.1100
  962SOL    HW1 3652   6.007   2.280   4.539 -0.0878  0.2679  0.5027
  962SOL    HW2 3653   6.017   2.138   4.488 -0.1446  0.5758 -0.3899
  963SOL     OW 3654   2.256   3.795   3.117 -0.0412 -0.0819 -0.5403
  963SOL    HW1 3655   2.247   3.799   3.022  1.4181 -0.3857 -0.7104
  963SOL    HW2 3656   2.347   3.820   3.133  0.1205 -1.3519  0.6722
  964SOL     OW 3657   6.034   1.933   2.697  0.1656 -0.6710 -0.5374
  964SOL    HW1 3658   6.023   1.841   2.721 -1.0707 -0.2524  0.6130
  964SOL    HW2 3659   5.991   1.982   2.767 -1.3148  0.7196 -2.3133
  965SOL     OW 3660   6.465   7.075   0.952  0.2837 -0.1313 -0.1786
  965SOL    HW1 3661   6.509   7.106   0.872  0.7697  0.2113  0.2158
  965SOL    HW2 3662   6.405   7.007   0.921  1.6184 -1.1503 -0.6652
  966SOL     OW 3663   5.197   2.477   4.269  0.6721 -0.0005  0.0272
  966SOL    HW1 3664   5.270   2.419   4.292 -0.9197 -1.8793  0.5408
  966SOL    HW2 3665   5.225   2.563   4.301  2.7419 -0.6059  0.0130
  967SOL     OW 3666   4.248   0.827   2.268  0.1834  0.2556 -0.0191
  967SOL    HW1 3667   4.203   0.771   2.205 -1.0145  0.4308  0.6517
  967SOL    HW2 3668   4.335   0.840   2.231  0.1861 -1.3169 -0.6240
  968SOL     OW 3669   2.375   3.666   1.115 -0.5811 -0.5210  0.1472
  968SOL    HW1 3670   2.377   3.760   1.098 -0.5426 -0.4765  0.3988
  968SOL    HW2 3671   2.302   3.655   1.177  0.9017 -0.3506  2.0012
  969SOL     OW 3672   7.057   0.867   2.015 -0.4010 -0.7819 -0.4096
  969SOL    HW1 3673   7.105   0.936   2.061 -1.2382 -0.5015  0.0731
  969SOL    HW2 3674   7.124   0.814   1.974  0.2564  0.5478 -1.1106
  970SOL     OW 3675   6.049   3.731   2.794 -0.1681  0.5737 -0.0272
  970SOL    HW1 3676   6.048   3.805   2.855 -0.1345  1.6990 -1.3524
  970SOL    HW2 3677   5.976   3.675   2.823 -1.6689  2.2652 -0.3406
  971SOL     OW 3678   1.307   1.359   1.932  0.0590 -0.3230  0.0362
  971SOL    HW1 3679   1.305   1.264   1.928 -1.0646 -0.3470  0.7315
  971SOL    HW2 3680   1.217   1.386   1.910  0.1787  0.5428  0.5617
  972SOL     OW 3681   2.395   4.656   4.808 -0.0169  0.4303  0.0603
  972SOL    HW1 3682   2.370   4.589   4.744  0.7010  0.8447 -0.6823
  972SOL    HW2 3683   2.490   4.666   4.796  0.0799  0.7180  1.0038
  973SOL     OW 3684   6.772   4.724   4.580 -0.1534  0.2318  0.1120
  973SOL    HW1 3685   6.757   4.813   4.546 -1.6119  0.1425  0.4202
  973SOL    HW2 3686   6.716   4.719   4.658 -1.5403 -1.5376 -0.9254
  974SOL     OW 3687   1.081   6.859   5.073  0.0995  0.1195 -0.2427
  974SOL    HW1 3688   1.134   6.779   5.075  2.0783  1.3607  0.2930
  974SOL    HW2 3689   1.049   6.865   4.983  0.4831 -0.9154 -0.4596
  975SOL     OW 3690   1.260   1.590   2.157  0.4969  0.0269  0.4318
  975SOL    HW1 3691   1.350   1.623   2.154 -0.0999  1.7467 -0.7639
  975SOL    HW2 3692   1.256   1.526   2.085  0.7000  0.1513  0.3069
  976SOL     OW 3693   1.542   2.568   0.836 -0.8102 -0.8305  0.2692
  976SOL    HW1 3694   1.523   2.555   0.929 -1.9678 -0.6883  0.0670
  976SOL    HW2 3695   1.485   2.506   0.790 -2.4761  1.0811 -0.4485
  977SOL     OW 3696   5.690   3.824   4.679 -0.0905  0.1869 -0.3264
  977SOL    HW1 3697   5.744   3.847   4.603  0.5093 -1.8004 -0.5514
  977SOL    HW2 3698   5.743   3.761   4.728 -1.9625 -1.4406 -0.2754
  978SOL     OW 3699   1.449   3.546   3.877 -0.0669 -0.3643  0.5661
  978SOL    HW1 3700   1.421   3.588   3.796  0.7025  0.8182  0.8944
  978SOL    HW2 3701   1.443   3.615   3.943  0.4810 -0.9762  1.2697
  979SOL     OW 3702   4.286   0.834   4.401 -0.5334 -0.2320 -0.0164
  979SOL    HW1 3703   4.306   0.776   4.328 -1.3662 -0.8455  0.2257
  979SOL    HW2 3704   4.217   0.891   4.368 -0.3139  0.0592  0.0212
  980SOL     OW 3705   0.196   6.080   1.320  0.0147 -0.2510 -0.3155
  980SOL    HW1 3706   0.112   6.065   1.365 -0.5104 -1.8698 -1.7124
  980SOL    HW2 3707   0.194   6.172   1.296 -1.0625 -0.0974  0.2798
  981SOL     OW 3708   0.555   1.854   4.094 -0.1162 -0.1860 -0.1034
  981SOL    HW1 3709   0.641   1.887   4.068  0.8022 -2.8584 -0.8124
  981SOL    HW2 3710   0.567   1.824   4.184  0.5351 -2.8135 -0.9574
  982SOL     OW 3711   6.111   5.845   4.262 -0.1079 -0.2066  0.0642
  982SOL    HW1 3712   6.206   5.834   4.270 -0.1195 -1.3221 -1.0016
  982SOL    HW2 3713   6.091   5.922   4.316  1.5231  0.5986 -0.4118
  983SOL     OW 3714   6.816   1.723   0.078 -0.2226  0.4986 -0.2729
  983SOL    HW1 3715   6.727   1.704   0.108  0.3084  1.4335  2.1364
  983SOL    HW2 3716   6.824   1.818   0.085  0.9851  0.4216 -0.3913
  984SOL     OW 3717   5.565   6.538   0.016 -0.0733 -0.3913  0.3971
  984SOL    HW1 3718   5.637   6.587  -0.024  0.4333 -0.4845  1.1671
  984SOL    HW2 3719   5.519   6.602   0.070 -0.9978 -0.1718 -0.6283
  985SOL     OW 3720   6.234   3.015   1.947 -0.5235  0.6737 -0.1116
  985SOL    HW1 3721   6.213   3.108   1.959  0.2136  0.5264  3.3947
  985SOL    HW2 3722   6.167   2.969   1.997  0.2903 -0.5617 -0.1293
  986SOL     OW 3723   0.004   5.371   2.942  0.5619 -0.8693 -0.1020
  986SOL    HW1 3724  -0.013   5.404   3.030 -0.5355 -2.3809  0.2936
  986SOL    HW2 3725   0.089   5.408   2.918  0.5593  0.1196  1.2937
  987SOL     OW 3726   4.793   4.270   2.430  0.0138  0.0333 -0.6793
  987SOL    HW1 3727   4.828   4.181   2.423 -1.1848 -0.4957 -0.2563
  987SOL    HW2 3728   4.869   4.326   2.418  1.3521 -1.0623  1.9426
  988SOL     OW 3729   0.683   4.432   2.407 -0.2220  0.9714 -0.4180
  988SOL    HW1 3730   0.664   4.523   2.383  1.5671  1.7530  0.9078
  988SOL    HW2 3731   0.697   4.434   2.501  0.7950 -0.4879 -0.4943
  989SOL     OW 3732   3.192   4.147   1.397 -0.1782 -0.2092 -0.5520
  989SOL    HW1 3733   3.122   4.191   1.349 -0.2182 -1.2257 -1.4631
  989SOL    HW2 3734   3.189   4.056   1.366  0.1949 -0.7579  0.9261
  990SOL     OW 3735   1.088   2.245   3.110  0.0742 -0.0229 -0.1330
  990SOL    HW1 3736   1.156   2.177   3.114  1.2825  1.1941  0.6841
  990SOL    HW2 3737   1.119   2.306   3.043 -2.0452 -1.2634 -2.4645
  991SOL     OW 3738   6.083   1.920   1.445 -0.6339  0.4255  0.0133
  991SOL    HW1 3739   6.043   1.935   1.531  0.4429 -2.1887  1.0575
  991SOL    HW2 3740   6.128   2.002   1.426 -2.0183  1.5468  1.2823
  992SOL     OW 3741   6.391   6.748   4.493  0.4360  0.0955  0.0644
  992SOL    HW1 3742   6.343   6.666   4.482  1.7569 -0.4241 -2.4536
  992SOL    HW2 3743   6.482   6.721   4.506  0.5582  1.1564  1.7619
  993SOL     OW 3744   4.215   6.987   1.372 -0.7488 -0.0925 -0.4434
  993SOL    HW1 3745   4.198   6.951   1.460 -0.1151  1.6574  0.4402
  993SOL    HW2 3746   4.139   7.042   1.354 -0.3822  0.3914 -0.5211
  994SOL     OW 3747   5.861   2.956   3.062 -0.1411  0.5169  0.4156
  994SOL    HW1 3748   5.776   2.993   3.041  0.4354  2.2247  0.9308
  994SOL    HW2 3749   5.851   2.919   3.150 -0.1803  1.3257  0.7575
  995SOL     OW 3750   4.055   1.793   0.348 -0.4034  0.0433  0.4790
  995SOL    HW1 3751   4.078   1.718   0.403 -0.3799 -0.6920 -0.4879
  995SOL    HW2 3752   4.138   1.826   0.316 -0.4855 -1.5139 -1.5992
  996SOL     OW 3753   5.907   6.618   1.157 -0.8136  0.5625  0.2702
  996SOL    HW1 3754   5.852   6.651   1.086  1.6122 -0.6193 -2.3531
  996SOL    HW2 3755   5.874   6.530   1.174  0.4638 -0.3735 -1.7069
  997SOL     OW 3756   4.938   2.843   0.220 -0.0871 -0.2581  0.0562
  997SOL    HW1 3757   5.014   2.786   0.233  0.9614  0.4745 -2.2029
  997SOL    HW2 3758   4.963   2.926   0.261  0.9069  0.3521 -1.6699
  998SOL     OW 3759   1.739   5.613   0.033  0.5804 -0.4358 -0.1749
  998SOL    HW1 3760   1.682   5.541   0.007  0.5978 -0.7830  0.6964
  998SOL    HW2 3761   1.755   5.598   0.126  1.7444 -0.1004 -0.3046
  999SOL     OW 3762   2.683   7.193   4.122  0.5000  0.3639  0.3103
  999SOL    HW1 3763   2.725   7.108   4.134  0.1237 -0.0062 -0.8445
  999SOL    HW2 3764   2.752   7.257   4.141  0.8737 -0.2061  0.8803
 1000SOL     OW 3765   5.768   5.283   3.915  0.0881 -0.3743 -0.0157
 1000SOL    HW1 3766   5.687   5.256   3.871  0.0502 -0.1176 -0.1050
 1000SOL    HW2 3767   5.816   5.201   3.930  0.5903 -0.3614 -1.4807
 1001SOL     OW 3768   6.124   1.845   1.741  0.1190  0.0045  0.2063
 1001SOL    HW1 3769   6.076   1.783   1.686  0.3247  1.3575 -1.5870
 1001SOL    HW2 3770   6.216   1.823   1.726  0.1996  0.8557 -0.6164
 1002SOL     OW 3771   0.802   4.692   0.829  0.5427 -0.1604 -0.5460
 1002SOL    HW1 3772   0.809   4.610   0.782  1.6009 -0.0236 -0.6464
 1002SOL    HW2 3773   0.857   4.681   0.907  1.2280  0.6638 -0.8889
 1003SOL     OW 3774   3.022   3.235   3.841 -0.2816 -0.1905 -0.2733
 1003SOL    HW1 3775   3.027   3.144   3.813 -1.6664 -0.1005 -0.8929
 1003SOL    HW2 3776   3.020   3.285   3.760  0.2226  0.3837  0.0584
 1004SOL     OW 3777   1.992   3.986   0.114  0.1608  0.3637 -0.5966
 1004SOL    HW1 3778   2.019   3.936   0.037 -1.2607 -3.3868  1.0998
 1004SOL    HW2 3779   1.896   3.989   0.109 -0.2848 -2.7430  2.3276
 1005SOL     OW 3780   6.054   5.823   3.004  0.6944  0.2151  0.1416
 1005SOL    HW1 3781   5.987   5.854   3.064  0.0752  0.6433 -0.7629
 1005SOL    HW2 3782   6.077   5.736   3.037 -0.5043 -0.0503  0.2984
 1006SOL     OW 3783   3.526   1.088   2.748  0.2089  0.1232  0.0696
 1006SOL    HW1 3784   3.494   1.017   2.692 -0.3298  1.6040 -1.5988
 1006SOL    HW2 3785   3.620   1.072   2.756  0.3639  0.0233 -1.5446
 1007SOL     OW 3786   5.450   3.114   3.528 -0.3277 -0.0852 -0.4717
 1007SOL    HW1 3787   5.453   3.134   3.435 -1.2967  0.6610 -0.3572
 1007SOL    HW2 3788   5.461   3.198   3.572  0.7428 -0.5056  0.1106
 1008SOL     OW 3789   3.202   3.679   3.095  0.0155  0.2599  0.2516
 1008SOL    HW1 3790   3.154   3.754   3.060  0.6974  0.6858  0.2005
 1008SOL    HW2 3791   3.142   3.605   3.087 -0.4484  0.6887 -0.2517
 1009SOL     OW 3792   3.605   6.741   2.244 -0.5725 -0.2846  0.5082
 1009SOL    HW1 3793   3.663   6.756   2.318  1.1142 -0.5784 -0.6908
 1009SOL    HW2 3794   3.546   6.816   2.244 -0.6641 -0.3136  2.1522
 1010SOL     OW 3795   6.923   3.909   1.720  0.3554 -0.9009 -0.0574
 1010SOL    HW1 3796   6.843   3.871   1.757  0.8294 -0.2484  1.7272
 1010SOL    HW2 3797   6.925   3.877   1.630 -1.5907 -1.4268  0.0370
 1011SOL     OW 3798   1.140   1.008   1.138  0.5457 -0.2238  0.7355
 1011SOL    HW1 3799   1.100   0.969   1.216  0.2729  0.9596  1.2201
 1011SOL    HW2 3800   1.206   0.945   1.110  0.5480 -0.7407  1.8512
 1012SOL     OW 3801   6.247   2.238   4.800  0.6939 -0.0703 -0.1538
 1012SOL    HW1 3802   6.297   2.313   4.832  1.4438 -0.6717  0.1133
 1012SOL    HW2 3803   6.205   2.270   4.720 -0.5077  1.1958  0.9146
 1013SOL     OW 3804   4.127   5.939   1.672 -0.3054 -0.4434  0.0950
 1013SOL    HW1 3805   4.186   6.007   1.639 -1.4742  0.4337 -0.2641
 1013SOL    HW2 3806   4.175   5.858   1.660  1.6955  0.3910  1.7949
 1014SOL     OW 3807   6.249   4.988   4.048 -0.1630  0.0943 -0.0304
 1014SOL    HW1 3808   6.311   5.039   3.996 -1.1257  0.1253 -1.1786
 1014SOL    HW2 3809   6.304   4.926   4.097  0.9466  1.5628  0.6691
 1015SOL     OW 3810   0.574   5.018   4.675  0.1313  0.0550 -0.5374
 1015SOL    HW1 3811   0.505   4.991   4.614  0.8227 -1.0678 -0.8472
 1015SOL    HW2 3812   0.654   4.979   4.640  0.7621  0.4675  0.3970
 1016SOL     OW 3813   5.828   5.319   1.221  0.7895 -0.6379  0.4215
 1016SOL    HW1 3814   5.808   5.226   1.212  1.2341 -0.7920  0.9190
 1016SOL    HW2 3815   5.902   5.321   1.282  1.9020 -0.0623 -0.8970
 1017SOL     OW 3816   5.223   2.565   2.792 -0.1850 -0.7675  0.0909
 1017SOL    HW1 3817   5.257   2.496   2.735 -0.2033 -0.6899 -0.0160
 1017SOL    HW2 3818   5.225   2.644   2.737  1.4202 -0.3271  0.7208
 1018SOL     OW 3819   1.201   4.505   0.389  0.4237  0.4885 -0.0925
 1018SOL    HW1 3820   1.292   4.515   0.361  0.2121  1.2431 -0.5550
 1018SOL    HW2 3821   1.153   4.488   0.308  0.3990 -1.9374  0.3628
 1019SOL     OW 3822   6.455   5.031   0.963 -0.4003 -0.3295  0.4187
 1019SOL    HW1 3823   6.448   5.056   1.055 -2.4153  0.1328  0.1833
 1019SOL    HW2 3824   6.539   5.065   0.935 -0.4202  0.8608  1.7096
 1020SOL     OW 3825   2.174   0.201   0.504  0.9015  0.0822 -0.6144
 1020SOL    HW1 3826   2.186   0.129   0.441  0.0385 -0.2686 -0.3953
 1020SOL    HW2 3827   2.082   0.196   0.528  0.4010  2.2617 -1.7945
 1021SOL     OW 3828   3.460   2.901   2.294  0.0547  0.5951 -0.4171
 1021SOL    HW1 3829   3.528   2.856   2.243  1.8404  1.0112  1.4676
 1021SOL    HW2 3830   3.477   2.994   2.281  1.9294  0.7802  2.4663
 1022SOL     OW 3831   0.832   5.345   0.089  0.3820  0.2125 -0.3319
 1022SOL    HW1 3832   0.742   5.338   0.059 -0.3832  2.3070  1.2161
 1022SOL    HW2 3833   0.827   5.329   0.183  0.8936  3.9902  0.5094
 1023SOL     OW 3834   5.946   1.818   4.618  0.0338 -0.3660 -0.3299
 1023SOL    HW1 3835   6.026   1.827   4.566 -0.2120 -1.2266 -0.8771
 1023SOL    HW2 3836   5.877   1.802   4.553 -0.3935 -0.7757  0.2203
 1024SOL     OW 3837   3.978   3.993   2.978 -0.2715 -0.0822 -0.3303
 1024SOL    HW1 3838   3.920   3.947   2.918 -0.5343  0.6370 -0.6333
 1024SOL    HW2 3839   3.932   4.074   2.999  0.8822  0.8024 -1.0812
 1025SOL     OW 3840   2.356   3.759   0.486  0.5659  0.8689  0.3821
 1025SOL    HW1 3841   2.296   3.766   0.413 -0.3127  0.5054  1.0540
 1025SOL    HW2 3842   2.301   3.736   0.561  1.5859  0.0791  0.9223
 1026SOL     OW 3843   1.709   5.917   1.209  0.4801 -0.5587 -0.0884
 1026SOL    HW1 3844   1.635   5.861   1.232 -0.4243 -0.1091 -1.7041
 1026SOL    HW2 3845   1.766   5.861   1.156  1.8870 -1.2109  1.9916
 1027SOL     OW 3846   0.774   6.357   2.526 -0.3361  0.8240  0.7188
 1027SOL    HW1 3847   0.759   6.449   2.503 -0.2794  0.9710  1.2634
 1027SOL    HW2 3848   0.798   6.359   2.618  0.2292  0.3137  0.5859
 1028SOL     OW 3849   4.753   5.211   0.027  0.5324 -0.8541 -0.3851
 1028SOL    HW1 3850   4.675   5.168   0.061 -0.0147  1.0701  0.9391
 1028SOL    HW2 3851   4.803   5.140  -0.013 -1.7386 -2.1855 -1.0432
 1029SOL     OW 3852   2.324   2.266   2.573 -0.1282 -0.4881 -0.2403
 1029SOL    HW1 3853   2.348   2.178   2.602  3.4198  0.6152  0.8268
 1029SOL    HW2 3854   2.288   2.308   2.652 -0.1893 -0.4872 -0.2688
 1030SOL     OW 3855   0.911   6.483   3.378 -0.0826  0.0115  0.3321
 1030SOL    HW1 3856   0.925   6.474   3.473  0.8904 -0.4160  0.1594
 1030SOL    HW2 3857   0.944   6.571   3.358  0.2501 -0.1255  0.2889
 1031SOL     OW 3858   0.705   3.424   3.767  0.1772  0.1376 -0.5191
 1031SOL    HW1 3859   0.766   3.351   3.773 -0.9606 -0.8155 -0.2709
 1031SOL    HW2 3860   0.681   3.443   3.858  0.8620  1.1975 -0.5321
 1032SOL     OW 3861   5.885   1.061   1.072 -0.0812 -0.3681 -0.1572
 1032SOL    HW1 3862   5.802   1.047   1.117  0.1440 -1.1642  0.0227
 1032SOL    HW2 3863   5.867   1.036   0.981 -0.5450  1.2721 -0.5600
 1033SOL     OW 3864   0.139   1.139   2.105 -0.3883  0.5746 -0.4217
 1033SOL    HW1 3865   0.094   1.155   2.022  0.5098 -0.2136 -1.0966
 1033SOL    HW2 3866   0.232   1.141   2.082 -0.1118 -2.5800 -0.0878
 1034SOL     OW 3867   1.065   0.575   2.070 -0.4846 -0.1160  0.6939
 1034SOL    HW1 3868   1.032   0.665   2.067 -0.0416  0.0810  1.4017
 1034SOL    HW2 3869   1.157   0.582   2.042  1.0367  0.4404  5.0091
 1035SOL     OW 3870   5.544   1.199   0.949  0.9639  0.7642  0.2878
 1035SOL    HW1 3871   5.453   1.198   0.978  1.1941 -0.2112  1.0204
 1035SOL    HW2 3872   5.563   1.292   0.935  0.0944  1.0529  0.8941
 1036SOL     OW 3873   0.967   1.001   0.246  0.3270 -0.9594  0.1246
 1036SOL    HW1 3874   0.997   1.019   0.157  1.5221  2.4131  1.0552
 1036SOL    HW2 3875   1.045   0.967   0.291 -0.1646 -2.2630  0.0270
 1037SOL     OW 3876   5.355   2.785   3.102  0.5221 -0.2154  0.0037
 1037SOL    HW1 3877   5.411   2.804   3.178  1.7572 -1.2256 -0.6054
 1037SOL    HW2 3878   5.278   2.742   3.140  0.0157  1.3709  0.8780
 1038SOL     OW 3879   3.219   3.295   0.018  0.2884  0.2319  0.2409
 1038SOL    HW1 3880   3.140   3.275  -0.032  0.8913 -0.1340 -0.6029
 1038SOL    HW2 3881   3.202   3.261   0.105 -1.0496  1.4485  0.5032
 1039SOL     OW 3882   1.436   4.953   2.772 -0.4135  0.0042  0.4175
 1039SOL    HW1 3883   1.460   4.967   2.864  0.3836  1.5393  0.0094
 1039SOL    HW2 3884   1.516   4.918   2.732  0.3463  2.3889 -0.3305
 1040SOL     OW 3885   2.487   5.729   4.292  0.1291  0.3576 -0.3784
 1040SOL    HW1 3886   2.423   5.658   4.302  0.5402  0.1197  0.8612
 1040SOL    HW2 3887   2.528   5.713   4.207  1.7287 -2.2404  0.7598
 1041SOL     OW 3888   6.617   4.084   1.746 -0.1096  0.8379  0.1979
 1041SOL    HW1 3889   6.614   3.995   1.712 -2.1952  0.6001  0.8435
 1041SOL    HW2 3890   6.649   4.136   1.672  1.1439 -0.4122 -0.1860
 1042SOL     OW 3891   3.590   6.306   0.097 -0.0439 -0.1118  0.9472
 1042SOL    HW1 3892   3.584   6.347   0.011  0.4152  1.8227  1.7838
 1042SOL    HW2 3893   3.673   6.338   0.134 -0.7313 -0.0359  2.5157
 1043SOL     OW 3894   5.490   2.697   2.528  0.3332  0.1248 -0.5791
 1043SOL    HW1 3895   5.435   2.637   2.477 -2.6298  1.6198  0.5878
 1043SOL    HW2 3896   5.543   2.640   2.583 -0.2434 -1.4351 -1.5590
 1044SOL     OW 3897   6.694   3.372   0.366 -0.3063  0.1187 -0.2909
 1044SOL    HW1 3898   6.760   3.303   0.367 -3.6626 -3.4657 -1.5990
 1044SOL    HW2 3899   6.664   3.377   0.457 -0.3068 -0.4650 -0.2541
 1045SOL     OW 3900   7.134   2.891   0.217 -0.3801  0.2806 -0.5916
 1045SOL    HW1 3901   7.175   2.925   0.296 -1.6866  0.3734  0.0808
 1045SOL    HW2 3902   7.144   2.961   0.152  0.2770  0.3950 -0.3686
 1046SOL     OW 3903   3.093   6.231   2.281 -0.6902  0.5311 -0.1035
 1046SOL    HW1 3904   3.136   6.170   2.341 -1.4770  0.6157  0.5797
 1046SOL    HW2 3905   3.127   6.317   2.306  0.3423  0.3976 -0.9987
 1047SOL     OW 3906   2.996  -0.015   2.557 -0.3959 -0.5430 -0.0630
 1047SOL    HW1 3907   2.913   0.025   2.530 -0.5298  0.9600  2.2867
 1047SOL    HW2 3908   3.057   0.058   2.564 -0.2825 -0.7758  3.0395
 1048SOL     OW 3909   3.589   1.134   1.166  0.1501  0.1538  0.1848
 1048SOL    HW1 3910   3.595   1.203   1.232  3.8772  0.2215 -0.0402
 1048SOL    HW2 3911   3.599   1.180   1.083 -1.4166 -0.2748 -0.2673
 1049SOL     OW 3912   4.799   4.914   5.089 -0.1585 -0.6366  0.0680
 1049SOL    HW1 3913   4.894   4.907   5.077 -0.0491 -0.1894  0.6082
 1049SOL    HW2 3914   4.763   4.843   5.037  0.5093 -1.1782  0.3279
 1050SOL     OW 3915   3.027   3.467   2.979  0.4157  0.4004  0.1016
 1050SOL    HW1 3916   2.966   3.400   2.949  2.2255 -1.1304 -0.2913
 1050SOL    HW2 3917   3.108   3.420   3.000  0.6860  1.9857  3.2037
 1051SOL     OW 3918   3.357   5.652   2.796  0.5593  0.2084 -0.2619
 1051SOL    HW1 3919   3.355   5.567   2.753 -0.0551 -0.1220  0.3868
 1051SOL    HW2 3920   3.292   5.704   2.748  0.9377  0.3201 -0.6607
 1052SOL     OW 3921   6.162   3.966   4.291 -0.3462 -0.3483 -0.5676
 1052SOL    HW1 3922   6.131   3.988   4.204  0.8809 -1.3389 -1.2877
 1052SOL    HW2 3923   6.190   3.875   4.285  0.8940 -0.0816  0.5180
 1053SOL     OW 3924   1.018   1.102   2.687 -0.1112  0.0406 -0.1982
 1053SOL    HW1 3925   0.955   1.069   2.623 -2.0658  1.5764  0.8117
 1053SOL    HW2 3926   1.016   1.038   2.758  0.2548 -0.4533 -0.6341
 1054SOL     OW 3927   4.929   1.712   3.295 -0.5348 -0.0517  0.6145
 1054SOL    HW1 3928   4.854   1.671   3.338 -0.2471 -1.3281 -0.0419
 1054SOL    HW2 3929   4.975   1.639   3.254  0.4704  0.8511  0.1000
 1055SOL     OW 3930   4.824   2.687   1.636 -0.1569 -0.5359 -0.3062
 1055SOL    HW1 3931   4.822   2.764   1.578 -1.3103 -0.2374  0.1082
 1055SOL    HW2 3932   4.771   2.622   1.591  0.0160 -0.7530 -0.1972
 1056SOL     OW 3933   0.949   3.242   1.612  0.0785 -0.6037  0.2136
 1056SOL    HW1 3934   1.024   3.281   1.657 -1.8470  1.5602  1.7383
 1056SOL    HW2 3935   0.928   3.163   1.662 -0.7923  0.6988  1.9890
 1057SOL     OW 3936   1.176   5.563   3.673  0.4871 -0.2563 -0.7556
 1057SOL    HW1 3937   1.271   5.556   3.663  0.3969 -1.7305 -0.7733
 1057SOL    HW2 3938   1.158   5.524   3.759 -0.3055 -2.2032 -1.7420
 1058SOL     OW 3939   6.763   0.397   1.381 -0.2290  0.2946 -0.2773
 1058SOL    HW1 3940   6.759   0.398   1.477 -0.3755 -0.2231 -0.2728
 1058SOL    HW2 3941   6.678   0.364   1.354  0.7103 -2.1701 -0.4850
 1059SOL     OW 3942   0.699   3.493   3.111  0.2135  0.1782  0.0612
 1059SOL    HW1 3943   0.721   3.428   3.044 -1.3135 -0.5296  0.2115
 1059SOL    HW2 3944   0.768   3.559   3.103  1.2411 -0.9517 -0.7669
 1060SOL     OW 3945   3.701   0.981   0.233  0.2208  0.4530  0.3998
 1060SOL    HW1 3946   3.639   1.008   0.300 -0.6048  0.5849 -0.4026
 1060SOL    HW2 3947   3.767   0.931   0.281 -1.1676 -0.7798  1.1085
 1061SOL     OW 3948   4.854   1.271   3.726 -0.2126 -0.4868 -0.2451
 1061SOL    HW1 3949   4.893   1.300   3.808  1.5381 -1.8000 -0.5481
 1061SOL    HW2 3950   4.761   1.288   3.736  0.1745  0.9553  1.3157
 1062SOL     OW 3951   2.902   5.967   3.990 -0.0996  0.3910  0.1690
 1062SOL    HW1 3952   2.966   5.932   3.927 -1.1827 -0.5991 -0.4154
 1062SOL    HW2 3953   2.851   6.030   3.939 -1.8979 -1.4296 -0.3886
 1063SOL     OW 3954   3.573   5.100   3.296 -0.2108  0.0891  0.0384
 1063SOL    HW1 3955   3.651   5.147   3.268  0.6841 -0.4248  1.5871
 1063SOL    HW2 3956   3.559   5.034   3.228  0.9164 -0.0450 -0.0818
 1064SOL     OW 3957   6.690   0.945   4.398 -0.3690 -0.3609 -0.3018
 1064SOL    HW1 3958   6.597   0.929   4.412 -0.3305  0.3843  0.9481
 1064SOL    HW2 3959   6.731   0.859   4.410 -0.7741 -0.4693  0.3315
 1065SOL     OW 3960   3.435   0.088   1.506 -0.3957 -0.0863 -0.1176
 1065SOL    HW1 3961   3.529   0.087   1.520 -0.1051  0.3345 -1.7955
 1065SOL    HW2 3962   3.421   0.031   1.430 -1.5467 -0.4718  0.3626
 1066SOL     OW 3963   3.505   6.640   2.028  0.4971  0.2692  0.2877
 1066SOL    HW1 3964   3.555   6.695   1.968  3.4397 -1.3599  1.0895
 1066SOL    HW2 3965   3.521   6.678   2.114  0.2051 -0.1907  0.5467
 1067SOL     OW 3966   5.794   5.713   2.233 -0.3465 -0.0083 -0.5469
 1067SOL    HW1 3967   5.760   5.784   2.179  1.1543  1.6506  0.5798
 1067SOL    HW2 3968   5.864   5.675   2.181  0.0278  0.5288 -0.4478
 1068SOL     OW 3969   2.137   1.441   4.854 -0.3180 -0.2614 -0.0231
 1068SOL    HW1 3970   2.044   1.453   4.835 -0.2202 -0.3839 -0.5885
 1068SOL    HW2 3971   2.147   1.347   4.870  0.0157 -0.5415 -1.7231
 1069SOL     OW 3972   4.275   0.990   0.846 -0.5014  0.1188 -0.1353
 1069SOL    HW1 3973   4.244   0.963   0.759  0.1597  0.0347 -0.3501
 1069SOL    HW2 3974   4.331   1.066   0.829 -1.4407  0.9536  0.3559
 1070SOL     OW 3975   4.784   4.706   2.110  0.4448  0.6988  0.4670
 1070SOL    HW1 3976   4.688   4.706   2.115  0.3195 -2.3622  0.0278
 1070SOL    HW2 3977   4.812   4.688   2.200  0.3665 -2.1136  0.0130
 1071SOL     OW 3978   5.015   6.880   4.879 -0.1065 -0.5425 -0.0545
 1071SOL    HW1 3979   5.035   6.894   4.972 -0.3455 -0.2349 -0.0507
 1071SOL    HW2 3980   4.919   6.876   4.876 -0.2824  2.3494 -0.6890
 1072SOL     OW 3981   2.260   2.889   2.045 -0.1979 -0.9630  0.4097
 1072SOL    HW1 3982   2.256   2.983   2.064 -0.7753 -0.5024 -1.7187
 1072SOL    HW2 3983   2.352   2.866   2.058  0.4044  0.4112 -1.0696
 1073SOL     OW 3984   6.718   3.114   4.921  0.2031  0.3912  0.2773
 1073SOL    HW1 3985   6.810   3.140   4.920  0.4447 -0.3177 -2.2784
 1073SOL    HW2 3986   6.712   3.041   4.860 -1.8202 -0.6070  1.5329
 1074SOL     OW 3987   1.863   4.124   4.046  0.2213 -0.2310  0.3338
 1074SOL    HW1 3988   1.891   4.212   4.071  0.2603 -0.8944  2.9307
 1074SOL    HW2 3989   1.916   4.066   4.102  2.8718 -2.2008 -3.7376
 1075SOL     OW 3990   4.256   1.069   1.876  0.6977 -0.3159 -0.2692
 1075SOL    HW1 3991   4.203   1.093   1.800  0.5778 -1.8897 -0.7265
 1075SOL    HW2 3992   4.345   1.064   1.843  0.5552 -1.6755 -0.5047
 1076SOL     OW 3993   2.287   6.379   1.984 -0.0407  0.1969 -0.0128
 1076SOL    HW1 3994   2.344   6.452   1.962  0.4276 -0.2518 -0.3234
 1076SOL    HW2 3995   2.287   6.324   1.905 -0.5094 -0.0572  0.1587
 1077SOL     OW 3996   2.080   0.826   1.959 -0.2434 -0.5037  0.3762
 1077SOL    HW1 3997   2.001   0.789   1.998 -1.9837  0.8000 -1.7072
 1077SOL    HW2 3998   2.077   0.799   1.868 -0.3133  2.6191 -0.6470
 1078SOL     OW 3999   2.616   5.904   4.024 -0.2478 -0.2613  0.0486
 1078SOL    HW1 4000   2.709   5.885   4.008 -0.3742 -0.0978 -0.9124
 1078SOL    HW2 4001   2.614   5.934   4.115  0.5274 -1.0144  0.3337
 1079SOL     OW 4002   1.287   4.511   0.654  0.6490  0.0056  0.0330
 1079SOL    HW1 4003   1.273   4.516   0.559  1.3065  2.1809 -0.0083
 1079SOL    HW2 4004   1.381   4.499   0.664  0.8629  1.7193  0.3793
 1080SOL     OW 4005   4.270   0.021   0.177 -0.1329 -0.6352 -0.5655
 1080SOL    HW1 4006   4.241   0.040   0.088  0.9148  0.0920 -0.7696
 1080SOL    HW2 4007   4.211  -0.048   0.207 -0.4065 -0.9959 -1.8669
 1081SOL     OW 4008   6.077   6.619   1.616  0.0398 -0.8115 -0.1493
 1081SOL    HW1 4009   6.052   6.672   1.541  2.1658  0.1630 -0.2300
 1081SOL    HW2 4010   6.047   6.531   1.594  0.6996 -0.5635 -2.1949
 1082SOL     OW 4011   0.835   0.214   3.393  0.0954 -0.3168  0.6988
 1082SOL    HW1 4012   0.834   0.275   3.319 -0.3297  0.2939  1.2109
 1082SOL    HW2 4013   0.927   0.189   3.401  0.1934 -0.1562  0.1575
 1083SOL     OW 4014   3.192   4.915   0.931 -0.3203 -0.0925  0.1100
 1083SOL    HW1 4015   3.115   4.958   0.969 -1.8677 -1.7746 -0.9483
 1083SOL    HW2 4016   3.196   4.830   0.975  1.4666  0.2577  0.7161
 1084SOL     OW 4017   4.734   2.790   0.598  0.1202  0.1546 -0.0665
 1084SOL    HW1 4018   4.830   2.785   0.599  0.1279 -0.2512 -1.1038
 1084SOL    HW2 4019   4.706   2.698   0.598 -0.2705  0.2734  0.1500
 1085SOL     OW 4020   1.470   1.781   2.365 -0.9812 -0.0496  0.5489
 1085SOL    HW1 4021   1.496   1.729   2.289 -2.7696 -1.6455  0.9519
 1085SOL    HW2 4022   1.545   1.776   2.424  0.8049  1.9127 -1.3255
 1086SOL     OW 4023   2.913   0.919   4.623  0.0098 -0.3746 -0.6605
 1086SOL    HW1 4024   2.940   0.943   4.535  1.8259 -0.0012 -0.0343
 1086SOL    HW2 4025   2.817   0.921   4.620  0.0092  2.7133 -1.7888
 1087SOL     OW 4026   5.022   0.833   1.558  0.2983  0.5093 -0.1676
 1087SOL    HW1 4027   5.075   0.890   1.613  0.0121  1.1579 -0.5452
 1087SOL    HW2 4028   4.953   0.890   1.524  0.8948  0.3420 -1.7911
 1088SOL     OW 4029   1.587   4.796   0.589  0.8485  0.0374 -0.1552
 1088SOL    HW1 4030   1.575   4.837   0.675  1.3466  1.3786 -0.7016
 1088SOL    HW2 4031   1.668   4.746   0.598  1.9139  1.6700 -0.3618
 1089SOL     OW 4032   2.118   2.083   4.985 -0.0455 -0.2935 -0.4690
 1089SOL    HW1 4033   2.037   2.073   4.935  0.0087 -0.1458 -0.5868
 1089SOL    HW2 4034   2.188   2.070   4.921  0.0311 -1.2228 -0.2118
 1090SOL     OW 4035   2.540   3.881   1.755  0.0334 -0.0277  0.2891
 1090SOL    HW1 4036   2.545   3.789   1.784  2.5911  0.0826  0.4349
 1090SOL    HW2 4037   2.543   3.876   1.660  0.7257 -0.0856  0.3115
 1091SOL     OW 4038   3.437   5.431   1.597  0.4743  0.1054 -0.2870
 1091SOL    HW1 4039   3.368   5.475   1.547  1.4187  0.0876 -1.6650
 1091SOL    HW2 4040   3.443   5.481   1.679 -2.6118 -1.1859  0.8677
 1092SOL     OW 4041   6.113   5.533   1.496  0.0093 -0.3174  0.1859
 1092SOL    HW1 4042   6.027   5.570   1.517  0.3364  0.8554 -0.4430
 1092SOL    HW2 4043   6.137   5.483   1.574  0.2857  2.1976  1.8168
 1093SOL     OW 4044   6.557   5.286   1.603 -0.0298 -0.0424  0.4947
 1093SOL    HW1 4045   6.574   5.368   1.649 -1.6309  0.0782  0.9432
 1093SOL    HW2 4046   6.641   5.241   1.601  0.7912  1.4424  0.5679
 1094SOL     OW 4047   5.595   4.083   4.149  0.0291 -0.3623 -0.2677
 1094SOL    HW1 4048   5.565   3.995   4.170 -0.6898 -0.1946 -0.5503
 1094SOL    HW2 4049   5.676   4.070   4.100  0.1706 -0.8479  0.0881
 1095SOL     OW 4050   7.175   2.825   0.628  0.0315 -0.1337  0.1101
 1095SOL    HW1 4051   7.153   2.744   0.674  1.5353 -1.1638 -0.9190
 1095SOL    HW2 4052   7.257   2.806   0.582  0.1298  1.7957 -0.6137
 1096SOL     OW 4053   6.888   0.664   3.322  0.6347 -0.1640  0.5151
 1096SOL    HW1 4054   6.839   0.689   3.244  1.7498  2.0365  0.4454
 1096SOL    HW2 4055   6.919   0.575   3.303 -2.7093 -1.4314  0.3464
 1097SOL     OW 4056   2.437   1.099   0.508 -0.1343 -0.2997 -0.6166
 1097SOL    HW1 4057   2.425   1.116   0.601  1.8428 -1.2515 -0.1199
 1097SOL    HW2 4058   2.379   1.026   0.488  0.5289 -1.1030  0.2811
 1098SOL     OW 4059   4.619   4.599   2.956  0.2906  0.0926  0.3823
 1098SOL    HW1 4060   4.630   4.651   2.877  0.6078  0.4997  0.6888
 1098SOL    HW2 4061   4.570   4.521   2.928 -0.0666  0.4923 -0.1051
 1099SOL     OW 4062   4.991   4.012   4.213  0.1578 -0.1890  0.4725
 1099SOL    HW1 4063   4.918   3.957   4.183 -0.9436  0.5171  1.7401
 1099SOL    HW2 4064   4.973   4.098   4.177  2.4488 -0.7445 -2.4191
 1100SOL     OW 4065   0.288   5.341   3.991  0.3238 -0.2076 -0.0205
 1100SOL    HW1 4066   0.350   5.414   3.983 -1.3888  1.1804 -1.5963
 1100SOL    HW2 4067   0.276   5.311   3.901 -0.5265 -1.1217  0.3881
 1101SOL     OW 4068   0.024   2.106   0.197 -0.1395 -0.4392 -0.1401
 1101SOL    HW1 4069   0.102   2.151   0.167 -0.3297 -0.1797 -0.2501
 1101SOL    HW2 4070   0.051   2.015   0.207 -0.0274 -0.5017 -0.9480
 1102SOL     OW 4071   2.938   0.747   0.057 -0.0867  0.1360  0.0344
 1102SOL    HW1 4072   2.865   0.702   0.015  0.1232 -1.1618  0.9949
 1102SOL    HW2 4073   2.984   0.791  -0.015  0.9233 -2.9157 -1.3257
 1103SOL     OW 4074   0.887   3.180   2.474  0.0622 -0.0452 -0.3792
 1103SOL    HW1 4075   0.856   3.266   2.503  2.5142  0.7727 -0.0121
 1103SOL    HW2 4076   0.821   3.119   2.507 -0.5567  1.4752  1.3684
 1104SOL     OW 4077   7.178   2.213   4.540  0.1222  0.7904 -0.2418
 1104SOL    HW1 4078   7.270   2.234   4.556  0.6540 -0.5324 -1.4009
 1104SOL    HW2 4079   7.177   2.170   4.455 -1.5184  0.3314 -0.0302
 1105SOL     OW 4080   5.076   2.332   1.563  0.0712  0.1789  0.5985
 1105SOL    HW1 4081   5.057   2.363   1.652 -1.2888 -2.1728  1.2211
 1105SOL    HW2 4082   5.037   2.245   1.560  0.4559  0.0317 -2.2071
 1106SOL     OW 4083   2.024   4.272   1.057  0.1042  0.3827  0.0119
 1106SOL    HW1 4084   1.951   4.331   1.038 -0.6667 -0.3452  0.6542
 1106SOL    HW2 4085   2.051   4.239   0.971 -0.8056  0.0901 -0.1701
 1107SOL     OW 4086   6.836   3.230   2.937  0.3776  0.9686 -0.4248
 1107SOL    HW1 4087   6.867   3.280   2.861 -0.0910 -0.4641 -1.6054
 1107SOL    HW2 4088   6.910   3.175   2.961 -0.4070 -0.7822 -1.8021
 1108SOL     OW 4089   0.798   0.099   4.508 -0.0858 -0.1295  0.0538
 1108SOL    HW1 4090   0.880   0.120   4.552  0.4421 -0.9714 -0.4921
 1108SOL    HW2 4091   0.815   0.118   4.416 -0.1452 -1.2767 -0.2083
 1109SOL     OW 4092   1.629   0.372   0.024 -0.3462 -0.0042 -0.5487
 1109SOL    HW1 4093   1.653   0.302   0.085 -0.3855  0.0741 -0.4447
 1109SOL    HW2 4094   1.551   0.412   0.061 -0.2502  0.1803 -0.5409
 1110SOL     OW 4095   0.415   4.760   2.328 -0.5382  0.5669  0.3292
 1110SOL    HW1 4096   0.415   4.741   2.422  0.6828 -0.2189  0.1845
 1110SOL    HW2 4097   0.329   4.730   2.298 -0.3552 -0.6259  0.9324
 1111SOL     OW 4098   1.569   6.064   3.549 -0.1525  0.2276  0.3495
 1111SOL    HW1 4099   1.473   6.061   3.544 -0.1134 -1.7616  0.2419
 1111SOL    HW2 4100   1.593   6.143   3.499 -1.6080 -0.6400 -1.8644
 1112SOL     OW 4101   4.815   1.925   3.198  0.4907 -0.0788  0.3582
 1112SOL    HW1 4102   4.832   1.847   3.251  1.5244  1.3159  2.2087
 1112SOL    HW2 4103   4.835   1.998   3.256 -0.0265  1.5866 -1.4457
 1113SOL     OW 4104   6.841   1.891   5.045 -0.3604 -0.4248 -0.6702
 1113SOL    HW1 4105   6.917   1.898   5.102  0.9691  1.2407 -2.4834
 1113SOL    HW2 4106   6.794   1.814   5.076  1.8104 -1.2317  0.8218
 1114SOL     OW 4107   0.837   5.014   0.833 -0.5817  0.1621 -0.0599
 1114SOL    HW1 4108   0.856   4.929   0.793 -1.5803  0.4364 -1.1532
 1114SOL    HW2 4109   0.917   5.065   0.822 -0.9756  0.3888 -2.1570
 1115SOL     OW 4110   4.329   1.920   0.656 -0.1364  0.1540 -0.2376
 1115SOL    HW1 4111   4.424   1.910   0.650 -0.2670 -0.8538 -0.7480
 1115SOL    HW2 4112   4.316   2.012   0.679  0.9673  0.2505  0.0259
 1116SOL     OW 4113   3.266   1.887   2.107  0.1893 -0.3504 -0.4086
 1116SOL    HW1 4114   3.263   1.980   2.081 -2.4499  0.3217  1.8223
 1116SOL    HW2 4115   3.310   1.888   2.192  1.2537 -1.3337 -0.9420
 1117SOL     OW 4116   4.691   0.424   1.720 -0.2802 -0.0428 -0.3832
 1117SOL    HW1 4117   4.633   0.366   1.671  0.9477 -2.4982  0.9099
 1117SOL    HW2 4118   4.736   0.476   1.653 -2.6722  0.7485 -1.4860
 1118SOL     OW 4119   3.064   5.513   4.925 -0.0683  0.5174  0.6820
 1118SOL    HW1 4120   3.098   5.553   5.005 -0.6925  0.0363  1.1930
 1118SOL    HW2 4121   3.006   5.580   4.888  0.2879  0.7733  0.5790
 1119SOL     OW 4122   0.093   0.318   2.803 -0.4795 -0.1536 -0.1846
 1119SOL    HW1 4123   0.065   0.249   2.862 -1.8351  0.4813 -0.0554
 1119SOL    HW2 4124   0.019   0.377   2.797  0.1121  0.5210 -1.4592
 1120SOL     OW 4125   3.285   4.380   3.858  0.4078 -0.2327 -0.6808
 1120SOL    HW1 4126   3.258   4.340   3.941 -0.3569  0.4727 -0.5655
 1120SOL    HW2 4127   3.224   4.454   3.848  3.0066  2.1957  0.1502
 1121SOL     OW 4128   5.644   1.164   4.724 -0.2655 -0.1022 -0.2021
 1121SOL    HW1 4129   5.581   1.104   4.765  0.0890  0.2586  0.9246
 1121SOL    HW2 4130   5.643   1.141   4.631 -2.0740 -0.0842 -0.2186
 1122SOL     OW 4131   2.187   1.721   1.649  0.8984  0.2700 -0.3298
 1122SOL    HW1 4132   2.099   1.753   1.631  1.3701  2.9179  1.4599
 1122SOL    HW2 4133   2.235   1.738   1.568 -0.2463 -1.5420 -1.4557
 1123SOL     OW 4134   7.251   3.772   2.717 -0.0705 -0.1251  0.6467
 1123SOL    HW1 4135   7.197   3.692   2.721 -0.7157  0.0977 -2.1604
 1123SOL    HW2 4136   7.188   3.842   2.701  0.7643  0.5599  0.3430
 1124SOL     OW 4137   6.557   1.255   5.032 -0.1157 -0.1086  0.3895
 1124SOL    HW1 4138   6.521   1.199   4.962 -0.9721  1.6186 -0.6143
 1124SOL    HW2 4139   6.651   1.248   5.021 -0.2262  0.3687 -1.2012
 1125SOL     OW 4140   1.099   5.233   3.369 -0.3103  0.0111 -0.8312
 1125SOL    HW1 4141   1.004   5.243   3.361 -0.1653  0.2610 -3.2392
 1125SOL    HW2 4142   1.111   5.186   3.451 -2.5394 -0.3223 -0.6134
 1126SOL     OW 4143   6.159   6.952   0.531 -0.0667 -0.1529 -0.2182
 1126SOL    HW1 4144   6.223   6.912   0.474 -0.3335 -0.3597 -0.3712
 1126SOL    HW2 4145   6.094   6.990   0.472 -0.0598  0.0988 -0.0658
 1127SOL     OW 4146   6.684   6.890   4.145  0.4225 -0.0282 -0.1667
 1127SOL    HW1 4147   6.772   6.923   4.165  0.0568  0.3350  0.8640
 1127SOL    HW2 4148   6.686   6.799   4.175  0.7199 -0.3115 -0.9898
 1128SOL     OW 4149   4.171   1.573   1.615 -0.8038  0.1596  0.1672
 1128SOL    HW1 4150   4.244   1.514   1.599 -0.3243  0.7529  0.0963
 1128SOL    HW2 4151   4.103   1.545   1.554  0.1476  0.9213 -1.3245
 1129SOL     OW 4152   1.604   0.709   0.658 -0.4984 -0.0638  0.5404
 1129SOL    HW1 4153   1.593   0.617   0.634 -1.4406  0.3004 -0.5194
 1129SOL    HW2 4154   1.698   0.719   0.671 -0.3757 -1.1565  0.6082
 1130SOL     OW 4155   0.575   6.007   0.076  0.3812  0.3420  0.3721
 1130SOL    HW1 4156   0.499   6.011   0.017  0.5265 -0.6914  0.0854
 1130SOL    HW2 4157   0.644   5.968   0.023  0.9971  0.9159  0.7524
 1131SOL     OW 4158   6.397   5.604   1.713  0.1289 -0.8667  0.2276
 1131SOL    HW1 4159   6.487   5.577   1.733  1.0503  1.2851 -0.8185
 1131SOL    HW2 4160   6.401   5.639   1.625 -1.2936  1.1740  0.9186
 1132SOL     OW 4161   5.571   2.291   0.265 -0.0515 -0.0473  0.4572
 1132SOL    HW1 4162   5.599   2.365   0.319 -0.7829  1.0408 -0.5976
 1132SOL    HW2 4163   5.487   2.319   0.228  0.0029 -1.1238 -0.5345
 1133SOL     OW 4164   1.643   2.532   1.926  0.3727 -0.3346  0.0227
 1133SOL    HW1 4165   1.659   2.454   1.873 -0.1026  0.0716 -0.7404
 1133SOL    HW2 4166   1.723   2.545   1.975  0.0196 -2.0420  1.1334
 1134SOL     OW 4167   4.034   2.780   1.034 -0.5200  0.0683  0.1469
 1134SOL    HW1 4168   4.095   2.807   0.965 -1.7352  0.7854 -0.7036
 1134SOL    HW2 4169   4.070   2.698   1.067  1.9438  1.4032  1.0474
 1135SOL     OW 4170   0.428   0.178   4.111  0.0325  0.4488 -0.4175
 1135SOL    HW1 4171   0.370   0.254   4.120 -1.2081 -0.4704 -0.4658
 1135SOL    HW2 4172   0.377   0.105   4.144  1.2633 -0.3669 -0.2521
 1136SOL     OW 4173   2.289   6.257   4.846 -0.1700  0.5839 -0.0273
 1136SOL    HW1 4174   2.357   6.313   4.884 -0.1642 -0.1053  1.0197
 1136SOL    HW2 4175   2.336   6.180   4.814 -0.4050  0.2723  0.3658
 1137SOL     OW 4176   2.594   1.595   0.394 -0.0355  0.5347 -0.0780
 1137SOL    HW1 4177   2.537   1.670   0.413 -2.0069 -1.5238  3.0391
 1137SOL    HW2 4178   2.670   1.608   0.451 -0.1152  0.4792  0.0434
 1138SOL     OW 4179   5.818   3.492   3.642  0.3412  0.3600  0.1098
 1138SOL    HW1 4180   5.826   3.478   3.736  0.1996 -2.8137 -0.2102
 1138SOL    HW2 4181   5.900   3.532   3.616  0.6867  0.5789  1.4947
 1139SOL     OW 4182   1.818   4.383   0.944 -0.8561  0.5271  0.3730
 1139SOL    HW1 4183   1.733   4.384   0.901 -0.4042  0.1737 -0.5611
 1139SOL    HW2 4184   1.878   4.422   0.880  0.1508 -1.5665 -0.0559
 1140SOL     OW 4185   6.084   5.972   3.977  0.2494  0.3533 -0.2425
 1140SOL    HW1 4186   6.080   5.980   4.072 -0.1969  1.1599 -0.3221
 1140SOL    HW2 4187   6.118   5.884   3.962  0.4899  0.2834  0.6615
 1141SOL     OW 4188   6.574   4.565   1.872 -0.3678  0.0955 -0.0454
 1141SOL    HW1 4189   6.583   4.474   1.900  1.0750 -0.6202 -2.5295
 1141SOL    HW2 4190   6.596   4.616   1.949 -0.4481 -1.6729  1.2017
 1142SOL     OW 4191   4.363   2.301   4.145 -0.2724  0.1518 -0.3426
 1142SOL    HW1 4192   4.325   2.357   4.213  0.5792  0.1818  0.1252
 1142SOL    HW2 4193   4.317   2.217   4.154 -0.5724  0.3381 -0.1234
 1143SOL     OW 4194   4.962   3.085   4.306  0.5352 -0.9498  0.3365
 1143SOL    HW1 4195   5.031   3.116   4.364 -1.6514  1.2628  1.9842
 1143SOL    HW2 4196   4.898   3.157   4.306 -1.0738 -2.2425 -2.2893
 1144SOL     OW 4197   1.653   4.326   3.425  0.0094  0.5881 -0.0202
 1144SOL    HW1 4198   1.744   4.310   3.400 -0.1496  0.2567 -0.4092
 1144SOL    HW2 4199   1.616   4.373   3.350 -0.1297  0.7510  0.1505
 1145SOL     OW 4200   3.716   3.324   3.890  0.4397 -0.3121  0.0377
 1145SOL    HW1 4201   3.683   3.248   3.939 -0.2414  0.9563  1.6560
 1145SOL    HW2 4202   3.692   3.306   3.799 -0.9197 -1.4288  0.5724
 1146SOL     OW 4203   5.580   0.909   3.180 -0.0475  0.2422 -0.1563
 1146SOL    HW1 4204   5.589   0.834   3.120 -3.2623 -0.4271  0.0348
 1146SOL    HW2 4205   5.534   0.873   3.256 -1.3118  2.3198  0.1223
 1147SOL     OW 4206   2.547   6.165   1.180 -0.4819  0.2494 -0.2447
 1147SOL    HW1 4207   2.588   6.086   1.144 -0.8817 -0.3818  0.6351
 1147SOL    HW2 4208   2.619   6.213   1.221 -0.0569  0.8872 -1.7011
 1148SOL     OW 4209   4.354   0.337   1.301 -0.5572 -0.5074 -0.3849
 1148SOL    HW1 4210   4.342   0.245   1.278 -3.0613 -0.3004 -0.1731
 1148SOL    HW2 4211   4.404   0.336   1.382  1.6017 -1.5380 -1.6536
 1149SOL     OW 4212   1.327   5.428   2.977  0.1018 -0.2830  0.1317
 1149SOL    HW1 4213   1.282   5.348   2.947  1.2949 -0.2340 -1.9709
 1149SOL    HW2 4214   1.289   5.446   3.063 -3.1131 -0.8416 -1.0395
 1150SOL     OW 4215   0.254   0.174   3.716 -0.2080 -0.0163  0.5522
 1150SOL    HW1 4216   0.317   0.216   3.774 -0.5897 -0.1049  1.0371
 1150SOL    HW2 4217   0.265   0.219   3.632  0.4934 -0.0308  0.6323
 1151SOL     OW 4218   2.174   5.452   3.007  0.2842 -0.1827 -0.3033
 1151SOL    HW1 4219   2.162   5.418   3.095  0.1912 -0.2557 -0.3441
 1151SOL    HW2 4220   2.145   5.543   3.012 -1.2747 -0.6407 -0.6454
 1152SOL     OW 4221   6.579   1.490   4.729 -0.3745 -0.3131 -0.2373
 1152SOL    HW1 4222   6.555   1.509   4.638 -0.4826  0.4657 -0.0541
 1152SOL    HW2 4223   6.612   1.574   4.763 -2.6970  0.1130  1.1911
 1153SOL     OW 4224   5.654   5.664   4.835 -0.3285 -0.0259  0.0859
 1153SOL    HW1 4225   5.576   5.710   4.864  1.2738  1.6096  2.1031
 1153SOL    HW2 4226   5.656   5.584   4.887 -1.5975 -1.0609 -1.3629
 1154SOL     OW 4227   4.090   1.802   2.914  1.0469 -0.3810 -0.0471
 1154SOL    HW1 4228   4.166   1.840   2.870  0.6147  0.2884 -0.2156
 1154SOL    HW2 4229   4.057   1.736   2.853  0.6851  0.2709 -0.5560
 1155SOL     OW 4230   2.108   0.089   1.365  0.5266  0.1470  0.5928
 1155SOL    HW1 4231   2.021   0.120   1.339  1.1078  1.6186  0.3153
 1155SOL    HW2 4232   2.160   0.094   1.285  0.6886 -1.5619  0.5431
 1156SOL     OW 4233   0.036   1.778   1.142  0.0821  0.2515 -0.4647
 1156SOL    HW1 4234   0.100   1.849   1.142 -1.2412  1.4874 -0.7371
 1156SOL    HW2 4235  -0.009   1.787   1.225 -0.3029 -0.0686 -0.6390
 1157SOL     OW 4236   3.436   6.967   2.220  0.3881 -0.1756  0.1672
 1157SOL    HW1 4237   3.482   7.051   2.222 -0.0670  0.0796  1.3833
 1157SOL    HW2 4238   3.348   6.988   2.189  0.5389 -0.3501 -0.3773
 1158SOL     OW 4239   0.546   5.468   3.509  0.1097 -0.4763  0.2786
 1158SOL    HW1 4240   0.545   5.564   3.507  0.6930 -0.4618  0.4110
 1158SOL    HW2 4241   0.613   5.446   3.574  0.1608 -0.9739  0.0653
 1159SOL     OW 4242   1.834   3.501   0.935  0.4573  0.3678 -0.7537
 1159SOL    HW1 4243   1.778   3.522   1.009 -0.0208 -0.2641 -0.9302
 1159SOL    HW2 4244   1.876   3.584   0.912  0.0985  0.7034 -0.2029
 1160SOL     OW 4245   0.615   0.127   3.528 -0.0293 -0.1107  0.4865
 1160SOL    HW1 4246   0.614   0.031   3.532  0.9147 -0.1255  0.5748
 1160SOL    HW2 4247   0.693   0.148   3.477 -0.5568  0.6090 -0.0493
 1161SOL     OW 4248   0.269   5.456   1.940 -0.4541  0.2375  0.0865
 1161SOL    HW1 4249   0.289   5.503   2.021  0.1626 -0.9212  0.6322
 1161SOL    HW2 4250   0.344   5.398   1.926 -1.1356 -0.5226 -0.6029
 1162SOL     OW 4251   2.072   4.325   0.519 -0.2907 -0.1723  0.1564
 1162SOL    HW1 4252   2.118   4.405   0.544  2.1499 -1.4423  0.0707
 1162SOL    HW2 4253   2.135   4.277   0.466 -0.6399 -3.2684  2.2660
 1163SOL     OW 4254   4.635   6.830   2.428  0.0994 -0.1610  0.4273
 1163SOL    HW1 4255   4.611   6.867   2.513  1.2433  1.4689  0.0893
 1163SOL    HW2 4256   4.730   6.825   2.430  0.1941  0.6939 -1.0676
 1164SOL     OW 4257   4.085   1.367   4.626 -0.4716 -0.1076 -0.3751
 1164SOL    HW1 4258   4.156   1.348   4.565 -0.1142  0.7642 -0.2550
 1164SOL    HW2 4259   4.043   1.445   4.589 -0.9590 -0.2380 -0.0985
 1165SOL     OW 4260   3.636   6.126   3.643  0.5700  0.3365  0.0187
 1165SOL    HW1 4261   3.556   6.076   3.626  0.7254 -0.6584  1.9142
 1165SOL    HW2 4262   3.696   6.063   3.683  1.4616  1.6043  0.7637
 1166SOL     OW 4263   7.075   4.624   2.744  0.5448  0.5104  0.0821
 1166SOL    HW1 4264   7.043   4.572   2.818  1.6950  0.7805  0.7917
 1166SOL    HW2 4265   7.087   4.712   2.780  2.2040  0.3860 -0.1046
 1167SOL     OW 4266   1.043   7.003   1.084 -0.7818 -0.0898  0.8772
 1167SOL    HW1 4267   1.117   6.959   1.042  0.5234  1.0927  1.8791
 1167SOL    HW2 4268   1.052   6.983   1.177 -1.4283  0.5020  1.0801
 1168SOL     OW 4269   4.484   1.230   1.263  0.0374 -0.7260  0.1583
 1168SOL    HW1 4270   4.453   1.145   1.231 -2.0826  0.5052 -1.3461
 1168SOL    HW2 4271   4.527   1.270   1.187 -1.8708  0.7829 -0.2273
 1169SOL     OW 4272   4.862   4.984   4.222  0.3755  0.4829 -0.2881
 1169SOL    HW1 4273   4.847   5.001   4.315 -0.3929 -0.7212 -0.1775
 1169SOL    HW2 4274   4.869   4.889   4.216  2.8747  0.6582 -1.1175
 1170SOL     OW 4275   6.355   1.631   4.060  0.6610 -0.2545 -0.3794
 1170SOL    HW1 4276   6.442   1.610   4.092  0.8412 -0.0524 -0.7229
 1170SOL    HW2 4277   6.331   1.558   4.003  1.7049  0.8810 -2.3780
 1171SOL     OW 4278   3.855   5.664   1.254  0.1668  0.4524  0.0816
 1171SOL    HW1 4279   3.931   5.696   1.206 -0.3631 -0.0598 -1.1530
 1171SOL    HW2 4280   3.781   5.682   1.196 -0.7478  1.4338  1.4901
 1172SOL     OW 4281   3.432   1.067   3.544 -0.2933 -0.0647  0.3011
 1172SOL    HW1 4282   3.465   1.002   3.481  3.6817 -1.0730  3.0430
 1172SOL    HW2 4283   3.482   1.146   3.524 -0.6034  0.2664  0.8264
 1173SOL     OW 4284   1.986   4.445   0.019  0.5786 -0.1214  0.0132
 1173SOL    HW1 4285   1.932   4.441   0.098 -0.3303 -0.2841 -0.5986
 1173SOL    HW2 4286   2.007   4.538   0.009 -0.4425  0.0855 -0.2953
 1174SOL     OW 4287   0.064   5.708   4.166  0.1816  0.0993  0.4598
 1174SOL    HW1 4288  -0.032   5.719   4.164  0.1974  0.2604  0.5698
 1174SOL    HW2 4289   0.077   5.614   4.172  0.0481 -0.0324 -0.9131
 1175SOL     OW 4290   5.235   3.497   2.551 -0.0884 -0.4126 -0.3983
 1175SOL    HW1 4291   5.290   3.496   2.472 -1.3582  1.1813 -1.3722
 1175SOL    HW2 4292   5.165   3.434   2.532 -0.4912  0.1000 -0.6354
 1176SOL     OW 4293   0.021   1.307   1.309 -0.0161 -0.0700  0.4568
 1176SOL    HW1 4294   0.086   1.264   1.365 -0.0027  0.1407  0.6057
 1176SOL    HW2 4295   0.056   1.395   1.297 -0.6130  0.2596  1.1020
 1177SOL     OW 4296   5.877   0.101   3.742 -0.0860  0.4196 -0.4199
 1177SOL    HW1 4297   5.928   0.150   3.808 -1.7464  2.1244 -0.3251
 1177SOL    HW2 4298   5.852   0.020   3.787  0.3691  0.7159  0.4021
 1178SOL     OW 4299   3.395   2.708   3.878 -0.3003  0.2190 -0.7740
 1178SOL    HW1 4300   3.321   2.648   3.870  0.3792 -0.8357  0.4793
 1178SOL    HW2 4301   3.465   2.656   3.918  0.6187  1.5929 -0.4962
 1179SOL     OW 4302   0.632   4.603   0.323  0.0715  0.3856 -0.1281
 1179SOL    HW1 4303   0.699   4.548   0.282  0.8378  1.6335 -0.5838
 1179SOL    HW2 4304   0.616   4.562   0.408 -0.5067 -1.4225 -1.0527
 1180SOL     OW 4305   6.456   5.134   2.790  0.0679 -0.4538  0.0074
 1180SOL    HW1 4306   6.465   5.228   2.771 -0.9957  0.4554  3.2260
 1180SOL    HW2 4307   6.387   5.104   2.730 -0.1544  1.0274 -0.5216
 1181SOL     OW 4308   6.081   0.120   2.265  0.3454 -0.1627  0.0667
 1181SOL    HW1 4309   6.096   0.050   2.201  1.3408  1.6276 -1.7845
 1181SOL    HW2 4310   6.166   0.133   2.307  0.4285  0.5235 -0.2869
 1182SOL     OW 4311   0.656   1.557   0.824  0.1595 -0.5475  0.3983
 1182SOL    HW1 4312   0.582   1.547   0.764  0.8151 -0.3026 -0.4733
 1182SOL    HW2 4313   0.630   1.508   0.902 -0.6283 -1.0548 -0.1598
 1183SOL     OW 4314   7.032   4.260   0.355  0.5425 -0.4859 -0.3873
 1183SOL    HW1 4315   7.125   4.245   0.369  0.5632  0.2082  0.2357
 1183SOL    HW2 4316   7.012   4.340   0.403 -0.8723 -1.8932  1.5657
 1184SOL     OW 4317   3.575   6.648   1.352  0.3582  0.1750 -0.3863
 1184SOL    HW1 4318   3.587   6.598   1.433 -0.3901 -2.0398 -1.5603
 1184SOL    HW2 4319   3.483   6.674   1.353  0.1014 -0.6889 -0.9562
 1185SOL     OW 4320   0.744   4.835   3.441  0.2703  0.2061 -0.0553
 1185SOL    HW1 4321   0.806   4.774   3.482  0.1962 -0.4827 -0.9365
 1185SOL    HW2 4322   0.724   4.899   3.510 -0.3727 -1.3038  1.2329
 1186SOL     OW 4323   2.572   2.687   2.468  0.2580  0.0814 -0.1169
 1186SOL    HW1 4324   2.657   2.646   2.450  0.4095 -0.0759  0.9194
 1186SOL    HW2 4325   2.591   2.754   2.534 -0.2223  0.9066 -0.7928
 1187SOL     OW 4326   0.553   3.086   2.276 -0.0599 -0.3352  0.2341
 1187SOL    HW1 4327   0.604   3.163   2.252 -0.5561  0.5243  1.8056
 1187SOL    HW2 4328   0.618   3.018   2.292  0.3543 -0.4878 -1.8137
 1188SOL     OW 4329   2.144   1.692   2.674  0.4323 -0.0162 -0.2069
 1188SOL    HW1 4330   2.121   1.719   2.763 -0.4879  1.3737 -0.8339
 1188SOL    HW2 4331   2.187   1.607   2.685  0.0988  0.0079  1.5349
 1189SOL     OW 4332   1.151   0.620   2.604  0.2260 -0.5793  0.0844
 1189SOL    HW1 4333   1.224   0.675   2.630 -0.4753 -0.3357  1.6976
 1189SOL    HW2 4334   1.088   0.629   2.676 -1.6297 -0.3578 -1.4747
 1190SOL     OW 4335   6.209   5.365   3.216 -0.1037  0.6303  0.0683
 1190SOL    HW1 4336   6.195   5.335   3.306 -0.0655 -3.4228 -1.0676
 1190SOL    HW2 4337   6.302   5.350   3.200 -0.4947 -0.6823 -1.1870
 1191SOL     OW 4338   0.842   5.264   3.283 -0.0684  0.4212 -0.2237
 1191SOL    HW1 4339   0.858   5.182   3.235  1.0212  1.7047 -2.2149
 1191SOL    HW2 4340   0.750   5.284   3.267 -0.5839 -0.8111  1.0062
 1192SOL     OW 4341   4.681   0.459   3.609  0.2483  0.4850 -0.6987
 1192SOL    HW1 4342   4.669   0.535   3.665 -0.3386  0.2791 -0.5408
 1192SOL    HW2 4343   4.607   0.402   3.629  1.3480 -0.7315  0.1372
 1193SOL     OW 4344   6.795   6.431   2.967 -0.2798  0.7429 -0.0042
 1193SOL    HW1 4345   6.889   6.416   2.972 -0.4878 -0.8613 -0.3651
 1193SOL    HW2 4346   6.785   6.508   2.911  0.8238  1.1965  0.4056
 1194SOL     OW 4347   6.224   4.688   2.263  0.1004  0.2752 -0.9199
 1194SOL    HW1 4348   6.155   4.753   2.252  0.7191  1.2967  0.9720
 1194SOL    HW2 4349   6.286   4.728   2.323  1.3308 -1.4308 -0.9894
 1195SOL     OW 4350   3.649   5.308   0.601 -0.4252 -0.0941  0.3856
 1195SOL    HW1 4351   3.651   5.371   0.530 -1.6469 -0.3815  0.0855
 1195SOL    HW2 4352   3.604   5.353   0.673 -0.7346 -0.4045  0.3870
 1196SOL     OW 4353   4.704   4.998   3.000  0.3871 -0.1943  0.0479
 1196SOL    HW1 4354   4.652   4.989   2.921 -0.4107  0.4722  0.4793
 1196SOL    HW2 4355   4.694   4.913   3.045  0.8869 -0.5919 -0.5719
 1197SOL     OW 4356   0.158   3.875   1.458  0.6247  0.6462 -0.0625
 1197SOL    HW1 4357   0.081   3.818   1.458  0.6369  0.6300 -0.1080
 1197SOL    HW2 4358   0.122   3.963   1.448  0.6988  0.5274 -1.5678
 1198SOL     OW 4359   3.867   4.837   3.977 -0.1882 -0.3082  0.5620
 1198SOL    HW1 4360   3.854   4.794   3.893 -0.2177 -0.5388  0.6855
 1198SOL    HW2 4361   3.780   4.863   4.005 -0.1429  0.0621  0.3655
 1199SOL     OW 4362   1.185   3.058   1.212 -0.2608 -0.1046 -0.0354
 1199SOL    HW1 4363   1.227   3.005   1.279 -1.0131 -1.2031 -0.3953
 1199SOL    HW2 4364   1.127   3.118   1.260  0.4660  0.2932  0.3641
 1200SOL     OW 4365   6.479   1.729   1.154 -0.0287  0.2532 -0.4773
 1200SOL    HW1 4366   6.396   1.761   1.120  0.3786  1.3523 -0.4692
 1200SOL    HW2 4367   6.475   1.634   1.143 -1.3598  0.2761 -0.2910
 1201SOL     OW 4368   0.851   6.592   3.910 -0.0750 -0.9582  0.2637
 1201SOL    HW1 4369   0.792   6.548   3.971  0.5874 -1.0255  0.8696
 1201SOL    HW2 4370   0.934   6.599   3.957  0.5013 -1.1583 -0.6917
 1202SOL     OW 4371   5.120   7.159   0.035 -0.0443  0.6897  0.5099
 1202SOL    HW1 4372   5.051   7.103   0.071  1.5613 -2.4537 -0.9171
 1202SOL    HW2 4373   5.084   7.190  -0.048  0.4535 -1.7820 -0.7455
 1203SOL     OW 4374   2.248   4.748   1.290 -0.2973  0.2694  0.4843
 1203SOL    HW1 4375   2.161   4.787   1.285  0.6645  2.4940 -0.6407
 1203SOL    HW2 4376   2.281   4.752   1.200  0.6148 -1.4404  0.7073
 1204SOL     OW 4377   1.119   4.368   2.175  0.0692 -0.0388 -0.1878
 1204SOL    HW1 4378   1.029   4.389   2.202  0.2627  0.8380 -0.1948
 1204SOL    HW2 4379   1.119   4.381   2.080  1.2713  4.4392  0.1965
 1205SOL     OW 4380   3.876   3.446   0.076  0.3399 -0.8552  0.1836
 1205SOL    HW1 4381   3.887   3.458  -0.019 -1.0072 -0.5588  0.0396
 1205SOL    HW2 4382   3.841   3.530   0.106 -1.6684 -1.7632  0.5113
 1206SOL     OW 4383   2.053   5.805   2.831  0.5709 -0.2851  0.2617
 1206SOL    HW1 4384   2.036   5.726   2.779 -0.2375 -0.1474  0.2986
 1206SOL    HW2 4385   2.054   5.774   2.922  0.4572 -0.2877  0.2624
 1207SOL     OW 4386   6.009   3.121   4.597  0.0256 -0.2254  0.4836
 1207SOL    HW1 4387   5.971   3.141   4.511 -0.9647  3.0102  1.5342
 1207SOL    HW2 4388   5.937   3.082   4.646 -0.1068  0.1085  0.5572
 1208SOL     OW 4389   4.339   3.462   1.766  0.3366 -0.0805 -0.4682
 1208SOL    HW1 4390   4.367   3.383   1.811  1.6219  0.8777  0.5048
 1208SOL    HW2 4391   4.293   3.513   1.833  1.0006  0.7200 -0.5949
 1209SOL     OW 4392   4.083   3.582   4.297  0.8724  0.7346  0.1192
 1209SOL    HW1 4393   4.109   3.594   4.206 -1.5961 -1.9183 -1.0887
 1209SOL    HW2 4394   4.006   3.638   4.307  0.5169  0.2412  0.2094
 1210SOL     OW 4395   1.279   5.674   4.888  0.0897 -0.7181  0.4817
 1210SOL    HW1 4396   1.235   5.595   4.856 -2.6809  0.8260  0.1846
 1210SOL    HW2 4397   1.299   5.655   4.979 -3.5433 -0.7526  1.4413
 1211SOL     OW 4398   5.978   0.227   1.940  0.0855  0.0668  0.2435
 1211SOL    HW1 4399   5.949   0.136   1.931  1.2641 -0.2157 -0.8954
 1211SOL    HW2 4400   5.928   0.260   2.015  0.3283 -1.7932  1.2862
 1212SOL     OW 4401   0.743   3.740   2.337 -0.3577  0.3247 -0.1877
 1212SOL    HW1 4402   0.715   3.689   2.261 -0.9341  1.4111 -0.7218
 1212SOL    HW2 4403   0.663   3.783   2.367 -0.1307 -0.0691  1.0303
 1213SOL     OW 4404   4.758   0.198   4.806 -0.6266 -0.0845 -0.1568
 1213SOL    HW1 4405   4.749   0.122   4.748  1.9848 -0.2244 -0.5048
 1213SOL    HW2 4406   4.757   0.160   4.894  0.6624 -0.5711 -0.3285
 1214SOL     OW 4407   6.447   3.424   2.083 -0.0470 -0.6354  0.0827
 1214SOL    HW1 4408   6.465   3.331   2.100  0.5659 -0.5165  0.1059
 1214SOL    HW2 4409   6.411   3.457   2.165 -0.4800 -0.9044  0.0037
 1215SOL     OW 4410   0.599   1.036   3.963 -0.2485 -0.4348 -0.0285
 1215SOL    HW1 4411   0.638   0.961   3.917  1.2488 -0.3796  1.0548
 1215SOL    HW2 4412   0.637   1.113   3.920  1.5090 -0.3831  1.4491
 1216SOL     OW 4413   0.796   5.393   1.428 -0.4008 -0.2182 -0.1017
 1216SOL    HW1 4414   0.821   5.344   1.506  0.6707  0.2623 -0.1281
 1216SOL    HW2 4415   0.790   5.327   1.359  1.2290 -0.3156 -0.1808
 1217SOL     OW 4416   0.448   3.880   4.541  0.2990 -0.6513 -0.0082
 1217SOL    HW1 4417   0.507   3.837   4.480  0.2843  0.6072 -0.9542
 1217SOL    HW2 4418   0.369   3.827   4.540  1.1161 -1.9320  0.7059
 1218SOL     OW 4419   4.225   1.292   1.394 -0.8746 -0.6928 -0.1011
 1218SOL    HW1 4420   4.257   1.381   1.377  0.2220 -0.5848  2.1800
 1218SOL    HW2 4421   4.293   1.235   1.358 -0.4041 -0.5424  0.5323
 1219SOL     OW 4422   5.298   7.171   1.014 -0.4057 -0.1012 -0.0817
 1219SOL    HW1 4423   5.350   7.094   0.990 -1.2243  0.1259 -2.9977
 1219SOL    HW2 4424   5.220   7.135   1.056  0.8577 -0.5771  2.0154
 1220SOL     OW 4425   6.019   6.672   3.775 -0.2463  0.2102 -0.2453
 1220SOL    HW1 4426   6.070   6.596   3.805  1.6867  1.3307 -0.5097
 1220SOL    HW2 4427   6.053   6.745   3.826 -0.4700  1.2841 -1.5762
 1221SOL     OW 4428   0.005   4.278   2.730 -0.1654  0.3105  0.1113
 1221SOL    HW1 4429   0.071   4.321   2.675 -0.6989  1.2069  0.1703
 1221SOL    HW2 4430   0.029   4.302   2.819  0.0591 -0.2560  0.2081
 1222SOL     OW 4431   0.186   4.583   4.276  0.0920  0.0072  0.3118
 1222SOL    HW1 4432   0.231   4.555   4.356  0.7162 -3.5338 -1.1121
 1222SOL    HW2 4433   0.124   4.513   4.258  0.6590  0.1648 -2.7995
 1223SOL     OW 4434   0.848   4.549   3.193  0.3458 -0.0504  0.4519
 1223SOL    HW1 4435   0.845   4.615   3.123  0.3411 -0.2855  0.2284
 1223SOL    HW2 4436   0.940   4.544   3.217  0.0780  1.7058  2.0777
 1224SOL     OW 4437   6.364   6.273   0.714 -0.2877  0.0652  1.0264
 1224SOL    HW1 4438   6.369   6.348   0.772 -1.2907  0.2691  0.8630
 1224SOL    HW2 4439   6.276   6.239   0.726  0.3865 -1.5617  1.6659
 1225SOL     OW 4440   3.009   3.524   0.106 -0.2969 -0.2131 -0.2292
 1225SOL    HW1 4441   3.069   3.595   0.082 -1.5932  1.4532  1.1940
 1225SOL    HW2 4442   2.956   3.509   0.028  0.8617 -0.5823 -0.9721
 1226SOL     OW 4443   3.844   4.674   4.255  0.2856 -0.1233  0.1916
 1226SOL    HW1 4444   3.887   4.734   4.194  1.3113 -0.2044  0.8147
 1226SOL    HW2 4445   3.887   4.690   4.339 -0.2727 -0.8663  0.6351
 1227SOL     OW 4446   0.261   4.407   3.920 -0.0292 -0.7521  0.1577
 1227SOL    HW1 4447   0.254   4.330   3.977 -0.0344  0.0527  1.2724
 1227SOL    HW2 4448   0.341   4.450   3.948 -1.7400  1.4975  1.9586
 1228SOL     OW 4449   6.226   2.628   0.258 -0.0601 -0.4654 -0.2096
 1228SOL    HW1 4450   6.146   2.662   0.217 -0.7068  0.0936  1.4132
 1228SOL    HW2 4451   6.277   2.707   0.279 -0.5296 -0.5852  1.5345
 1229SOL     OW 4452   4.256   6.771   5.042 -0.7062  0.0505  0.1684
 1229SOL    HW1 4453   4.290   6.797   5.128 -0.7301 -1.1659  0.5629
 1229SOL    HW2 4454   4.179   6.717   5.062 -1.3201  0.6011 -0.6512
 1230SOL     OW 4455   3.178   2.211   1.760  0.1425  0.4112 -0.4022
 1230SOL    HW1 4456   3.149   2.256   1.680  0.3093  2.0490  0.4264
 1230SOL    HW2 4457   3.126   2.131   1.762 -0.4637  0.7364 -1.7174
 1231SOL     OW 4458   2.799   1.988   0.962 -0.8164 -0.5435 -0.0134
 1231SOL    HW1 4459   2.878   2.037   0.941 -0.0917 -1.9282 -0.6853
 1231SOL    HW2 4460   2.759   2.036   1.034  0.7307  0.0849  0.4674
 1232SOL     OW 4461   1.549   1.777   0.588  0.1116  0.9291 -0.1079
 1232SOL    HW1 4462   1.585   1.843   0.528  0.7039 -0.1521 -0.9787
 1232SOL    HW2 4463   1.560   1.816   0.675 -0.0162  2.1838 -0.6246
 1233SOL     OW 4464   7.155   2.266   3.427 -0.1342  0.4587 -0.7836
 1233SOL    HW1 4465   7.174   2.232   3.514  0.8054  2.1364 -0.2840
 1233SOL    HW2 4466   7.220   2.225   3.370 -0.6940 -0.5765 -0.6890
 1234SOL     OW 4467   4.422   2.821   1.078  0.7027  0.1252 -0.2227
 1234SOL    HW1 4468   4.450   2.850   0.991  2.0995  2.3897  0.8671
 1234SOL    HW2 4469   4.386   2.900   1.119 -0.8705 -1.1328  0.9167
 1235SOL     OW 4470   5.321   5.762   0.988 -0.5862  0.0225  0.0772
 1235SOL    HW1 4471   5.411   5.776   1.016  0.4106 -0.3025 -2.7036
 1235SOL    HW2 4472   5.319   5.672   0.956 -1.6245  0.3288 -0.7812
 1236SOL     OW 4473   0.525   5.871   3.998 -0.5876  0.1891  0.7534
 1236SOL    HW1 4474   0.587   5.857   3.926  0.8796  0.0894  1.9754
 1236SOL    HW2 4475   0.444   5.898   3.955  0.3840  0.6241 -0.9012
 1237SOL     OW 4476   3.122   1.797   3.298 -1.3303 -1.2389 -0.6367
 1237SOL    HW1 4477   3.156   1.848   3.225  1.4041  0.4444  1.6371
 1237SOL    HW2 4478   3.027   1.798   3.285 -1.1581  1.5044 -2.5427
 1238SOL     OW 4479   2.093   0.634   0.924  0.5885  0.4787  0.0681
 1238SOL    HW1 4480   2.107   0.539   0.922  0.5632  0.4852 -0.8277
 1238SOL    HW2 4481   2.000   0.645   0.904  0.8076  0.7318 -0.8339
 1239SOL     OW 4482   1.175   6.349   4.797  0.0392  0.2000  0.1905
 1239SOL    HW1 4483   1.259   6.332   4.754  0.7904  2.0372  0.7953
 1239SOL    HW2 4484   1.140   6.263   4.818  1.0567 -0.6525 -1.4114
 1240SOL     OW 4485   0.445   0.314   4.637  0.3424  0.4843 -0.2947
 1240SOL    HW1 4486   0.486   0.283   4.556  1.7582  0.5397  0.3754
 1240SOL    HW2 4487   0.353   0.291   4.627  0.3973  0.8915 -2.1169
 1241SOL     OW 4488   3.666   1.656   0.727 -0.6246 -0.2446 -0.0119
 1241SOL    HW1 4489   3.659   1.566   0.758 -2.1483  0.3969  1.7275
 1241SOL    HW2 4490   3.618   1.658   0.645  0.1842 -1.1808 -0.5244
 1242SOL     OW 4491   5.328   3.885   1.125  0.3769 -0.4535  0.2765
 1242SOL    HW1 4492   5.331   3.841   1.040 -0.0964  1.5254 -0.8189
 1242SOL    HW2 4493   5.418   3.882   1.157  0.6241 -0.9283 -0.4404
 1243SOL     OW 4494   4.804   6.272   0.645 -0.2072 -0.0199 -0.5493
 1243SOL    HW1 4495   4.821   6.224   0.726 -0.3509 -4.2071 -2.7290
 1243SOL    HW2 4496   4.711   6.294   0.649 -0.4216 -0.9635  0.1019
 1244SOL     OW 4497   0.940   3.067   3.161 -0.1888  0.0051 -0.4002
 1244SOL    HW1 4498   0.901   2.998   3.107  0.0837 -0.9207  0.5445
 1244SOL    HW2 4499   0.967   3.134   3.099 -3.3955  0.7974 -1.1343
 1245SOL     OW 4500   2.174   2.991   3.267 -0.0281 -0.0947 -0.8795
 1245SOL    HW1 4501   2.129   2.920   3.314 -1.0800  0.0302 -1.6770
 1245SOL    HW2 4502   2.109   3.061   3.262  0.4681  0.3265 -1.5049
 1246SOL     OW 4503   3.927   2.806   0.278  0.5365 -0.4118  0.0137
 1246SOL    HW1 4504   3.877   2.887   0.271  1.0112 -0.0837  0.3232
 1246SOL    HW2 4505   4.010   2.825   0.235  1.3556 -0.1390  1.6276
 1247SOL     OW 4506   3.789   3.151   0.531 -0.0446  0.1073 -0.3545
 1247SOL    HW1 4507   3.741   3.186   0.457  0.3521  2.2452  0.3430
 1247SOL    HW2 4508   3.865   3.107   0.492 -0.8884 -0.5687 -1.2860
 1248SOL     OW 4509   6.658   0.329   4.526  0.4192  0.7100 -0.1950
 1248SOL    HW1 4510   6.655   0.234   4.515  2.2325  0.4680  0.9410
 1248SOL    HW2 4511   6.723   0.359   4.462  0.5992  1.0515  0.1437
 1249SOL     OW 4512   6.169   6.215   3.861  0.0218  0.2881 -0.0172
 1249SOL    HW1 4513   6.146   6.138   3.913 -1.0003  0.6083  0.0195
 1249SOL    HW2 4514   6.262   6.203   3.842 -0.1951 -1.1592 -0.3503
 1250SOL     OW 4515   2.317   4.417   0.842 -0.1248  0.0784 -0.3602
 1250SOL    HW1 4516   2.344   4.369   0.764  2.2592  1.3079 -0.3932
 1250SOL    HW2 4517   2.348   4.364   0.915  0.1456  0.2718 -0.3325
 1251SOL     OW 4518   2.965   7.053   4.967 -0.6460  0.0337 -0.1969
 1251SOL    HW1 4519   2.969   7.044   5.062  1.3243 -1.0723 -0.3204
 1251SOL    HW2 4520   2.992   6.967   4.933 -1.5561  0.3233 -1.7606
 1252SOL     OW 4521   7.175   3.315   3.551  0.5411 -0.6973  0.3043
 1252SOL    HW1 4522   7.145   3.249   3.614 -1.5496  0.7165  0.8987
 1252SOL    HW2 4523   7.266   3.331   3.574  0.2064 -1.1881  2.1053
 1253SOL     OW 4524   0.493   5.865   2.703 -0.0048 -0.0136  0.4783
 1253SOL    HW1 4525   0.546   5.920   2.761  2.1424 -0.9762 -0.4339
 1253SOL    HW2 4526   0.537   5.871   2.618 -1.0593 -1.3165 -0.1895
 1254SOL     OW 4527   4.177   5.978   2.225  0.0440 -0.4526  0.4405
 1254SOL    HW1 4528   4.095   5.964   2.272 -0.4904  0.6588 -0.1271
 1254SOL    HW2 4529   4.154   5.966   2.133  0.9455 -1.9920  0.3682
 1255SOL     OW 4530   0.692   0.594   1.643 -0.2170 -0.1487  0.5493
 1255SOL    HW1 4531   0.616   0.558   1.598  0.4259  0.6957 -1.3327
 1255SOL    HW2 4532   0.734   0.518   1.684 -1.8279 -0.6766  1.2998
 1256SOL     OW 4533   1.953   4.392   4.710 -0.1069 -0.5072  0.1677
 1256SOL    HW1 4534   1.935   4.458   4.777  1.1715 -1.3736  1.4075
 1256SOL    HW2 4535   2.046   4.402   4.691  0.0428 -1.7757  0.1723
 1257SOL     OW 4536   5.083   0.491   4.218  0.0395 -0.4394 -0.3332
 1257SOL    HW1 4537   5.165   0.443   4.204 -0.5821 -1.2866 -1.2546
 1257SOL    HW2 4538   5.070   0.541   4.138  0.5377  1.1235  0.5114
 1258SOL     OW 4539   6.461   0.311   1.289  0.2029 -0.5122  0.2687
 1258SOL    HW1 4540   6.368   0.323   1.308  0.5927  1.7635  0.9477
 1258SOL    HW2 4541   6.464   0.285   1.197 -1.0766 -0.3416  0.1659
 1259SOL     OW 4542   1.651   0.382   5.003  0.5087 -0.3042 -0.5559
 1259SOL    HW1 4543   1.568   0.421   4.979  0.6545  0.6418  0.4101
 1259SOL    HW2 4544   1.667   0.316   4.935 -1.0309 -0.5345 -0.7270
 1260SOL     OW 4545   1.555   0.967   2.590 -0.4135  0.4951  0.8466
 1260SOL    HW1 4546   1.575   1.019   2.667  2.1334 -0.1497  0.6907
 1260SOL    HW2 4547   1.516   1.030   2.528 -0.8736  1.3692  1.9973
 1261SOL     OW 4548   5.978   5.533   4.570 -0.2169  0.4272  0.4615
 1261SOL    HW1 4549   5.892   5.513   4.532 -0.0622 -1.8746  1.1586
 1261SOL    HW2 4550   5.960   5.603   4.633 -1.1369  1.5782 -1.0042
 1262SOL     OW 4551   3.487   0.302   1.230  0.3101 -0.2117  0.0837
 1262SOL    HW1 4552   3.569   0.299   1.279  0.8882 -2.7656 -0.8648
 1262SOL    HW2 4553   3.450   0.388   1.250  3.0539  0.9078  0.7592
 1263SOL     OW 4554   4.352   2.602   0.548 -0.3348  0.1755  0.5189
 1263SOL    HW1 4555   4.301   2.522   0.532  0.3574 -0.2060  0.1392
 1263SOL    HW2 4556   4.323   2.663   0.480 -0.8132  0.2215  0.7636
 1264SOL     OW 4557   1.758   0.764   2.668  0.5401  0.3680 -0.4103
 1264SOL    HW1 4558   1.714   0.849   2.661  0.2508  0.4052  1.4617
 1264SOL    HW2 4559   1.830   0.769   2.605  0.7947  2.1669 -0.0149
 1265SOL     OW 4560   3.313   6.665   3.754 -0.0629 -0.1345 -0.2381
 1265SOL    HW1 4561   3.334   6.715   3.833 -2.1675 -0.0448  0.3349
 1265SOL    HW2 4562   3.243   6.605   3.782 -0.8660 -0.0873 -2.0288
 1266SOL     OW 4563   5.173   5.266   0.133  0.1783 -0.4951 -0.2878
 1266SOL    HW1 4564   5.115   5.219   0.194 -0.5457 -2.4574 -2.3202
 1266SOL    HW2 4565   5.191   5.349   0.176 -1.6659 -1.0772  1.8159
 1267SOL     OW 4566   6.465   1.962   4.296  0.2246  0.0697  0.2122
 1267SOL    HW1 4567   6.543   1.976   4.243 -0.7459  1.9607 -0.8004
 1267SOL    HW2 4568   6.488   1.995   4.383  0.5447  0.5962 -0.0773
 1268SOL     OW 4569   3.667   3.926   1.866  0.2928 -0.1272 -0.1108
 1268SOL    HW1 4570   3.579   3.891   1.857  0.3158 -0.3147  0.3798
 1268SOL    HW2 4571   3.659   3.996   1.930  0.1977  0.9789 -1.2753
 1269SOL     OW 4572   6.993   1.440   3.377  0.2012  0.4034  0.6748
 1269SOL    HW1 4573   6.911   1.391   3.382 -0.0444  0.6170 -0.7657
 1269SOL    HW2 4574   6.972   1.526   3.413 -0.5842  0.8782 -0.8336
 1270SOL     OW 4575   6.292   4.268   2.987  0.3128 -0.1835 -0.3271
 1270SOL    HW1 4576   6.297   4.181   3.026 -0.7028 -0.2226 -0.2753
 1270SOL    HW2 4577   6.377   4.279   2.944  0.7897 -0.8327  0.4214
 1271SOL     OW 4578   2.082   3.996   1.537 -0.2497 -0.1543 -0.6688
 1271SOL    HW1 4579   2.136   3.956   1.605 -0.2777  0.9110  0.0098
 1271SOL    HW2 4580   2.002   3.944   1.536 -0.0848 -0.4236 -0.1591
 1272SOL     OW 4581   6.114   1.068   0.241 -0.6692  0.2048  0.6321
 1272SOL    HW1 4582   6.099   1.161   0.226 -1.3102  0.2723  1.5995
 1272SOL    HW2 4583   6.168   1.065   0.320  2.2621 -0.1440 -1.2270
 1273SOL     OW 4584   3.318   0.791   0.880 -0.3410  0.2937 -0.1186
 1273SOL    HW1 4585   3.263   0.792   0.958  1.6621  0.8551  1.3660
 1273SOL    HW2 4586   3.342   0.698   0.869  1.5672  0.5107  1.6415
 1274SOL     OW 4587   5.830   4.644   0.454 -0.5229  0.2766  0.2127
 1274SOL    HW1 4588   5.774   4.719   0.434 -0.9795  0.0250  0.5395
 1274SOL    HW2 4589   5.864   4.616   0.369 -0.5544  0.6922  0.0612
 1275SOL     OW 4590   1.003   2.888   3.793 -0.1632 -0.1261 -0.3193
 1275SOL    HW1 4591   1.071   2.935   3.745  1.2802 -1.9002 -0.1183
 1275SOL    HW2 4592   1.021   2.907   3.885 -1.0724  0.8254 -0.3161
 1276SOL     OW 4593   4.937   6.647   0.388  0.1348 -0.4630 -0.8970
 1276SOL    HW1 4594   4.900   6.573   0.341 -1.0055  0.4414 -1.5013
 1276SOL    HW2 4595   5.011   6.676   0.334 -0.2426 -0.3550 -1.3633
 1277SOL     OW 4596   4.914   3.670   1.153 -0.1818  0.3317 -0.4185
 1277SOL    HW1 4597   4.990   3.616   1.176 -2.2433 -2.2906  0.7544
 1277SOL    HW2 4598   4.948   3.760   1.154  2.2805 -0.4301  3.0152
 1278SOL     OW 4599   1.778   5.248   5.027 -0.2428 -0.1474 -0.1750
 1278SOL    HW1 4600   1.782   5.232   4.933  0.1912  1.4161 -0.4472
 1278SOL    HW2 4601   1.835   5.181   5.065 -1.0958 -1.3441 -0.9216
 1279SOL     OW 4602   1.836   0.098   1.269 -0.3749  0.2359 -0.5243
 1279SOL    HW1 4603   1.762   0.079   1.326 -0.8434 -0.2334 -1.2758
 1279SOL    HW2 4604   1.813   0.059   1.184  0.8940 -0.2686 -0.6699
 1280SOL     OW 4605   2.064   6.469   2.096 -0.0073  0.0720  0.1294
 1280SOL    HW1 4606   2.135   6.405   2.099 -0.5187 -0.4860  0.8042
 1280SOL    HW2 4607   2.077   6.516   2.014  1.1557  0.0007  0.2588
 1281SOL     OW 4608   2.550   3.166   4.029 -0.1306  0.4183 -0.0575
 1281SOL    HW1 4609   2.523   3.110   3.956  1.6823 -1.1350  0.3977
 1281SOL    HW2 4610   2.606   3.111   4.083 -1.5018  1.4782  2.6376
 1282SOL     OW 4611   6.339   2.359   3.665  0.2367  0.2029  0.0946
 1282SOL    HW1 4612   6.254   2.320   3.685  0.6773 -0.3245  0.9985
 1282SOL    HW2 4613   6.321   2.418   3.591 -0.9193  0.1506  0.3066
 1283SOL     OW 4614   5.949   2.646   2.430 -0.1370 -0.1561 -0.2827
 1283SOL    HW1 4615   5.961   2.574   2.492  1.2262 -0.7765 -1.2133
 1283SOL    HW2 4616   5.881   2.616   2.370  0.6855 -0.8668 -0.8929
 1284SOL     OW 4617   3.424   0.723   4.156  0.6346 -0.3199  0.1584
 1284SOL    HW1 4618   3.442   0.805   4.201  1.6382 -0.5409  0.1868
 1284SOL    HW2 4619   3.339   0.736   4.115 -0.7061 -0.3607  2.7202
 1285SOL     OW 4620   0.287   5.881   1.135 -0.1386 -0.4199 -0.0299
 1285SOL    HW1 4621   0.328   5.818   1.194 -0.8558  0.2224  1.1922
 1285SOL    HW2 4622   0.256   5.951   1.192 -3.3562 -1.0666 -0.7977
 1286SOL     OW 4623   2.238   1.750   3.437 -0.1601  0.3024  0.0854
 1286SOL    HW1 4624   2.177   1.818   3.407 -1.4465  0.0361  1.9098
 1286SOL    HW2 4625   2.232   1.681   3.370 -0.7222  0.9346 -0.5295
 1287SOL     OW 4626   6.323   6.027   2.685  0.6060  0.3517  0.2124
 1287SOL    HW1 4627   6.339   6.085   2.759  0.5827 -1.6320  1.8504
 1287SOL    HW2 4628   6.380   5.952   2.700  0.4718 -0.1987 -1.7092
 1288SOL     OW 4629   0.428   6.630   3.787  0.0562  0.0442  0.6436
 1288SOL    HW1 4630   0.335   6.644   3.767  0.1970 -1.0246 -0.9267
 1288SOL    HW2 4631   0.431   6.621   3.882 -1.2011  1.7476  0.8943
 1289SOL     OW 4632   6.443   5.747   3.439  0.4404 -0.1557 -0.2754
 1289SOL    HW1 4633   6.507   5.768   3.507 -0.7868  1.1073  0.5643
 1289SOL    HW2 4634   6.436   5.652   3.441 -0.4820 -0.1222  2.3067
 1290SOL     OW 4635   0.824   1.921   1.099 -0.2585 -0.1352  0.3816
 1290SOL    HW1 4636   0.873   1.937   1.180 -0.0772 -1.1516  0.4933
 1290SOL    HW2 4637   0.760   1.854   1.124 -0.1362 -0.5238 -0.3350
 1291SOL     OW 4638   2.790   1.458   3.068  0.2888  0.0190  0.3763
 1291SOL    HW1 4639   2.744   1.434   3.148 -0.3739 -1.5908 -0.4364
 1291SOL    HW2 4640   2.882   1.454   3.091  0.1111 -0.5681  1.0331
 1292SOL     OW 4641   0.102   6.645   2.925 -0.1674  0.4898  0.2643
 1292SOL    HW1 4642   0.087   6.568   2.870  0.6055 -0.4617  1.3340
 1292SOL    HW2 4643   0.022   6.653   2.976 -0.7654  1.1935 -0.7473
 1293SOL     OW 4644   4.567   3.574   3.489  0.4860 -0.0245 -0.1152
 1293SOL    HW1 4645   4.642   3.604   3.540 -0.0714  1.4320 -0.1057
 1293SOL    HW2 4646   4.515   3.524   3.552  1.4388 -1.0634 -0.1296
 1294SOL     OW 4647   4.633   1.508   3.667  0.3444  0.9163  0.6993
 1294SOL    HW1 4648   4.711   1.537   3.716  0.7780  0.5917  0.2092
 1294SOL    HW2 4649   4.560   1.522   3.728  0.8400  0.7998  1.3306
 1295SOL     OW 4650   1.504   2.499   1.125 -0.0570 -0.5483  0.0621
 1295SOL    HW1 4651   1.451   2.503   1.204 -1.0727  0.0484 -0.6165
 1295SOL    HW2 4652   1.537   2.409   1.122  1.4278 -0.1162  2.0380
 1296SOL     OW 4653   5.162   0.504   0.556 -0.0796 -0.2371 -0.2351
 1296SOL    HW1 4654   5.098   0.568   0.524 -0.1514 -0.6137 -0.8594
 1296SOL    HW2 4655   5.221   0.490   0.482  1.1017  0.5465  0.5074
 1297SOL     OW 4656   3.235   3.337   4.823  0.2143 -0.2122  0.4611
 1297SOL    HW1 4657   3.204   3.322   4.734 -0.3737 -0.0019  0.6307
 1297SOL    HW2 4658   3.302   3.269   4.836 -0.5646 -1.0405  0.2880
 1298SOL     OW 4659   1.785   1.362   3.080  0.4767  0.8759 -0.3693
 1298SOL    HW1 4660   1.775   1.268   3.064  0.0964  1.3310 -3.3316
 1298SOL    HW2 4661   1.868   1.369   3.129  0.6076 -0.9675 -0.2495
 1299SOL     OW 4662   0.929   3.638   4.008  0.3627 -0.2551 -0.5124
 1299SOL    HW1 4663   0.992   3.704   3.980  0.4298 -0.5411 -1.0665
 1299SOL    HW2 4664   0.874   3.623   3.930 -1.2442  0.9361  0.3445
 1300SOL     OW 4665   6.532   3.974   3.337 -0.6995  0.1338  0.0943
 1300SOL    HW1 4666   6.579   3.956   3.418 -0.5002 -0.0017 -0.0486
 1300SOL    HW2 4667   6.503   4.065   3.345  1.7990  1.0970 -0.8711
 1301SOL     OW 4668   0.927   6.640   2.176  0.3638  0.3932  0.3729
 1301SOL    HW1 4669   0.852   6.658   2.119  0.6117  0.7717  0.1620
 1301SOL    HW2 4670   0.969   6.725   2.188  0.9976  0.1200  0.1506
 1302SOL     OW 4671   6.551   1.489   2.863 -0.1309 -0.5919 -0.0436
 1302SOL    HW1 4672   6.543   1.395   2.848 -0.0495 -0.4658 -0.9635
 1302SOL    HW2 4673   6.515   1.503   2.950 -2.6052 -1.1277 -0.8923
 1303SOL     OW 4674   2.183   0.843   3.062 -0.1873  0.7989 -0.0113
 1303SOL    HW1 4675   2.178   0.749   3.048 -0.3454  1.0848 -2.1683
 1303SOL    HW2 4676   2.273   0.858   3.092  0.2503  0.0836 -0.9096
 1304SOL     OW 4677   5.500   6.305   4.736 -0.3320  0.8420  0.3787
 1304SOL    HW1 4678   5.424   6.358   4.716 -0.9126  0.7922  2.2656
 1304SOL    HW2 4679   5.468   6.214   4.735  0.4745  0.4966 -2.0177
 1305SOL     OW 4680   0.016   4.487   1.430 -0.1307 -0.2099 -0.5787
 1305SOL    HW1 4681   0.093   4.486   1.373 -0.0208  0.5681 -0.4548
 1305SOL    HW2 4682  -0.037   4.560   1.399 -0.2804 -0.0441  0.0411
 1306SOL     OW 4683   3.625   0.177   3.647 -0.3450 -0.2212 -0.1044
 1306SOL    HW1 4684   3.618   0.211   3.558 -1.3500  0.7419  0.3158
 1306SOL    HW2 4685   3.576   0.095   3.645  0.3421 -0.6391 -0.6184
 1307SOL     OW 4686   0.561   4.080   0.517 -0.2475  0.4758  0.1580
 1307SOL    HW1 4687   0.518   4.159   0.484  0.8571  1.1178  0.2112
 1307SOL    HW2 4688   0.644   4.076   0.469  0.2606  0.0391  1.0389
 1308SOL     OW 4689   5.054   3.253   3.768 -0.0173  0.1448  0.5262
 1308SOL    HW1 4690   5.062   3.292   3.855  2.4890  1.6763 -0.2531
 1308SOL    HW2 4691   5.030   3.326   3.712 -0.2140 -0.5151 -0.2608
 1309SOL     OW 4692   0.753   4.706   2.069  0.0438 -0.0083  0.0506
 1309SOL    HW1 4693   0.770   4.800   2.066 -1.0967  0.2000 -1.2043
 1309SOL    HW2 4694   0.799   4.671   1.993 -0.5135 -0.2714 -0.1692
 1310SOL     OW 4695   5.487   0.470   0.580  0.3338 -0.3766 -0.0215
 1310SOL    HW1 4696   5.570   0.451   0.535  0.9247  0.6285  0.6102
 1310SOL    HW2 4697   5.422   0.472   0.510  0.8879 -0.9127 -0.5637
 1311SOL     OW 4698   1.750   6.710   1.232  0.2766 -0.0984  0.0349
 1311SOL    HW1 4699   1.758   6.747   1.319 -0.9047  2.7038 -0.9213
 1311SOL    HW2 4700   1.832   6.665   1.217  0.2704 -1.2103  2.7761
 1312SOL     OW 4701   6.774   6.637   0.462  0.3113 -0.3623  0.0866
 1312SOL    HW1 4702   6.859   6.664   0.497  0.9535 -1.4032 -0.5907
 1312SOL    HW2 4703   6.752   6.704   0.398  0.9872 -0.4549 -0.2536
 1313SOL     OW 4704   4.677   4.363   0.319  0.0822  0.1041 -0.1737
 1313SOL    HW1 4705   4.647   4.287   0.369  1.1942 -1.4605 -1.7696
 1313SOL    HW2 4706   4.716   4.421   0.385 -0.3395 -0.9194  1.0228
 1314SOL     OW 4707   1.924   3.098   3.951 -0.2198 -0.4086 -0.2467
 1314SOL    HW1 4708   2.017   3.093   3.932 -0.1915  1.3590 -0.7800
 1314SOL    HW2 4709   1.881   3.076   3.869 -0.1755  2.2032 -1.0436
 1315SOL     OW 4710   3.644   6.545   1.596 -0.3230 -0.3025 -0.2686
 1315SOL    HW1 4711   3.710   6.574   1.659 -2.1503  0.0615  1.5907
 1315SOL    HW2 4712   3.602   6.470   1.638 -0.5865 -1.0151 -1.7572
 1316SOL     OW 4713   2.222   3.774   2.832  0.4849 -0.4082  0.1293
 1316SOL    HW1 4714   2.137   3.756   2.791  0.5218  0.1152 -0.1966
 1316SOL    HW2 4715   2.283   3.715   2.788  0.2934 -0.7490  0.3276
 1317SOL     OW 4716   4.564   4.925   2.791 -0.3918 -0.4199  0.1723
 1317SOL    HW1 4717   4.479   4.905   2.830 -1.5162 -0.1649 -1.9901
 1317SOL    HW2 4718   4.592   4.843   2.751  0.4243 -0.5058  0.8798
 1318SOL     OW 4719   2.669   2.672   4.726  1.2133  0.1164  0.1369
 1318SOL    HW1 4720   2.758   2.636   4.721  1.4812  0.3038  2.5171
 1318SOL    HW2 4721   2.681   2.767   4.719  1.4677  0.2928  2.3089
 1319SOL     OW 4722   4.014   2.813   0.652 -0.0700 -0.1013  0.5495
 1319SOL    HW1 4723   3.951   2.853   0.712  3.1195  1.2194  3.3323
 1319SOL    HW2 4724   4.017   2.721   0.680 -2.2919 -0.7883 -1.1722
 1320SOL     OW 4725   6.963   1.994   3.710 -0.1739  0.7664 -0.3422
 1320SOL    HW1 4726   6.887   1.978   3.766 -0.2823 -1.3441 -1.0045
 1320SOL    HW2 4727   6.985   1.909   3.673  0.3314  1.9121 -2.9785
 1321SOL     OW 4728   0.347   5.072   0.342 -0.2855  0.2476 -0.7925
 1321SOL    HW1 4729   0.403   4.995   0.348  0.6258  0.8489 -1.3707
 1321SOL    HW2 4730   0.357   5.115   0.427 -0.2610  0.0979 -0.7184
 1322SOL     OW 4731   4.151   6.175   5.060 -0.2560  0.1432  0.6442
 1322SOL    HW1 4732   4.188   6.245   5.114 -0.3548 -1.6217  3.1396
 1322SOL    HW2 4733   4.139   6.102   5.120 -0.3642 -1.9836 -1.8037
 1323SOL     OW 4734   1.695   3.565   0.245 -0.5228 -0.6211 -0.0119
 1323SOL    HW1 4735   1.691   3.492   0.183  2.0388 -0.6564 -0.2657
 1323SOL    HW2 4736   1.767   3.542   0.303  0.7258  1.9017 -0.4188
 1324SOL     OW 4737   6.090   0.616   3.038 -0.0346  0.0243  0.7845
 1324SOL    HW1 4738   6.042   0.661   2.969 -1.9485  1.0965  2.6704
 1324SOL    HW2 4739   6.165   0.576   2.994  0.0859  2.5061 -1.5071
 1325SOL     OW 4740   0.601   5.256   4.199  0.2467  0.3612  0.0860
 1325SOL    HW1 4741   0.612   5.335   4.252 -0.4558 -0.4960  1.5676
 1325SOL    HW2 4742   0.635   5.185   4.254 -2.8244 -0.9102  0.5543
 1326SOL     OW 4743   0.176   7.162   3.370  0.1738 -0.0697 -0.1961
 1326SOL    HW1 4744   0.268   7.134   3.368  0.4073  0.4546  1.4502
 1326SOL    HW2 4745   0.180   7.252   3.403 -0.9153  0.1124 -0.5342
 1327SOL     OW 4746   0.559   0.340   1.320  0.2873 -0.2097 -0.0066
 1327SOL    HW1 4747   0.560   0.287   1.400  0.1281 -0.0779  0.0826
 1327SOL    HW2 4748   0.649   0.373   1.313 -0.5190  2.8801  2.2067
 1328SOL     OW 4749   1.119   4.116   0.330 -0.0673  0.6141 -0.9283
 1328SOL    HW1 4750   1.104   4.052   0.399  0.5829  1.1019 -0.3249
 1328SOL    HW2 4751   1.206   4.094   0.296  0.9028  2.1668  0.4077
 1329SOL     OW 4752   2.030   6.058   4.015 -0.3623 -0.6628  0.0200
 1329SOL    HW1 4753   1.977   6.107   3.952  0.5886 -2.1241 -2.0567
 1329SOL    HW2 4754   2.116   6.051   3.972 -0.1071 -2.9672  0.8011
 1330SOL     OW 4755   6.001   0.262   3.926 -0.4874  0.3652 -0.3084
 1330SOL    HW1 4756   6.069   0.253   3.992 -0.7888 -0.7964 -0.1463
 1330SOL    HW2 4757   5.952   0.340   3.952  0.1345  0.6101  0.1477
 1331SOL     OW 4758   0.007   6.523   1.422  0.2629 -0.3503 -0.4123
 1331SOL    HW1 4759   0.088   6.566   1.393 -0.4227  0.8985 -0.5736
 1331SOL    HW2 4760  -0.053   6.596   1.437 -0.3730 -1.1742  1.1481
 1332SOL     OW 4761   7.108   6.169   1.255 -0.1046 -0.2657 -0.2562
 1332SOL    HW1 4762   7.095   6.076   1.272 -1.6434 -0.1504 -0.5963
 1332SOL    HW2 4763   7.135   6.205   1.339 -0.4196 -0.8812  0.1183
 1333SOL     OW 4764   3.425   5.035   1.482  0.0628 -0.1540  0.0289
 1333SOL    HW1 4765   3.410   5.117   1.435  0.1471  0.1642  0.5402
 1333SOL    HW2 4766   3.520   5.033   1.496  0.1298 -0.6147 -0.4632
 1334SOL     OW 4767   3.780   3.461   3.390 -0.4159 -0.2419  0.2595
 1334SOL    HW1 4768   3.812   3.378   3.425 -3.6463 -0.6673  2.6473
 1334SOL    HW2 4769   3.792   3.524   3.461 -1.1807  0.4686 -0.2223
 1335SOL     OW 4770   6.972   7.104   5.024 -0.2280 -0.2049  0.3214
 1335SOL    HW1 4771   6.917   7.150   5.087 -0.1020  1.2044 -0.5720
 1335SOL    HW2 4772   6.930   7.019   5.013 -2.6037  1.0250 -0.7849
 1336SOL     OW 4773   5.846   2.073   2.270 -0.7871 -0.5998  0.4729
 1336SOL    HW1 4774   5.873   2.159   2.238 -2.8990 -0.4154 -1.0772
 1336SOL    HW2 4775   5.915   2.013   2.242 -0.0994  0.3425  0.1108
 1337SOL     OW 4776   3.592   6.208   1.938  0.3182  0.3190  0.2261
 1337SOL    HW1 4777   3.636   6.291   1.957  0.1871  0.5529 -0.4865
 1337SOL    HW2 4778   3.511   6.213   1.989 -0.0765  0.9910 -0.4423
 1338SOL     OW 4779   7.055   6.251   4.348 -0.6933  0.1273 -0.2211
 1338SOL    HW1 4780   7.102   6.319   4.300 -0.8091  1.2762  1.2366
 1338SOL    HW2 4781   7.053   6.177   4.287  1.2034  0.7161 -1.1011
 1339SOL     OW 4782   1.764   5.684   3.509  0.2656  0.2889 -0.1187
 1339SOL    HW1 4783   1.774   5.766   3.558 -2.4444 -0.0254  1.2037
 1339SOL    HW2 4784   1.733   5.711   3.423 -0.8249  0.7074  0.3779
 1340SOL     OW 4785   0.118   5.766   0.949  0.2376 -0.3166 -0.3586
 1340SOL    HW1 4786   0.043   5.758   1.008  0.7155 -1.9535  0.0678
 1340SOL    HW2 4787   0.186   5.808   1.001  0.0565 -0.0229 -0.3520
 1341SOL     OW 4788   6.796   2.504   0.671 -0.5475  0.3124 -0.5625
 1341SOL    HW1 4789   6.756   2.417   0.682 -0.2646  0.0911 -1.1883
 1341SOL    HW2 4790   6.734   2.564   0.712 -0.9808 -0.1405 -0.5342
 1342SOL     OW 4791   7.046   4.411   1.047  0.3545 -0.0697 -0.0594
 1342SOL    HW1 4792   6.990   4.477   1.088 -0.6334 -1.5598  1.1162
 1342SOL    HW2 4793   7.130   4.455   1.035 -0.0568  1.1871  1.3190
 1343SOL     OW 4794   4.994   4.364   0.612  0.2325 -0.4683 -0.4194
 1343SOL    HW1 4795   5.011   4.284   0.562  1.4840 -0.6497  0.2696
 1343SOL    HW2 4796   5.031   4.347   0.698  0.7808  0.9626 -0.3527
 1344SOL     OW 4797   4.201   1.684   2.499 -0.1010  0.2768 -0.3096
 1344SOL    HW1 4798   4.278   1.706   2.447  0.5838  0.8568  0.9267
 1344SOL    HW2 4799   4.136   1.657   2.434  1.6931 -2.0328 -1.2996
 1345SOL     OW 4800   1.584   1.861   0.057 -0.0525  0.1231  0.1914
 1345SOL    HW1 4801   1.544   1.788   0.011  0.0198  0.3660 -0.2597
 1345SOL    HW2 4802   1.584   1.834   0.149 -2.1602  0.5139  0.3642
 1346SOL     OW 4803   0.343   3.205   4.777 -0.1033 -0.1941 -0.1640
 1346SOL    HW1 4804   0.370   3.163   4.858  2.4828 -2.3904 -1.9571
 1346SOL    HW2 4805   0.397   3.283   4.771 -0.1006 -0.1750  0.1170
 1347SOL     OW 4806   2.181   2.419   0.986  0.0371  0.2610  0.0271
 1347SOL    HW1 4807   2.179   2.478   0.910 -0.1448 -0.7431 -0.7749
 1347SOL    HW2 4808   2.101   2.441   1.035  0.4502  1.3110  0.2536
 1348SOL     OW 4809   6.585   7.085   2.176 -0.2218 -0.3279 -0.0824
 1348SOL    HW1 4810   6.597   6.991   2.186 -0.0477 -0.2331  0.6428
 1348SOL    HW2 4811   6.674   7.119   2.165 -0.2987 -0.2637 -0.5288
 1349SOL     OW 4812   0.972   5.425   3.089 -0.8568 -0.3669 -0.0635
 1349SOL    HW1 4813   0.966   5.345   3.037 -0.9398  0.4079 -1.2809
 1349SOL    HW2 4814   0.930   5.403   3.172  1.4772 -2.4049  0.7070
 1350SOL     OW 4815   7.190   0.563   4.033 -0.5071  0.1696  0.0478
 1350SOL    HW1 4816   7.174   0.570   3.939 -0.5349  0.4414  0.0711
 1350SOL    HW2 4817   7.222   0.650   4.059 -0.8561  0.2113  0.3566
 1351SOL     OW 4818   6.883   2.744   4.882  0.0892 -0.1728 -0.0146
 1351SOL    HW1 4819   6.864   2.651   4.885 -1.7179  0.1541 -0.3178
 1351SOL    HW2 4820   6.834   2.781   4.956  0.9724  0.5083  0.2423
 1352SOL     OW 4821   2.239   5.700   3.722 -0.1105  0.0872 -0.1780
 1352SOL    HW1 4822   2.211   5.786   3.691  0.2665 -0.0523 -0.9297
 1352SOL    HW2 4823   2.324   5.717   3.763 -0.7638  0.3303  1.1359
 1353SOL     OW 4824   3.701   5.996   1.826  0.1594  0.2209 -0.2436
 1353SOL    HW1 4825   3.744   6.026   1.746  0.6134  1.9294  0.5951
 1353SOL    HW2 4826   3.650   6.072   1.856 -1.4552 -0.9603  0.1380
 1354SOL     OW 4827   6.678   2.018   4.872  0.1007 -0.1372 -0.1218
 1354SOL    HW1 4828   6.739   1.959   4.916  3.5578  1.6844 -2.0500
 1354SOL    HW2 4829   6.634   2.064   4.944  1.2893 -1.2671  1.3981
 1355SOL     OW 4830   3.447   1.293   4.172  0.2017  0.7434 -0.0665
 1355SOL    HW1 4831   3.380   1.251   4.225 -1.3280  2.1230 -0.7829
 1355SOL    HW2 4832   3.417   1.281   4.082  0.9176  1.3797 -0.4033
 1356SOL     OW 4833   5.082   2.375   1.186  0.2059  0.0210  0.0732
 1356SOL    HW1 4834   5.032   2.420   1.255 -0.5016 -1.0291  0.2644
 1356SOL    HW2 4835   5.122   2.446   1.136  0.6385  0.8078  1.4870
 1357SOL     OW 4836   5.627   3.886   4.973  0.5759 -0.5438  0.3285
 1357SOL    HW1 4837   5.655   3.904   4.884  1.8389 -0.3558  0.7381
 1357SOL    HW2 4838   5.561   3.954   4.992  0.7626 -0.2006 -0.2439
 1358SOL     OW 4839   6.857   2.947   3.867 -0.1035  0.3522 -0.3414
 1358SOL    HW1 4840   6.836   2.885   3.797  0.6153  1.1347 -1.2841
 1358SOL    HW2 4841   6.776   2.998   3.878 -0.3217  0.0176 -0.3852
 1359SOL     OW 4842   4.563   5.949   4.380 -0.0414 -0.6884  0.1345
 1359SOL    HW1 4843   4.539   5.861   4.408 -0.1454 -0.9597 -0.7922
 1359SOL    HW2 4844   4.563   5.946   4.284  0.3129  0.2200  0.0871
 1360SOL     OW 4845   0.296   5.782   2.889  0.4057  0.0767 -0.4592
 1360SOL    HW1 4846   0.357   5.806   2.819  0.2421 -0.0389 -0.6416
 1360SOL    HW2 4847   0.243   5.711   2.852  1.0675 -0.7669  0.1677
 1361SOL     OW 4848   4.109   1.665   4.156  0.7951  0.1750  0.2131
 1361SOL    HW1 4849   4.071   1.602   4.218 -0.1039 -0.4079 -0.9103
 1361SOL    HW2 4850   4.094   1.750   4.197  0.4103 -0.2109  0.9020
 1362SOL     OW 4851   0.834   3.678   3.756 -0.2214 -0.2685  0.8359
 1362SOL    HW1 4852   0.891   3.688   3.680 -0.5031  3.1084  0.9124
 1362SOL    HW2 4853   0.779   3.603   3.735 -0.9342  1.0848 -2.7985
 1363SOL     OW 4854   2.763   6.953   2.577  0.5100 -0.8124  0.3112
 1363SOL    HW1 4855   2.682   6.966   2.627 -0.0926 -0.3073 -0.7666
 1363SOL    HW2 4856   2.833   6.966   2.641 -0.2338  0.1744  0.9579
 1364SOL     OW 4857   5.499   2.799   3.356 -0.3679  0.3011  0.5548
 1364SOL    HW1 4858   5.436   2.767   3.420 -0.6995  0.4122  0.2854
 1364SOL    HW2 4859   5.546   2.869   3.401 -1.1604  0.9380  0.4054
 1365SOL     OW 4860   1.164   4.273   4.160 -0.4521 -0.1494  0.5291
 1365SOL    HW1 4861   1.253   4.298   4.185 -0.2799  0.1855 -0.3723
 1365SOL    HW2 4862   1.170   4.179   4.143  0.3087  0.2230 -1.7175
 1366SOL     OW 4863   3.540   1.623   3.947  0.2913  0.3494  0.2138
 1366SOL    HW1 4864   3.572   1.536   3.972  0.4419  0.0287 -1.0618
 1366SOL    HW2 4865   3.447   1.621   3.971  0.4242  0.0540  0.7272
 1367SOL     OW 4866   2.780   1.870   0.440 -0.2994  0.0940 -0.2981
 1367SOL    HW1 4867   2.690   1.885   0.469  0.4071 -0.8690  2.8506
 1367SOL    HW2 4868   2.805   1.786   0.480  2.7888  1.5903  1.3368
 1368SOL     OW 4869   2.578   2.276   3.255  0.3202 -0.0163  0.6153
 1368SOL    HW1 4870   2.484   2.272   3.269  0.2276 -1.1862 -0.2484
 1368SOL    HW2 4871   2.594   2.224   3.177  1.4667  1.6982 -0.3827
 1369SOL     OW 4872   5.669   6.824   0.616  0.5502 -0.3285 -0.3308
 1369SOL    HW1 4873   5.578   6.853   0.622  0.7230 -0.0439  1.2932
 1369SOL    HW2 4874   5.690   6.830   0.523 -0.7137  0.7615 -0.5698
 1370SOL     OW 4875   4.206   4.055   1.968  0.1771 -0.1055 -0.0779
 1370SOL    HW1 4876   4.121   4.043   2.012 -1.4703  2.5095 -2.2059
 1370SOL    HW2 4877   4.250   4.122   2.021 -0.1995  0.3304 -0.2991
 1371SOL     OW 4878   2.550   3.721   2.012  0.4708 -0.0713  0.3411
 1371SOL    HW1 4879   2.644   3.706   2.024  0.6040 -1.7341 -2.1325
 1371SOL    HW2 4880   2.509   3.659   2.073  0.9844 -0.3229  0.4399
 1372SOL     OW 4881   3.835   6.761   1.258  0.0271 -0.1603 -0.1995
 1372SOL    HW1 4882   3.893   6.755   1.334 -0.7729 -1.7536  0.3402
 1372SOL    HW2 4883   3.764   6.699   1.278 -1.3734  1.0604 -1.2486
 1373SOL     OW 4884   1.765   4.869   0.340  0.7000 -0.3072  0.3726
 1373SOL    HW1 4885   1.764   4.962   0.319 -1.7869 -0.7971 -2.2269
 1373SOL    HW2 4886   1.684   4.854   0.389 -1.3757 -1.6662 -3.0664
 1374SOL     OW 4887   1.806   0.156   2.051  0.3966 -0.2008  0.1131
 1374SOL    HW1 4888   1.809   0.187   1.960 -1.9792  0.3757  0.1773
 1374SOL    HW2 4889   1.806   0.061   2.044  2.5412 -0.2347 -0.3185
 1375SOL     OW 4890   3.041   2.568   0.740  0.0632  0.2387 -0.0513
 1375SOL    HW1 4891   2.970   2.616   0.783 -0.0647 -1.2671  1.5474
 1375SOL    HW2 4892   3.031   2.588   0.647 -2.4750  0.0666  0.1101
 1376SOL     OW 4893   1.162   6.028   0.151 -0.0929  0.6498 -0.0487
 1376SOL    HW1 4894   1.109   6.037   0.071  0.3563  0.7068 -0.3388
 1376SOL    HW2 4895   1.129   6.097   0.209 -0.7489  0.3012  0.0014
 1377SOL     OW 4896   0.513  -0.004   3.061  0.4323 -0.3944  0.5046
 1377SOL    HW1 4897   0.509   0.091   3.071 -0.7950 -0.5043  1.2968
 1377SOL    HW2 4898   0.595  -0.020   3.015  0.2135  1.1180 -0.4917
 1378SOL     OW 4899   3.395   4.396   2.445  0.5358 -0.5513 -0.0026
 1378SOL    HW1 4900   3.431   4.314   2.478 -0.0799 -0.0302  2.1220
 1378SOL    HW2 4901   3.316   4.410   2.496 -0.8670  0.0492 -2.1901
 1379SOL     OW 4902   5.650   3.858   2.891  0.2177 -0.4651  0.2356
 1379SOL    HW1 4903   5.583   3.913   2.852 -0.4959 -2.2054 -1.1104
 1379SOL    HW2 4904   5.675   3.904   2.971  1.6577  3.2009 -2.0709
 1380SOL     OW 4905   1.902   0.192   0.490  0.3771 -0.0388  0.4053
 1380SOL    HW1 4906   1.842   0.137   0.440  1.6143 -0.7796 -0.3274
 1380SOL    HW2 4907   1.925   0.263   0.430  1.3992 -0.5988  0.1155
 1381SOL     OW 4908   4.376   2.340   3.871 -0.2084  0.2929  0.2399
 1381SOL    HW1 4909   4.382   2.431   3.841  1.1943 -0.0267 -0.5468
 1381SOL    HW2 4910   4.382   2.346   3.966 -1.2869  1.0857  0.2834
 1382SOL     OW 4911   5.685   0.569   3.727  0.2853 -0.0629  0.9227
 1382SOL    HW1 4912   5.741   0.609   3.660 -1.3320 -2.0129 -1.8353
 1382SOL    HW2 4913   5.745   0.518   3.781  1.4274 -1.4198 -1.4126
 1383SOL     OW 4914   6.851   5.679   2.652  0.4349  0.2198  0.4695
 1383SOL    HW1 4915   6.827   5.700   2.742 -2.6032  0.3503 -0.2716
 1383SOL    HW2 4916   6.826   5.756   2.601 -0.5097 -0.8979 -0.8329
 1384SOL     OW 4917   3.660   1.946   2.549  0.7248  0.3131  0.1355
 1384SOL    HW1 4918   3.745   1.987   2.532  0.6269  0.5214  0.1371
 1384SOL    HW2 4919   3.674   1.853   2.535  0.9837  0.3354  0.2523
 1385SOL     OW 4920   0.532   3.976   1.622 -0.1853 -0.5371  0.1226
 1385SOL    HW1 4921   0.579   3.973   1.705  1.2091  0.1275 -0.6120
 1385SOL    HW2 4922   0.496   4.065   1.618  0.4568 -0.2901 -0.3427
 1386SOL     OW 4923   3.838   4.216   5.042  0.2462 -0.2164 -0.1344
 1386SOL    HW1 4924   3.811   4.221   4.951 -1.0233 -0.1174  0.2353
 1386SOL    HW2 4925   3.801   4.295   5.083 -0.1981 -0.8537  0.7169
 1387SOL     OW 4926   3.262   5.396   4.521 -0.4717  0.3143 -0.1396
 1387SOL    HW1 4927   3.232   5.486   4.533 -0.2840  0.2903  0.5236
 1387SOL    HW2 4928   3.233   5.350   4.599 -1.6773 -0.5102 -1.0429
 1388SOL     OW 4929   1.920   5.541   1.360  1.1819 -0.0580 -0.5114
 1388SOL    HW1 4930   1.860   5.520   1.288  1.5467 -0.3434 -0.7383
 1388SOL    HW2 4931   1.978   5.465   1.365  1.9457  0.5118 -0.7256
 1389SOL     OW 4932   6.081   2.804   2.893  0.3261  0.3553 -0.2544
 1389SOL    HW1 4933   6.010   2.867   2.907  0.9641  0.9676  0.3273
 1389SOL    HW2 4934   6.038   2.725   2.861 -0.5292  0.9749 -0.6501
 1390SOL     OW 4935   0.854   6.809   0.104 -0.2838 -0.7146  0.6380
 1390SOL    HW1 4936   0.766   6.795   0.140 -0.5324 -2.9285 -0.6277
 1390SOL    HW2 4937   0.898   6.725   0.115  1.7317  0.3688  1.2908
 1391SOL     OW 4938   2.383   4.259   0.628  0.2406  0.4757  0.1573
 1391SOL    HW1 4939   2.375   4.289   0.538  0.1442 -0.5276 -0.1778
 1391SOL    HW2 4940   2.437   4.180   0.623  0.9600  0.8913  1.0836
 1392SOL     OW 4941   5.023   1.189   0.264  0.3787 -0.2838  0.0569
 1392SOL    HW1 4942   5.041   1.213   0.354  2.4187  1.4522 -0.7122
 1392SOL    HW2 4943   5.055   1.263   0.212 -2.3719 -0.3883 -2.0397
 1393SOL     OW 4944   2.731   3.324   0.887 -0.2655 -0.6348  0.1654
 1393SOL    HW1 4945   2.693   3.409   0.863 -0.6736 -0.3831  1.6344
 1393SOL    HW2 4946   2.817   3.346   0.922  0.9024 -1.1177 -2.1728
 1394SOL     OW 4947   1.458   2.089   5.056  0.0278  0.2493 -0.2850
 1394SOL    HW1 4948   1.426   2.023   5.118 -1.0196 -0.7258 -1.7910
 1394SOL    HW2 4949   1.378   2.131   5.023  0.5158  0.3348 -1.3937
 1395SOL     OW 4950   2.795   2.973   2.345 -0.3192 -0.4899  0.6771
 1395SOL    HW1 4951   2.827   2.883   2.341  0.6445 -0.1434  0.1422
 1395SOL    HW2 4952   2.817   3.003   2.432 -2.2909 -1.3224  1.5368
 1396SOL     OW 4953   1.858   4.131   0.566  0.2403 -0.5896  0.1973
 1396SOL    HW1 4954   1.869   4.092   0.652 -2.1547 -0.1735  0.7736
 1396SOL    HW2 4955   1.907   4.213   0.570  1.1787 -1.1606  0.7043
 1397SOL     OW 4956   1.039   3.371   1.205  0.4658 -0.0927 -0.2402
 1397SOL    HW1 4957   0.992   3.446   1.168  1.0619  0.3510 -0.1231
 1397SOL    HW2 4958   1.084   3.407   1.282  0.4075 -0.6718  0.0688
 1398SOL     OW 4959   7.121   3.991   1.899 -0.0094 -0.1991  0.0892
 1398SOL    HW1 4960   7.074   3.944   1.830 -1.1494  0.2460  0.5396
 1398SOL    HW2 4961   7.181   3.926   1.936 -1.2456 -1.1930  0.4126
 1399SOL     OW 4962   6.693   4.718   3.612 -0.1423  0.2222 -0.4186
 1399SOL    HW1 4963   6.626   4.650   3.609 -0.0402  0.1125 -0.1962
 1399SOL    HW2 4964   6.692   4.756   3.524 -0.0051 -0.2542 -0.6308
 1400SOL     OW 4965   2.043   0.799   2.737  0.4432  0.7120  0.0602
 1400SOL    HW1 4966   2.085   0.879   2.704  1.4572  1.3183  2.5829
 1400SOL    HW2 4967   2.056   0.803   2.831 -2.0060 -1.0367  0.5649
 1401SOL     OW 4968   3.112   0.435   2.722 -0.1260 -0.4427  0.0461
 1401SOL    HW1 4969   3.081   0.397   2.804  1.1150 -0.0840  0.7008
 1401SOL    HW2 4970   3.206   0.441   2.733  0.0926 -0.6572 -1.5329
 1402SOL     OW 4971   5.231   6.296   0.336  0.4141 -0.4074  0.2122
 1402SOL    HW1 4972   5.153   6.248   0.364  0.6131  0.0153  1.5626
 1402SOL    HW2 4973   5.301   6.262   0.391  1.3932 -1.3738 -1.5516
 1403SOL     OW 4974   6.433   2.442   4.736 -0.2974  0.1966  0.1870
 1403SOL    HW1 4975   6.511   2.417   4.686  0.4093 -0.8636  1.7257
 1403SOL    HW2 4976   6.413   2.530   4.707 -1.4324 -1.1441 -3.7522
 1404SOL     OW 4977   0.778   0.349   5.049  0.2176 -0.1499 -0.3878
 1404SOL    HW1 4978   0.771   0.345   4.954 -0.3073 -0.7643 -0.3259
 1404SOL    HW2 4979   0.864   0.389   5.065  0.3975 -0.2361 -1.1166
 1405SOL     OW 4980   1.558   4.770   4.005  0.7468  0.2002  0.3509
 1405SOL    HW1 4981   1.586   4.763   4.096  0.6148  0.3411  0.4020
 1405SOL    HW2 4982   1.486   4.833   4.006 -0.6823 -1.3649  0.4694
 1406SOL     OW 4983   3.143   4.408   2.510 -0.3693 -0.1956 -0.2415
 1406SOL    HW1 4984   3.072   4.434   2.451  2.0217 -0.2141 -3.4583
 1406SOL    HW2 4985   3.110   4.331   2.556 -2.6417  0.1841 -1.1176
 1407SOL     OW 4986   2.009   3.205   3.293  0.6409  0.0597  0.9948
 1407SOL    HW1 4987   2.019   3.300   3.297  0.7110  0.0805  0.3805
 1407SOL    HW2 4988   1.925   3.191   3.249  1.5645 -0.1669 -0.7795
 1408SOL     OW 4989   5.482   2.174   1.037  0.2557 -0.7176  0.2781
 1408SOL    HW1 4990   5.452   2.175   1.128 -1.7998  0.5984 -0.3437
 1408SOL    HW2 4991   5.574   2.199   1.042  0.4627 -1.6369  2.0421
 1409SOL     OW 4992   1.774   6.681   5.005  0.5219  0.1994 -0.3646
 1409SOL    HW1 4993   1.782   6.774   4.984  1.0318  0.2865  0.1965
 1409SOL    HW2 4994   1.703   6.650   4.949  0.0843  1.0123 -0.2753
 1410SOL     OW 4995   4.394   2.086   2.956 -0.5779 -0.4588 -0.4166
 1410SOL    HW1 4996   4.387   2.106   3.049 -1.0804 -2.6080  0.0654
 1410SOL    HW2 4997   4.480   2.047   2.945 -0.6263 -0.4649 -0.8106
 1411SOL     OW 4998   4.568   5.172   0.385 -0.3890  0.1017  0.0546
 1411SOL    HW1 4999   4.556   5.141   0.475 -0.4680  2.6917  1.0326
 1411SOL    HW2 5000   4.480   5.198   0.356 -0.1107  1.0007 -0.0340
 1412SOL     OW 5001   2.051   2.592   2.679  0.3269  0.6553 -0.6013
 1412SOL    HW1 5002   2.104   2.513   2.689 -0.1555  0.4490  0.4798
 1412SOL    HW2 5003   2.069   2.622   2.590  3.1106  1.2087  0.0480
 1413SOL     OW 5004   2.901   0.440   3.115 -0.1672  0.6234 -0.2782
 1413SOL    HW1 5005   2.920   0.529   3.144 -0.9238  0.8024 -0.3340
 1413SOL    HW2 5006   2.836   0.450   3.045 -0.2905  0.0279 -0.2529
 1414SOL     OW 5007   0.556   4.477   0.559  0.2491 -0.1815  0.5913
 1414SOL    HW1 5008   0.489   4.543   0.580 -0.8535 -0.7578 -1.0140
 1414SOL    HW2 5009   0.537   4.405   0.619 -0.5900 -0.3457  0.1446
 1415SOL     OW 5010   1.375   6.431   1.728 -0.3818 -0.5045  0.0615
 1415SOL    HW1 5011   1.296   6.482   1.714  1.1072  1.8370 -0.4332
 1415SOL    HW2 5012   1.395   6.443   1.821 -1.6628 -2.8432  0.7147
 1416SOL     OW 5013   6.876   6.953   3.885  0.0447 -0.2354  0.1997
 1416SOL    HW1 5014   6.965   6.921   3.874  0.3430 -0.0644  1.8618
 1416SOL    HW2 5015   6.886   7.037   3.931 -1.0122 -1.3124  2.5826
 1417SOL     OW 5016   2.757   2.728   3.366 -0.0114  0.2876  0.0122
 1417SOL    HW1 5017   2.685   2.665   3.364 -0.1961  0.5101 -0.5902
 1417SOL    HW2 5018   2.763   2.755   3.458 -1.6647  1.3518 -0.1389
 1418SOL     OW 5019   6.170   5.666   4.954  0.1978  0.0878 -0.5668
 1418SOL    HW1 5020   6.079   5.639   4.948  0.0116  0.7016 -0.5430
 1418SOL    HW2 5021   6.176   5.715   5.036  0.5611  0.0152 -0.5449
 1419SOL     OW 5022   1.632   2.870   1.732  0.6539 -0.1211 -0.2566
 1419SOL    HW1 5023   1.656   2.785   1.693  2.2321 -0.4775  1.3507
 1419SOL    HW2 5024   1.677   2.935   1.678  0.4723 -0.3934 -0.7400
 1420SOL     OW 5025   1.629   4.317   0.683  0.3820 -0.1465 -0.2589
 1420SOL    HW1 5026   1.631   4.221   0.690  0.3512 -0.5059 -3.5336
 1420SOL    HW2 5027   1.555   4.344   0.738  0.1204 -2.0203  0.3797
 1421SOL     OW 5028   2.360   5.495   0.111 -0.4994  0.0043  0.3545
 1421SOL    HW1 5029   2.304   5.436   0.061 -0.2175  0.6816 -0.8081
 1421SOL    HW2 5030   2.421   5.531   0.046 -0.9584  1.9150  0.9146
 1422SOL     OW 5031   3.979   5.517   0.024  0.3738 -0.2782  0.3080
 1422SOL    HW1 5032   3.915   5.446   0.014 -1.1728  1.1277 -0.5042
 1422SOL    HW2 5033   3.971   5.544   0.115  1.8347 -1.8469  0.9597
 1423SOL     OW 5034   6.091   1.884   0.283 -0.4768 -0.5080  0.1336
 1423SOL    HW1 5035   6.080   1.857   0.374 -0.7506 -0.1721  0.2043
 1423SOL    HW2 5036   6.175   1.848   0.257 -1.0599 -1.8847  0.0555
 1424SOL     OW 5037   5.811   5.960   0.941 -0.3182  0.6910 -0.4662
 1424SOL    HW1 5038   5.821   5.877   0.895 -0.1734  0.2679  0.3299
 1424SOL    HW2 5039   5.765   6.016   0.878 -1.3850 -0.3155 -0.6157
 1425SOL     OW 5040   5.472   7.025   4.209  0.6320 -0.4507  0.5070
 1425SOL    HW1 5041   5.460   7.118   4.229  0.7425 -0.6604  1.6018
 1425SOL    HW2 5042   5.385   6.997   4.179  0.4129 -0.1542  0.8461
 1426SOL     OW 5043   2.020   0.325   2.682  0.5584  0.2349 -0.2134
 1426SOL    HW1 5044   2.055   0.355   2.598  0.4360 -2.5389 -1.3443
 1426SOL    HW2 5045   2.014   0.405   2.735  0.8897  2.0515 -2.7208
 1427SOL     OW 5046   0.194   1.486   1.700 -0.5778  0.0233  0.3356
 1427SOL    HW1 5047   0.121   1.426   1.686 -0.3204 -0.1023 -0.5223
 1427SOL    HW2 5048   0.173   1.531   1.782 -2.4903  1.2200 -0.7378
 1428SOL     OW 5049   2.888   0.448   0.234 -0.0985  0.5943  0.1221
 1428SOL    HW1 5050   2.919   0.358   0.229  0.6629  0.8256  0.4752
 1428SOL    HW2 5051   2.834   0.451   0.312  1.5709  0.9123  1.3250
 1429SOL     OW 5052   2.277   1.554   1.992  0.4624 -0.2782  0.3598
 1429SOL    HW1 5053   2.244   1.485   1.935  1.1399 -0.7266  0.4915
 1429SOL    HW2 5054   2.229   1.632   1.965  1.5886 -0.2047 -1.6670
 1430SOL     OW 5055   0.574   6.409   3.792 -0.3782  0.0256  0.0362
 1430SOL    HW1 5056   0.502   6.346   3.785 -0.1901 -0.1357 -0.5135
 1430SOL    HW2 5057   0.538   6.490   3.756  0.3115 -0.5715 -2.1290
 1431SOL     OW 5058   0.118   6.705   3.962 -0.1217  0.3863 -0.4301
 1431SOL    HW1 5059   0.096   6.737   4.050 -4.6083 -0.8613 -0.8359
 1431SOL    HW2 5060   0.160   6.621   3.977  0.7795  0.9709  0.4800
 1432SOL     OW 5061   0.492   2.770   0.376  0.2693  0.3351 -0.0238
 1432SOL    HW1 5062   0.553   2.711   0.330  0.3852  0.0680  0.4635
 1432SOL    HW2 5063   0.459   2.828   0.308 -0.4669 -0.8091 -0.6847
 1433SOL     OW 5064   2.699   3.025   3.412 -0.1785  0.5471 -0.0233
 1433SOL    HW1 5065   2.767   2.977   3.364  0.1516  1.7546 -0.7962
 1433SOL    HW2 5066   2.740   3.107   3.438 -1.4640  1.5300 -0.9521
 1434SOL     OW 5067   0.091   0.807   4.708 -0.0159  0.0812  0.8704
 1434SOL    HW1 5068   0.123   0.875   4.648  0.1894  0.0351  0.9273
 1434SOL    HW2 5069   0.152   0.734   4.695 -0.2226 -0.0845  0.8254
 1435SOL     OW 5070   0.144   1.877   0.336 -0.2652  0.6438  0.5257
 1435SOL    HW1 5071   0.084   1.807   0.361 -0.0292 -0.0627 -0.8030
 1435SOL    HW2 5072   0.230   1.846   0.365  0.4365 -1.3822 -3.1310
 1436SOL     OW 5073   1.413   5.002   0.457 -0.2369  0.8458  0.2820
 1436SOL    HW1 5074   1.435   4.943   0.528  0.1330  1.0646  0.3506
 1436SOL    HW2 5075   1.408   4.946   0.379  1.0077  0.8526  0.1817
 1437SOL     OW 5076   0.784   6.698   0.652 -0.0039 -0.4515 -0.2884
 1437SOL    HW1 5077   0.802   6.792   0.656  0.8595 -0.6357  2.8752
 1437SOL    HW2 5078   0.694   6.693   0.621 -0.6067  1.5417  0.9270
 1438SOL     OW 5079   5.339   3.785   0.143 -0.5938  0.2343 -1.0413
 1438SOL    HW1 5080   5.318   3.704   0.190  0.5150 -0.0082 -0.9382
 1438SOL    HW2 5081   5.399   3.756   0.074  0.5172  1.0913 -0.4575
 1439SOL     OW 5082   6.712   2.715   1.514 -0.4009 -0.6321  0.2413
 1439SOL    HW1 5083   6.807   2.725   1.515 -0.4240  0.4981 -1.9093
 1439SOL    HW2 5084   6.680   2.782   1.575  0.1446  1.0819 -1.2373
 1440SOL     OW 5085   2.899   4.371   4.042 -0.0329 -0.3162 -0.0987
 1440SOL    HW1 5086   2.953   4.424   3.984 -0.0097 -0.2721 -0.0360
 1440SOL    HW2 5087   2.912   4.281   4.011 -1.6292 -0.1133 -1.5256
 1441SOL     OW 5088   0.689   3.908   3.037 -0.0776 -0.7109 -0.1384
 1441SOL    HW1 5089   0.706   3.857   3.117 -1.4015  0.5447  1.0216
 1441SOL    HW2 5090   0.634   3.850   2.983  0.6471 -1.4949 -0.0521
 1442SOL     OW 5091   3.613   1.576   2.189  0.3912 -0.1455  0.1357
 1442SOL    HW1 5092   3.632   1.489   2.225  2.8779  0.8015  1.3271
 1442SOL    HW2 5093   3.519   1.577   2.177  0.1936 -2.7017  0.9210
 1443SOL     OW 5094   6.695   3.365   0.678 -0.6258 -0.0790 -0.0081
 1443SOL    HW1 5095   6.768   3.307   0.697  0.4486  0.7528 -1.3623
 1443SOL    HW2 5096   6.629   3.344   0.744 -0.1853 -2.6171 -0.2739
 1444SOL     OW 5097   0.209   6.346   3.622  0.1507 -0.2603 -0.4023
 1444SOL    HW1 5098   0.149   6.355   3.696  0.4065  1.1996 -0.3446
 1444SOL    HW2 5099   0.177   6.270   3.574 -0.4725 -0.7701  0.7866
 1445SOL     OW 5100   4.145   2.801   3.074  0.4080 -0.2871  0.3450
 1445SOL    HW1 5101   4.107   2.723   3.032 -1.3216  0.3797  0.5740
 1445SOL    HW2 5102   4.197   2.841   3.005  1.9431 -1.9963  0.4284
 1446SOL     OW 5103   0.628   6.391   1.171  0.1808 -0.0578 -0.7230
 1446SOL    HW1 5104   0.553   6.342   1.138 -0.7800 -0.3597  1.7090
 1446SOL    HW2 5105   0.631   6.469   1.116 -0.0765 -1.3682 -2.7404
 1447SOL     OW 5106   6.656   0.206   2.384 -0.3838 -0.9177 -0.1003
 1447SOL    HW1 5107   6.610   0.158   2.452 -0.5884 -0.8244 -0.1722
 1447SOL    HW2 5108   6.615   0.293   2.384 -1.1155 -1.2471 -1.0703
 1448SOL     OW 5109   6.064   0.427   2.776  0.6705  0.2040  0.3535
 1448SOL    HW1 5110   6.043   0.360   2.710  1.0561  0.2579  0.1722
 1448SOL    HW2 5111   5.997   0.494   2.764  0.5756  0.0823  0.2001
 1449SOL     OW 5112   0.684   4.992   1.059 -0.6072 -0.1186  0.0097
 1449SOL    HW1 5113   0.626   4.933   1.010 -0.5549 -0.0146 -0.1788
 1449SOL    HW2 5114   0.757   5.009   1.000 -0.6084  0.1141  0.0712
 1450SOL     OW 5115   2.206   2.568   4.078 -0.3218  0.0899 -0.0337
 1450SOL    HW1 5116   2.151   2.637   4.043  0.1190  0.2091 -0.5044
 1450SOL    HW2 5117   2.152   2.525   4.144 -0.0237  1.9453  1.4945
 1451SOL     OW 5118   5.498   6.469   3.760  0.4203 -0.2357 -0.5246
 1451SOL    HW1 5119   5.434   6.522   3.714  1.0912  0.6306 -0.5058
 1451SOL    HW2 5120   5.451   6.433   3.835 -0.3051 -0.4894 -1.0995
 1452SOL     OW 5121   1.575   7.143   0.670  0.0689 -0.3413  0.9537
 1452SOL    HW1 5122   1.500   7.084   0.661 -0.6838  0.7749 -0.6682
 1452SOL    HW2 5123   1.551   7.201   0.742 -0.8924  0.3322  0.1163
 1453SOL     OW 5124   4.637   6.401   4.047  0.4457 -0.0142 -0.9353
 1453SOL    HW1 5125   4.606   6.397   3.957 -0.8502 -0.9301 -0.4638
 1453SOL    HW2 5126   4.685   6.319   4.061  1.6497  0.6273 -1.1182
 1454SOL     OW 5127   3.048   7.135   1.686 -0.0924  0.6080  0.1681
 1454SOL    HW1 5128   3.127   7.125   1.632  1.2487 -0.6917  2.2541
 1454SOL    HW2 5129   3.045   7.229   1.705  1.8233  0.5165  1.2080
 1455SOL     OW 5130   0.558   4.966   3.858 -0.2651  0.2542  0.8894
 1455SOL    HW1 5131   0.643   4.921   3.863 -0.1542 -0.1091 -2.0670
 1455SOL    HW2 5132   0.503   4.920   3.921  1.2708 -0.5896  1.6843
 1456SOL     OW 5133   2.789   3.608   3.033  0.1433 -0.1481 -0.0465
 1456SOL    HW1 5134   2.871   3.561   3.021 -0.0152 -0.1243 -1.4205
 1456SOL    HW2 5135   2.753   3.616   2.945 -2.3087 -1.8831  0.6963
 1457SOL     OW 5136   2.343   0.869   0.409 -0.1016 -0.1010 -0.0214
 1457SOL    HW1 5137   2.398   0.792   0.428  0.7877  0.1624 -1.4273
 1457SOL    HW2 5138   2.332   0.868   0.314 -0.2784  1.3666 -0.0376
 1458SOL     OW 5139   5.813   0.614   2.844  0.4555 -0.2594 -0.2219
 1458SOL    HW1 5140   5.755   0.592   2.771 -1.0922 -0.2419  0.9519
 1458SOL    HW2 5141   5.754   0.625   2.919  2.0948 -1.4933  1.3313
 1459SOL     OW 5142   4.100   6.547   2.638 -0.4249 -0.3889 -0.2567
 1459SOL    HW1 5143   4.135   6.628   2.674 -0.2126 -1.5501  2.3487
 1459SOL    HW2 5144   4.150   6.532   2.558  2.4541 -0.0709  1.3770
 1460SOL     OW 5145   2.495   5.676   2.951  0.0665 -0.1514 -0.6489
 1460SOL    HW1 5146   2.563   5.681   3.018 -0.1710  0.0903 -0.4252
 1460SOL    HW2 5147   2.530   5.725   2.877  1.7776 -3.1151 -1.9941
 1461SOL     OW 5148   4.028   5.825   2.863 -0.3350  0.0332  0.1468
 1461SOL    HW1 5149   3.974   5.746   2.867  0.4599 -0.5590 -0.3551
 1461SOL    HW2 5150   3.967   5.895   2.843 -1.2837 -0.2062  1.9288
 1462SOL     OW 5151   3.506   1.520   2.786 -0.3294  0.0583  0.0946
 1462SOL    HW1 5152   3.591   1.476   2.783 -0.5185 -0.2873 -0.2528
 1462SOL    HW2 5153   3.517   1.590   2.851  0.0053 -0.4373  0.5765
 1463SOL     OW 5154   1.956   3.103   2.314 -0.1954  0.4161  0.1568
 1463SOL    HW1 5155   1.942   3.065   2.227 -0.3976  0.7971  0.0208
 1463SOL    HW2 5156   2.011   3.179   2.298 -0.2830  0.5218  0.3547
 1464SOL     OW 5157   1.082   6.007   2.919 -0.0508 -0.3113  0.2573
 1464SOL    HW1 5158   1.064   6.030   3.010 -0.5965  0.5652 -0.0645
 1464SOL    HW2 5159   1.007   6.041   2.871  0.8164  0.2923 -0.6767
 1465SOL     OW 5160   6.932   6.334   1.088  0.0493  0.0870 -0.6826
 1465SOL    HW1 5161   6.988   6.289   1.151  0.4402  0.1820 -0.9651
 1465SOL    HW2 5162   6.983   6.337   1.008 -1.1518 -1.7346 -1.5968
 1466SOL     OW 5163   1.574   2.055   1.728  0.0668 -0.1622  0.6719
 1466SOL    HW1 5164   1.635   2.121   1.760 -0.3790  0.6136 -0.0683
 1466SOL    HW2 5165   1.501   2.104   1.691  0.5565 -1.0070 -1.5690
 1467SOL     OW 5166   3.129   5.646   4.500 -0.1209  0.3829  0.4661
 1467SOL    HW1 5167   3.038   5.666   4.478 -0.8451  0.9059  3.4854
 1467SOL    HW2 5168   3.179   5.719   4.463 -0.9653  0.3671 -0.7601
 1468SOL     OW 5169   0.241   2.210   0.092 -0.5430 -0.0687 -0.1466
 1468SOL    HW1 5170   0.315   2.154   0.071 -0.4567  0.0400 -0.1308
 1468SOL    HW2 5171   0.274   2.270   0.159 -0.5624  0.1705 -0.3526
 1469SOL     OW 5172   5.348   0.694   4.085  0.5410  0.3545  0.2560
 1469SOL    HW1 5173   5.372   0.651   4.003 -1.4957  0.7801 -0.6428
 1469SOL    HW2 5174   5.375   0.634   4.154  1.4913 -0.4173 -0.7816
 1470SOL     OW 5175   1.011   0.992   1.821  0.3570  0.2254 -0.2932
 1470SOL    HW1 5176   0.939   1.048   1.851  0.6543  1.2732 -1.4480
 1470SOL    HW2 5177   0.973   0.904   1.818 -0.7356  0.6824 -0.3969
 1471SOL     OW 5178   0.474   3.078   0.724 -0.3308  0.0506 -0.0642
 1471SOL    HW1 5179   0.549   3.056   0.668  0.0031 -0.5747  0.6117
 1471SOL    HW2 5180   0.513   3.117   0.802 -0.6642 -0.7080  0.4938
 1472SOL     OW 5181   5.017   1.114   2.199  0.5033  0.2734  0.3400
 1472SOL    HW1 5182   4.991   1.106   2.291  0.1222 -1.5653  0.0988
 1472SOL    HW2 5183   5.110   1.137   2.203  0.9632 -1.5693  1.2274
 1473SOL     OW 5184   3.866   0.164   2.052 -0.1583 -0.4910  0.1313
 1473SOL    HW1 5185   3.820   0.144   2.133 -0.8898  1.4008  0.2358
 1473SOL    HW2 5186   3.953   0.126   2.064  0.6035  1.7524  2.8902
 1474SOL     OW 5187   4.539   1.713   4.073 -0.7419  0.3551 -0.0707
 1474SOL    HW1 5188   4.527   1.656   3.997  0.6870 -0.8937  0.6008
 1474SOL    HW2 5189   4.460   1.699   4.126 -1.5908  0.9771 -1.1072
 1475SOL     OW 5190   0.817   7.094   4.075 -0.0472 -0.1185 -0.0262
 1475SOL    HW1 5191   0.891   7.082   4.016  0.3276  0.6629  0.2701
 1475SOL    HW2 5192   0.750   7.034   4.043  0.7635 -0.9446 -0.2178
 1476SOL     OW 5193   0.833   6.564   2.982 -0.6953 -0.0401  0.1607
 1476SOL    HW1 5194   0.922   6.585   3.010 -0.3543 -2.2073  0.8606
 1476SOL    HW2 5195   0.783   6.643   3.000  0.9015  0.9321  0.5431
 1477SOL     OW 5196   6.956   0.390   3.533  0.0583 -0.0964 -0.3574
 1477SOL    HW1 5197   7.015   0.441   3.589 -0.6017 -0.7299  0.9560
 1477SOL    HW2 5198   6.999   0.305   3.524  0.9108  0.4806 -2.1289
 1478SOL     OW 5199   1.463   1.429   2.674 -0.1853  0.0705 -0.3861
 1478SOL    HW1 5200   1.430   1.417   2.585  1.8430 -1.0490 -1.0592
 1478SOL    HW2 5201   1.405   1.376   2.729 -1.1034  0.2944 -1.1285
 1479SOL     OW 5202   4.686   2.432   2.921  0.1423  0.2723  0.2357
 1479SOL    HW1 5203   4.765   2.379   2.910  0.0923  0.0124  1.0673
 1479SOL    HW2 5204   4.718   2.523   2.925  0.4301  0.1458  0.8641
 1480SOL     OW 5205   2.609   4.992   2.771  0.0166  0.2787  0.2882
 1480SOL    HW1 5206   2.586   5.037   2.852 -0.6724 -0.5494  0.5633
 1480SOL    HW2 5207   2.695   4.953   2.789 -0.5890 -0.7870  1.0159
 1481SOL     OW 5208   3.690   4.690   3.343  0.1113 -0.3281  0.1239
 1481SOL    HW1 5209   3.610   4.705   3.292  0.2497 -0.1672 -0.0483
 1481SOL    HW2 5210   3.753   4.656   3.279  0.9676  1.8910 -0.3128
 1482SOL     OW 5211   2.305   7.016   4.745  0.1772  0.1860 -0.1590
 1482SOL    HW1 5212   2.270   7.093   4.700  1.3737  1.5267  1.0788
 1482SOL    HW2 5213   2.229   6.976   4.787 -0.4035  0.9347 -0.4781
 1483SOL     OW 5214   0.501   6.957   1.768 -0.0847  0.1862 -0.3574
 1483SOL    HW1 5215   0.576   7.009   1.795 -0.4411  0.8945 -0.7066
 1483SOL    HW2 5216   0.454   6.939   1.850  1.1955 -1.4778  0.0639
 1484SOL     OW 5217   3.942   1.289   1.377  0.2598  0.5784  0.1564
 1484SOL    HW1 5218   4.032   1.308   1.401  0.0544 -0.2639  1.7012
 1484SOL    HW2 5219   3.943   1.285   1.281  2.3189 -1.4635  0.1640
 1485SOL     OW 5220   2.547   2.660   3.876 -0.1596 -0.0241 -0.4729
 1485SOL    HW1 5221   2.496   2.711   3.814  0.0770 -0.7293 -1.2656
 1485SOL    HW2 5222   2.618   2.718   3.903 -0.3262  0.3221 -0.7766
 1486SOL     OW 5223   1.279   6.174   1.319  0.1718  0.2509 -0.6145
 1486SOL    HW1 5224   1.366   6.210   1.301  0.8400 -1.1225 -0.2961
 1486SOL    HW2 5225   1.277   6.164   1.414  0.2982 -1.1610 -0.7303
 1487SOL     OW 5226   2.456   6.262   2.202 -0.3243 -0.1206 -0.0578
 1487SOL    HW1 5227   2.395   6.285   2.132 -0.8621 -0.5719  0.2555
 1487SOL    HW2 5228   2.445   6.168   2.214 -0.5349  0.0048  0.8922
 1488SOL     OW 5229   4.932   0.537   3.484 -0.0260  0.3123 -0.5892
 1488SOL    HW1 5230   4.861   0.531   3.549 -0.2912  0.8126 -0.8301
 1488SOL    HW2 5231   4.913   0.617   3.435  0.2246 -0.0144 -1.2306
 1489SOL     OW 5232   3.343   7.034   3.822  0.2785 -0.0459 -0.1949
 1489SOL    HW1 5233   3.316   6.983   3.745 -0.7266 -1.0124  0.7669
 1489SOL    HW2 5234   3.326   6.976   3.896  0.8630  1.0182  0.7995
 1490SOL     OW 5235   6.526   2.759   4.047 -0.1261  0.2249 -0.1606
 1490SOL    HW1 5236   6.556   2.713   3.968 -0.9518  0.7842 -0.8184
 1490SOL    HW2 5237   6.554   2.702   4.119  0.1552 -0.5822 -0.8762
 1491SOL     OW 5238   3.799   1.957   1.048 -0.5293  0.4953 -0.1214
 1491SOL    HW1 5239   3.736   2.021   1.083 -0.7558 -0.1187  0.6107
 1491SOL    HW2 5240   3.878   1.971   1.100  0.0743  1.4881 -1.2553
 1492SOL     OW 5241   1.386   0.458   1.790 -0.3448 -0.0680  0.4126
 1492SOL    HW1 5242   1.366   0.366   1.779 -2.1183  0.4087 -0.7457
 1492SOL    HW2 5243   1.465   0.473   1.738 -0.2251 -0.8446  0.3648
 1493SOL     OW 5244   3.028   4.626   1.866  0.1145  0.3328 -0.2341
 1493SOL    HW1 5245   2.944   4.593   1.833  0.1030 -0.8390  0.8786
 1493SOL    HW2 5246   3.007   4.709   1.908 -0.7929 -0.6212  1.3069
 1494SOL     OW 5247   7.020   5.706   4.076  0.0480  0.2642 -0.0183
 1494SOL    HW1 5248   6.973   5.773   4.028  0.0761 -0.8051 -1.5882
 1494SOL    HW2 5249   6.971   5.625   4.062  1.1103 -0.4446  0.1554
 1495SOL     OW 5250   0.885   4.309   4.628  0.4233 -0.7448 -0.0854
 1495SOL    HW1 5251   0.790   4.303   4.632  0.3349  0.6549  0.5418
 1495SOL    HW2 5252   0.903   4.352   4.544  0.4482 -0.2722  0.1587
 1496SOL     OW 5253   2.142   4.861   3.818  0.2037  0.1415  0.1590
 1496SOL    HW1 5254   2.143   4.864   3.913 -1.4089  0.1340  0.2047
 1496SOL    HW2 5255   2.161   4.951   3.791 -0.5832  0.4210  0.5245
 1497SOL     OW 5256   6.391   4.456   0.140 -0.0883 -0.1505  0.4319
 1497SOL    HW1 5257   6.463   4.519   0.132 -1.5805  1.4938 -0.7203
 1497SOL    HW2 5258   6.372   4.429   0.051 -0.0907 -1.5899  0.8366
 1498SOL     OW 5259   2.901   0.040   3.070  0.0702 -0.1503  0.3502
 1498SOL    HW1 5260   2.910   0.087   3.153 -1.2610  1.1249 -0.1828
 1498SOL    HW2 5261   2.951  -0.040   3.083 -2.2329 -1.2828  3.3745
 1499SOL     OW 5262   1.498   3.051   4.478 -0.1008  0.4909  0.1038
 1499SOL    HW1 5263   1.583   3.033   4.439 -0.2489  1.5408 -0.7528
 1499SOL    HW2 5264   1.514   3.056   4.572  0.4071 -1.3055  0.1542
 1500SOL     OW 5265   0.868   3.646   4.380 -0.8428  0.4776  0.1045
 1500SOL    HW1 5266   0.902   3.618   4.465 -0.7652 -0.3516 -0.1865
 1500SOL    HW2 5267   0.940   3.631   4.319 -1.4527 -0.6038 -0.3955
 1501SOL     OW 5268   0.438   6.168   4.040  0.2246  0.7176  0.6710
 1501SOL    HW1 5269   0.435   6.149   4.134 -1.2220 -0.0873  0.4971
 1501SOL    HW2 5270   0.378   6.104   4.001  0.3176  1.4514 -0.7305
 1502SOL     OW 5271   7.240   3.655   4.292  0.1829 -0.0447  1.1320
 1502SOL    HW1 5272   7.163   3.703   4.261  0.3391  0.5656  1.6575
 1502SOL    HW2 5273   7.214   3.563   4.289 -0.6866  0.1764  1.6082
 1503SOL     OW 5274   1.048   0.086   4.644 -0.3804  0.5405 -0.2938
 1503SOL    HW1 5275   1.125   0.142   4.630  0.0402  0.3174  0.9262
 1503SOL    HW2 5276   1.078   0.021   4.708 -1.3023 -0.1655 -0.5623
 1504SOL     OW 5277   6.409   4.720   4.570 -0.1181 -0.3423  0.3162
 1504SOL    HW1 5278   6.351   4.646   4.586  0.3280 -0.4417  1.5978
 1504SOL    HW2 5279   6.443   4.743   4.657  0.9167  0.3970 -0.2641
 1505SOL     OW 5280   5.530   3.859   0.769 -0.5566  0.2083 -0.6338
 1505SOL    HW1 5281   5.475   3.786   0.741 -0.7149  0.0338  0.1098
 1505SOL    HW2 5282   5.596   3.867   0.700 -1.1669  0.0544 -1.2515
 1506SOL     OW 5283   3.522   5.509   4.889 -0.5993  0.1313 -0.7654
 1506SOL    HW1 5284   3.479   5.562   4.822 -0.8168 -0.3525 -1.0174
 1506SOL    HW2 5285   3.501   5.552   4.972 -0.1160  0.8770 -1.0243
 1507SOL     OW 5286   1.544   3.631   1.156  0.2599  0.2832  0.4881
 1507SOL    HW1 5287   1.450   3.613   1.158  0.4203 -0.5409  1.1247
 1507SOL    HW2 5288   1.551   3.724   1.179 -0.2945 -0.2226  3.0759
 1508SOL     OW 5289   5.485   2.831   4.278 -0.2383  0.4448 -0.3515
 1508SOL    HW1 5290   5.539   2.809   4.203  1.3517  0.3232  0.7658
 1508SOL    HW2 5291   5.517   2.773   4.348 -1.7530  0.4537  0.3887
 1509SOL     OW 5292   4.391   4.618   4.145  0.1587  0.2254  0.2013
 1509SOL    HW1 5293   4.316   4.586   4.196  0.0649 -0.6154 -0.4395
 1509SOL    HW2 5294   4.363   4.704   4.114 -0.5831 -0.1136 -0.1040
 1510SOL     OW 5295   0.907   2.635   3.247  0.3599  0.6570 -0.1813
 1510SOL    HW1 5296   0.953   2.683   3.179 -0.1097  0.1317 -0.8767
 1510SOL    HW2 5297   0.814   2.648   3.229  0.2270  0.3591  0.2432
 1511SOL     OW 5298   6.391   4.540   1.254  0.2242 -0.0271 -0.1787
 1511SOL    HW1 5299   6.315   4.576   1.300 -2.7302 -3.2354 -2.0124
 1511SOL    HW2 5300   6.404   4.598   1.180  1.9660  2.4800  1.9032
 1512SOL     OW 5301   3.225   0.476   2.446  0.4217 -0.5153  0.4052
 1512SOL    HW1 5302   3.136   0.450   2.472  0.6239 -2.4346 -0.6891
 1512SOL    HW2 5303   3.224   0.572   2.454 -1.6195 -0.5073  0.8015
 1513SOL     OW 5304   6.760   3.350   1.380  0.2867 -0.1367  0.2723
 1513SOL    HW1 5305   6.788   3.332   1.290  2.0115  0.6494  0.6243
 1513SOL    HW2 5306   6.665   3.346   1.376  0.1671  2.2261 -2.1256
 1514SOL     OW 5307   6.716   3.625   0.724 -0.1855  0.3315 -0.2639
 1514SOL    HW1 5308   6.669   3.669   0.653 -1.7265  0.5109  0.8075
 1514SOL    HW2 5309   6.720   3.533   0.696 -0.1630  0.5183 -0.8930
 1515SOL     OW 5310   5.830   1.829   0.207  0.0749  0.1552 -0.0948
 1515SOL    HW1 5311   5.914   1.872   0.219 -0.4602  0.8532  1.4583
 1515SOL    HW2 5312   5.765   1.891   0.241 -0.8248 -1.3510  1.1101
 1516SOL     OW 5313   3.633   2.272   0.845  0.3756 -0.0314 -0.1767
 1516SOL    HW1 5314   3.554   2.255   0.795  0.3137 -0.4496  0.0590
 1516SOL    HW2 5315   3.688   2.195   0.831  0.2897 -0.2293  0.5295
 1517SOL     OW 5316   2.336   3.456   4.976  0.2469  1.0679  0.0967
 1517SOL    HW1 5317   2.253   3.502   4.988 -0.6651 -0.6827  0.7979
 1517SOL    HW2 5318   2.374   3.452   5.064  0.4602  0.7460 -0.0096
 1518SOL     OW 5319   1.503   1.444   4.938 -0.2493  0.0843 -1.0322
 1518SOL    HW1 5320   1.430   1.465   4.879  1.3006 -0.1446 -3.1563
 1518SOL    HW2 5321   1.566   1.515   4.923 -0.1406  0.4911  1.0608
 1519SOL     OW 5322   4.995   5.244   0.430 -0.2474  0.4014  0.4700
 1519SOL    HW1 5323   4.918   5.297   0.409  0.0614  0.6228 -0.1285
 1519SOL    HW2 5324   4.994   5.175   0.364  0.6589  1.0175 -0.2016
 1520SOL     OW 5325   5.492   6.812   4.633 -0.0220 -0.6016  0.6447
 1520SOL    HW1 5326   5.533   6.837   4.550 -0.0048 -1.7798  0.2815
 1520SOL    HW2 5327   5.416   6.761   4.607  0.2281 -1.3470  1.3536
 1521SOL     OW 5328   1.408   0.711   2.630  0.0195  0.0466 -0.0531
 1521SOL    HW1 5329   1.474   0.780   2.631  0.7910 -0.6707 -0.1409
 1521SOL    HW2 5330   1.401   0.683   2.721  0.0229 -0.0574 -0.0846
 1522SOL     OW 5331   4.860   2.877   5.019 -0.1294  0.2927  0.5710
 1522SOL    HW1 5332   4.885   2.835   5.101 -0.9925 -0.6024  0.3881
 1522SOL    HW2 5333   4.940   2.921   4.990  0.3296  0.1788  1.6206
 1523SOL     OW 5334   6.140   5.027   4.706 -0.5275 -0.5244  0.6107
 1523SOL    HW1 5335   6.222   5.045   4.752  1.0695  0.0105 -2.1810
 1523SOL    HW2 5336   6.098   5.113   4.696  0.9608  0.0242 -1.9244
 1524SOL     OW 5337   4.672   0.900   4.135  0.4446  0.2398 -0.4333
 1524SOL    HW1 5338   4.713   0.832   4.189 -3.2752 -0.9149  1.3019
 1524SOL    HW2 5339   4.666   0.976   4.192 -0.2212  0.2302 -0.4855
 1525SOL     OW 5340   2.295   0.636   2.466  0.0503  0.0322  0.4039
 1525SOL    HW1 5341   2.218   0.581   2.481  0.7140 -0.7191  1.2151
 1525SOL    HW2 5342   2.303   0.641   2.371 -0.6981 -0.3137  0.3184
 1526SOL     OW 5343   0.413   3.852   0.885 -0.1429 -0.0811 -0.3455
 1526SOL    HW1 5344   0.480   3.918   0.903 -1.0709  0.6517  0.5362
 1526SOL    HW2 5345   0.440   3.776   0.937  0.3929 -0.0597 -0.5822
 1527SOL     OW 5346   0.878   7.151   2.221  0.5048 -0.0481 -0.5165
 1527SOL    HW1 5347   0.839   7.096   2.154 -1.8485  1.1656 -0.2298
 1527SOL    HW2 5348   0.935   7.211   2.173  1.0261 -0.9828 -1.0930
 1528SOL     OW 5349   0.197   1.891   3.122 -0.0723  0.0629 -0.4288
 1528SOL    HW1 5350   0.264   1.825   3.104  1.4508  1.7893 -1.4551
 1528SOL    HW2 5351   0.192   1.943   3.042 -1.2970  1.1133  0.2900
 1529SOL     OW 5352   0.339   0.975   3.973 -0.1254  0.1980 -0.4112
 1529SOL    HW1 5353   0.326   1.065   4.002 -1.0074 -0.0876  0.1307
 1529SOL    HW2 5354   0.424   0.976   3.928 -0.7413  1.5968 -1.6483
 1530SOL     OW 5355   2.995   7.025   2.763  0.0027 -0.5099 -0.4561
 1530SOL    HW1 5356   3.065   6.963   2.738  0.2576 -0.7513  0.7708
 1530SOL    HW2 5357   3.016   7.105   2.716  1.3997 -0.4302  0.2580
 1531SOL     OW 5358   2.201   3.610   0.123 -0.6955  0.3132 -0.1423
 1531SOL    HW1 5359   2.153   3.528   0.135 -1.0362  0.3944 -0.8736
 1531SOL    HW2 5360   2.285   3.584   0.086 -0.3299  0.2052  0.7421
 1532SOL     OW 5361   1.746   3.243   1.247 -0.3608  0.0162 -0.5479
 1532SOL    HW1 5362   1.814   3.220   1.184  1.5870 -0.6480  1.6377
 1532SOL    HW2 5363   1.687   3.168   1.247 -0.2249 -0.0972 -1.3666
 1533SOL     OW 5364   2.948   3.339   4.984  0.7790 -0.1014  0.6039
 1533SOL    HW1 5365   3.005   3.340   4.907 -0.8088 -0.2671 -0.6356
 1533SOL    HW2 5366   2.948   3.248   5.013 -1.3545 -0.8357 -1.4191
 1534SOL     OW 5367   2.512   4.554   0.507 -0.3188 -0.0630 -0.1679
 1534SOL    HW1 5368   2.552   4.480   0.553 -0.1563  0.2958  0.2773
 1534SOL    HW2 5369   2.566   4.566   0.429 -1.4927 -1.6577 -1.2981
 1535SOL     OW 5370   3.257   6.976   1.519  0.3584  0.5445 -0.4237
 1535SOL    HW1 5371   3.282   6.914   1.588 -0.1695  0.9464  0.1426
 1535SOL    HW2 5372   3.340   7.011   1.486  0.6390 -0.1007 -0.4128
 1536SOL     OW 5373   3.270   5.961   5.031 -0.1019 -0.2530  0.5178
 1536SOL    HW1 5374   3.260   5.958   5.127  1.6529  3.5864  0.9894
 1536SOL    HW2 5375   3.200   6.019   5.002  1.1921  1.0713 -0.0741
 1537SOL     OW 5376   7.076   4.150   3.319 -0.0094  0.3876  0.3550
 1537SOL    HW1 5377   7.092   4.213   3.389 -1.4836 -0.6016  1.6471
 1537SOL    HW2 5378   7.111   4.067   3.352 -0.4951 -0.0387 -0.1617
 1538SOL     OW 5379   6.567   0.235   1.897  0.5465  0.8826 -0.6553
 1538SOL    HW1 5380   6.496   0.218   1.835  0.7805 -1.1495 -0.4433
 1538SOL    HW2 5381   6.527   0.288   1.965 -0.9930 -0.7340 -0.2253
 1539SOL     OW 5382   3.902   4.687   2.044  0.3165 -0.2719  0.0185
 1539SOL    HW1 5383   3.989   4.711   2.013  0.1650 -0.8951 -0.9373
 1539SOL    HW2 5384   3.868   4.766   2.084  1.1115  0.1356 -0.0974
 1540SOL     OW 5385   3.997   1.474   4.322  0.6360 -0.3301  0.5265
 1540SOL    HW1 5386   4.035   1.390   4.296  0.6336  0.4005 -2.1322
 1540SOL    HW2 5387   3.906   1.470   4.291  0.6967  0.6954  0.1686
 1541SOL     OW 5388   0.918   1.656   1.564 -0.7108  0.7912 -0.4682
 1541SOL    HW1 5389   0.968   1.714   1.506  2.0658 -0.2725  0.7075
 1541SOL    HW2 5390   0.867   1.601   1.504  1.4784  0.2260 -1.9026
 1542SOL     OW 5391   5.183   4.756   3.739  0.4440  0.5703  0.1163
 1542SOL    HW1 5392   5.184   4.802   3.655  0.6147  0.3874  0.0156
 1542SOL    HW2 5393   5.209   4.823   3.803  1.1318  0.5059 -0.0887
 1543SOL     OW 5394   2.703   4.153   0.519 -0.2748 -0.6806 -0.1858
 1543SOL    HW1 5395   2.776   4.092   0.523 -0.4654 -0.9774 -0.9271
 1543SOL    HW2 5396   2.627   4.100   0.543 -0.2200 -0.3116  0.8324
 1544SOL     OW 5397   4.059   5.029   4.098 -0.2309 -0.0689  0.0786
 1544SOL    HW1 5398   3.977   4.996   4.062 -1.3576 -2.4032  4.1853
 1544SOL    HW2 5399   4.120   4.955   4.090  0.1461  0.1513  0.8293
 1545SOL     OW 5400   6.598   4.818   0.753 -0.2215 -0.0082 -0.1668
 1545SOL    HW1 5401   6.587   4.871   0.674 -0.3600 -0.3461 -0.3752
 1545SOL    HW2 5402   6.515   4.772   0.763  0.3489 -1.1925 -0.7355
 1546SOL     OW 5403   4.440   7.085   3.453 -0.2475 -0.6070  0.3225
 1546SOL    HW1 5404   4.475   7.098   3.365  0.0610 -1.6661  0.2668
 1546SOL    HW2 5405   4.400   6.998   3.449 -1.4842 -0.0757  0.8404
 1547SOL     OW 5406   1.588   0.397   0.686 -0.0778 -0.6838 -0.3146
 1547SOL    HW1 5407   1.648   0.338   0.732  1.2554  0.4300 -0.5657
 1547SOL    HW2 5408   1.596   0.372   0.594 -0.4675 -0.9272 -0.2850
 1548SOL     OW 5409   0.850   3.002   1.782  0.8563 -0.1951  0.4914
 1548SOL    HW1 5410   0.828   2.948   1.705 -1.1360 -0.7718  1.3779
 1548SOL    HW2 5411   0.775   3.061   1.791  1.7398  0.8546  1.1584
 1549SOL     OW 5412   6.936   2.373   2.358  0.0414 -0.6240  0.2661
 1549SOL    HW1 5413   6.937   2.467   2.370  0.8483 -0.6099  0.1595
 1549SOL    HW2 5414   6.880   2.340   2.428 -3.6732  0.1980 -2.0595
 1550SOL     OW 5415   0.707   1.637   0.480 -0.5104 -0.2875 -0.6607
 1550SOL    HW1 5416   0.688   1.723   0.441 -0.1530  0.7564  1.3262
 1550SOL    HW2 5417   0.622   1.607   0.512 -0.1892  0.7564  1.2929
 1551SOL     OW 5418   0.981   0.244   4.331  0.2682  0.4850 -0.1432
 1551SOL    HW1 5419   0.979   0.336   4.307  0.7687  0.3310 -0.7930
 1551SOL    HW2 5420   1.024   0.200   4.258 -0.9769 -0.4307 -0.3727
 1552SOL     OW 5421   4.085   4.236   3.828  0.0743  0.3452  0.0983
 1552SOL    HW1 5422   4.066   4.328   3.845  0.1106  0.2135  0.8782
 1552SOL    HW2 5423   4.046   4.189   3.902 -1.9001 -0.4873 -1.3390
 1553SOL     OW 5424   2.107   4.445   4.042 -0.1160 -0.5284 -1.1329
 1553SOL    HW1 5425   2.178   4.419   3.983 -0.2327 -0.3839 -1.3378
 1553SOL    HW2 5426   2.052   4.504   3.990 -0.3928 -0.6459 -0.9799
 1554SOL     OW 5427   0.317   1.001   1.585  0.1392  0.0616 -0.5058
 1554SOL    HW1 5428   0.368   0.975   1.508  0.0594 -0.2688 -0.4463
 1554SOL    HW2 5429   0.260   0.927   1.602  1.0252 -0.3948  0.6313
 1555SOL     OW 5430   5.273   6.888   0.827 -0.7995 -0.3992  0.1016
 1555SOL    HW1 5431   5.250   6.839   0.905  0.5844  0.2383  0.9433
 1555SOL    HW2 5432   5.190   6.927   0.798 -1.3677 -0.8321  1.1013
 1556SOL     OW 5433   1.792   0.637   4.469  0.2672  0.5202 -0.0681
 1556SOL    HW1 5434   1.817   0.565   4.527 -1.9566  0.4739  0.9115
 1556SOL    HW2 5435   1.819   0.608   4.382  1.5939 -0.4046  0.6125
 1557SOL     OW 5436   0.505   6.672   3.458 -0.3976 -0.0340  0.0755
 1557SOL    HW1 5437   0.426   6.628   3.488 -2.2556  2.4666 -0.9199
 1557SOL    HW2 5438   0.517   6.642   3.368  0.3888 -1.1070  0.5059
 1558SOL     OW 5439   5.625   1.446   3.082 -0.4674  0.2607  0.3280
 1558SOL    HW1 5440   5.583   1.471   3.164 -0.1273 -1.4091  1.0405
 1558SOL    HW2 5441   5.629   1.350   3.085  3.1372  0.2890  0.1765
 1559SOL     OW 5442   6.940   3.627   4.247  0.5967  0.3404 -0.5776
 1559SOL    HW1 5443   6.915   3.638   4.339 -1.2522 -0.0480 -0.9799
 1559SOL    HW2 5444   6.864   3.584   4.207  1.9535 -0.8875 -1.9798
 1560SOL     OW 5445   0.871   5.324   0.870 -0.0079  0.2530  0.2776
 1560SOL    HW1 5446   0.952   5.272   0.870  0.2268  0.4824 -2.6095
 1560SOL    HW2 5447   0.804   5.263   0.839 -0.8119  0.3386  1.7407
 1561SOL     OW 5448   6.471   0.893   5.071  0.0551 -0.1900  0.4996
 1561SOL    HW1 5449   6.494   0.824   5.132  0.7648  0.2365  0.7340
 1561SOL    HW2 5450   6.490   0.856   4.984 -0.5615 -0.6475  0.5576
 1562SOL     OW 5451   0.495   4.820   3.352 -0.5219 -0.3654 -0.0336
 1562SOL    HW1 5452   0.579   4.848   3.387 -0.9519 -0.3654  1.0476
 1562SOL    HW2 5453   0.486   4.729   3.381 -0.8472 -0.4007 -0.2332
 1563SOL     OW 5454   6.989   5.295   4.321 -0.1135 -0.5843 -0.1472
 1563SOL    HW1 5455   6.988   5.246   4.404  0.4024  0.3951  0.4521
 1563SOL    HW2 5456   6.898   5.294   4.292 -0.4485 -0.3001  0.8307
 1564SOL     OW 5457   4.322   7.131   2.905 -0.1060 -0.0033 -0.2747
 1564SOL    HW1 5458   4.308   7.108   2.813  1.7389  1.0656 -0.8575
 1564SOL    HW2 5459   4.368   7.215   2.903 -0.8006  0.4798  1.6549
 1565SOL     OW 5460   0.042   3.045   0.410  0.3608  0.2299 -0.7024
 1565SOL    HW1 5461   0.007   2.997   0.485  2.2798 -0.0502  0.0693
 1565SOL    HW2 5462  -0.006   3.128   0.410 -0.2569 -0.1094  0.3067
 1566SOL     OW 5463   1.594   5.446   2.268 -0.0436  0.0636 -0.2791
 1566SOL    HW1 5464   1.549   5.528   2.291  1.2861  0.2886  1.7647
 1566SOL    HW2 5465   1.644   5.424   2.346  0.8847 -1.8754 -1.3658
 1567SOL     OW 5466   3.027   6.878   3.982  0.2831  0.5354  0.2518
 1567SOL    HW1 5467   2.958   6.943   3.998 -1.2053 -0.3086 -2.2344
 1567SOL    HW2 5468   2.980   6.798   3.959  2.0274  0.1114 -2.2018
 1568SOL     OW 5469   3.532   6.063   0.644  1.0470 -0.4443  0.0086
 1568SOL    HW1 5470   3.539   6.154   0.615  2.5281 -0.4158  0.3680
 1568SOL    HW2 5471   3.609   6.019   0.605  1.1758 -1.1847  1.0501
 1569SOL     OW 5472   7.165   2.803   1.613  0.4883  0.3638 -0.0480
 1569SOL    HW1 5473   7.226   2.877   1.608  0.5857  0.1907 -3.1083
 1569SOL    HW2 5474   7.213   2.736   1.661  1.8478  1.0272 -0.4259
 1570SOL     OW 5475   0.766   1.440   4.873  0.4005  0.2155 -0.7390
 1570SOL    HW1 5476   0.809   1.376   4.816  2.6134  0.4827  0.5385
 1570SOL    HW2 5477   0.698   1.390   4.917 -0.0256 -0.4702 -2.0919
 1571SOL     OW 5478   3.967   1.049   3.267 -0.1681 -0.1781 -0.0388
 1571SOL    HW1 5479   3.952   1.046   3.173  0.0911 -0.0857 -0.0857
 1571SOL    HW2 5480   4.039   0.988   3.282  0.0564  0.1008  0.0424
 1572SOL     OW 5481   1.576   1.982   1.116  1.0287  0.6830  0.2373
 1572SOL    HW1 5482   1.535   1.981   1.203 -0.6061  0.1628 -0.4897
 1572SOL    HW2 5483   1.564   2.072   1.086 -1.1599  0.1832 -0.6121
 1573SOL     OW 5484   6.703   1.613   1.501  0.0127 -0.0513 -0.0632
 1573SOL    HW1 5485   6.721   1.694   1.453 -1.0164  0.5190  0.4949
 1573SOL    HW2 5486   6.679   1.642   1.589  1.5318 -1.0634  0.7323
 1574SOL     OW 5487   1.431   2.726   1.891 -0.6016  0.7221  0.1841
 1574SOL    HW1 5488   1.497   2.782   1.851  0.0955 -0.1366  0.1178
 1574SOL    HW2 5489   1.472   2.640   1.898 -0.9267  0.6782  2.1439
 1575SOL     OW 5490   5.436   6.536   0.479 -0.4658  0.7911 -0.1180
 1575SOL    HW1 5491   5.382   6.461   0.453 -0.3282  0.8554 -0.5856
 1575SOL    HW2 5492   5.377   6.611   0.477 -0.3959  0.8352 -0.4728
 1576SOL     OW 5493   4.683   5.992   0.549 -0.5420  0.2840  0.0334
 1576SOL    HW1 5494   4.629   6.070   0.552  0.2824  0.8468  0.7818
 1576SOL    HW2 5495   4.622   5.919   0.561 -1.3933  0.7533 -1.2776
 1577SOL     OW 5496   5.108   3.875   0.884  0.4075  0.4363  0.4144
 1577SOL    HW1 5497   5.114   3.862   0.790  0.6084  1.1029  0.3271
 1577SOL    HW2 5498   5.089   3.969   0.894 -0.4260  0.2121  1.0075
 1578SOL     OW 5499   5.604   2.288   1.421  0.3168  0.0136  0.0971
 1578SOL    HW1 5500   5.541   2.242   1.365 -0.1064  0.6558  0.0335
 1578SOL    HW2 5501   5.603   2.239   1.503 -2.1129  1.3727  0.9944
 1579SOL     OW 5502   4.799   4.253   2.136  0.6716  0.3794 -0.2918
 1579SOL    HW1 5503   4.770   4.277   2.225  0.6136  1.0738 -0.4908
 1579SOL    HW2 5504   4.732   4.193   2.105  0.5780  0.2969  0.0588
 1580SOL     OW 5505   4.046   3.799   2.295 -0.1267 -0.4991 -0.6294
 1580SOL    HW1 5506   3.987   3.755   2.355 -1.0998  0.1448 -1.0853
 1580SOL    HW2 5507   3.998   3.877   2.267  0.6746 -0.3025 -1.5162
 1581SOL     OW 5508   3.689   5.447   4.600  0.5682  0.5041  0.2926
 1581SOL    HW1 5509   3.720   5.402   4.521 -0.6854  0.6078 -0.2809
 1581SOL    HW2 5510   3.714   5.389   4.672  4.5870  1.8173  0.2400
 1582SOL     OW 5511   2.225   5.248   2.036  0.1110  0.1250  0.2346
 1582SOL    HW1 5512   2.262   5.253   2.124 -1.1301 -1.3291  0.8828
 1582SOL    HW2 5513   2.247   5.160   2.006  2.3689  1.2783 -1.8245
 1583SOL     OW 5514   6.537   4.512   3.550  0.3726 -0.2432  0.2375
 1583SOL    HW1 5515   6.556   4.424   3.581  2.1255  0.5576  1.6411
 1583SOL    HW2 5516   6.442   4.519   3.555  0.2028 -2.0502  0.0425
 1584SOL     OW 5517   0.530   1.107   1.265  0.0497  0.3048 -0.2252
 1584SOL    HW1 5518   0.445   1.070   1.290 -0.5495  1.9570  0.2800
 1584SOL    HW2 5519   0.549   1.066   1.180 -0.7276 -0.8739  0.1348
 1585SOL     OW 5520   3.771   2.566   2.309  1.2658  0.3681 -0.0160
 1585SOL    HW1 5521   3.841   2.615   2.353  1.7542  0.0903 -0.4636
 1585SOL    HW2 5522   3.756   2.615   2.228  2.5666 -0.8257 -1.0250
 1586SOL     OW 5523   1.217   4.131   1.945  0.1899 -0.3294  0.0666
 1586SOL    HW1 5524   1.181   4.202   1.892  0.9164 -0.0078 -0.0138
 1586SOL    HW2 5525   1.256   4.176   2.021 -0.4552 -0.7459  0.6576
 1587SOL     OW 5526   3.715   7.177   4.414  0.0984  0.3365 -0.1031
 1587SOL    HW1 5527   3.637   7.123   4.421  0.4335 -0.0868  0.4755
 1587SOL    HW2 5528   3.743   7.191   4.504  1.4198 -0.6029 -0.3444
 1588SOL     OW 5529   2.042   5.139   2.314  0.0034 -0.2799  0.4486
 1588SOL    HW1 5530   2.050   5.046   2.292  0.4488 -0.8509  2.7058
 1588SOL    HW2 5531   1.966   5.144   2.371 -0.6150  0.9342 -0.4467
 1589SOL     OW 5532   1.143   3.426   1.452 -0.3380 -0.0655  0.1190
 1589SOL    HW1 5533   1.190   3.381   1.521 -0.6370 -0.2186  0.2251
 1589SOL    HW2 5534   1.188   3.509   1.442  0.8437 -0.7818 -0.7635
 1590SOL     OW 5535   1.839   6.087   1.390  0.5964 -0.0931  0.2212
 1590SOL    HW1 5536   1.865   6.167   1.345 -0.2199 -0.4509 -0.9359
 1590SOL    HW2 5537   1.777   6.045   1.330 -0.7506 -0.4624  1.7908
 1591SOL     OW 5538   5.343   0.492   2.850 -0.3759  0.1157 -0.6460
 1591SOL    HW1 5539   5.329   0.563   2.912 -1.1996 -1.1667  0.6930
 1591SOL    HW2 5540   5.256   0.471   2.818 -0.4393 -1.6894  0.6060
 1592SOL     OW 5541   0.812   7.108   0.361 -0.1064  0.0325  0.5027
 1592SOL    HW1 5542   0.743   7.141   0.303 -1.1439 -0.2830  1.5176
 1592SOL    HW2 5543   0.888   7.095   0.303  0.2954  3.7432 -0.0611
 1593SOL     OW 5544   0.109   2.553   1.764 -0.3800  0.6403  0.5440
 1593SOL    HW1 5545   0.133   2.494   1.835  0.1363  1.2797  0.9066
 1593SOL    HW2 5546   0.176   2.539   1.697 -0.8083  0.1139  0.2094
 1594SOL     OW 5547   0.902   3.577   1.441  0.3244  0.4213 -0.2966
 1594SOL    HW1 5548   0.944   3.661   1.460  0.8406  0.4802 -1.6208
 1594SOL    HW2 5549   0.971   3.513   1.456  0.6674  0.4493 -1.6571
 1595SOL     OW 5550   6.590   2.137   2.312 -0.4903  0.0731  0.4009
 1595SOL    HW1 5551   6.684   2.137   2.296 -0.8632  0.8737 -2.2946
 1595SOL    HW2 5552   6.582   2.122   2.406  2.2289 -2.7282  0.3679
 1596SOL     OW 5553   6.619   6.969   1.843 -0.3445 -1.1901 -0.3307
 1596SOL    HW1 5554   6.669   6.945   1.765 -1.4619  0.4497 -1.6168
 1596SOL    HW2 5555   6.661   7.049   1.875 -0.4961 -1.3105  0.1823
 1597SOL     OW 5556   1.239   3.853   4.807  0.4920 -0.4321  0.0853
 1597SOL    HW1 5557   1.276   3.842   4.894 -1.4415  0.5980  1.0924
 1597SOL    HW2 5558   1.308   3.897   4.757  0.7216  1.2841  1.8219
 1598SOL     OW 5559   7.119   6.166   3.585  0.0109 -0.2374  0.0226
 1598SOL    HW1 5560   7.154   6.219   3.657 -1.0524 -0.2013  0.5398
 1598SOL    HW2 5561   7.195   6.120   3.550  0.2317 -2.3764  2.9274
 1599SOL     OW 5562   6.583   3.264   0.928 -0.4764  0.3942  0.0572
 1599SOL    HW1 5563   6.546   3.185   0.887  0.4508  0.7910 -1.6219
 1599SOL    HW2 5564   6.521   3.286   0.997 -1.4265 -1.0657 -0.2812
 1600SOL     OW 5565   5.131   3.190   4.503  0.4730  0.3083 -0.7704
 1600SOL    HW1 5566   5.226   3.202   4.504  0.5177 -0.0322 -0.6184
 1600SOL    HW2 5567   5.103   3.211   4.592  0.3729  0.6648 -0.8867
 1601SOL     OW 5568   3.198   0.171   1.617 -0.0986  0.5669  0.3769
 1601SOL    HW1 5569   3.283   0.149   1.579 -1.2756  0.5681 -2.5533
 1601SOL    HW2 5570   3.184   0.262   1.592 -1.1147  0.4460  0.4723
 1602SOL     OW 5571   0.077   3.756   3.936 -0.0784 -0.5087  0.2407
 1602SOL    HW1 5572   0.151   3.784   3.990 -0.8253 -0.2027  1.1377
 1602SOL    HW2 5573   0.009   3.732   3.999 -2.2047  2.9944 -0.4648
 1603SOL     OW 5574   3.621   2.170   1.109  0.6227  0.0287  0.2159
 1603SOL    HW1 5575   3.616   2.197   1.017  1.2881 -3.7803 -1.0984
 1603SOL    HW2 5576   3.530   2.171   1.139  0.2750  0.2928 -0.8097
 1604SOL     OW 5577   1.135   2.574   0.652  0.6317 -0.2117  0.0256
 1604SOL    HW1 5578   1.158   2.643   0.713 -0.8114 -0.1064  0.4764
 1604SOL    HW2 5579   1.131   2.495   0.706 -1.7493  0.0665  0.3396
 1605SOL     OW 5580   5.481   6.145   3.684  0.2261  0.1333  0.2920
 1605SOL    HW1 5581   5.482   6.137   3.589  1.2169  2.2993  0.0647
 1605SOL    HW2 5582   5.550   6.208   3.704 -0.6202  0.4922  2.3583
 1606SOL     OW 5583   3.136   3.009   3.763 -0.2826 -0.6635  1.2332
 1606SOL    HW1 5584   3.222   2.972   3.742 -0.1323  1.3122 -2.2923
 1606SOL    HW2 5585   3.082   2.932   3.784  1.5370 -2.2361  0.4948
 1607SOL     OW 5586   6.246   4.702   1.409 -0.0990  0.6458 -0.0069
 1607SOL    HW1 5587   6.321   4.694   1.467  0.0550  0.6786 -0.1998
 1607SOL    HW2 5588   6.180   4.644   1.447  0.3234 -0.0476 -0.3026
 1608SOL     OW 5589   7.108   4.059   1.102 -0.4424 -0.0800  0.2053
 1608SOL    HW1 5590   7.037   4.054   1.039 -0.2566  1.2255 -0.1269
 1608SOL    HW2 5591   7.090   4.138   1.153  0.4204 -0.0905  0.5486
 1609SOL     OW 5592   2.969   4.499   1.482 -0.1963 -0.0613 -0.6597
 1609SOL    HW1 5593   2.947   4.421   1.533  2.5028  0.0933  0.9144
 1609SOL    HW2 5594   3.006   4.464   1.401  3.4458 -0.6848  1.0698
 1610SOL     OW 5595   4.163   3.569   2.524 -0.0359 -0.0634 -0.1130
 1610SOL    HW1 5596   4.091   3.627   2.550  0.1546 -0.2365  0.8064
 1610SOL    HW2 5597   4.179   3.514   2.600  2.5743  1.4299  0.5249
 1611SOL     OW 5598   5.848   1.645   2.305  0.1162  0.5168 -0.7568
 1611SOL    HW1 5599   5.849   1.637   2.400  0.5617 -0.3748 -0.8224
 1611SOL    HW2 5600   5.911   1.714   2.285 -0.5907  1.2942 -0.3733
 1612SOL     OW 5601   4.555   3.850   1.038  0.3726 -0.3617 -0.6268
 1612SOL    HW1 5602   4.615   3.923   1.025 -0.7076  0.3276 -2.0089
 1612SOL    HW2 5603   4.513   3.868   1.123  0.7783  0.1215 -0.5237
 1613SOL     OW 5604   5.697   7.149   0.442 -0.0675 -0.2186 -0.0622
 1613SOL    HW1 5605   5.695   7.242   0.463  3.2649  0.2766 -1.4223
 1613SOL    HW2 5606   5.609   7.118   0.464 -1.1766  3.1229  0.7829
 1614SOL     OW 5607   1.093   2.688   3.461  0.2042  0.5941 -0.2302
 1614SOL    HW1 5608   1.018   2.660   3.408 -0.1677  0.0311  0.5763
 1614SOL    HW2 5609   1.116   2.775   3.427  0.6613 -0.1835 -2.0344
 1615SOL     OW 5610   0.601   3.070   3.097  0.7990 -0.4295 -0.2937
 1615SOL    HW1 5611   0.572   3.092   3.185  0.3703  0.1494 -0.5742
 1615SOL    HW2 5612   0.631   3.153   3.060 -0.2127 -0.4158 -1.1319
 1616SOL     OW 5613   2.886   0.921   3.433 -0.2064  0.3971 -0.1288
 1616SOL    HW1 5614   2.842   0.837   3.421  0.6266  0.0753 -1.0465
 1616SOL    HW2 5615   2.925   0.941   3.348 -0.3945  1.7291  0.0654
 1617SOL     OW 5616   2.191   5.130   3.700 -0.5070 -0.5079 -0.8053
 1617SOL    HW1 5617   2.188   5.225   3.695  0.9382 -0.4598 -1.2490
 1617SOL    HW2 5618   2.251   5.104   3.629  1.4100 -1.5340  1.0807
 1618SOL     OW 5619   6.177   3.845   1.477  0.2195 -0.1385 -0.0090
 1618SOL    HW1 5620   6.160   3.793   1.399 -0.1707  1.7021 -1.1958
 1618SOL    HW2 5621   6.247   3.905   1.453 -1.2685  1.8589  0.3132
 1619SOL     OW 5622   1.459   4.516   0.275 -0.1754 -0.5564 -0.1672
 1619SOL    HW1 5623   1.472   4.457   0.201  0.3070 -1.9854  0.9978
 1619SOL    HW2 5624   1.540   4.510   0.326 -0.4993  0.3698  0.4893
 1620SOL     OW 5625   0.400   2.230   2.372 -0.0205  0.3055  0.1457
 1620SOL    HW1 5626   0.321   2.216   2.319 -0.4281 -0.5266  0.9517
 1620SOL    HW2 5627   0.368   2.277   2.449  0.4533  0.8831 -0.0059
 1621SOL     OW 5628   3.721   5.517   1.471 -0.1295  0.1697 -0.1367
 1621SOL    HW1 5629   3.785   5.556   1.412  0.5714  0.8312  0.9994
 1621SOL    HW2 5630   3.636   5.548   1.439  0.2950  1.2428 -0.2802
 1622SOL     OW 5631   3.060   6.246   3.999  0.1501  0.0317 -0.6623
 1622SOL    HW1 5632   3.034   6.310   4.064 -2.8464 -0.9815 -0.7161
 1622SOL    HW2 5633   2.978   6.211   3.965  1.5845 -0.4213 -4.0819
 1623SOL     OW 5634   3.913   5.970   2.338 -0.5190  0.0026  0.5786
 1623SOL    HW1 5635   3.864   6.004   2.263 -0.4793  0.6210  0.8281
 1623SOL    HW2 5636   3.854   5.982   2.412  1.0425  3.6491  1.4672
 1624SOL     OW 5637   0.392   5.074   3.645  0.5273 -0.6241  0.3701
 1624SOL    HW1 5638   0.453   5.084   3.572 -1.4213  1.1834 -1.1467
 1624SOL    HW2 5639   0.443   5.033   3.714  4.1551  2.7332  0.0324
 1625SOL     OW 5640   0.285   6.817   1.393 -0.3832  0.1348  0.6480
 1625SOL    HW1 5641   0.205   6.868   1.390 -0.6876 -0.3174  0.9465
 1625SOL    HW2 5642   0.354   6.881   1.408 -0.4548  0.7432 -1.3976
 1626SOL     OW 5643   0.176   4.697   2.868 -1.2201 -0.0377  0.1193
 1626SOL    HW1 5644   0.155   4.612   2.829 -0.1460 -0.9215  1.4100
 1626SOL    HW2 5645   0.196   4.753   2.792 -1.1056 -1.1671 -0.7183
 1627SOL     OW 5646   0.915   5.058   0.403  0.8196 -0.2418  0.5272
 1627SOL    HW1 5647   0.932   5.065   0.497  0.1741  0.3396  0.6106
 1627SOL    HW2 5648   0.890   5.146   0.376 -1.3437 -0.8516  0.3071
 1628SOL     OW 5649   0.411   4.335   1.320  0.4567 -0.0405  0.1724
 1628SOL    HW1 5650   0.333   4.283   1.342 -0.0416  0.9096  0.7088
 1628SOL    HW2 5651   0.478   4.270   1.298  0.0561 -0.9451  1.5009
 1629SOL     OW 5652   6.188   0.749   0.530  0.1219  0.7503  0.2136
 1629SOL    HW1 5653   6.137   0.762   0.450  0.3048 -0.6743 -0.1544
 1629SOL    HW2 5654   6.233   0.833   0.544  0.2745  0.9419 -1.3079
 1630SOL     OW 5655   3.878   1.523   3.548  0.1707  0.1311 -0.0236
 1630SOL    HW1 5656   3.960   1.551   3.589 -0.6293  0.8372  1.1520
 1630SOL    HW2 5657   3.855   1.595   3.488  1.2839 -0.8523 -1.6968
 1631SOL     OW 5658   3.014   2.532   2.631 -0.1481 -0.5872 -0.3137
 1631SOL    HW1 5659   3.085   2.591   2.603 -0.5270 -0.6958 -1.5949
 1631SOL    HW2 5660   3.039   2.446   2.597 -1.2685 -0.4662 -1.5550
 1632SOL     OW 5661   6.238   3.609   0.579 -0.4255  0.1289  0.0315
 1632SOL    HW1 5662   6.268   3.538   0.636  0.2635 -1.1713 -1.8663
 1632SOL    HW2 5663   6.247   3.575   0.490 -0.6640  2.3767 -0.9396
 1633SOL     OW 5664   0.948   2.011   3.022  0.4259 -0.4242 -0.2972
 1633SOL    HW1 5665   1.015   1.946   3.045 -0.0384 -1.3669 -1.4911
 1633SOL    HW2 5666   0.973   2.089   3.070  1.9227 -1.0081 -0.0690
 1634SOL     OW 5667   4.228   4.456   2.652  0.4432 -0.1929 -0.7533
 1634SOL    HW1 5668   4.135   4.437   2.666  0.6761 -0.6148  0.3596
 1634SOL    HW2 5669   4.265   4.456   2.740  1.2930  1.0994 -1.0914
 1635SOL     OW 5670   0.553   4.513   1.448 -0.7924  0.1001 -0.2340
 1635SOL    HW1 5671   0.531   4.595   1.404  0.8608 -0.0633 -1.5014
 1635SOL    HW2 5672   0.492   4.449   1.412 -0.5679  0.3260 -1.0426
 1636SOL     OW 5673   1.038   4.322   2.910  0.1618  0.0332 -0.2179
 1636SOL    HW1 5674   0.954   4.297   2.948  0.1556  0.1105 -0.1802
 1636SOL    HW2 5675   1.025   4.413   2.882  1.2266  1.1862  2.7167
 1637SOL     OW 5676   2.699   6.028   0.596 -0.1061  0.2276 -0.2108
 1637SOL    HW1 5677   2.626   6.060   0.648  0.0241 -1.2708  0.9639
 1637SOL    HW2 5678   2.761   5.994   0.660  1.7499  1.6435 -1.1530
 1638SOL     OW 5679   4.090   6.523   5.051 -0.5512 -0.6243  0.2649
 1638SOL    HW1 5680   4.035   6.506   4.975  0.7411  1.5447 -1.2661
 1638SOL    HW2 5681   4.180   6.509   5.020  0.0510  1.0936  1.1160
 1639SOL     OW 5682   0.205   3.867   0.679  0.1012 -0.0712 -0.2193
 1639SOL    HW1 5683   0.276   3.861   0.743 -1.6100 -1.2365  1.6872
 1639SOL    HW2 5684   0.131   3.903   0.728 -0.8387  0.5485 -1.9916
 1640SOL     OW 5685   6.689   4.746   1.413 -0.4446  0.1003 -0.2427
 1640SOL    HW1 5686   6.731   4.687   1.476  0.4968  1.2780  0.2750
 1640SOL    HW2 5687   6.626   4.796   1.465  0.2127  0.9557 -0.2417
 1641SOL     OW 5688   2.829   1.998   2.201 -0.0036 -0.3563 -0.4018
 1641SOL    HW1 5689   2.895   1.962   2.259  0.0489  0.4351  0.0480
 1641SOL    HW2 5690   2.837   2.093   2.211 -1.3194 -0.2407 -0.1950
 1642SOL     OW 5691   1.684   1.987   4.914 -0.2441  0.5651  0.1402
 1642SOL    HW1 5692   1.600   2.027   4.934  0.6135  1.8480  1.3989
 1642SOL    HW2 5693   1.725   1.972   4.999 -0.0319 -1.9954 -0.3521
 1643SOL     OW 5694   0.417   0.057   1.799 -0.4221 -0.0416  0.5665
 1643SOL    HW1 5695   0.498   0.026   1.838 -0.0170 -0.7093 -0.7169
 1643SOL    HW2 5696   0.348   0.022   1.855  0.1630  0.1432  1.4098
 1644SOL     OW 5697   2.974   2.918   1.573  0.6438  0.0533 -0.3256
 1644SOL    HW1 5698   2.905   2.984   1.568 -0.5824 -1.2008 -0.4393
 1644SOL    HW2 5699   3.051   2.961   1.534 -0.0430  1.4726 -0.1874
 1645SOL     OW 5700   3.634   0.645   3.959  0.3597  0.4210 -0.4569
 1645SOL    HW1 5701   3.614   0.552   3.951  0.8293  0.2655  0.0874
 1645SOL    HW2 5702   3.551   0.685   3.987  0.1241  0.1870 -0.8249
 1646SOL     OW 5703   2.048   2.154   0.469 -0.0648  0.0222 -0.1959
 1646SOL    HW1 5704   2.102   2.161   0.390  0.0877 -1.0415 -0.1922
 1646SOL    HW2 5705   2.016   2.244   0.484  1.0390  0.5099 -0.6600
 1647SOL     OW 5706   3.679   1.104   1.985 -0.2257 -0.0410  0.9600
 1647SOL    HW1 5707   3.609   1.168   1.987  0.1727  0.3886  1.3211
 1647SOL    HW2 5708   3.759   1.156   1.980  0.0232 -0.5465 -0.9129
 1648SOL     OW 5709   1.167   6.027   3.457  0.3808  0.0931  0.0037
 1648SOL    HW1 5710   1.182   5.983   3.374  0.3261 -0.8442  0.4792
 1648SOL    HW2 5711   1.072   6.042   3.460  0.2264 -0.9318  0.4129
 1649SOL     OW 5712   0.465   2.738   1.041  0.6054  0.6131  0.2225
 1649SOL    HW1 5713   0.389   2.778   0.999  0.7704  0.9587  0.2494
 1649SOL    HW2 5714   0.538   2.793   1.014  0.7880  0.5153  0.5206
 1650SOL     OW 5715   2.943   5.331   0.210 -0.1363 -0.1526 -0.3587
 1650SOL    HW1 5716   2.913   5.244   0.182 -0.9609  0.3289 -0.9901
 1650SOL    HW2 5717   2.882   5.355   0.280  0.2797 -0.1989  0.0283
 1651SOL     OW 5718   6.339   3.622   4.824 -0.2009 -0.7488 -0.3619
 1651SOL    HW1 5719   6.328   3.651   4.734 -3.3159  0.1166  0.1692
 1651SOL    HW2 5720   6.349   3.527   4.819  0.0539 -0.6630 -1.6240
 1652SOL     OW 5721   4.022   2.943   1.631  0.0395 -0.3531 -0.2883
 1652SOL    HW1 5722   4.091   2.877   1.624 -1.9025 -2.3939 -1.0466
 1652SOL    HW2 5723   3.985   2.949   1.543 -2.0534 -0.7987  0.5147
 1653SOL     OW 5724   6.428   6.416   3.500  0.6331 -0.0554 -0.8882
 1653SOL    HW1 5725   6.359   6.354   3.525  1.5351 -1.3669 -1.4937
 1653SOL    HW2 5726   6.510   6.371   3.524  1.3144  0.9636 -1.2485
 1654SOL     OW 5727   3.089   3.688   0.480  0.0261 -0.3283 -0.3366
 1654SOL    HW1 5728   3.152   3.661   0.546 -0.1243 -1.3792 -0.6163
 1654SOL    HW2 5729   3.022   3.735   0.530  0.3868 -0.2940  0.1266
 1655SOL     OW 5730   4.508   5.152   0.876 -0.5025 -0.0168  0.1080
 1655SOL    HW1 5731   4.530   5.122   0.788  0.1627  0.9941 -0.0831
 1655SOL    HW2 5732   4.576   5.215   0.898  0.0849 -1.1875  1.8746
 1656SOL     OW 5733   1.042   5.208   2.286 -0.1675 -0.3726  0.2883
 1656SOL    HW1 5734   1.123   5.259   2.283 -0.5855  0.2691 -0.6050
 1656SOL    HW2 5735   0.972   5.273   2.294 -0.9321 -0.4875 -3.5923
 1657SOL     OW 5736   3.969   4.606   2.564 -0.2225 -0.0760  0.3612
 1657SOL    HW1 5737   4.022   4.570   2.493  0.2192  0.0383  0.6294
 1657SOL    HW2 5738   3.889   4.636   2.521  1.2958  2.9434 -0.6576
 1658SOL     OW 5739   6.254   0.130   2.468 -0.9014 -0.1382  0.9695
 1658SOL    HW1 5740   6.313   0.174   2.529 -0.6021  1.9653 -0.7175
 1658SOL    HW2 5741   6.210   0.064   2.521  2.0301 -1.0000  2.5899
 1659SOL     OW 5742   3.820   3.113   2.276 -0.1934 -0.1899  0.2651
 1659SOL    HW1 5743   3.823   3.044   2.210 -1.0077  0.8599 -0.9067
 1659SOL    HW2 5744   3.735   3.155   2.264  0.8225  1.9182 -0.0043
 1660SOL     OW 5745   1.755   5.538   3.053 -0.6374  0.1271 -0.0463
 1660SOL    HW1 5746   1.696   5.569   3.122  0.9301  1.2110  0.8672
 1660SOL    HW2 5747   1.735   5.445   3.045 -1.3771  0.1287  1.3398
 1661SOL     OW 5748   2.377   5.965   4.341 -0.1851 -0.3543 -0.3438
 1661SOL    HW1 5749   2.399   5.959   4.434  0.9598  0.1879 -0.5634
 1661SOL    HW2 5750   2.406   5.881   4.304  0.1746 -0.2187 -0.3698
 1662SOL     OW 5751   2.003   5.612   2.638 -0.0185  1.0528 -0.1499
 1662SOL    HW1 5752   1.988   5.640   2.548  0.3494  0.8370 -0.2811
 1662SOL    HW2 5753   1.921   5.630   2.683 -0.4681  0.4594 -0.7124
 1663SOL     OW 5754   3.646   0.619   0.454 -0.3382 -0.1398  0.3550
 1663SOL    HW1 5755   3.661   0.543   0.397  0.2199 -0.1006  0.4388
 1663SOL    HW2 5756   3.734   0.648   0.477 -0.4904  1.4519 -0.8865
 1664SOL     OW 5757   5.141   6.914   3.560 -0.2741 -0.4140  0.5878
 1664SOL    HW1 5758   5.205   6.986   3.560 -0.9462  0.2420  2.0247
 1664SOL    HW2 5759   5.178   6.848   3.501  2.2275 -0.4751  2.0631
 1665SOL     OW 5760   4.487   6.537   4.677 -0.0788 -0.5633  0.0453
 1665SOL    HW1 5761   4.566   6.591   4.687 -0.4544  0.1870 -0.8450
 1665SOL    HW2 5762   4.416   6.601   4.664 -0.8681 -1.2231  0.9989
 1666SOL     OW 5763   1.809   4.704   0.703  0.4699  0.2033  0.4385
 1666SOL    HW1 5764   1.751   4.666   0.769 -0.2216 -0.4988 -0.5279
 1666SOL    HW2 5765   1.888   4.650   0.706  0.8434  0.7912  1.3549
 1667SOL     OW 5766   4.884   2.797   2.200 -0.1089 -0.2156 -0.1199
 1667SOL    HW1 5767   4.830   2.863   2.244 -0.8298  0.4581 -1.9378
 1667SOL    HW2 5768   4.845   2.713   2.225 -1.5001  0.2235 -0.7286
 1668SOL     OW 5769   5.007   0.433   3.002  0.0080  0.3494  0.0983
 1668SOL    HW1 5770   4.971   0.512   3.043  0.4978  0.1996  0.8384
 1668SOL    HW2 5771   5.050   0.465   2.923 -1.1415  0.6139 -0.4310
 1669SOL     OW 5772   0.569   4.604   3.626  0.4823  0.1158 -0.0579
 1669SOL    HW1 5773   0.643   4.615   3.566  0.7005 -0.5705  0.0655
 1669SOL    HW2 5774   0.545   4.511   3.617  1.0724 -0.2326  1.5238
 1670SOL     OW 5775   6.988   2.764   2.643  0.2894  0.3022  0.1560
 1670SOL    HW1 5776   7.079   2.735   2.631  0.0480 -0.0327 -0.9470
 1670SOL    HW2 5777   6.995   2.853   2.678  1.0439  0.7722 -1.1474
 1671SOL     OW 5778   2.370   1.122   5.054  0.2796 -0.1516  0.3092
 1671SOL    HW1 5779   2.342   1.085   4.971 -0.4018 -0.6097  0.7296
 1671SOL    HW2 5780   2.340   1.212   5.053  0.6776 -0.0221 -0.1263
 1672SOL     OW 5781   5.887   5.704   4.063  0.6191 -0.5218  0.6458
 1672SOL    HW1 5782   5.981   5.687   4.054 -0.0025 -4.8948  0.4279
 1672SOL    HW2 5783   5.845   5.645   4.000 -2.3354  1.2586  0.7552
 1673SOL     OW 5784   1.621   4.476   4.699  0.5123  0.4451  0.1776
 1673SOL    HW1 5785   1.640   4.568   4.720  0.5900  0.4952 -0.0980
 1673SOL    HW2 5786   1.592   4.438   4.781  0.4049  0.7369  0.2774
 1674SOL     OW 5787   2.558   5.615   0.617 -0.0400 -0.3338  0.0126
 1674SOL    HW1 5788   2.482   5.612   0.559  0.4752  0.6618 -0.7338
 1674SOL    HW2 5789   2.591   5.525   0.618 -0.6040 -0.5480 -0.4931
 1675SOL     OW 5790   5.861   2.355   0.830 -0.4632 -0.3503 -0.1888
 1675SOL    HW1 5791   5.836   2.445   0.812  0.1460  0.3237  1.9914
 1675SOL    HW2 5792   5.912   2.328   0.753 -2.2643  0.4425 -1.7331
 1676SOL     OW 5793   2.256   5.449   0.522 -0.9085 -0.0868  0.4646
 1676SOL    HW1 5794   2.278   5.393   0.597 -0.2200 -0.7725 -0.2420
 1676SOL    HW2 5795   2.175   5.413   0.488 -1.3790  0.4003  1.0354
 1677SOL     OW 5796   3.880   4.217   0.626  0.9817  0.1655 -0.1925
[truncated: 1,396,652 more chars]
