# Supplementary material for: Molecular dynamics ensemble refinement of the heterogeneous native state of NCBD using chemical shifts and NOEs
Source: PeerJ. 2018 Jul 4;6:e5125. doi: 10.7717/peerj.5125 (PMC6035720; doi:10.7717/peerj.5125)
Supplement: Data S1 — This file contains input files for running the molecular simulations, and the resulting ensemble of NCBD obtained using NOEs and chemical shifts. [file peerj-06-5125-s005.bz2 › raw_data/CS-NOE/CS-NOE4-C22/topol_all.top]

;
;	File 'start.top' was generated
;	By user: onbekend (0)
;	On host: onbekend
;	At date: Wed Feb 13 16:19:02 2013
;
;	This is a standalone topology file
;
;	It was generated using program:
;	pdb2gmx - VERSION 4.5.5
;
;	Command line was:
;	pdb2gmx -f 2KKJ_1.pdb -o start.gro -p start.top -ignh -nocmap 
;
;	Force field was read from current directory or a relative path - path added.
;

; Include forcefield parameters
#include "./charmm27-nocmap.ff/forcefield.itp"

[ moleculetype ]
; Name            nrexcl
Protein_chain_A     3

[ atoms ]
;   nr       type  resnr residue  atom   cgnr     charge       mass  typeB    chargeB      massB
; residue   1 PRO rtp PRO  q +1.0
     1         NP      1    PRO      N      1      -0.07     14.007   ; qtot -0.07
     2         HC      1    PRO     H1      2       0.24      1.008   ; qtot 0.17
     3         HC      1    PRO     H2      3       0.24      1.008   ; qtot 0.41
     4        CP3      1    PRO     CD      4       0.16     12.011   ; qtot 0.57
     5         HA      1    PRO    HD1      5       0.09      1.008   ; qtot 0.66
     6         HA      1    PRO    HD2      6       0.09      1.008   ; qtot 0.75
     7        CP1      1    PRO     CA      7       0.16     12.011   ; qtot 0.91
     8         HB      1    PRO     HA      8       0.09      1.008   ; qtot 1
     9        CP2      1    PRO     CB      9      -0.18     12.011   ; qtot 0.82
    10         HA      1    PRO    HB1     10       0.09      1.008   ; qtot 0.91
    11         HA      1    PRO    HB2     11       0.09      1.008   ; qtot 1
    12        CP2      1    PRO     CG     12      -0.18     12.011   ; qtot 0.82
    13         HA      1    PRO    HG1     13       0.09      1.008   ; qtot 0.91
    14         HA      1    PRO    HG2     14       0.09      1.008   ; qtot 1
    15          C      1    PRO      C     15       0.51     12.011   ; qtot 1.51
    16          O      1    PRO      O     16      -0.51     15.999   ; qtot 1
; residue   2 ASN rtp ASN  q  0.0
    17        NH1      2    ASN      N     17      -0.47     14.007   ; qtot 0.53
    18          H      2    ASN     HN     18       0.31      1.008   ; qtot 0.84
    19        CT1      2    ASN     CA     19       0.07     12.011   ; qtot 0.91
    20         HB      2    ASN     HA     20       0.09      1.008   ; qtot 1
    21        CT2      2    ASN     CB     21      -0.18     12.011   ; qtot 0.82
    22         HA      2    ASN    HB1     22       0.09      1.008   ; qtot 0.91
    23         HA      2    ASN    HB2     23       0.09      1.008   ; qtot 1
    24         CC      2    ASN     CG     24       0.55     12.011   ; qtot 1.55
    25          O      2    ASN    OD1     25      -0.55     15.999   ; qtot 1
    26        NH2      2    ASN    ND2     26      -0.62     14.007   ; qtot 0.38
    27          H      2    ASN   HD21     27       0.32      1.008   ; qtot 0.7
    28          H      2    ASN   HD22     28        0.3      1.008   ; qtot 1
    29          C      2    ASN      C     29       0.51     12.011   ; qtot 1.51
    30          O      2    ASN      O     30      -0.51     15.999   ; qtot 1
; residue   3 ARG rtp ARG  q +1.0
    31        NH1      3    ARG      N     31      -0.47     14.007   ; qtot 0.53
    32          H      3    ARG     HN     32       0.31      1.008   ; qtot 0.84
    33        CT1      3    ARG     CA     33       0.07     12.011   ; qtot 0.91
    34         HB      3    ARG     HA     34       0.09      1.008   ; qtot 1
    35        CT2      3    ARG     CB     35      -0.18     12.011   ; qtot 0.82
    36         HA      3    ARG    HB1     36       0.09      1.008   ; qtot 0.91
    37         HA      3    ARG    HB2     37       0.09      1.008   ; qtot 1
    38        CT2      3    ARG     CG     38      -0.18     12.011   ; qtot 0.82
    39         HA      3    ARG    HG1     39       0.09      1.008   ; qtot 0.91
    40         HA      3    ARG    HG2     40       0.09      1.008   ; qtot 1
    41        CT2      3    ARG     CD     41        0.2     12.011   ; qtot 1.2
    42         HA      3    ARG    HD1     42       0.09      1.008   ; qtot 1.29
    43         HA      3    ARG    HD2     43       0.09      1.008   ; qtot 1.38
    44        NC2      3    ARG     NE     44       -0.7     14.007   ; qtot 0.68
    45         HC      3    ARG     HE     45       0.44      1.008   ; qtot 1.12
    46          C      3    ARG     CZ     46       0.64     12.011   ; qtot 1.76
    47        NC2      3    ARG    NH1     47       -0.8     14.007   ; qtot 0.96
    48         HC      3    ARG   HH11     48       0.46      1.008   ; qtot 1.42
    49         HC      3    ARG   HH12     49       0.46      1.008   ; qtot 1.88
    50        NC2      3    ARG    NH2     50       -0.8     14.007   ; qtot 1.08
    51         HC      3    ARG   HH21     51       0.46      1.008   ; qtot 1.54
    52         HC      3    ARG   HH22     52       0.46      1.008   ; qtot 2
    53          C      3    ARG      C     53       0.51     12.011   ; qtot 2.51
    54          O      3    ARG      O     54      -0.51     15.999   ; qtot 2
; residue   4 SER rtp SER  q  0.0
    55        NH1      4    SER      N     55      -0.47     14.007   ; qtot 1.53
    56          H      4    SER     HN     56       0.31      1.008   ; qtot 1.84
    57        CT1      4    SER     CA     57       0.07     12.011   ; qtot 1.91
    58         HB      4    SER     HA     58       0.09      1.008   ; qtot 2
    59        CT2      4    SER     CB     59       0.05     12.011   ; qtot 2.05
    60         HA      4    SER    HB1     60       0.09      1.008   ; qtot 2.14
    61         HA      4    SER    HB2     61       0.09      1.008   ; qtot 2.23
    62        OH1      4    SER     OG     62      -0.66     15.999   ; qtot 1.57
    63          H      4    SER    HG1     63       0.43      1.008   ; qtot 2
    64          C      4    SER      C     64       0.51     12.011   ; qtot 2.51
    65          O      4    SER      O     65      -0.51     15.999   ; qtot 2
; residue   5 ILE rtp ILE  q  0.0
    66        NH1      5    ILE      N     66      -0.47     14.007   ; qtot 1.53
    67          H      5    ILE     HN     67       0.31      1.008   ; qtot 1.84
    68        CT1      5    ILE     CA     68       0.07     12.011   ; qtot 1.91
    69         HB      5    ILE     HA     69       0.09      1.008   ; qtot 2
    70        CT1      5    ILE     CB     70      -0.09     12.011   ; qtot 1.91
    71         HA      5    ILE     HB     71       0.09      1.008   ; qtot 2
    72        CT3      5    ILE    CG2     72      -0.27     12.011   ; qtot 1.73
    73         HA      5    ILE   HG21     73       0.09      1.008   ; qtot 1.82
    74         HA      5    ILE   HG22     74       0.09      1.008   ; qtot 1.91
    75         HA      5    ILE   HG23     75       0.09      1.008   ; qtot 2
    76        CT2      5    ILE    CG1     76      -0.18     12.011   ; qtot 1.82
    77         HA      5    ILE   HG11     77       0.09      1.008   ; qtot 1.91
    78         HA      5    ILE   HG12     78       0.09      1.008   ; qtot 2
    79        CT3      5    ILE     CD     79      -0.27     12.011   ; qtot 1.73
    80         HA      5    ILE    HD1     80       0.09      1.008   ; qtot 1.82
    81         HA      5    ILE    HD2     81       0.09      1.008   ; qtot 1.91
    82         HA      5    ILE    HD3     82       0.09      1.008   ; qtot 2
    83          C      5    ILE      C     83       0.51     12.011   ; qtot 2.51
    84          O      5    ILE      O     84      -0.51     15.999   ; qtot 2
; residue   6 SER rtp SER  q  0.0
    85        NH1      6    SER      N     85      -0.47     14.007   ; qtot 1.53
    86          H      6    SER     HN     86       0.31      1.008   ; qtot 1.84
    87        CT1      6    SER     CA     87       0.07     12.011   ; qtot 1.91
    88         HB      6    SER     HA     88       0.09      1.008   ; qtot 2
    89        CT2      6    SER     CB     89       0.05     12.011   ; qtot 2.05
    90         HA      6    SER    HB1     90       0.09      1.008   ; qtot 2.14
    91         HA      6    SER    HB2     91       0.09      1.008   ; qtot 2.23
    92        OH1      6    SER     OG     92      -0.66     15.999   ; qtot 1.57
    93          H      6    SER    HG1     93       0.43      1.008   ; qtot 2
    94          C      6    SER      C     94       0.51     12.011   ; qtot 2.51
    95          O      6    SER      O     95      -0.51     15.999   ; qtot 2
; residue   7 PRO rtp PRO  q  0.0
    96          N      7    PRO      N     96      -0.29     14.007   ; qtot 1.71
    97        CP3      7    PRO     CD     97          0     12.011   ; qtot 1.71
    98         HA      7    PRO    HD1     98       0.09      1.008   ; qtot 1.8
    99         HA      7    PRO    HD2     99       0.09      1.008   ; qtot 1.89
   100        CP1      7    PRO     CA    100       0.02     12.011   ; qtot 1.91
   101         HB      7    PRO     HA    101       0.09      1.008   ; qtot 2
   102        CP2      7    PRO     CB    102      -0.18     12.011   ; qtot 1.82
   103         HA      7    PRO    HB1    103       0.09      1.008   ; qtot 1.91
   104         HA      7    PRO    HB2    104       0.09      1.008   ; qtot 2
   105        CP2      7    PRO     CG    105      -0.18     12.011   ; qtot 1.82
   106         HA      7    PRO    HG1    106       0.09      1.008   ; qtot 1.91
   107         HA      7    PRO    HG2    107       0.09      1.008   ; qtot 2
   108          C      7    PRO      C    108       0.51     12.011   ; qtot 2.51
   109          O      7    PRO      O    109      -0.51     15.999   ; qtot 2
; residue   8 SER rtp SER  q  0.0
   110        NH1      8    SER      N    110      -0.47     14.007   ; qtot 1.53
   111          H      8    SER     HN    111       0.31      1.008   ; qtot 1.84
   112        CT1      8    SER     CA    112       0.07     12.011   ; qtot 1.91
   113         HB      8    SER     HA    113       0.09      1.008   ; qtot 2
   114        CT2      8    SER     CB    114       0.05     12.011   ; qtot 2.05
   115         HA      8    SER    HB1    115       0.09      1.008   ; qtot 2.14
   116         HA      8    SER    HB2    116       0.09      1.008   ; qtot 2.23
   117        OH1      8    SER     OG    117      -0.66     15.999   ; qtot 1.57
   118          H      8    SER    HG1    118       0.43      1.008   ; qtot 2
   119          C      8    SER      C    119       0.51     12.011   ; qtot 2.51
   120          O      8    SER      O    120      -0.51     15.999   ; qtot 2
; residue   9 ALA rtp ALA  q  0.0
   121        NH1      9    ALA      N    121      -0.47     14.007   ; qtot 1.53
   122          H      9    ALA     HN    122       0.31      1.008   ; qtot 1.84
   123        CT1      9    ALA     CA    123       0.07     12.011   ; qtot 1.91
   124         HB      9    ALA     HA    124       0.09      1.008   ; qtot 2
   125        CT3      9    ALA     CB    125      -0.27     12.011   ; qtot 1.73
   126         HA      9    ALA    HB1    126       0.09      1.008   ; qtot 1.82
   127         HA      9    ALA    HB2    127       0.09      1.008   ; qtot 1.91
   128         HA      9    ALA    HB3    128       0.09      1.008   ; qtot 2
   129          C      9    ALA      C    129       0.51     12.011   ; qtot 2.51
   130          O      9    ALA      O    130      -0.51     15.999   ; qtot 2
; residue  10 LEU rtp LEU  q  0.0
   131        NH1     10    LEU      N    131      -0.47     14.007   ; qtot 1.53
   132          H     10    LEU     HN    132       0.31      1.008   ; qtot 1.84
   133        CT1     10    LEU     CA    133       0.07     12.011   ; qtot 1.91
   134         HB     10    LEU     HA    134       0.09      1.008   ; qtot 2
   135        CT2     10    LEU     CB    135      -0.18     12.011   ; qtot 1.82
   136         HA     10    LEU    HB1    136       0.09      1.008   ; qtot 1.91
   137         HA     10    LEU    HB2    137       0.09      1.008   ; qtot 2
   138        CT1     10    LEU     CG    138      -0.09     12.011   ; qtot 1.91
   139         HA     10    LEU     HG    139       0.09      1.008   ; qtot 2
   140        CT3     10    LEU    CD1    140      -0.27     12.011   ; qtot 1.73
   141         HA     10    LEU   HD11    141       0.09      1.008   ; qtot 1.82
   142         HA     10    LEU   HD12    142       0.09      1.008   ; qtot 1.91
   143         HA     10    LEU   HD13    143       0.09      1.008   ; qtot 2
   144        CT3     10    LEU    CD2    144      -0.27     12.011   ; qtot 1.73
   145         HA     10    LEU   HD21    145       0.09      1.008   ; qtot 1.82
   146         HA     10    LEU   HD22    146       0.09      1.008   ; qtot 1.91
   147         HA     10    LEU   HD23    147       0.09      1.008   ; qtot 2
   148          C     10    LEU      C    148       0.51     12.011   ; qtot 2.51
   149          O     10    LEU      O    149      -0.51     15.999   ; qtot 2
; residue  11 GLN rtp GLN  q  0.0
   150        NH1     11    GLN      N    150      -0.47     14.007   ; qtot 1.53
   151          H     11    GLN     HN    151       0.31      1.008   ; qtot 1.84
   152        CT1     11    GLN     CA    152       0.07     12.011   ; qtot 1.91
   153         HB     11    GLN     HA    153       0.09      1.008   ; qtot 2
   154        CT2     11    GLN     CB    154      -0.18     12.011   ; qtot 1.82
   155         HA     11    GLN    HB1    155       0.09      1.008   ; qtot 1.91
   156         HA     11    GLN    HB2    156       0.09      1.008   ; qtot 2
   157        CT2     11    GLN     CG    157      -0.18     12.011   ; qtot 1.82
   158         HA     11    GLN    HG1    158       0.09      1.008   ; qtot 1.91
   159         HA     11    GLN    HG2    159       0.09      1.008   ; qtot 2
   160         CC     11    GLN     CD    160       0.55     12.011   ; qtot 2.55
   161          O     11    GLN    OE1    161      -0.55     15.999   ; qtot 2
   162        NH2     11    GLN    NE2    162      -0.62     14.007   ; qtot 1.38
   163          H     11    GLN   HE21    163       0.32      1.008   ; qtot 1.7
   164          H     11    GLN   HE22    164        0.3      1.008   ; qtot 2
   165          C     11    GLN      C    165       0.51     12.011   ; qtot 2.51
   166          O     11    GLN      O    166      -0.51     15.999   ; qtot 2
; residue  12 ASP rtp ASP  q -1.0
   167        NH1     12    ASP      N    167      -0.47     14.007   ; qtot 1.53
   168          H     12    ASP     HN    168       0.31      1.008   ; qtot 1.84
   169        CT1     12    ASP     CA    169       0.07     12.011   ; qtot 1.91
   170         HB     12    ASP     HA    170       0.09      1.008   ; qtot 2
   171        CT2     12    ASP     CB    171      -0.28     12.011   ; qtot 1.72
   172         HA     12    ASP    HB1    172       0.09      1.008   ; qtot 1.81
   173         HA     12    ASP    HB2    173       0.09      1.008   ; qtot 1.9
   174         CC     12    ASP     CG    174       0.62     12.011   ; qtot 2.52
   175         OC     12    ASP    OD1    175      -0.76     15.999   ; qtot 1.76
   176         OC     12    ASP    OD2    176      -0.76     15.999   ; qtot 1
   177          C     12    ASP      C    177       0.51     12.011   ; qtot 1.51
   178          O     12    ASP      O    178      -0.51     15.999   ; qtot 1
; residue  13 LEU rtp LEU  q  0.0
   179        NH1     13    LEU      N    179      -0.47     14.007   ; qtot 0.53
   180          H     13    LEU     HN    180       0.31      1.008   ; qtot 0.84
   181        CT1     13    LEU     CA    181       0.07     12.011   ; qtot 0.91
   182         HB     13    LEU     HA    182       0.09      1.008   ; qtot 1
   183        CT2     13    LEU     CB    183      -0.18     12.011   ; qtot 0.82
   184         HA     13    LEU    HB1    184       0.09      1.008   ; qtot 0.91
   185         HA     13    LEU    HB2    185       0.09      1.008   ; qtot 1
   186        CT1     13    LEU     CG    186      -0.09     12.011   ; qtot 0.91
   187         HA     13    LEU     HG    187       0.09      1.008   ; qtot 1
   188        CT3     13    LEU    CD1    188      -0.27     12.011   ; qtot 0.73
   189         HA     13    LEU   HD11    189       0.09      1.008   ; qtot 0.82
   190         HA     13    LEU   HD12    190       0.09      1.008   ; qtot 0.91
   191         HA     13    LEU   HD13    191       0.09      1.008   ; qtot 1
   192        CT3     13    LEU    CD2    192      -0.27     12.011   ; qtot 0.73
   193         HA     13    LEU   HD21    193       0.09      1.008   ; qtot 0.82
   194         HA     13    LEU   HD22    194       0.09      1.008   ; qtot 0.91
   195         HA     13    LEU   HD23    195       0.09      1.008   ; qtot 1
   196          C     13    LEU      C    196       0.51     12.011   ; qtot 1.51
   197          O     13    LEU      O    197      -0.51     15.999   ; qtot 1
; residue  14 LEU rtp LEU  q  0.0
   198        NH1     14    LEU      N    198      -0.47     14.007   ; qtot 0.53
   199          H     14    LEU     HN    199       0.31      1.008   ; qtot 0.84
   200        CT1     14    LEU     CA    200       0.07     12.011   ; qtot 0.91
   201         HB     14    LEU     HA    201       0.09      1.008   ; qtot 1
   202        CT2     14    LEU     CB    202      -0.18     12.011   ; qtot 0.82
   203         HA     14    LEU    HB1    203       0.09      1.008   ; qtot 0.91
   204         HA     14    LEU    HB2    204       0.09      1.008   ; qtot 1
   205        CT1     14    LEU     CG    205      -0.09     12.011   ; qtot 0.91
   206         HA     14    LEU     HG    206       0.09      1.008   ; qtot 1
   207        CT3     14    LEU    CD1    207      -0.27     12.011   ; qtot 0.73
   208         HA     14    LEU   HD11    208       0.09      1.008   ; qtot 0.82
   209         HA     14    LEU   HD12    209       0.09      1.008   ; qtot 0.91
   210         HA     14    LEU   HD13    210       0.09      1.008   ; qtot 1
   211        CT3     14    LEU    CD2    211      -0.27     12.011   ; qtot 0.73
   212         HA     14    LEU   HD21    212       0.09      1.008   ; qtot 0.82
   213         HA     14    LEU   HD22    213       0.09      1.008   ; qtot 0.91
   214         HA     14    LEU   HD23    214       0.09      1.008   ; qtot 1
   215          C     14    LEU      C    215       0.51     12.011   ; qtot 1.51
   216          O     14    LEU      O    216      -0.51     15.999   ; qtot 1
; residue  15 ARG rtp ARG  q +1.0
   217        NH1     15    ARG      N    217      -0.47     14.007   ; qtot 0.53
   218          H     15    ARG     HN    218       0.31      1.008   ; qtot 0.84
   219        CT1     15    ARG     CA    219       0.07     12.011   ; qtot 0.91
   220         HB     15    ARG     HA    220       0.09      1.008   ; qtot 1
   221        CT2     15    ARG     CB    221      -0.18     12.011   ; qtot 0.82
   222         HA     15    ARG    HB1    222       0.09      1.008   ; qtot 0.91
   223         HA     15    ARG    HB2    223       0.09      1.008   ; qtot 1
   224        CT2     15    ARG     CG    224      -0.18     12.011   ; qtot 0.82
   225         HA     15    ARG    HG1    225       0.09      1.008   ; qtot 0.91
   226         HA     15    ARG    HG2    226       0.09      1.008   ; qtot 1
   227        CT2     15    ARG     CD    227        0.2     12.011   ; qtot 1.2
   228         HA     15    ARG    HD1    228       0.09      1.008   ; qtot 1.29
   229         HA     15    ARG    HD2    229       0.09      1.008   ; qtot 1.38
   230        NC2     15    ARG     NE    230       -0.7     14.007   ; qtot 0.68
   231         HC     15    ARG     HE    231       0.44      1.008   ; qtot 1.12
   232          C     15    ARG     CZ    232       0.64     12.011   ; qtot 1.76
   233        NC2     15    ARG    NH1    233       -0.8     14.007   ; qtot 0.96
   234         HC     15    ARG   HH11    234       0.46      1.008   ; qtot 1.42
   235         HC     15    ARG   HH12    235       0.46      1.008   ; qtot 1.88
   236        NC2     15    ARG    NH2    236       -0.8     14.007   ; qtot 1.08
   237         HC     15    ARG   HH21    237       0.46      1.008   ; qtot 1.54
   238         HC     15    ARG   HH22    238       0.46      1.008   ; qtot 2
   239          C     15    ARG      C    239       0.51     12.011   ; qtot 2.51
   240          O     15    ARG      O    240      -0.51     15.999   ; qtot 2
; residue  16 THR rtp THR  q  0.0
   241        NH1     16    THR      N    241      -0.47     14.007   ; qtot 1.53
   242          H     16    THR     HN    242       0.31      1.008   ; qtot 1.84
   243        CT1     16    THR     CA    243       0.07     12.011   ; qtot 1.91
   244         HB     16    THR     HA    244       0.09      1.008   ; qtot 2
   245        CT1     16    THR     CB    245       0.14     12.011   ; qtot 2.14
   246         HA     16    THR     HB    246       0.09      1.008   ; qtot 2.23
   247        OH1     16    THR    OG1    247      -0.66     15.999   ; qtot 1.57
   248          H     16    THR    HG1    248       0.43      1.008   ; qtot 2
   249        CT3     16    THR    CG2    249      -0.27     12.011   ; qtot 1.73
   250         HA     16    THR   HG21    250       0.09      1.008   ; qtot 1.82
   251         HA     16    THR   HG22    251       0.09      1.008   ; qtot 1.91
   252         HA     16    THR   HG23    252       0.09      1.008   ; qtot 2
   253          C     16    THR      C    253       0.51     12.011   ; qtot 2.51
   254          O     16    THR      O    254      -0.51     15.999   ; qtot 2
; residue  17 LEU rtp LEU  q  0.0
   255        NH1     17    LEU      N    255      -0.47     14.007   ; qtot 1.53
   256          H     17    LEU     HN    256       0.31      1.008   ; qtot 1.84
   257        CT1     17    LEU     CA    257       0.07     12.011   ; qtot 1.91
   258         HB     17    LEU     HA    258       0.09      1.008   ; qtot 2
   259        CT2     17    LEU     CB    259      -0.18     12.011   ; qtot 1.82
   260         HA     17    LEU    HB1    260       0.09      1.008   ; qtot 1.91
   261         HA     17    LEU    HB2    261       0.09      1.008   ; qtot 2
   262        CT1     17    LEU     CG    262      -0.09     12.011   ; qtot 1.91
   263         HA     17    LEU     HG    263       0.09      1.008   ; qtot 2
   264        CT3     17    LEU    CD1    264      -0.27     12.011   ; qtot 1.73
   265         HA     17    LEU   HD11    265       0.09      1.008   ; qtot 1.82
   266         HA     17    LEU   HD12    266       0.09      1.008   ; qtot 1.91
   267         HA     17    LEU   HD13    267       0.09      1.008   ; qtot 2
   268        CT3     17    LEU    CD2    268      -0.27     12.011   ; qtot 1.73
   269         HA     17    LEU   HD21    269       0.09      1.008   ; qtot 1.82
   270         HA     17    LEU   HD22    270       0.09      1.008   ; qtot 1.91
   271         HA     17    LEU   HD23    271       0.09      1.008   ; qtot 2
   272          C     17    LEU      C    272       0.51     12.011   ; qtot 2.51
   273          O     17    LEU      O    273      -0.51     15.999   ; qtot 2
; residue  18 LYS rtp LYS  q +1.0
   274        NH1     18    LYS      N    274      -0.47     14.007   ; qtot 1.53
   275          H     18    LYS     HN    275       0.31      1.008   ; qtot 1.84
   276        CT1     18    LYS     CA    276       0.07     12.011   ; qtot 1.91
   277         HB     18    LYS     HA    277       0.09      1.008   ; qtot 2
   278        CT2     18    LYS     CB    278      -0.18     12.011   ; qtot 1.82
   279         HA     18    LYS    HB1    279       0.09      1.008   ; qtot 1.91
   280         HA     18    LYS    HB2    280       0.09      1.008   ; qtot 2
   281        CT2     18    LYS     CG    281      -0.18     12.011   ; qtot 1.82
   282         HA     18    LYS    HG1    282       0.09      1.008   ; qtot 1.91
   283         HA     18    LYS    HG2    283       0.09      1.008   ; qtot 2
   284        CT2     18    LYS     CD    284      -0.18     12.011   ; qtot 1.82
   285         HA     18    LYS    HD1    285       0.09      1.008   ; qtot 1.91
   286         HA     18    LYS    HD2    286       0.09      1.008   ; qtot 2
   287        CT2     18    LYS     CE    287       0.21     12.011   ; qtot 2.21
   288         HA     18    LYS    HE1    288       0.05      1.008   ; qtot 2.26
   289         HA     18    LYS    HE2    289       0.05      1.008   ; qtot 2.31
   290        NH3     18    LYS     NZ    290       -0.3     14.007   ; qtot 2.01
   291         HC     18    LYS    HZ1    291       0.33      1.008   ; qtot 2.34
   292         HC     18    LYS    HZ2    292       0.33      1.008   ; qtot 2.67
   293         HC     18    LYS    HZ3    293       0.33      1.008   ; qtot 3
   294          C     18    LYS      C    294       0.51     12.011   ; qtot 3.51
   295          O     18    LYS      O    295      -0.51     15.999   ; qtot 3
; residue  19 SER rtp SER  q  0.0
   296        NH1     19    SER      N    296      -0.47     14.007   ; qtot 2.53
   297          H     19    SER     HN    297       0.31      1.008   ; qtot 2.84
   298        CT1     19    SER     CA    298       0.07     12.011   ; qtot 2.91
   299         HB     19    SER     HA    299       0.09      1.008   ; qtot 3
   300        CT2     19    SER     CB    300       0.05     12.011   ; qtot 3.05
   301         HA     19    SER    HB1    301       0.09      1.008   ; qtot 3.14
   302         HA     19    SER    HB2    302       0.09      1.008   ; qtot 3.23
   303        OH1     19    SER     OG    303      -0.66     15.999   ; qtot 2.57
   304          H     19    SER    HG1    304       0.43      1.008   ; qtot 3
   305          C     19    SER      C    305       0.51     12.011   ; qtot 3.51
   306          O     19    SER      O    306      -0.51     15.999   ; qtot 3
; residue  20 PRO rtp PRO  q  0.0
   307          N     20    PRO      N    307      -0.29     14.007   ; qtot 2.71
   308        CP3     20    PRO     CD    308          0     12.011   ; qtot 2.71
   309         HA     20    PRO    HD1    309       0.09      1.008   ; qtot 2.8
   310         HA     20    PRO    HD2    310       0.09      1.008   ; qtot 2.89
   311        CP1     20    PRO     CA    311       0.02     12.011   ; qtot 2.91
   312         HB     20    PRO     HA    312       0.09      1.008   ; qtot 3
   313        CP2     20    PRO     CB    313      -0.18     12.011   ; qtot 2.82
   314         HA     20    PRO    HB1    314       0.09      1.008   ; qtot 2.91
   315         HA     20    PRO    HB2    315       0.09      1.008   ; qtot 3
   316        CP2     20    PRO     CG    316      -0.18     12.011   ; qtot 2.82
   317         HA     20    PRO    HG1    317       0.09      1.008   ; qtot 2.91
   318         HA     20    PRO    HG2    318       0.09      1.008   ; qtot 3
   319          C     20    PRO      C    319       0.51     12.011   ; qtot 3.51
   320          O     20    PRO      O    320      -0.51     15.999   ; qtot 3
; residue  21 SER rtp SER  q  0.0
   321        NH1     21    SER      N    321      -0.47     14.007   ; qtot 2.53
   322          H     21    SER     HN    322       0.31      1.008   ; qtot 2.84
   323        CT1     21    SER     CA    323       0.07     12.011   ; qtot 2.91
   324         HB     21    SER     HA    324       0.09      1.008   ; qtot 3
   325        CT2     21    SER     CB    325       0.05     12.011   ; qtot 3.05
   326         HA     21    SER    HB1    326       0.09      1.008   ; qtot 3.14
   327         HA     21    SER    HB2    327       0.09      1.008   ; qtot 3.23
   328        OH1     21    SER     OG    328      -0.66     15.999   ; qtot 2.57
   329          H     21    SER    HG1    329       0.43      1.008   ; qtot 3
   330          C     21    SER      C    330       0.51     12.011   ; qtot 3.51
   331          O     21    SER      O    331      -0.51     15.999   ; qtot 3
; residue  22 SER rtp SER  q  0.0
   332        NH1     22    SER      N    332      -0.47     14.007   ; qtot 2.53
   333          H     22    SER     HN    333       0.31      1.008   ; qtot 2.84
   334        CT1     22    SER     CA    334       0.07     12.011   ; qtot 2.91
   335         HB     22    SER     HA    335       0.09      1.008   ; qtot 3
   336        CT2     22    SER     CB    336       0.05     12.011   ; qtot 3.05
   337         HA     22    SER    HB1    337       0.09      1.008   ; qtot 3.14
   338         HA     22    SER    HB2    338       0.09      1.008   ; qtot 3.23
   339        OH1     22    SER     OG    339      -0.66     15.999   ; qtot 2.57
   340          H     22    SER    HG1    340       0.43      1.008   ; qtot 3
   341          C     22    SER      C    341       0.51     12.011   ; qtot 3.51
   342          O     22    SER      O    342      -0.51     15.999   ; qtot 3
; residue  23 PRO rtp PRO  q  0.0
   343          N     23    PRO      N    343      -0.29     14.007   ; qtot 2.71
   344        CP3     23    PRO     CD    344          0     12.011   ; qtot 2.71
   345         HA     23    PRO    HD1    345       0.09      1.008   ; qtot 2.8
   346         HA     23    PRO    HD2    346       0.09      1.008   ; qtot 2.89
   347        CP1     23    PRO     CA    347       0.02     12.011   ; qtot 2.91
   348         HB     23    PRO     HA    348       0.09      1.008   ; qtot 3
   349        CP2     23    PRO     CB    349      -0.18     12.011   ; qtot 2.82
   350         HA     23    PRO    HB1    350       0.09      1.008   ; qtot 2.91
   351         HA     23    PRO    HB2    351       0.09      1.008   ; qtot 3
   352        CP2     23    PRO     CG    352      -0.18     12.011   ; qtot 2.82
   353         HA     23    PRO    HG1    353       0.09      1.008   ; qtot 2.91
   354         HA     23    PRO    HG2    354       0.09      1.008   ; qtot 3
   355          C     23    PRO      C    355       0.51     12.011   ; qtot 3.51
   356          O     23    PRO      O    356      -0.51     15.999   ; qtot 3
; residue  24 GLN rtp GLN  q  0.0
   357        NH1     24    GLN      N    357      -0.47     14.007   ; qtot 2.53
   358          H     24    GLN     HN    358       0.31      1.008   ; qtot 2.84
   359        CT1     24    GLN     CA    359       0.07     12.011   ; qtot 2.91
   360         HB     24    GLN     HA    360       0.09      1.008   ; qtot 3
   361        CT2     24    GLN     CB    361      -0.18     12.011   ; qtot 2.82
   362         HA     24    GLN    HB1    362       0.09      1.008   ; qtot 2.91
   363         HA     24    GLN    HB2    363       0.09      1.008   ; qtot 3
   364        CT2     24    GLN     CG    364      -0.18     12.011   ; qtot 2.82
   365         HA     24    GLN    HG1    365       0.09      1.008   ; qtot 2.91
   366         HA     24    GLN    HG2    366       0.09      1.008   ; qtot 3
   367         CC     24    GLN     CD    367       0.55     12.011   ; qtot 3.55
   368          O     24    GLN    OE1    368      -0.55     15.999   ; qtot 3
   369        NH2     24    GLN    NE2    369      -0.62     14.007   ; qtot 2.38
   370          H     24    GLN   HE21    370       0.32      1.008   ; qtot 2.7
   371          H     24    GLN   HE22    371        0.3      1.008   ; qtot 3
   372          C     24    GLN      C    372       0.51     12.011   ; qtot 3.51
   373          O     24    GLN      O    373      -0.51     15.999   ; qtot 3
; residue  25 GLN rtp GLN  q  0.0
   374        NH1     25    GLN      N    374      -0.47     14.007   ; qtot 2.53
   375          H     25    GLN     HN    375       0.31      1.008   ; qtot 2.84
   376        CT1     25    GLN     CA    376       0.07     12.011   ; qtot 2.91
   377         HB     25    GLN     HA    377       0.09      1.008   ; qtot 3
   378        CT2     25    GLN     CB    378      -0.18     12.011   ; qtot 2.82
   379         HA     25    GLN    HB1    379       0.09      1.008   ; qtot 2.91
   380         HA     25    GLN    HB2    380       0.09      1.008   ; qtot 3
   381        CT2     25    GLN     CG    381      -0.18     12.011   ; qtot 2.82
   382         HA     25    GLN    HG1    382       0.09      1.008   ; qtot 2.91
   383         HA     25    GLN    HG2    383       0.09      1.008   ; qtot 3
   384         CC     25    GLN     CD    384       0.55     12.011   ; qtot 3.55
   385          O     25    GLN    OE1    385      -0.55     15.999   ; qtot 3
   386        NH2     25    GLN    NE2    386      -0.62     14.007   ; qtot 2.38
   387          H     25    GLN   HE21    387       0.32      1.008   ; qtot 2.7
   388          H     25    GLN   HE22    388        0.3      1.008   ; qtot 3
   389          C     25    GLN      C    389       0.51     12.011   ; qtot 3.51
   390          O     25    GLN      O    390      -0.51     15.999   ; qtot 3
; residue  26 GLN rtp GLN  q  0.0
   391        NH1     26    GLN      N    391      -0.47     14.007   ; qtot 2.53
   392          H     26    GLN     HN    392       0.31      1.008   ; qtot 2.84
   393        CT1     26    GLN     CA    393       0.07     12.011   ; qtot 2.91
   394         HB     26    GLN     HA    394       0.09      1.008   ; qtot 3
   395        CT2     26    GLN     CB    395      -0.18     12.011   ; qtot 2.82
   396         HA     26    GLN    HB1    396       0.09      1.008   ; qtot 2.91
   397         HA     26    GLN    HB2    397       0.09      1.008   ; qtot 3
   398        CT2     26    GLN     CG    398      -0.18     12.011   ; qtot 2.82
   399         HA     26    GLN    HG1    399       0.09      1.008   ; qtot 2.91
   400         HA     26    GLN    HG2    400       0.09      1.008   ; qtot 3
   401         CC     26    GLN     CD    401       0.55     12.011   ; qtot 3.55
   402          O     26    GLN    OE1    402      -0.55     15.999   ; qtot 3
   403        NH2     26    GLN    NE2    403      -0.62     14.007   ; qtot 2.38
   404          H     26    GLN   HE21    404       0.32      1.008   ; qtot 2.7
   405          H     26    GLN   HE22    405        0.3      1.008   ; qtot 3
   406          C     26    GLN      C    406       0.51     12.011   ; qtot 3.51
   407          O     26    GLN      O    407      -0.51     15.999   ; qtot 3
; residue  27 GLN rtp GLN  q  0.0
   408        NH1     27    GLN      N    408      -0.47     14.007   ; qtot 2.53
   409          H     27    GLN     HN    409       0.31      1.008   ; qtot 2.84
   410        CT1     27    GLN     CA    410       0.07     12.011   ; qtot 2.91
   411         HB     27    GLN     HA    411       0.09      1.008   ; qtot 3
   412        CT2     27    GLN     CB    412      -0.18     12.011   ; qtot 2.82
   413         HA     27    GLN    HB1    413       0.09      1.008   ; qtot 2.91
   414         HA     27    GLN    HB2    414       0.09      1.008   ; qtot 3
   415        CT2     27    GLN     CG    415      -0.18     12.011   ; qtot 2.82
   416         HA     27    GLN    HG1    416       0.09      1.008   ; qtot 2.91
   417         HA     27    GLN    HG2    417       0.09      1.008   ; qtot 3
   418         CC     27    GLN     CD    418       0.55     12.011   ; qtot 3.55
   419          O     27    GLN    OE1    419      -0.55     15.999   ; qtot 3
   420        NH2     27    GLN    NE2    420      -0.62     14.007   ; qtot 2.38
   421          H     27    GLN   HE21    421       0.32      1.008   ; qtot 2.7
   422          H     27    GLN   HE22    422        0.3      1.008   ; qtot 3
   423          C     27    GLN      C    423       0.51     12.011   ; qtot 3.51
   424          O     27    GLN      O    424      -0.51     15.999   ; qtot 3
; residue  28 GLN rtp GLN  q  0.0
   425        NH1     28    GLN      N    425      -0.47     14.007   ; qtot 2.53
   426          H     28    GLN     HN    426       0.31      1.008   ; qtot 2.84
   427        CT1     28    GLN     CA    427       0.07     12.011   ; qtot 2.91
   428         HB     28    GLN     HA    428       0.09      1.008   ; qtot 3
   429        CT2     28    GLN     CB    429      -0.18     12.011   ; qtot 2.82
   430         HA     28    GLN    HB1    430       0.09      1.008   ; qtot 2.91
   431         HA     28    GLN    HB2    431       0.09      1.008   ; qtot 3
   432        CT2     28    GLN     CG    432      -0.18     12.011   ; qtot 2.82
   433         HA     28    GLN    HG1    433       0.09      1.008   ; qtot 2.91
   434         HA     28    GLN    HG2    434       0.09      1.008   ; qtot 3
   435         CC     28    GLN     CD    435       0.55     12.011   ; qtot 3.55
   436          O     28    GLN    OE1    436      -0.55     15.999   ; qtot 3
   437        NH2     28    GLN    NE2    437      -0.62     14.007   ; qtot 2.38
   438          H     28    GLN   HE21    438       0.32      1.008   ; qtot 2.7
   439          H     28    GLN   HE22    439        0.3      1.008   ; qtot 3
   440          C     28    GLN      C    440       0.51     12.011   ; qtot 3.51
   441          O     28    GLN      O    441      -0.51     15.999   ; qtot 3
; residue  29 VAL rtp VAL  q  0.0
   442        NH1     29    VAL      N    442      -0.47     14.007   ; qtot 2.53
   443          H     29    VAL     HN    443       0.31      1.008   ; qtot 2.84
   444        CT1     29    VAL     CA    444       0.07     12.011   ; qtot 2.91
   445         HB     29    VAL     HA    445       0.09      1.008   ; qtot 3
   446        CT1     29    VAL     CB    446      -0.09     12.011   ; qtot 2.91
   447         HA     29    VAL     HB    447       0.09      1.008   ; qtot 3
   448        CT3     29    VAL    CG1    448      -0.27     12.011   ; qtot 2.73
   449         HA     29    VAL   HG11    449       0.09      1.008   ; qtot 2.82
   450         HA     29    VAL   HG12    450       0.09      1.008   ; qtot 2.91
   451         HA     29    VAL   HG13    451       0.09      1.008   ; qtot 3
   452        CT3     29    VAL    CG2    452      -0.27     12.011   ; qtot 2.73
   453         HA     29    VAL   HG21    453       0.09      1.008   ; qtot 2.82
   454         HA     29    VAL   HG22    454       0.09      1.008   ; qtot 2.91
   455         HA     29    VAL   HG23    455       0.09      1.008   ; qtot 3
   456          C     29    VAL      C    456       0.51     12.011   ; qtot 3.51
   457          O     29    VAL      O    457      -0.51     15.999   ; qtot 3
; residue  30 LEU rtp LEU  q  0.0
   458        NH1     30    LEU      N    458      -0.47     14.007   ; qtot 2.53
   459          H     30    LEU     HN    459       0.31      1.008   ; qtot 2.84
   460        CT1     30    LEU     CA    460       0.07     12.011   ; qtot 2.91
   461         HB     30    LEU     HA    461       0.09      1.008   ; qtot 3
   462        CT2     30    LEU     CB    462      -0.18     12.011   ; qtot 2.82
   463         HA     30    LEU    HB1    463       0.09      1.008   ; qtot 2.91
   464         HA     30    LEU    HB2    464       0.09      1.008   ; qtot 3
   465        CT1     30    LEU     CG    465      -0.09     12.011   ; qtot 2.91
   466         HA     30    LEU     HG    466       0.09      1.008   ; qtot 3
   467        CT3     30    LEU    CD1    467      -0.27     12.011   ; qtot 2.73
   468         HA     30    LEU   HD11    468       0.09      1.008   ; qtot 2.82
   469         HA     30    LEU   HD12    469       0.09      1.008   ; qtot 2.91
   470         HA     30    LEU   HD13    470       0.09      1.008   ; qtot 3
   471        CT3     30    LEU    CD2    471      -0.27     12.011   ; qtot 2.73
   472         HA     30    LEU   HD21    472       0.09      1.008   ; qtot 2.82
   473         HA     30    LEU   HD22    473       0.09      1.008   ; qtot 2.91
   474         HA     30    LEU   HD23    474       0.09      1.008   ; qtot 3
   475          C     30    LEU      C    475       0.51     12.011   ; qtot 3.51
   476          O     30    LEU      O    476      -0.51     15.999   ; qtot 3
; residue  31 ASN rtp ASN  q  0.0
   477        NH1     31    ASN      N    477      -0.47     14.007   ; qtot 2.53
   478          H     31    ASN     HN    478       0.31      1.008   ; qtot 2.84
   479        CT1     31    ASN     CA    479       0.07     12.011   ; qtot 2.91
   480         HB     31    ASN     HA    480       0.09      1.008   ; qtot 3
   481        CT2     31    ASN     CB    481      -0.18     12.011   ; qtot 2.82
   482         HA     31    ASN    HB1    482       0.09      1.008   ; qtot 2.91
   483         HA     31    ASN    HB2    483       0.09      1.008   ; qtot 3
   484         CC     31    ASN     CG    484       0.55     12.011   ; qtot 3.55
   485          O     31    ASN    OD1    485      -0.55     15.999   ; qtot 3
   486        NH2     31    ASN    ND2    486      -0.62     14.007   ; qtot 2.38
   487          H     31    ASN   HD21    487       0.32      1.008   ; qtot 2.7
   488          H     31    ASN   HD22    488        0.3      1.008   ; qtot 3
   489          C     31    ASN      C    489       0.51     12.011   ; qtot 3.51
   490          O     31    ASN      O    490      -0.51     15.999   ; qtot 3
; residue  32 ILE rtp ILE  q  0.0
   491        NH1     32    ILE      N    491      -0.47     14.007   ; qtot 2.53
   492          H     32    ILE     HN    492       0.31      1.008   ; qtot 2.84
   493        CT1     32    ILE     CA    493       0.07     12.011   ; qtot 2.91
   494         HB     32    ILE     HA    494       0.09      1.008   ; qtot 3
   495        CT1     32    ILE     CB    495      -0.09     12.011   ; qtot 2.91
   496         HA     32    ILE     HB    496       0.09      1.008   ; qtot 3
   497        CT3     32    ILE    CG2    497      -0.27     12.011   ; qtot 2.73
   498         HA     32    ILE   HG21    498       0.09      1.008   ; qtot 2.82
   499         HA     32    ILE   HG22    499       0.09      1.008   ; qtot 2.91
   500         HA     32    ILE   HG23    500       0.09      1.008   ; qtot 3
   501        CT2     32    ILE    CG1    501      -0.18     12.011   ; qtot 2.82
   502         HA     32    ILE   HG11    502       0.09      1.008   ; qtot 2.91
   503         HA     32    ILE   HG12    503       0.09      1.008   ; qtot 3
   504        CT3     32    ILE     CD    504      -0.27     12.011   ; qtot 2.73
   505         HA     32    ILE    HD1    505       0.09      1.008   ; qtot 2.82
   506         HA     32    ILE    HD2    506       0.09      1.008   ; qtot 2.91
   507         HA     32    ILE    HD3    507       0.09      1.008   ; qtot 3
   508          C     32    ILE      C    508       0.51     12.011   ; qtot 3.51
   509          O     32    ILE      O    509      -0.51     15.999   ; qtot 3
; residue  33 LEU rtp LEU  q  0.0
   510        NH1     33    LEU      N    510      -0.47     14.007   ; qtot 2.53
   511          H     33    LEU     HN    511       0.31      1.008   ; qtot 2.84
   512        CT1     33    LEU     CA    512       0.07     12.011   ; qtot 2.91
   513         HB     33    LEU     HA    513       0.09      1.008   ; qtot 3
   514        CT2     33    LEU     CB    514      -0.18     12.011   ; qtot 2.82
   515         HA     33    LEU    HB1    515       0.09      1.008   ; qtot 2.91
   516         HA     33    LEU    HB2    516       0.09      1.008   ; qtot 3
   517        CT1     33    LEU     CG    517      -0.09     12.011   ; qtot 2.91
   518         HA     33    LEU     HG    518       0.09      1.008   ; qtot 3
   519        CT3     33    LEU    CD1    519      -0.27     12.011   ; qtot 2.73
   520         HA     33    LEU   HD11    520       0.09      1.008   ; qtot 2.82
   521         HA     33    LEU   HD12    521       0.09      1.008   ; qtot 2.91
   522         HA     33    LEU   HD13    522       0.09      1.008   ; qtot 3
   523        CT3     33    LEU    CD2    523      -0.27     12.011   ; qtot 2.73
   524         HA     33    LEU   HD21    524       0.09      1.008   ; qtot 2.82
   525         HA     33    LEU   HD22    525       0.09      1.008   ; qtot 2.91
   526         HA     33    LEU   HD23    526       0.09      1.008   ; qtot 3
   527          C     33    LEU      C    527       0.51     12.011   ; qtot 3.51
   528          O     33    LEU      O    528      -0.51     15.999   ; qtot 3
; residue  34 LYS rtp LYS  q +1.0
   529        NH1     34    LYS      N    529      -0.47     14.007   ; qtot 2.53
   530          H     34    LYS     HN    530       0.31      1.008   ; qtot 2.84
   531        CT1     34    LYS     CA    531       0.07     12.011   ; qtot 2.91
   532         HB     34    LYS     HA    532       0.09      1.008   ; qtot 3
   533        CT2     34    LYS     CB    533      -0.18     12.011   ; qtot 2.82
   534         HA     34    LYS    HB1    534       0.09      1.008   ; qtot 2.91
   535         HA     34    LYS    HB2    535       0.09      1.008   ; qtot 3
   536        CT2     34    LYS     CG    536      -0.18     12.011   ; qtot 2.82
   537         HA     34    LYS    HG1    537       0.09      1.008   ; qtot 2.91
   538         HA     34    LYS    HG2    538       0.09      1.008   ; qtot 3
   539        CT2     34    LYS     CD    539      -0.18     12.011   ; qtot 2.82
   540         HA     34    LYS    HD1    540       0.09      1.008   ; qtot 2.91
   541         HA     34    LYS    HD2    541       0.09      1.008   ; qtot 3
   542        CT2     34    LYS     CE    542       0.21     12.011   ; qtot 3.21
   543         HA     34    LYS    HE1    543       0.05      1.008   ; qtot 3.26
   544         HA     34    LYS    HE2    544       0.05      1.008   ; qtot 3.31
   545        NH3     34    LYS     NZ    545       -0.3     14.007   ; qtot 3.01
   546         HC     34    LYS    HZ1    546       0.33      1.008   ; qtot 3.34
   547         HC     34    LYS    HZ2    547       0.33      1.008   ; qtot 3.67
   548         HC     34    LYS    HZ3    548       0.33      1.008   ; qtot 4
   549          C     34    LYS      C    549       0.51     12.011   ; qtot 4.51
   550          O     34    LYS      O    550      -0.51     15.999   ; qtot 4
; residue  35 SER rtp SER  q  0.0
   551        NH1     35    SER      N    551      -0.47     14.007   ; qtot 3.53
   552          H     35    SER     HN    552       0.31      1.008   ; qtot 3.84
   553        CT1     35    SER     CA    553       0.07     12.011   ; qtot 3.91
   554         HB     35    SER     HA    554       0.09      1.008   ; qtot 4
   555        CT2     35    SER     CB    555       0.05     12.011   ; qtot 4.05
   556         HA     35    SER    HB1    556       0.09      1.008   ; qtot 4.14
   557         HA     35    SER    HB2    557       0.09      1.008   ; qtot 4.23
   558        OH1     35    SER     OG    558      -0.66     15.999   ; qtot 3.57
   559          H     35    SER    HG1    559       0.43      1.008   ; qtot 4
   560          C     35    SER      C    560       0.51     12.011   ; qtot 4.51
   561          O     35    SER      O    561      -0.51     15.999   ; qtot 4
; residue  36 ASN rtp ASN  q  0.0
   562        NH1     36    ASN      N    562      -0.47     14.007   ; qtot 3.53
   563          H     36    ASN     HN    563       0.31      1.008   ; qtot 3.84
   564        CT1     36    ASN     CA    564       0.07     12.011   ; qtot 3.91
   565         HB     36    ASN     HA    565       0.09      1.008   ; qtot 4
   566        CT2     36    ASN     CB    566      -0.18     12.011   ; qtot 3.82
   567         HA     36    ASN    HB1    567       0.09      1.008   ; qtot 3.91
   568         HA     36    ASN    HB2    568       0.09      1.008   ; qtot 4
   569         CC     36    ASN     CG    569       0.55     12.011   ; qtot 4.55
   570          O     36    ASN    OD1    570      -0.55     15.999   ; qtot 4
   571        NH2     36    ASN    ND2    571      -0.62     14.007   ; qtot 3.38
   572          H     36    ASN   HD21    572       0.32      1.008   ; qtot 3.7
   573          H     36    ASN   HD22    573        0.3      1.008   ; qtot 4
   574          C     36    ASN      C    574       0.51     12.011   ; qtot 4.51
   575          O     36    ASN      O    575      -0.51     15.999   ; qtot 4
; residue  37 PRO rtp PRO  q  0.0
   576          N     37    PRO      N    576      -0.29     14.007   ; qtot 3.71
   577        CP3     37    PRO     CD    577          0     12.011   ; qtot 3.71
   578         HA     37    PRO    HD1    578       0.09      1.008   ; qtot 3.8
   579         HA     37    PRO    HD2    579       0.09      1.008   ; qtot 3.89
   580        CP1     37    PRO     CA    580       0.02     12.011   ; qtot 3.91
   581         HB     37    PRO     HA    581       0.09      1.008   ; qtot 4
   582        CP2     37    PRO     CB    582      -0.18     12.011   ; qtot 3.82
   583         HA     37    PRO    HB1    583       0.09      1.008   ; qtot 3.91
   584         HA     37    PRO    HB2    584       0.09      1.008   ; qtot 4
   585        CP2     37    PRO     CG    585      -0.18     12.011   ; qtot 3.82
   586         HA     37    PRO    HG1    586       0.09      1.008   ; qtot 3.91
   587         HA     37    PRO    HG2    587       0.09      1.008   ; qtot 4
   588          C     37    PRO      C    588       0.51     12.011   ; qtot 4.51
   589          O     37    PRO      O    589      -0.51     15.999   ; qtot 4
; residue  38 GLN rtp GLN  q  0.0
   590        NH1     38    GLN      N    590      -0.47     14.007   ; qtot 3.53
   591          H     38    GLN     HN    591       0.31      1.008   ; qtot 3.84
   592        CT1     38    GLN     CA    592       0.07     12.011   ; qtot 3.91
   593         HB     38    GLN     HA    593       0.09      1.008   ; qtot 4
   594        CT2     38    GLN     CB    594      -0.18     12.011   ; qtot 3.82
   595         HA     38    GLN    HB1    595       0.09      1.008   ; qtot 3.91
   596         HA     38    GLN    HB2    596       0.09      1.008   ; qtot 4
   597        CT2     38    GLN     CG    597      -0.18     12.011   ; qtot 3.82
   598         HA     38    GLN    HG1    598       0.09      1.008   ; qtot 3.91
   599         HA     38    GLN    HG2    599       0.09      1.008   ; qtot 4
   600         CC     38    GLN     CD    600       0.55     12.011   ; qtot 4.55
   601          O     38    GLN    OE1    601      -0.55     15.999   ; qtot 4
   602        NH2     38    GLN    NE2    602      -0.62     14.007   ; qtot 3.38
   603          H     38    GLN   HE21    603       0.32      1.008   ; qtot 3.7
   604          H     38    GLN   HE22    604        0.3      1.008   ; qtot 4
   605          C     38    GLN      C    605       0.51     12.011   ; qtot 4.51
   606          O     38    GLN      O    606      -0.51     15.999   ; qtot 4
; residue  39 LEU rtp LEU  q  0.0
   607        NH1     39    LEU      N    607      -0.47     14.007   ; qtot 3.53
   608          H     39    LEU     HN    608       0.31      1.008   ; qtot 3.84
   609        CT1     39    LEU     CA    609       0.07     12.011   ; qtot 3.91
   610         HB     39    LEU     HA    610       0.09      1.008   ; qtot 4
   611        CT2     39    LEU     CB    611      -0.18     12.011   ; qtot 3.82
   612         HA     39    LEU    HB1    612       0.09      1.008   ; qtot 3.91
   613         HA     39    LEU    HB2    613       0.09      1.008   ; qtot 4
   614        CT1     39    LEU     CG    614      -0.09     12.011   ; qtot 3.91
   615         HA     39    LEU     HG    615       0.09      1.008   ; qtot 4
   616        CT3     39    LEU    CD1    616      -0.27     12.011   ; qtot 3.73
   617         HA     39    LEU   HD11    617       0.09      1.008   ; qtot 3.82
   618         HA     39    LEU   HD12    618       0.09      1.008   ; qtot 3.91
   619         HA     39    LEU   HD13    619       0.09      1.008   ; qtot 4
   620        CT3     39    LEU    CD2    620      -0.27     12.011   ; qtot 3.73
   621         HA     39    LEU   HD21    621       0.09      1.008   ; qtot 3.82
   622         HA     39    LEU   HD22    622       0.09      1.008   ; qtot 3.91
   623         HA     39    LEU   HD23    623       0.09      1.008   ; qtot 4
   624          C     39    LEU      C    624       0.51     12.011   ; qtot 4.51
   625          O     39    LEU      O    625      -0.51     15.999   ; qtot 4
; residue  40 MET rtp MET  q  0.0
   626        NH1     40    MET      N    626      -0.47     14.007   ; qtot 3.53
   627          H     40    MET     HN    627       0.31      1.008   ; qtot 3.84
   628        CT1     40    MET     CA    628       0.07     12.011   ; qtot 3.91
   629         HB     40    MET     HA    629       0.09      1.008   ; qtot 4
   630        CT2     40    MET     CB    630      -0.18     12.011   ; qtot 3.82
   631         HA     40    MET    HB1    631       0.09      1.008   ; qtot 3.91
   632         HA     40    MET    HB2    632       0.09      1.008   ; qtot 4
   633        CT2     40    MET     CG    633      -0.14     12.011   ; qtot 3.86
   634         HA     40    MET    HG1    634       0.09      1.008   ; qtot 3.95
   635         HA     40    MET    HG2    635       0.09      1.008   ; qtot 4.04
   636          S     40    MET     SD    636      -0.09      32.06   ; qtot 3.95
   637        CT3     40    MET     CE    637      -0.22     12.011   ; qtot 3.73
   638         HA     40    MET    HE1    638       0.09      1.008   ; qtot 3.82
   639         HA     40    MET    HE2    639       0.09      1.008   ; qtot 3.91
   640         HA     40    MET    HE3    640       0.09      1.008   ; qtot 4
   641          C     40    MET      C    641       0.51     12.011   ; qtot 4.51
   642          O     40    MET      O    642      -0.51     15.999   ; qtot 4
; residue  41 ALA rtp ALA  q  0.0
   643        NH1     41    ALA      N    643      -0.47     14.007   ; qtot 3.53
   644          H     41    ALA     HN    644       0.31      1.008   ; qtot 3.84
   645        CT1     41    ALA     CA    645       0.07     12.011   ; qtot 3.91
   646         HB     41    ALA     HA    646       0.09      1.008   ; qtot 4
   647        CT3     41    ALA     CB    647      -0.27     12.011   ; qtot 3.73
   648         HA     41    ALA    HB1    648       0.09      1.008   ; qtot 3.82
   649         HA     41    ALA    HB2    649       0.09      1.008   ; qtot 3.91
   650         HA     41    ALA    HB3    650       0.09      1.008   ; qtot 4
   651          C     41    ALA      C    651       0.51     12.011   ; qtot 4.51
   652          O     41    ALA      O    652      -0.51     15.999   ; qtot 4
; residue  42 ALA rtp ALA  q  0.0
   653        NH1     42    ALA      N    653      -0.47     14.007   ; qtot 3.53
   654          H     42    ALA     HN    654       0.31      1.008   ; qtot 3.84
   655        CT1     42    ALA     CA    655       0.07     12.011   ; qtot 3.91
   656         HB     42    ALA     HA    656       0.09      1.008   ; qtot 4
   657        CT3     42    ALA     CB    657      -0.27     12.011   ; qtot 3.73
   658         HA     42    ALA    HB1    658       0.09      1.008   ; qtot 3.82
   659         HA     42    ALA    HB2    659       0.09      1.008   ; qtot 3.91
   660         HA     42    ALA    HB3    660       0.09      1.008   ; qtot 4
   661          C     42    ALA      C    661       0.51     12.011   ; qtot 4.51
   662          O     42    ALA      O    662      -0.51     15.999   ; qtot 4
; residue  43 PHE rtp PHE  q  0.0
   663        NH1     43    PHE      N    663      -0.47     14.007   ; qtot 3.53
   664          H     43    PHE     HN    664       0.31      1.008   ; qtot 3.84
   665        CT1     43    PHE     CA    665       0.07     12.011   ; qtot 3.91
   666         HB     43    PHE     HA    666       0.09      1.008   ; qtot 4
   667        CT2     43    PHE     CB    667      -0.18     12.011   ; qtot 3.82
   668         HA     43    PHE    HB1    668       0.09      1.008   ; qtot 3.91
   669         HA     43    PHE    HB2    669       0.09      1.008   ; qtot 4
   670         CA     43    PHE     CG    670          0     12.011   ; qtot 4
   671         CA     43    PHE    CD1    671     -0.115     12.011   ; qtot 3.885
   672         HP     43    PHE    HD1    672      0.115      1.008   ; qtot 4
   673         CA     43    PHE    CE1    673     -0.115     12.011   ; qtot 3.885
   674         HP     43    PHE    HE1    674      0.115      1.008   ; qtot 4
   675         CA     43    PHE     CZ    675     -0.115     12.011   ; qtot 3.885
   676         HP     43    PHE     HZ    676      0.115      1.008   ; qtot 4
   677         CA     43    PHE    CD2    677     -0.115     12.011   ; qtot 3.885
   678         HP     43    PHE    HD2    678      0.115      1.008   ; qtot 4
   679         CA     43    PHE    CE2    679     -0.115     12.011   ; qtot 3.885
   680         HP     43    PHE    HE2    680      0.115      1.008   ; qtot 4
   681          C     43    PHE      C    681       0.51     12.011   ; qtot 4.51
   682          O     43    PHE      O    682      -0.51     15.999   ; qtot 4
; residue  44 ILE rtp ILE  q  0.0
   683        NH1     44    ILE      N    683      -0.47     14.007   ; qtot 3.53
   684          H     44    ILE     HN    684       0.31      1.008   ; qtot 3.84
   685        CT1     44    ILE     CA    685       0.07     12.011   ; qtot 3.91
   686         HB     44    ILE     HA    686       0.09      1.008   ; qtot 4
   687        CT1     44    ILE     CB    687      -0.09     12.011   ; qtot 3.91
   688         HA     44    ILE     HB    688       0.09      1.008   ; qtot 4
   689        CT3     44    ILE    CG2    689      -0.27     12.011   ; qtot 3.73
   690         HA     44    ILE   HG21    690       0.09      1.008   ; qtot 3.82
   691         HA     44    ILE   HG22    691       0.09      1.008   ; qtot 3.91
   692         HA     44    ILE   HG23    692       0.09      1.008   ; qtot 4
   693        CT2     44    ILE    CG1    693      -0.18     12.011   ; qtot 3.82
   694         HA     44    ILE   HG11    694       0.09      1.008   ; qtot 3.91
   695         HA     44    ILE   HG12    695       0.09      1.008   ; qtot 4
   696        CT3     44    ILE     CD    696      -0.27     12.011   ; qtot 3.73
   697         HA     44    ILE    HD1    697       0.09      1.008   ; qtot 3.82
   698         HA     44    ILE    HD2    698       0.09      1.008   ; qtot 3.91
   699         HA     44    ILE    HD3    699       0.09      1.008   ; qtot 4
   700          C     44    ILE      C    700       0.51     12.011   ; qtot 4.51
   701          O     44    ILE      O    701      -0.51     15.999   ; qtot 4
; residue  45 LYS rtp LYS  q +1.0
   702        NH1     45    LYS      N    702      -0.47     14.007   ; qtot 3.53
   703          H     45    LYS     HN    703       0.31      1.008   ; qtot 3.84
   704        CT1     45    LYS     CA    704       0.07     12.011   ; qtot 3.91
   705         HB     45    LYS     HA    705       0.09      1.008   ; qtot 4
   706        CT2     45    LYS     CB    706      -0.18     12.011   ; qtot 3.82
   707         HA     45    LYS    HB1    707       0.09      1.008   ; qtot 3.91
   708         HA     45    LYS    HB2    708       0.09      1.008   ; qtot 4
   709        CT2     45    LYS     CG    709      -0.18     12.011   ; qtot 3.82
   710         HA     45    LYS    HG1    710       0.09      1.008   ; qtot 3.91
   711         HA     45    LYS    HG2    711       0.09      1.008   ; qtot 4
   712        CT2     45    LYS     CD    712      -0.18     12.011   ; qtot 3.82
   713         HA     45    LYS    HD1    713       0.09      1.008   ; qtot 3.91
   714         HA     45    LYS    HD2    714       0.09      1.008   ; qtot 4
   715        CT2     45    LYS     CE    715       0.21     12.011   ; qtot 4.21
   716         HA     45    LYS    HE1    716       0.05      1.008   ; qtot 4.26
   717         HA     45    LYS    HE2    717       0.05      1.008   ; qtot 4.31
   718        NH3     45    LYS     NZ    718       -0.3     14.007   ; qtot 4.01
   719         HC     45    LYS    HZ1    719       0.33      1.008   ; qtot 4.34
   720         HC     45    LYS    HZ2    720       0.33      1.008   ; qtot 4.67
   721         HC     45    LYS    HZ3    721       0.33      1.008   ; qtot 5
   722          C     45    LYS      C    722       0.51     12.011   ; qtot 5.51
   723          O     45    LYS      O    723      -0.51     15.999   ; qtot 5
; residue  46 GLN rtp GLN  q  0.0
   724        NH1     46    GLN      N    724      -0.47     14.007   ; qtot 4.53
   725          H     46    GLN     HN    725       0.31      1.008   ; qtot 4.84
   726        CT1     46    GLN     CA    726       0.07     12.011   ; qtot 4.91
   727         HB     46    GLN     HA    727       0.09      1.008   ; qtot 5
   728        CT2     46    GLN     CB    728      -0.18     12.011   ; qtot 4.82
   729         HA     46    GLN    HB1    729       0.09      1.008   ; qtot 4.91
   730         HA     46    GLN    HB2    730       0.09      1.008   ; qtot 5
   731        CT2     46    GLN     CG    731      -0.18     12.011   ; qtot 4.82
   732         HA     46    GLN    HG1    732       0.09      1.008   ; qtot 4.91
   733         HA     46    GLN    HG2    733       0.09      1.008   ; qtot 5
   734         CC     46    GLN     CD    734       0.55     12.011   ; qtot 5.55
   735          O     46    GLN    OE1    735      -0.55     15.999   ; qtot 5
   736        NH2     46    GLN    NE2    736      -0.62     14.007   ; qtot 4.38
   737          H     46    GLN   HE21    737       0.32      1.008   ; qtot 4.7
   738          H     46    GLN   HE22    738        0.3      1.008   ; qtot 5
   739          C     46    GLN      C    739       0.51     12.011   ; qtot 5.51
   740          O     46    GLN      O    740      -0.51     15.999   ; qtot 5
; residue  47 ARG rtp ARG  q +1.0
   741        NH1     47    ARG      N    741      -0.47     14.007   ; qtot 4.53
   742          H     47    ARG     HN    742       0.31      1.008   ; qtot 4.84
   743        CT1     47    ARG     CA    743       0.07     12.011   ; qtot 4.91
   744         HB     47    ARG     HA    744       0.09      1.008   ; qtot 5
   745        CT2     47    ARG     CB    745      -0.18     12.011   ; qtot 4.82
   746         HA     47    ARG    HB1    746       0.09      1.008   ; qtot 4.91
   747         HA     47    ARG    HB2    747       0.09      1.008   ; qtot 5
   748        CT2     47    ARG     CG    748      -0.18     12.011   ; qtot 4.82
   749         HA     47    ARG    HG1    749       0.09      1.008   ; qtot 4.91
   750         HA     47    ARG    HG2    750       0.09      1.008   ; qtot 5
   751        CT2     47    ARG     CD    751        0.2     12.011   ; qtot 5.2
   752         HA     47    ARG    HD1    752       0.09      1.008   ; qtot 5.29
   753         HA     47    ARG    HD2    753       0.09      1.008   ; qtot 5.38
   754        NC2     47    ARG     NE    754       -0.7     14.007   ; qtot 4.68
   755         HC     47    ARG     HE    755       0.44      1.008   ; qtot 5.12
   756          C     47    ARG     CZ    756       0.64     12.011   ; qtot 5.76
   757        NC2     47    ARG    NH1    757       -0.8     14.007   ; qtot 4.96
   758         HC     47    ARG   HH11    758       0.46      1.008   ; qtot 5.42
   759         HC     47    ARG   HH12    759       0.46      1.008   ; qtot 5.88
   760        NC2     47    ARG    NH2    760       -0.8     14.007   ; qtot 5.08
   761         HC     47    ARG   HH21    761       0.46      1.008   ; qtot 5.54
   762         HC     47    ARG   HH22    762       0.46      1.008   ; qtot 6
   763          C     47    ARG      C    763       0.51     12.011   ; qtot 6.51
   764          O     47    ARG      O    764      -0.51     15.999   ; qtot 6
; residue  48 THR rtp THR  q  0.0
   765        NH1     48    THR      N    765      -0.47     14.007   ; qtot 5.53
   766          H     48    THR     HN    766       0.31      1.008   ; qtot 5.84
   767        CT1     48    THR     CA    767       0.07     12.011   ; qtot 5.91
   768         HB     48    THR     HA    768       0.09      1.008   ; qtot 6
   769        CT1     48    THR     CB    769       0.14     12.011   ; qtot 6.14
   770         HA     48    THR     HB    770       0.09      1.008   ; qtot 6.23
   771        OH1     48    THR    OG1    771      -0.66     15.999   ; qtot 5.57
   772          H     48    THR    HG1    772       0.43      1.008   ; qtot 6
   773        CT3     48    THR    CG2    773      -0.27     12.011   ; qtot 5.73
   774         HA     48    THR   HG21    774       0.09      1.008   ; qtot 5.82
   775         HA     48    THR   HG22    775       0.09      1.008   ; qtot 5.91
   776         HA     48    THR   HG23    776       0.09      1.008   ; qtot 6
   777          C     48    THR      C    777       0.51     12.011   ; qtot 6.51
   778          O     48    THR      O    778      -0.51     15.999   ; qtot 6
; residue  49 ALA rtp ALA  q  0.0
   779        NH1     49    ALA      N    779      -0.47     14.007   ; qtot 5.53
   780          H     49    ALA     HN    780       0.31      1.008   ; qtot 5.84
   781        CT1     49    ALA     CA    781       0.07     12.011   ; qtot 5.91
   782         HB     49    ALA     HA    782       0.09      1.008   ; qtot 6
   783        CT3     49    ALA     CB    783      -0.27     12.011   ; qtot 5.73
   784         HA     49    ALA    HB1    784       0.09      1.008   ; qtot 5.82
   785         HA     49    ALA    HB2    785       0.09      1.008   ; qtot 5.91
   786         HA     49    ALA    HB3    786       0.09      1.008   ; qtot 6
   787          C     49    ALA      C    787       0.51     12.011   ; qtot 6.51
   788          O     49    ALA      O    788      -0.51     15.999   ; qtot 6
; residue  50 LYS rtp LYS  q +1.0
   789        NH1     50    LYS      N    789      -0.47     14.007   ; qtot 5.53
   790          H     50    LYS     HN    790       0.31      1.008   ; qtot 5.84
   791        CT1     50    LYS     CA    791       0.07     12.011   ; qtot 5.91
   792         HB     50    LYS     HA    792       0.09      1.008   ; qtot 6
   793        CT2     50    LYS     CB    793      -0.18     12.011   ; qtot 5.82
   794         HA     50    LYS    HB1    794       0.09      1.008   ; qtot 5.91
   795         HA     50    LYS    HB2    795       0.09      1.008   ; qtot 6
   796        CT2     50    LYS     CG    796      -0.18     12.011   ; qtot 5.82
   797         HA     50    LYS    HG1    797       0.09      1.008   ; qtot 5.91
   798         HA     50    LYS    HG2    798       0.09      1.008   ; qtot 6
   799        CT2     50    LYS     CD    799      -0.18     12.011   ; qtot 5.82
   800         HA     50    LYS    HD1    800       0.09      1.008   ; qtot 5.91
   801         HA     50    LYS    HD2    801       0.09      1.008   ; qtot 6
   802        CT2     50    LYS     CE    802       0.21     12.011   ; qtot 6.21
   803         HA     50    LYS    HE1    803       0.05      1.008   ; qtot 6.26
   804         HA     50    LYS    HE2    804       0.05      1.008   ; qtot 6.31
   805        NH3     50    LYS     NZ    805       -0.3     14.007   ; qtot 6.01
   806         HC     50    LYS    HZ1    806       0.33      1.008   ; qtot 6.34
   807         HC     50    LYS    HZ2    807       0.33      1.008   ; qtot 6.67
   808         HC     50    LYS    HZ3    808       0.33      1.008   ; qtot 7
   809          C     50    LYS      C    809       0.51     12.011   ; qtot 7.51
   810          O     50    LYS      O    810      -0.51     15.999   ; qtot 7
; residue  51 TYR rtp TYR  q  0.0
   811        NH1     51    TYR      N    811      -0.47     14.007   ; qtot 6.53
   812          H     51    TYR     HN    812       0.31      1.008   ; qtot 6.84
   813        CT1     51    TYR     CA    813       0.07     12.011   ; qtot 6.91
   814         HB     51    TYR     HA    814       0.09      1.008   ; qtot 7
   815        CT2     51    TYR     CB    815      -0.18     12.011   ; qtot 6.82
   816         HA     51    TYR    HB1    816       0.09      1.008   ; qtot 6.91
   817         HA     51    TYR    HB2    817       0.09      1.008   ; qtot 7
   818         CA     51    TYR     CG    818          0     12.011   ; qtot 7
   819         CA     51    TYR    CD1    819     -0.115     12.011   ; qtot 6.885
   820         HP     51    TYR    HD1    820      0.115      1.008   ; qtot 7
   821         CA     51    TYR    CE1    821     -0.115     12.011   ; qtot 6.885
   822         HP     51    TYR    HE1    822      0.115      1.008   ; qtot 7
   823         CA     51    TYR     CZ    823       0.11     12.011   ; qtot 7.11
   824        OH1     51    TYR     OH    824      -0.54     15.999   ; qtot 6.57
   825          H     51    TYR     HH    825       0.43      1.008   ; qtot 7
   826         CA     51    TYR    CD2    826     -0.115     12.011   ; qtot 6.885
   827         HP     51    TYR    HD2    827      0.115      1.008   ; qtot 7
   828         CA     51    TYR    CE2    828     -0.115     12.011   ; qtot 6.885
   829         HP     51    TYR    HE2    829      0.115      1.008   ; qtot 7
   830          C     51    TYR      C    830       0.51     12.011   ; qtot 7.51
   831          O     51    TYR      O    831      -0.51     15.999   ; qtot 7
; residue  52 VAL rtp VAL  q  0.0
   832        NH1     52    VAL      N    832      -0.47     14.007   ; qtot 6.53
   833          H     52    VAL     HN    833       0.31      1.008   ; qtot 6.84
   834        CT1     52    VAL     CA    834       0.07     12.011   ; qtot 6.91
   835         HB     52    VAL     HA    835       0.09      1.008   ; qtot 7
   836        CT1     52    VAL     CB    836      -0.09     12.011   ; qtot 6.91
   837         HA     52    VAL     HB    837       0.09      1.008   ; qtot 7
   838        CT3     52    VAL    CG1    838      -0.27     12.011   ; qtot 6.73
   839         HA     52    VAL   HG11    839       0.09      1.008   ; qtot 6.82
   840         HA     52    VAL   HG12    840       0.09      1.008   ; qtot 6.91
   841         HA     52    VAL   HG13    841       0.09      1.008   ; qtot 7
   842        CT3     52    VAL    CG2    842      -0.27     12.011   ; qtot 6.73
   843         HA     52    VAL   HG21    843       0.09      1.008   ; qtot 6.82
   844         HA     52    VAL   HG22    844       0.09      1.008   ; qtot 6.91
   845         HA     52    VAL   HG23    845       0.09      1.008   ; qtot 7
   846          C     52    VAL      C    846       0.51     12.011   ; qtot 7.51
   847          O     52    VAL      O    847      -0.51     15.999   ; qtot 7
; residue  53 ALA rtp ALA  q  0.0
   848        NH1     53    ALA      N    848      -0.47     14.007   ; qtot 6.53
   849          H     53    ALA     HN    849       0.31      1.008   ; qtot 6.84
   850        CT1     53    ALA     CA    850       0.07     12.011   ; qtot 6.91
   851         HB     53    ALA     HA    851       0.09      1.008   ; qtot 7
   852        CT3     53    ALA     CB    852      -0.27     12.011   ; qtot 6.73
   853         HA     53    ALA    HB1    853       0.09      1.008   ; qtot 6.82
   854         HA     53    ALA    HB2    854       0.09      1.008   ; qtot 6.91
   855         HA     53    ALA    HB3    855       0.09      1.008   ; qtot 7
   856          C     53    ALA      C    856       0.51     12.011   ; qtot 7.51
   857          O     53    ALA      O    857      -0.51     15.999   ; qtot 7
; residue  54 ASN rtp ASN  q  0.0
   858        NH1     54    ASN      N    858      -0.47     14.007   ; qtot 6.53
   859          H     54    ASN     HN    859       0.31      1.008   ; qtot 6.84
   860        CT1     54    ASN     CA    860       0.07     12.011   ; qtot 6.91
   861         HB     54    ASN     HA    861       0.09      1.008   ; qtot 7
   862        CT2     54    ASN     CB    862      -0.18     12.011   ; qtot 6.82
   863         HA     54    ASN    HB1    863       0.09      1.008   ; qtot 6.91
   864         HA     54    ASN    HB2    864       0.09      1.008   ; qtot 7
   865         CC     54    ASN     CG    865       0.55     12.011   ; qtot 7.55
   866          O     54    ASN    OD1    866      -0.55     15.999   ; qtot 7
   867        NH2     54    ASN    ND2    867      -0.62     14.007   ; qtot 6.38
   868          H     54    ASN   HD21    868       0.32      1.008   ; qtot 6.7
   869          H     54    ASN   HD22    869        0.3      1.008   ; qtot 7
   870          C     54    ASN      C    870       0.51     12.011   ; qtot 7.51
   871          O     54    ASN      O    871      -0.51     15.999   ; qtot 7
; residue  55 GLN rtp GLN  q  0.0
   872        NH1     55    GLN      N    872      -0.47     14.007   ; qtot 6.53
   873          H     55    GLN     HN    873       0.31      1.008   ; qtot 6.84
   874        CT1     55    GLN     CA    874       0.07     12.011   ; qtot 6.91
   875         HB     55    GLN     HA    875       0.09      1.008   ; qtot 7
   876        CT2     55    GLN     CB    876      -0.18     12.011   ; qtot 6.82
   877         HA     55    GLN    HB1    877       0.09      1.008   ; qtot 6.91
   878         HA     55    GLN    HB2    878       0.09      1.008   ; qtot 7
   879        CT2     55    GLN     CG    879      -0.18     12.011   ; qtot 6.82
   880         HA     55    GLN    HG1    880       0.09      1.008   ; qtot 6.91
   881         HA     55    GLN    HG2    881       0.09      1.008   ; qtot 7
   882         CC     55    GLN     CD    882       0.55     12.011   ; qtot 7.55
   883          O     55    GLN    OE1    883      -0.55     15.999   ; qtot 7
   884        NH2     55    GLN    NE2    884      -0.62     14.007   ; qtot 6.38
   885          H     55    GLN   HE21    885       0.32      1.008   ; qtot 6.7
   886          H     55    GLN   HE22    886        0.3      1.008   ; qtot 7
   887          C     55    GLN      C    887       0.51     12.011   ; qtot 7.51
   888          O     55    GLN      O    888      -0.51     15.999   ; qtot 7
; residue  56 PRO rtp PRO  q  0.0
   889          N     56    PRO      N    889      -0.29     14.007   ; qtot 6.71
   890        CP3     56    PRO     CD    890          0     12.011   ; qtot 6.71
   891         HA     56    PRO    HD1    891       0.09      1.008   ; qtot 6.8
   892         HA     56    PRO    HD2    892       0.09      1.008   ; qtot 6.89
   893        CP1     56    PRO     CA    893       0.02     12.011   ; qtot 6.91
   894         HB     56    PRO     HA    894       0.09      1.008   ; qtot 7
   895        CP2     56    PRO     CB    895      -0.18     12.011   ; qtot 6.82
   896         HA     56    PRO    HB1    896       0.09      1.008   ; qtot 6.91
   897         HA     56    PRO    HB2    897       0.09      1.008   ; qtot 7
   898        CP2     56    PRO     CG    898      -0.18     12.011   ; qtot 6.82
   899         HA     56    PRO    HG1    899       0.09      1.008   ; qtot 6.91
   900         HA     56    PRO    HG2    900       0.09      1.008   ; qtot 7
   901          C     56    PRO      C    901       0.51     12.011   ; qtot 7.51
   902          O     56    PRO      O    902      -0.51     15.999   ; qtot 7
; residue  57 GLY rtp GLY  q  0.0
   903        NH1     57    GLY      N    903      -0.47     14.007   ; qtot 6.53
   904          H     57    GLY     HN    904       0.31      1.008   ; qtot 6.84
   905        CT2     57    GLY     CA    905      -0.02     12.011   ; qtot 6.82
   906         HB     57    GLY    HA1    906       0.09      1.008   ; qtot 6.91
   907         HB     57    GLY    HA2    907       0.09      1.008   ; qtot 7
   908          C     57    GLY      C    908       0.51     12.011   ; qtot 7.51
   909          O     57    GLY      O    909      -0.51     15.999   ; qtot 7
; residue  58 MET rtp MET  q  0.0
   910        NH1     58    MET      N    910      -0.47     14.007   ; qtot 6.53
   911          H     58    MET     HN    911       0.31      1.008   ; qtot 6.84
   912        CT1     58    MET     CA    912       0.07     12.011   ; qtot 6.91
   913         HB     58    MET     HA    913       0.09      1.008   ; qtot 7
   914        CT2     58    MET     CB    914      -0.18     12.011   ; qtot 6.82
   915         HA     58    MET    HB1    915       0.09      1.008   ; qtot 6.91
   916         HA     58    MET    HB2    916       0.09      1.008   ; qtot 7
   917        CT2     58    MET     CG    917      -0.14     12.011   ; qtot 6.86
   918         HA     58    MET    HG1    918       0.09      1.008   ; qtot 6.95
   919         HA     58    MET    HG2    919       0.09      1.008   ; qtot 7.04
   920          S     58    MET     SD    920      -0.09      32.06   ; qtot 6.95
   921        CT3     58    MET     CE    921      -0.22     12.011   ; qtot 6.73
   922         HA     58    MET    HE1    922       0.09      1.008   ; qtot 6.82
   923         HA     58    MET    HE2    923       0.09      1.008   ; qtot 6.91
   924         HA     58    MET    HE3    924       0.09      1.008   ; qtot 7
   925          C     58    MET      C    925       0.51     12.011   ; qtot 7.51
   926          O     58    MET      O    926      -0.51     15.999   ; qtot 7
; residue  59 GLN rtp GLN  q -1.0
   927        NH1     59    GLN      N    927      -0.47     14.007   ; qtot 6.53
   928          H     59    GLN     HN    928       0.31      1.008   ; qtot 6.84
   929        CT1     59    GLN     CA    929       0.07     12.011   ; qtot 6.91
   930         HB     59    GLN     HA    930       0.09      1.008   ; qtot 7
   931        CT2     59    GLN     CB    931      -0.18     12.011   ; qtot 6.82
   932         HA     59    GLN    HB1    932       0.09      1.008   ; qtot 6.91
   933         HA     59    GLN    HB2    933       0.09      1.008   ; qtot 7
   934        CT2     59    GLN     CG    934      -0.18     12.011   ; qtot 6.82
   935         HA     59    GLN    HG1    935       0.09      1.008   ; qtot 6.91
   936         HA     59    GLN    HG2    936       0.09      1.008   ; qtot 7
   937         CC     59    GLN     CD    937       0.55     12.011   ; qtot 7.55
   938          O     59    GLN    OE1    938      -0.55     15.999   ; qtot 7
   939        NH2     59    GLN    NE2    939      -0.62     14.007   ; qtot 6.38
   940          H     59    GLN   HE21    940       0.32      1.008   ; qtot 6.7
   941          H     59    GLN   HE22    941        0.3      1.008   ; qtot 7
   942         CC     59    GLN      C    942       0.34     12.011   ; qtot 7.34
   943         OC     59    GLN    OT1    943      -0.67     15.999   ; qtot 6.67
   944         OC     59    GLN    OT2    944      -0.67     15.999   ; qtot 6

[ bonds ]
;  ai    aj funct            c0            c1            c2            c3
    1     2     1 
    1     3     1 
    1     4     1 
    1     7     1 
    4     5     1 
    4     6     1 
    4    12     1 
    7     8     1 
    7     9     1 
    7    15     1 
    9    10     1 
    9    11     1 
    9    12     1 
   12    13     1 
   12    14     1 
   15    16     1 
   15    17     1 
   17    18     1 
   17    19     1 
   19    20     1 
   19    21     1 
   19    29     1 
   21    22     1 
   21    23     1 
   21    24     1 
   24    25     1 
   24    26     1 
   26    27     1 
   26    28     1 
   29    30     1 
   29    31     1 
   31    32     1 
   31    33     1 
   33    34     1 
   33    35     1 
   33    53     1 
   35    36     1 
   35    37     1 
   35    38     1 
   38    39     1 
   38    40     1 
   38    41     1 
   41    42     1 
   41    43     1 
   41    44     1 
   44    45     1 
   44    46     1 
   46    47     1 
   46    50     1 
   47    48     1 
   47    49     1 
   50    51     1 
   50    52     1 
   53    54     1 
   53    55     1 
   55    56     1 
   55    57     1 
   57    58     1 
   57    59     1 
   57    64     1 
   59    60     1 
   59    61     1 
   59    62     1 
   62    63     1 
   64    65     1 
   64    66     1 
   66    67     1 
   66    68     1 
   68    69     1 
   68    70     1 
   68    83     1 
   70    71     1 
   70    72     1 
   70    76     1 
   72    73     1 
   72    74     1 
   72    75     1 
   76    77     1 
   76    78     1 
   76    79     1 
   79    80     1 
   79    81     1 
   79    82     1 
   83    84     1 
   83    85     1 
   85    86     1 
   85    87     1 
   87    88     1 
   87    89     1 
   87    94     1 
   89    90     1 
   89    91     1 
   89    92     1 
   92    93     1 
   94    95     1 
   94    96     1 
   96    97     1 
   96   100     1 
   97    98     1 
   97    99     1 
   97   105     1 
  100   101     1 
  100   102     1 
  100   108     1 
  102   103     1 
  102   104     1 
  102   105     1 
  105   106     1 
  105   107     1 
  108   109     1 
  108   110     1 
  110   111     1 
  110   112     1 
  112   113     1 
  112   114     1 
  112   119     1 
  114   115     1 
  114   116     1 
  114   117     1 
  117   118     1 
  119   120     1 
  119   121     1 
  121   122     1 
  121   123     1 
  123   124     1 
  123   125     1 
  123   129     1 
  125   126     1 
  125   127     1 
  125   128     1 
  129   130     1 
  129   131     1 
  131   132     1 
  131   133     1 
  133   134     1 
  133   135     1 
  133   148     1 
  135   136     1 
  135   137     1 
  135   138     1 
  138   139     1 
  138   140     1 
  138   144     1 
  140   141     1 
  140   142     1 
  140   143     1 
  144   145     1 
  144   146     1 
  144   147     1 
  148   149     1 
  148   150     1 
  150   151     1 
  150   152     1 
  152   153     1 
  152   154     1 
  152   165     1 
  154   155     1 
  154   156     1 
  154   157     1 
  157   158     1 
  157   159     1 
  157   160     1 
  160   161     1 
  160   162     1 
  162   163     1 
  162   164     1 
  165   166     1 
  165   167     1 
  167   168     1 
  167   169     1 
  169   170     1 
  169   171     1 
  169   177     1 
  171   172     1 
  171   173     1 
  171   174     1 
  174   175     1 
  174   176     1 
  177   178     1 
  177   179     1 
  179   180     1 
  179   181     1 
  181   182     1 
  181   183     1 
  181   196     1 
  183   184     1 
  183   185     1 
  183   186     1 
  186   187     1 
  186   188     1 
  186   192     1 
  188   189     1 
  188   190     1 
  188   191     1 
  192   193     1 
  192   194     1 
  192   195     1 
  196   197     1 
  196   198     1 
  198   199     1 
  198   200     1 
  200   201     1 
  200   202     1 
  200   215     1 
  202   203     1 
  202   204     1 
  202   205     1 
  205   206     1 
  205   207     1 
  205   211     1 
  207   208     1 
  207   209     1 
  207   210     1 
  211   212     1 
  211   213     1 
  211   214     1 
  215   216     1 
  215   217     1 
  217   218     1 
  217   219     1 
  219   220     1 
  219   221     1 
  219   239     1 
  221   222     1 
  221   223     1 
  221   224     1 
  224   225     1 
  224   226     1 
  224   227     1 
  227   228     1 
  227   229     1 
  227   230     1 
  230   231     1 
  230   232     1 
  232   233     1 
  232   236     1 
  233   234     1 
  233   235     1 
  236   237     1 
  236   238     1 
  239   240     1 
  239   241     1 
  241   242     1 
  241   243     1 
  243   244     1 
  243   245     1 
  243   253     1 
  245   246     1 
  245   247     1 
  245   249     1 
  247   248     1 
  249   250     1 
  249   251     1 
  249   252     1 
  253   254     1 
  253   255     1 
  255   256     1 
  255   257     1 
  257   258     1 
  257   259     1 
  257   272     1 
  259   260     1 
  259   261     1 
  259   262     1 
  262   263     1 
  262   264     1 
  262   268     1 
  264   265     1 
  264   266     1 
  264   267     1 
  268   269     1 
  268   270     1 
  268   271     1 
  272   273     1 
  272   274     1 
  274   275     1 
  274   276     1 
  276   277     1 
  276   278     1 
  276   294     1 
  278   279     1 
  278   280     1 
  278   281     1 
  281   282     1 
  281   283     1 
  281   284     1 
  284   285     1 
  284   286     1 
  284   287     1 
  287   288     1 
  287   289     1 
  287   290     1 
  290   291     1 
  290   292     1 
  290   293     1 
  294   295     1 
  294   296     1 
  296   297     1 
  296   298     1 
  298   299     1 
  298   300     1 
  298   305     1 
  300   301     1 
  300   302     1 
  300   303     1 
  303   304     1 
  305   306     1 
  305   307     1 
  307   308     1 
  307   311     1 
  308   309     1 
  308   310     1 
  308   316     1 
  311   312     1 
  311   313     1 
  311   319     1 
  313   314     1 
  313   315     1 
  313   316     1 
  316   317     1 
  316   318     1 
  319   320     1 
  319   321     1 
  321   322     1 
  321   323     1 
  323   324     1 
  323   325     1 
  323   330     1 
  325   326     1 
  325   327     1 
  325   328     1 
  328   329     1 
  330   331     1 
  330   332     1 
  332   333     1 
  332   334     1 
  334   335     1 
  334   336     1 
  334   341     1 
  336   337     1 
  336   338     1 
  336   339     1 
  339   340     1 
  341   342     1 
  341   343     1 
  343   344     1 
  343   347     1 
  344   345     1 
  344   346     1 
  344   352     1 
  347   348     1 
  347   349     1 
  347   355     1 
  349   350     1 
  349   351     1 
  349   352     1 
  352   353     1 
  352   354     1 
  355   356     1 
  355   357     1 
  357   358     1 
  357   359     1 
  359   360     1 
  359   361     1 
  359   372     1 
  361   362     1 
  361   363     1 
  361   364     1 
  364   365     1 
  364   366     1 
  364   367     1 
  367   368     1 
  367   369     1 
  369   370     1 
  369   371     1 
  372   373     1 
  372   374     1 
  374   375     1 
  374   376     1 
  376   377     1 
  376   378     1 
  376   389     1 
  378   379     1 
  378   380     1 
  378   381     1 
  381   382     1 
  381   383     1 
  381   384     1 
  384   385     1 
  384   386     1 
  386   387     1 
  386   388     1 
  389   390     1 
  389   391     1 
  391   392     1 
  391   393     1 
  393   394     1 
  393   395     1 
  393   406     1 
  395   396     1 
  395   397     1 
  395   398     1 
  398   399     1 
  398   400     1 
  398   401     1 
  401   402     1 
  401   403     1 
  403   404     1 
  403   405     1 
  406   407     1 
  406   408     1 
  408   409     1 
  408   410     1 
  410   411     1 
  410   412     1 
  410   423     1 
  412   413     1 
  412   414     1 
  412   415     1 
  415   416     1 
  415   417     1 
  415   418     1 
  418   419     1 
  418   420     1 
  420   421     1 
  420   422     1 
  423   424     1 
  423   425     1 
  425   426     1 
  425   427     1 
  427   428     1 
  427   429     1 
  427   440     1 
  429   430     1 
  429   431     1 
  429   432     1 
  432   433     1 
  432   434     1 
  432   435     1 
  435   436     1 
  435   437     1 
  437   438     1 
  437   439     1 
  440   441     1 
  440   442     1 
  442   443     1 
  442   444     1 
  444   445     1 
  444   446     1 
  444   456     1 
  446   447     1 
  446   448     1 
  446   452     1 
  448   449     1 
  448   450     1 
  448   451     1 
  452   453     1 
  452   454     1 
  452   455     1 
  456   457     1 
  456   458     1 
  458   459     1 
  458   460     1 
  460   461     1 
  460   462     1 
  460   475     1 
  462   463     1 
  462   464     1 
  462   465     1 
  465   466     1 
  465   467     1 
  465   471     1 
  467   468     1 
  467   469     1 
  467   470     1 
  471   472     1 
  471   473     1 
  471   474     1 
  475   476     1 
  475   477     1 
  477   478     1 
  477   479     1 
  479   480     1 
  479   481     1 
  479   489     1 
  481   482     1 
  481   483     1 
  481   484     1 
  484   485     1 
  484   486     1 
  486   487     1 
  486   488     1 
  489   490     1 
  489   491     1 
  491   492     1 
  491   493     1 
  493   494     1 
  493   495     1 
  493   508     1 
  495   496     1 
  495   497     1 
  495   501     1 
  497   498     1 
  497   499     1 
  497   500     1 
  501   502     1 
  501   503     1 
  501   504     1 
  504   505     1 
  504   506     1 
  504   507     1 
  508   509     1 
  508   510     1 
  510   511     1 
  510   512     1 
  512   513     1 
  512   514     1 
  512   527     1 
  514   515     1 
  514   516     1 
  514   517     1 
  517   518     1 
  517   519     1 
  517   523     1 
  519   520     1 
  519   521     1 
  519   522     1 
  523   524     1 
  523   525     1 
  523   526     1 
  527   528     1 
  527   529     1 
  529   530     1 
  529   531     1 
  531   532     1 
  531   533     1 
  531   549     1 
  533   534     1 
  533   535     1 
  533   536     1 
  536   537     1 
  536   538     1 
  536   539     1 
  539   540     1 
  539   541     1 
  539   542     1 
  542   543     1 
  542   544     1 
  542   545     1 
  545   546     1 
  545   547     1 
  545   548     1 
  549   550     1 
  549   551     1 
  551   552     1 
  551   553     1 
  553   554     1 
  553   555     1 
  553   560     1 
  555   556     1 
  555   557     1 
  555   558     1 
  558   559     1 
  560   561     1 
  560   562     1 
  562   563     1 
  562   564     1 
  564   565     1 
  564   566     1 
  564   574     1 
  566   567     1 
  566   568     1 
  566   569     1 
  569   570     1 
  569   571     1 
  571   572     1 
  571   573     1 
  574   575     1 
  574   576     1 
  576   577     1 
  576   580     1 
  577   578     1 
  577   579     1 
  577   585     1 
  580   581     1 
  580   582     1 
  580   588     1 
  582   583     1 
  582   584     1 
  582   585     1 
  585   586     1 
  585   587     1 
  588   589     1 
  588   590     1 
  590   591     1 
  590   592     1 
  592   593     1 
  592   594     1 
  592   605     1 
  594   595     1 
  594   596     1 
  594   597     1 
  597   598     1 
  597   599     1 
  597   600     1 
  600   601     1 
  600   602     1 
  602   603     1 
  602   604     1 
  605   606     1 
  605   607     1 
  607   608     1 
  607   609     1 
  609   610     1 
  609   611     1 
  609   624     1 
  611   612     1 
  611   613     1 
  611   614     1 
  614   615     1 
  614   616     1 
  614   620     1 
  616   617     1 
  616   618     1 
  616   619     1 
  620   621     1 
  620   622     1 
  620   623     1 
  624   625     1 
  624   626     1 
  626   627     1 
  626   628     1 
  628   629     1 
  628   630     1 
  628   641     1 
  630   631     1 
  630   632     1 
  630   633     1 
  633   634     1 
  633   635     1 
  633   636     1 
  636   637     1 
  637   638     1 
  637   639     1 
  637   640     1 
  641   642     1 
  641   643     1 
  643   644     1 
  643   645     1 
  645   646     1 
  645   647     1 
  645   651     1 
  647   648     1 
  647   649     1 
  647   650     1 
  651   652     1 
  651   653     1 
  653   654     1 
  653   655     1 
  655   656     1 
  655   657     1 
  655   661     1 
  657   658     1 
  657   659     1 
  657   660     1 
  661   662     1 
  661   663     1 
  663   664     1 
  663   665     1 
  665   666     1 
  665   667     1 
  665   681     1 
  667   668     1 
  667   669     1 
  667   670     1 
  670   671     1 
  670   677     1 
  671   672     1 
  671   673     1 
  673   674     1 
  673   675     1 
  675   676     1 
  675   679     1 
  677   678     1 
  677   679     1 
  679   680     1 
  681   682     1 
  681   683     1 
  683   684     1 
  683   685     1 
  685   686     1 
  685   687     1 
  685   700     1 
  687   688     1 
  687   689     1 
  687   693     1 
  689   690     1 
  689   691     1 
  689   692     1 
  693   694     1 
  693   695     1 
  693   696     1 
  696   697     1 
  696   698     1 
  696   699     1 
  700   701     1 
  700   702     1 
  702   703     1 
  702   704     1 
  704   705     1 
  704   706     1 
  704   722     1 
  706   707     1 
  706   708     1 
  706   709     1 
  709   710     1 
  709   711     1 
  709   712     1 
  712   713     1 
  712   714     1 
  712   715     1 
  715   716     1 
  715   717     1 
  715   718     1 
  718   719     1 
  718   720     1 
  718   721     1 
  722   723     1 
  722   724     1 
  724   725     1 
  724   726     1 
  726   727     1 
  726   728     1 
  726   739     1 
  728   729     1 
  728   730     1 
  728   731     1 
  731   732     1 
  731   733     1 
  731   734     1 
  734   735     1 
  734   736     1 
  736   737     1 
  736   738     1 
  739   740     1 
  739   741     1 
  741   742     1 
  741   743     1 
  743   744     1 
  743   745     1 
  743   763     1 
  745   746     1 
  745   747     1 
  745   748     1 
  748   749     1 
  748   750     1 
  748   751     1 
  751   752     1 
  751   753     1 
  751   754     1 
  754   755     1 
  754   756     1 
  756   757     1 
  756   760     1 
  757   758     1 
  757   759     1 
  760   761     1 
  760   762     1 
  763   764     1 
  763   765     1 
  765   766     1 
  765   767     1 
  767   768     1 
  767   769     1 
  767   777     1 
  769   770     1 
  769   771     1 
  769   773     1 
  771   772     1 
  773   774     1 
  773   775     1 
  773   776     1 
  777   778     1 
  777   779     1 
  779   780     1 
  779   781     1 
  781   782     1 
  781   783     1 
  781   787     1 
  783   784     1 
  783   785     1 
  783   786     1 
  787   788     1 
  787   789     1 
  789   790     1 
  789   791     1 
  791   792     1 
  791   793     1 
  791   809     1 
  793   794     1 
  793   795     1 
  793   796     1 
  796   797     1 
  796   798     1 
  796   799     1 
  799   800     1 
  799   801     1 
  799   802     1 
  802   803     1 
  802   804     1 
  802   805     1 
  805   806     1 
  805   807     1 
  805   808     1 
  809   810     1 
  809   811     1 
  811   812     1 
  811   813     1 
  813   814     1 
  813   815     1 
  813   830     1 
  815   816     1 
  815   817     1 
  815   818     1 
  818   819     1 
  818   826     1 
  819   820     1 
  819   821     1 
  821   822     1 
  821   823     1 
  823   824     1 
  823   828     1 
  824   825     1 
  826   827     1 
  826   828     1 
  828   829     1 
  830   831     1 
  830   832     1 
  832   833     1 
  832   834     1 
  834   835     1 
  834   836     1 
  834   846     1 
  836   837     1 
  836   838     1 
  836   842     1 
  838   839     1 
  838   840     1 
  838   841     1 
  842   843     1 
  842   844     1 
  842   845     1 
  846   847     1 
  846   848     1 
  848   849     1 
  848   850     1 
  850   851     1 
  850   852     1 
  850   856     1 
  852   853     1 
  852   854     1 
  852   855     1 
  856   857     1 
  856   858     1 
  858   859     1 
  858   860     1 
  860   861     1 
  860   862     1 
  860   870     1 
  862   863     1 
  862   864     1 
  862   865     1 
  865   866     1 
  865   867     1 
  867   868     1 
  867   869     1 
  870   871     1 
  870   872     1 
  872   873     1 
  872   874     1 
  874   875     1 
  874   876     1 
  874   887     1 
  876   877     1 
  876   878     1 
  876   879     1 
  879   880     1 
  879   881     1 
  879   882     1 
  882   883     1 
  882   884     1 
  884   885     1 
  884   886     1 
  887   888     1 
  887   889     1 
  889   890     1 
  889   893     1 
  890   891     1 
  890   892     1 
  890   898     1 
  893   894     1 
  893   895     1 
  893   901     1 
  895   896     1 
  895   897     1 
  895   898     1 
  898   899     1 
  898   900     1 
  901   902     1 
  901   903     1 
  903   904     1 
  903   905     1 
  905   906     1 
  905   907     1 
  905   908     1 
  908   909     1 
  908   910     1 
  910   911     1 
  910   912     1 
  912   913     1 
  912   914     1 
  912   925     1 
  914   915     1 
  914   916     1 
  914   917     1 
  917   918     1 
  917   919     1 
  917   920     1 
  920   921     1 
  921   922     1 
  921   923     1 
  921   924     1 
  925   926     1 
  925   927     1 
  927   928     1 
  927   929     1 
  929   930     1 
  929   931     1 
  929   942     1 
  931   932     1 
  931   933     1 
  931   934     1 
  934   935     1 
  934   936     1 
  934   937     1 
  937   938     1 
  937   939     1 
  939   940     1 
  939   941     1 
  942   943     1 
  942   944     1 

[ pairs ]
;  ai    aj funct            c0            c1            c2            c3
    1    10     1 
    1    11     1 
    1    13     1 
    1    14     1 
    1    16     1 
    1    17     1 
    2     5     1 
    2     6     1 
    2     8     1 
    2     9     1 
    2    12     1 
    2    15     1 
    3     5     1 
    3     6     1 
    3     8     1 
    3     9     1 
    3    12     1 
    3    15     1 
    4     8     1 
    4    10     1 
    4    11     1 
    4    15     1 
    5     7     1 
    5     9     1 
    5    13     1 
    5    14     1 
    6     7     1 
    6     9     1 
    6    13     1 
    6    14     1 
    7    13     1 
    7    14     1 
    7    18     1 
    7    19     1 
    8    10     1 
    8    11     1 
    8    12     1 
    8    16     1 
    8    17     1 
    9    16     1 
    9    17     1 
   10    13     1 
   10    14     1 
   10    15     1 
   11    13     1 
   11    14     1 
   11    15     1 
   12    15     1 
   15    20     1 
   15    21     1 
   15    29     1 
   16    18     1 
   16    19     1 
   17    22     1 
   17    23     1 
   17    24     1 
   17    30     1 
   17    31     1 
   18    20     1 
   18    21     1 
   18    29     1 
   19    25     1 
   19    26     1 
   19    32     1 
   19    33     1 
   20    22     1 
   20    23     1 
   20    24     1 
   20    30     1 
   20    31     1 
   21    27     1 
   21    28     1 
   21    30     1 
   21    31     1 
   22    25     1 
   22    26     1 
   22    29     1 
   23    25     1 
   23    26     1 
   23    29     1 
   24    29     1 
   25    27     1 
   25    28     1 
   29    34     1 
   29    35     1 
   29    53     1 
   30    32     1 
   30    33     1 
   31    36     1 
   31    37     1 
   31    38     1 
   31    54     1 
   31    55     1 
   32    34     1 
   32    35     1 
   32    53     1 
   33    39     1 
   33    40     1 
   33    41     1 
   33    56     1 
   33    57     1 
   34    36     1 
   34    37     1 
   34    38     1 
   34    54     1 
   34    55     1 
   35    42     1 
   35    43     1 
   35    44     1 
   35    54     1 
   35    55     1 
   36    39     1 
   36    40     1 
   36    41     1 
   36    53     1 
   37    39     1 
   37    40     1 
   37    41     1 
   37    53     1 
   38    45     1 
   38    46     1 
   38    53     1 
   39    42     1 
   39    43     1 
   39    44     1 
   40    42     1 
   40    43     1 
   40    44     1 
   41    47     1 
   41    50     1 
   42    45     1 
   42    46     1 
   43    45     1 
   43    46     1 
   44    48     1 
   44    49     1 
   44    51     1 
   44    52     1 
   45    47     1 
   45    50     1 
   47    51     1 
   47    52     1 
   48    50     1 
   49    50     1 
   53    58     1 
   53    59     1 
   53    64     1 
   54    56     1 
   54    57     1 
   55    60     1 
   55    61     1 
   55    62     1 
   55    65     1 
   55    66     1 
   56    58     1 
   56    59     1 
   56    64     1 
   57    63     1 
   57    67     1 
   57    68     1 
   58    60     1 
   58    61     1 
   58    62     1 
   58    65     1 
   58    66     1 
   59    65     1 
   59    66     1 
   60    63     1 
   60    64     1 
   61    63     1 
   61    64     1 
   62    64     1 
   64    69     1 
   64    70     1 
   64    83     1 
   65    67     1 
   65    68     1 
   66    71     1 
   66    72     1 
   66    76     1 
   66    84     1 
   66    85     1 
   67    69     1 
   67    70     1 
   67    83     1 
   68    73     1 
   68    74     1 
   68    75     1 
   68    77     1 
   68    78     1 
   68    79     1 
   68    86     1 
   68    87     1 
   69    71     1 
   69    72     1 
   69    76     1 
   69    84     1 
   69    85     1 
   70    80     1 
   70    81     1 
   70    82     1 
   70    84     1 
   70    85     1 
   71    73     1 
   71    74     1 
   71    75     1 
   71    77     1 
   71    78     1 
   71    79     1 
   71    83     1 
   72    77     1 
   72    78     1 
   72    79     1 
   72    83     1 
   73    76     1 
   74    76     1 
   75    76     1 
   76    83     1 
   77    80     1 
   77    81     1 
   77    82     1 
   78    80     1 
   78    81     1 
   78    82     1 
   83    88     1 
   83    89     1 
   83    94     1 
   84    86     1 
   84    87     1 
   85    90     1 
   85    91     1 
   85    92     1 
   85    95     1 
   85    96     1 
   86    88     1 
   86    89     1 
   86    94     1 
   87    93     1 
   87    97     1 
   87   100     1 
   88    90     1 
   88    91     1 
   88    92     1 
   88    95     1 
   88    96     1 
   89    95     1 
   89    96     1 
   90    93     1 
   90    94     1 
   91    93     1 
   91    94     1 
   92    94     1 
   94    98     1 
   94    99     1 
   94   101     1 
   94   102     1 
   94   105     1 
   94   108     1 
   95    97     1 
   95   100     1 
   96   103     1 
   96   104     1 
   96   106     1 
   96   107     1 
   96   109     1 
   96   110     1 
   97   101     1 
   97   103     1 
   97   104     1 
   97   108     1 
   98   100     1 
   98   102     1 
   98   106     1 
   98   107     1 
   99   100     1 
   99   102     1 
   99   106     1 
   99   107     1 
  100   106     1 
  100   107     1 
  100   111     1 
  100   112     1 
  101   103     1 
  101   104     1 
  101   105     1 
  101   109     1 
  101   110     1 
  102   109     1 
  102   110     1 
  103   106     1 
  103   107     1 
  103   108     1 
  104   106     1 
  104   107     1 
  104   108     1 
  105   108     1 
  108   113     1 
  108   114     1 
  108   119     1 
  109   111     1 
  109   112     1 
  110   115     1 
  110   116     1 
  110   117     1 
  110   120     1 
  110   121     1 
  111   113     1 
  111   114     1 
  111   119     1 
  112   118     1 
  112   122     1 
  112   123     1 
  113   115     1 
  113   116     1 
  113   117     1 
  113   120     1 
  113   121     1 
  114   120     1 
  114   121     1 
  115   118     1 
  115   119     1 
  116   118     1 
  116   119     1 
  117   119     1 
  119   124     1 
  119   125     1 
  119   129     1 
  120   122     1 
  120   123     1 
  121   126     1 
  121   127     1 
  121   128     1 
  121   130     1 
  121   131     1 
  122   124     1 
  122   125     1 
  122   129     1 
  123   132     1 
  123   133     1 
  124   126     1 
  124   127     1 
  124   128     1 
  124   130     1 
  124   131     1 
  125   130     1 
  125   131     1 
  126   129     1 
  127   129     1 
  128   129     1 
  129   134     1 
  129   135     1 
  129   148     1 
  130   132     1 
  130   133     1 
  131   136     1 
  131   137     1 
  131   138     1 
  131   149     1 
  131   150     1 
  132   134     1 
  132   135     1 
  132   148     1 
  133   139     1 
  133   140     1 
  133   144     1 
  133   151     1 
  133   152     1 
  134   136     1 
  134   137     1 
  134   138     1 
  134   149     1 
  134   150     1 
  135   141     1 
  135   142     1 
  135   143     1 
  135   145     1 
  135   146     1 
  135   147     1 
  135   149     1 
  135   150     1 
  136   139     1 
  136   140     1 
  136   144     1 
  136   148     1 
  137   139     1 
  137   140     1 
  137   144     1 
  137   148     1 
  138   148     1 
  139   141     1 
  139   142     1 
  139   143     1 
  139   145     1 
  139   146     1 
  139   147     1 
  140   145     1 
  140   146     1 
  140   147     1 
  141   144     1 
  142   144     1 
  143   144     1 
  148   153     1 
  148   154     1 
  148   165     1 
  149   151     1 
  149   152     1 
  150   155     1 
  150   156     1 
  150   157     1 
  150   166     1 
  150   167     1 
  151   153     1 
  151   154     1 
  151   165     1 
  152   158     1 
  152   159     1 
  152   160     1 
  152   168     1 
  152   169     1 
  153   155     1 
  153   156     1 
  153   157     1 
  153   166     1 
  153   167     1 
  154   161     1 
  154   162     1 
  154   166     1 
  154   167     1 
  155   158     1 
  155   159     1 
  155   160     1 
  155   165     1 
  156   158     1 
  156   159     1 
  156   160     1 
  156   165     1 
  157   163     1 
  157   164     1 
  157   165     1 
  158   161     1 
  158   162     1 
  159   161     1 
  159   162     1 
  161   163     1 
  161   164     1 
  165   170     1 
  165   171     1 
  165   177     1 
  166   168     1 
  166   169     1 
  167   172     1 
  167   173     1 
  167   174     1 
  167   178     1 
  167   179     1 
  168   170     1 
  168   171     1 
  168   177     1 
  169   175     1 
  169   176     1 
  169   180     1 
  169   181     1 
  170   172     1 
  170   173     1 
  170   174     1 
  170   178     1 
  170   179     1 
  171   178     1 
  171   179     1 
  172   175     1 
  172   176     1 
  172   177     1 
  173   175     1 
  173   176     1 
  173   177     1 
  174   177     1 
  177   182     1 
  177   183     1 
  177   196     1 
  178   180     1 
  178   181     1 
  179   184     1 
  179   185     1 
  179   186     1 
  179   197     1 
  179   198     1 
  180   182     1 
  180   183     1 
  180   196     1 
  181   187     1 
  181   188     1 
  181   192     1 
  181   199     1 
  181   200     1 
  182   184     1 
  182   185     1 
  182   186     1 
  182   197     1 
  182   198     1 
  183   189     1 
  183   190     1 
  183   191     1 
  183   193     1 
  183   194     1 
  183   195     1 
  183   197     1 
  183   198     1 
  184   187     1 
  184   188     1 
  184   192     1 
  184   196     1 
  185   187     1 
  185   188     1 
  185   192     1 
  185   196     1 
  186   196     1 
  187   189     1 
  187   190     1 
  187   191     1 
  187   193     1 
  187   194     1 
  187   195     1 
  188   193     1 
  188   194     1 
  188   195     1 
  189   192     1 
  190   192     1 
  191   192     1 
  196   201     1 
  196   202     1 
  196   215     1 
  197   199     1 
  197   200     1 
  198   203     1 
  198   204     1 
  198   205     1 
  198   216     1 
  198   217     1 
  199   201     1 
  199   202     1 
  199   215     1 
  200   206     1 
  200   207     1 
  200   211     1 
  200   218     1 
  200   219     1 
  201   203     1 
  201   204     1 
  201   205     1 
  201   216     1 
  201   217     1 
  202   208     1 
  202   209     1 
  202   210     1 
  202   212     1 
  202   213     1 
  202   214     1 
  202   216     1 
  202   217     1 
  203   206     1 
  203   207     1 
  203   211     1 
  203   215     1 
  204   206     1 
  204   207     1 
  204   211     1 
  204   215     1 
  205   215     1 
  206   208     1 
  206   209     1 
  206   210     1 
  206   212     1 
  206   213     1 
  206   214     1 
  207   212     1 
  207   213     1 
  207   214     1 
  208   211     1 
  209   211     1 
  210   211     1 
  215   220     1 
  215   221     1 
  215   239     1 
  216   218     1 
  216   219     1 
  217   222     1 
  217   223     1 
  217   224     1 
  217   240     1 
  217   241     1 
  218   220     1 
  218   221     1 
  218   239     1 
  219   225     1 
  219   226     1 
  219   227     1 
  219   242     1 
  219   243     1 
  220   222     1 
  220   223     1 
  220   224     1 
  220   240     1 
  220   241     1 
  221   228     1 
  221   229     1 
  221   230     1 
  221   240     1 
  221   241     1 
  222   225     1 
  222   226     1 
  222   227     1 
  222   239     1 
  223   225     1 
  223   226     1 
  223   227     1 
  223   239     1 
  224   231     1 
  224   232     1 
  224   239     1 
  225   228     1 
  225   229     1 
  225   230     1 
  226   228     1 
  226   229     1 
  226   230     1 
  227   233     1 
  227   236     1 
  228   231     1 
  228   232     1 
  229   231     1 
  229   232     1 
  230   234     1 
  230   235     1 
  230   237     1 
  230   238     1 
  231   233     1 
  231   236     1 
  233   237     1 
  233   238     1 
  234   236     1 
  235   236     1 
  239   244     1 
  239   245     1 
  239   253     1 
  240   242     1 
  240   243     1 
  241   246     1 
  241   247     1 
  241   249     1 
  241   254     1 
  241   255     1 
  242   244     1 
  242   245     1 
  242   253     1 
  243   248     1 
  243   250     1 
  243   251     1 
  243   252     1 
  243   256     1 
  243   257     1 
  244   246     1 
  244   247     1 
  244   249     1 
  244   254     1 
  244   255     1 
  245   254     1 
  245   255     1 
  246   248     1 
  246   250     1 
  246   251     1 
  246   252     1 
  246   253     1 
  247   250     1 
  247   251     1 
  247   252     1 
  247   253     1 
  248   249     1 
  249   253     1 
  253   258     1 
  253   259     1 
  253   272     1 
  254   256     1 
  254   257     1 
  255   260     1 
  255   261     1 
  255   262     1 
  255   273     1 
  255   274     1 
  256   258     1 
  256   259     1 
  256   272     1 
  257   263     1 
  257   264     1 
  257   268     1 
  257   275     1 
  257   276     1 
  258   260     1 
  258   261     1 
  258   262     1 
  258   273     1 
  258   274     1 
  259   265     1 
  259   266     1 
  259   267     1 
  259   269     1 
  259   270     1 
  259   271     1 
  259   273     1 
  259   274     1 
  260   263     1 
  260   264     1 
  260   268     1 
  260   272     1 
  261   263     1 
  261   264     1 
  261   268     1 
  261   272     1 
  262   272     1 
  263   265     1 
  263   266     1 
  263   267     1 
  263   269     1 
  263   270     1 
  263   271     1 
  264   269     1 
  264   270     1 
  264   271     1 
  265   268     1 
  266   268     1 
  267   268     1 
  272   277     1 
  272   278     1 
  272   294     1 
  273   275     1 
  273   276     1 
  274   279     1 
  274   280     1 
  274   281     1 
  274   295     1 
  274   296     1 
  275   277     1 
  275   278     1 
  275   294     1 
  276   282     1 
  276   283     1 
  276   284     1 
  276   297     1 
  276   298     1 
  277   279     1 
  277   280     1 
  277   281     1 
  277   295     1 
  277   296     1 
  278   285     1 
  278   286     1 
  278   287     1 
  278   295     1 
  278   296     1 
  279   282     1 
  279   283     1 
  279   284     1 
  279   294     1 
  280   282     1 
  280   283     1 
  280   284     1 
  280   294     1 
  281   288     1 
  281   289     1 
  281   290     1 
  281   294     1 
  282   285     1 
  282   286     1 
  282   287     1 
  283   285     1 
  283   286     1 
  283   287     1 
  284   291     1 
  284   292     1 
  284   293     1 
  285   288     1 
  285   289     1 
  285   290     1 
  286   288     1 
  286   289     1 
  286   290     1 
  288   291     1 
  288   292     1 
  288   293     1 
  289   291     1 
  289   292     1 
  289   293     1 
  294   299     1 
  294   300     1 
  294   305     1 
  295   297     1 
  295   298     1 
  296   301     1 
  296   302     1 
  296   303     1 
  296   306     1 
  296   307     1 
  297   299     1 
  297   300     1 
  297   305     1 
  298   304     1 
  298   308     1 
  298   311     1 
  299   301     1 
  299   302     1 
  299   303     1 
  299   306     1 
  299   307     1 
  300   306     1 
  300   307     1 
  301   304     1 
  301   305     1 
  302   304     1 
  302   305     1 
  303   305     1 
  305   309     1 
  305   310     1 
  305   312     1 
  305   313     1 
  305   316     1 
  305   319     1 
  306   308     1 
  306   311     1 
  307   314     1 
  307   315     1 
  307   317     1 
  307   318     1 
  307   320     1 
  307   321     1 
  308   312     1 
  308   314     1 
  308   315     1 
  308   319     1 
  309   311     1 
  309   313     1 
  309   317     1 
  309   318     1 
  310   311     1 
  310   313     1 
  310   317     1 
  310   318     1 
  311   317     1 
  311   318     1 
  311   322     1 
  311   323     1 
  312   314     1 
  312   315     1 
  312   316     1 
  312   320     1 
  312   321     1 
  313   320     1 
  313   321     1 
  314   317     1 
  314   318     1 
  314   319     1 
  315   317     1 
  315   318     1 
  315   319     1 
  316   319     1 
  319   324     1 
  319   325     1 
  319   330     1 
  320   322     1 
  320   323     1 
  321   326     1 
  321   327     1 
  321   328     1 
  321   331     1 
  321   332     1 
  322   324     1 
  322   325     1 
  322   330     1 
  323   329     1 
  323   333     1 
  323   334     1 
  324   326     1 
  324   327     1 
  324   328     1 
  324   331     1 
  324   332     1 
  325   331     1 
  325   332     1 
  326   329     1 
  326   330     1 
  327   329     1 
  327   330     1 
  328   330     1 
  330   335     1 
  330   336     1 
  330   341     1 
  331   333     1 
  331   334     1 
  332   337     1 
  332   338     1 
  332   339     1 
  332   342     1 
  332   343     1 
  333   335     1 
  333   336     1 
  333   341     1 
  334   340     1 
  334   344     1 
  334   347     1 
  335   337     1 
  335   338     1 
  335   339     1 
  335   342     1 
  335   343     1 
  336   342     1 
  336   343     1 
  337   340     1 
  337   341     1 
  338   340     1 
  338   341     1 
  339   341     1 
  341   345     1 
  341   346     1 
  341   348     1 
  341   349     1 
  341   352     1 
  341   355     1 
  342   344     1 
  342   347     1 
  343   350     1 
  343   351     1 
  343   353     1 
  343   354     1 
  343   356     1 
  343   357     1 
  344   348     1 
  344   350     1 
  344   351     1 
  344   355     1 
  345   347     1 
  345   349     1 
  345   353     1 
  345   354     1 
  346   347     1 
  346   349     1 
  346   353     1 
  346   354     1 
  347   353     1 
  347   354     1 
  347   358     1 
  347   359     1 
  348   350     1 
  348   351     1 
  348   352     1 
  348   356     1 
  348   357     1 
  349   356     1 
  349   357     1 
  350   353     1 
  350   354     1 
  350   355     1 
  351   353     1 
  351   354     1 
  351   355     1 
  352   355     1 
  355   360     1 
  355   361     1 
  355   372     1 
  356   358     1 
  356   359     1 
  357   362     1 
  357   363     1 
  357   364     1 
  357   373     1 
  357   374     1 
  358   360     1 
  358   361     1 
  358   372     1 
  359   365     1 
  359   366     1 
  359   367     1 
  359   375     1 
  359   376     1 
  360   362     1 
  360   363     1 
  360   364     1 
  360   373     1 
  360   374     1 
  361   368     1 
  361   369     1 
  361   373     1 
  361   374     1 
  362   365     1 
  362   366     1 
  362   367     1 
  362   372     1 
  363   365     1 
  363   366     1 
  363   367     1 
  363   372     1 
  364   370     1 
  364   371     1 
  364   372     1 
  365   368     1 
  365   369     1 
  366   368     1 
  366   369     1 
  368   370     1 
  368   371     1 
  372   377     1 
  372   378     1 
  372   389     1 
  373   375     1 
  373   376     1 
  374   379     1 
  374   380     1 
  374   381     1 
  374   390     1 
  374   391     1 
  375   377     1 
  375   378     1 
  375   389     1 
  376   382     1 
  376   383     1 
  376   384     1 
  376   392     1 
  376   393     1 
  377   379     1 
  377   380     1 
  377   381     1 
  377   390     1 
  377   391     1 
  378   385     1 
  378   386     1 
  378   390     1 
  378   391     1 
  379   382     1 
  379   383     1 
  379   384     1 
  379   389     1 
  380   382     1 
  380   383     1 
  380   384     1 
  380   389     1 
  381   387     1 
  381   388     1 
  381   389     1 
  382   385     1 
  382   386     1 
  383   385     1 
  383   386     1 
  385   387     1 
  385   388     1 
  389   394     1 
  389   395     1 
  389   406     1 
  390   392     1 
  390   393     1 
  391   396     1 
  391   397     1 
  391   398     1 
  391   407     1 
  391   408     1 
  392   394     1 
  392   395     1 
  392   406     1 
  393   399     1 
  393   400     1 
  393   401     1 
  393   409     1 
  393   410     1 
  394   396     1 
  394   397     1 
  394   398     1 
  394   407     1 
  394   408     1 
  395   402     1 
  395   403     1 
  395   407     1 
  395   408     1 
  396   399     1 
  396   400     1 
  396   401     1 
  396   406     1 
  397   399     1 
  397   400     1 
  397   401     1 
  397   406     1 
  398   404     1 
  398   405     1 
  398   406     1 
  399   402     1 
  399   403     1 
  400   402     1 
  400   403     1 
  402   404     1 
  402   405     1 
  406   411     1 
  406   412     1 
  406   423     1 
  407   409     1 
  407   410     1 
  408   413     1 
  408   414     1 
  408   415     1 
  408   424     1 
  408   425     1 
  409   411     1 
  409   412     1 
  409   423     1 
  410   416     1 
  410   417     1 
  410   418     1 
  410   426     1 
  410   427     1 
  411   413     1 
  411   414     1 
  411   415     1 
  411   424     1 
  411   425     1 
  412   419     1 
  412   420     1 
  412   424     1 
  412   425     1 
  413   416     1 
  413   417     1 
  413   418     1 
  413   423     1 
  414   416     1 
  414   417     1 
  414   418     1 
  414   423     1 
  415   421     1 
  415   422     1 
  415   423     1 
  416   419     1 
  416   420     1 
  417   419     1 
  417   420     1 
  419   421     1 
  419   422     1 
  423   428     1 
  423   429     1 
  423   440     1 
  424   426     1 
  424   427     1 
  425   430     1 
  425   431     1 
  425   432     1 
  425   441     1 
  425   442     1 
  426   428     1 
  426   429     1 
  426   440     1 
  427   433     1 
  427   434     1 
  427   435     1 
  427   443     1 
  427   444     1 
  428   430     1 
  428   431     1 
  428   432     1 
  428   441     1 
  428   442     1 
  429   436     1 
  429   437     1 
  429   441     1 
  429   442     1 
  430   433     1 
  430   434     1 
  430   435     1 
  430   440     1 
  431   433     1 
  431   434     1 
  431   435     1 
  431   440     1 
  432   438     1 
  432   439     1 
  432   440     1 
  433   436     1 
  433   437     1 
  434   436     1 
  434   437     1 
  436   438     1 
  436   439     1 
  440   445     1 
  440   446     1 
  440   456     1 
  441   443     1 
  441   444     1 
  442   447     1 
  442   448     1 
  442   452     1 
  442   457     1 
  442   458     1 
  443   445     1 
  443   446     1 
  443   456     1 
  444   449     1 
  444   450     1 
  444   451     1 
  444   453     1 
  444   454     1 
  444   455     1 
  444   459     1 
  444   460     1 
  445   447     1 
  445   448     1 
  445   452     1 
  445   457     1 
  445   458     1 
  446   457     1 
  446   458     1 
  447   449     1 
  447   450     1 
  447   451     1 
  447   453     1 
  447   454     1 
  447   455     1 
  447   456     1 
  448   453     1 
  448   454     1 
  448   455     1 
  448   456     1 
  449   452     1 
  450   452     1 
  451   452     1 
  452   456     1 
  456   461     1 
  456   462     1 
  456   475     1 
  457   459     1 
  457   460     1 
  458   463     1 
  458   464     1 
  458   465     1 
  458   476     1 
  458   477     1 
  459   461     1 
  459   462     1 
  459   475     1 
  460   466     1 
  460   467     1 
  460   471     1 
  460   478     1 
  460   479     1 
  461   463     1 
  461   464     1 
  461   465     1 
  461   476     1 
  461   477     1 
  462   468     1 
  462   469     1 
  462   470     1 
  462   472     1 
  462   473     1 
  462   474     1 
  462   476     1 
  462   477     1 
  463   466     1 
  463   467     1 
  463   471     1 
  463   475     1 
  464   466     1 
  464   467     1 
  464   471     1 
  464   475     1 
  465   475     1 
  466   468     1 
  466   469     1 
  466   470     1 
  466   472     1 
  466   473     1 
  466   474     1 
  467   472     1 
  467   473     1 
  467   474     1 
  468   471     1 
  469   471     1 
  470   471     1 
  475   480     1 
  475   481     1 
  475   489     1 
  476   478     1 
  476   479     1 
  477   482     1 
  477   483     1 
  477   484     1 
  477   490     1 
  477   491     1 
  478   480     1 
  478   481     1 
  478   489     1 
  479   485     1 
  479   486     1 
  479   492     1 
  479   493     1 
  480   482     1 
  480   483     1 
  480   484     1 
  480   490     1 
  480   491     1 
  481   487     1 
  481   488     1 
  481   490     1 
  481   491     1 
  482   485     1 
  482   486     1 
  482   489     1 
  483   485     1 
  483   486     1 
  483   489     1 
  484   489     1 
  485   487     1 
  485   488     1 
  489   494     1 
  489   495     1 
  489   508     1 
  490   492     1 
  490   493     1 
  491   496     1 
  491   497     1 
  491   501     1 
  491   509     1 
  491   510     1 
  492   494     1 
  492   495     1 
  492   508     1 
  493   498     1 
  493   499     1 
  493   500     1 
  493   502     1 
  493   503     1 
  493   504     1 
  493   511     1 
  493   512     1 
  494   496     1 
  494   497     1 
  494   501     1 
  494   509     1 
  494   510     1 
  495   505     1 
  495   506     1 
  495   507     1 
  495   509     1 
  495   510     1 
  496   498     1 
  496   499     1 
  496   500     1 
  496   502     1 
  496   503     1 
  496   504     1 
  496   508     1 
  497   502     1 
  497   503     1 
  497   504     1 
  497   508     1 
  498   501     1 
  499   501     1 
  500   501     1 
  501   508     1 
  502   505     1 
  502   506     1 
  502   507     1 
  503   505     1 
  503   506     1 
  503   507     1 
  508   513     1 
  508   514     1 
  508   527     1 
  509   511     1 
  509   512     1 
  510   515     1 
  510   516     1 
  510   517     1 
  510   528     1 
  510   529     1 
  511   513     1 
  511   514     1 
  511   527     1 
  512   518     1 
  512   519     1 
  512   523     1 
  512   530     1 
  512   531     1 
  513   515     1 
  513   516     1 
  513   517     1 
  513   528     1 
  513   529     1 
  514   520     1 
  514   521     1 
  514   522     1 
  514   524     1 
  514   525     1 
  514   526     1 
  514   528     1 
  514   529     1 
  515   518     1 
  515   519     1 
  515   523     1 
  515   527     1 
  516   518     1 
  516   519     1 
  516   523     1 
  516   527     1 
  517   527     1 
  518   520     1 
  518   521     1 
  518   522     1 
  518   524     1 
  518   525     1 
  518   526     1 
  519   524     1 
  519   525     1 
  519   526     1 
  520   523     1 
  521   523     1 
  522   523     1 
  527   532     1 
  527   533     1 
  527   549     1 
  528   530     1 
  528   531     1 
  529   534     1 
  529   535     1 
  529   536     1 
  529   550     1 
  529   551     1 
  530   532     1 
  530   533     1 
  530   549     1 
  531   537     1 
  531   538     1 
  531   539     1 
  531   552     1 
  531   553     1 
  532   534     1 
  532   535     1 
  532   536     1 
  532   550     1 
  532   551     1 
  533   540     1 
  533   541     1 
  533   542     1 
  533   550     1 
  533   551     1 
  534   537     1 
  534   538     1 
  534   539     1 
  534   549     1 
  535   537     1 
  535   538     1 
  535   539     1 
  535   549     1 
  536   543     1 
  536   544     1 
  536   545     1 
  536   549     1 
  537   540     1 
  537   541     1 
  537   542     1 
  538   540     1 
  538   541     1 
  538   542     1 
  539   546     1 
  539   547     1 
  539   548     1 
  540   543     1 
  540   544     1 
  540   545     1 
  541   543     1 
  541   544     1 
  541   545     1 
  543   546     1 
  543   547     1 
  543   548     1 
  544   546     1 
  544   547     1 
  544   548     1 
  549   554     1 
  549   555     1 
  549   560     1 
  550   552     1 
  550   553     1 
  551   556     1 
  551   557     1 
  551   558     1 
  551   561     1 
  551   562     1 
  552   554     1 
  552   555     1 
  552   560     1 
  553   559     1 
  553   563     1 
  553   564     1 
  554   556     1 
  554   557     1 
  554   558     1 
  554   561     1 
  554   562     1 
  555   561     1 
  555   562     1 
  556   559     1 
  556   560     1 
  557   559     1 
  557   560     1 
  558   560     1 
  560   565     1 
  560   566     1 
  560   574     1 
  561   563     1 
  561   564     1 
  562   567     1 
  562   568     1 
  562   569     1 
  562   575     1 
  562   576     1 
  563   565     1 
  563   566     1 
  563   574     1 
  564   570     1 
  564   571     1 
  564   577     1 
  564   580     1 
  565   567     1 
  565   568     1 
  565   569     1 
  565   575     1 
  565   576     1 
  566   572     1 
  566   573     1 
  566   575     1 
  566   576     1 
  567   570     1 
  567   571     1 
  567   574     1 
  568   570     1 
  568   571     1 
  568   574     1 
  569   574     1 
  570   572     1 
  570   573     1 
  574   578     1 
  574   579     1 
  574   581     1 
  574   582     1 
  574   585     1 
  574   588     1 
  575   577     1 
  575   580     1 
  576   583     1 
  576   584     1 
  576   586     1 
  576   587     1 
  576   589     1 
  576   590     1 
  577   581     1 
  577   583     1 
  577   584     1 
  577   588     1 
  578   580     1 
  578   582     1 
  578   586     1 
  578   587     1 
  579   580     1 
  579   582     1 
  579   586     1 
  579   587     1 
  580   586     1 
  580   587     1 
  580   591     1 
  580   592     1 
  581   583     1 
  581   584     1 
  581   585     1 
  581   589     1 
  581   590     1 
  582   589     1 
  582   590     1 
  583   586     1 
  583   587     1 
  583   588     1 
  584   586     1 
  584   587     1 
  584   588     1 
  585   588     1 
  588   593     1 
  588   594     1 
  588   605     1 
  589   591     1 
  589   592     1 
  590   595     1 
  590   596     1 
  590   597     1 
  590   606     1 
  590   607     1 
  591   593     1 
  591   594     1 
  591   605     1 
  592   598     1 
  592   599     1 
  592   600     1 
  592   608     1 
  592   609     1 
  593   595     1 
  593   596     1 
  593   597     1 
  593   606     1 
  593   607     1 
  594   601     1 
  594   602     1 
  594   606     1 
  594   607     1 
  595   598     1 
  595   599     1 
  595   600     1 
  595   605     1 
  596   598     1 
  596   599     1 
  596   600     1 
  596   605     1 
  597   603     1 
  597   604     1 
  597   605     1 
  598   601     1 
  598   602     1 
  599   601     1 
  599   602     1 
  601   603     1 
  601   604     1 
  605   610     1 
  605   611     1 
  605   624     1 
  606   608     1 
  606   609     1 
  607   612     1 
  607   613     1 
  607   614     1 
  607   625     1 
  607   626     1 
  608   610     1 
  608   611     1 
  608   624     1 
  609   615     1 
  609   616     1 
  609   620     1 
  609   627     1 
  609   628     1 
  610   612     1 
  610   613     1 
  610   614     1 
  610   625     1 
  610   626     1 
  611   617     1 
  611   618     1 
  611   619     1 
  611   621     1 
  611   622     1 
  611   623     1 
  611   625     1 
  611   626     1 
  612   615     1 
  612   616     1 
  612   620     1 
  612   624     1 
  613   615     1 
  613   616     1 
  613   620     1 
  613   624     1 
  614   624     1 
  615   617     1 
  615   618     1 
  615   619     1 
  615   621     1 
  615   622     1 
  615   623     1 
  616   621     1 
  616   622     1 
  616   623     1 
  617   620     1 
  618   620     1 
  619   620     1 
  624   629     1 
  624   630     1 
  624   641     1 
  625   627     1 
  625   628     1 
  626   631     1 
  626   632     1 
  626   633     1 
  626   642     1 
  626   643     1 
  627   629     1 
  627   630     1 
  627   641     1 
  628   634     1 
  628   635     1 
  628   636     1 
  628   644     1 
  628   645     1 
  629   631     1 
  629   632     1 
  629   633     1 
  629   642     1 
  629   643     1 
  630   637     1 
  630   642     1 
  630   643     1 
  631   634     1 
  631   635     1 
  631   636     1 
  631   641     1 
  632   634     1 
  632   635     1 
  632   636     1 
  632   641     1 
  633   638     1 
  633   639     1 
  633   640     1 
  633   641     1 
  634   637     1 
  635   637     1 
  641   646     1 
  641   647     1 
  641   651     1 
  642   644     1 
  642   645     1 
  643   648     1 
  643   649     1 
  643   650     1 
  643   652     1 
  643   653     1 
  644   646     1 
  644   647     1 
  644   651     1 
  645   654     1 
  645   655     1 
  646   648     1 
  646   649     1 
  646   650     1 
  646   652     1 
  646   653     1 
  647   652     1 
  647   653     1 
  648   651     1 
  649   651     1 
  650   651     1 
  651   656     1 
  651   657     1 
  651   661     1 
  652   654     1 
  652   655     1 
  653   658     1 
  653   659     1 
  653   660     1 
  653   662     1 
  653   663     1 
  654   656     1 
  654   657     1 
  654   661     1 
  655   664     1 
  655   665     1 
  656   658     1 
  656   659     1 
  656   660     1 
  656   662     1 
  656   663     1 
  657   662     1 
  657   663     1 
  658   661     1 
  659   661     1 
  660   661     1 
  661   666     1 
  661   667     1 
  661   681     1 
  662   664     1 
  662   665     1 
  663   668     1 
  663   669     1 
  663   670     1 
  663   682     1 
  663   683     1 
  664   666     1 
  664   667     1 
  664   681     1 
  665   671     1 
  665   677     1 
  665   684     1 
  665   685     1 
  666   668     1 
  666   669     1 
  666   670     1 
  666   682     1 
  666   683     1 
  667   672     1 
  667   673     1 
  667   678     1 
  667   679     1 
  667   682     1 
  667   683     1 
  668   671     1 
  668   677     1 
  668   681     1 
  669   671     1 
  669   677     1 
  669   681     1 
  670   674     1 
  670   675     1 
  670   680     1 
  670   681     1 
  671   676     1 
  671   678     1 
  671   679     1 
  672   674     1 
  672   675     1 
  672   677     1 
  673   677     1 
  673   680     1 
  674   676     1 
  674   679     1 
  675   678     1 
  676   677     1 
  676   680     1 
  678   680     1 
  681   686     1 
  681   687     1 
  681   700     1 
  682   684     1 
  682   685     1 
  683   688     1 
  683   689     1 
  683   693     1 
  683   701     1 
  683   702     1 
  684   686     1 
  684   687     1 
  684   700     1 
  685   690     1 
  685   691     1 
  685   692     1 
  685   694     1 
  685   695     1 
  685   696     1 
  685   703     1 
  685   704     1 
  686   688     1 
  686   689     1 
  686   693     1 
  686   701     1 
  686   702     1 
  687   697     1 
  687   698     1 
  687   699     1 
  687   701     1 
  687   702     1 
  688   690     1 
  688   691     1 
  688   692     1 
  688   694     1 
  688   695     1 
  688   696     1 
  688   700     1 
  689   694     1 
  689   695     1 
  689   696     1 
  689   700     1 
  690   693     1 
  691   693     1 
  692   693     1 
  693   700     1 
  694   697     1 
  694   698     1 
  694   699     1 
  695   697     1 
  695   698     1 
  695   699     1 
  700   705     1 
  700   706     1 
  700   722     1 
  701   703     1 
  701   704     1 
  702   707     1 
  702   708     1 
  702   709     1 
  702   723     1 
  702   724     1 
  703   705     1 
  703   706     1 
  703   722     1 
  704   710     1 
  704   711     1 
  704   712     1 
  704   725     1 
  704   726     1 
  705   707     1 
  705   708     1 
  705   709     1 
  705   723     1 
  705   724     1 
  706   713     1 
  706   714     1 
  706   715     1 
  706   723     1 
  706   724     1 
  707   710     1 
  707   711     1 
  707   712     1 
  707   722     1 
  708   710     1 
  708   711     1 
  708   712     1 
  708   722     1 
  709   716     1 
  709   717     1 
  709   718     1 
  709   722     1 
  710   713     1 
  710   714     1 
  710   715     1 
  711   713     1 
  711   714     1 
  711   715     1 
  712   719     1 
  712   720     1 
  712   721     1 
  713   716     1 
  713   717     1 
  713   718     1 
  714   716     1 
  714   717     1 
  714   718     1 
  716   719     1 
  716   720     1 
  716   721     1 
  717   719     1 
  717   720     1 
  717   721     1 
  722   727     1 
  722   728     1 
  722   739     1 
  723   725     1 
  723   726     1 
  724   729     1 
  724   730     1 
  724   731     1 
  724   740     1 
  724   741     1 
  725   727     1 
  725   728     1 
  725   739     1 
  726   732     1 
  726   733     1 
  726   734     1 
  726   742     1 
  726   743     1 
  727   729     1 
  727   730     1 
  727   731     1 
  727   740     1 
  727   741     1 
  728   735     1 
  728   736     1 
  728   740     1 
  728   741     1 
  729   732     1 
  729   733     1 
  729   734     1 
  729   739     1 
  730   732     1 
  730   733     1 
  730   734     1 
  730   739     1 
  731   737     1 
  731   738     1 
  731   739     1 
  732   735     1 
  732   736     1 
  733   735     1 
  733   736     1 
  735   737     1 
  735   738     1 
  739   744     1 
  739   745     1 
  739   763     1 
  740   742     1 
  740   743     1 
  741   746     1 
  741   747     1 
  741   748     1 
  741   764     1 
  741   765     1 
  742   744     1 
  742   745     1 
  742   763     1 
  743   749     1 
  743   750     1 
  743   751     1 
  743   766     1 
  743   767     1 
  744   746     1 
  744   747     1 
  744   748     1 
  744   764     1 
  744   765     1 
  745   752     1 
  745   753     1 
  745   754     1 
  745   764     1 
  745   765     1 
  746   749     1 
  746   750     1 
  746   751     1 
  746   763     1 
  747   749     1 
  747   750     1 
  747   751     1 
  747   763     1 
  748   755     1 
  748   756     1 
  748   763     1 
  749   752     1 
  749   753     1 
  749   754     1 
  750   752     1 
  750   753     1 
  750   754     1 
  751   757     1 
  751   760     1 
  752   755     1 
  752   756     1 
  753   755     1 
  753   756     1 
  754   758     1 
  754   759     1 
  754   761     1 
  754   762     1 
  755   757     1 
  755   760     1 
  757   761     1 
  757   762     1 
  758   760     1 
  759   760     1 
  763   768     1 
  763   769     1 
  763   777     1 
  764   766     1 
  764   767     1 
  765   770     1 
  765   771     1 
  765   773     1 
  765   778     1 
  765   779     1 
  766   768     1 
  766   769     1 
  766   777     1 
  767   772     1 
  767   774     1 
  767   775     1 
  767   776     1 
  767   780     1 
  767   781     1 
  768   770     1 
  768   771     1 
  768   773     1 
  768   778     1 
  768   779     1 
  769   778     1 
  769   779     1 
  770   772     1 
  770   774     1 
  770   775     1 
  770   776     1 
  770   777     1 
  771   774     1 
  771   775     1 
  771   776     1 
  771   777     1 
  772   773     1 
  773   777     1 
  777   782     1 
  777   783     1 
  777   787     1 
  778   780     1 
  778   781     1 
  779   784     1 
  779   785     1 
  779   786     1 
  779   788     1 
  779   789     1 
  780   782     1 
  780   783     1 
  780   787     1 
  781   790     1 
  781   791     1 
  782   784     1 
  782   785     1 
  782   786     1 
  782   788     1 
  782   789     1 
  783   788     1 
  783   789     1 
  784   787     1 
  785   787     1 
  786   787     1 
  787   792     1 
  787   793     1 
  787   809     1 
  788   790     1 
  788   791     1 
  789   794     1 
  789   795     1 
  789   796     1 
  789   810     1 
  789   811     1 
  790   792     1 
  790   793     1 
  790   809     1 
  791   797     1 
  791   798     1 
  791   799     1 
  791   812     1 
  791   813     1 
  792   794     1 
  792   795     1 
  792   796     1 
  792   810     1 
  792   811     1 
  793   800     1 
  793   801     1 
  793   802     1 
  793   810     1 
  793   811     1 
  794   797     1 
  794   798     1 
  794   799     1 
  794   809     1 
  795   797     1 
  795   798     1 
  795   799     1 
  795   809     1 
  796   803     1 
  796   804     1 
  796   805     1 
  796   809     1 
  797   800     1 
  797   801     1 
  797   802     1 
  798   800     1 
  798   801     1 
  798   802     1 
  799   806     1 
  799   807     1 
  799   808     1 
  800   803     1 
  800   804     1 
  800   805     1 
  801   803     1 
  801   804     1 
  801   805     1 
  803   806     1 
  803   807     1 
  803   808     1 
  804   806     1 
  804   807     1 
  804   808     1 
  809   814     1 
  809   815     1 
  809   830     1 
  810   812     1 
  810   813     1 
  811   816     1 
  811   817     1 
  811   818     1 
  811   831     1 
  811   832     1 
  812   814     1 
  812   815     1 
  812   830     1 
  813   819     1 
  813   826     1 
  813   833     1 
  813   834     1 
  814   816     1 
  814   817     1 
  814   818     1 
  814   831     1 
  814   832     1 
  815   820     1 
  815   821     1 
  815   827     1 
  815   828     1 
  815   831     1 
  815   832     1 
  816   819     1 
  816   826     1 
  816   830     1 
  817   819     1 
  817   826     1 
  817   830     1 
  818   822     1 
  818   823     1 
  818   829     1 
  818   830     1 
  819   824     1 
  819   827     1 
  819   828     1 
  820   822     1 
  820   823     1 
  820   826     1 
  821   825     1 
  821   826     1 
  821   829     1 
  822   824     1 
  822   828     1 
  823   827     1 
  824   826     1 
  824   829     1 
  825   828     1 
  827   829     1 
  830   835     1 
  830   836     1 
  830   846     1 
  831   833     1 
  831   834     1 
  832   837     1 
  832   838     1 
  832   842     1 
  832   847     1 
  832   848     1 
  833   835     1 
  833   836     1 
  833   846     1 
  834   839     1 
  834   840     1 
  834   841     1 
  834   843     1 
  834   844     1 
  834   845     1 
  834   849     1 
  834   850     1 
  835   837     1 
  835   838     1 
  835   842     1 
  835   847     1 
  835   848     1 
  836   847     1 
  836   848     1 
  837   839     1 
  837   840     1 
  837   841     1 
  837   843     1 
  837   844     1 
  837   845     1 
  837   846     1 
  838   843     1 
  838   844     1 
  838   845     1 
  838   846     1 
  839   842     1 
  840   842     1 
  841   842     1 
  842   846     1 
  846   851     1 
  846   852     1 
  846   856     1 
  847   849     1 
  847   850     1 
  848   853     1 
  848   854     1 
  848   855     1 
  848   857     1 
  848   858     1 
  849   851     1 
  849   852     1 
  849   856     1 
  850   859     1 
  850   860     1 
  851   853     1 
  851   854     1 
  851   855     1 
  851   857     1 
  851   858     1 
  852   857     1 
  852   858     1 
  853   856     1 
  854   856     1 
  855   856     1 
  856   861     1 
  856   862     1 
  856   870     1 
  857   859     1 
  857   860     1 
  858   863     1 
  858   864     1 
  858   865     1 
  858   871     1 
  858   872     1 
  859   861     1 
  859   862     1 
  859   870     1 
  860   866     1 
  860   867     1 
  860   873     1 
  860   874     1 
  861   863     1 
  861   864     1 
  861   865     1 
  861   871     1 
  861   872     1 
  862   868     1 
  862   869     1 
  862   871     1 
  862   872     1 
  863   866     1 
  863   867     1 
  863   870     1 
  864   866     1 
  864   867     1 
  864   870     1 
  865   870     1 
  866   868     1 
  866   869     1 
  870   875     1 
  870   876     1 
  870   887     1 
  871   873     1 
  871   874     1 
  872   877     1 
  872   878     1 
  872   879     1 
  872   888     1 
  872   889     1 
  873   875     1 
  873   876     1 
  873   887     1 
  874   880     1 
  874   881     1 
  874   882     1 
  874   890     1 
  874   893     1 
  875   877     1 
  875   878     1 
  875   879     1 
  875   888     1 
  875   889     1 
  876   883     1 
  876   884     1 
  876   888     1 
  876   889     1 
  877   880     1 
  877   881     1 
  877   882     1 
  877   887     1 
  878   880     1 
  878   881     1 
  878   882     1 
  878   887     1 
  879   885     1 
  879   886     1 
  879   887     1 
  880   883     1 
  880   884     1 
  881   883     1 
  881   884     1 
  883   885     1 
  883   886     1 
  887   891     1 
  887   892     1 
  887   894     1 
  887   895     1 
  887   898     1 
  887   901     1 
  888   890     1 
  888   893     1 
  889   896     1 
  889   897     1 
  889   899     1 
  889   900     1 
  889   902     1 
  889   903     1 
  890   894     1 
  890   896     1 
  890   897     1 
  890   901     1 
  891   893     1 
  891   895     1 
  891   899     1 
  891   900     1 
  892   893     1 
  892   895     1 
  892   899     1 
  892   900     1 
  893   899     1 
  893   900     1 
  893   904     1 
  893   905     1 
  894   896     1 
  894   897     1 
  894   898     1 
  894   902     1 
  894   903     1 
  895   902     1 
  895   903     1 
  896   899     1 
  896   900     1 
  896   901     1 
  897   899     1 
  897   900     1 
  897   901     1 
  898   901     1 
  901   906     1 
  901   907     1 
  901   908     1 
  902   904     1 
  902   905     1 
  903   909     1 
  903   910     1 
  904   906     1 
  904   907     1 
  904   908     1 
  905   911     1 
  905   912     1 
  906   909     1 
  906   910     1 
  907   909     1 
  907   910     1 
  908   913     1 
  908   914     1 
  908   925     1 
  909   911     1 
  909   912     1 
  910   915     1 
  910   916     1 
  910   917     1 
  910   926     1 
  910   927     1 
  911   913     1 
  911   914     1 
  911   925     1 
  912   918     1 
  912   919     1 
  912   920     1 
  912   928     1 
  912   929     1 
  913   915     1 
  913   916     1 
  913   917     1 
  913   926     1 
  913   927     1 
  914   921     1 
  914   926     1 
  914   927     1 
  915   918     1 
  915   919     1 
  915   920     1 
  915   925     1 
  916   918     1 
  916   919     1 
  916   920     1 
  916   925     1 
  917   922     1 
  917   923     1 
  917   924     1 
  917   925     1 
  918   921     1 
  919   921     1 
  925   930     1 
  925   931     1 
  925   942     1 
  926   928     1 
  926   929     1 
  927   932     1 
  927   933     1 
  927   934     1 
  927   943     1 
  927   944     1 
  928   930     1 
  928   931     1 
  928   942     1 
  929   935     1 
  929   936     1 
  929   937     1 
  930   932     1 
  930   933     1 
  930   934     1 
  930   943     1 
  930   944     1 
  931   938     1 
  931   939     1 
  931   943     1 
  931   944     1 
  932   935     1 
  932   936     1 
  932   937     1 
  932   942     1 
  933   935     1 
  933   936     1 
  933   937     1 
  933   942     1 
  934   940     1 
  934   941     1 
  934   942     1 
  935   938     1 
  935   939     1 
  936   938     1 
  936   939     1 
  938   940     1 
  938   941     1 

[ angles ]
;  ai    aj    ak funct            c0            c1            c2            c3
    2     1     3     5 
    2     1     4     5 
    2     1     7     5 
    3     1     4     5 
    3     1     7     5 
    4     1     7     5 
    1     4     5     5 
    1     4     6     5 
    1     4    12     5 
    5     4     6     5 
    5     4    12     5 
    6     4    12     5 
    1     7     8     5 
    1     7     9     5 
    1     7    15     5 
    8     7     9     5 
    8     7    15     5 
    9     7    15     5 
    7     9    10     5 
    7     9    11     5 
    7     9    12     5 
   10     9    11     5 
   10     9    12     5 
   11     9    12     5 
    4    12     9     5 
    4    12    13     5 
    4    12    14     5 
    9    12    13     5 
    9    12    14     5 
   13    12    14     5 
    7    15    16     5 
    7    15    17     5 
   16    15    17     5 
   15    17    18     5 
   15    17    19     5 
   18    17    19     5 
   17    19    20     5 
   17    19    21     5 
   17    19    29     5 
   20    19    21     5 
   20    19    29     5 
   21    19    29     5 
   19    21    22     5 
   19    21    23     5 
   19    21    24     5 
   22    21    23     5 
   22    21    24     5 
   23    21    24     5 
   21    24    25     5 
   21    24    26     5 
   25    24    26     5 
   24    26    27     5 
   24    26    28     5 
   27    26    28     5 
   19    29    30     5 
   19    29    31     5 
   30    29    31     5 
   29    31    32     5 
   29    31    33     5 
   32    31    33     5 
   31    33    34     5 
   31    33    35     5 
   31    33    53     5 
   34    33    35     5 
   34    33    53     5 
   35    33    53     5 
   33    35    36     5 
   33    35    37     5 
   33    35    38     5 
   36    35    37     5 
   36    35    38     5 
   37    35    38     5 
   35    38    39     5 
   35    38    40     5 
   35    38    41     5 
   39    38    40     5 
   39    38    41     5 
   40    38    41     5 
   38    41    42     5 
   38    41    43     5 
   38    41    44     5 
   42    41    43     5 
   42    41    44     5 
   43    41    44     5 
   41    44    45     5 
   41    44    46     5 
   45    44    46     5 
   44    46    47     5 
   44    46    50     5 
   47    46    50     5 
   46    47    48     5 
   46    47    49     5 
   48    47    49     5 
   46    50    51     5 
   46    50    52     5 
   51    50    52     5 
   33    53    54     5 
   33    53    55     5 
   54    53    55     5 
   53    55    56     5 
   53    55    57     5 
   56    55    57     5 
   55    57    58     5 
   55    57    59     5 
   55    57    64     5 
   58    57    59     5 
   58    57    64     5 
   59    57    64     5 
   57    59    60     5 
   57    59    61     5 
   57    59    62     5 
   60    59    61     5 
   60    59    62     5 
   61    59    62     5 
   59    62    63     5 
   57    64    65     5 
   57    64    66     5 
   65    64    66     5 
   64    66    67     5 
   64    66    68     5 
   67    66    68     5 
   66    68    69     5 
   66    68    70     5 
   66    68    83     5 
   69    68    70     5 
   69    68    83     5 
   70    68    83     5 
   68    70    71     5 
   68    70    72     5 
   68    70    76     5 
   71    70    72     5 
   71    70    76     5 
   72    70    76     5 
   70    72    73     5 
   70    72    74     5 
   70    72    75     5 
   73    72    74     5 
   73    72    75     5 
   74    72    75     5 
   70    76    77     5 
   70    76    78     5 
   70    76    79     5 
   77    76    78     5 
   77    76    79     5 
   78    76    79     5 
   76    79    80     5 
   76    79    81     5 
   76    79    82     5 
   80    79    81     5 
   80    79    82     5 
   81    79    82     5 
   68    83    84     5 
   68    83    85     5 
   84    83    85     5 
   83    85    86     5 
   83    85    87     5 
   86    85    87     5 
   85    87    88     5 
   85    87    89     5 
   85    87    94     5 
   88    87    89     5 
   88    87    94     5 
   89    87    94     5 
   87    89    90     5 
   87    89    91     5 
   87    89    92     5 
   90    89    91     5 
   90    89    92     5 
   91    89    92     5 
   89    92    93     5 
   87    94    95     5 
   87    94    96     5 
   95    94    96     5 
   94    96    97     5 
   94    96   100     5 
   97    96   100     5 
   96    97    98     5 
   96    97    99     5 
   96    97   105     5 
   98    97    99     5 
   98    97   105     5 
   99    97   105     5 
   96   100   101     5 
   96   100   102     5 
   96   100   108     5 
  101   100   102     5 
  101   100   108     5 
  102   100   108     5 
  100   102   103     5 
  100   102   104     5 
  100   102   105     5 
  103   102   104     5 
  103   102   105     5 
  104   102   105     5 
   97   105   102     5 
   97   105   106     5 
   97   105   107     5 
  102   105   106     5 
  102   105   107     5 
  106   105   107     5 
  100   108   109     5 
  100   108   110     5 
  109   108   110     5 
  108   110   111     5 
  108   110   112     5 
  111   110   112     5 
  110   112   113     5 
  110   112   114     5 
  110   112   119     5 
  113   112   114     5 
  113   112   119     5 
  114   112   119     5 
  112   114   115     5 
  112   114   116     5 
  112   114   117     5 
  115   114   116     5 
  115   114   117     5 
  116   114   117     5 
  114   117   118     5 
  112   119   120     5 
  112   119   121     5 
  120   119   121     5 
  119   121   122     5 
  119   121   123     5 
  122   121   123     5 
  121   123   124     5 
  121   123   125     5 
  121   123   129     5 
  124   123   125     5 
  124   123   129     5 
  125   123   129     5 
  123   125   126     5 
  123   125   127     5 
  123   125   128     5 
  126   125   127     5 
  126   125   128     5 
  127   125   128     5 
  123   129   130     5 
  123   129   131     5 
  130   129   131     5 
  129   131   132     5 
  129   131   133     5 
  132   131   133     5 
  131   133   134     5 
  131   133   135     5 
  131   133   148     5 
  134   133   135     5 
  134   133   148     5 
  135   133   148     5 
  133   135   136     5 
  133   135   137     5 
  133   135   138     5 
  136   135   137     5 
  136   135   138     5 
  137   135   138     5 
  135   138   139     5 
  135   138   140     5 
  135   138   144     5 
  139   138   140     5 
  139   138   144     5 
  140   138   144     5 
  138   140   141     5 
  138   140   142     5 
  138   140   143     5 
  141   140   142     5 
  141   140   143     5 
  142   140   143     5 
  138   144   145     5 
  138   144   146     5 
  138   144   147     5 
  145   144   146     5 
  145   144   147     5 
  146   144   147     5 
  133   148   149     5 
  133   148   150     5 
  149   148   150     5 
  148   150   151     5 
  148   150   152     5 
  151   150   152     5 
  150   152   153     5 
  150   152   154     5 
  150   152   165     5 
  153   152   154     5 
  153   152   165     5 
  154   152   165     5 
  152   154   155     5 
  152   154   156     5 
  152   154   157     5 
  155   154   156     5 
  155   154   157     5 
  156   154   157     5 
  154   157   158     5 
  154   157   159     5 
  154   157   160     5 
  158   157   159     5 
  158   157   160     5 
  159   157   160     5 
  157   160   161     5 
  157   160   162     5 
  161   160   162     5 
  160   162   163     5 
  160   162   164     5 
  163   162   164     5 
  152   165   166     5 
  152   165   167     5 
  166   165   167     5 
  165   167   168     5 
  165   167   169     5 
  168   167   169     5 
  167   169   170     5 
  167   169   171     5 
  167   169   177     5 
  170   169   171     5 
  170   169   177     5 
  171   169   177     5 
  169   171   172     5 
  169   171   173     5 
  169   171   174     5 
  172   171   173     5 
  172   171   174     5 
  173   171   174     5 
  171   174   175     5 
  171   174   176     5 
  175   174   176     5 
  169   177   178     5 
  169   177   179     5 
  178   177   179     5 
  177   179   180     5 
  177   179   181     5 
  180   179   181     5 
  179   181   182     5 
  179   181   183     5 
  179   181   196     5 
  182   181   183     5 
  182   181   196     5 
  183   181   196     5 
  181   183   184     5 
  181   183   185     5 
  181   183   186     5 
  184   183   185     5 
  184   183   186     5 
  185   183   186     5 
  183   186   187     5 
  183   186   188     5 
  183   186   192     5 
  187   186   188     5 
  187   186   192     5 
  188   186   192     5 
  186   188   189     5 
  186   188   190     5 
  186   188   191     5 
  189   188   190     5 
  189   188   191     5 
  190   188   191     5 
  186   192   193     5 
  186   192   194     5 
  186   192   195     5 
  193   192   194     5 
  193   192   195     5 
  194   192   195     5 
  181   196   197     5 
  181   196   198     5 
  197   196   198     5 
  196   198   199     5 
  196   198   200     5 
  199   198   200     5 
  198   200   201     5 
  198   200   202     5 
  198   200   215     5 
  201   200   202     5 
  201   200   215     5 
  202   200   215     5 
  200   202   203     5 
  200   202   204     5 
  200   202   205     5 
  203   202   204     5 
  203   202   205     5 
  204   202   205     5 
  202   205   206     5 
  202   205   207     5 
  202   205   211     5 
  206   205   207     5 
  206   205   211     5 
  207   205   211     5 
  205   207   208     5 
  205   207   209     5 
  205   207   210     5 
  208   207   209     5 
  208   207   210     5 
  209   207   210     5 
  205   211   212     5 
  205   211   213     5 
  205   211   214     5 
  212   211   213     5 
  212   211   214     5 
  213   211   214     5 
  200   215   216     5 
  200   215   217     5 
  216   215   217     5 
  215   217   218     5 
  215   217   219     5 
  218   217   219     5 
  217   219   220     5 
  217   219   221     5 
  217   219   239     5 
  220   219   221     5 
  220   219   239     5 
  221   219   239     5 
  219   221   222     5 
  219   221   223     5 
  219   221   224     5 
  222   221   223     5 
  222   221   224     5 
  223   221   224     5 
  221   224   225     5 
  221   224   226     5 
  221   224   227     5 
  225   224   226     5 
  225   224   227     5 
  226   224   227     5 
  224   227   228     5 
  224   227   229     5 
  224   227   230     5 
  228   227   229     5 
  228   227   230     5 
  229   227   230     5 
  227   230   231     5 
  227   230   232     5 
  231   230   232     5 
  230   232   233     5 
  230   232   236     5 
  233   232   236     5 
  232   233   234     5 
  232   233   235     5 
  234   233   235     5 
  232   236   237     5 
  232   236   238     5 
  237   236   238     5 
  219   239   240     5 
  219   239   241     5 
  240   239   241     5 
  239   241   242     5 
  239   241   243     5 
  242   241   243     5 
  241   243   244     5 
  241   243   245     5 
  241   243   253     5 
  244   243   245     5 
  244   243   253     5 
  245   243   253     5 
  243   245   246     5 
  243   245   247     5 
  243   245   249     5 
  246   245   247     5 
  246   245   249     5 
  247   245   249     5 
  245   247   248     5 
  245   249   250     5 
  245   249   251     5 
  245   249   252     5 
  250   249   251     5 
  250   249   252     5 
  251   249   252     5 
  243   253   254     5 
  243   253   255     5 
  254   253   255     5 
  253   255   256     5 
  253   255   257     5 
  256   255   257     5 
  255   257   258     5 
  255   257   259     5 
  255   257   272     5 
  258   257   259     5 
  258   257   272     5 
  259   257   272     5 
  257   259   260     5 
  257   259   261     5 
  257   259   262     5 
  260   259   261     5 
  260   259   262     5 
  261   259   262     5 
  259   262   263     5 
  259   262   264     5 
  259   262   268     5 
  263   262   264     5 
  263   262   268     5 
  264   262   268     5 
  262   264   265     5 
  262   264   266     5 
  262   264   267     5 
  265   264   266     5 
  265   264   267     5 
  266   264   267     5 
  262   268   269     5 
  262   268   270     5 
  262   268   271     5 
  269   268   270     5 
  269   268   271     5 
  270   268   271     5 
  257   272   273     5 
  257   272   274     5 
  273   272   274     5 
  272   274   275     5 
  272   274   276     5 
  275   274   276     5 
  274   276   277     5 
  274   276   278     5 
  274   276   294     5 
  277   276   278     5 
  277   276   294     5 
  278   276   294     5 
  276   278   279     5 
  276   278   280     5 
  276   278   281     5 
  279   278   280     5 
  279   278   281     5 
  280   278   281     5 
  278   281   282     5 
  278   281   283     5 
  278   281   284     5 
  282   281   283     5 
  282   281   284     5 
  283   281   284     5 
  281   284   285     5 
  281   284   286     5 
  281   284   287     5 
  285   284   286     5 
  285   284   287     5 
  286   284   287     5 
  284   287   288     5 
  284   287   289     5 
  284   287   290     5 
  288   287   289     5 
  288   287   290     5 
  289   287   290     5 
  287   290   291     5 
  287   290   292     5 
  287   290   293     5 
  291   290   292     5 
  291   290   293     5 
  292   290   293     5 
  276   294   295     5 
  276   294   296     5 
  295   294   296     5 
  294   296   297     5 
  294   296   298     5 
  297   296   298     5 
  296   298   299     5 
  296   298   300     5 
  296   298   305     5 
  299   298   300     5 
  299   298   305     5 
  300   298   305     5 
  298   300   301     5 
  298   300   302     5 
  298   300   303     5 
  301   300   302     5 
  301   300   303     5 
  302   300   303     5 
  300   303   304     5 
  298   305   306     5 
  298   305   307     5 
  306   305   307     5 
  305   307   308     5 
  305   307   311     5 
  308   307   311     5 
  307   308   309     5 
  307   308   310     5 
  307   308   316     5 
  309   308   310     5 
  309   308   316     5 
  310   308   316     5 
  307   311   312     5 
  307   311   313     5 
  307   311   319     5 
  312   311   313     5 
  312   311   319     5 
  313   311   319     5 
  311   313   314     5 
  311   313   315     5 
  311   313   316     5 
  314   313   315     5 
  314   313   316     5 
  315   313   316     5 
  308   316   313     5 
  308   316   317     5 
  308   316   318     5 
  313   316   317     5 
  313   316   318     5 
  317   316   318     5 
  311   319   320     5 
  311   319   321     5 
  320   319   321     5 
  319   321   322     5 
  319   321   323     5 
  322   321   323     5 
  321   323   324     5 
  321   323   325     5 
  321   323   330     5 
  324   323   325     5 
  324   323   330     5 
  325   323   330     5 
  323   325   326     5 
  323   325   327     5 
  323   325   328     5 
  326   325   327     5 
  326   325   328     5 
  327   325   328     5 
  325   328   329     5 
  323   330   331     5 
  323   330   332     5 
  331   330   332     5 
  330   332   333     5 
  330   332   334     5 
  333   332   334     5 
  332   334   335     5 
  332   334   336     5 
  332   334   341     5 
  335   334   336     5 
  335   334   341     5 
  336   334   341     5 
  334   336   337     5 
  334   336   338     5 
  334   336   339     5 
  337   336   338     5 
  337   336   339     5 
  338   336   339     5 
  336   339   340     5 
  334   341   342     5 
  334   341   343     5 
  342   341   343     5 
  341   343   344     5 
  341   343   347     5 
  344   343   347     5 
  343   344   345     5 
  343   344   346     5 
  343   344   352     5 
  345   344   346     5 
  345   344   352     5 
  346   344   352     5 
  343   347   348     5 
  343   347   349     5 
  343   347   355     5 
  348   347   349     5 
  348   347   355     5 
  349   347   355     5 
  347   349   350     5 
  347   349   351     5 
  347   349   352     5 
  350   349   351     5 
  350   349   352     5 
  351   349   352     5 
  344   352   349     5 
  344   352   353     5 
  344   352   354     5 
  349   352   353     5 
  349   352   354     5 
  353   352   354     5 
  347   355   356     5 
  347   355   357     5 
  356   355   357     5 
  355   357   358     5 
  355   357   359     5 
  358   357   359     5 
  357   359   360     5 
  357   359   361     5 
  357   359   372     5 
  360   359   361     5 
  360   359   372     5 
  361   359   372     5 
  359   361   362     5 
  359   361   363     5 
  359   361   364     5 
  362   361   363     5 
  362   361   364     5 
  363   361   364     5 
  361   364   365     5 
  361   364   366     5 
  361   364   367     5 
  365   364   366     5 
  365   364   367     5 
  366   364   367     5 
  364   367   368     5 
  364   367   369     5 
  368   367   369     5 
  367   369   370     5 
  367   369   371     5 
  370   369   371     5 
  359   372   373     5 
  359   372   374     5 
  373   372   374     5 
  372   374   375     5 
  372   374   376     5 
  375   374   376     5 
  374   376   377     5 
  374   376   378     5 
  374   376   389     5 
  377   376   378     5 
  377   376   389     5 
  378   376   389     5 
  376   378   379     5 
  376   378   380     5 
  376   378   381     5 
  379   378   380     5 
  379   378   381     5 
  380   378   381     5 
  378   381   382     5 
  378   381   383     5 
  378   381   384     5 
  382   381   383     5 
  382   381   384     5 
  383   381   384     5 
  381   384   385     5 
  381   384   386     5 
  385   384   386     5 
  384   386   387     5 
  384   386   388     5 
  387   386   388     5 
  376   389   390     5 
  376   389   391     5 
  390   389   391     5 
  389   391   392     5 
  389   391   393     5 
  392   391   393     5 
  391   393   394     5 
  391   393   395     5 
  391   393   406     5 
  394   393   395     5 
  394   393   406     5 
  395   393   406     5 
  393   395   396     5 
  393   395   397     5 
  393   395   398     5 
  396   395   397     5 
  396   395   398     5 
  397   395   398     5 
  395   398   399     5 
  395   398   400     5 
  395   398   401     5 
  399   398   400     5 
  399   398   401     5 
  400   398   401     5 
  398   401   402     5 
  398   401   403     5 
  402   401   403     5 
  401   403   404     5 
  401   403   405     5 
  404   403   405     5 
  393   406   407     5 
  393   406   408     5 
  407   406   408     5 
  406   408   409     5 
  406   408   410     5 
  409   408   410     5 
  408   410   411     5 
  408   410   412     5 
  408   410   423     5 
  411   410   412     5 
  411   410   423     5 
  412   410   423     5 
  410   412   413     5 
  410   412   414     5 
  410   412   415     5 
  413   412   414     5 
  413   412   415     5 
  414   412   415     5 
  412   415   416     5 
  412   415   417     5 
  412   415   418     5 
  416   415   417     5 
  416   415   418     5 
  417   415   418     5 
  415   418   419     5 
  415   418   420     5 
  419   418   420     5 
  418   420   421     5 
  418   420   422     5 
  421   420   422     5 
  410   423   424     5 
  410   423   425     5 
  424   423   425     5 
  423   425   426     5 
  423   425   427     5 
  426   425   427     5 
  425   427   428     5 
  425   427   429     5 
  425   427   440     5 
  428   427   429     5 
  428   427   440     5 
  429   427   440     5 
  427   429   430     5 
  427   429   431     5 
  427   429   432     5 
  430   429   431     5 
  430   429   432     5 
  431   429   432     5 
  429   432   433     5 
  429   432   434     5 
  429   432   435     5 
  433   432   434     5 
  433   432   435     5 
  434   432   435     5 
  432   435   436     5 
  432   435   437     5 
  436   435   437     5 
  435   437   438     5 
  435   437   439     5 
  438   437   439     5 
  427   440   441     5 
  427   440   442     5 
  441   440   442     5 
  440   442   443     5 
  440   442   444     5 
  443   442   444     5 
  442   444   445     5 
  442   444   446     5 
  442   444   456     5 
  445   444   446     5 
  445   444   456     5 
  446   444   456     5 
  444   446   447     5 
  444   446   448     5 
  444   446   452     5 
  447   446   448     5 
  447   446   452     5 
  448   446   452     5 
  446   448   449     5 
  446   448   450     5 
  446   448   451     5 
  449   448   450     5 
  449   448   451     5 
  450   448   451     5 
  446   452   453     5 
  446   452   454     5 
  446   452   455     5 
  453   452   454     5 
  453   452   455     5 
  454   452   455     5 
  444   456   457     5 
  444   456   458     5 
  457   456   458     5 
  456   458   459     5 
  456   458   460     5 
  459   458   460     5 
  458   460   461     5 
  458   460   462     5 
  458   460   475     5 
  461   460   462     5 
  461   460   475     5 
  462   460   475     5 
  460   462   463     5 
  460   462   464     5 
  460   462   465     5 
  463   462   464     5 
  463   462   465     5 
  464   462   465     5 
  462   465   466     5 
  462   465   467     5 
  462   465   471     5 
  466   465   467     5 
  466   465   471     5 
  467   465   471     5 
  465   467   468     5 
  465   467   469     5 
  465   467   470     5 
  468   467   469     5 
  468   467   470     5 
  469   467   470     5 
  465   471   472     5 
  465   471   473     5 
  465   471   474     5 
  472   471   473     5 
  472   471   474     5 
  473   471   474     5 
  460   475   476     5 
  460   475   477     5 
  476   475   477     5 
  475   477   478     5 
  475   477   479     5 
  478   477   479     5 
  477   479   480     5 
  477   479   481     5 
  477   479   489     5 
  480   479   481     5 
  480   479   489     5 
  481   479   489     5 
  479   481   482     5 
  479   481   483     5 
  479   481   484     5 
  482   481   483     5 
  482   481   484     5 
  483   481   484     5 
  481   484   485     5 
  481   484   486     5 
  485   484   486     5 
  484   486   487     5 
  484   486   488     5 
  487   486   488     5 
  479   489   490     5 
  479   489   491     5 
  490   489   491     5 
  489   491   492     5 
  489   491   493     5 
  492   491   493     5 
  491   493   494     5 
  491   493   495     5 
  491   493   508     5 
  494   493   495     5 
  494   493   508     5 
  495   493   508     5 
  493   495   496     5 
  493   495   497     5 
  493   495   501     5 
  496   495   497     5 
  496   495   501     5 
  497   495   501     5 
  495   497   498     5 
  495   497   499     5 
  495   497   500     5 
  498   497   499     5 
  498   497   500     5 
  499   497   500     5 
  495   501   502     5 
  495   501   503     5 
  495   501   504     5 
  502   501   503     5 
  502   501   504     5 
  503   501   504     5 
  501   504   505     5 
  501   504   506     5 
  501   504   507     5 
  505   504   506     5 
  505   504   507     5 
  506   504   507     5 
  493   508   509     5 
  493   508   510     5 
  509   508   510     5 
  508   510   511     5 
  508   510   512     5 
  511   510   512     5 
  510   512   513     5 
  510   512   514     5 
  510   512   527     5 
  513   512   514     5 
  513   512   527     5 
  514   512   527     5 
  512   514   515     5 
  512   514   516     5 
  512   514   517     5 
  515   514   516     5 
  515   514   517     5 
  516   514   517     5 
  514   517   518     5 
  514   517   519     5 
  514   517   523     5 
  518   517   519     5 
  518   517   523     5 
  519   517   523     5 
  517   519   520     5 
  517   519   521     5 
  517   519   522     5 
  520   519   521     5 
  520   519   522     5 
  521   519   522     5 
  517   523   524     5 
  517   523   525     5 
  517   523   526     5 
  524   523   525     5 
  524   523   526     5 
  525   523   526     5 
  512   527   528     5 
  512   527   529     5 
  528   527   529     5 
  527   529   530     5 
  527   529   531     5 
  530   529   531     5 
  529   531   532     5 
  529   531   533     5 
  529   531   549     5 
  532   531   533     5 
  532   531   549     5 
  533   531   549     5 
  531   533   534     5 
  531   533   535     5 
  531   533   536     5 
  534   533   535     5 
  534   533   536     5 
  535   533   536     5 
  533   536   537     5 
  533   536   538     5 
  533   536   539     5 
  537   536   538     5 
  537   536   539     5 
  538   536   539     5 
  536   539   540     5 
  536   539   541     5 
  536   539   542     5 
  540   539   541     5 
  540   539   542     5 
  541   539   542     5 
  539   542   543     5 
  539   542   544     5 
  539   542   545     5 
  543   542   544     5 
  543   542   545     5 
  544   542   545     5 
  542   545   546     5 
  542   545   547     5 
  542   545   548     5 
  546   545   547     5 
  546   545   548     5 
  547   545   548     5 
  531   549   550     5 
  531   549   551     5 
  550   549   551     5 
  549   551   552     5 
  549   551   553     5 
  552   551   553     5 
  551   553   554     5 
  551   553   555     5 
  551   553   560     5 
  554   553   555     5 
  554   553   560     5 
  555   553   560     5 
  553   555   556     5 
  553   555   557     5 
  553   555   558     5 
  556   555   557     5 
  556   555   558     5 
  557   555   558     5 
  555   558   559     5 
  553   560   561     5 
  553   560   562     5 
  561   560   562     5 
  560   562   563     5 
  560   562   564     5 
  563   562   564     5 
  562   564   565     5 
  562   564   566     5 
  562   564   574     5 
  565   564   566     5 
  565   564   574     5 
  566   564   574     5 
  564   566   567     5 
  564   566   568     5 
  564   566   569     5 
  567   566   568     5 
  567   566   569     5 
  568   566   569     5 
  566   569   570     5 
  566   569   571     5 
  570   569   571     5 
  569   571   572     5 
  569   571   573     5 
  572   571   573     5 
  564   574   575     5 
  564   574   576     5 
  575   574   576     5 
  574   576   577     5 
  574   576   580     5 
  577   576   580     5 
  576   577   578     5 
  576   577   579     5 
  576   577   585     5 
  578   577   579     5 
  578   577   585     5 
  579   577   585     5 
  576   580   581     5 
  576   580   582     5 
  576   580   588     5 
  581   580   582     5 
  581   580   588     5 
  582   580   588     5 
  580   582   583     5 
  580   582   584     5 
  580   582   585     5 
  583   582   584     5 
  583   582   585     5 
  584   582   585     5 
  577   585   582     5 
  577   585   586     5 
  577   585   587     5 
  582   585   586     5 
  582   585   587     5 
  586   585   587     5 
  580   588   589     5 
  580   588   590     5 
  589   588   590     5 
  588   590   591     5 
  588   590   592     5 
  591   590   592     5 
  590   592   593     5 
  590   592   594     5 
  590   592   605     5 
  593   592   594     5 
  593   592   605     5 
  594   592   605     5 
  592   594   595     5 
  592   594   596     5 
  592   594   597     5 
  595   594   596     5 
  595   594   597     5 
  596   594   597     5 
  594   597   598     5 
  594   597   599     5 
  594   597   600     5 
  598   597   599     5 
  598   597   600     5 
  599   597   600     5 
  597   600   601     5 
  597   600   602     5 
  601   600   602     5 
  600   602   603     5 
  600   602   604     5 
  603   602   604     5 
  592   605   606     5 
  592   605   607     5 
  606   605   607     5 
  605   607   608     5 
  605   607   609     5 
  608   607   609     5 
  607   609   610     5 
  607   609   611     5 
  607   609   624     5 
  610   609   611     5 
  610   609   624     5 
  611   609   624     5 
  609   611   612     5 
  609   611   613     5 
  609   611   614     5 
  612   611   613     5 
  612   611   614     5 
  613   611   614     5 
  611   614   615     5 
  611   614   616     5 
  611   614   620     5 
  615   614   616     5 
  615   614   620     5 
  616   614   620     5 
  614   616   617     5 
  614   616   618     5 
  614   616   619     5 
  617   616   618     5 
  617   616   619     5 
  618   616   619     5 
  614   620   621     5 
  614   620   622     5 
  614   620   623     5 
  621   620   622     5 
  621   620   623     5 
  622   620   623     5 
  609   624   625     5 
  609   624   626     5 
  625   624   626     5 
  624   626   627     5 
  624   626   628     5 
  627   626   628     5 
  626   628   629     5 
  626   628   630     5 
  626   628   641     5 
  629   628   630     5 
  629   628   641     5 
  630   628   641     5 
  628   630   631     5 
  628   630   632     5 
  628   630   633     5 
  631   630   632     5 
  631   630   633     5 
  632   630   633     5 
  630   633   634     5 
  630   633   635     5 
  630   633   636     5 
  634   633   635     5 
  634   633   636     5 
  635   633   636     5 
  633   636   637     5 
  636   637   638     5 
  636   637   639     5 
  636   637   640     5 
  638   637   639     5 
  638   637   640     5 
  639   637   640     5 
  628   641   642     5 
  628   641   643     5 
  642   641   643     5 
  641   643   644     5 
  641   643   645     5 
  644   643   645     5 
  643   645   646     5 
  643   645   647     5 
  643   645   651     5 
  646   645   647     5 
  646   645   651     5 
  647   645   651     5 
  645   647   648     5 
  645   647   649     5 
  645   647   650     5 
  648   647   649     5 
  648   647   650     5 
  649   647   650     5 
  645   651   652     5 
  645   651   653     5 
  652   651   653     5 
  651   653   654     5 
  651   653   655     5 
  654   653   655     5 
  653   655   656     5 
  653   655   657     5 
  653   655   661     5 
  656   655   657     5 
  656   655   661     5 
  657   655   661     5 
  655   657   658     5 
  655   657   659     5 
  655   657   660     5 
  658   657   659     5 
  658   657   660     5 
  659   657   660     5 
  655   661   662     5 
  655   661   663     5 
  662   661   663     5 
  661   663   664     5 
  661   663   665     5 
  664   663   665     5 
  663   665   666     5 
  663   665   667     5 
  663   665   681     5 
  666   665   667     5 
  666   665   681     5 
  667   665   681     5 
  665   667   668     5 
  665   667   669     5 
  665   667   670     5 
  668   667   669     5 
  668   667   670     5 
  669   667   670     5 
  667   670   671     5 
  667   670   677     5 
  671   670   677     5 
  670   671   672     5 
  670   671   673     5 
  672   671   673     5 
  671   673   674     5 
  671   673   675     5 
  674   673   675     5 
  673   675   676     5 
  673   675   679     5 
  676   675   679     5 
  670   677   678     5 
  670   677   679     5 
  678   677   679     5 
  675   679   677     5 
  675   679   680     5 
  677   679   680     5 
  665   681   682     5 
  665   681   683     5 
  682   681   683     5 
  681   683   684     5 
  681   683   685     5 
  684   683   685     5 
  683   685   686     5 
  683   685   687     5 
  683   685   700     5 
  686   685   687     5 
  686   685   700     5 
  687   685   700     5 
  685   687   688     5 
  685   687   689     5 
  685   687   693     5 
  688   687   689     5 
  688   687   693     5 
  689   687   693     5 
  687   689   690     5 
  687   689   691     5 
  687   689   692     5 
  690   689   691     5 
  690   689   692     5 
  691   689   692     5 
  687   693   694     5 
  687   693   695     5 
  687   693   696     5 
  694   693   695     5 
  694   693   696     5 
  695   693   696     5 
  693   696   697     5 
  693   696   698     5 
  693   696   699     5 
  697   696   698     5 
  697   696   699     5 
  698   696   699     5 
  685   700   701     5 
  685   700   702     5 
  701   700   702     5 
  700   702   703     5 
  700   702   704     5 
  703   702   704     5 
  702   704   705     5 
  702   704   706     5 
  702   704   722     5 
  705   704   706     5 
  705   704   722     5 
  706   704   722     5 
  704   706   707     5 
  704   706   708     5 
  704   706   709     5 
  707   706   708     5 
  707   706   709     5 
  708   706   709     5 
  706   709   710     5 
  706   709   711     5 
  706   709   712     5 
  710   709   711     5 
  710   709   712     5 
  711   709   712     5 
  709   712   713     5 
  709   712   714     5 
  709   712   715     5 
  713   712   714     5 
  713   712   715     5 
  714   712   715     5 
  712   715   716     5 
  712   715   717     5 
  712   715   718     5 
  716   715   717     5 
  716   715   718     5 
  717   715   718     5 
  715   718   719     5 
  715   718   720     5 
  715   718   721     5 
  719   718   720     5 
  719   718   721     5 
  720   718   721     5 
  704   722   723     5 
  704   722   724     5 
  723   722   724     5 
  722   724   725     5 
  722   724   726     5 
  725   724   726     5 
  724   726   727     5 
  724   726   728     5 
  724   726   739     5 
  727   726   728     5 
  727   726   739     5 
  728   726   739     5 
  726   728   729     5 
  726   728   730     5 
  726   728   731     5 
  729   728   730     5 
  729   728   731     5 
  730   728   731     5 
  728   731   732     5 
  728   731   733     5 
  728   731   734     5 
  732   731   733     5 
  732   731   734     5 
  733   731   734     5 
  731   734   735     5 
  731   734   736     5 
  735   734   736     5 
  734   736   737     5 
  734   736   738     5 
  737   736   738     5 
  726   739   740     5 
  726   739   741     5 
  740   739   741     5 
  739   741   742     5 
  739   741   743     5 
  742   741   743     5 
  741   743   744     5 
  741   743   745     5 
  741   743   763     5 
  744   743   745     5 
  744   743   763     5 
  745   743   763     5 
  743   745   746     5 
  743   745   747     5 
  743   745   748     5 
  746   745   747     5 
  746   745   748     5 
  747   745   748     5 
  745   748   749     5 
  745   748   750     5 
  745   748   751     5 
  749   748   750     5 
  749   748   751     5 
  750   748   751     5 
  748   751   752     5 
  748   751   753     5 
  748   751   754     5 
  752   751   753     5 
  752   751   754     5 
  753   751   754     5 
  751   754   755     5 
  751   754   756     5 
  755   754   756     5 
  754   756   757     5 
  754   756   760     5 
  757   756   760     5 
  756   757   758     5 
  756   757   759     5 
  758   757   759     5 
  756   760   761     5 
  756   760   762     5 
  761   760   762     5 
  743   763   764     5 
  743   763   765     5 
  764   763   765     5 
  763   765   766     5 
  763   765   767     5 
  766   765   767     5 
  765   767   768     5 
  765   767   769     5 
  765   767   777     5 
  768   767   769     5 
  768   767   777     5 
  769   767   777     5 
  767   769   770     5 
  767   769   771     5 
  767   769   773     5 
  770   769   771     5 
  770   769   773     5 
  771   769   773     5 
  769   771   772     5 
  769   773   774     5 
  769   773   775     5 
  769   773   776     5 
  774   773   775     5 
  774   773   776     5 
  775   773   776     5 
  767   777   778     5 
  767   777   779     5 
  778   777   779     5 
  777   779   780     5 
  777   779   781     5 
  780   779   781     5 
  779   781   782     5 
  779   781   783     5 
  779   781   787     5 
  782   781   783     5 
  782   781   787     5 
  783   781   787     5 
  781   783   784     5 
  781   783   785     5 
  781   783   786     5 
  784   783   785     5 
  784   783   786     5 
  785   783   786     5 
  781   787   788     5 
  781   787   789     5 
  788   787   789     5 
  787   789   790     5 
  787   789   791     5 
  790   789   791     5 
  789   791   792     5 
  789   791   793     5 
  789   791   809     5 
  792   791   793     5 
  792   791   809     5 
  793   791   809     5 
  791   793   794     5 
  791   793   795     5 
  791   793   796     5 
  794   793   795     5 
  794   793   796     5 
  795   793   796     5 
  793   796   797     5 
  793   796   798     5 
  793   796   799     5 
  797   796   798     5 
  797   796   799     5 
  798   796   799     5 
  796   799   800     5 
  796   799   801     5 
  796   799   802     5 
  800   799   801     5 
  800   799   802     5 
  801   799   802     5 
  799   802   803     5 
  799   802   804     5 
  799   802   805     5 
  803   802   804     5 
  803   802   805     5 
  804   802   805     5 
  802   805   806     5 
  802   805   807     5 
  802   805   808     5 
  806   805   807     5 
  806   805   808     5 
  807   805   808     5 
  791   809   810     5 
  791   809   811     5 
  810   809   811     5 
  809   811   812     5 
  809   811   813     5 
  812   811   813     5 
  811   813   814     5 
  811   813   815     5 
  811   813   830     5 
  814   813   815     5 
  814   813   830     5 
  815   813   830     5 
  813   815   816     5 
  813   815   817     5 
  813   815   818     5 
  816   815   817     5 
  816   815   818     5 
  817   815   818     5 
  815   818   819     5 
  815   818   826     5 
  819   818   826     5 
  818   819   820     5 
  818   819   821     5 
  820   819   821     5 
  819   821   822     5 
  819   821   823     5 
  822   821   823     5 
  821   823   824     5 
  821   823   828     5 
  824   823   828     5 
  823   824   825     5 
  818   826   827     5 
  818   826   828     5 
  827   826   828     5 
  823   828   826     5 
  823   828   829     5 
  826   828   829     5 
  813   830   831     5 
  813   830   832     5 
  831   830   832     5 
  830   832   833     5 
  830   832   834     5 
  833   832   834     5 
  832   834   835     5 
  832   834   836     5 
  832   834   846     5 
  835   834   836     5 
  835   834   846     5 
  836   834   846     5 
  834   836   837     5 
  834   836   838     5 
  834   836   842     5 
  837   836   838     5 
  837   836   842     5 
  838   836   842     5 
  836   838   839     5 
  836   838   840     5 
  836   838   841     5 
  839   838   840     5 
  839   838   841     5 
  840   838   841     5 
  836   842   843     5 
  836   842   844     5 
  836   842   845     5 
  843   842   844     5 
  843   842   845     5 
  844   842   845     5 
  834   846   847     5 
  834   846   848     5 
  847   846   848     5 
  846   848   849     5 
  846   848   850     5 
  849   848   850     5 
  848   850   851     5 
  848   850   852     5 
  848   850   856     5 
  851   850   852     5 
  851   850   856     5 
  852   850   856     5 
  850   852   853     5 
  850   852   854     5 
  850   852   855     5 
  853   852   854     5 
  853   852   855     5 
  854   852   855     5 
  850   856   857     5 
  850   856   858     5 
  857   856   858     5 
  856   858   859     5 
  856   858   860     5 
  859   858   860     5 
  858   860   861     5 
  858   860   862     5 
  858   860   870     5 
  861   860   862     5 
  861   860   870     5 
  862   860   870     5 
  860   862   863     5 
  860   862   864     5 
  860   862   865     5 
  863   862   864     5 
  863   862   865     5 
  864   862   865     5 
  862   865   866     5 
  862   865   867     5 
  866   865   867     5 
  865   867   868     5 
  865   867   869     5 
  868   867   869     5 
  860   870   871     5 
  860   870   872     5 
  871   870   872     5 
  870   872   873     5 
  870   872   874     5 
  873   872   874     5 
  872   874   875     5 
  872   874   876     5 
  872   874   887     5 
  875   874   876     5 
  875   874   887     5 
  876   874   887     5 
  874   876   877     5 
  874   876   878     5 
  874   876   879     5 
  877   876   878     5 
  877   876   879     5 
  878   876   879     5 
  876   879   880     5 
  876   879   881     5 
  876   879   882     5 
  880   879   881     5 
  880   879   882     5 
  881   879   882     5 
  879   882   883     5 
  879   882   884     5 
  883   882   884     5 
  882   884   885     5 
  882   884   886     5 
  885   884   886     5 
  874   887   888     5 
  874   887   889     5 
  888   887   889     5 
  887   889   890     5 
  887   889   893     5 
  890   889   893     5 
  889   890   891     5 
  889   890   892     5 
  889   890   898     5 
  891   890   892     5 
  891   890   898     5 
  892   890   898     5 
  889   893   894     5 
  889   893   895     5 
  889   893   901     5 
  894   893   895     5 
  894   893   901     5 
  895   893   901     5 
  893   895   896     5 
  893   895   897     5 
  893   895   898     5 
  896   895   897     5 
  896   895   898     5 
  897   895   898     5 
  890   898   895     5 
  890   898   899     5 
  890   898   900     5 
  895   898   899     5 
  895   898   900     5 
  899   898   900     5 
  893   901   902     5 
  893   901   903     5 
  902   901   903     5 
  901   903   904     5 
  901   903   905     5 
  904   903   905     5 
  903   905   906     5 
  903   905   907     5 
  903   905   908     5 
  906   905   907     5 
  906   905   908     5 
  907   905   908     5 
  905   908   909     5 
  905   908   910     5 
  909   908   910     5 
  908   910   911     5 
  908   910   912     5 
  911   910   912     5 
  910   912   913     5 
  910   912   914     5 
  910   912   925     5 
  913   912   914     5 
  913   912   925     5 
  914   912   925     5 
  912   914   915     5 
  912   914   916     5 
  912   914   917     5 
  915   914   916     5 
  915   914   917     5 
  916   914   917     5 
  914   917   918     5 
  914   917   919     5 
  914   917   920     5 
  918   917   919     5 
  918   917   920     5 
  919   917   920     5 
  917   920   921     5 
  920   921   922     5 
  920   921   923     5 
  920   921   924     5 
  922   921   923     5 
  922   921   924     5 
  923   921   924     5 
  912   925   926     5 
  912   925   927     5 
  926   925   927     5 
  925   927   928     5 
  925   927   929     5 
  928   927   929     5 
  927   929   930     5 
  927   929   931     5 
  927   929   942     5 
  930   929   931     5 
  930   929   942     5 
  931   929   942     5 
  929   931   932     5 
  929   931   933     5 
  929   931   934     5 
  932   931   933     5 
  932   931   934     5 
  933   931   934     5 
  931   934   935     5 
  931   934   936     5 
  931   934   937     5 
  935   934   936     5 
  935   934   937     5 
  936   934   937     5 
  934   937   938     5 
  934   937   939     5 
  938   937   939     5 
  937   939   940     5 
  937   939   941     5 
  940   939   941     5 
  929   942   943     5 
  929   942   944     5 
  943   942   944     5 

[ dihedrals ]
;  ai    aj    ak    al funct            c0            c1            c2            c3            c4            c5
    2     1     4     5     9 
    2     1     4     6     9 
    2     1     4    12     9 
    3     1     4     5     9 
    3     1     4     6     9 
    3     1     4    12     9 
    7     1     4     5     9 
    7     1     4     6     9 
    7     1     4    12     9 
    2     1     7     8     9 
    2     1     7     9     9 
    2     1     7    15     9 
    3     1     7     8     9 
    3     1     7     9     9 
    3     1     7    15     9 
    4     1     7     8     9 
    4     1     7     9     9 
    4     1     7    15     9 
    1     4    12     9     9 
    1     4    12    13     9 
    1     4    12    14     9 
    5     4    12     9     9 
    5     4    12    13     9 
    5     4    12    14     9 
    6     4    12     9     9 
    6     4    12    13     9 
    6     4    12    14     9 
    1     7     9    10     9 
    1     7     9    11     9 
    1     7     9    12     9 
    8     7     9    10     9 
    8     7     9    11     9 
    8     7     9    12     9 
   15     7     9    10     9 
   15     7     9    11     9 
   15     7     9    12     9 
    1     7    15    16     9 
    1     7    15    17     9 
    8     7    15    16     9 
    8     7    15    17     9 
    9     7    15    16     9 
    9     7    15    17     9 
    7     9    12     4     9 
    7     9    12    13     9 
    7     9    12    14     9 
   10     9    12     4     9 
   10     9    12    13     9 
   10     9    12    14     9 
   11     9    12     4     9 
   11     9    12    13     9 
   11     9    12    14     9 
    7    15    17    18     9 
    7    15    17    19     9 
   16    15    17    18     9 
   16    15    17    19     9 
   15    17    19    20     9 
   15    17    19    21     9 
   15    17    19    29     9 
   18    17    19    20     9 
   18    17    19    21     9 
   18    17    19    29     9 
   17    19    21    22     9 
   17    19    21    23     9 
   17    19    21    24     9 
   20    19    21    22     9 
   20    19    21    23     9 
   20    19    21    24     9 
   29    19    21    22     9 
   29    19    21    23     9 
   29    19    21    24     9 
   17    19    29    30     9 
   17    19    29    31     9 
   20    19    29    30     9 
   20    19    29    31     9 
   21    19    29    30     9 
   21    19    29    31     9 
   19    21    24    25     9 
   19    21    24    26     9 
   22    21    24    25     9 
   22    21    24    26     9 
   23    21    24    25     9 
   23    21    24    26     9 
   21    24    26    27     9 
   21    24    26    28     9 
   25    24    26    27     9 
   25    24    26    28     9 
   19    29    31    32     9 
   19    29    31    33     9 
   30    29    31    32     9 
   30    29    31    33     9 
   29    31    33    34     9 
   29    31    33    35     9 
   29    31    33    53     9 
   32    31    33    34     9 
   32    31    33    35     9 
   32    31    33    53     9 
   31    33    35    36     9 
   31    33    35    37     9 
   31    33    35    38     9 
   34    33    35    36     9 
   34    33    35    37     9 
   34    33    35    38     9 
   53    33    35    36     9 
   53    33    35    37     9 
   53    33    35    38     9 
   31    33    53    54     9 
   31    33    53    55     9 
   34    33    53    54     9 
   34    33    53    55     9 
   35    33    53    54     9 
   35    33    53    55     9 
   33    35    38    39     9 
   33    35    38    40     9 
   33    35    38    41     9 
   36    35    38    39     9 
   36    35    38    40     9 
   36    35    38    41     9 
   37    35    38    39     9 
   37    35    38    40     9 
   37    35    38    41     9 
   35    38    41    42     9 
   35    38    41    43     9 
   35    38    41    44     9 
   39    38    41    42     9 
   39    38    41    43     9 
   39    38    41    44     9 
   40    38    41    42     9 
   40    38    41    43     9 
   40    38    41    44     9 
   38    41    44    45     9 
   38    41    44    46     9 
   42    41    44    45     9 
   42    41    44    46     9 
   43    41    44    45     9 
   43    41    44    46     9 
   41    44    46    47     9 
   41    44    46    50     9 
   45    44    46    47     9 
   45    44    46    50     9 
   44    46    47    48     9 
   44    46    47    49     9 
   50    46    47    48     9 
   50    46    47    49     9 
   44    46    50    51     9 
   44    46    50    52     9 
   47    46    50    51     9 
   47    46    50    52     9 
   33    53    55    56     9 
   33    53    55    57     9 
   54    53    55    56     9 
   54    53    55    57     9 
   53    55    57    58     9 
   53    55    57    59     9 
   53    55    57    64     9 
   56    55    57    58     9 
   56    55    57    59     9 
   56    55    57    64     9 
   55    57    59    60     9 
   55    57    59    61     9 
   55    57    59    62     9 
   58    57    59    60     9 
   58    57    59    61     9 
   58    57    59    62     9 
   64    57    59    60     9 
   64    57    59    61     9 
   64    57    59    62     9 
   55    57    64    65     9 
   55    57    64    66     9 
   58    57    64    65     9 
   58    57    64    66     9 
   59    57    64    65     9 
   59    57    64    66     9 
   57    59    62    63     9 
   60    59    62    63     9 
   61    59    62    63     9 
   57    64    66    67     9 
   57    64    66    68     9 
   65    64    66    67     9 
   65    64    66    68     9 
   64    66    68    69     9 
   64    66    68    70     9 
   64    66    68    83     9 
   67    66    68    69     9 
   67    66    68    70     9 
   67    66    68    83     9 
   66    68    70    71     9 
   66    68    70    72     9 
   66    68    70    76     9 
   69    68    70    71     9 
   69    68    70    72     9 
   69    68    70    76     9 
   83    68    70    71     9 
   83    68    70    72     9 
   83    68    70    76     9 
   66    68    83    84     9 
   66    68    83    85     9 
   69    68    83    84     9 
   69    68    83    85     9 
   70    68    83    84     9 
   70    68    83    85     9 
   68    70    72    73     9 
   68    70    72    74     9 
   68    70    72    75     9 
   71    70    72    73     9 
   71    70    72    74     9 
   71    70    72    75     9 
   76    70    72    73     9 
   76    70    72    74     9 
   76    70    72    75     9 
   68    70    76    77     9 
   68    70    76    78     9 
   68    70    76    79     9 
   71    70    76    77     9 
   71    70    76    78     9 
   71    70    76    79     9 
   72    70    76    77     9 
   72    70    76    78     9 
   72    70    76    79     9 
   70    76    79    80     9 
   70    76    79    81     9 
   70    76    79    82     9 
   77    76    79    80     9 
   77    76    79    81     9 
   77    76    79    82     9 
   78    76    79    80     9 
   78    76    79    81     9 
   78    76    79    82     9 
   68    83    85    86     9 
   68    83    85    87     9 
   84    83    85    86     9 
   84    83    85    87     9 
   83    85    87    88     9 
   83    85    87    89     9 
   83    85    87    94     9 
   86    85    87    88     9 
   86    85    87    89     9 
   86    85    87    94     9 
   85    87    89    90     9 
   85    87    89    91     9 
   85    87    89    92     9 
   88    87    89    90     9 
   88    87    89    91     9 
   88    87    89    92     9 
   94    87    89    90     9 
   94    87    89    91     9 
   94    87    89    92     9 
   85    87    94    95     9 
   85    87    94    96     9 
   88    87    94    95     9 
   88    87    94    96     9 
   89    87    94    95     9 
   89    87    94    96     9 
   87    89    92    93     9 
   90    89    92    93     9 
   91    89    92    93     9 
   87    94    96    97     9 
   87    94    96   100     9 
   95    94    96    97     9 
   95    94    96   100     9 
   94    96    97    98     9 
   94    96    97    99     9 
   94    96    97   105     9 
  100    96    97    98     9 
  100    96    97    99     9 
  100    96    97   105     9 
   94    96   100   101     9 
   94    96   100   102     9 
   94    96   100   108     9 
   97    96   100   101     9 
   97    96   100   102     9 
   97    96   100   108     9 
   96    97   105   102     9 
   96    97   105   106     9 
   96    97   105   107     9 
   98    97   105   102     9 
   98    97   105   106     9 
   98    97   105   107     9 
   99    97   105   102     9 
   99    97   105   106     9 
   99    97   105   107     9 
   96   100   102   103     9 
   96   100   102   104     9 
   96   100   102   105     9 
  101   100   102   103     9 
  101   100   102   104     9 
  101   100   102   105     9 
  108   100   102   103     9 
  108   100   102   104     9 
  108   100   102   105     9 
   96   100   108   109     9 
   96   100   108   110     9 
  101   100   108   109     9 
  101   100   108   110     9 
  102   100   108   109     9 
  102   100   108   110     9 
  100   102   105    97     9 
  100   102   105   106     9 
  100   102   105   107     9 
  103   102   105    97     9 
  103   102   105   106     9 
  103   102   105   107     9 
  104   102   105    97     9 
  104   102   105   106     9 
  104   102   105   107     9 
  100   108   110   111     9 
  100   108   110   112     9 
  109   108   110   111     9 
  109   108   110   112     9 
  108   110   112   113     9 
  108   110   112   114     9 
  108   110   112   119     9 
  111   110   112   113     9 
  111   110   112   114     9 
  111   110   112   119     9 
  110   112   114   115     9 
  110   112   114   116     9 
  110   112   114   117     9 
  113   112   114   115     9 
  113   112   114   116     9 
  113   112   114   117     9 
  119   112   114   115     9 
  119   112   114   116     9 
  119   112   114   117     9 
  110   112   119   120     9 
  110   112   119   121     9 
  113   112   119   120     9 
  113   112   119   121     9 
  114   112   119   120     9 
  114   112   119   121     9 
  112   114   117   118     9 
  115   114   117   118     9 
  116   114   117   118     9 
  112   119   121   122     9 
  112   119   121   123     9 
  120   119   121   122     9 
  120   119   121   123     9 
  119   121   123   124     9 
  119   121   123   125     9 
  119   121   123   129     9 
  122   121   123   124     9 
  122   121   123   125     9 
  122   121   123   129     9 
  121   123   125   126     9 
  121   123   125   127     9 
  121   123   125   128     9 
  124   123   125   126     9 
  124   123   125   127     9 
  124   123   125   128     9 
  129   123   125   126     9 
  129   123   125   127     9 
  129   123   125   128     9 
  121   123   129   130     9 
  121   123   129   131     9 
  124   123   129   130     9 
  124   123   129   131     9 
  125   123   129   130     9 
  125   123   129   131     9 
  123   129   131   132     9 
  123   129   131   133     9 
  130   129   131   132     9 
  130   129   131   133     9 
  129   131   133   134     9 
  129   131   133   135     9 
  129   131   133   148     9 
  132   131   133   134     9 
  132   131   133   135     9 
  132   131   133   148     9 
  131   133   135   136     9 
  131   133   135   137     9 
  131   133   135   138     9 
  134   133   135   136     9 
  134   133   135   137     9 
  134   133   135   138     9 
  148   133   135   136     9 
  148   133   135   137     9 
  148   133   135   138     9 
  131   133   148   149     9 
  131   133   148   150     9 
  134   133   148   149     9 
  134   133   148   150     9 
  135   133   148   149     9 
  135   133   148   150     9 
  133   135   138   139     9 
  133   135   138   140     9 
  133   135   138   144     9 
  136   135   138   139     9 
  136   135   138   140     9 
  136   135   138   144     9 
  137   135   138   139     9 
  137   135   138   140     9 
  137   135   138   144     9 
  135   138   140   141     9 
  135   138   140   142     9 
  135   138   140   143     9 
  139   138   140   141     9 
  139   138   140   142     9 
  139   138   140   143     9 
  144   138   140   141     9 
  144   138   140   142     9 
  144   138   140   143     9 
  135   138   144   145     9 
  135   138   144   146     9 
  135   138   144   147     9 
  139   138   144   145     9 
  139   138   144   146     9 
  139   138   144   147     9 
  140   138   144   145     9 
  140   138   144   146     9 
  140   138   144   147     9 
  133   148   150   151     9 
  133   148   150   152     9 
  149   148   150   151     9 
  149   148   150   152     9 
  148   150   152   153     9 
  148   150   152   154     9 
  148   150   152   165     9 
  151   150   152   153     9 
  151   150   152   154     9 
  151   150   152   165     9 
  150   152   154   155     9 
  150   152   154   156     9 
  150   152   154   157     9 
  153   152   154   155     9 
  153   152   154   156     9 
  153   152   154   157     9 
  165   152   154   155     9 
  165   152   154   156     9 
  165   152   154   157     9 
  150   152   165   166     9 
  150   152   165   167     9 
  153   152   165   166     9 
  153   152   165   167     9 
  154   152   165   166     9 
  154   152   165   167     9 
  152   154   157   158     9 
  152   154   157   159     9 
  152   154   157   160     9 
  155   154   157   158     9 
  155   154   157   159     9 
  155   154   157   160     9 
  156   154   157   158     9 
  156   154   157   159     9 
  156   154   157   160     9 
  154   157   160   161     9 
  154   157   160   162     9 
  158   157   160   161     9 
  158   157   160   162     9 
  159   157   160   161     9 
  159   157   160   162     9 
  157   160   162   163     9 
  157   160   162   164     9 
  161   160   162   163     9 
  161   160   162   164     9 
  152   165   167   168     9 
  152   165   167   169     9 
  166   165   167   168     9 
  166   165   167   169     9 
  165   167   169   170     9 
  165   167   169   171     9 
  165   167   169   177     9 
  168   167   169   170     9 
  168   167   169   171     9 
  168   167   169   177     9 
  167   169   171   172     9 
  167   169   171   173     9 
  167   169   171   174     9 
  170   169   171   172     9 
  170   169   171   173     9 
  170   169   171   174     9 
  177   169   171   172     9 
  177   169   171   173     9 
  177   169   171   174     9 
  167   169   177   178     9 
  167   169   177   179     9 
  170   169   177   178     9 
  170   169   177   179     9 
  171   169   177   178     9 
  171   169   177   179     9 
  169   171   174   175     9 
  169   171   174   176     9 
  172   171   174   175     9 
  172   171   174   176     9 
  173   171   174   175     9 
  173   171   174   176     9 
  169   177   179   180     9 
  169   177   179   181     9 
  178   177   179   180     9 
  178   177   179   181     9 
  177   179   181   182     9 
  177   179   181   183     9 
  177   179   181   196     9 
  180   179   181   182     9 
  180   179   181   183     9 
  180   179   181   196     9 
  179   181   183   184     9 
  179   181   183   185     9 
  179   181   183   186     9 
  182   181   183   184     9 
  182   181   183   185     9 
  182   181   183   186     9 
  196   181   183   184     9 
  196   181   183   185     9 
  196   181   183   186     9 
  179   181   196   197     9 
  179   181   196   198     9 
  182   181   196   197     9 
  182   181   196   198     9 
  183   181   196   197     9 
  183   181   196   198     9 
  181   183   186   187     9 
  181   183   186   188     9 
  181   183   186   192     9 
  184   183   186   187     9 
  184   183   186   188     9 
  184   183   186   192     9 
  185   183   186   187     9 
  185   183   186   188     9 
  185   183   186   192     9 
  183   186   188   189     9 
  183   186   188   190     9 
  183   186   188   191     9 
  187   186   188   189     9 
  187   186   188   190     9 
  187   186   188   191     9 
  192   186   188   189     9 
  192   186   188   190     9 
  192   186   188   191     9 
  183   186   192   193     9 
  183   186   192   194     9 
  183   186   192   195     9 
  187   186   192   193     9 
  187   186   192   194     9 
  187   186   192   195     9 
  188   186   192   193     9 
  188   186   192   194     9 
  188   186   192   195     9 
  181   196   198   199     9 
  181   196   198   200     9 
  197   196   198   199     9 
  197   196   198   200     9 
  196   198   200   201     9 
  196   198   200   202     9 
  196   198   200   215     9 
  199   198   200   201     9 
  199   198   200   202     9 
  199   198   200   215     9 
  198   200   202   203     9 
  198   200   202   204     9 
  198   200   202   205     9 
  201   200   202   203     9 
  201   200   202   204     9 
  201   200   202   205     9 
  215   200   202   203     9 
  215   200   202   204     9 
  215   200   202   205     9 
  198   200   215   216     9 
  198   200   215   217     9 
  201   200   215   216     9 
  201   200   215   217     9 
  202   200   215   216     9 
  202   200   215   217     9 
  200   202   205   206     9 
  200   202   205   207     9 
  200   202   205   211     9 
  203   202   205   206     9 
  203   202   205   207     9 
  203   202   205   211     9 
  204   202   205   206     9 
  204   202   205   207     9 
  204   202   205   211     9 
  202   205   207   208     9 
  202   205   207   209     9 
  202   205   207   210     9 
  206   205   207   208     9 
  206   205   207   209     9 
  206   205   207   210     9 
  211   205   207   208     9 
  211   205   207   209     9 
  211   205   207   210     9 
  202   205   211   212     9 
  202   205   211   213     9 
  202   205   211   214     9 
  206   205   211   212     9 
  206   205   211   213     9 
  206   205   211   214     9 
  207   205   211   212     9 
  207   205   211   213     9 
  207   205   211   214     9 
  200   215   217   218     9 
  200   215   217   219     9 
  216   215   217   218     9 
  216   215   217   219     9 
  215   217   219   220     9 
  215   217   219   221     9 
  215   217   219   239     9 
  218   217   219   220     9 
  218   217   219   221     9 
  218   217   219   239     9 
  217   219   221   222     9 
  217   219   221   223     9 
  217   219   221   224     9 
  220   219   221   222     9 
  220   219   221   223     9 
  220   219   221   224     9 
  239   219   221   222     9 
  239   219   221   223     9 
  239   219   221   224     9 
  217   219   239   240     9 
  217   219   239   241     9 
  220   219   239   240     9 
  220   219   239   241     9 
  221   219   239   240     9 
  221   219   239   241     9 
  219   221   224   225     9 
  219   221   224   226     9 
  219   221   224   227     9 
  222   221   224   225     9 
  222   221   224   226     9 
  222   221   224   227     9 
  223   221   224   225     9 
  223   221   224   226     9 
  223   221   224   227     9 
  221   224   227   228     9 
  221   224   227   229     9 
  221   224   227   230     9 
  225   224   227   228     9 
  225   224   227   229     9 
  225   224   227   230     9 
  226   224   227   228     9 
  226   224   227   229     9 
  226   224   227   230     9 
  224   227   230   231     9 
  224   227   230   232     9 
  228   227   230   231     9 
  228   227   230   232     9 
  229   227   230   231     9 
  229   227   230   232     9 
  227   230   232   233     9 
  227   230   232   236     9 
  231   230   232   233     9 
  231   230   232   236     9 
  230   232   233   234     9 
  230   232   233   235     9 
  236   232   233   234     9 
  236   232   233   235     9 
  230   232   236   237     9 
  230   232   236   238     9 
  233   232   236   237     9 
  233   232   236   238     9 
  219   239   241   242     9 
  219   239   241   243     9 
  240   239   241   242     9 
  240   239   241   243     9 
  239   241   243   244     9 
  239   241   243   245     9 
  239   241   243   253     9 
  242   241   243   244     9 
  242   241   243   245     9 
  242   241   243   253     9 
  241   243   245   246     9 
  241   243   245   247     9 
  241   243   245   249     9 
  244   243   245   246     9 
  244   243   245   247     9 
  244   243   245   249     9 
  253   243   245   246     9 
  253   243   245   247     9 
  253   243   245   249     9 
  241   243   253   254     9 
  241   243   253   255     9 
  244   243   253   254     9 
  244   243   253   255     9 
  245   243   253   254     9 
  245   243   253   255     9 
  243   245   247   248     9 
  246   245   247   248     9 
  249   245   247   248     9 
  243   245   249   250     9 
  243   245   249   251     9 
  243   245   249   252     9 
  246   245   249   250     9 
  246   245   249   251     9 
  246   245   249   252     9 
  247   245   249   250     9 
  247   245   249   251     9 
  247   245   249   252     9 
  243   253   255   256     9 
  243   253   255   257     9 
  254   253   255   256     9 
  254   253   255   257     9 
  253   255   257   258     9 
  253   255   257   259     9 
  253   255   257   272     9 
  256   255   257   258     9 
  256   255   257   259     9 
  256   255   257   272     9 
  255   257   259   260     9 
  255   257   259   261     9 
  255   257   259   262     9 
  258   257   259   260     9 
  258   257   259   261     9 
  258   257   259   262     9 
  272   257   259   260     9 
  272   257   259   261     9 
  272   257   259   262     9 
  255   257   272   273     9 
  255   257   272   274     9 
  258   257   272   273     9 
  258   257   272   274     9 
  259   257   272   273     9 
  259   257   272   274     9 
  257   259   262   263     9 
  257   259   262   264     9 
  257   259   262   268     9 
  260   259   262   263     9 
  260   259   262   264     9 
  260   259   262   268     9 
  261   259   262   263     9 
  261   259   262   264     9 
  261   259   262   268     9 
  259   262   264   265     9 
  259   262   264   266     9 
  259   262   264   267     9 
  263   262   264   265     9 
  263   262   264   266     9 
  263   262   264   267     9 
  268   262   264   265     9 
  268   262   264   266     9 
  268   262   264   267     9 
  259   262   268   269     9 
  259   262   268   270     9 
  259   262   268   271     9 
  263   262   268   269     9 
  263   262   268   270     9 
  263   262   268   271     9 
  264   262   268   269     9 
  264   262   268   270     9 
  264   262   268   271     9 
  257   272   274   275     9 
  257   272   274   276     9 
  273   272   274   275     9 
  273   272   274   276     9 
  272   274   276   277     9 
  272   274   276   278     9 
  272   274   276   294     9 
  275   274   276   277     9 
  275   274   276   278     9 
  275   274   276   294     9 
  274   276   278   279     9 
  274   276   278   280     9 
  274   276   278   281     9 
  277   276   278   279     9 
  277   276   278   280     9 
  277   276   278   281     9 
  294   276   278   279     9 
  294   276   278   280     9 
  294   276   278   281     9 
  274   276   294   295     9 
  274   276   294   296     9 
  277   276   294   295     9 
  277   276   294   296     9 
  278   276   294   295     9 
  278   276   294   296     9 
  276   278   281   282     9 
  276   278   281   283     9 
  276   278   281   284     9 
  279   278   281   282     9 
  279   278   281   283     9 
  279   278   281   284     9 
  280   278   281   282     9 
  280   278   281   283     9 
  280   278   281   284     9 
  278   281   284   285     9 
  278   281   284   286     9 
  278   281   284   287     9 
  282   281   284   285     9 
  282   281   284   286     9 
  282   281   284   287     9 
  283   281   284   285     9 
  283   281   284   286     9 
  283   281   284   287     9 
  281   284   287   288     9 
  281   284   287   289     9 
  281   284   287   290     9 
  285   284   287   288     9 
  285   284   287   289     9 
  285   284   287   290     9 
  286   284   287   288     9 
  286   284   287   289     9 
  286   284   287   290     9 
  284   287   290   291     9 
  284   287   290   292     9 
  284   287   290   293     9 
  288   287   290   291     9 
  288   287   290   292     9 
  288   287   290   293     9 
  289   287   290   291     9 
  289   287   290   292     9 
  289   287   290   293     9 
  276   294   296   297     9 
  276   294   296   298     9 
  295   294   296   297     9 
  295   294   296   298     9 
  294   296   298   299     9 
  294   296   298   300     9 
  294   296   298   305     9 
  297   296   298   299     9 
  297   296   298   300     9 
  297   296   298   305     9 
  296   298   300   301     9 
  296   298   300   302     9 
  296   298   300   303     9 
  299   298   300   301     9 
  299   298   300   302     9 
  299   298   300   303     9 
  305   298   300   301     9 
  305   298   300   302     9 
  305   298   300   303     9 
  296   298   305   306     9 
  296   298   305   307     9 
  299   298   305   306     9 
  299   298   305   307     9 
  300   298   305   306     9 
  300   298   305   307     9 
  298   300   303   304     9 
  301   300   303   304     9 
  302   300   303   304     9 
  298   305   307   308     9 
  298   305   307   311     9 
  306   305   307   308     9 
  306   305   307   311     9 
  305   307   308   309     9 
  305   307   308   310     9 
  305   307   308   316     9 
  311   307   308   309     9 
  311   307   308   310     9 
  311   307   308   316     9 
  305   307   311   312     9 
  305   307   311   313     9 
  305   307   311   319     9 
  308   307   311   312     9 
  308   307   311   313     9 
  308   307   311   319     9 
  307   308   316   313     9 
  307   308   316   317     9 
  307   308   316   318     9 
  309   308   316   313     9 
  309   308   316   317     9 
  309   308   316   318     9 
  310   308   316   313     9 
  310   308   316   317     9 
  310   308   316   318     9 
  307   311   313   314     9 
  307   311   313   315     9 
  307   311   313   316     9 
  312   311   313   314     9 
  312   311   313   315     9 
  312   311   313   316     9 
  319   311   313   314     9 
  319   311   313   315     9 
  319   311   313   316     9 
  307   311   319   320     9 
  307   311   319   321     9 
  312   311   319   320     9 
  312   311   319   321     9 
  313   311   319   320     9 
  313   311   319   321     9 
  311   313   316   308     9 
  311   313   316   317     9 
  311   313   316   318     9 
  314   313   316   308     9 
  314   313   316   317     9 
  314   313   316   318     9 
  315   313   316   308     9 
  315   313   316   317     9 
  315   313   316   318     9 
  311   319   321   322     9 
  311   319   321   323     9 
  320   319   321   322     9 
  320   319   321   323     9 
  319   321   323   324     9 
  319   321   323   325     9 
  319   321   323   330     9 
  322   321   323   324     9 
  322   321   323   325     9 
  322   321   323   330     9 
  321   323   325   326     9 
  321   323   325   327     9 
  321   323   325   328     9 
  324   323   325   326     9 
  324   323   325   327     9 
  324   323   325   328     9 
  330   323   325   326     9 
  330   323   325   327     9 
  330   323   325   328     9 
  321   323   330   331     9 
  321   323   330   332     9 
  324   323   330   331     9 
  324   323   330   332     9 
  325   323   330   331     9 
  325   323   330   332     9 
  323   325   328   329     9 
  326   325   328   329     9 
  327   325   328   329     9 
  323   330   332   333     9 
  323   330   332   334     9 
  331   330   332   333     9 
  331   330   332   334     9 
  330   332   334   335     9 
  330   332   334   336     9 
  330   332   334   341     9 
  333   332   334   335     9 
  333   332   334   336     9 
  333   332   334   341     9 
  332   334   336   337     9 
  332   334   336   338     9 
  332   334   336   339     9 
  335   334   336   337     9 
  335   334   336   338     9 
  335   334   336   339     9 
  341   334   336   337     9 
  341   334   336   338     9 
  341   334   336   339     9 
  332   334   341   342     9 
  332   334   341   343     9 
  335   334   341   342     9 
  335   334   341   343     9 
  336   334   341   342     9 
  336   334   341   343     9 
  334   336   339   340     9 
  337   336   339   340     9 
  338   336   339   340     9 
  334   341   343   344     9 
  334   341   343   347     9 
  342   341   343   344     9 
  342   341   343   347     9 
  341   343   344   345     9 
  341   343   344   346     9 
  341   343   344   352     9 
  347   343   344   345     9 
  347   343   344   346     9 
  347   343   344   352     9 
  341   343   347   348     9 
  341   343   347   349     9 
  341   343   347   355     9 
  344   343   347   348     9 
  344   343   347   349     9 
  344   343   347   355     9 
  343   344   352   349     9 
  343   344   352   353     9 
  343   344   352   354     9 
  345   344   352   349     9 
  345   344   352   353     9 
  345   344   352   354     9 
  346   344   352   349     9 
  346   344   352   353     9 
  346   344   352   354     9 
  343   347   349   350     9 
  343   347   349   351     9 
  343   347   349   352     9 
  348   347   349   350     9 
  348   347   349   351     9 
  348   347   349   352     9 
  355   347   349   350     9 
  355   347   349   351     9 
  355   347   349   352     9 
  343   347   355   356     9 
  343   347   355   357     9 
  348   347   355   356     9 
  348   347   355   357     9 
  349   347   355   356     9 
  349   347   355   357     9 
  347   349   352   344     9 
  347   349   352   353     9 
  347   349   352   354     9 
  350   349   352   344     9 
  350   349   352   353     9 
  350   349   352   354     9 
  351   349   352   344     9 
  351   349   352   353     9 
  351   349   352   354     9 
  347   355   357   358     9 
  347   355   357   359     9 
  356   355   357   358     9 
  356   355   357   359     9 
  355   357   359   360     9 
  355   357   359   361     9 
  355   357   359   372     9 
  358   357   359   360     9 
  358   357   359   361     9 
  358   357   359   372     9 
  357   359   361   362     9 
  357   359   361   363     9 
  357   359   361   364     9 
  360   359   361   362     9 
  360   359   361   363     9 
  360   359   361   364     9 
  372   359   361   362     9 
  372   359   361   363     9 
  372   359   361   364     9 
  357   359   372   373     9 
  357   359   372   374     9 
  360   359   372   373     9 
  360   359   372   374     9 
  361   359   372   373     9 
  361   359   372   374     9 
  359   361   364   365     9 
  359   361   364   366     9 
  359   361   364   367     9 
  362   361   364   365     9 
  362   361   364   366     9 
  362   361   364   367     9 
  363   361   364   365     9 
  363   361   364   366     9 
  363   361   364   367     9 
  361   364   367   368     9 
  361   364   367   369     9 
  365   364   367   368     9 
  365   364   367   369     9 
  366   364   367   368     9 
  366   364   367   369     9 
  364   367   369   370     9 
  364   367   369   371     9 
  368   367   369   370     9 
  368   367   369   371     9 
  359   372   374   375     9 
  359   372   374   376     9 
  373   372   374   375     9 
  373   372   374   376     9 
  372   374   376   377     9 
  372   374   376   378     9 
  372   374   376   389     9 
  375   374   376   377     9 
  375   374   376   378     9 
  375   374   376   389     9 
  374   376   378   379     9 
  374   376   378   380     9 
  374   376   378   381     9 
  377   376   378   379     9 
  377   376   378   380     9 
  377   376   378   381     9 
  389   376   378   379     9 
  389   376   378   380     9 
  389   376   378   381     9 
  374   376   389   390     9 
  374   376   389   391     9 
  377   376   389   390     9 
  377   376   389   391     9 
  378   376   389   390     9 
  378   376   389   391     9 
  376   378   381   382     9 
  376   378   381   383     9 
  376   378   381   384     9 
  379   378   381   382     9 
  379   378   381   383     9 
  379   378   381   384     9 
  380   378   381   382     9 
  380   378   381   383     9 
  380   378   381   384     9 
  378   381   384   385     9 
  378   381   384   386     9 
  382   381   384   385     9 
  382   381   384   386     9 
  383   381   384   385     9 
  383   381   384   386     9 
  381   384   386   387     9 
  381   384   386   388     9 
  385   384   386   387     9 
  385   384   386   388     9 
  376   389   391   392     9 
  376   389   391   393     9 
  390   389   391   392     9 
  390   389   391   393     9 
  389   391   393   394     9 
  389   391   393   395     9 
  389   391   393   406     9 
  392   391   393   394     9 
  392   391   393   395     9 
  392   391   393   406     9 
  391   393   395   396     9 
  391   393   395   397     9 
  391   393   395   398     9 
  394   393   395   396     9 
  394   393   395   397     9 
  394   393   395   398     9 
  406   393   395   396     9 
  406   393   395   397     9 
  406   393   395   398     9 
  391   393   406   407     9 
  391   393   406   408     9 
  394   393   406   407     9 
  394   393   406   408     9 
  395   393   406   407     9 
  395   393   406   408     9 
  393   395   398   399     9 
  393   395   398   400     9 
  393   395   398   401     9 
  396   395   398   399     9 
  396   395   398   400     9 
  396   395   398   401     9 
  397   395   398   399     9 
  397   395   398   400     9 
  397   395   398   401     9 
  395   398   401   402     9 
  395   398   401   403     9 
  399   398   401   402     9 
  399   398   401   403     9 
  400   398   401   402     9 
  400   398   401   403     9 
  398   401   403   404     9 
  398   401   403   405     9 
  402   401   403   404     9 
  402   401   403   405     9 
  393   406   408   409     9 
  393   406   408   410     9 
  407   406   408   409     9 
  407   406   408   410     9 
  406   408   410   411     9 
  406   408   410   412     9 
  406   408   410   423     9 
  409   408   410   411     9 
  409   408   410   412     9 
  409   408   410   423     9 
  408   410   412   413     9 
  408   410   412   414     9 
  408   410   412   415     9 
  411   410   412   413     9 
  411   410   412   414     9 
  411   410   412   415     9 
  423   410   412   413     9 
  423   410   412   414     9 
  423   410   412   415     9 
  408   410   423   424     9 
  408   410   423   425     9 
  411   410   423   424     9 
  411   410   423   425     9 
  412   410   423   424     9 
  412   410   423   425     9 
  410   412   415   416     9 
  410   412   415   417     9 
  410   412   415   418     9 
  413   412   415   416     9 
  413   412   415   417     9 
  413   412   415   418     9 
  414   412   415   416     9 
  414   412   415   417     9 
  414   412   415   418     9 
  412   415   418   419     9 
  412   415   418   420     9 
  416   415   418   419     9 
  416   415   418   420     9 
  417   415   418   419     9 
  417   415   418   420     9 
  415   418   420   421     9 
  415   418   420   422     9 
  419   418   420   421     9 
  419   418   420   422     9 
  410   423   425   426     9 
  410   423   425   427     9 
  424   423   425   426     9 
  424   423   425   427     9 
  423   425   427   428     9 
  423   425   427   429     9 
  423   425   427   440     9 
  426   425   427   428     9 
  426   425   427   429     9 
  426   425   427   440     9 
  425   427   429   430     9 
  425   427   429   431     9 
  425   427   429   432     9 
  428   427   429   430     9 
  428   427   429   431     9 
  428   427   429   432     9 
  440   427   429   430     9 
  440   427   429   431     9 
  440   427   429   432     9 
  425   427   440   441     9 
  425   427   440   442     9 
  428   427   440   441     9 
  428   427   440   442     9 
  429   427   440   441     9 
  429   427   440   442     9 
  427   429   432   433     9 
  427   429   432   434     9 
  427   429   432   435     9 
  430   429   432   433     9 
  430   429   432   434     9 
  430   429   432   435     9 
  431   429   432   433     9 
  431   429   432   434     9 
  431   429   432   435     9 
  429   432   435   436     9 
  429   432   435   437     9 
  433   432   435   436     9 
  433   432   435   437     9 
  434   432   435   436     9 
  434   432   435   437     9 
  432   435   437   438     9 
  432   435   437   439     9 
  436   435   437   438     9 
  436   435   437   439     9 
  427   440   442   443     9 
  427   440   442   444     9 
  441   440   442   443     9 
  441   440   442   444     9 
  440   442   444   445     9 
  440   442   444   446     9 
  440   442   444   456     9 
  443   442   444   445     9 
  443   442   444   446     9 
  443   442   444   456     9 
  442   444   446   447     9 
  442   444   446   448     9 
  442   444   446   452     9 
  445   444   446   447     9 
  445   444   446   448     9 
  445   444   446   452     9 
  456   444   446   447     9 
  456   444   446   448     9 
  456   444   446   452     9 
  442   444   456   457     9 
  442   444   456   458     9 
  445   444   456   457     9 
  445   444   456   458     9 
  446   444   456   457     9 
  446   444   456   458     9 
  444   446   448   449     9 
  444   446   448   450     9 
  444   446   448   451     9 
  447   446   448   449     9 
  447   446   448   450     9 
  447   446   448   451     9 
  452   446   448   449     9 
  452   446   448   450     9 
  452   446   448   451     9 
  444   446   452   453     9 
  444   446   452   454     9 
  444   446   452   455     9 
  447   446   452   453     9 
  447   446   452   454     9 
  447   446   452   455     9 
  448   446   452   453     9 
  448   446   452   454     9 
  448   446   452   455     9 
  444   456   458   459     9 
  444   456   458   460     9 
  457   456   458   459     9 
  457   456   458   460     9 
  456   458   460   461     9 
  456   458   460   462     9 
  456   458   460   475     9 
  459   458   460   461     9 
  459   458   460   462     9 
  459   458   460   475     9 
  458   460   462   463     9 
  458   460   462   464     9 
  458   460   462   465     9 
  461   460   462   463     9 
  461   460   462   464     9 
  461   460   462   465     9 
  475   460   462   463     9 
  475   460   462   464     9 
  475   460   462   465     9 
  458   460   475   476     9 
  458   460   475   477     9 
  461   460   475   476     9 
  461   460   475   477     9 
  462   460   475   476     9 
  462   460   475   477     9 
  460   462   465   466     9 
  460   462   465   467     9 
  460   462   465   471     9 
  463   462   465   466     9 
  463   462   465   467     9 
  463   462   465   471     9 
  464   462   465   466     9 
  464   462   465   467     9 
  464   462   465   471     9 
  462   465   467   468     9 
  462   465   467   469     9 
  462   465   467   470     9 
  466   465   467   468     9 
  466   465   467   469     9 
  466   465   467   470     9 
  471   465   467   468     9 
  471   465   467   469     9 
  471   465   467   470     9 
  462   465   471   472     9 
  462   465   471   473     9 
  462   465   471   474     9 
  466   465   471   472     9 
  466   465   471   473     9 
  466   465   471   474     9 
  467   465   471   472     9 
  467   465   471   473     9 
  467   465   471   474     9 
  460   475   477   478     9 
  460   475   477   479     9 
  476   475   477   478     9 
  476   475   477   479     9 
  475   477   479   480     9 
  475   477   479   481     9 
  475   477   479   489     9 
  478   477   479   480     9 
  478   477   479   481     9 
  478   477   479   489     9 
  477   479   481   482     9 
  477   479   481   483     9 
  477   479   481   484     9 
  480   479   481   482     9 
  480   479   481   483     9 
  480   479   481   484     9 
  489   479   481   482     9 
  489   479   481   483     9 
  489   479   481   484     9 
  477   479   489   490     9 
  477   479   489   491     9 
  480   479   489   490     9 
  480   479   489   491     9 
  481   479   489   490     9 
  481   479   489   491     9 
  479   481   484   485     9 
  479   481   484   486     9 
  482   481   484   485     9 
  482   481   484   486     9 
  483   481   484   485     9 
  483   481   484   486     9 
  481   484   486   487     9 
  481   484   486   488     9 
  485   484   486   487     9 
  485   484   486   488     9 
  479   489   491   492     9 
  479   489   491   493     9 
  490   489   491   492     9 
  490   489   491   493     9 
  489   491   493   494     9 
  489   491   493   495     9 
  489   491   493   508     9 
  492   491   493   494     9 
  492   491   493   495     9 
  492   491   493   508     9 
  491   493   495   496     9 
  491   493   495   497     9 
  491   493   495   501     9 
  494   493   495   496     9 
  494   493   495   497     9 
  494   493   495   501     9 
  508   493   495   496     9 
  508   493   495   497     9 
  508   493   495   501     9 
  491   493   508   509     9 
  491   493   508   510     9 
  494   493   508   509     9 
  494   493   508   510     9 
  495   493   508   509     9 
  495   493   508   510     9 
  493   495   497   498     9 
  493   495   497   499     9 
  493   495   497   500     9 
  496   495   497   498     9 
  496   495   497   499     9 
  496   495   497   500     9 
  501   495   497   498     9 
  501   495   497   499     9 
  501   495   497   500     9 
  493   495   501   502     9 
  493   495   501   503     9 
  493   495   501   504     9 
  496   495   501   502     9 
  496   495   501   503     9 
  496   495   501   504     9 
  497   495   501   502     9 
  497   495   501   503     9 
  497   495   501   504     9 
  495   501   504   505     9 
  495   501   504   506     9 
  495   501   504   507     9 
  502   501   504   505     9 
  502   501   504   506     9 
  502   501   504   507     9 
  503   501   504   505     9 
  503   501   504   506     9 
  503   501   504   507     9 
  493   508   510   511     9 
  493   508   510   512     9 
  509   508   510   511     9 
  509   508   510   512     9 
  508   510   512   513     9 
  508   510   512   514     9 
  508   510   512   527     9 
  511   510   512   513     9 
  511   510   512   514     9 
  511   510   512   527     9 
  510   512   514   515     9 
  510   512   514   516     9 
  510   512   514   517     9 
  513   512   514   515     9 
  513   512   514   516     9 
  513   512   514   517     9 
  527   512   514   515     9 
  527   512   514   516     9 
  527   512   514   517     9 
  510   512   527   528     9 
  510   512   527   529     9 
  513   512   527   528     9 
  513   512   527   529     9 
  514   512   527   528     9 
  514   512   527   529     9 
  512   514   517   518     9 
  512   514   517   519     9 
  512   514   517   523     9 
  515   514   517   518     9 
  515   514   517   519     9 
  515   514   517   523     9 
  516   514   517   518     9 
  516   514   517   519     9 
  516   514   517   523     9 
  514   517   519   520     9 
  514   517   519   521     9 
  514   517   519   522     9 
  518   517   519   520     9 
  518   517   519   521     9 
  518   517   519   522     9 
  523   517   519   520     9 
  523   517   519   521     9 
  523   517   519   522     9 
  514   517   523   524     9 
  514   517   523   525     9 
  514   517   523   526     9 
  518   517   523   524     9 
  518   517   523   525     9 
  518   517   523   526     9 
  519   517   523   524     9 
  519   517   523   525     9 
  519   517   523   526     9 
  512   527   529   530     9 
  512   527   529   531     9 
  528   527   529   530     9 
  528   527   529   531     9 
  527   529   531   532     9 
  527   529   531   533     9 
  527   529   531   549     9 
  530   529   531   532     9 
  530   529   531   533     9 
  530   529   531   549     9 
  529   531   533   534     9 
  529   531   533   535     9 
  529   531   533   536     9 
  532   531   533   534     9 
  532   531   533   535     9 
  532   531   533   536     9 
  549   531   533   534     9 
  549   531   533   535     9 
  549   531   533   536     9 
  529   531   549   550     9 
  529   531   549   551     9 
  532   531   549   550     9 
  532   531   549   551     9 
  533   531   549   550     9 
  533   531   549   551     9 
  531   533   536   537     9 
  531   533   536   538     9 
  531   533   536   539     9 
  534   533   536   537     9 
  534   533   536   538     9 
  534   533   536   539     9 
  535   533   536   537     9 
  535   533   536   538     9 
  535   533   536   539     9 
  533   536   539   540     9 
  533   536   539   541     9 
  533   536   539   542     9 
  537   536   539   540     9 
  537   536   539   541     9 
  537   536   539   542     9 
  538   536   539   540     9 
  538   536   539   541     9 
  538   536   539   542     9 
  536   539   542   543     9 
  536   539   542   544     9 
  536   539   542   545     9 
  540   539   542   543     9 
  540   539   542   544     9 
  540   539   542   545     9 
  541   539   542   543     9 
  541   539   542   544     9 
  541   539   542   545     9 
  539   542   545   546     9 
  539   542   545   547     9 
  539   542   545   548     9 
  543   542   545   546     9 
  543   542   545   547     9 
  543   542   545   548     9 
  544   542   545   546     9 
  544   542   545   547     9 
  544   542   545   548     9 
  531   549   551   552     9 
  531   549   551   553     9 
  550   549   551   552     9 
  550   549   551   553     9 
  549   551   553   554     9 
  549   551   553   555     9 
  549   551   553   560     9 
  552   551   553   554     9 
  552   551   553   555     9 
  552   551   553   560     9 
  551   553   555   556     9 
  551   553   555   557     9 
  551   553   555   558     9 
  554   553   555   556     9 
  554   553   555   557     9 
  554   553   555   558     9 
  560   553   555   556     9 
  560   553   555   557     9 
  560   553   555   558     9 
  551   553   560   561     9 
  551   553   560   562     9 
  554   553   560   561     9 
  554   553   560   562     9 
  555   553   560   561     9 
  555   553   560   562     9 
  553   555   558   559     9 
  556   555   558   559     9 
  557   555   558   559     9 
  553   560   562   563     9 
  553   560   562   564     9 
  561   560   562   563     9 
  561   560   562   564     9 
  560   562   564   565     9 
  560   562   564   566     9 
  560   562   564   574     9 
  563   562   564   565     9 
  563   562   564   566     9 
  563   562   564   574     9 
  562   564   566   567     9 
  562   564   566   568     9 
  562   564   566   569     9 
  565   564   566   567     9 
  565   564   566   568     9 
  565   564   566   569     9 
  574   564   566   567     9 
  574   564   566   568     9 
  574   564   566   569     9 
  562   564   574   575     9 
  562   564   574   576     9 
  565   564   574   575     9 
  565   564   574   576     9 
  566   564   574   575     9 
  566   564   574   576     9 
  564   566   569   570     9 
  564   566   569   571     9 
  567   566   569   570     9 
  567   566   569   571     9 
  568   566   569   570     9 
  568   566   569   571     9 
  566   569   571   572     9 
  566   569   571   573     9 
  570   569   571   572     9 
  570   569   571   573     9 
  564   574   576   577     9 
  564   574   576   580     9 
  575   574   576   577     9 
  575   574   576   580     9 
  574   576   577   578     9 
  574   576   577   579     9 
  574   576   577   585     9 
  580   576   577   578     9 
  580   576   577   579     9 
  580   576   577   585     9 
  574   576   580   581     9 
  574   576   580   582     9 
  574   576   580   588     9 
  577   576   580   581     9 
  577   576   580   582     9 
  577   576   580   588     9 
  576   577   585   582     9 
  576   577   585   586     9 
  576   577   585   587     9 
  578   577   585   582     9 
  578   577   585   586     9 
  578   577   585   587     9 
  579   577   585   582     9 
  579   577   585   586     9 
  579   577   585   587     9 
  576   580   582   583     9 
  576   580   582   584     9 
  576   580   582   585     9 
  581   580   582   583     9 
  581   580   582   584     9 
  581   580   582   585     9 
  588   580   582   583     9 
  588   580   582   584     9 
  588   580   582   585     9 
  576   580   588   589     9 
  576   580   588   590     9 
  581   580   588   589     9 
  581   580   588   590     9 
  582   580   588   589     9 
  582   580   588   590     9 
  580   582   585   577     9 
  580   582   585   586     9 
  580   582   585   587     9 
  583   582   585   577     9 
  583   582   585   586     9 
  583   582   585   587     9 
  584   582   585   577     9 
  584   582   585   586     9 
  584   582   585   587     9 
  580   588   590   591     9 
  580   588   590   592     9 
  589   588   590   591     9 
  589   588   590   592     9 
  588   590   592   593     9 
  588   590   592   594     9 
  588   590   592   605     9 
  591   590   592   593     9 
  591   590   592   594     9 
  591   590   592   605     9 
  590   592   594   595     9 
  590   592   594   596     9 
  590   592   594   597     9 
  593   592   594   595     9 
  593   592   594   596     9 
  593   592   594   597     9 
  605   592   594   595     9 
  605   592   594   596     9 
  605   592   594   597     9 
  590   592   605   606     9 
  590   592   605   607     9 
  593   592   605   606     9 
  593   592   605   607     9 
  594   592   605   606     9 
  594   592   605   607     9 
  592   594   597   598     9 
  592   594   597   599     9 
  592   594   597   600     9 
  595   594   597   598     9 
  595   594   597   599     9 
  595   594   597   600     9 
  596   594   597   598     9 
  596   594   597   599     9 
  596   594   597   600     9 
  594   597   600   601     9 
  594   597   600   602     9 
  598   597   600   601     9 
  598   597   600   602     9 
  599   597   600   601     9 
  599   597   600   602     9 
  597   600   602   603     9 
  597   600   602   604     9 
  601   600   602   603     9 
  601   600   602   604     9 
  592   605   607   608     9 
  592   605   607   609     9 
  606   605   607   608     9 
  606   605   607   609     9 
  605   607   609   610     9 
  605   607   609   611     9 
  605   607   609   624     9 
  608   607   609   610     9 
  608   607   609   611     9 
  608   607   609   624     9 
  607   609   611   612     9 
  607   609   611   613     9 
  607   609   611   614     9 
  610   609   611   612     9 
  610   609   611   613     9 
  610   609   611   614     9 
  624   609   611   612     9 
  624   609   611   613     9 
  624   609   611   614     9 
  607   609   624   625     9 
  607   609   624   626     9 
  610   609   624   625     9 
  610   609   624   626     9 
  611   609   624   625     9 
  611   609   624   626     9 
  609   611   614   615     9 
  609   611   614   616     9 
  609   611   614   620     9 
  612   611   614   615     9 
  612   611   614   616     9 
  612   611   614   620     9 
  613   611   614   615     9 
  613   611   614   616     9 
  613   611   614   620     9 
  611   614   616   617     9 
  611   614   616   618     9 
  611   614   616   619     9 
  615   614   616   617     9 
  615   614   616   618     9 
  615   614   616   619     9 
  620   614   616   617     9 
  620   614   616   618     9 
  620   614   616   619     9 
  611   614   620   621     9 
  611   614   620   622     9 
  611   614   620   623     9 
  615   614   620   621     9 
  615   614   620   622     9 
  615   614   620   623     9 
  616   614   620   621     9 
  616   614   620   622     9 
  616   614   620   623     9 
  609   624   626   627     9 
  609   624   626   628     9 
  625   624   626   627     9 
  625   624   626   628     9 
  624   626   628   629     9 
  624   626   628   630     9 
  624   626   628   641     9 
  627   626   628   629     9 
  627   626   628   630     9 
  627   626   628   641     9 
  626   628   630   631     9 
  626   628   630   632     9 
  626   628   630   633     9 
  629   628   630   631     9 
  629   628   630   632     9 
  629   628   630   633     9 
  641   628   630   631     9 
  641   628   630   632     9 
  641   628   630   633     9 
  626   628   641   642     9 
  626   628   641   643     9 
  629   628   641   642     9 
  629   628   641   643     9 
  630   628   641   642     9 
  630   628   641   643     9 
  628   630   633   634     9 
  628   630   633   635     9 
  628   630   633   636     9 
  631   630   633   634     9 
  631   630   633   635     9 
  631   630   633   636     9 
  632   630   633   634     9 
  632   630   633   635     9 
  632   630   633   636     9 
  630   633   636   637     9 
  634   633   636   637     9 
  635   633   636   637     9 
  633   636   637   638     9 
  633   636   637   639     9 
  633   636   637   640     9 
  628   641   643   644     9 
  628   641   643   645     9 
  642   641   643   644     9 
  642   641   643   645     9 
  641   643   645   646     9 
  641   643   645   647     9 
  641   643   645   651     9 
  644   643   645   646     9 
  644   643   645   647     9 
  644   643   645   651     9 
  643   645   647   648     9 
  643   645   647   649     9 
  643   645   647   650     9 
  646   645   647   648     9 
  646   645   647   649     9 
  646   645   647   650     9 
  651   645   647   648     9 
  651   645   647   649     9 
  651   645   647   650     9 
  643   645   651   652     9 
  643   645   651   653     9 
  646   645   651   652     9 
  646   645   651   653     9 
  647   645   651   652     9 
  647   645   651   653     9 
  645   651   653   654     9 
  645   651   653   655     9 
  652   651   653   654     9 
  652   651   653   655     9 
  651   653   655   656     9 
  651   653   655   657     9 
  651   653   655   661     9 
  654   653   655   656     9 
  654   653   655   657     9 
  654   653   655   661     9 
  653   655   657   658     9 
  653   655   657   659     9 
  653   655   657   660     9 
  656   655   657   658     9 
  656   655   657   659     9 
  656   655   657   660     9 
  661   655   657   658     9 
  661   655   657   659     9 
  661   655   657   660     9 
  653   655   661   662     9 
  653   655   661   663     9 
  656   655   661   662     9 
  656   655   661   663     9 
  657   655   661   662     9 
  657   655   661   663     9 
  655   661   663   664     9 
  655   661   663   665     9 
  662   661   663   664     9 
  662   661   663   665     9 
  661   663   665   666     9 
  661   663   665   667     9 
  661   663   665   681     9 
  664   663   665   666     9 
  664   663   665   667     9 
  664   663   665   681     9 
  663   665   667   668     9 
  663   665   667   669     9 
  663   665   667   670     9 
  666   665   667   668     9 
  666   665   667   669     9 
  666   665   667   670     9 
  681   665   667   668     9 
  681   665   667   669     9 
  681   665   667   670     9 
  663   665   681   682     9 
  663   665   681   683     9 
  666   665   681   682     9 
  666   665   681   683     9 
  667   665   681   682     9 
  667   665   681   683     9 
  665   667   670   671     9 
  665   667   670   677     9 
  668   667   670   671     9 
  668   667   670   677     9 
  669   667   670   671     9 
  669   667   670   677     9 
  667   670   671   672     9 
  667   670   671   673     9 
  677   670   671   672     9 
  677   670   671   673     9 
  667   670   677   678     9 
  667   670   677   679     9 
  671   670   677   678     9 
  671   670   677   679     9 
  670   671   673   674     9 
  670   671   673   675     9 
  672   671   673   674     9 
  672   671   673   675     9 
  671   673   675   676     9 
  671   673   675   679     9 
  674   673   675   676     9 
  674   673   675   679     9 
  673   675   679   677     9 
  673   675   679   680     9 
  676   675   679   677     9 
  676   675   679   680     9 
  670   677   679   675     9 
  670   677   679   680     9 
  678   677   679   675     9 
  678   677   679   680     9 
  665   681   683   684     9 
  665   681   683   685     9 
  682   681   683   684     9 
  682   681   683   685     9 
  681   683   685   686     9 
  681   683   685   687     9 
  681   683   685   700     9 
  684   683   685   686     9 
  684   683   685   687     9 
  684   683   685   700     9 
  683   685   687   688     9 
  683   685   687   689     9 
  683   685   687   693     9 
  686   685   687   688     9 
  686   685   687   689     9 
  686   685   687   693     9 
  700   685   687   688     9 
  700   685   687   689     9 
  700   685   687   693     9 
  683   685   700   701     9 
  683   685   700   702     9 
  686   685   700   701     9 
  686   685   700   702     9 
  687   685   700   701     9 
  687   685   700   702     9 
  685   687   689   690     9 
  685   687   689   691     9 
  685   687   689   692     9 
  688   687   689   690     9 
  688   687   689   691     9 
  688   687   689   692     9 
  693   687   689   690     9 
  693   687   689   691     9 
  693   687   689   692     9 
  685   687   693   694     9 
  685   687   693   695     9 
  685   687   693   696     9 
  688   687   693   694     9 
  688   687   693   695     9 
  688   687   693   696     9 
  689   687   693   694     9 
  689   687   693   695     9 
  689   687   693   696     9 
  687   693   696   697     9 
  687   693   696   698     9 
  687   693   696   699     9 
  694   693   696   697     9 
  694   693   696   698     9 
  694   693   696   699     9 
  695   693   696   697     9 
  695   693   696   698     9 
  695   693   696   699     9 
  685   700   702   703     9 
  685   700   702   704     9 
  701   700   702   703     9 
  701   700   702   704     9 
  700   702   704   705     9 
  700   702   704   706     9 
  700   702   704   722     9 
  703   702   704   705     9 
  703   702   704   706     9 
  703   702   704   722     9 
  702   704   706   707     9 
  702   704   706   708     9 
  702   704   706   709     9 
  705   704   706   707     9 
  705   704   706   708     9 
  705   704   706   709     9 
  722   704   706   707     9 
  722   704   706   708     9 
  722   704   706   709     9 
  702   704   722   723     9 
  702   704   722   724     9 
  705   704   722   723     9 
  705   704   722   724     9 
  706   704   722   723     9 
  706   704   722   724     9 
  704   706   709   710     9 
  704   706   709   711     9 
  704   706   709   712     9 
  707   706   709   710     9 
  707   706   709   711     9 
  707   706   709   712     9 
  708   706   709   710     9 
  708   706   709   711     9 
  708   706   709   712     9 
  706   709   712   713     9 
  706   709   712   714     9 
  706   709   712   715     9 
  710   709   712   713     9 
  710   709   712   714     9 
  710   709   712   715     9 
  711   709   712   713     9 
  711   709   712   714     9 
  711   709   712   715     9 
  709   712   715   716     9 
  709   712   715   717     9 
  709   712   715   718     9 
  713   712   715   716     9 
  713   712   715   717     9 
  713   712   715   718     9 
  714   712   715   716     9 
  714   712   715   717     9 
  714   712   715   718     9 
  712   715   718   719     9 
  712   715   718   720     9 
  712   715   718   721     9 
  716   715   718   719     9 
  716   715   718   720     9 
  716   715   718   721     9 
  717   715   718   719     9 
  717   715   718   720     9 
  717   715   718   721     9 
  704   722   724   725     9 
  704   722   724   726     9 
  723   722   724   725     9 
  723   722   724   726     9 
  722   724   726   727     9 
  722   724   726   728     9 
  722   724   726   739     9 
  725   724   726   727     9 
  725   724   726   728     9 
  725   724   726   739     9 
  724   726   728   729     9 
  724   726   728   730     9 
  724   726   728   731     9 
  727   726   728   729     9 
  727   726   728   730     9 
  727   726   728   731     9 
  739   726   728   729     9 
  739   726   728   730     9 
  739   726   728   731     9 
  724   726   739   740     9 
  724   726   739   741     9 
  727   726   739   740     9 
  727   726   739   741     9 
  728   726   739   740     9 
  728   726   739   741     9 
  726   728   731   732     9 
  726   728   731   733     9 
  726   728   731   734     9 
  729   728   731   732     9 
  729   728   731   733     9 
  729   728   731   734     9 
  730   728   731   732     9 
  730   728   731   733     9 
  730   728   731   734     9 
  728   731   734   735     9 
  728   731   734   736     9 
  732   731   734   735     9 
  732   731   734   736     9 
  733   731   734   735     9 
  733   731   734   736     9 
  731   734   736   737     9 
  731   734   736   738     9 
  735   734   736   737     9 
  735   734   736   738     9 
  726   739   741   742     9 
  726   739   741   743     9 
  740   739   741   742     9 
  740   739   741   743     9 
  739   741   743   744     9 
  739   741   743   745     9 
  739   741   743   763     9 
  742   741   743   744     9 
  742   741   743   745     9 
  742   741   743   763     9 
  741   743   745   746     9 
  741   743   745   747     9 
  741   743   745   748     9 
  744   743   745   746     9 
  744   743   745   747     9 
  744   743   745   748     9 
  763   743   745   746     9 
  763   743   745   747     9 
  763   743   745   748     9 
  741   743   763   764     9 
  741   743   763   765     9 
  744   743   763   764     9 
  744   743   763   765     9 
  745   743   763   764     9 
  745   743   763   765     9 
  743   745   748   749     9 
  743   745   748   750     9 
  743   745   748   751     9 
  746   745   748   749     9 
  746   745   748   750     9 
  746   745   748   751     9 
  747   745   748   749     9 
  747   745   748   750     9 
  747   745   748   751     9 
  745   748   751   752     9 
  745   748   751   753     9 
  745   748   751   754     9 
  749   748   751   752     9 
  749   748   751   753     9 
  749   748   751   754     9 
  750   748   751   752     9 
  750   748   751   753     9 
  750   748   751   754     9 
  748   751   754   755     9 
  748   751   754   756     9 
  752   751   754   755     9 
  752   751   754   756     9 
  753   751   754   755     9 
  753   751   754   756     9 
  751   754   756   757     9 
  751   754   756   760     9 
  755   754   756   757     9 
  755   754   756   760     9 
  754   756   757   758     9 
  754   756   757   759     9 
  760   756   757   758     9 
  760   756   757   759     9 
  754   756   760   761     9 
  754   756   760   762     9 
  757   756   760   761     9 
  757   756   760   762     9 
  743   763   765   766     9 
  743   763   765   767     9 
  764   763   765   766     9 
  764   763   765   767     9 
  763   765   767   768     9 
  763   765   767   769     9 
  763   765   767   777     9 
  766   765   767   768     9 
  766   765   767   769     9 
  766   765   767   777     9 
  765   767   769   770     9 
  765   767   769   771     9 
  765   767   769   773     9 
  768   767   769   770     9 
  768   767   769   771     9 
  768   767   769   773     9 
  777   767   769   770     9 
  777   767   769   771     9 
  777   767   769   773     9 
  765   767   777   778     9 
  765   767   777   779     9 
  768   767   777   778     9 
  768   767   777   779     9 
  769   767   777   778     9 
  769   767   777   779     9 
  767   769   771   772     9 
  770   769   771   772     9 
  773   769   771   772     9 
  767   769   773   774     9 
  767   769   773   775     9 
  767   769   773   776     9 
  770   769   773   774     9 
  770   769   773   775     9 
  770   769   773   776     9 
  771   769   773   774     9 
  771   769   773   775     9 
  771   769   773   776     9 
  767   777   779   780     9 
  767   777   779   781     9 
  778   777   779   780     9 
  778   777   779   781     9 
  777   779   781   782     9 
  777   779   781   783     9 
  777   779   781   787     9 
  780   779   781   782     9 
  780   779   781   783     9 
  780   779   781   787     9 
  779   781   783   784     9 
  779   781   783   785     9 
  779   781   783   786     9 
  782   781   783   784     9 
  782   781   783   785     9 
  782   781   783   786     9 
  787   781   783   784     9 
  787   781   783   785     9 
  787   781   783   786     9 
  779   781   787   788     9 
  779   781   787   789     9 
  782   781   787   788     9 
  782   781   787   789     9 
  783   781   787   788     9 
  783   781   787   789     9 
  781   787   789   790     9 
  781   787   789   791     9 
  788   787   789   790     9 
  788   787   789   791     9 
  787   789   791   792     9 
  787   789   791   793     9 
  787   789   791   809     9 
  790   789   791   792     9 
  790   789   791   793     9 
  790   789   791   809     9 
  789   791   793   794     9 
  789   791   793   795     9 
  789   791   793   796     9 
  792   791   793   794     9 
  792   791   793   795     9 
  792   791   793   796     9 
  809   791   793   794     9 
  809   791   793   795     9 
  809   791   793   796     9 
  789   791   809   810     9 
  789   791   809   811     9 
  792   791   809   810     9 
  792   791   809   811     9 
  793   791   809   810     9 
  793   791   809   811     9 
  791   793   796   797     9 
  791   793   796   798     9 
  791   793   796   799     9 
  794   793   796   797     9 
  794   793   796   798     9 
  794   793   796   799     9 
  795   793   796   797     9 
  795   793   796   798     9 
  795   793   796   799     9 
  793   796   799   800     9 
  793   796   799   801     9 
  793   796   799   802     9 
  797   796   799   800     9 
  797   796   799   801     9 
  797   796   799   802     9 
  798   796   799   800     9 
  798   796   799   801     9 
  798   796   799   802     9 
  796   799   802   803     9 
  796   799   802   804     9 
  796   799   802   805     9 
  800   799   802   803     9 
  800   799   802   804     9 
  800   799   802   805     9 
  801   799   802   803     9 
  801   799   802   804     9 
  801   799   802   805     9 
  799   802   805   806     9 
  799   802   805   807     9 
  799   802   805   808     9 
  803   802   805   806     9 
  803   802   805   807     9 
  803   802   805   808     9 
  804   802   805   806     9 
  804   802   805   807     9 
  804   802   805   808     9 
  791   809   811   812     9 
  791   809   811   813     9 
  810   809   811   812     9 
  810   809   811   813     9 
  809   811   813   814     9 
  809   811   813   815     9 
  809   811   813   830     9 
  812   811   813   814     9 
  812   811   813   815     9 
  812   811   813   830     9 
  811   813   815   816     9 
  811   813   815   817     9 
  811   813   815   818     9 
  814   813   815   816     9 
  814   813   815   817     9 
  814   813   815   818     9 
  830   813   815   816     9 
  830   813   815   817     9 
  830   813   815   818     9 
  811   813   830   831     9 
  811   813   830   832     9 
  814   813   830   831     9 
  814   813   830   832     9 
  815   813   830   831     9 
  815   813   830   832     9 
  813   815   818   819     9 
  813   815   818   826     9 
  816   815   818   819     9 
  816   815   818   826     9 
  817   815   818   819     9 
  817   815   818   826     9 
  815   818   819   820     9 
  815   818   819   821     9 
  826   818   819   820     9 
  826   818   819   821     9 
  815   818   826   827     9 
  815   818   826   828     9 
  819   818   826   827     9 
  819   818   826   828     9 
  818   819   821   822     9 
  818   819   821   823     9 
  820   819   821   822     9 
  820   819   821   823     9 
  819   821   823   824     9 
  819   821   823   828     9 
  822   821   823   824     9 
  822   821   823   828     9 
  821   823   824   825     9 
  828   823   824   825     9 
  821   823   828   826     9 
  821   823   828   829     9 
  824   823   828   826     9 
  824   823   828   829     9 
  818   826   828   823     9 
  818   826   828   829     9 
  827   826   828   823     9 
  827   826   828   829     9 
  813   830   832   833     9 
  813   830   832   834     9 
  831   830   832   833     9 
  831   830   832   834     9 
  830   832   834   835     9 
  830   832   834   836     9 
  830   832   834   846     9 
  833   832   834   835     9 
  833   832   834   836     9 
  833   832   834   846     9 
  832   834   836   837     9 
  832   834   836   838     9 
  832   834   836   842     9 
  835   834   836   837     9 
  835   834   836   838     9 
  835   834   836   842     9 
  846   834   836   837     9 
  846   834   836   838     9 
  846   834   836   842     9 
  832   834   846   847     9 
  832   834   846   848     9 
  835   834   846   847     9 
  835   834   846   848     9 
  836   834   846   847     9 
  836   834   846   848     9 
  834   836   838   839     9 
  834   836   838   840     9 
  834   836   838   841     9 
  837   836   838   839     9 
  837   836   838   840     9 
  837   836   838   841     9 
  842   836   838   839     9 
  842   836   838   840     9 
  842   836   838   841     9 
  834   836   842   843     9 
  834   836   842   844     9 
  834   836   842   845     9 
  837   836   842   843     9 
  837   836   842   844     9 
  837   836   842   845     9 
  838   836   842   843     9 
  838   836   842   844     9 
  838   836   842   845     9 
  834   846   848   849     9 
  834   846   848   850     9 
  847   846   848   849     9 
  847   846   848   850     9 
  846   848   850   851     9 
  846   848   850   852     9 
  846   848   850   856     9 
  849   848   850   851     9 
  849   848   850   852     9 
  849   848   850   856     9 
  848   850   852   853     9 
  848   850   852   854     9 
  848   850   852   855     9 
  851   850   852   853     9 
  851   850   852   854     9 
  851   850   852   855     9 
  856   850   852   853     9 
  856   850   852   854     9 
  856   850   852   855     9 
  848   850   856   857     9 
  848   850   856   858     9 
  851   850   856   857     9 
  851   850   856   858     9 
  852   850   856   857     9 
  852   850   856   858     9 
  850   856   858   859     9 
  850   856   858   860     9 
  857   856   858   859     9 
  857   856   858   860     9 
  856   858   860   861     9 
  856   858   860   862     9 
  856   858   860   870     9 
  859   858   860   861     9 
  859   858   860   862     9 
  859   858   860   870     9 
  858   860   862   863     9 
  858   860   862   864     9 
  858   860   862   865     9 
  861   860   862   863     9 
  861   860   862   864     9 
  861   860   862   865     9 
  870   860   862   863     9 
  870   860   862   864     9 
  870   860   862   865     9 
  858   860   870   871     9 
  858   860   870   872     9 
  861   860   870   871     9 
  861   860   870   872     9 
  862   860   870   871     9 
  862   860   870   872     9 
  860   862   865   866     9 
  860   862   865   867     9 
  863   862   865   866     9 
  863   862   865   867     9 
  864   862   865   866     9 
  864   862   865   867     9 
  862   865   867   868     9 
  862   865   867   869     9 
  866   865   867   868     9 
  866   865   867   869     9 
  860   870   872   873     9 
  860   870   872   874     9 
  871   870   872   873     9 
  871   870   872   874     9 
  870   872   874   875     9 
  870   872   874   876     9 
  870   872   874   887     9 
  873   872   874   875     9 
  873   872   874   876     9 
  873   872   874   887     9 
  872   874   876   877     9 
  872   874   876   878     9 
  872   874   876   879     9 
  875   874   876   877     9 
  875   874   876   878     9 
  875   874   876   879     9 
  887   874   876   877     9 
  887   874   876   878     9 
  887   874   876   879     9 
  872   874   887   888     9 
  872   874   887   889     9 
  875   874   887   888     9 
  875   874   887   889     9 
  876   874   887   888     9 
  876   874   887   889     9 
  874   876   879   880     9 
  874   876   879   881     9 
  874   876   879   882     9 
  877   876   879   880     9 
  877   876   879   881     9 
  877   876   879   882     9 
  878   876   879   880     9 
  878   876   879   881     9 
  878   876   879   882     9 
  876   879   882   883     9 
  876   879   882   884     9 
  880   879   882   883     9 
  880   879   882   884     9 
  881   879   882   883     9 
  881   879   882   884     9 
  879   882   884   885     9 
  879   882   884   886     9 
  883   882   884   885     9 
  883   882   884   886     9 
  874   887   889   890     9 
  874   887   889   893     9 
  888   887   889   890     9 
  888   887   889   893     9 
  887   889   890   891     9 
  887   889   890   892     9 
  887   889   890   898     9 
  893   889   890   891     9 
  893   889   890   892     9 
  893   889   890   898     9 
  887   889   893   894     9 
  887   889   893   895     9 
  887   889   893   901     9 
  890   889   893   894     9 
  890   889   893   895     9 
  890   889   893   901     9 
  889   890   898   895     9 
  889   890   898   899     9 
  889   890   898   900     9 
  891   890   898   895     9 
  891   890   898   899     9 
  891   890   898   900     9 
  892   890   898   895     9 
  892   890   898   899     9 
  892   890   898   900     9 
  889   893   895   896     9 
  889   893   895   897     9 
  889   893   895   898     9 
  894   893   895   896     9 
  894   893   895   897     9 
  894   893   895   898     9 
  901   893   895   896     9 
  901   893   895   897     9 
  901   893   895   898     9 
  889   893   901   902     9 
  889   893   901   903     9 
  894   893   901   902     9 
  894   893   901   903     9 
  895   893   901   902     9 
  895   893   901   903     9 
  893   895   898   890     9 
  893   895   898   899     9 
  893   895   898   900     9 
  896   895   898   890     9 
  896   895   898   899     9 
  896   895   898   900     9 
  897   895   898   890     9 
  897   895   898   899     9 
  897   895   898   900     9 
  893   901   903   904     9 
  893   901   903   905     9 
  902   901   903   904     9 
  902   901   903   905     9 
  901   903   905   906     9 
  901   903   905   907     9 
  901   903   905   908     9 
  904   903   905   906     9 
  904   903   905   907     9 
  904   903   905   908     9 
  903   905   908   909     9 
  903   905   908   910     9 
  906   905   908   909     9 
  906   905   908   910     9 
  907   905   908   909     9 
  907   905   908   910     9 
  905   908   910   911     9 
  905   908   910   912     9 
  909   908   910   911     9 
  909   908   910   912     9 
  908   910   912   913     9 
  908   910   912   914     9 
  908   910   912   925     9 
  911   910   912   913     9 
  911   910   912   914     9 
  911   910   912   925     9 
  910   912   914   915     9 
  910   912   914   916     9 
  910   912   914   917     9 
  913   912   914   915     9 
  913   912   914   916     9 
  913   912   914   917     9 
  925   912   914   915     9 
  925   912   914   916     9 
  925   912   914   917     9 
  910   912   925   926     9 
  910   912   925   927     9 
  913   912   925   926     9 
  913   912   925   927     9 
  914   912   925   926     9 
  914   912   925   927     9 
  912   914   917   918     9 
  912   914   917   919     9 
  912   914   917   920     9 
  915   914   917   918     9 
  915   914   917   919     9 
  915   914   917   920     9 
  916   914   917   918     9 
  916   914   917   919     9 
  916   914   917   920     9 
  914   917   920   921     9 
  918   917   920   921     9 
  919   917   920   921     9 
  917   920   921   922     9 
  917   920   921   923     9 
  917   920   921   924     9 
  912   925   927   928     9 
  912   925   927   929     9 
  926   925   927   928     9 
  926   925   927   929     9 
  925   927   929   930     9 
  925   927   929   931     9 
  925   927   929   942     9 
  928   927   929   930     9 
  928   927   929   931     9 
  928   927   929   942     9 
  927   929   931   932     9 
  927   929   931   933     9 
  927   929   931   934     9 
  930   929   931   932     9 
  930   929   931   933     9 
  930   929   931   934     9 
  942   929   931   932     9 
  942   929   931   933     9 
  942   929   931   934     9 
  927   929   942   943     9 
  927   929   942   944     9 
  930   929   942   943     9 
  930   929   942   944     9 
  931   929   942   943     9 
  931   929   942   944     9 
  929   931   934   935     9 
  929   931   934   936     9 
  929   931   934   937     9 
  932   931   934   935     9 
  932   931   934   936     9 
  932   931   934   937     9 
  933   931   934   935     9 
  933   931   934   936     9 
  933   931   934   937     9 
  931   934   937   938     9 
  931   934   937   939     9 
  935   934   937   938     9 
  935   934   937   939     9 
  936   934   937   938     9 
  936   934   937   939     9 
  934   937   939   940     9 
  934   937   939   941     9 
  938   937   939   940     9 
  938   937   939   941     9 

[ dihedrals ]
;  ai    aj    ak    al funct            c0            c1            c2            c3
   15     7    17    16     2 
   17    15    19    18     2 
   24    21    26    25     2 
   24    26    21    25     2 
   26    24    28    27     2 
   26    24    27    28     2 
   29    19    31    30     2 
   31    29    33    32     2 
   44    50    47    46     2 
   53    33    55    54     2 
   55    53    57    56     2 
   64    57    66    65     2 
   66    64    68    67     2 
   83    68    85    84     2 
   85    83    87    86     2 
   94    87    96    95     2 
   96    94   100    97     2 
  108   100   110   109     2 
  110   108   112   111     2 
  119   112   121   120     2 
  121   119   123   122     2 
  129   123   131   130     2 
  131   129   133   132     2 
  148   133   150   149     2 
  150   148   152   151     2 
  160   157   162   161     2 
  160   162   157   161     2 
  162   160   164   163     2 
  162   160   163   164     2 
  165   152   167   166     2 
  167   165   169   168     2 
  174   171   176   175     2 
  177   169   179   178     2 
  179   177   181   180     2 
  196   181   198   197     2 
  198   196   200   199     2 
  215   200   217   216     2 
  217   215   219   218     2 
  230   236   233   232     2 
  239   219   241   240     2 
  241   239   243   242     2 
  253   243   255   254     2 
  255   253   257   256     2 
  272   257   274   273     2 
  274   272   276   275     2 
  294   276   296   295     2 
  296   294   298   297     2 
  305   298   307   306     2 
  307   305   311   308     2 
  319   311   321   320     2 
  321   319   323   322     2 
  330   323   332   331     2 
  332   330   334   333     2 
  341   334   343   342     2 
  343   341   347   344     2 
  355   347   357   356     2 
  357   355   359   358     2 
  367   364   369   368     2 
  367   369   364   368     2 
  369   367   371   370     2 
  369   367   370   371     2 
  372   359   374   373     2 
  374   372   376   375     2 
  384   381   386   385     2 
  384   386   381   385     2 
  386   384   388   387     2 
  386   384   387   388     2 
  389   376   391   390     2 
  391   389   393   392     2 
  401   398   403   402     2 
  401   403   398   402     2 
  403   401   405   404     2 
  403   401   404   405     2 
  406   393   408   407     2 
  408   406   410   409     2 
  418   415   420   419     2 
  418   420   415   419     2 
  420   418   422   421     2 
  420   418   421   422     2 
  423   410   425   424     2 
  425   423   427   426     2 
  435   432   437   436     2 
  435   437   432   436     2 
  437   435   439   438     2 
  437   435   438   439     2 
  440   427   442   441     2 
  442   440   444   443     2 
  456   444   458   457     2 
  458   456   460   459     2 
  475   460   477   476     2 
  477   475   479   478     2 
  484   481   486   485     2 
  484   486   481   485     2 
  486   484   488   487     2 
  486   484   487   488     2 
  489   479   491   490     2 
  491   489   493   492     2 
  508   493   510   509     2 
  510   508   512   511     2 
  527   512   529   528     2 
  529   527   531   530     2 
  549   531   551   550     2 
  551   549   553   552     2 
  560   553   562   561     2 
  562   560   564   563     2 
  569   566   571   570     2 
  569   571   566   570     2 
  571   569   573   572     2 
  571   569   572   573     2 
  574   564   576   575     2 
  576   574   580   577     2 
  588   580   590   589     2 
  590   588   592   591     2 
  600   597   602   601     2 
  600   602   597   601     2 
  602   600   604   603     2 
  602   600   603   604     2 
  605   592   607   606     2 
  607   605   609   608     2 
  624   609   626   625     2 
  626   624   628   627     2 
  641   628   643   642     2 
  643   641   645   644     2 
  651   645   653   652     2 
  653   651   655   654     2 
  661   655   663   662     2 
  663   661   665   664     2 
  681   665   683   682     2 
  683   681   685   684     2 
  700   685   702   701     2 
  702   700   704   703     2 
  722   704   724   723     2 
  724   722   726   725     2 
  734   731   736   735     2 
  734   736   731   735     2 
  736   734   738   737     2 
  736   734   737   738     2 
  739   726   741   740     2 
  741   739   743   742     2 
  754   760   757   756     2 
  763   743   765   764     2 
  765   763   767   766     2 
  777   767   779   778     2 
  779   777   781   780     2 
  787   781   789   788     2 
  789   787   791   790     2 
  809   791   811   810     2 
  811   809   813   812     2 
  830   813   832   831     2 
  832   830   834   833     2 
  846   834   848   847     2 
  848   846   850   849     2 
  856   850   858   857     2 
  858   856   860   859     2 
  865   862   867   866     2 
  865   867   862   866     2 
  867   865   869   868     2 
  867   865   868   869     2 
  870   860   872   871     2 
  872   870   874   873     2 
  882   879   884   883     2 
  882   884   879   883     2 
  884   882   886   885     2 
  884   882   885   886     2 
  887   874   889   888     2 
  889   887   893   890     2 
  901   893   903   902     2 
  903   901   905   904     2 
  908   905   910   909     2 
  910   908   912   911     2 
  925   912   927   926     2 
  927   925   929   928     2 
  937   934   939   938     2 
  937   939   934   938     2 
  939   937   941   940     2 
  939   937   940   941     2 
  942   929   944   943     2 

; Include Position restraint file
#ifdef POSRES
#include "posre.itp"
#endif

;Include distance restraints
#include "disre.itp"

; Include water topology
#include "./charmm27-nocmap.ff/tip3p.itp"

#ifdef POSRES_WATER
; Position restraint for each water oxygen
[ position_restraints ]
;  i funct       fcx        fcy        fcz
   1    1       1000       1000       1000
#endif

; Include topology for ions
#include "./charmm27-nocmap.ff/ions.itp"

[ system ]
; Name
CREB-BINDING PROTEIN in water

[ molecules ]
; Compound        #mols
Protein_chain_A     1
SOL         8360
NA               3
CL               9
