# Supplementary material for: Molecular dynamics ensemble refinement of the heterogeneous native state of NCBD using chemical shifts and NOEs
Source: PeerJ. 2018 Jul 4;6:e5125. doi: 10.7717/peerj.5125 (PMC6035720; doi:10.7717/peerj.5125)
Supplement: Data S1 — This file contains input files for running the molecular simulations, and the resulting ensemble of NCBD obtained using NOEs and chemical shifts. [file peerj-06-5125-s005.bz2 › raw_data/CS-NOE/CS-NOE4-C22/conf2.gro]

CREB-BINDING PROTEIN in water
26036
    1PRO      N    1   4.906   0.107   2.164  0.2560 -0.0219 -0.5278
    1PRO     H1    2   4.920   0.013   2.129  1.8252  0.1871 -0.5598
    1PRO     H2    3   4.812   0.139   2.177  1.5835  3.8525  0.7153
    1PRO     CD    4   4.962   0.203   2.063 -0.4595  0.4886 -0.4443
    1PRO    HD1    5   4.890   0.230   1.983 -0.4303  1.2833 -0.2142
    1PRO    HD2    6   5.056   0.165   2.018  0.2292 -0.1064  1.4008
    1PRO     CA    7   4.983   0.131   2.289  0.0287 -0.0917 -0.3746
    1PRO     HA    8   5.076   0.077   2.278 -0.1965 -0.4590 -0.5067
    1PRO     CB    9   4.995   0.283   2.293 -0.0963 -0.0910  0.0802
    1PRO    HB1   10   4.904   0.336   2.327  0.0136  1.4038 -1.7886
    1PRO    HB2   11   5.077   0.319   2.359  0.3772 -0.7439 -0.1342
    1PRO     CG   12   5.009   0.324   2.145 -0.5766  0.1641  0.1063
    1PRO    HG1   13   4.951   0.415   2.117  0.0168  0.4016 -0.3720
    1PRO    HG2   14   5.115   0.350   2.129  0.0014 -0.2008  2.8767
    1PRO      C   15   4.910   0.063   2.400 -0.2299  0.4137 -0.2276
    1PRO      O   16   4.787   0.068   2.402 -0.2547 -0.1415 -0.1350
    2ASN      N   17   4.979  -0.002   2.495 -0.4289  0.0823 -0.3077
    2ASN     HN   18   5.079  -0.011   2.494 -0.4515 -0.2017 -0.1076
    2ASN     CA   19   4.921  -0.088   2.594  0.0876  0.1402  0.0527
    2ASN     HA   20   4.825  -0.115   2.552  1.0101  1.7168 -3.5289
    2ASN     CB   21   4.993  -0.221   2.619 -0.2203  0.0865  0.6448
    2ASN    HB1   22   4.931  -0.282   2.689  1.2725  0.1279  2.0562
    2ASN    HB2   23   4.999  -0.271   2.520  0.3371 -1.6339  1.4962
    2ASN     CG   24   5.137  -0.217   2.668 -0.1421 -0.3444  0.4544
    2ASN    OD1   25   5.229  -0.180   2.595 -0.3889 -0.0266  0.3015
    2ASN    ND2   26   5.167  -0.251   2.796  0.9839 -0.3977  0.1888
    2ASN   HD21   27   5.103  -0.287   2.864 -0.2169 -1.1228 -1.2509
    2ASN   HD22   28   5.265  -0.245   2.812  1.5630  2.3384 -3.2593
    2ASN      C   29   4.893  -0.013   2.720 -0.2158  0.0855  0.0174
    2ASN      O   30   4.969   0.076   2.756 -0.2034  0.2309 -0.3608
    3ARG      N   31   4.792  -0.053   2.800 -0.4838 -0.4690 -0.5813
    3ARG     HN   32   4.736  -0.131   2.772 -2.3782  0.3527  0.7109
    3ARG     CA   33   4.751   0.003   2.925  0.5378  0.2541 -0.5569
    3ARG     HA   34   4.778   0.108   2.923  0.7941  0.1824 -1.6608
    3ARG     CB   35   4.600  -0.012   2.948  0.6483 -0.1466 -0.0979
    3ARG    HB1   36   4.581  -0.119   2.974  0.3530  0.3627  1.9624
    3ARG    HB2   37   4.570   0.050   3.036  0.9841 -1.7537  1.2027
    3ARG     CG   38   4.516   0.037   2.830  0.5949  1.0019  0.4064
    3ARG    HG1   39   4.525   0.147   2.824  0.0165  1.0541  0.3659
    3ARG    HG2   40   4.554  -0.008   2.736  0.9863 -1.2770  1.5867
    3ARG     CD   41   4.366   0.011   2.853  0.6013  0.2426 -0.3665
    3ARG    HD1   42   4.354  -0.097   2.877  1.5041 -0.3775 -2.4823
    3ARG    HD2   43   4.319   0.077   2.929  1.7799  0.0469  0.5544
    3ARG     NE   44   4.298   0.025   2.721 -0.0018  0.1726 -0.0638
    3ARG     HE   45   4.356   0.039   2.641  1.1015  0.2726  0.7181
    3ARG     CZ   46   4.171   0.070   2.701  0.2137  0.9221  0.2321
    3ARG    NH1   47   4.076   0.066   2.799 -0.1899 -0.6533 -0.1901
    3ARG   HH11   48   4.092   0.026   2.890 -3.6507 -0.1149  0.7893
    3ARG   HH12   49   3.983   0.097   2.780 -0.0147  0.2010  0.2716
    3ARG    NH2   50   4.138   0.135   2.585  0.2039  0.3607 -0.0834
    3ARG   HH21   51   4.203   0.174   2.519 -0.5535  1.1280 -0.3880
    3ARG   HH22   52   4.043   0.164   2.575 -0.0040 -0.4543 -0.5039
    3ARG      C   53   4.829  -0.062   3.033 -0.4360  0.4093  0.2574
    3ARG      O   54   4.868  -0.176   3.010  0.1693  0.7749 -0.6150
    4SER      N   55   4.864   0.000   3.147  0.2939  0.6479 -0.0882
    4SER     HN   56   4.847   0.098   3.157  0.6563  0.7756 -0.6602
    4SER     CA   57   4.966  -0.050   3.234  0.1166  0.0408 -0.2291
    4SER     HA   58   5.055  -0.080   3.181  0.5292  1.2699 -0.2615
    4SER     CB   59   5.034   0.051   3.328 -0.0932 -0.0923  0.0693
    4SER    HB1   60   5.084   0.131   3.270  0.1552 -0.7744 -0.6767
    4SER    HB2   61   4.952   0.092   3.391  0.9741 -0.7561  1.9796
    4SER     OG   62   5.131  -0.007   3.414 -0.6067 -0.2637  0.5350
    4SER    HG1   63   5.156   0.062   3.476 -1.0494 -0.1744  0.6186
    4SER      C   64   4.918  -0.170   3.309  0.2915 -0.2975 -0.6574
    4SER      O   65   4.802  -0.179   3.349  0.4645  0.4015  0.0210
    5ILE      N   66   4.998  -0.278   3.314  0.2693 -0.2674  0.3744
    5ILE     HN   67   5.092  -0.272   3.282 -0.2293  1.5889 -0.8491
    5ILE     CA   68   4.953  -0.397   3.382  0.0484 -0.4617 -0.1094
    5ILE     HA   69   4.851  -0.411   3.350  0.4392 -0.0809 -1.6107
    5ILE     CB   70   5.024  -0.522   3.339 -0.1466 -0.6590  0.1410
    5ILE     HB   71   4.992  -0.610   3.398 -1.3184 -0.3917 -0.0844
    5ILE    CG2   72   4.977  -0.544   3.194 -0.1419 -0.1308  0.0548
    5ILE   HG21   73   4.975  -0.450   3.136  0.2687 -0.2759 -0.2056
    5ILE   HG22   74   5.050  -0.617   3.153  0.4152  0.2791  0.3039
    5ILE   HG23   75   4.878  -0.592   3.203 -0.4932  0.7617  1.2870
    5ILE    CG1   76   5.177  -0.508   3.347 -0.1262 -0.7037 -0.1775
    5ILE   HG11   77   5.215  -0.433   3.274  2.0194 -0.0592  1.4827
    5ILE   HG12   78   5.212  -0.471   3.446 -2.4776 -1.4073  0.9840
    5ILE     CD   79   5.252  -0.639   3.324 -0.0459 -0.8241  0.7296
    5ILE    HD1   80   5.334  -0.658   3.395  0.9636  0.3033 -0.0971
    5ILE    HD2   81   5.184  -0.727   3.334 -0.0757 -0.9376 -0.3042
    5ILE    HD3   82   5.292  -0.642   3.220 -0.6134 -6.2244  0.3467
    5ILE      C   83   4.940  -0.383   3.529  0.1818  0.3969 -0.1711
    5ILE      O   84   5.012  -0.308   3.595  0.0422  0.4540 -0.0830
    6SER      N   85   4.844  -0.460   3.583  0.2134  0.3475 -0.1856
    6SER     HN   86   4.798  -0.526   3.524  1.1074 -0.9476  0.5036
    6SER     CA   87   4.797  -0.442   3.717  0.2076  0.1241 -0.1576
    6SER     HA   88   4.803  -0.341   3.753  1.2109 -0.0878  0.3205
    6SER     CB   89   4.646  -0.467   3.729  0.2103  0.1976  0.0467
    6SER    HB1   90   4.601  -0.382   3.673  0.6764  0.4904  0.1110
    6SER    HB2   91   4.614  -0.565   3.688  0.1812  1.1094 -2.2850
    6SER     OG   92   4.597  -0.463   3.862  0.0413  0.1596 -0.0135
    6SER    HG1   93   4.502  -0.457   3.854 -0.1657 -1.8657  0.4877
    6SER      C   94   4.875  -0.529   3.811 -0.6043  0.0884  0.4956
    6SER      O   95   4.875  -0.651   3.799  0.2518  0.1384 -0.1270
    7PRO      N   96   4.941  -0.475   3.909  0.5519  0.0672 -0.2449
    7PRO     CD   97   4.965  -0.333   3.931 -0.2719  0.1317  0.3087
    7PRO    HD1   98   4.878  -0.275   3.967 -1.8027 -0.9369 -1.4659
    7PRO    HD2   99   4.980  -0.279   3.835  2.3447  0.8232  1.0268
    7PRO     CA  100   5.009  -0.555   4.007  0.0509 -0.1025 -0.0315
    7PRO     HA  101   5.084  -0.613   3.956 -0.6879 -1.2583  0.1437
    7PRO     CB  102   5.076  -0.459   4.105  0.1485  0.1381 -0.3343
    7PRO    HB1  103   5.017  -0.429   4.193 -0.9737  2.0666 -1.6777
    7PRO    HB2  104   5.175  -0.495   4.142  1.0051  2.4508 -0.2009
    7PRO     CG  105   5.087  -0.329   4.024 -0.0625  0.3795  0.0235
    7PRO    HG1  106   5.090  -0.236   4.085  0.8050 -0.1523  0.8210
    7PRO    HG2  107   5.176  -0.344   3.959  0.4366 -2.7560  1.2676
    7PRO      C  108   4.933  -0.657   4.085  0.0255 -0.3037 -0.3180
    7PRO      O  109   4.986  -0.748   4.148 -0.3209 -0.0989  0.2744
    8SER      N  110   4.800  -0.637   4.093  0.0664 -0.2626  0.3219
    8SER     HN  111   4.765  -0.547   4.069 -2.8601 -0.8643  1.8455
    8SER     CA  112   4.710  -0.722   4.164 -0.5984 -0.1608 -0.3889
    8SER     HA  113   4.756  -0.755   4.256  1.3405 -0.4433 -1.4147
    8SER     CB  114   4.581  -0.652   4.210  0.0442  0.4206  0.5443
    8SER    HB1  115   4.537  -0.605   4.120  3.5862  0.4871 -1.3279
    8SER    HB2  116   4.507  -0.726   4.247  0.2489  0.1270  0.3640
    8SER     OG  117   4.613  -0.549   4.303  0.6753  0.4304  0.3198
    8SER    HG1  118   4.527  -0.513   4.325  0.0814 -0.5808 -0.3008
    8SER      C  119   4.677  -0.844   4.085 -0.7273 -0.1428 -0.3638
    8SER      O  120   4.646  -0.947   4.144 -0.1806  0.1725  0.4851
    9ALA      N  121   4.682  -0.836   3.950 -0.0784  0.4029 -0.3165
    9ALA     HN  122   4.710  -0.752   3.906  3.2385 -0.5184 -0.2542
    9ALA     CA  123   4.680  -0.943   3.855 -0.4863  0.1611 -0.0421
    9ALA     HA  124   4.602  -1.015   3.876 -0.3284  0.3200  1.2036
    9ALA     CB  125   4.665  -0.881   3.715  0.2050  0.2996 -0.0588
    9ALA    HB1  126   4.760  -0.836   3.681  0.4840  0.6558  1.1588
    9ALA    HB2  127   4.648  -0.960   3.638  0.0940  0.1360  0.1318
    9ALA    HB3  128   4.576  -0.815   3.710 -2.4894 -3.0989 -1.2071
    9ALA      C  129   4.805  -1.024   3.857 -0.3596  0.3630  1.0165
    9ALA      O  130   4.802  -1.146   3.862 -1.0761  0.3278 -0.0572
   10LEU      N  131   4.919  -0.952   3.860 -0.2679  0.2782 -0.0458
   10LEU     HN  132   4.910  -0.853   3.851  1.9138  0.6489  1.1998
   10LEU     CA  133   5.049  -1.013   3.865 -0.4392 -0.0573  0.3824
   10LEU     HA  134   5.047  -1.082   3.782  1.5425 -1.7417  1.6619
   10LEU     CB  135   5.154  -0.903   3.840 -0.0641 -0.5620 -0.2953
   10LEU    HB1  136   5.127  -0.817   3.905  2.9051 -1.2795  2.0965
   10LEU    HB2  137   5.255  -0.943   3.862 -0.8983 -2.3245  0.5667
   10LEU     CG  138   5.151  -0.849   3.696  0.2246 -0.2562 -0.1872
   10LEU     HG  139   5.051  -0.804   3.680  0.0989  0.5058  2.3563
   10LEU    CD1  140   5.251  -0.732   3.694  0.1866 -0.2230 -0.1286
   10LEU   HD11  141   5.230  -0.691   3.592 -1.6993  0.6930  0.5771
   10LEU   HD12  142   5.232  -0.661   3.777  2.2255 -0.6663  0.7786
   10LEU   HD13  143   5.356  -0.769   3.691 -0.0983 -1.0062 -0.9300
   10LEU    CD2  144   5.190  -0.952   3.588 -0.1638 -0.6473  0.0416
   10LEU   HD21  145   5.174  -0.906   3.489 -2.0646  1.0642  1.0766
   10LEU   HD22  146   5.291  -0.996   3.604  0.1322  0.4882  1.5804
   10LEU   HD23  147   5.117  -1.035   3.598 -1.4850  0.7237  3.0167
   10LEU      C  148   5.073  -1.095   3.986 -0.1587 -0.3345  0.1388
   10LEU      O  149   5.125  -1.207   3.981 -0.2840 -0.4066  0.4298
   11GLN      N  150   5.039  -1.039   4.104  0.4749  0.2004  0.0769
   11GLN     HN  151   5.006  -0.945   4.099 -0.7799 -0.2381 -0.4388
   11GLN     CA  152   5.038  -1.105   4.231 -0.2008  0.1876  0.0712
   11GLN     HA  153   5.137  -1.136   4.261 -0.2512  2.2849  2.7536
   11GLN     CB  154   4.980  -1.010   4.337  0.1698  0.1161  0.3377
   11GLN    HB1  155   5.018  -0.908   4.314 -2.3209  1.4065  1.5630
   11GLN    HB2  156   4.870  -1.017   4.334 -0.0101  0.7599  2.9405
   11GLN     CG  157   5.022  -1.047   4.480  0.1427 -0.3917  0.2150
   11GLN    HG1  158   4.979  -0.976   4.553 -0.9466 -0.9310  0.1220
   11GLN    HG2  159   4.986  -1.148   4.508 -1.3579  0.4405  1.3637
   11GLN     CD  160   5.173  -1.052   4.505  0.1710  0.2256  0.1758
   11GLN    OE1  161   5.216  -1.138   4.581  0.6096  0.2105 -0.0842
   11GLN    NE2  162   5.256  -0.970   4.434 -0.3220  0.7948  0.2445
   11GLN   HE21  163   5.217  -0.895   4.380  0.0287  2.2404  1.9134
   11GLN   HE22  164   5.348  -1.006   4.420 -1.4409 -3.0412  1.4242
   11GLN      C  165   4.955  -1.228   4.235 -0.2856  0.2623  0.6474
   11GLN      O  166   4.994  -1.334   4.284  0.2510 -0.0773 -0.4913
   12ASP      N  167   4.834  -1.218   4.176  0.3038 -0.3070 -0.7170
   12ASP     HN  168   4.810  -1.137   4.124  1.7627  1.0150  0.5386
   12ASP     CA  169   4.741  -1.326   4.165  0.2470 -0.2687 -0.6153
   12ASP     HA  170   4.724  -1.370   4.262 -1.0253  1.7988  0.1687
   12ASP     CB  171   4.605  -1.271   4.115 -0.1444 -0.4970  0.1880
   12ASP    HB1  172   4.584  -1.202   4.200  0.1940 -0.7364  0.4726
   12ASP    HB2  173   4.612  -1.224   4.015 -0.3224  0.8387  0.7825
   12ASP     CG  174   4.491  -1.370   4.135 -0.2641 -0.4033 -0.0357
   12ASP    OD1  175   4.433  -1.431   4.041  0.0887 -0.0813 -0.4686
   12ASP    OD2  176   4.455  -1.383   4.255 -0.1225 -0.3740  0.0102
   12ASP      C  177   4.785  -1.434   4.072  0.4036 -0.3194 -0.4814
   12ASP      O  178   4.774  -1.550   4.113 -0.2771 -0.1417 -0.1456
   13LEU      N  179   4.844  -1.403   3.955  0.1864 -0.0039 -0.5098
   13LEU     HN  180   4.845  -1.307   3.930  1.7958  0.7355  1.9846
   13LEU     CA  181   4.922  -1.486   3.869  0.4767 -0.1367 -0.1204
   13LEU     HA  182   4.852  -1.558   3.829 -1.2212  0.9586  0.7663
   13LEU     CB  183   4.992  -1.399   3.763  0.3578  0.1050  0.0002
   13LEU    HB1  184   4.924  -1.331   3.708  0.1534 -0.2305 -0.1657
   13LEU    HB2  185   5.080  -1.349   3.808  1.1082 -1.1529 -0.0225
   13LEU     CG  186   5.065  -1.483   3.657  0.4239  0.2975 -0.1072
   13LEU     HG  187   5.123  -1.564   3.706  1.7545  1.1756 -0.1790
   13LEU    CD1  188   4.969  -1.540   3.551  0.3281  0.7074 -0.2454
   13LEU   HD11  189   4.912  -1.622   3.601 -0.5827  0.0783 -2.2013
   13LEU   HD12  190   4.890  -1.473   3.511  0.9428  0.4112 -2.0250
   13LEU   HD13  191   5.035  -1.579   3.471 -0.1668 -1.9786  0.5397
   13LEU    CD2  192   5.177  -1.400   3.592  0.7033 -0.2917 -0.3820
   13LEU   HD21  193   5.136  -1.300   3.566 -1.1698 -1.2714 -1.4052
   13LEU   HD22  194   5.263  -1.382   3.660  0.1182  0.8193  0.0922
   13LEU   HD23  195   5.213  -1.459   3.505  2.7173 -2.2964  1.6824
   13LEU      C  196   5.019  -1.573   3.942  0.6424  0.0714 -0.0919
   13LEU      O  197   5.005  -1.695   3.951 -0.0719  0.1759  0.2893
   14LEU      N  198   5.118  -1.506   4.003  0.5071 -0.0308  0.2416
   14LEU     HN  199   5.113  -1.407   4.009 -0.3372 -0.0242 -0.5167
   14LEU     CA  200   5.217  -1.559   4.092  0.2962 -0.3151  0.3082
   14LEU     HA  201   5.285  -1.615   4.029 -1.0953 -0.1305 -1.4321
   14LEU     CB  202   5.304  -1.451   4.160 -0.0981  0.1899  0.0150
   14LEU    HB1  203   5.240  -1.379   4.215  0.5836  0.6200  0.2491
   14LEU    HB2  204   5.377  -1.493   4.232  0.5837  0.5288 -0.4702
   14LEU     CG  205   5.383  -1.372   4.055 -0.0688  0.2028  0.0458
   14LEU     HG  206   5.322  -1.354   3.964 -0.1569 -2.2554 -0.4662
   14LEU    CD1  207   5.428  -1.239   4.117  0.4395 -0.1310  0.4094
   14LEU   HD11  208   5.505  -1.189   4.054 -0.0911  0.7812  0.4565
   14LEU   HD12  209   5.339  -1.174   4.132  1.7071  1.4480  1.5360
   14LEU   HD13  210   5.470  -1.244   4.219  1.6941 -1.6808 -0.1537
   14LEU    CD2  211   5.506  -1.453   4.007 -0.1682 -0.1445  0.3749
   14LEU   HD21  212   5.491  -1.548   3.952  2.9929 -0.7126  0.3124
   14LEU   HD22  213   5.563  -1.390   3.935 -1.4706 -1.8698 -2.3319
   14LEU   HD23  214   5.572  -1.477   4.093 -1.2985 -0.1398  1.2766
   14LEU      C  215   5.177  -1.656   4.198  0.5459 -0.1171  0.5861
   14LEU      O  216   5.222  -1.770   4.203  0.9477  0.0266  0.3614
   15ARG      N  217   5.075  -1.616   4.275  0.6028  0.0759  0.5613
   15ARG     HN  218   5.055  -1.520   4.256  0.9812  0.3271  1.3833
   15ARG     CA  219   5.006  -1.686   4.379 -0.1705  0.2184  0.1533
   15ARG     HA  220   5.076  -1.729   4.450  1.7299  1.6728 -0.7390
   15ARG     CB  221   4.908  -1.599   4.460 -0.7237 -0.0155 -0.2646
   15ARG    HB1  222   4.852  -1.537   4.386 -1.3641 -1.1603 -0.7623
   15ARG    HB2  223   4.844  -1.676   4.509  0.6372 -2.2813 -1.8661
   15ARG     CG  224   4.974  -1.518   4.572  0.0442  0.1896 -0.8578
   15ARG    HG1  225   5.033  -1.589   4.632 -0.7679  0.5512  0.4022
   15ARG    HG2  226   5.044  -1.446   4.524  1.2162 -0.4648 -0.1518
   15ARG     CD  227   4.872  -1.456   4.668  0.7155  0.2673 -0.1960
   15ARG    HD1  228   4.927  -1.391   4.740  0.9798 -2.1542  1.9011
   15ARG    HD2  229   4.790  -1.398   4.621  0.6610  0.5208  0.2071
   15ARG     NE  230   4.819  -1.574   4.740  0.0181  0.0861 -1.0026
   15ARG     HE  231   4.889  -1.638   4.772  1.2719  1.1018 -1.6332
   15ARG     CZ  232   4.687  -1.611   4.743  0.1204 -0.2840 -1.0298
   15ARG    NH1  233   4.590  -1.534   4.686 -0.3600 -0.3463 -0.3022
   15ARG   HH11  234   4.625  -1.456   4.633  0.2119  0.7709  1.6039
   15ARG   HH12  235   4.495  -1.564   4.679 -0.1627 -1.0564 -0.0030
   15ARG    NH2  236   4.647  -1.726   4.805  0.2767  0.0855 -0.2304
   15ARG   HH21  237   4.713  -1.793   4.837  1.1394  1.5371  1.1321
   15ARG   HH22  238   4.552  -1.757   4.813  0.9859 -2.3445 -0.5171
   15ARG      C  239   4.927  -1.803   4.332 -0.1930  0.1199  0.4323
   15ARG      O  240   4.936  -1.909   4.394 -0.1993 -0.0526  0.1398
   16THR      N  241   4.856  -1.789   4.219 -0.0265 -0.2588  0.2797
   16THR     HN  242   4.850  -1.699   4.176  1.1252 -0.0007  0.6088
   16THR     CA  243   4.782  -1.897   4.163  0.0088 -0.0228 -0.2314
   16THR     HA  244   4.733  -1.940   4.249  2.0845 -1.3185  0.3683
   16THR     CB  245   4.685  -1.855   4.056  0.3501  0.4525 -0.3575
   16THR     HB  246   4.738  -1.820   3.966  0.5351 -0.4247 -0.6016
   16THR    OG1  247   4.609  -1.749   4.113  0.7165  0.4014  0.2394
   16THR    HG1  248   4.660  -1.669   4.100  0.8238  0.6226  1.8055
   16THR    CG2  249   4.582  -1.962   4.016  0.7490  0.0493 -0.3195
   16THR   HG21  250   4.630  -2.058   3.989  0.3468 -0.1947 -0.1827
   16THR   HG22  251   4.529  -1.994   4.108  2.2244  0.3340  0.6567
   16THR   HG23  252   4.513  -1.927   3.936 -0.6444 -2.4345 -0.3155
   16THR      C  253   4.866  -1.999   4.093 -0.1070  0.0952 -0.5466
   16THR      O  254   4.847  -2.119   4.108 -0.1075  0.1646  0.0460
   17LEU      N  255   4.977  -1.951   4.035  0.2317  0.0422  0.0471
   17LEU     HN  256   4.990  -1.852   4.034 -1.2223  0.2505  0.4148
   17LEU     CA  257   5.082  -2.030   3.977  0.4149  0.1518  0.2273
   17LEU     HA  258   5.035  -2.098   3.908 -0.2555 -0.8816  1.6578
   17LEU     CB  259   5.202  -1.950   3.923  0.4624 -0.1258 -0.0746
   17LEU    HB1  260   5.229  -1.859   3.979 -0.2818  1.1707 -1.7432
   17LEU    HB2  261   5.289  -2.019   3.920  0.5253 -0.0247 -1.8087
   17LEU     CG  262   5.193  -1.912   3.774  0.2375  0.1312  0.0050
   17LEU     HG  263   5.101  -1.851   3.758 -0.4669 -0.3039  2.0266
   17LEU    CD1  264   5.315  -1.820   3.756  0.2109  0.0456 -0.6138
   17LEU   HD11  265   5.333  -1.748   3.838  1.3506 -0.2240 -0.6133
   17LEU   HD12  266   5.406  -1.884   3.755  1.4612  1.7450 -2.0815
   17LEU   HD13  267   5.308  -1.766   3.659  0.2610  0.5990 -0.3130
   17LEU    CD2  268   5.199  -2.031   3.678  0.5027 -0.2283  0.4617
   17LEU   HD21  269   5.178  -2.021   3.569 -1.5041  0.7861  0.8934
   17LEU   HD22  270   5.292  -2.089   3.693  1.2823  1.1101  0.8637
   17LEU   HD23  271   5.124  -2.108   3.708  0.0882 -0.4547 -1.0535
   17LEU      C  272   5.131  -2.127   4.078 -0.4467 -0.0807  0.4354
   17LEU      O  273   5.103  -2.246   4.062  0.3637 -0.2645  0.3073
   18LYS      N  274   5.194  -2.070   4.183 -0.3852  0.7659 -0.0529
   18LYS     HN  275   5.204  -1.971   4.182  2.2825  0.6132  1.6583
   18LYS     CA  276   5.252  -2.155   4.283 -0.1850  0.0536 -0.7589
   18LYS     HA  277   5.313  -2.215   4.218 -1.6457  0.4352 -2.5736
   18LYS     CB  278   5.345  -2.069   4.370  0.0952 -0.7130 -0.2929
   18LYS    HB1  279   5.398  -2.007   4.294  0.3131  1.0395  1.2209
   18LYS    HB2  280   5.281  -1.999   4.428 -0.9151  0.5272 -2.7612
   18LYS     CG  281   5.443  -2.143   4.461  0.2271  0.3585  0.4589
   18LYS    HG1  282   5.496  -2.072   4.528 -0.9177  0.4485  1.3021
   18LYS    HG2  283   5.389  -2.215   4.527  1.0965 -1.0634 -0.3268
   18LYS     CD  284   5.545  -2.224   4.381 -0.5534 -0.1046 -0.0838
   18LYS    HD1  285   5.494  -2.312   4.337 -0.1401 -0.3557 -0.0742
   18LYS    HD2  286   5.593  -2.163   4.303 -2.2251  0.1090 -0.9810
   18LYS     CE  287   5.661  -2.269   4.471 -0.1564 -0.4946 -0.7810
   18LYS    HE1  288   5.759  -2.302   4.431 -0.1990 -1.2522 -0.2877
   18LYS    HE2  289   5.689  -2.174   4.522  1.4851 -0.5667 -1.5062
   18LYS     NZ  290   5.613  -2.373   4.565 -0.3027  0.3097  0.0458
   18LYS    HZ1  291   5.585  -2.456   4.510 -0.0536 -0.2407  0.7401
   18LYS    HZ2  292   5.689  -2.411   4.625 -0.0587 -0.7081 -0.8868
   18LYS    HZ3  293   5.537  -2.347   4.632 -1.1455 -0.1201 -0.7320
   18LYS      C  294   5.162  -2.237   4.369 -0.0681  0.2693 -0.4295
   18LYS      O  295   5.185  -2.358   4.379 -0.3523  0.2648  0.2075
   19SER      N  296   5.067  -2.171   4.437 -0.3159 -0.3858 -0.1297
   19SER     HN  297   5.038  -2.077   4.420 -2.8744 -0.8607  1.0513
   19SER     CA  298   4.975  -2.237   4.524 -0.2513 -0.5009 -0.1482
   19SER     HA  299   4.949  -2.330   4.475 -1.8443  0.2201 -0.7419
   19SER     CB  300   5.036  -2.280   4.658 -0.0130  0.7701  0.1558
   19SER    HB1  301   4.958  -2.318   4.727  1.5926 -1.8047  0.7030
   19SER    HB2  302   5.100  -2.368   4.637 -2.2916 -0.8086 -0.4071
   19SER     OG  303   5.110  -2.176   4.721  1.0077  0.1534  0.0001
   19SER    HG1  304   5.118  -2.206   4.812  1.2240 -0.2310 -0.1442
   19SER      C  305   4.850  -2.158   4.545 -0.0567 -0.3120  0.2909
   19SER      O  306   4.845  -2.067   4.628 -0.0348  0.0176 -0.0688
   20PRO      N  307   4.742  -2.177   4.476 -0.0294 -0.3912  0.2696
   20PRO     CD  308   4.721  -2.290   4.386  0.3327  0.0251 -0.3401
   20PRO    HD1  309   4.754  -2.382   4.438 -0.6829  1.5979  3.4529
   20PRO    HD2  310   4.780  -2.271   4.294  0.1925 -0.2037 -0.4776
   20PRO     CA  311   4.626  -2.094   4.497 -0.0068 -0.2087 -0.3386
   20PRO     HA  312   4.659  -1.991   4.498  2.3019 -0.8482  2.5394
   20PRO     CB  313   4.533  -2.134   4.382  0.2210 -0.2537 -0.5095
   20PRO    HB1  314   4.425  -2.120   4.406  0.4375 -3.2768  3.2172
   20PRO    HB2  315   4.565  -2.068   4.298  1.4775 -1.5290 -1.0707
   20PRO     CG  316   4.571  -2.279   4.351 -0.1067 -0.7303  1.2114
   20PRO    HG1  317   4.513  -2.342   4.421 -1.5081 -2.1005 -1.0585
   20PRO    HG2  318   4.548  -2.302   4.245  0.9120  0.6723  0.6570
   20PRO      C  319   4.556  -2.115   4.626  0.2218  0.9455 -0.0149
   20PRO      O  320   4.597  -2.209   4.694  0.2943  0.7283 -0.3551
   21SER      N  321   4.452  -2.037   4.661 -0.2305  0.1242  0.5114
   21SER     HN  322   4.422  -1.971   4.593 -2.1951  0.8640  2.0219
   21SER     CA  323   4.361  -2.062   4.768 -0.0875  0.0736  0.6212
   21SER     HA  324   4.405  -2.134   4.836 -0.4239 -2.7747 -1.9600
   21SER     CB  325   4.314  -1.930   4.831 -0.1847  0.0182  0.6683
   21SER    HB1  326   4.289  -1.845   4.763  0.5870 -0.5966 -0.4200
   21SER    HB2  327   4.227  -1.938   4.899 -0.5065  1.3877  0.4612
   21SER     OG  328   4.417  -1.872   4.910  0.3590  0.2003 -0.1502
   21SER    HG1  329   4.406  -1.893   5.003 -2.8916  0.1164 -0.4457
   21SER      C  330   4.238  -2.125   4.712  0.2938 -0.1390  0.0113
   21SER      O  331   4.215  -2.243   4.737 -0.3831 -0.0010  0.0638
   22SER      N  332   4.158  -2.056   4.628  0.1019 -0.6090 -0.1950
   22SER     HN  333   4.167  -1.958   4.613 -3.5111 -0.2857 -1.1649
   22SER     CA  334   4.053  -2.111   4.548 -0.4200 -0.0746  0.1141
   22SER     HA  335   3.982  -2.148   4.621 -0.8182  1.1748  0.3850
   22SER     CB  336   3.960  -2.013   4.476  0.3579  0.3112 -0.3758
   22SER    HB1  337   3.943  -1.927   4.544 -3.0189  0.0508 -0.7184
   22SER    HB2  338   4.013  -1.967   4.390  1.4074  1.3283  0.7713
   22SER     OG  339   3.836  -2.067   4.433 -0.1312  0.5504  0.6930
   22SER    HG1  340   3.827  -2.050   4.339 -1.5947 -0.7213  0.5637
   22SER      C  341   4.100  -2.224   4.462  0.2766  0.1679  0.1685
   22SER      O  342   4.196  -2.205   4.388  0.3947 -0.1791  0.2318
   23PRO      N  343   4.046  -2.342   4.456  0.2084  0.2284 -0.4653
   23PRO     CD  344   3.921  -2.376   4.523 -0.1105  0.5136 -0.9049
   23PRO    HD1  345   3.842  -2.309   4.484 -1.3904  0.0039  0.7264
   23PRO    HD2  346   3.923  -2.356   4.633 -0.2982 -1.5822 -0.4893
   23PRO     CA  347   4.123  -2.456   4.419 -0.1542 -0.1616 -0.0330
   23PRO     HA  348   4.224  -2.442   4.454 -0.0003 -0.1754 -0.4677
   23PRO     CB  349   4.046  -2.577   4.470 -0.7310  0.1074 -0.2634
   23PRO    HB1  350   4.043  -2.666   4.403 -2.4897 -0.5901  0.6617
   23PRO    HB2  351   4.089  -2.606   4.568 -1.2837 -1.3704 -0.4296
   23PRO     CG  352   3.903  -2.522   4.480 -0.6354  0.3109 -0.0139
   23PRO    HG1  353   3.855  -2.523   4.380  0.7672 -0.0136 -0.7009
   23PRO    HG2  354   3.840  -2.583   4.549 -0.5875  1.5256  1.1424
   23PRO      C  355   4.134  -2.477   4.272 -0.0057  0.0992 -0.0606
   23PRO      O  356   4.187  -2.579   4.226  0.5730  0.6355 -0.5924
   24GLN      N  357   4.080  -2.387   4.188 -0.0378 -0.1858 -0.3492
   24GLN     HN  358   4.038  -2.308   4.232 -1.1558 -0.6767 -0.5122
   24GLN     CA  359   4.064  -2.397   4.046  0.1766 -0.6699 -0.3423
   24GLN     HA  360   4.009  -2.485   4.016 -0.8379  0.0254 -0.5651
   24GLN     CB  361   3.994  -2.265   4.008  0.1163 -0.4868  0.3929
   24GLN    HB1  362   4.062  -2.179   4.025  1.5135 -1.4048 -0.3947
   24GLN    HB2  363   3.983  -2.257   3.898  0.2493  1.4700  0.4973
   24GLN     CG  364   3.854  -2.247   4.068 -0.2633 -0.1457 -0.5748
   24GLN    HG1  365   3.781  -2.308   4.011  0.6473  0.2970 -2.2909
   24GLN    HG2  366   3.850  -2.275   4.175  0.4395 -1.2635 -0.8290
   24GLN     CD  367   3.819  -2.099   4.057  0.2975  0.0208 -0.2171
   24GLN    OE1  368   3.857  -2.013   4.137  0.2963  0.3026 -0.5195
   24GLN    NE2  369   3.727  -2.063   3.964  0.3728  0.2475 -0.2036
   24GLN   HE21  370   3.688  -2.125   3.895  3.3645 -2.9361  0.7104
   24GLN   HE22  371   3.697  -1.968   3.954 -1.6421 -0.4971 -2.1466
   24GLN      C  372   4.196  -2.413   3.978  0.3850  0.2439 -0.1670
   24GLN      O  373   4.217  -2.509   3.904 -0.4619  0.0425 -0.1557
   25GLN      N  374   4.287  -2.321   4.013  0.1267  0.4430 -0.0139
   25GLN     HN  375   4.262  -2.247   4.076 -2.4604 -0.1280 -0.2980
   25GLN     CA  376   4.423  -2.306   3.970  0.1555  1.2005  0.3153
   25GLN     HA  377   4.463  -2.221   4.024  0.2632  0.6734  1.0701
   25GLN     CB  378   4.499  -2.433   4.011 -0.0552  0.8650 -0.3148
   25GLN    HB1  379   4.469  -2.454   4.116 -0.0197 -1.7157 -0.7729
   25GLN    HB2  380   4.465  -2.529   3.967  0.1328  0.8183 -0.3583
   25GLN     CG  381   4.651  -2.420   4.005  0.0130  0.0643 -0.4597
   25GLN    HG1  382   4.687  -2.436   3.901  2.9940 -1.2484  0.6561
   25GLN    HG2  383   4.682  -2.314   4.018  2.0418 -0.5332 -0.0560
   25GLN     CD  384   4.731  -2.515   4.093 -0.4161 -0.1360 -0.2883
   25GLN    OE1  385   4.690  -2.630   4.113 -0.4615 -0.1011 -0.1786
   25GLN    NE2  386   4.856  -2.471   4.121 -0.3417  0.1152 -0.9915
   25GLN   HE21  387   4.886  -2.380   4.094 -1.3694  1.0694  0.9196
   25GLN   HE22  388   4.893  -2.523   4.198 -1.2167  0.0280 -0.6193
   25GLN      C  389   4.456  -2.278   3.827  0.1254 -0.1399  0.0378
   25GLN      O  390   4.517  -2.178   3.790  0.1064 -0.1913 -0.1346
   26GLN      N  391   4.422  -2.368   3.733  0.2397  0.4365 -0.5612
   26GLN     HN  392   4.381  -2.441   3.788  0.4222  0.0655 -0.9107
   26GLN     CA  393   4.487  -2.378   3.606  0.6285 -0.5188 -0.2982
   26GLN     HA  394   4.590  -2.349   3.619 -0.0688  2.5340 -0.7624
   26GLN     CB  395   4.481  -2.522   3.552  0.3250 -0.3473 -0.7358
   26GLN    HB1  396   4.380  -2.562   3.576  1.4483 -2.4431  0.9560
   26GLN    HB2  397   4.504  -2.522   3.444 -0.2975 -1.5654 -0.8834
   26GLN     CG  398   4.576  -2.619   3.624  0.1201 -0.0210 -0.0110
   26GLN    HG1  399   4.554  -2.595   3.730  0.5335  1.1482 -0.1736
   26GLN    HG2  400   4.546  -2.725   3.611  0.0788 -0.2757  1.9668
   26GLN     CD  401   4.723  -2.585   3.601  0.2602 -0.4596  0.2402
   26GLN    OE1  402   4.795  -2.545   3.692 -0.2670  0.0522  0.4379
   26GLN    NE2  403   4.766  -2.597   3.473 -0.3184  0.0082 -0.0039
   26GLN   HE21  404   4.698  -2.630   3.407  1.5347 -0.3844 -1.8291
   26GLN   HE22  405   4.863  -2.603   3.449 -0.3464 -1.3548  0.1156
   26GLN      C  406   4.421  -2.283   3.512  0.0266 -0.3586  0.2841
   26GLN      O  407   4.484  -2.190   3.462 -0.1461 -0.0192  0.6886
   27GLN      N  408   4.290  -2.297   3.484  0.0738 -0.1069 -0.0640
   27GLN     HN  409   4.237  -2.371   3.525  0.6551 -0.6694 -0.3180
   27GLN     CA  410   4.228  -2.202   3.396 -0.2054  0.0632  0.3128
   27GLN     HA  411   4.280  -2.219   3.303  0.1306 -1.1074  0.6967
   27GLN     CB  412   4.082  -2.247   3.383 -0.2803  0.2610  0.4708
   27GLN    HB1  413   4.079  -2.355   3.360 -2.3875  0.2245  0.6935
   27GLN    HB2  414   4.029  -2.230   3.479 -1.2955 -2.4359  0.4583
   27GLN     CG  415   3.999  -2.169   3.281 -0.0852  0.0413  0.1451
   27GLN    HG1  416   3.909  -2.229   3.257  0.0833  0.4745 -1.7259
   27GLN    HG2  417   3.968  -2.068   3.315 -2.5421 -1.0916  1.5588
   27GLN     CD  418   4.065  -2.182   3.144 -0.2428 -0.0397  0.0768
   27GLN    OE1  419   4.089  -2.296   3.104  0.6900  0.2418 -0.1860
   27GLN    NE2  420   4.089  -2.065   3.080 -0.7315  0.3895  0.6640
   27GLN   HE21  421   4.073  -1.979   3.128 -0.3834  0.2191  1.0871
   27GLN   HE22  422   4.122  -2.070   2.985  1.5379 -0.3251  1.4109
   27GLN      C  423   4.232  -2.060   3.441 -0.0090  0.1246  0.1020
   27GLN      O  424   4.212  -1.965   3.366 -0.2777 -0.1162 -0.1315
   28GLN      N  425   4.258  -2.038   3.571 -0.5183 -0.1373  0.2507
   28GLN     HN  426   4.271  -2.114   3.635 -0.0255 -0.3088 -0.0397
   28GLN     CA  427   4.264  -1.910   3.634 -0.0689  0.0352 -0.1336
   28GLN     HA  428   4.188  -1.844   3.594  0.5664  0.6173 -0.4053
   28GLN     CB  429   4.231  -1.929   3.783  0.0145  0.4350 -0.0616
   28GLN    HB1  430   4.274  -2.025   3.818  0.6248 -0.5273 -3.1245
   28GLN    HB2  431   4.287  -1.855   3.844  0.9596  0.5314 -1.0241
   28GLN     CG  432   4.081  -1.918   3.810 -0.1065  0.0379 -0.5625
   28GLN    HG1  433   4.053  -1.936   3.916  1.9918  0.1054  0.0432
   28GLN    HG2  434   4.056  -1.810   3.805  0.6154  0.1693 -1.8962
   28GLN     CD  435   3.991  -1.980   3.704 -0.2244 -0.3641 -0.2280
   28GLN    OE1  436   3.988  -2.103   3.693  0.6573 -0.3836 -0.2881
   28GLN    NE2  437   3.923  -1.889   3.630 -0.1032  0.1207  0.2522
   28GLN   HE21  438   3.928  -1.792   3.654  1.5294  0.1686 -0.1836
   28GLN   HE22  439   3.867  -1.926   3.555 -0.0308  1.7440 -0.6524
   28GLN      C  440   4.394  -1.842   3.609  0.1413 -0.0038  0.8303
   28GLN      O  441   4.400  -1.720   3.593  0.5563 -0.2178 -0.7957
   29VAL      N  442   4.506  -1.916   3.599  0.0419 -0.0450  0.0166
   29VAL     HN  443   4.511  -2.009   3.635 -2.5129 -0.8572 -1.4455
   29VAL     CA  444   4.627  -1.859   3.549 -0.1596  0.1742 -0.2212
   29VAL     HA  445   4.643  -1.769   3.607  2.1100  0.4580 -1.1903
   29VAL     CB  446   4.736  -1.959   3.570 -0.5062 -0.1626 -0.0192
   29VAL     HB  447   4.708  -2.057   3.526  3.3350 -1.2814 -0.3479
   29VAL    CG1  448   4.868  -1.919   3.503 -0.7170  0.0310 -0.3191
   29VAL   HG11  449   4.896  -1.822   3.550  0.0634 -1.4876  2.5272
   29VAL   HG12  450   4.955  -1.983   3.528  0.7153  1.4054 -1.5528
   29VAL   HG13  451   4.857  -1.906   3.393 -1.5606 -2.1139 -0.5365
   29VAL    CG2  452   4.774  -1.970   3.719 -0.3518  0.5903 -0.0015
   29VAL   HG21  453   4.816  -1.869   3.737 -0.0013  0.8148 -1.8350
   29VAL   HG22  454   4.691  -2.001   3.785  1.2665 -3.0486  0.5788
   29VAL   HG23  455   4.857  -2.043   3.730 -1.1343 -0.3125  0.0127
   29VAL      C  456   4.621  -1.818   3.406 -0.0038 -0.0709 -0.2972
   29VAL      O  457   4.658  -1.708   3.365  0.4291 -0.0579  0.1153
   30LEU      N  458   4.574  -1.911   3.321 -0.0756 -0.0626 -0.2658
   30LEU     HN  459   4.563  -2.005   3.353  1.8389  0.5011  2.4047
   30LEU     CA  460   4.537  -1.909   3.183 -0.1250 -0.7206 -0.2674
   30LEU     HA  461   4.627  -1.906   3.124 -0.2371 -1.0847 -0.4551
   30LEU     CB  462   4.458  -2.035   3.145 -0.5801 -0.4327 -0.2849
   30LEU    HB1  463   4.512  -2.120   3.191  1.5355  0.9039 -0.1583
   30LEU    HB2  464   4.355  -2.043   3.186 -0.2136 -4.3331  0.2577
   30LEU     CG  465   4.439  -2.071   2.996 -0.0366 -0.0147 -0.4558
   30LEU     HG  466   4.367  -1.993   2.963 -0.8432  0.1442  1.5169
   30LEU    CD1  467   4.573  -2.051   2.923  0.3878  0.7187  0.4940
   30LEU   HD11  468   4.620  -1.950   2.924  2.7730 -0.2733  2.8579
   30LEU   HD12  469   4.642  -2.129   2.962 -0.5778 -0.3184  0.1856
   30LEU   HD13  470   4.560  -2.079   2.817 -0.0432  2.2285  0.1186
   30LEU    CD2  471   4.394  -2.214   2.965  0.7639 -0.2925 -0.3777
   30LEU   HD21  472   4.450  -2.296   3.014  0.0710  0.0617  1.0533
   30LEU   HD22  473   4.289  -2.211   3.003  0.6459 -0.8594 -0.6399
   30LEU   HD23  474   4.380  -2.247   2.859 -0.8537 -1.8958  0.2829
   30LEU      C  475   4.467  -1.786   3.134  0.4116 -0.2077  0.2337
   30LEU      O  476   4.512  -1.721   3.040 -0.1103 -0.0550  0.0858
   31ASN      N  477   4.352  -1.749   3.193  0.0554 -0.2840 -0.4034
   31ASN     HN  478   4.314  -1.813   3.260 -1.4876  1.5022  0.5527
   31ASN     CA  479   4.285  -1.628   3.155 -0.0035 -0.2671 -0.2473
   31ASN     HA  480   4.268  -1.631   3.049 -0.8787  2.9935 -0.2922
   31ASN     CB  481   4.146  -1.602   3.216 -0.1213  0.3308 -0.7711
   31ASN    HB1  482   4.148  -1.576   3.324  0.4366  2.2351 -1.2014
   31ASN    HB2  483   4.088  -1.525   3.161 -0.1772  0.6556 -0.2661
   31ASN     CG  484   4.055  -1.723   3.200  0.6426 -0.4083  0.3506
   31ASN    OD1  485   4.040  -1.772   3.088  0.5058  0.4820 -0.0268
   31ASN    ND2  486   3.991  -1.766   3.312  0.7470  0.0461  0.5880
   31ASN   HD21  487   3.999  -1.727   3.403  0.7203  0.6461  0.3388
   31ASN   HD22  488   3.920  -1.832   3.288  1.5390 -0.8326  0.6400
   31ASN      C  489   4.366  -1.504   3.172  0.4986 -0.5670 -0.4185
   31ASN      O  490   4.367  -1.416   3.086 -0.3231  0.0336  0.1702
   32ILE      N  491   4.441  -1.500   3.283  0.0952 -0.0858 -0.1583
   32ILE     HN  492   4.446  -1.573   3.351  0.8358  1.7183  1.8341
   32ILE     CA  493   4.538  -1.397   3.301 -0.1123  0.1528 -0.4145
   32ILE     HA  494   4.493  -1.301   3.280  0.5014  0.8172  1.1555
   32ILE     CB  495   4.583  -1.391   3.444 -0.5876  0.4770 -0.2752
   32ILE     HB  496   4.638  -1.486   3.460  0.2049  1.0883  0.7563
   32ILE    CG2  497   4.671  -1.267   3.466 -0.0788  0.0568  0.0641
   32ILE   HG21  498   4.761  -1.274   3.402  0.8320 -1.0457  1.3997
   32ILE   HG22  499   4.611  -1.177   3.444  0.7376  0.7944  0.7708
   32ILE   HG23  500   4.719  -1.258   3.566 -1.9541 -0.3486  1.0412
   32ILE    CG1  501   4.469  -1.380   3.547 -0.1397 -0.6203  0.3606
   32ILE   HG11  502   4.440  -1.273   3.552 -0.8507 -0.8315  0.9473
   32ILE   HG12  503   4.381  -1.444   3.522  0.2707 -0.5248 -1.5182
   32ILE     CD  504   4.504  -1.414   3.691  0.6894 -0.6212  0.1608
   32ILE    HD1  505   4.585  -1.343   3.717 -0.8063  0.3255  2.6205
   32ILE    HD2  506   4.409  -1.396   3.745 -0.1760 -1.3699 -1.0618
   32ILE    HD3  507   4.528  -1.522   3.707 -0.4862 -0.5047  3.3749
   32ILE      C  508   4.655  -1.402   3.209  0.3405  0.5619  0.1319
   32ILE      O  509   4.674  -1.322   3.118  0.0349 -0.3134 -0.7183
   33LEU      N  510   4.738  -1.508   3.208 -0.4432 -0.0584 -0.1977
   33LEU     HN  511   4.707  -1.586   3.263 -3.1766  0.7482 -0.4357
   33LEU     CA  512   4.850  -1.530   3.122  0.1846 -0.3092  0.6655
   33LEU     HA  513   4.914  -1.451   3.159 -2.2138  1.8412  0.4927
   33LEU     CB  514   4.919  -1.664   3.149  0.0652 -0.4740  0.1574
   33LEU    HB1  515   4.915  -1.682   3.258 -1.6393 -0.0652  0.1853
   33LEU    HB2  516   4.862  -1.738   3.089  0.6453 -0.1068 -0.8746
   33LEU     CG  517   5.067  -1.677   3.108  0.0985 -0.2859  0.2163
   33LEU     HG  518   5.071  -1.675   2.997  0.0744  1.6312  0.2261
   33LEU    CD1  519   5.154  -1.566   3.168 -0.1046 -0.0485  0.0716
   33LEU   HD11  520   5.113  -1.471   3.128 -0.0039  0.0746  0.2595
   33LEU   HD12  521   5.156  -1.579   3.278 -0.2768  0.4730  0.1425
   33LEU   HD13  522   5.251  -1.588   3.119  0.6359  0.5784  1.2076
   33LEU    CD2  523   5.128  -1.809   3.158  0.7078  0.0209  0.2945
   33LEU   HD21  524   5.222  -1.811   3.099  0.6067  1.2526  0.0649
   33LEU   HD22  525   5.147  -1.792   3.266  1.2336  1.6531 -0.0282
   33LEU   HD23  526   5.059  -1.896   3.147  0.2412  0.6379 -2.3004
   33LEU      C  527   4.834  -1.506   2.976  0.0575  0.2238  0.7628
   33LEU      O  528   4.907  -1.427   2.915 -0.4332  0.1298  0.0408
   34LYS      N  529   4.730  -1.556   2.906  0.3219  0.6239  0.0711
   34LYS     HN  530   4.670  -1.616   2.959  2.6607 -0.8965  1.1906
   34LYS     CA  531   4.697  -1.540   2.768 -0.6632 -0.0598  0.2175
   34LYS     HA  532   4.784  -1.567   2.710  0.0656  1.4886  0.5321
   34LYS     CB  533   4.603  -1.654   2.727  0.2341 -0.8065  0.2216
   34LYS    HB1  534   4.659  -1.750   2.741 -1.2420 -2.0412 -1.7986
   34LYS    HB2  535   4.525  -1.649   2.806  0.7595  1.7317  0.6656
   34LYS     CG  536   4.557  -1.654   2.581  0.0399 -0.2462  0.2824
   34LYS    HG1  537   4.474  -1.583   2.564  1.4371  1.2902 -0.4409
   34LYS    HG2  538   4.630  -1.621   2.504 -1.8189  1.2504 -0.9238
   34LYS     CD  539   4.497  -1.791   2.549 -0.1864 -0.0955  0.0537
   34LYS    HD1  540   4.439  -1.835   2.632  1.3765 -0.9867  0.7282
   34LYS    HD2  541   4.439  -1.777   2.456  0.0538 -0.4013 -0.1438
   34LYS     CE  542   4.612  -1.888   2.520  0.0637  0.2528 -0.1335
   34LYS    HE1  543   4.688  -1.832   2.462  0.2347 -0.3028 -0.4569
   34LYS    HE2  544   4.650  -1.935   2.613 -0.1918 -0.3551 -0.3265
   34LYS     NZ  545   4.572  -2.002   2.434  0.4270  0.1836 -0.2136
   34LYS    HZ1  546   4.520  -2.062   2.501 -0.9634  1.4427 -0.1011
   34LYS    HZ2  547   4.511  -1.969   2.356 -0.1707  2.5793  1.1634
   34LYS    HZ3  548   4.649  -2.058   2.392 -0.1712  1.1116 -2.7651
   34LYS      C  549   4.653  -1.404   2.724  0.3170  0.2509  0.1821
   34LYS      O  550   4.674  -1.362   2.610 -0.3440 -0.0489 -0.0544
   35SER      N  551   4.589  -1.327   2.813  0.1833  0.3549 -0.0059
   35SER     HN  552   4.575  -1.368   2.902 -0.5776 -1.0164 -0.7126
   35SER     CA  553   4.555  -1.188   2.798  0.2368  0.3687  0.0007
   35SER     HA  554   4.519  -1.174   2.697  0.8148  0.2619 -0.2238
   35SER     CB  555   4.454  -1.141   2.903  0.0915 -0.3201  0.1764
   35SER    HB1  556   4.477  -1.162   3.010 -0.2188  0.2546  0.3643
   35SER    HB2  557   4.441  -1.031   2.891 -1.6906 -0.6174 -0.9979
   35SER     OG  558   4.330  -1.203   2.871  0.0904 -0.5179  0.5587
   35SER    HG1  559   4.282  -1.207   2.954  3.5855 -2.7442  2.7434
   35SER      C  560   4.674  -1.099   2.797  0.4279  0.1224  0.6066
   35SER      O  561   4.666  -0.980   2.768  0.2673  0.1055  0.5777
   36ASN      N  562   4.797  -1.154   2.795  0.1607 -0.4855  0.6680
   36ASN     HN  563   4.808  -1.253   2.804  0.7290 -0.4928 -0.0797
   36ASN     CA  564   4.915  -1.075   2.780  0.0755 -0.3708  0.6077
   36ASN     HA  565   4.889  -0.987   2.723 -1.7071 -1.6676 -0.6972
   36ASN     CB  566   4.976  -1.023   2.912  0.6484  0.4212  0.0428
   36ASN    HB1  567   4.890  -0.985   2.971  0.2062  1.7307 -1.3893
   36ASN    HB2  568   5.023  -1.108   2.966  1.8075 -0.0065 -1.5502
   36ASN     CG  569   5.090  -0.927   2.883  0.6745  0.2305 -0.4927
   36ASN    OD1  570   5.178  -0.945   2.798  0.4075  0.1598 -0.7565
   36ASN    ND2  571   5.093  -0.822   2.969  0.3714 -0.1080 -0.0658
   36ASN   HD21  572   5.028  -0.815   3.044  0.7230 -1.4679  0.3910
   36ASN   HD22  573   5.179  -0.771   2.965 -0.1598  0.7653 -0.6366
   36ASN      C  574   5.005  -1.158   2.696  0.6322  0.7143  0.1164
   36ASN      O  575   5.064  -1.256   2.742  0.0306  0.1923 -0.2225
   37PRO      N  576   5.018  -1.143   2.568 -0.5437 -0.3526 -0.1470
   37PRO     CD  577   4.926  -1.059   2.492 -0.6258 -0.0444  0.2922
   37PRO    HD1  578   4.948  -0.953   2.516 -2.2282  0.3790 -0.0668
   37PRO    HD2  579   4.822  -1.081   2.524 -0.9189  1.2253  0.2742
   37PRO     CA  580   5.092  -1.230   2.481 -0.0969  0.1911 -0.3218
   37PRO     HA  581   5.068  -1.329   2.518  0.1479  0.9878  2.1007
   37PRO     CB  582   5.038  -1.213   2.339  0.0699 -0.0438 -0.4137
   37PRO    HB1  583   5.110  -1.200   2.255 -2.1614  0.5986 -2.3288
   37PRO    HB2  584   4.976  -1.302   2.311  0.9958 -0.4291 -1.3012
   37PRO     CG  585   4.954  -1.084   2.343 -0.1694 -0.2226  0.4063
   37PRO    HG1  586   5.014  -1.001   2.300 -1.1232  0.6512  0.7110
   37PRO    HG2  587   4.858  -1.085   2.288  0.4153  1.2493 -0.7005
   37PRO      C  588   5.240  -1.220   2.492 -0.1394  0.3702  0.0905
   37PRO      O  589   5.307  -1.319   2.464  0.0711  0.5605 -0.0894
   38GLN      N  590   5.295  -1.108   2.544 -0.4574  0.4264  0.3081
   38GLN     HN  591   5.236  -1.029   2.558 -0.6892  0.2616  0.2747
   38GLN     CA  592   5.437  -1.095   2.551 -0.3952  0.0330 -0.1779
   38GLN     HA  593   5.484  -1.158   2.477 -1.3020 -1.6139  0.5874
   38GLN     CB  594   5.483  -0.952   2.520  0.4586 -0.2790 -0.3891
   38GLN    HB1  595   5.591  -0.950   2.494  1.1310 -0.2312  2.1712
   38GLN    HB2  596   5.418  -0.912   2.439 -1.3950 -0.6655  0.8267
   38GLN     CG  597   5.480  -0.861   2.643 -0.1310 -0.2336 -0.4333
   38GLN    HG1  598   5.382  -0.858   2.695  0.1660 -0.1324  0.1310
   38GLN    HG2  599   5.553  -0.907   2.713 -0.5921  1.0826  0.9603
   38GLN     CD  600   5.534  -0.720   2.625  0.2059 -0.3013  0.0202
   38GLN    OE1  601   5.500  -0.619   2.685  0.4923 -0.0580 -0.2282
   38GLN    NE2  602   5.632  -0.711   2.531 -0.0665 -0.2261 -0.2583
   38GLN   HE21  603   5.623  -0.769   2.450 -2.3586  0.2877 -0.4379
   38GLN   HE22  604   5.699  -0.637   2.532  1.6686 -1.7254  0.2775
   38GLN      C  605   5.481  -1.165   2.675  0.1079  0.1031 -0.3143
   38GLN      O  606   5.578  -1.237   2.693 -0.2123 -0.3707 -0.4694
   39LEU      N  607   5.394  -1.150   2.776  0.2850 -0.1383 -0.1261
   39LEU     HN  608   5.317  -1.089   2.759 -1.2605 -0.4939  4.1483
   39LEU     CA  609   5.404  -1.216   2.903 -0.0423 -0.0715 -0.0649
   39LEU     HA  610   5.504  -1.203   2.940 -0.1025 -0.0291  0.0851
   39LEU     CB  611   5.293  -1.171   3.000  0.1416 -0.2086  0.2108
   39LEU    HB1  612   5.296  -1.060   3.011  1.2778 -0.3130  1.2124
   39LEU    HB2  613   5.194  -1.191   2.955 -0.6694 -0.1614  1.9044
   39LEU     CG  614   5.299  -1.227   3.143 -0.0208 -0.4153  0.1369
   39LEU     HG  615   5.295  -1.338   3.132  0.4192 -0.4794  0.5504
   39LEU    CD1  616   5.426  -1.188   3.221  0.0904 -0.1520 -0.1698
   39LEU   HD11  617   5.424  -1.079   3.242  1.1172 -0.0492 -0.5598
   39LEU   HD12  618   5.431  -1.248   3.315 -1.0775 -4.3516 -2.5522
   39LEU   HD13  619   5.520  -1.211   3.167  0.3153 -1.5590  0.7632
   39LEU    CD2  620   5.177  -1.182   3.224 -0.3532 -0.1393 -0.5122
   39LEU   HD21  621   5.182  -1.231   3.323 -2.3127  0.8031  0.1168
   39LEU   HD22  622   5.180  -1.072   3.240 -1.0175 -0.2414  0.4421
   39LEU   HD23  623   5.078  -1.216   3.186 -0.6573  0.1721 -0.0057
   39LEU      C  624   5.397  -1.364   2.891 -0.1018 -0.0760  0.0238
   39LEU      O  625   5.479  -1.433   2.951  0.2036  0.3097  0.0480
   40MET      N  626   5.299  -1.422   2.819 -0.0845  0.0794 -0.1252
   40MET     HN  627   5.224  -1.369   2.781 -1.0124 -2.0096 -1.4217
   40MET     CA  628   5.303  -1.564   2.798  0.2055  0.0789 -0.0745
   40MET     HA  629   5.309  -1.610   2.896  0.9905 -0.0242 -0.1608
   40MET     CB  630   5.172  -1.604   2.728  0.0284 -0.1047  0.3564
   40MET    HB1  631   5.086  -1.556   2.779 -0.3235 -0.2329 -0.1100
   40MET    HB2  632   5.182  -1.566   2.624 -1.5499 -2.5133 -0.7519
   40MET     CG  633   5.145  -1.755   2.726  0.1342 -0.1219  0.1800
   40MET    HG1  634   5.196  -1.813   2.646 -0.9454 -1.0266  0.1201
   40MET    HG2  635   5.164  -1.799   2.826 -1.2703 -1.6644 -0.1891
   40MET     SD  636   4.969  -1.784   2.690  0.2365 -0.2996 -0.1807
   40MET     CE  637   4.914  -1.893   2.824  0.0476  0.2642  0.2031
   40MET    HE1  638   4.960  -1.993   2.815  0.3579  0.4775 -0.6730
   40MET    HE2  639   4.931  -1.854   2.927  0.9877  1.2238 -0.3013
   40MET    HE3  640   4.805  -1.911   2.811  0.4144 -1.2064 -1.1323
   40MET      C  641   5.413  -1.623   2.717  0.5153  0.2851  0.1901
   40MET      O  642   5.456  -1.737   2.733 -1.0444 -0.3560  0.0256
   41ALA      N  643   5.472  -1.539   2.630 -0.2441  0.6146 -0.0134
   41ALA     HN  644   5.435  -1.449   2.610 -1.0759 -0.3361 -3.5798
   41ALA     CA  645   5.593  -1.573   2.562 -0.1262  0.2304  0.3855
   41ALA     HA  646   5.575  -1.660   2.501 -0.8197  0.5766  0.0861
   41ALA     CB  647   5.614  -1.463   2.456 -0.0823 -0.4095 -0.2752
   41ALA    HB1  648   5.723  -1.453   2.438  0.3349 -2.1170  1.0172
   41ALA    HB2  649   5.555  -1.474   2.363  1.2493  0.2774 -1.2242
   41ALA    HB3  650   5.591  -1.365   2.502  1.0852  0.6473 -1.8334
   41ALA      C  651   5.711  -1.594   2.651  0.7545  0.3547 -0.7393
   41ALA      O  652   5.784  -1.692   2.637  0.2349 -0.1381 -0.0186
   42ALA      N  653   5.722  -1.500   2.747 -0.5344 -0.0715 -0.1513
   42ALA     HN  654   5.671  -1.415   2.754  1.2728  1.2332 -1.6066
   42ALA     CA  655   5.827  -1.509   2.844 -0.5780  0.2796 -0.0716
   42ALA     HA  656   5.917  -1.522   2.785 -1.0711 -0.8263 -0.6162
   42ALA     CB  657   5.827  -1.379   2.926  0.3180  0.0164  0.3626
   42ALA    HB1  658   5.846  -1.300   2.850  2.4218 -2.1541 -1.5188
   42ALA    HB2  659   5.729  -1.375   2.979  0.2969 -3.3108  0.8025
   42ALA    HB3  660   5.907  -1.368   3.002 -0.0522  0.4598  0.6969
   42ALA      C  661   5.817  -1.622   2.941 -0.1740 -0.0413 -0.3998
   42ALA      O  662   5.922  -1.673   2.979  0.0104 -0.1296 -1.0082
   43PHE      N  663   5.696  -1.669   2.977 -0.1542  0.0674 -0.1898
   43PHE     HN  664   5.617  -1.622   2.938 -0.1819  1.0503  0.9945
   43PHE     CA  665   5.673  -1.786   3.056  0.5109  0.2413  0.2730
   43PHE     HA  666   5.727  -1.770   3.147 -1.2731 -0.6801  1.5624
   43PHE     CB  667   5.519  -1.784   3.069  0.4387 -0.2795 -0.4477
   43PHE    HB1  668   5.484  -1.687   3.109 -0.2145 -0.5849 -0.2661
   43PHE    HB2  669   5.465  -1.811   2.976 -0.3013  1.8775 -0.6916
   43PHE     CG  670   5.478  -1.887   3.168 -0.3664  0.2111 -0.2655
   43PHE    CD1  671   5.447  -1.857   3.299 -0.2409 -0.2504 -0.1286
   43PHE    HD1  672   5.469  -1.759   3.339  0.6829 -0.7195  0.5576
   43PHE    CE1  673   5.405  -1.952   3.389  0.7450 -0.3985  0.1913
   43PHE    HE1  674   5.388  -1.934   3.494  1.6320 -2.1100  0.6689
   43PHE     CZ  675   5.370  -2.075   3.339  0.1013  0.0323 -0.4266
   43PHE     HZ  676   5.316  -2.150   3.394 -1.1867 -0.7800 -2.6345
   43PHE    CD2  677   5.457  -2.016   3.124  0.9394 -0.1948  0.2614
   43PHE    HD2  678   5.488  -2.045   3.024 -1.0165 -0.6714 -0.2493
   43PHE    CE2  679   5.395  -2.106   3.207 -0.0126 -0.1663 -0.4019
   43PHE    HE2  680   5.366  -2.201   3.166  2.0040  0.2945 -3.1565
   43PHE      C  681   5.732  -1.906   2.990 -0.4303 -0.0621 -0.0351
   43PHE      O  682   5.796  -1.989   3.055 -0.2453  0.0343 -0.0946
   44ILE      N  683   5.718  -1.922   2.857  0.0337 -0.0481 -0.0849
   44ILE     HN  684   5.671  -1.847   2.810 -1.0502  0.3306  1.5311
   44ILE     CA  685   5.756  -2.034   2.778  0.5391  0.4696 -0.5883
   44ILE     HA  686   5.740  -2.124   2.836  1.9330  1.2274  1.0470
   44ILE     CB  687   5.683  -2.039   2.647 -0.4805  0.7100 -0.0399
   44ILE     HB  688   5.693  -1.941   2.595 -0.9197 -0.2729 -2.1016
   44ILE    CG2  689   5.742  -2.149   2.557 -0.6252  0.2948  0.3704
   44ILE   HG21  690   5.729  -2.245   2.610  0.9080 -0.0673  0.1128
   44ILE   HG22  691   5.689  -2.148   2.459 -0.2377  2.0288  0.1368
   44ILE   HG23  692   5.851  -2.139   2.541 -0.4937 -0.7143  0.5844
   44ILE    CG1  693   5.532  -2.049   2.669 -0.3427 -0.6348  0.3532
   44ILE   HG11  694   5.500  -2.147   2.712  1.6526 -1.8423 -0.7717
   44ILE   HG12  695   5.504  -1.972   2.744 -0.2119  0.8235 -1.0426
   44ILE     CD  696   5.458  -2.013   2.541 -0.2726 -0.1220  0.4537
   44ILE    HD1  697   5.456  -2.106   2.480  0.4497  0.9238 -1.2220
   44ILE    HD2  698   5.355  -1.977   2.563 -0.2569 -0.2667  0.7579
   44ILE    HD3  699   5.506  -1.943   2.470 -0.6687 -1.2930 -1.0301
   44ILE      C  700   5.904  -2.027   2.759  0.6430  0.0203  0.0133
   44ILE      O  701   5.977  -2.126   2.751  0.0465 -0.4212 -0.0575
   45LYS      N  702   5.949  -1.905   2.726 -0.2906  0.3432 -0.1008
   45LYS     HN  703   5.883  -1.831   2.717  0.5648  0.9114 -2.5289
   45LYS     CA  704   6.086  -1.870   2.706 -0.1185 -0.2232  0.0797
   45LYS     HA  705   6.112  -1.928   2.618 -0.4547 -1.1424  0.5787
   45LYS     CB  706   6.108  -1.721   2.674  0.5825 -0.4512 -0.5426
   45LYS    HB1  707   6.037  -1.685   2.596 -0.8975  0.1262  0.9990
   45LYS    HB2  708   6.058  -1.669   2.758 -1.6620  0.0130 -2.0633
   45LYS     CG  709   6.250  -1.679   2.637  0.4754  0.0212 -0.4278
   45LYS    HG1  710   6.325  -1.685   2.720 -0.1789  1.9042  0.3444
   45LYS    HG2  711   6.289  -1.745   2.556 -0.6358  0.0510 -0.9940
   45LYS     CD  712   6.255  -1.531   2.600 -0.2057  0.0517 -0.3976
   45LYS    HD1  713   6.208  -1.467   2.678 -2.4417 -0.7077 -1.0445
   45LYS    HD2  714   6.358  -1.496   2.618 -0.8076  0.6463  2.2419
   45LYS     CE  715   6.208  -1.504   2.457 -0.3156  0.4805 -0.2806
   45LYS    HE1  716   6.284  -1.542   2.386  1.3026  1.1651  1.0288
   45LYS    HE2  717   6.109  -1.542   2.424  0.5229 -2.3509  0.2531
   45LYS     NZ  718   6.195  -1.356   2.458 -0.0397  0.5031 -0.1258
   45LYS    HZ1  719   6.180  -1.323   2.361  1.0446  1.8130  0.1209
   45LYS    HZ2  720   6.114  -1.335   2.519 -0.1354  0.3341 -0.1932
   45LYS    HZ3  721   6.285  -1.313   2.488  0.1193 -0.8943  1.5516
   45LYS      C  722   6.175  -1.906   2.820 -0.7466 -0.4013  0.5179
   45LYS      O  723   6.268  -1.985   2.801 -0.1551  0.3715  0.1303
   46GLN      N  724   6.142  -1.864   2.943 -0.7694 -0.0246  0.3857
   46GLN     HN  725   6.063  -1.805   2.960 -0.0411  1.1432 -0.1833
   46GLN     CA  726   6.221  -1.885   3.061 -0.0689 -0.2989 -0.1247
   46GLN     HA  727   6.325  -1.897   3.037 -0.5791 -1.6025 -1.8718
   46GLN     CB  728   6.181  -1.778   3.164 -0.0546  0.0927 -0.5215
   46GLN    HB1  729   6.073  -1.790   3.183  0.2879 -1.2012  0.8251
   46GLN    HB2  730   6.228  -1.803   3.262 -1.4277 -1.1198 -0.1494
   46GLN     CG  731   6.202  -1.630   3.131  0.4029  0.2033  0.2371
   46GLN    HG1  732   6.307  -1.593   3.129  0.3657  0.4072  1.4131
   46GLN    HG2  733   6.157  -1.613   3.031  0.2191 -1.5997 -0.0086
   46GLN     CD  734   6.140  -1.551   3.246  0.2228 -0.2477  0.4521
   46GLN    OE1  735   6.211  -1.528   3.344 -0.1163  0.8310  0.4514
   46GLN    NE2  736   6.012  -1.506   3.237  0.2358 -0.3309 -0.2084
   46GLN   HE21  737   5.955  -1.548   3.166 -0.3394  0.0662  0.0155
   46GLN   HE22  738   5.979  -1.448   3.311  3.9948  1.3937  0.3418
   46GLN      C  739   6.182  -2.013   3.125 -0.1307 -0.1235  0.1909
   46GLN      O  740   6.236  -2.045   3.231  0.5503  0.3639 -0.0072
   47ARG      N  741   6.094  -2.091   3.059  0.1360 -0.3416  0.0877
   47ARG     HN  742   6.056  -2.069   2.969 -2.4788  2.6986  1.7005
   47ARG     CA  743   6.048  -2.216   3.110 -0.2322 -0.5633 -0.7701
   47ARG     HA  744   5.961  -2.232   3.049 -0.3137  0.5069 -0.9505
   47ARG     CB  745   6.151  -2.329   3.093  0.1065 -0.4097  0.1686
   47ARG    HB1  746   6.229  -2.324   3.172 -0.9262  0.5261  1.1591
   47ARG    HB2  747   6.108  -2.431   3.099 -0.4006 -0.1680  0.6648
   47ARG     CG  748   6.213  -2.319   2.953  0.3887  0.1281  0.3291
   47ARG    HG1  749   6.125  -2.307   2.887 -1.1320 -1.2154  2.0022
   47ARG    HG2  750   6.279  -2.230   2.949 -0.1012  0.5141  0.7296
   47ARG     CD  751   6.280  -2.446   2.898  0.8429  0.4144  0.2199
   47ARG    HD1  752   6.378  -2.455   2.949  0.1894  1.6798  1.7917
   47ARG    HD2  753   6.219  -2.538   2.910  0.5564  0.5742  0.0080
   47ARG     NE  754   6.309  -2.424   2.753 -0.2965  0.8465  0.0494
   47ARG     HE  755   6.297  -2.336   2.707  1.3327  0.4781 -1.1477
   47ARG     CZ  756   6.380  -2.512   2.677 -0.4868  0.4349  0.3408
   47ARG    NH1  757   6.427  -2.627   2.732 -0.5423  0.2460  0.0014
   47ARG   HH11  758   6.418  -2.632   2.832 -1.9419  1.8386 -0.0118
   47ARG   HH12  759   6.458  -2.702   2.674 -0.7408  1.0522 -1.1868
   47ARG    NH2  760   6.404  -2.487   2.545  0.2442  0.3965  0.4656
   47ARG   HH21  761   6.332  -2.428   2.509 -0.3802 -1.3769 -1.4701
   47ARG   HH22  762   6.458  -2.552   2.490  0.4639  0.9328  0.0422
   47ARG      C  763   5.995  -2.218   3.249 -0.5882 -0.7697 -0.9073
   47ARG      O  764   6.037  -2.298   3.334  0.1648 -0.0162 -0.5530
   48THR      N  765   5.910  -2.120   3.281 -0.0800 -0.6401  0.0946
   48THR     HN  766   5.876  -2.049   3.220  1.5272  0.8190  0.8016
   48THR     CA  767   5.865  -2.098   3.416 -0.0775  0.0198 -0.0095
   48THR     HA  768   5.959  -2.081   3.467  0.6681 -1.1139 -0.9423
   48THR     CB  769   5.783  -1.973   3.423 -0.0231  0.0479  0.1194
   48THR     HB  770   5.684  -1.995   3.377  0.0403 -0.3279  0.1660
   48THR    OG1  771   5.840  -1.863   3.353  0.2108 -0.2685 -0.1952
   48THR    HG1  772   5.919  -1.847   3.406 -1.3349  1.7370  1.7297
   48THR    CG2  773   5.761  -1.938   3.571 -0.1735 -0.1047  0.1334
   48THR   HG21  774   5.693  -2.004   3.629 -2.2313  2.5330  0.9286
   48THR   HG22  775   5.862  -1.941   3.616 -1.3156 -1.7985  2.8078
   48THR   HG23  776   5.716  -1.836   3.573 -0.4544 -0.2346  0.6489
   48THR      C  777   5.807  -2.215   3.488 -0.2111  0.0981  0.0105
   48THR      O  778   5.827  -2.242   3.606  0.1160 -0.0703 -0.0801
   49ALA      N  779   5.722  -2.294   3.420 -0.2644  0.0827  0.0955
   49ALA     HN  780   5.686  -2.287   3.327 -0.9469  0.5914  0.3867
   49ALA     CA  781   5.656  -2.400   3.489  0.0310 -0.1242  0.0599
   49ALA     HA  782   5.604  -2.346   3.567  2.0918  1.3284  0.5031
   49ALA     CB  783   5.545  -2.449   3.394  0.4914 -0.3442 -0.3692
   49ALA    HB1  784   5.490  -2.365   3.346 -3.1384 -1.5348  1.3832
   49ALA    HB2  785   5.575  -2.522   3.316  0.8092  1.4421 -1.9902
   49ALA    HB3  786   5.472  -2.503   3.457  0.3244  0.0597 -0.2114
   49ALA      C  787   5.741  -2.512   3.540 -0.1384 -0.4016 -0.2669
   49ALA      O  788   5.714  -2.575   3.642  0.5856  0.9074  0.7511
   50LYS      N  789   5.847  -2.541   3.462  0.0919  0.2198 -0.1875
   50LYS     HN  790   5.876  -2.493   3.380  3.4259 -3.0499 -1.2022
   50LYS     CA  791   5.954  -2.630   3.495 -0.1597  0.0487  0.1788
   50LYS     HA  792   5.923  -2.715   3.553  1.3917 -0.0996  0.8428
   50LYS     CB  793   6.030  -2.692   3.377 -0.3799 -0.3656  0.2554
   50LYS    HB1  794   5.951  -2.746   3.319  0.7794 -0.9452 -0.8397
   50LYS    HB2  795   6.065  -2.609   3.312 -1.2356 -0.0275  0.2127
   50LYS     CG  796   6.136  -2.791   3.425  0.1912  0.0652 -0.1045
   50LYS    HG1  797   6.221  -2.726   3.455 -0.6993  0.5770  1.5061
   50LYS    HG2  798   6.097  -2.860   3.503 -0.8021 -1.6824 -2.0652
   50LYS     CD  799   6.192  -2.870   3.307  0.0210  0.0187 -0.1542
   50LYS    HD1  800   6.119  -2.950   3.281 -0.9848  0.1250  2.0670
   50LYS    HD2  801   6.197  -2.801   3.221  0.3118 -0.7717 -0.7834
   50LYS     CE  802   6.332  -2.924   3.335 -0.1162 -0.3968 -0.2596
   50LYS    HE1  803   6.380  -2.983   3.254  0.7073 -0.7153  0.4453
   50LYS    HE2  804   6.409  -2.848   3.360  0.3513 -0.8762 -0.2243
   50LYS     NZ  805   6.320  -3.018   3.448 -0.1588 -0.6161 -0.4443
   50LYS    HZ1  806   6.305  -2.966   3.537  1.4300 -0.3833 -0.2792
   50LYS    HZ2  807   6.242  -3.081   3.424 -0.6632  0.3701 -1.4653
   50LYS    HZ3  808   6.408  -3.071   3.468  0.8887  1.0559 -0.3633
   50LYS      C  809   6.042  -2.559   3.593 -0.4698  0.7504 -0.0391
   50LYS      O  810   6.044  -2.596   3.710  0.7052  0.4457 -0.1325
   51TYR      N  811   6.117  -2.458   3.545  0.4722  0.0302 -0.1240
   51TYR     HN  812   6.103  -2.429   3.451  0.0108 -1.3147 -0.4942
   51TYR     CA  813   6.204  -2.388   3.634  0.0199  0.2425  0.1549
   51TYR     HA  814   6.245  -2.451   3.712  0.8364  0.3629 -0.1645
   51TYR     CB  815   6.326  -2.330   3.561 -0.0030  0.2943  0.1581
   51TYR    HB1  816   6.293  -2.266   3.476 -1.2059  1.1251  1.2320
   51TYR    HB2  817   6.384  -2.272   3.636 -0.6030 -0.9402  1.6314
   51TYR     CG  818   6.423  -2.430   3.507 -0.5355 -0.2068  0.1207
   51TYR    CD1  819   6.430  -2.460   3.373  0.1213  0.0217  0.1006
   51TYR    HD1  820   6.373  -2.396   3.307  0.8535  3.6247  2.6607
   51TYR    CE1  821   6.512  -2.559   3.323  0.2424  0.2109 -0.0770
   51TYR    HE1  822   6.510  -2.583   3.218 -2.3852  2.0366 -0.5460
   51TYR     CZ  823   6.590  -2.625   3.415 -0.0913 -0.0337  0.0324
   51TYR     OH  824   6.667  -2.734   3.370  0.1789 -0.0845  0.6125
   51TYR     HH  825   6.632  -2.750   3.282 -0.9372 -0.6090  1.1273
   51TYR    CD2  826   6.491  -2.507   3.598 -0.3554 -0.3011 -0.0949
   51TYR    HD2  827   6.476  -2.485   3.702  1.0261  1.0311 -0.1540
   51TYR    CE2  828   6.578  -2.603   3.550 -0.7312 -0.7471  0.1003
   51TYR    HE2  829   6.646  -2.652   3.618  0.0764  1.5338  1.0598
   51TYR      C  830   6.131  -2.274   3.698  0.0136  0.1289  0.3522
   51TYR      O  831   6.139  -2.162   3.647 -0.4824 -0.0013 -0.0237
   52VAL      N  832   6.072  -2.302   3.815  0.1890  0.0848  0.4304
   52VAL     HN  833   6.066  -2.395   3.850  1.0479  0.2212  0.9621
   52VAL     CA  834   5.999  -2.206   3.893 -0.1332  0.0346  0.1910
   52VAL     HA  835   5.933  -2.161   3.820 -0.8108 -0.9161  0.2068
   52VAL     CB  836   5.909  -2.275   3.991  0.1145 -0.1578  0.2836
   52VAL     HB  837   5.972  -2.310   4.075  1.1544 -0.7774 -0.7158
   52VAL    CG1  838   5.801  -2.181   4.046 -0.5138 -0.2094 -0.8388
   52VAL   HG11  839   5.764  -2.130   3.953 -0.6728  0.4010 -0.4474
   52VAL   HG12  840   5.727  -2.235   4.109 -1.2231 -1.6715 -2.7839
   52VAL   HG13  841   5.849  -2.104   4.109  0.4747 -0.7727 -0.8886
   52VAL    CG2  842   5.836  -2.394   3.926 -0.5311 -0.0696  0.8440
   52VAL   HG21  843   5.894  -2.478   3.882  0.0744  0.7381  0.0848
   52VAL   HG22  844   5.751  -2.423   3.992 -1.3811  1.0008  0.2587
   52VAL   HG23  845   5.786  -2.356   3.835  0.2397  0.4484  0.6289
   52VAL      C  846   6.081  -2.099   3.957 -0.0764  0.0078  0.1623
   52VAL      O  847   6.061  -1.980   3.937  0.1377 -0.0112 -0.1769
   53ALA      N  848   6.181  -2.144   4.035  0.3085  0.0415 -0.3011
   53ALA     HN  849   6.201  -2.242   4.043 -1.6590 -0.4470 -0.8467
   53ALA     CA  850   6.277  -2.062   4.101  0.1665 -0.1462  0.1433
   53ALA     HA  851   6.224  -1.968   4.106 -1.5012 -1.0303 -0.2496
   53ALA     CB  852   6.317  -2.107   4.243  0.3278  0.3741  0.2667
   53ALA    HB1  853   6.394  -2.043   4.291  0.6502 -0.1724  0.4809
   53ALA    HB2  854   6.232  -2.126   4.312  0.2876  0.2186  0.1741
   53ALA    HB3  855   6.364  -2.207   4.234  0.3623  0.4705 -0.7179
   53ALA      C  856   6.389  -2.034   4.008 -0.1549 -0.5152 -0.3534
   53ALA      O  857   6.389  -1.939   3.930  0.6735 -0.1611  0.0629
   54ASN      N  858   6.501  -2.106   4.029 -0.1518 -0.4120 -0.0229
   54ASN     HN  859   6.493  -2.174   4.101 -1.1234  0.6280  0.8826
   54ASN     CA  860   6.622  -2.093   3.953 -0.2254 -0.0361 -0.0800
   54ASN     HA  861   6.605  -2.041   3.860  3.1944  0.7467 -0.3989
   54ASN     CB  862   6.737  -2.013   4.015 -0.1216 -0.5014  0.3402
   54ASN    HB1  863   6.740  -2.058   4.116 -0.4522  0.3951  0.7560
   54ASN    HB2  864   6.834  -2.018   3.960  0.3015  0.1631  1.0060
   54ASN     CG  865   6.691  -1.868   4.027  0.1365 -0.4145  0.3013
   54ASN    OD1  866   6.676  -1.796   3.929  0.0834 -0.4310  0.2974
   54ASN    ND2  867   6.670  -1.818   4.152  0.0306  0.2474  0.0233
   54ASN   HD21  868   6.707  -1.866   4.232  0.3277  1.2684  0.5087
   54ASN   HD22  869   6.650  -1.720   4.157  0.2828  0.4978 -2.7158
   54ASN      C  870   6.669  -2.230   3.917 -0.0367 -0.0422  0.1862
   54ASN      O  871   6.603  -2.328   3.952 -0.1128  0.2350  0.8276
   55GLN      N  872   6.781  -2.245   3.844  0.0038 -0.0776  0.2558
   55GLN     HN  873   6.831  -2.164   3.814 -0.6419  0.9691  1.8797
   55GLN     CA  874   6.848  -2.369   3.818 -0.0191  0.0790 -0.5707
   55GLN     HA  875   6.777  -2.449   3.826 -0.2902  0.3858  0.1199
   55GLN     CB  876   6.919  -2.372   3.681  0.5814 -0.2538 -0.2540
   55GLN    HB1  877   6.852  -2.320   3.610  0.9883  2.4773  1.2461
   55GLN    HB2  878   7.008  -2.305   3.681  0.2816  0.1785  1.1965
   55GLN     CG  879   6.951  -2.510   3.623  0.4307 -0.2455 -0.3550
   55GLN    HG1  880   7.024  -2.563   3.687 -0.0968 -0.0758  0.3966
   55GLN    HG2  881   6.851  -2.560   3.620  1.3439 -2.1579 -2.2682
   55GLN     CD  882   6.999  -2.498   3.479  0.0598  0.6330 -0.4125
   55GLN    OE1  883   6.928  -2.539   3.387 -0.3586  0.4463 -0.0095
   55GLN    NE2  884   7.121  -2.441   3.466  0.3563  0.0327 -0.3065
   55GLN   HE21  885   7.175  -2.425   3.549  1.0270  0.6493 -0.8417
   55GLN   HE22  886   7.170  -2.431   3.379 -0.1450  3.7269 -0.3520
   55GLN      C  887   6.961  -2.390   3.913 -0.1794  0.1501 -0.3661
   55GLN      O  888   7.057  -2.313   3.910 -0.4573  0.5289  0.3017
   56PRO      N  889   6.964  -2.483   4.004  0.3255  0.3174 -0.2117
   56PRO     CD  890   6.846  -2.541   4.067  0.2742  0.4479 -0.1880
   56PRO    HD1  891   6.818  -2.634   4.014  0.9444  0.2097 -0.1294
   56PRO    HD2  892   6.752  -2.482   4.069  0.4144  0.6747  2.2663
   56PRO     CA  893   7.082  -2.526   4.073 -0.1079  0.0053  0.3438
   56PRO     HA  894   7.121  -2.440   4.125  2.2980 -1.8709  1.9123
   56PRO     CB  895   7.040  -2.623   4.183 -0.0091 -0.4937 -0.0510
   56PRO    HB1  896   7.045  -2.729   4.152  0.0518 -1.2184  2.2135
   56PRO    HB2  897   7.111  -2.614   4.269 -0.3952  1.7318  0.0858
   56PRO     CG  898   6.897  -2.573   4.208  0.1862  0.1539 -0.2214
   56PRO    HG1  899   6.833  -2.648   4.259 -0.0769  1.2848  1.1837
   56PRO    HG2  900   6.891  -2.479   4.268 -1.0848  0.4547 -0.7804
   56PRO      C  901   7.194  -2.575   3.986 -0.1191  0.3062  0.1601
   56PRO      O  902   7.184  -2.676   3.917  0.3320  0.2713  0.1450
   57GLY      N  903   7.309  -2.507   3.991  0.2982 -0.3689 -0.1909
   57GLY     HN  904   7.300  -2.423   4.045  0.4499 -0.2249 -0.3876
   57GLY     CA  905   7.423  -2.536   3.909 -0.0114  0.1682 -0.8211
   57GLY    HA1  906   7.479  -2.608   3.967  3.0838  2.2483 -1.0267
   57GLY    HA2  907   7.401  -2.575   3.811  0.7118  0.2984 -1.0356
   57GLY      C  908   7.508  -2.414   3.911  0.2509 -0.0244  0.3621
   57GLY      O  909   7.479  -2.307   3.964 -0.2698 -0.1486  0.3315
   58MET      N  910   7.631  -2.432   3.860 -0.0146 -0.4955 -0.1173
   58MET     HN  911   7.659  -2.514   3.811  2.3751  0.7781 -1.0599
   58MET     CA  912   7.731  -2.332   3.881 -0.0897 -0.3902 -0.2594
   58MET     HA  913   7.732  -2.305   3.985  0.4912 -2.0147  0.1925
   58MET     CB  914   7.859  -2.411   3.848 -0.0270 -0.3658 -0.0768
   58MET    HB1  915   7.844  -2.466   3.752 -1.7082  3.0502 -1.9415
   58MET    HB2  916   7.936  -2.335   3.828 -0.8050  0.3075 -0.5801
   58MET     CG  917   7.906  -2.508   3.957 -0.2010 -0.2496  0.1032
   58MET    HG1  918   7.823  -2.565   4.002  0.5869 -0.1533  1.7273
   58MET    HG2  919   7.975  -2.576   3.901  1.6698  2.3452 -0.9788
   58MET     SD  920   8.020  -2.420   4.068 -0.1164 -0.0482 -0.1406
   58MET     CE  921   8.050  -2.574   4.160  0.1948  0.1454  0.0826
   58MET    HE1  922   8.066  -2.663   4.095 -1.1100 -0.4528  0.5470
   58MET    HE2  923   8.135  -2.568   4.231  0.3855 -0.4333 -0.0914
   58MET    HE3  924   7.962  -2.602   4.221 -0.5247  2.3483  0.1501
   58MET      C  925   7.718  -2.211   3.795 -0.4939 -0.0484  0.2795
   58MET      O  926   7.697  -2.099   3.841  0.1631  0.2441 -0.1316
   59GLN      N  927   7.737  -2.236   3.664 -0.2519  0.5440  0.1998
   59GLN     HN  928   7.750  -2.331   3.637 -1.3430  0.3443  0.3444
   59GLN     CA  929   7.759  -2.134   3.567  0.2627  0.2020 -0.0450
   59GLN     HA  930   7.799  -2.047   3.617 -0.1692 -1.9030  4.4650
   59GLN     CB  931   7.854  -2.183   3.456  0.0908 -0.4265  0.0812
   59GLN    HB1  932   7.822  -2.282   3.417  1.5727 -0.3082 -1.5580
   59GLN    HB2  933   7.858  -2.106   3.376 -1.5243 -2.2077 -1.8390
   59GLN     CG  934   7.996  -2.205   3.508  0.3365  0.1466 -0.3284
   59GLN    HG1  935   8.038  -2.112   3.550  0.2041  0.4388 -0.8299
   59GLN    HG2  936   7.982  -2.273   3.595  3.3628  1.1735  1.0888
   59GLN     CD  937   8.105  -2.260   3.417  0.4631  0.4009 -0.3328
   59GLN    OE1  938   8.088  -2.275   3.296 -0.0460 -0.4452 -0.1670
   59GLN    NE2  939   8.219  -2.304   3.476  0.6789  0.3379 -0.7937
   59GLN   HE21  940   8.237  -2.294   3.574  2.1385 -3.2436 -0.5241
   59GLN   HE22  941   8.286  -2.353   3.420  0.9950  0.4013 -0.4745
   59GLN      C  942   7.628  -2.084   3.508 -0.0274 -0.2479  0.2155
   59GLN    OT1  943   7.552  -2.168   3.452  0.0412 -0.3559  0.2859
   59GLN    OT2  944   7.602  -1.962   3.495 -0.2840 -0.2817  0.4053
   60SOL     OW  945   4.183   3.487   3.976 -0.1585 -0.0093 -0.2319
   60SOL    HW1  946   4.173   3.581   3.959 -0.1788 -0.0188 -0.2718
   60SOL    HW2  947   4.134   3.472   4.057 -1.3293 -0.2377 -0.9536
   61SOL     OW  948   0.740   1.114   4.549  0.0930 -0.1100 -0.3527
   61SOL    HW1  949   0.819   1.066   4.573  0.2965 -0.2035 -1.1935
   61SOL    HW2  950   0.696   1.131   4.633  1.0124 -0.0295  0.1256
   62SOL     OW  951   3.090   1.340   2.855  0.0879  0.7802  0.0727
   62SOL    HW1  952   3.076   1.268   2.917 -0.1806  1.1405  0.4322
   62SOL    HW2  953   3.105   1.416   2.910  0.0999  1.0567 -0.3112
   63SOL     OW  954   2.346   3.208   3.871 -0.0209 -0.1947  0.2258
   63SOL    HW1  955   2.316   3.235   3.784 -1.0479 -0.9913  0.3080
   63SOL    HW2  956   2.327   3.114   3.874 -0.1829 -0.1316  1.3939
   64SOL     OW  957   6.587   4.515   1.119  0.7387 -0.2032  0.1006
   64SOL    HW1  958   6.662   4.461   1.094  2.1071  0.8222  1.8466
   64SOL    HW2  959   6.612   4.556   1.201 -1.7598  0.1668  0.7622
   65SOL     OW  960   1.244   4.079   3.985  0.7543  0.1305  0.3190
   65SOL    HW1  961   1.213   4.094   3.896  0.4032  0.8336  0.5505
   65SOL    HW2  962   1.340   4.079   3.977  0.7386  0.8394  0.0382
   66SOL     OW  963   6.230   5.868   4.143  0.0172  0.0895  0.0738
   66SOL    HW1  964   6.227   5.914   4.059  0.8984 -2.1994 -1.3143
   66SOL    HW2  965   6.175   5.790   4.130  0.3494 -0.4229  1.5375
   67SOL     OW  966   6.043   5.256   1.894 -0.1163 -0.5664  0.0404
   67SOL    HW1  967   5.997   5.322   1.946 -0.9859  0.3790 -1.8083
   67SOL    HW2  968   5.991   5.177   1.903 -1.5900  0.2025 -1.1436
   68SOL     OW  969   0.175   5.935   1.279 -0.3363 -0.0716  0.0657
   68SOL    HW1  970   0.174   5.923   1.374 -0.6285 -1.1395 -0.0649
   68SOL    HW2  971   0.231   5.864   1.246  3.8315  2.9685 -0.2312
   69SOL     OW  972   2.903   5.974   2.644 -0.4152  0.7635 -0.1103
   69SOL    HW1  973   2.844   5.919   2.695  0.4141  0.2110  0.2825
   69SOL    HW2  974   2.900   5.937   2.556 -1.4468  1.3896 -0.3464
   70SOL     OW  975   3.652   2.363   0.849 -0.8375  0.2044  0.6138
   70SOL    HW1  976   3.561   2.373   0.877 -1.1014 -0.1114 -0.1305
   70SOL    HW2  977   3.663   2.269   0.835 -1.3547  0.4949 -2.4253
   71SOL     OW  978   2.900   2.021   1.057  0.5605 -0.4497  0.4242
   71SOL    HW1  979   2.840   2.093   1.075  2.9737  2.1864 -1.1851
   71SOL    HW2  980   2.858   1.973   0.985 -0.3590  0.3731  0.3883
   72SOL     OW  981  -0.029   6.280   1.801  0.0556 -0.0015 -0.3921
   72SOL    HW1  982   0.009   6.198   1.770  1.9698 -0.7815  3.4240
   72SOL    HW2  983   0.028   6.348   1.765  2.5813 -0.8855  1.6397
   73SOL     OW  984   7.155   5.651   0.153  0.4691 -0.6215 -0.5450
   73SOL    HW1  985   7.121   5.740   0.143 -0.2509 -0.9247 -0.8703
   73SOL    HW2  986   7.211   5.655   0.231 -0.7684 -0.2421  0.3443
   74SOL     OW  987   4.285   1.926   1.039 -0.3567 -0.0831  0.1576
   74SOL    HW1  988   4.225   1.853   1.026  0.6921 -0.8132 -0.7246
   74SOL    HW2  989   4.289   1.937   1.134  0.6079 -2.1821  0.4221
   75SOL     OW  990   6.212   2.814   4.367 -0.9143 -0.4983 -0.0941
   75SOL    HW1  991   6.240   2.870   4.295  1.3336 -0.5144  0.7063
   75SOL    HW2  992   6.168   2.874   4.428  0.3927  0.2176  0.1871
   76SOL     OW  993   6.702   0.667   2.568 -0.0104  0.3225 -0.2370
   76SOL    HW1  994   6.656   0.724   2.630  0.8518  0.1617  0.5803
   76SOL    HW2  995   6.655   0.584   2.571 -1.0861  0.8807 -1.1999
   77SOL     OW  996   6.648   2.187   2.756  0.2021  0.2101 -0.0291
   77SOL    HW1  997   6.678   2.114   2.702  0.6917  0.3561  0.0455
   77SOL    HW2  998   6.624   2.255   2.693  3.9998  1.7118 -0.1125
   78SOL     OW  999   4.969   1.640   4.573  0.3328 -0.0418  0.2112
   78SOL    HW1 1000   5.032   1.571   4.555 -1.4294 -1.5567 -0.4125
   78SOL    HW2 1001   4.900   1.598   4.624 -0.8340  1.2212 -0.2388
   79SOL     OW 1002   4.127   5.605   0.894  0.2789  0.3575  0.0235
   79SOL    HW1 1003   4.151   5.604   0.987 -0.4799 -0.3180  0.2181
   79SOL    HW2 1004   4.035   5.630   0.893 -0.0878 -0.9159 -0.4506
   80SOL     OW 1005   4.457   1.321   3.023  0.4419  0.7454  0.1450
   80SOL    HW1 1006   4.434   1.335   2.931  0.1705  1.9369  0.3840
   80SOL    HW2 1007   4.506   1.400   3.048  0.3940  0.4919  1.0612
   81SOL     OW 1008   1.206   0.672   3.125 -0.1460 -0.3752  0.3115
   81SOL    HW1 1009   1.296   0.642   3.108  0.9837  0.9866  3.2768
   81SOL    HW2 1010   1.169   0.605   3.182 -0.9041 -0.6728 -0.4990
   82SOL     OW 1011   3.763   4.164   2.486  0.2217  0.5877  0.3108
   82SOL    HW1 1012   3.816   4.091   2.455  1.0476  0.1731  2.5025
   82SOL    HW2 1013   3.717   4.195   2.408  0.3912 -1.7957 -0.8295
   83SOL     OW 1014   6.917   4.073   2.259 -0.4487  0.2790 -0.0418
   83SOL    HW1 1015   7.003   4.070   2.217 -0.6345 -1.1042 -0.3768
   83SOL    HW2 1016   6.859   4.026   2.199 -1.4200  1.0828  0.2367
   84SOL     OW 1017   6.040   0.577   3.427  0.0658  0.0173 -0.0825
   84SOL    HW1 1018   5.955   0.604   3.460 -0.5699 -1.2635 -0.5915
   84SOL    HW2 1019   6.043   0.612   3.337 -1.1990 -2.3123 -1.1228
   85SOL     OW 1020   0.213   5.862   1.542  0.1890  0.1387 -0.0316
   85SOL    HW1 1021   0.308   5.874   1.533  0.1997  1.2903  1.2123
   85SOL    HW2 1022   0.203   5.774   1.578  0.8608  0.3200  0.6340
   86SOL     OW 1023   1.508   3.790   2.448  0.2148 -0.2322 -0.0105
   86SOL    HW1 1024   1.486   3.743   2.367 -1.4459  0.0664  0.2188
   86SOL    HW2 1025   1.603   3.792   2.450  0.3168  0.8933 -2.6288
   87SOL     OW 1026   0.268   0.869   1.795 -0.3546 -0.1852 -0.6085
   87SOL    HW1 1027   0.230   0.829   1.716 -1.6657 -1.3781  0.5621
   87SOL    HW2 1028   0.356   0.832   1.801 -0.4763 -0.5731 -1.1614
   88SOL     OW 1029   3.726   2.346   2.903  0.6236  0.1147 -0.1536
   88SOL    HW1 1030   3.647   2.300   2.934 -0.4150  2.1115  0.4052
   88SOL    HW2 1031   3.731   2.326   2.810 -1.2992  0.8629 -0.4812
   89SOL     OW 1032   1.089   3.585   2.510 -0.0190  0.0146 -0.1869
   89SOL    HW1 1033   1.022   3.652   2.501 -0.0821 -0.1055 -0.6115
   89SOL    HW2 1034   1.166   3.633   2.542  0.5571  0.6673 -2.4026
   90SOL     OW 1035   3.976   2.601   0.545 -0.0317  0.4146 -0.6142
   90SOL    HW1 1036   4.008   2.606   0.455  1.2538  0.2788 -0.1810
   90SOL    HW2 1037   3.888   2.562   0.538 -0.8272  2.3247 -1.9812
   91SOL     OW 1038   2.594   4.342   0.857 -0.2958 -0.2166 -0.1026
   91SOL    HW1 1039   2.554   4.408   0.913 -0.8718  0.5898 -1.4030
   91SOL    HW2 1040   2.643   4.286   0.917 -1.5164  0.1284  1.2899
   92SOL     OW 1041   0.064   4.752   4.744  0.4350  0.0524  0.6085
   92SOL    HW1 1042   0.044   4.744   4.651 -1.0731  0.6598  0.8448
   92SOL    HW2 1043   0.143   4.700   4.756  2.0538  1.8044 -1.4554
   93SOL     OW 1044   2.158   5.190   4.445 -0.4150  0.0647 -0.8580
   93SOL    HW1 1045   2.209   5.164   4.369  1.0707 -0.6738  0.3499
   93SOL    HW2 1046   2.152   5.111   4.498  0.5951  1.1112  0.9031
   94SOL     OW 1047   3.943   6.871   5.044  0.1307 -0.2000 -0.1037
   94SOL    HW1 1048   3.850   6.890   5.048  0.0151 -0.6680 -0.4720
   94SOL    HW2 1049   3.948   6.776   5.043  0.5480 -0.1837 -1.2690
   95SOL     OW 1050   6.089   1.699   2.189  0.1313 -0.8978 -0.3490
   95SOL    HW1 1051   6.135   1.716   2.271 -0.2037  1.1362 -0.5120
   95SOL    HW2 1052   6.107   1.607   2.169 -1.2172 -2.0155  2.9011
   96SOL     OW 1053   4.041   2.778   5.032 -0.3500  0.3916 -0.1137
   96SOL    HW1 1054   4.061   2.806   4.942  0.2459  0.3457 -0.0052
   96SOL    HW2 1055   4.016   2.686   5.024 -0.8984  0.5553 -0.3033
   97SOL     OW 1056   1.781   6.181   3.744  0.0629  0.5381  0.0715
   97SOL    HW1 1057   1.761   6.221   3.659 -2.2585  0.1424  0.3469
   97SOL    HW2 1058   1.767   6.251   3.807 -3.4533 -0.3327  0.5020
   98SOL     OW 1059   5.454   1.600   3.496 -0.3132 -0.4730 -0.0669
   98SOL    HW1 1060   5.387   1.669   3.486 -0.2586 -0.3215  0.6039
   98SOL    HW2 1061   5.504   1.626   3.573  0.3535 -0.7345 -0.4045
   99SOL     OW 1062   2.864   0.855   2.129 -0.1368 -0.8809 -0.3089
   99SOL    HW1 1063   2.854   0.906   2.209 -0.2940 -0.5455 -0.5385
   99SOL    HW2 1064   2.777   0.817   2.114 -0.6349  0.5658 -1.3209
  100SOL     OW 1065   0.079   3.169   5.059  0.4135 -0.5437  0.5966
  100SOL    HW1 1066   0.053   3.095   5.113  0.6648 -0.5743  0.6786
  100SOL    HW2 1067   0.098   3.239   5.122  1.6238 -0.8635  0.6192
  101SOL     OW 1068   5.699   2.512   2.817 -0.1964 -0.9126 -0.1307
  101SOL    HW1 1069   5.663   2.491   2.903 -0.1866 -0.5758 -0.0430
  101SOL    HW2 1070   5.683   2.434   2.764 -0.3462 -1.0591  0.1318
  102SOL     OW 1071   2.091   5.255   3.408  0.1262  0.2152 -0.3776
  102SOL    HW1 1072   2.027   5.226   3.344  0.6819 -0.4743 -0.6344
  102SOL    HW2 1073   2.086   5.351   3.406 -1.0365  0.1607 -0.2291
  103SOL     OW 1074   6.468   3.005   1.845 -0.4269  0.4050  0.2753
  103SOL    HW1 1075   6.504   3.020   1.757  0.1235 -0.5382  0.3282
  103SOL    HW2 1076   6.543   3.008   1.903 -0.9946  2.9198  1.0170
  104SOL     OW 1077   5.250   6.907   0.343 -0.2341 -0.1403 -0.3464
  104SOL    HW1 1078   5.223   6.838   0.403 -1.2135  0.2833 -0.2840
  104SOL    HW2 1079   5.197   6.983   0.368 -1.8610 -0.3665 -2.7273
  105SOL     OW 1080   5.433   0.939   4.692 -0.0641  0.1466  0.3815
  105SOL    HW1 1081   5.461   0.930   4.601 -0.1076 -2.4661  0.5369
  105SOL    HW2 1082   5.338   0.951   4.687 -0.2616 -1.3086  0.0533
  106SOL     OW 1083   1.028   2.841   0.752 -0.3903 -0.6136 -0.0460
  106SOL    HW1 1084   1.053   2.858   0.842 -0.8625  0.0059 -0.0213
  106SOL    HW2 1085   0.936   2.870   0.746 -0.3897 -0.7142 -0.6992
  107SOL     OW 1086   7.070   2.564   4.330  0.1444  0.4049  0.3338
  107SOL    HW1 1087   7.042   2.545   4.420  2.2221 -1.0359  0.7576
  107SOL    HW2 1088   7.080   2.478   4.289  1.9644  0.8817 -0.3327
  108SOL     OW 1089   2.641   0.474   2.888 -0.1476  0.1962  0.5366
  108SOL    HW1 1090   2.596   0.454   2.805  0.1134 -0.8390  0.6409
  108SOL    HW2 1091   2.602   0.557   2.916 -1.6075 -0.4005  0.3469
  109SOL     OW 1092   6.383   3.984   1.140 -0.1509  0.0934  0.2450
  109SOL    HW1 1093   6.344   3.898   1.126 -2.2616  0.9009  0.7406
  109SOL    HW2 1094   6.405   3.985   1.233  0.0267  0.0427  0.2044
  110SOL     OW 1095   0.005   5.161   0.779  0.6283  0.0068 -0.5826
  110SOL    HW1 1096   0.016   5.115   0.696  1.2243 -0.1449 -0.4271
  110SOL    HW2 1097   0.010   5.092   0.846 -4.0653 -0.5606 -0.5149
  111SOL     OW 1098   2.630   2.154   3.467  0.3885  0.3202  0.4603
  111SOL    HW1 1099   2.675   2.148   3.383  2.9366  1.4361  1.6569
  111SOL    HW2 1100   2.609   2.247   3.476  3.7379  1.0241  2.6878
  112SOL     OW 1101   6.305   0.725   2.412  0.2896 -0.1999 -0.0577
  112SOL    HW1 1102   6.324   0.818   2.421  0.8125 -0.0549 -2.0472
  112SOL    HW2 1103   6.392   0.684   2.404  0.1385 -1.0734  2.1485
  113SOL     OW 1104   0.859   4.693   0.397 -0.5824  0.2390 -0.2901
  113SOL    HW1 1105   0.845   4.698   0.302  1.9776 -2.5106 -0.9586
  113SOL    HW2 1106   0.788   4.637   0.428 -0.8349  0.3021 -0.7438
  114SOL     OW 1107   5.228   3.596   3.262  0.3329  0.3571 -0.3946
  114SOL    HW1 1108   5.262   3.512   3.295  1.3844 -0.1031 -2.4858
  114SOL    HW2 1109   5.306   3.651   3.251  0.2438  0.0854 -3.0541
  115SOL     OW 1110   2.227   2.342   1.989 -0.1331  0.0413  0.0975
  115SOL    HW1 1111   2.300   2.287   2.017 -1.2502 -1.1859  0.7348
  115SOL    HW2 1112   2.149   2.289   2.006 -1.3287  2.0115  1.2654
  116SOL     OW 1113   0.539   0.869   1.139  0.0709 -0.8045  0.4037
  116SOL    HW1 1114   0.465   0.907   1.092  1.0909 -0.3700 -0.9019
  116SOL    HW2 1115   0.503   0.795   1.186 -0.6957 -2.4280 -2.5283
  117SOL     OW 1116   0.570   0.055   4.091 -0.2033 -0.5163  0.6616
  117SOL    HW1 1117   0.545   0.143   4.119 -2.3701 -1.2267  1.1290
  117SOL    HW2 1118   0.582   0.062   3.996 -2.3616 -0.0982  0.3742
  118SOL     OW 1119   6.925   6.091   1.948  0.7738 -0.1946  0.1753
  118SOL    HW1 1120   6.917   6.187   1.950 -0.4632 -0.2802  1.4799
  118SOL    HW2 1121   6.837   6.060   1.927  1.3564 -1.0498 -1.0909
  119SOL     OW 1122   5.858   2.311   2.418  1.1553  0.2708 -0.2094
  119SOL    HW1 1123   5.887   2.402   2.428 -1.9759  1.4486 -0.4657
  119SOL    HW2 1124   5.818   2.289   2.502 -1.3618  0.5630 -1.2208
  120SOL     OW 1125   2.447   5.847   1.018  0.4407  0.2415 -0.5849
  120SOL    HW1 1126   2.539   5.872   1.033 -0.3017  2.1426  1.3923
  120SOL    HW2 1127   2.431   5.777   1.081  0.7742 -0.8016 -1.6343
  121SOL     OW 1128   2.551   4.355   2.143 -0.1010  0.2167  0.4152
  121SOL    HW1 1129   2.504   4.394   2.217  2.2079  1.7365  1.1958
  121SOL    HW2 1130   2.589   4.275   2.179 -0.7211 -0.1735  0.2280
  122SOL     OW 1131   5.587   6.634   1.983 -0.0764 -0.7325  0.0460
  122SOL    HW1 1132   5.546   6.627   1.897  0.2592 -0.0492 -0.1725
  122SOL    HW2 1133   5.519   6.672   2.039  0.3059  0.6151 -0.3688
  123SOL     OW 1134   2.227   4.986   0.980  0.2373  0.8600  0.2248
  123SOL    HW1 1135   2.171   4.924   0.933 -1.9961  0.1883  3.4653
  123SOL    HW2 1136   2.315   4.948   0.973 -0.5905 -1.1055 -0.3411
  124SOL     OW 1137   0.951   6.085   2.906  0.3838  0.3222 -0.1868
  124SOL    HW1 1138   1.031   6.033   2.898  0.1165 -0.0570 -0.4401
  124SOL    HW2 1139   0.894   6.053   2.836 -0.5972 -0.5253  0.9341
  125SOL     OW 1140   6.855   7.083   2.608  0.2710  0.0580 -0.6108
  125SOL    HW1 1141   6.817   7.135   2.678  1.6452  0.3035 -0.0025
  125SOL    HW2 1142   6.814   6.997   2.617  0.7540 -0.0649  0.8407
  126SOL     OW 1143   1.632   3.702   2.878 -0.3405 -0.3305 -0.1136
  126SOL    HW1 1144   1.558   3.740   2.831  0.2746 -1.8858 -2.5714
  126SOL    HW2 1145   1.698   3.771   2.880 -0.7673  0.0946 -0.6428
  127SOL     OW 1146   1.041   3.399   2.765  0.0639 -0.2279  0.4659
  127SOL    HW1 1147   1.105   3.401   2.837  1.8034  1.9868 -0.9993
  127SOL    HW2 1148   1.047   3.486   2.725 -0.3192 -1.5481 -2.7710
  128SOL     OW 1149   5.497   4.527   1.681  0.9987 -0.4728  0.1569
  128SOL    HW1 1150   5.532   4.504   1.595  0.3589  1.2887 -0.6200
  128SOL    HW2 1151   5.479   4.621   1.675 -0.8237 -0.6711  1.5784
  129SOL     OW 1152   4.784   4.941   3.221  0.2327  0.1772 -0.1531
  129SOL    HW1 1153   4.705   4.887   3.225  0.6087 -0.3777 -0.0022
  129SOL    HW2 1154   4.824   4.931   3.308  1.1743 -0.6585 -0.6525
  130SOL     OW 1155   0.072   6.179   3.760  0.3458  0.0454  0.8133
  130SOL    HW1 1156   0.117   6.248   3.712  0.6812  0.2044  1.3517
  130SOL    HW2 1157   0.009   6.143   3.697  0.4482  0.5694  0.4075
  131SOL     OW 1158   3.677   5.845   0.814  0.1307 -0.0822 -0.0892
  131SOL    HW1 1159   3.607   5.792   0.775  0.4050  0.1266 -0.8956
  131SOL    HW2 1160   3.743   5.850   0.745  0.3858  0.7678  0.2117
  132SOL     OW 1161   7.014   0.499   3.289  0.4196  0.1831 -0.5303
  132SOL    HW1 1162   7.103   0.492   3.254  0.3765 -1.0825 -0.4590
  132SOL    HW2 1163   6.973   0.415   3.265 -0.8655  0.8888 -0.8666
  133SOL     OW 1164   6.017   2.553   4.526  0.7147  0.7730  0.0477
  133SOL    HW1 1165   6.064   2.488   4.474 -0.9644  0.3183 -0.9721
  133SOL    HW2 1166   5.986   2.617   4.463 -1.2275  0.2963  0.4400
  134SOL     OW 1167   3.220   0.662   1.705  0.6063 -0.6955 -0.8518
  134SOL    HW1 1168   3.194   0.673   1.614 -1.4121  0.4168 -0.1942
  134SOL    HW2 1169   3.177   0.580   1.732  0.1175 -0.3383 -0.5418
  135SOL     OW 1170   5.808   4.030   2.983  0.1423 -0.4288  0.2103
  135SOL    HW1 1171   5.806   3.968   3.056 -0.2327  0.2260  0.7720
  135SOL    HW2 1172   5.841   3.979   2.909  3.7138 -0.3720  1.5530
  136SOL     OW 1173   2.288   4.149   5.007 -0.2000 -0.2629  0.1556
  136SOL    HW1 1174   2.279   4.234   4.964  0.4822 -0.5635 -0.5880
  136SOL    HW2 1175   2.348   4.165   5.080  0.8705 -0.3485 -0.6870
  137SOL     OW 1176   6.925   2.761   4.562  0.0339 -0.1501 -0.1351
  137SOL    HW1 1177   6.830   2.767   4.578  0.1875  0.1203  0.7538
  137SOL    HW2 1178   6.942   2.826   4.494 -0.0647  1.6433  1.4645
  138SOL     OW 1179   1.415   2.683   0.830  0.2864 -0.6120  0.3979
  138SOL    HW1 1180   1.457   2.760   0.869 -1.1381  0.4315 -0.0475
  138SOL    HW2 1181   1.358   2.719   0.763 -0.7512 -2.0399  0.4885
  139SOL     OW 1182   5.493   5.967   1.023  0.6879 -0.2636  0.0078
  139SOL    HW1 1183   5.473   6.059   1.038 -0.4271 -0.3196 -1.0202
  139SOL    HW2 1184   5.411   5.921   1.040  0.7746 -0.8701 -1.1683
  140SOL     OW 1185   2.103   6.212   2.732 -0.4097 -0.4223 -0.1789
  140SOL    HW1 1186   2.180   6.173   2.773 -0.5001 -1.1101 -0.6461
  140SOL    HW2 1187   2.052   6.249   2.805 -0.5782 -1.6288  0.3335
  141SOL     OW 1188   4.885   4.438   3.921  0.0647  0.0565 -0.0516
  141SOL    HW1 1189   4.801   4.394   3.906  0.0234  0.4166 -0.9133
  141SOL    HW2 1190   4.862   4.531   3.931  0.3706  0.1687 -0.3876
  142SOL     OW 1191   4.416   5.103   0.080 -0.0262 -0.2599 -0.0014
  142SOL    HW1 1192   4.443   5.012   0.075  1.9047  0.2889 -0.3323
  142SOL    HW2 1193   4.386   5.114   0.171  2.7448 -0.4913  1.0295
  143SOL     OW 1194   6.103   4.388   2.984 -0.1510 -0.2821  0.6889
  143SOL    HW1 1195   6.027   4.353   3.031  0.1749 -1.5643  0.3050
  143SOL    HW2 1196   6.068   4.462   2.934 -1.2327 -1.0435  0.2755
  144SOL     OW 1197   5.602   6.535   5.122  0.1069 -0.0395 -0.0070
  144SOL    HW1 1198   5.555   6.596   5.066  0.8824  0.3736 -0.2165
  144SOL    HW2 1199   5.654   6.482   5.062  0.3068 -0.1511  0.2624
  145SOL     OW 1200   5.964   3.133   2.018  0.2114  0.3073 -0.0989
  145SOL    HW1 1201   6.050   3.109   1.984 -0.2846 -1.0811 -0.4294
  145SOL    HW2 1202   5.916   3.164   1.941  0.5334  1.5334  0.1633
  146SOL     OW 1203   3.777   0.324   2.839 -0.3490 -0.6728 -0.7755
  146SOL    HW1 1204   3.748   0.379   2.767 -0.3908 -0.8195 -0.8720
  146SOL    HW2 1205   3.808   0.244   2.797  1.3403 -0.0595 -0.7662
  147SOL     OW 1206   6.477   4.396   4.402  0.5605  0.2519 -0.5576
  147SOL    HW1 1207   6.501   4.312   4.363  0.2720 -1.8150  3.2572
  147SOL    HW2 1208   6.524   4.398   4.485 -1.3851  2.7358  0.6262
  148SOL     OW 1209   5.772   4.229   3.325  0.2902 -0.5790  0.1091
  148SOL    HW1 1210   5.794   4.255   3.235  0.0317 -0.7933 -0.0180
  148SOL    HW2 1211   5.820   4.290   3.380 -0.1593  0.0475 -0.1857
  149SOL     OW 1212   0.925   4.521   2.544  0.0403  0.2917 -0.3854
  149SOL    HW1 1213   0.952   4.578   2.472  0.3058  1.7141  0.7912
  149SOL    HW2 1214   0.920   4.579   2.620 -1.6696 -0.8697  0.4525
  150SOL     OW 1215   1.485   4.536   2.471  0.3049 -0.5115  0.4839
  150SOL    HW1 1216   1.461   4.586   2.393  2.3167 -0.6428 -0.2790
  150SOL    HW2 1217   1.520   4.601   2.531  3.7645 -0.9255 -0.8480
  151SOL     OW 1218  -0.009   6.022   1.094 -0.0279 -0.5935 -0.6719
  151SOL    HW1 1219   0.019   6.109   1.063 -2.8943  0.7566  0.1939
  151SOL    HW2 1220   0.039   6.009   1.175  0.2644  0.3169 -0.6798
  152SOL     OW 1221   5.763   4.686   3.170 -0.4191 -0.2931  0.3437
  152SOL    HW1 1222   5.684   4.660   3.121  0.3860  0.0057 -1.1799
  152SOL    HW2 1223   5.760   4.782   3.169  0.0352 -0.2795  0.1411
  153SOL     OW 1224   6.478   7.053   4.449  0.8412 -0.0117 -0.0422
  153SOL    HW1 1225   6.560   7.102   4.462  0.9911 -0.1846 -0.3278
  153SOL    HW2 1226   6.470   7.045   4.354 -0.8390  2.2763 -0.1949
  154SOL     OW 1227   3.452   5.178   2.550 -0.1941 -0.2576 -0.2916
  154SOL    HW1 1228   3.414   5.105   2.501 -0.0790  0.9501 -2.2723
  154SOL    HW2 1229   3.478   5.241   2.483 -0.1162  1.5369  1.3469
  155SOL     OW 1230   5.633   6.593   4.818 -0.2705  0.2792 -0.1547
  155SOL    HW1 1231   5.605   6.502   4.821 -1.2276  0.3746 -3.0637
  155SOL    HW2 1232   5.726   6.589   4.797 -0.3634 -0.0145 -0.5104
  156SOL     OW 1233   0.303   1.127   2.541 -0.6495  0.3232  0.1142
  156SOL    HW1 1234   0.262   1.081   2.614  1.2312 -1.8350 -0.0537
  156SOL    HW2 1235   0.256   1.096   2.463  0.4853 -1.2912  0.0211
  157SOL     OW 1236   0.912   2.867   4.343 -0.0031 -0.2064 -0.2386
  157SOL    HW1 1237   0.896   2.895   4.253  0.7831  0.9361 -0.0400
  157SOL    HW2 1238   1.007   2.871   4.354 -0.1109 -0.0230  0.7441
  158SOL     OW 1239   3.111   5.918   1.946  0.1293  0.2042 -0.4093
  158SOL    HW1 1240   3.071   5.914   1.860 -0.4276  0.4756 -0.1635
  158SOL    HW2 1241   3.155   6.003   1.949 -1.7451  1.1888  0.3942
  159SOL     OW 1242   4.061   0.957   1.124  0.0422  0.3864  0.6249
  159SOL    HW1 1243   4.008   0.957   1.045  0.8307  0.1304  0.0814
  159SOL    HW2 1244   4.055   0.867   1.157  1.1075  0.0363 -0.1120
  160SOL     OW 1245   4.319   4.582   2.745 -0.0120 -0.0472 -0.2215
  160SOL    HW1 1246   4.256   4.653   2.750  0.9721  0.8372 -0.1886
  160SOL    HW2 1247   4.370   4.589   2.826  0.4433 -0.4661 -0.4643
  161SOL     OW 1248   2.723   1.727   3.239 -0.3323  0.6373  0.1466
  161SOL    HW1 1249   2.775   1.733   3.319  1.0174 -0.5632 -0.6092
  161SOL    HW2 1250   2.646   1.782   3.256 -0.3549 -0.0271  2.4603
  162SOL     OW 1251   3.348   3.051   0.478  0.0782 -0.0337  0.0592
  162SOL    HW1 1252   3.287   3.040   0.406 -1.1934 -2.7411  1.4064
  162SOL    HW2 1253   3.318   3.131   0.523 -0.9357  0.0314 -0.7003
  163SOL     OW 1254   1.202   6.831   4.624  0.3522  0.0724 -0.5413
  163SOL    HW1 1255   1.112   6.813   4.596  0.4991 -2.3733  0.3153
  163SOL    HW2 1256   1.192   6.879   4.706 -0.1306  1.3775 -1.3420
  164SOL     OW 1257   6.340   3.616   4.985 -0.7811 -0.0984 -0.7140
  164SOL    HW1 1258   6.435   3.625   4.988 -0.5853 -1.9975 -0.3732
  164SOL    HW2 1259   6.308   3.687   5.040  0.4355  0.4602 -0.6894
  165SOL     OW 1260   2.115   4.724   1.743 -0.1120  0.0521 -0.2483
  165SOL    HW1 1261   2.206   4.697   1.739 -0.5132 -1.5213  0.3916
  165SOL    HW2 1262   2.101   4.774   1.663  1.6979  1.6929  0.3880
  166SOL     OW 1263   0.784   0.818   0.417  0.0870  0.3167  0.2056
  166SOL    HW1 1264   0.792   0.728   0.450  1.6726  0.1087 -0.6970
  166SOL    HW2 1265   0.724   0.860   0.480 -0.3317 -1.2251  0.8992
  167SOL     OW 1266   0.330   1.675   2.461  0.1710  0.2465 -0.1893
  167SOL    HW1 1267   0.295   1.591   2.491  0.5250  0.5421  1.1140
  167SOL    HW2 1268   0.273   1.740   2.502  0.9746  0.6805  0.2637
  168SOL     OW 1269   0.385   0.245   1.124 -0.0730 -0.7729 -0.0989
  168SOL    HW1 1270   0.443   0.309   1.083 -0.3596  0.1395  0.8658
  168SOL    HW2 1271   0.444   0.180   1.162  0.3262 -0.0265  0.5966
  169SOL     OW 1272   3.379   0.844   2.858  0.3507 -0.4798  0.5059
  169SOL    HW1 1273   3.460   0.841   2.807 -0.2578  1.9829 -0.7852
  169SOL    HW2 1274   3.363   0.753   2.883  1.7703 -1.5555 -2.0503
  170SOL     OW 1275   2.962   7.033   3.381  0.0506  0.1777  0.0874
  170SOL    HW1 1276   2.986   7.029   3.289 -1.7753 -0.5628 -0.4064
  170SOL    HW2 1277   2.929   7.122   3.394 -0.2083  0.1174 -0.1367
  171SOL     OW 1278   3.674   4.179   1.915 -0.5818 -0.4423 -0.3804
  171SOL    HW1 1279   3.579   4.196   1.921 -0.5005 -0.3571  1.0377
  171SOL    HW2 1280   3.707   4.250   1.860 -0.9514  1.3892  1.5943
  172SOL     OW 1281   6.504   7.001   0.779 -0.3116  0.1326 -0.7357
  172SOL    HW1 1282   6.591   6.982   0.743 -0.1011  1.3607 -0.9506
  172SOL    HW2 1283   6.509   7.093   0.805 -1.2517 -0.0553  0.1626
  173SOL     OW 1284   4.422   7.204   2.209  0.0874 -0.0199 -0.1548
  173SOL    HW1 1285   4.346   7.148   2.193  1.0517 -1.1485 -0.8506
  173SOL    HW2 1286   4.498   7.148   2.193  1.1005  1.7430 -1.9570
  174SOL     OW 1287   2.887   6.243   2.687  0.1442 -0.0254  0.7575
  174SOL    HW1 1288   2.888   6.296   2.608 -0.0983 -0.8218  0.2132
  174SOL    HW2 1289   2.884   6.153   2.656 -1.1569 -0.3282  1.6649
  175SOL     OW 1290   5.872   6.570   2.094 -0.0188  0.4727 -0.6308
  175SOL    HW1 1291   5.928   6.623   2.151 -0.5261 -0.2556  0.5843
  175SOL    HW2 1292   5.800   6.628   2.069 -0.7517  0.3037  0.9661
  176SOL     OW 1293   6.013   1.509   0.230 -0.5084 -0.6903 -0.1591
  176SOL    HW1 1294   6.081   1.556   0.279 -1.1574  0.3598 -0.2487
  176SOL    HW2 1295   6.060   1.437   0.188  0.5074 -0.1409 -0.0004
  177SOL     OW 1296   0.109   4.502   4.289 -0.2522  0.2561  0.9877
  177SOL    HW1 1297   0.202   4.522   4.278 -0.3495  1.0290  1.5451
  177SOL    HW2 1298   0.079   4.481   4.200  0.9059 -2.0801  1.0874
  178SOL     OW 1299   4.046   1.391   0.930 -0.5712 -0.3257 -0.2436
  178SOL    HW1 1300   4.105   1.465   0.936  1.4744 -1.9554  0.8898
  178SOL    HW2 1301   4.070   1.334   1.003 -1.1646 -2.7245 -1.7840
  179SOL     OW 1302   0.567   6.918   3.741  0.5384  0.1416 -0.5123
  179SOL    HW1 1303   0.626   6.903   3.815 -0.9241 -0.1651  0.6373
  179SOL    HW2 1304   0.520   6.835   3.730 -0.9799  0.9165 -0.1883
  180SOL     OW 1305   0.020   2.102   1.258  0.1803 -0.4856  0.3857
  180SOL    HW1 1306   0.083   2.082   1.328  0.0881  0.3075  0.7052
  180SOL    HW2 1307   0.068   2.160   1.198 -0.3399  0.4103  0.8154
  181SOL     OW 1308   5.905   0.127   0.042  0.2354 -0.2553 -0.2172
  181SOL    HW1 1309   5.934   0.079  -0.035  0.7944 -0.1066 -0.1086
  181SOL    HW2 1310   5.986   0.145   0.090 -0.0255  0.3310  0.0086
  182SOL     OW 1311   3.129   5.027   4.325  0.3527  0.2266  0.0854
  182SOL    HW1 1312   3.210   5.054   4.368 -0.5405  0.6505  1.5722
  182SOL    HW2 1313   3.085   5.110   4.305  0.8726  0.0562 -1.9660
  183SOL     OW 1314   0.942   0.211   0.957  0.3689  0.6298 -0.5449
  183SOL    HW1 1315   1.010   0.276   0.938  0.5287  0.3506 -0.9229
  183SOL    HW2 1316   0.962   0.137   0.900 -0.5612  0.7536 -1.0444
  184SOL     OW 1317   1.781   1.357   3.240 -0.2911  0.1474  0.7639
  184SOL    HW1 1318   1.712   1.344   3.305  0.4622  1.3759  1.8735
  184SOL    HW2 1319   1.849   1.406   3.287 -0.0230  1.7459 -1.1469
  185SOL     OW 1320   6.465   2.941   0.093  0.3226  0.1348  0.4098
  185SOL    HW1 1321   6.524   2.866   0.104 -1.0332 -1.0809 -0.2405
  185SOL    HW2 1322   6.437   2.937   0.001  1.0489  2.1033  0.0570
  186SOL     OW 1323   6.048   6.550   4.691 -0.1799 -0.6847  0.0032
  186SOL    HW1 1324   5.981   6.522   4.753  0.0652  0.1370  0.6681
  186SOL    HW2 1325   6.071   6.639   4.720  0.8987 -0.8011 -0.4534
  187SOL     OW 1326   6.670   1.820   2.372 -0.1982  0.1689 -0.3507
  187SOL    HW1 1327   6.761   1.848   2.361  0.2758 -1.1240  0.0188
  187SOL    HW2 1328   6.677   1.733   2.412 -1.5908 -0.0754 -0.5875
  188SOL     OW 1329   2.186   7.219   1.513  0.3466 -0.2695 -0.5549
  188SOL    HW1 1330   2.124   7.267   1.567 -1.4658 -1.4447 -1.5013
  188SOL    HW2 1331   2.179   7.128   1.544  0.8677 -0.5854 -1.3343
  189SOL     OW 1332   3.927   6.202   2.840 -0.0633 -0.2586  0.1743
  189SOL    HW1 1333   4.011   6.246   2.826  1.1423 -2.2686  0.6616
  189SOL    HW2 1334   3.872   6.269   2.881  0.7856  1.5385 -1.4087
  190SOL     OW 1335   5.118   1.983   0.002  0.2059  0.4079 -0.2101
  190SOL    HW1 1336   5.060   2.007   0.074 -1.6451  0.5148 -1.6627
  190SOL    HW2 1337   5.136   2.066  -0.043  1.4874  0.3658  0.1555
  191SOL     OW 1338   3.817   6.769   2.674 -0.1046  0.2000  1.1410
  191SOL    HW1 1339   3.895   6.809   2.712  0.6262  0.1837 -0.2715
  191SOL    HW2 1340   3.819   6.678   2.705 -0.1258  0.4580  1.9195
  192SOL     OW 1341   6.908   6.573   4.710 -0.2171  0.4406  0.0893
  192SOL    HW1 1342   6.858   6.639   4.758 -0.5522  2.2676 -2.5290
  192SOL    HW2 1343   6.995   6.613   4.699  0.1846 -0.4143  0.1031
  193SOL     OW 1344   4.464   5.954   1.491  0.8652  0.1073  0.1916
  193SOL    HW1 1345   4.389   5.896   1.482  0.5309  0.5139  0.3552
  193SOL    HW2 1346   4.460   6.012   1.414  2.1798 -1.1827 -0.9241
  194SOL     OW 1347   4.389   1.321   0.288  0.3674  0.4563  0.2846
  194SOL    HW1 1348   4.443   1.303   0.211  0.8014  0.9529  0.4711
  194SOL    HW2 1349   4.452   1.335   0.359  0.0261  1.6410  0.3770
  195SOL     OW 1350   2.031   6.960   1.550 -0.1885 -0.2570  0.0223
  195SOL    HW1 1351   2.038   6.887   1.488 -0.5073 -0.1859 -0.0993
  195SOL    HW2 1352   1.954   7.009   1.520  0.7333  0.8265 -0.6489
  196SOL     OW 1353   7.017   3.498   4.817 -0.2975  0.6871 -0.5004
  196SOL    HW1 1354   7.110   3.498   4.839 -0.1634 -3.1656 -0.5033
  196SOL    HW2 1355   7.011   3.556   4.741  1.6974  2.4563  0.5676
  197SOL     OW 1356   2.561   2.477   0.782 -0.7263 -0.0482  0.2027
  197SOL    HW1 1357   2.633   2.488   0.845  0.5834  1.2721 -1.4159
  197SOL    HW2 1358   2.601   2.433   0.707 -1.3235  1.5458 -1.1177
  198SOL     OW 1359   2.316   0.945   3.569  0.0412 -0.2444  0.2825
  198SOL    HW1 1360   2.270   0.950   3.486 -0.0159 -0.7219  0.2822
  198SOL    HW2 1361   2.404   0.976   3.550  0.3382 -1.3521 -0.1999
  199SOL     OW 1362   4.035   5.856   1.098  0.3300  0.2923  0.2714
  199SOL    HW1 1363   4.108   5.908   1.065  0.9489 -1.1374 -0.7006
  199SOL    HW2 1364   4.076   5.794   1.158 -0.1070 -0.4016 -0.1416
  200SOL     OW 1365   6.126   0.138   0.264 -0.2929 -0.1756 -0.1722
  200SOL    HW1 1366   6.113   0.052   0.223 -0.9438 -1.1823  1.9896
  200SOL    HW2 1367   6.221   0.144   0.279 -0.3695 -1.1372  0.8339
  201SOL     OW 1368   0.778   7.012   1.834 -0.2940 -0.2005  0.3065
  201SOL    HW1 1369   0.771   7.072   1.759  1.4057  0.4744  0.6265
  201SOL    HW2 1370   0.716   7.046   1.898  0.7129  1.3422  0.5265
  202SOL     OW 1371   2.390   6.481   0.094 -0.3270  0.2110  0.8150
  202SOL    HW1 1372   2.391   6.547   0.025  0.4632  0.7845  1.3538
  202SOL    HW2 1373   2.304   6.490   0.135 -0.9082 -0.3189 -0.2451
  203SOL     OW 1374   2.882   4.074   1.817  0.5802  0.6547 -0.5007
  203SOL    HW1 1375   2.939   4.029   1.756  3.3756  3.0852  0.0732
  203SOL    HW2 1376   2.795   4.070   1.777  1.3460 -2.0218 -2.1145
  204SOL     OW 1377   2.271   6.885   2.556 -0.6006 -0.6564 -0.7554
  204SOL    HW1 1378   2.225   6.908   2.637 -4.1733 -1.2763 -2.4079
  204SOL    HW2 1379   2.295   6.969   2.517 -2.5075 -0.1507 -0.9224
  205SOL     OW 1380   5.571   6.121   4.512 -0.0935 -0.1113  0.3251
  205SOL    HW1 1381   5.573   6.185   4.583 -2.5622  0.8790 -0.3851
  205SOL    HW2 1382   5.635   6.152   4.449 -0.5978  1.1794  0.4204
  206SOL     OW 1383   0.762   0.860   1.662 -0.2647 -0.6784  0.4682
  206SOL    HW1 1384   0.724   0.796   1.602  2.8353 -1.7555 -0.5243
  206SOL    HW2 1385   0.804   0.925   1.606  1.1433 -0.7054  1.4214
  207SOL     OW 1386   0.544   2.500   0.740  0.1042  0.1335  0.0905
  207SOL    HW1 1387   0.539   2.595   0.731 -0.0263  0.4677  2.8159
  207SOL    HW2 1388   0.453   2.472   0.745  0.1469 -0.1547 -0.5600
  208SOL     OW 1389   1.138   2.897   2.088  0.1005  0.0193 -0.3261
  208SOL    HW1 1390   1.046   2.872   2.101  0.6438 -1.1179  1.9170
  208SOL    HW2 1391   1.171   2.836   2.022 -1.0254  1.2772 -2.1338
  209SOL     OW 1392   0.381   4.696   2.259 -0.2920 -0.2048 -0.0957
  209SOL    HW1 1393   0.388   4.630   2.190 -0.1951  0.5999 -0.8705
  209SOL    HW2 1394   0.462   4.687   2.309  0.1535 -0.0423 -0.7767
  210SOL     OW 1395   4.528   2.311   2.312 -0.2320 -0.3460  0.2957
  210SOL    HW1 1396   4.460   2.376   2.294 -0.6018 -0.4618  1.2328
  210SOL    HW2 1397   4.502   2.271   2.395  1.2083 -0.0781  0.9073
  211SOL     OW 1398   0.488   2.322   2.968  0.0327  0.0654 -0.1067
  211SOL    HW1 1399   0.501   2.417   2.968 -0.9188  0.2098 -0.3937
  211SOL    HW2 1400   0.458   2.302   2.880  2.8790 -0.9307 -0.9386
  212SOL     OW 1401   1.537   0.233   3.461  0.1901  0.1036  0.0243
  212SOL    HW1 1402   1.578   0.254   3.377  0.7932 -0.8950  0.0575
  212SOL    HW2 1403   1.496   0.147   3.448 -2.4302  1.2767 -0.1800
  213SOL     OW 1404   2.838   5.989   3.922 -0.1683  0.1376  0.4267
  213SOL    HW1 1405   2.752   5.948   3.915  0.7844 -2.0285  0.7220
  213SOL    HW2 1406   2.820   6.075   3.960 -2.3614  0.4972 -1.1990
  214SOL     OW 1407   0.512   6.502   0.751 -0.2393 -0.6450  0.4172
  214SOL    HW1 1408   0.540   6.439   0.685 -2.4334 -1.7930  0.4819
  214SOL    HW2 1409   0.446   6.455   0.802  0.9642  0.3678  3.1072
  215SOL     OW 1410   6.876   3.951   0.782 -0.4825  0.3136  0.4055
  215SOL    HW1 1411   6.964   3.984   0.798  0.2970 -0.0712 -2.5417
  215SOL    HW2 1412   6.885   3.856   0.783 -0.3278  0.2558 -2.0846
  216SOL     OW 1413   3.009   5.595   2.807  0.0653 -0.1145  0.3681
  216SOL    HW1 1414   3.064   5.524   2.842 -1.0524 -1.3448 -0.2522
  216SOL    HW2 1415   3.071   5.652   2.761  1.0260 -0.6069  0.9958
  217SOL     OW 1416   3.413   1.552   1.244  0.5681 -0.4160 -0.0166
  217SOL    HW1 1417   3.459   1.567   1.327  0.1702  0.1385  0.1078
  217SOL    HW2 1418   3.356   1.628   1.234 -1.3485 -1.7171  0.5128
  218SOL     OW 1419   0.593   6.690   1.492 -0.3836  0.1931 -0.4053
  218SOL    HW1 1420   0.680   6.653   1.475 -0.1322 -0.1331  1.4204
  218SOL    HW2 1421   0.602   6.783   1.469  0.0614 -0.0884 -1.4306
  219SOL     OW 1422   0.286   2.229   5.037  0.2141 -0.1479  0.1638
  219SOL    HW1 1423   0.308   2.304   5.093  0.1904  0.2088 -0.2985
  219SOL    HW2 1424   0.218   2.263   4.978  0.5873 -0.3770 -0.4074
  220SOL     OW 1425   6.334   0.887   5.072 -0.1532 -0.0470  0.8862
  220SOL    HW1 1426   6.359   0.948   5.141 -1.0480  1.1733  0.1651
  220SOL    HW2 1427   6.400   0.897   5.004 -2.1627  2.9188 -0.8634
  221SOL     OW 1428   4.080   1.103   0.070 -0.5037 -0.2266  0.0860
  221SOL    HW1 1429   4.125   1.167   0.125 -1.0658  1.5677 -1.4139
  221SOL    HW2 1430   4.147   1.073   0.008 -0.1679 -1.3475  0.9676
  222SOL     OW 1431   1.165   1.562   0.908 -0.3833  0.2868 -0.4185
  222SOL    HW1 1432   1.137   1.475   0.937 -0.9752 -0.3253 -2.5867
  222SOL    HW2 1433   1.193   1.548   0.817  1.0725  2.0807 -0.2828
  223SOL     OW 1434   1.890   1.063   3.506  1.0481 -0.3017  0.7094
  223SOL    HW1 1435   1.809   1.065   3.556  1.6044  1.3322  1.6369
  223SOL    HW2 1436   1.958   1.083   3.570  2.1764 -1.4106 -0.0889
  224SOL     OW 1437   0.382   6.551   2.123 -0.0190  0.0347 -0.5676
  224SOL    HW1 1438   0.298   6.564   2.168 -0.2945 -0.8734 -0.8091
  224SOL    HW2 1439   0.396   6.634   2.077  0.1884  0.9353  1.0246
  225SOL     OW 1440   6.478   4.883   0.676  0.3941  0.4898 -0.2754
  225SOL    HW1 1441   6.550   4.841   0.724  0.5590  1.2453  0.1522
  225SOL    HW2 1442   6.442   4.813   0.622  1.6139  0.1574 -0.6936
  226SOL     OW 1443   6.803   5.292   4.917 -0.3880  0.2618  0.1011
  226SOL    HW1 1444   6.763   5.276   4.832  0.8614  1.0516 -0.6730
  226SOL    HW2 1445   6.736   5.269   4.981 -1.3204 -0.4177 -1.0936
  227SOL     OW 1446   6.404   6.338   1.795  0.3841  0.4210  0.4317
  227SOL    HW1 1447   6.393   6.431   1.778  0.0349  0.3736  0.3967
  227SOL    HW2 1448   6.372   6.325   1.884  0.6926  0.3800  0.5411
  228SOL     OW 1449   3.415   5.580   1.336  0.3285 -0.4062 -0.3852
  228SOL    HW1 1450   3.453   5.572   1.249 -0.2092  1.9478 -0.9038
  228SOL    HW2 1451   3.478   5.537   1.394  0.8640 -1.6885 -1.8487
  229SOL     OW 1452   3.117   5.918   2.833  0.0015 -0.0718  0.1688
  229SOL    HW1 1453   3.046   5.916   2.768  0.9203 -0.6486 -0.8505
  229SOL    HW2 1454   3.163   6.000   2.815 -0.1394  0.0923  0.5444
  230SOL     OW 1455   0.987   6.558   4.812  0.1492  0.0527 -0.3514
  230SOL    HW1 1456   0.892   6.558   4.806  0.1021  2.2015 -0.3572
  230SOL    HW2 1457   1.007   6.511   4.893 -0.8446 -1.1247 -0.7620
  231SOL     OW 1458   6.326   0.432   2.190  0.0804  0.0872 -0.1999
  231SOL    HW1 1459   6.371   0.357   2.151 -1.3351 -1.2913  0.6793
  231SOL    HW2 1460   6.394   0.478   2.240  0.9540 -0.6457 -0.6835
  232SOL     OW 1461   3.779   6.134   2.059 -0.0389 -0.5634 -0.0023
  232SOL    HW1 1462   3.686   6.155   2.044  0.0775  0.4593  0.5880
  232SOL    HW2 1463   3.778   6.066   2.126 -0.3485  1.9217  2.7348
  233SOL     OW 1464   0.597   2.257   2.434 -0.3803  0.4775  0.0232
  233SOL    HW1 1465   0.543   2.217   2.366  0.3780 -0.4205 -0.0758
  233SOL    HW2 1466   0.623   2.342   2.398 -0.8748  0.4712 -0.3564
  234SOL     OW 1467   2.577   7.158   2.823 -0.0751 -0.2905 -0.5076
  234SOL    HW1 1468   2.512   7.136   2.890 -1.3474 -2.2421 -2.2365
  234SOL    HW2 1469   2.657   7.113   2.850  0.0801  0.6837  0.7365
  235SOL     OW 1470   5.499   7.041   1.348  0.4420  0.5685  0.0620
  235SOL    HW1 1471   5.512   6.994   1.266 -0.2348  0.4483  0.0114
  235SOL    HW2 1472   5.587   7.064   1.377  0.7228  0.1034 -0.3974
  236SOL     OW 1473   3.844   3.679   5.010  0.4509  0.3280  0.0173
  236SOL    HW1 1474   3.833   3.771   4.984  1.9768  0.8679  1.1443
  236SOL    HW2 1475   3.939   3.667   5.015  0.2809 -0.5421  2.4264
  237SOL     OW 1476   2.925   4.047   2.872  0.3393 -0.0741 -0.2907
  237SOL    HW1 1477   2.969   4.050   2.787  0.1294 -0.5270 -0.4180
  237SOL    HW2 1478   2.916   3.954   2.892  1.0834  0.0361  0.6021
  238SOL     OW 1479   0.788   5.612   1.719  0.1829 -0.3332 -0.6157
  238SOL    HW1 1480   0.764   5.705   1.717 -0.0041 -0.3134  1.2982
  238SOL    HW2 1481   0.747   5.578   1.798 -0.4778 -2.2837 -1.7196
  239SOL     OW 1482   4.376   4.884   2.139 -0.6100  0.3173 -0.1789
  239SOL    HW1 1483   4.451   4.927   2.097 -0.8060 -0.0180 -0.8767
  239SOL    HW2 1484   4.416   4.824   2.202 -0.3386  1.7924  1.1154
  240SOL     OW 1485   4.971   2.876   3.720 -0.4369 -0.9275  0.2777
  240SOL    HW1 1486   4.955   2.968   3.696  0.9006 -0.3031  1.6480
  240SOL    HW2 1487   4.942   2.827   3.643  0.6592  0.7697 -1.3127
  241SOL     OW 1488   1.542   7.215   0.488 -0.2579  0.0985 -0.3649
  241SOL    HW1 1489   1.568   7.178   0.572  0.6833  0.8087 -0.3225
  241SOL    HW2 1490   1.621   7.212   0.434 -0.6712  0.2641 -1.0017
  242SOL     OW 1491   6.882   0.421   1.061  0.0774 -0.0556  0.1321
  242SOL    HW1 1492   6.836   0.439   0.979  0.5873  0.7936  0.0177
  242SOL    HW2 1493   6.952   0.361   1.037  0.9379  1.0802 -0.2915
  243SOL     OW 1494   5.482   4.047   4.149  0.1429  0.2670  0.3133
  243SOL    HW1 1495   5.405   4.105   4.153  0.0884  0.1315  1.7324
  243SOL    HW2 1496   5.461   3.985   4.079 -1.3960 -0.2317  1.1557
  244SOL     OW 1497   6.487   0.077   1.199  0.1433 -0.5654  0.0083
  244SOL    HW1 1498   6.518   0.015   1.133 -0.0297  1.0851 -1.7186
  244SOL    HW2 1499   6.554   0.146   1.201  0.1311 -0.5525  1.5648
  245SOL     OW 1500   2.684   2.180   1.140  0.2994  0.3206 -0.3473
  245SOL    HW1 1501   2.681   2.222   1.227  2.1391  0.2412 -0.2076
  245SOL    HW2 1502   2.606   2.212   1.096 -0.1690  1.1421  1.0080
  246SOL     OW 1503   6.257   1.339   2.803 -0.3289  0.2584  0.3410
  246SOL    HW1 1504   6.192   1.389   2.851  0.6857  1.7665  0.2228
  246SOL    HW2 1505   6.310   1.297   2.871 -0.5629  0.1860  0.4762
  247SOL     OW 1506   3.172   6.786   4.415 -0.1805 -0.4355 -0.1651
  247SOL    HW1 1507   3.124   6.745   4.487 -0.7168 -1.1478 -0.9180
  247SOL    HW2 1508   3.234   6.845   4.458  0.0888 -1.4694  0.9128
  248SOL     OW 1509   3.197   4.349   1.288  0.0621  0.2613 -0.2140
  248SOL    HW1 1510   3.231   4.438   1.275  2.7868 -1.0136 -3.4002
  248SOL    HW2 1511   3.171   4.321   1.200 -2.6590 -1.4812  1.0175
  249SOL     OW 1512   6.796   0.178   2.207  0.2049  0.0097  0.1671
  249SOL    HW1 1513   6.788   0.159   2.300 -2.6718  0.5787  0.1214
  249SOL    HW2 1514   6.845   0.103   2.172  0.5873 -0.6387  1.9721
  250SOL     OW 1515   3.801   3.237   2.600  0.3007 -0.1003  0.3422
  250SOL    HW1 1516   3.858   3.283   2.663  0.2812 -0.3317  0.5275
  250SOL    HW2 1517   3.767   3.307   2.544  0.0103  0.1543  0.8323
  251SOL     OW 1518   1.476   1.961   4.746 -0.0288 -0.0202 -0.5901
  251SOL    HW1 1519   1.430   1.885   4.710  0.4118 -0.4190 -0.3197
  251SOL    HW2 1520   1.409   2.007   4.797  0.4154 -2.0393  2.0482
  252SOL     OW 1521   0.334   3.627   2.174 -0.3759  0.4388 -0.0727
  252SOL    HW1 1522   0.372   3.540   2.160  0.6621  0.8928 -0.1416
  252SOL    HW2 1523   0.310   3.628   2.267  1.3595  0.7316  0.4054
  253SOL     OW 1524   0.094   5.747   3.245  0.3959 -0.1131 -0.2585
  253SOL    HW1 1525   0.005   5.714   3.248  0.3936 -0.0790  0.2041
  253SOL    HW2 1526   0.130   5.726   3.331  1.3591 -1.5513 -0.9781
  254SOL     OW 1527   2.143   5.923   2.443  0.5574 -0.1126  0.4544
  254SOL    HW1 1528   2.208   5.913   2.513  1.2819  1.1949 -0.0029
  254SOL    HW2 1529   2.184   5.886   2.365  0.1866 -0.5409  0.4509
  255SOL     OW 1530   3.367   3.340   0.668 -0.3561 -0.1103  0.3147
  255SOL    HW1 1531   3.330   3.276   0.729  2.4445 -0.1637  2.1404
  255SOL    HW2 1532   3.453   3.306   0.646 -0.1373  1.3993 -1.3820
  256SOL     OW 1533   6.442   2.866   4.162 -0.1266 -0.0685  0.3228
  256SOL    HW1 1534   6.466   2.829   4.077 -2.0157 -0.7412  0.0135
  256SOL    HW2 1535   6.519   2.913   4.191 -0.0024  1.8615 -2.6725
  257SOL     OW 1536   6.153   0.688   0.311  0.4689  0.1659  0.0464
  257SOL    HW1 1537   6.141   0.624   0.240 -0.6646  0.2665  0.1197
  257SOL    HW2 1538   6.116   0.769   0.276 -0.4515  0.1256  0.8664
  258SOL     OW 1539   5.295   0.610   0.013 -0.2042 -0.4443  0.7692
  258SOL    HW1 1540   5.313   0.530  -0.037  1.1540 -0.4031  1.1335
  258SOL    HW2 1541   5.241   0.582   0.086  0.0954 -1.0089  0.7797
  259SOL     OW 1542   1.402   1.286   2.135  0.1590  0.5527  0.4732
  259SOL    HW1 1543   1.322   1.289   2.082  0.1642  0.3178  0.4528
  259SOL    HW2 1544   1.426   1.378   2.146  0.5939  0.5788 -0.5859
  260SOL     OW 1545   1.961   6.625   2.599 -0.4720 -0.2509  0.1659
  260SOL    HW1 1546   2.057   6.623   2.597 -0.4758 -0.0263 -0.2319
  260SOL    HW2 1547   1.934   6.547   2.551 -0.4927  0.4418 -0.9894
  261SOL     OW 1548   7.172   7.108   1.454  0.2509  0.5337  0.3947
  261SOL    HW1 1549   7.142   7.021   1.481 -1.6323 -0.3712 -3.8134
  261SOL    HW2 1550   7.260   7.094   1.419  0.0460  0.3316 -0.0510
  262SOL     OW 1551   3.937   5.867   0.266 -0.0947  0.3912  0.7074
  262SOL    HW1 1552   3.944   5.961   0.284 -2.4621  0.7825  0.0001
  262SOL    HW2 1553   3.843   5.848   0.275 -0.1976 -1.1805 -2.3472
  263SOL     OW 1554   0.969   3.151   1.978  0.3130  0.4456  0.3236
  263SOL    HW1 1555   1.035   3.161   1.910 -0.7571 -2.5390 -1.3657
  263SOL    HW2 1556   0.888   3.181   1.937 -0.2539 -0.8747  0.4272
  264SOL     OW 1557   6.774   0.884   3.829  0.7579  0.2370 -0.1838
  264SOL    HW1 1558   6.756   0.792   3.850  1.4357  0.0228 -0.5084
  264SOL    HW2 1559   6.725   0.900   3.749  1.0544 -0.0004 -0.4166
  265SOL     OW 1560   6.260   1.260   1.277  0.1191 -0.2067  0.2129
  265SOL    HW1 1561   6.195   1.266   1.207  0.4256  0.3586 -0.0268
  265SOL    HW2 1562   6.255   1.169   1.306 -0.1537 -0.3926 -0.3995
  266SOL     OW 1563   1.319   0.734   3.860 -0.2508 -0.2486 -0.1909
  266SOL    HW1 1564   1.250   0.768   3.916 -0.0524 -3.4663  2.3753
  266SOL    HW2 1565   1.355   0.811   3.816 -3.2964  1.9437  0.8194
  267SOL     OW 1566   4.366   6.070   0.358  0.0346 -0.2289  0.4118
  267SOL    HW1 1567   4.430   6.009   0.395 -1.4509 -1.2346  1.4404
  267SOL    HW2 1568   4.315   6.016   0.297 -0.3901  0.3333  0.2654
  268SOL     OW 1569   5.550   4.494   4.036  0.5181  0.7399 -0.1498
  268SOL    HW1 1570   5.606   4.490   4.114 -1.0987  1.6104  1.1289
  268SOL    HW2 1571   5.571   4.414   3.988  1.5785  0.1727  1.1744
  269SOL     OW 1572   0.912   2.586   4.376  0.6158 -0.5792 -0.4836
  269SOL    HW1 1573   0.858   2.572   4.298 -1.3654  1.1562  0.4668
  269SOL    HW2 1574   0.923   2.681   4.381  1.7197 -0.7411  0.7044
  270SOL     OW 1575   5.066   6.672   2.875  0.1654  0.0172  0.5721
  270SOL    HW1 1576   5.050   6.623   2.794  1.1416  2.0159 -0.9251
  270SOL    HW2 1577   5.157   6.653   2.898 -0.5636 -1.8163  2.1918
  271SOL     OW 1578   4.848   0.955   3.664 -0.0684  0.1645  0.2333
  271SOL    HW1 1579   4.934   0.958   3.706 -0.1288  0.7034  0.3257
  271SOL    HW2 1580   4.833   1.044   3.634 -0.9843  0.2864  1.0215
  272SOL     OW 1581   6.476   0.877   1.284  0.2925  0.2896  0.1086
  272SOL    HW1 1582   6.383   0.891   1.265  0.1083  0.7283  1.2593
  272SOL    HW2 1583   6.489   0.915   1.371  1.6676  0.7080 -0.2520
  273SOL     OW 1584   6.336   6.652   3.704 -0.6762  0.2058 -0.4151
  273SOL    HW1 1585   6.268   6.595   3.738 -0.4583  0.5027  0.5360
  273SOL    HW2 1586   6.321   6.737   3.746  0.0620  0.3698 -0.4672
  274SOL     OW 1587   2.940   1.062   2.505 -0.6755  0.6964  0.1688
  274SOL    HW1 1588   2.959   1.149   2.471  2.9153 -0.6046 -1.6830
  274SOL    HW2 1589   3.001   1.050   2.578  0.6000 -0.9741 -1.0726
  275SOL     OW 1590   3.613   6.445   3.167 -0.0934 -0.2115 -0.8827
  275SOL    HW1 1591   3.641   6.435   3.258 -0.1799  0.3446 -0.7903
  275SOL    HW2 1592   3.551   6.374   3.153 -1.7536  0.9789  0.1591
  276SOL     OW 1593   2.256   3.602   0.650 -0.4458  0.4084 -0.1363
  276SOL    HW1 1594   2.201   3.561   0.583 -0.9961  1.3495 -0.2953
  276SOL    HW2 1595   2.245   3.696   0.635 -1.8483  0.7155  2.2368
  277SOL     OW 1596   4.103   0.679   3.828  0.5002  0.4313  0.3227
  277SOL    HW1 1597   4.096   0.602   3.772  0.9961  1.0342 -0.5998
  277SOL    HW2 1598   4.026   0.674   3.886  0.1967 -0.4170 -0.1398
  278SOL     OW 1599   1.461   0.852   2.091 -0.2044 -0.1391  0.0509
  278SOL    HW1 1600   1.462   0.764   2.055  1.2544  0.1821 -0.7457
  278SOL    HW2 1601   1.368   0.873   2.102 -0.5859 -1.3572 -0.7582
  279SOL     OW 1602   0.059   4.354   2.869  0.1145  0.1113  0.1735
  279SOL    HW1 1603   0.041   4.394   2.783  1.7032 -0.6165 -0.5399
  279SOL    HW2 1604   0.123   4.413   2.909  1.1016 -0.7396 -0.1226
  280SOL     OW 1605   2.614   4.078   1.790  0.3550 -0.2931 -0.0619
  280SOL    HW1 1606   2.596   4.136   1.716  0.0765  0.2082  0.3934
  280SOL    HW2 1607   2.535   4.081   1.843  1.0262  0.3909  0.9371
  281SOL     OW 1608   5.652   0.560   1.258 -0.6754  0.7031 -0.0520
  281SOL    HW1 1609   5.711   0.620   1.212 -1.5547  0.8306 -1.0444
  281SOL    HW2 1610   5.664   0.476   1.214 -0.6458  0.5344  0.2734
  282SOL     OW 1611   1.065   2.692   3.362  0.5136 -0.6832  0.4312
  282SOL    HW1 1612   1.101   2.631   3.297  0.6698 -0.0680 -0.0712
  282SOL    HW2 1613   0.977   2.658   3.381  0.0084 -0.2290 -0.9872
  283SOL     OW 1614   1.224   5.818   0.800  0.0102  0.0159 -0.4802
  283SOL    HW1 1615   1.234   5.910   0.775 -1.1119 -0.2146 -1.9334
  283SOL    HW2 1616   1.166   5.819   0.875  2.2989  0.6409  1.3957
  284SOL     OW 1617   2.335   5.804   0.130 -0.0361 -0.5780  0.0396
  284SOL    HW1 1618   2.272   5.766   0.191  0.3210 -0.7374  0.3108
  284SOL    HW2 1619   2.407   5.835   0.185 -0.2281  0.3289 -0.1898
  285SOL     OW 1620   2.661   6.772   2.592 -0.1634  0.3604 -0.1225
  285SOL    HW1 1621   2.591   6.756   2.656 -0.9016 -1.2989 -1.2915
  285SOL    HW2 1622   2.671   6.867   2.592 -0.0581  0.4369  2.5111
  286SOL     OW 1623   0.412   7.003   4.090 -0.7805 -0.2109 -0.3812
  286SOL    HW1 1624   0.496   6.966   4.064  0.3812  0.3195  2.2889
  286SOL    HW2 1625   0.412   7.091   4.054 -0.0401 -0.1029 -0.1220
  287SOL     OW 1626   3.806   4.675   1.861  0.3486  0.8206 -0.9906
  287SOL    HW1 1627   3.855   4.642   1.786  0.8328  1.8069 -1.1197
  287SOL    HW2 1628   3.752   4.746   1.826 -0.4495  0.3999 -0.6594
  288SOL     OW 1629   2.780   2.509   4.789  0.2235  0.1449 -0.0584
  288SOL    HW1 1630   2.785   2.526   4.883 -1.0998 -0.4882  0.1567
  288SOL    HW2 1631   2.749   2.591   4.751  1.7873  0.7431 -0.1031
  289SOL     OW 1632   2.437   4.118   2.003  0.1226  0.4315 -0.2400
  289SOL    HW1 1633   2.426   4.059   2.078  0.8993  0.2580 -0.2530
  289SOL    HW2 1634   2.440   4.206   2.041  2.1705  0.2478  0.1374
  290SOL     OW 1635   3.141   6.905   0.265  0.5140 -0.5478 -0.2861
  290SOL    HW1 1636   3.095   6.983   0.298  1.8986  0.1970 -0.0492
  290SOL    HW2 1637   3.200   6.939   0.198  1.6631 -1.2866  0.3340
  291SOL     OW 1638   5.073   0.759   1.648 -0.0663 -0.0074  0.1484
  291SOL    HW1 1639   4.988   0.716   1.642  1.4325 -3.0719 -1.5600
  291SOL    HW2 1640   5.071   0.826   1.579 -2.2448  2.5875  2.4914
  292SOL     OW 1641   2.013   0.353   1.823  0.6667 -0.0145 -0.4614
  292SOL    HW1 1642   1.978   0.354   1.912  0.4444 -0.0089 -0.5501
  292SOL    HW2 1643   2.106   0.375   1.834  0.8509 -0.9141 -0.1393
  293SOL     OW 1644   2.636   4.200   1.346 -0.4445  0.2082 -0.3098
  293SOL    HW1 1645   2.669   4.110   1.345  1.2526  0.7225  1.9119
  293SOL    HW2 1646   2.698   4.249   1.291  0.2229  0.4542  0.6308
  294SOL     OW 1647   1.109   2.905   0.434  0.3599 -0.2630 -0.4959
  294SOL    HW1 1648   1.098   2.858   0.352 -0.5479  1.1520 -1.2177
  294SOL    HW2 1649   1.089   2.840   0.502 -0.6093 -0.9713 -1.4431
  295SOL     OW 1650   2.347   2.477   1.393 -0.5557  0.4383 -0.4135
  295SOL    HW1 1651   2.330   2.506   1.303 -0.8455 -2.2782 -1.3296
  295SOL    HW2 1652   2.418   2.413   1.385 -0.5270  0.2035  1.3127
  296SOL     OW 1653   5.979   0.287   3.160 -0.0998 -0.2721 -0.1253
  296SOL    HW1 1654   6.017   0.314   3.244  1.4615  0.1461 -0.9339
  296SOL    HW2 1655   5.890   0.259   3.182  0.0880  0.3587  1.5807
  297SOL     OW 1656   4.494   1.136   1.883 -0.0743 -0.1636  0.3314
  297SOL    HW1 1657   4.413   1.183   1.863 -0.3758 -0.2249  1.3307
  297SOL    HW2 1658   4.468   1.044   1.883  0.0183 -0.1904  0.5318
  298SOL     OW 1659   6.929   2.489   1.997  0.0484 -0.6261  0.1277
  298SOL    HW1 1660   7.020   2.499   2.023 -0.1742  0.9039  0.4203
  298SOL    HW2 1661   6.901   2.407   2.038  1.8494 -2.2782 -1.7277
  299SOL     OW 1662   0.895   6.703   3.280 -0.2370 -0.1428 -0.7433
  299SOL    HW1 1663   0.848   6.765   3.335  1.3212  1.6667 -1.3592
  299SOL    HW2 1664   0.948   6.651   3.341  0.5639  1.0316 -0.4087
  300SOL     OW 1665   1.840   6.088   3.064 -0.2826 -0.6968  0.3529
  300SOL    HW1 1666   1.851   6.061   2.973  1.4938  0.7449  0.0774
  300SOL    HW2 1667   1.837   6.006   3.113 -0.7101 -1.4832 -0.9382
  301SOL     OW 1668   1.184   2.784   1.489 -0.4683 -0.4213  0.2477
  301SOL    HW1 1669   1.143   2.750   1.568  0.8862  0.2726  1.2814
  301SOL    HW2 1670   1.169   2.879   1.492  1.0120 -0.1681  0.5711
  302SOL     OW 1671   3.364   4.334   2.929 -0.4208  0.1832 -0.2041
  302SOL    HW1 1672   3.448   4.379   2.931 -0.0122 -0.5804  0.6729
  302SOL    HW2 1673   3.387   4.241   2.921 -1.2516  0.1309 -5.2965
  303SOL     OW 1674   2.642   2.842   3.107  0.2464  0.0710  0.4798
  303SOL    HW1 1675   2.697   2.898   3.051  2.2676 -1.8764  0.3647
  303SOL    HW2 1676   2.651   2.755   3.069 -3.4410 -0.3179  0.1652
  304SOL     OW 1677   2.879   0.749   3.909 -0.1239  0.2256 -0.4322
  304SOL    HW1 1678   2.883   0.679   3.974  0.8631  0.1703 -0.5374
  304SOL    HW2 1679   2.786   0.759   3.891 -0.4115  0.1413  0.8840
  305SOL     OW 1680   5.495   6.001   1.615 -0.2646  0.0984 -0.2947
  305SOL    HW1 1681   5.584   6.032   1.600  0.5447 -0.8336  1.9682
  305SOL    HW2 1682   5.460   5.983   1.528  1.1635  1.9767 -1.3367
  306SOL     OW 1683   3.770   2.794   1.541 -0.1777  0.6554 -0.2253
  306SOL    HW1 1684   3.862   2.818   1.550 -0.0009  1.5507 -3.2027
  306SOL    HW2 1685   3.771   2.699   1.525  0.2403  0.6961 -0.4420
  307SOL     OW 1686   1.690   6.520   3.821 -0.4583 -0.5990 -0.3761
  307SOL    HW1 1687   1.782   6.532   3.796 -0.2765  2.4413  1.2347
  307SOL    HW2 1688   1.689   6.437   3.869  1.6001 -0.3687  0.1432
  308SOL     OW 1689   2.044   1.504   3.703 -0.2516  0.0713  0.5604
  308SOL    HW1 1690   2.008   1.480   3.788  0.6411  0.0292  0.9402
  308SOL    HW2 1691   2.034   1.599   3.699 -0.5043  0.0477  0.6120
  309SOL     OW 1692   0.491   1.473   3.808 -0.6008 -0.1035 -0.3330
  309SOL    HW1 1693   0.402   1.460   3.840 -0.6864 -0.1918 -0.6107
  309SOL    HW2 1694   0.488   1.452   3.715  0.1537 -2.1744  0.0492
  310SOL     OW 1695   5.995   2.624   4.016  0.2362 -0.0626  0.6401
  310SOL    HW1 1696   6.069   2.596   4.069  0.9151  0.6905  0.1063
  310SOL    HW2 1697   5.921   2.575   4.051  1.1103 -1.3854  0.6899
  311SOL     OW 1698   5.439   4.716   1.073 -0.5311  0.1187 -0.1095
  311SOL    HW1 1699   5.479   4.655   1.136 -1.9331 -1.2326 -0.4802
  311SOL    HW2 1700   5.347   4.719   1.098 -0.5950  1.7176 -0.4376
  312SOL     OW 1701   0.281   3.841   2.011 -0.3021  0.0141 -0.3813
  312SOL    HW1 1702   0.269   3.810   1.922 -2.3701  0.9779 -0.5032
  312SOL    HW2 1703   0.300   3.762   2.062 -0.2710 -0.7000 -1.4834
  313SOL     OW 1704   5.800   1.034   2.126 -0.5304 -0.0139 -0.3299
  313SOL    HW1 1705   5.713   1.071   2.118 -0.9665 -0.4907  1.6956
  313SOL    HW2 1706   5.858   1.100   2.087 -1.3552  2.4261  2.2628
  314SOL     OW 1707   5.365   0.427   0.861 -0.0669 -0.4341 -0.4001
  314SOL    HW1 1708   5.361   0.451   0.953 -1.9610  1.3621 -0.8999
  314SOL    HW2 1709   5.455   0.394   0.849  0.7170  0.7546  1.7122
  315SOL     OW 1710   5.029   0.654   0.510  0.5681 -0.0370  0.1771
  315SOL    HW1 1711   4.966   0.708   0.558 -0.6859  1.2757 -2.7289
  315SOL    HW2 1712   4.975   0.595   0.458  1.7606  0.1584 -1.3253
  316SOL     OW 1713   0.539   0.471   0.482 -0.0338 -0.0030  0.5914
  316SOL    HW1 1714   0.555   0.486   0.575  0.1758 -3.7665  1.3253
  316SOL    HW2 1715   0.446   0.491   0.470 -0.5623 -1.2879  2.1355
  317SOL     OW 1716   0.166   3.677   0.353 -0.0457 -0.2919 -0.2054
  317SOL    HW1 1717   0.135   3.745   0.413 -0.0784 -1.4758  1.1741
  317SOL    HW2 1718   0.169   3.598   0.406  1.5076 -1.0624 -1.3492
  318SOL     OW 1719   0.926   5.808   5.007  0.2996 -0.0803  0.2678
  318SOL    HW1 1720   1.004   5.830   4.955 -1.1596  0.9769 -1.6137
  318SOL    HW2 1721   0.895   5.892   5.040 -0.0789 -0.4820  0.9568
  319SOL     OW 1722   3.184   0.679   3.364 -0.0020  0.1464  0.0840
  319SOL    HW1 1723   3.148   0.687   3.276  0.2908 -0.6678 -0.1153
  319SOL    HW2 1724   3.172   0.587   3.387  0.1924  0.2879  0.7841
  320SOL     OW 1725   3.537   2.091   2.406 -0.5007 -0.1781  0.4605
  320SOL    HW1 1726   3.471   2.059   2.345 -0.5573 -1.9136  1.3623
  320SOL    HW2 1727   3.493   2.092   2.491  0.5100 -1.0557  1.0181
  321SOL     OW 1728   2.504   2.989   1.026  0.0651  0.3012 -0.0129
  321SOL    HW1 1729   2.478   2.899   1.044  0.1988 -0.0308 -1.4356
  321SOL    HW2 1730   2.595   2.983   0.998  0.2470  0.9516  0.4039
  322SOL     OW 1731   6.881   1.303   0.394 -0.2282  0.4780  0.3404
  322SOL    HW1 1732   6.917   1.243   0.329 -2.0187 -1.6528  1.1378
  322SOL    HW2 1733   6.922   1.387   0.376  2.6822 -1.0196 -0.6739
  323SOL     OW 1734   6.666   6.359   1.674  0.4770  0.0359  0.2105
  323SOL    HW1 1735   6.731   6.343   1.742  0.2475 -0.5213  0.3135
  323SOL    HW2 1736   6.582   6.345   1.719  0.2248  1.9164  0.3861
  324SOL     OW 1737   3.514   0.141   3.598  0.2336 -0.0359 -0.1693
  324SOL    HW1 1738   3.443   0.078   3.608 -0.9233  1.3134  0.4643
  324SOL    HW2 1739   3.523   0.181   3.684  0.0367  1.5741 -0.8621
  325SOL     OW 1740   1.344   2.821   3.126 -0.2568 -0.2397 -0.1698
  325SOL    HW1 1741   1.321   2.901   3.172  0.1348 -0.2559  0.0638
  325SOL    HW2 1742   1.286   2.754   3.163 -1.8695  0.2667 -1.6510
  326SOL     OW 1743   2.824   5.350   1.586  0.3859 -0.0439 -0.1339
  326SOL    HW1 1744   2.745   5.307   1.552  0.6288 -1.1911  0.6958
  326SOL    HW2 1745   2.886   5.279   1.599  0.8108  0.5484  1.2601
  327SOL     OW 1746   2.108   4.881   4.291 -0.1176 -0.3320  0.5229
  327SOL    HW1 1747   2.107   4.894   4.386 -2.8096 -1.3427  0.7197
  327SOL    HW2 1748   2.096   4.786   4.280 -0.5930 -0.1285 -0.8359
  328SOL     OW 1749   6.763   0.247   3.333  0.3369 -0.5196 -0.3097
  328SOL    HW1 1750   6.738   0.331   3.293 -1.1148 -0.3759  0.8379
  328SOL    HW2 1751   6.817   0.205   3.267 -1.2635  0.0790 -2.0852
  329SOL     OW 1752   2.143   6.611   2.849  0.1028 -0.0721  0.5057
  329SOL    HW1 1753   2.174   6.569   2.769  1.4273 -1.4269  1.6741
  329SOL    HW2 1754   2.185   6.697   2.850  1.7389 -0.8490  0.7358
  330SOL     OW 1755   7.005   1.418   1.087 -0.0498  0.6204 -0.4458
  330SOL    HW1 1756   7.013   1.481   1.158 -1.1531  1.3751 -0.9625
  330SOL    HW2 1757   6.915   1.428   1.056 -0.8389 -2.3648  0.5377
  331SOL     OW 1758   7.060   5.100   3.230 -0.1504  0.0262  0.6287
  331SOL    HW1 1759   7.132   5.086   3.291  0.2404  0.3506  0.2580
  331SOL    HW2 1760   7.090   5.061   3.148 -0.2785  0.4066  0.3957
  332SOL     OW 1761   2.894   6.044   0.083 -0.8071  0.2569 -0.0222
  332SOL    HW1 1762   2.848   6.016   0.004 -1.2077 -0.1823  0.3639
  332SOL    HW2 1763   2.947   6.118   0.054 -1.4095  0.4858 -0.5689
  333SOL     OW 1764   2.859   6.387   2.447 -0.3476  0.1549 -0.4556
  333SOL    HW1 1765   2.836   6.352   2.362  0.4132  0.9596 -1.0152
  333SOL    HW2 1766   2.939   6.438   2.431  0.6828 -0.8967  1.0099
  334SOL     OW 1767   0.534   2.164   0.876 -0.1071 -0.5523  0.2092
  334SOL    HW1 1768   0.477   2.230   0.915  0.7388  0.6430 -0.5197
  334SOL    HW2 1769   0.599   2.145   0.944  0.2904  0.1804  0.0397
  335SOL     OW 1770   2.899   0.321   4.736 -0.4204 -0.1639 -0.6150
  335SOL    HW1 1771   2.902   0.322   4.641 -0.3034 -1.2721 -0.6376
  335SOL    HW2 1772   2.860   0.236   4.758 -1.8273  0.6855  0.3014
  336SOL     OW 1773   5.474   2.130   3.988 -0.1442 -0.1813 -0.2567
  336SOL    HW1 1774   5.388   2.161   4.017  0.3048  1.1762 -0.3077
  336SOL    HW2 1775   5.455   2.077   3.910 -0.8844  0.6058 -0.6265
  337SOL     OW 1776   3.852   2.628   4.711  0.0959 -0.1373 -0.0619
  337SOL    HW1 1777   3.758   2.645   4.721 -0.0180 -0.2070 -0.9637
  337SOL    HW2 1778   3.863   2.609   4.618  1.0752  0.2806 -0.0366
  338SOL     OW 1779   5.822   1.113   2.387  0.1328  0.7369 -0.1304
  338SOL    HW1 1780   5.730   1.113   2.414  0.2098 -0.7471  0.2293
  338SOL    HW2 1781   5.820   1.087   2.295  0.1749  0.9829 -0.2007
  339SOL     OW 1782   7.042   5.893   0.121 -0.1308  0.2122  0.4811
  339SOL    HW1 1783   7.070   5.964   0.062  0.8689 -1.4609 -1.1685
  339SOL    HW2 1784   6.967   5.853   0.077  0.2641 -0.6985  0.6183
  340SOL     OW 1785   4.844   2.300   2.595 -0.3471 -0.3947  0.3498
  340SOL    HW1 1786   4.832   2.360   2.521  2.7570  0.9635  0.7993
  340SOL    HW2 1787   4.795   2.341   2.667  0.2921  0.6847  0.1875
  341SOL     OW 1788   2.133   1.124   2.703 -0.1551 -0.3104  0.4977
  341SOL    HW1 1789   2.130   1.086   2.791  2.1748  0.2958  0.8959
  341SOL    HW2 1790   2.165   1.213   2.716 -1.7007  0.4778 -0.8069
  342SOL     OW 1791   2.772   4.761   1.260 -0.4551 -0.7262 -0.6104
  342SOL    HW1 1792   2.808   4.672   1.263 -0.5365 -0.7761 -1.0339
  342SOL    HW2 1793   2.750   4.774   1.168  1.1300  0.3632 -0.8703
  343SOL     OW 1794   0.201   6.608   3.467 -0.4666 -0.7220 -0.0655
  343SOL    HW1 1795   0.111   6.633   3.483 -0.6340  0.0445 -1.9246
  343SOL    HW2 1796   0.243   6.687   3.432  1.7372 -0.1720  3.3241
  344SOL     OW 1797   1.096   2.893   3.821 -0.0891 -0.0335  0.1375
  344SOL    HW1 1798   1.012   2.864   3.857  1.2430 -1.0115  2.6985
  344SOL    HW2 1799   1.134   2.814   3.783  0.7065 -0.1479  1.1627
  345SOL     OW 1800   1.296   2.390   4.312  0.2588  0.5182  0.0166
  345SOL    HW1 1801   1.307   2.313   4.368 -0.3230  1.5634  1.6478
  345SOL    HW2 1802   1.374   2.391   4.257  1.5484  0.1671  1.7469
  346SOL     OW 1803   2.101   0.535   3.952 -0.1055  0.0428 -0.8322
  346SOL    HW1 1804   2.118   0.444   3.978  1.1834  0.8853  1.5794
  346SOL    HW2 1805   2.030   0.529   3.889 -1.8928 -2.4473  1.2292
  347SOL     OW 1806   5.598   2.896   1.509 -0.3012  0.4865  0.0529
  347SOL    HW1 1807   5.591   2.807   1.543  2.4276  0.1729 -0.0057
  347SOL    HW2 1808   5.601   2.951   1.588  0.7528  0.2542  0.1833
  348SOL     OW 1809   0.963   4.364   3.605 -0.0195 -0.7115 -0.1665
  348SOL    HW1 1810   0.984   4.281   3.649  1.1919 -1.0869 -1.3835
  348SOL    HW2 1811   0.969   4.430   3.674 -2.4589 -1.7517  1.1746
  349SOL     OW 1812   4.264   7.026   2.033 -0.5219  0.0666  0.5042
  349SOL    HW1 1813   4.279   7.102   1.976  1.2114 -0.5300  0.0783
  349SOL    HW2 1814   4.170   7.009   2.028 -0.4019 -0.1484 -2.4439
  350SOL     OW 1815   5.175   2.429   4.208 -0.1920 -0.5475  0.6506
  350SOL    HW1 1816   5.135   2.467   4.129 -0.7929  0.9576  1.6416
  350SOL    HW2 1817   5.101   2.415   4.267  0.3817 -0.6790  1.3464
  351SOL     OW 1818   6.839   1.365   4.929 -0.3675  0.0533 -0.2307
  351SOL    HW1 1819   6.747   1.386   4.916 -0.3681  0.1001 -0.1493
  351SOL    HW2 1820   6.885   1.446   4.909 -0.4430  0.4563  1.1493
  352SOL     OW 1821   6.282   2.612   2.709  0.4259 -0.6905  0.1109
  352SOL    HW1 1822   6.224   2.549   2.666 -2.4050  1.8557 -0.0574
  352SOL    HW2 1823   6.297   2.574   2.796 -1.4667 -1.4729  0.1392
  353SOL     OW 1824   4.602   2.522   1.127 -0.4006 -0.2544 -0.2706
  353SOL    HW1 1825   4.588   2.453   1.063 -1.3371  0.2231 -0.6008
  353SOL    HW2 1826   4.583   2.482   1.212  0.1896 -0.7038 -0.3467
  354SOL     OW 1827   3.632   7.187   0.645 -0.2565  0.7497 -0.0336
  354SOL    HW1 1828   3.552   7.187   0.592 -0.2278  2.1056 -0.1088
  354SOL    HW2 1829   3.667   7.098   0.635 -0.7497  0.6923 -1.5181
  355SOL     OW 1830   2.905   0.110   0.606  0.0161  0.4293 -0.0001
  355SOL    HW1 1831   2.875   0.058   0.531  0.8452 -0.0989  0.0193
  355SOL    HW2 1832   2.838   0.177   0.617  0.8244  1.7402 -2.4227
  356SOL     OW 1833   0.230   1.782   4.286 -0.0717 -0.0839 -0.0967
  356SOL    HW1 1834   0.238   1.806   4.379 -0.2438 -2.9170  0.7325
  356SOL    HW2 1835   0.320   1.780   4.254 -0.0560  1.6963 -0.2693
  357SOL     OW 1836   1.307   0.157   0.521  0.0800 -0.3514 -0.3544
  357SOL    HW1 1837   1.369   0.085   0.528 -1.5659 -1.7709  0.5186
  357SOL    HW2 1838   1.313   0.186   0.430 -0.7034 -3.0582 -1.3604
  358SOL     OW 1839   0.659   4.753   1.199  0.6627  0.1654 -0.0734
  358SOL    HW1 1840   0.698   4.738   1.113 -0.0013 -0.2176 -0.3149
  358SOL    HW2 1841   0.726   4.799   1.248  0.3547  2.1704 -1.4233
  359SOL     OW 1842   4.939   0.385   3.962  0.3304 -0.3304 -0.8376
  359SOL    HW1 1843   4.873   0.431   3.911 -0.5691 -0.4811  0.1702
  359SOL    HW2 1844   4.927   0.293   3.938 -1.5814 -0.6830  1.2307
  360SOL     OW 1845   5.610   6.221   4.831  0.8026 -0.0463  0.4690
  360SOL    HW1 1846   5.658   6.265   4.901  4.1048 -0.7547 -1.1702
  360SOL    HW2 1847   5.641   6.131   4.834  1.0206 -0.0949 -1.8663
  361SOL     OW 1848   3.157   0.956   0.740 -0.1344  0.8266  0.0241
  361SOL    HW1 1849   3.161   1.006   0.821 -0.5830  0.9236 -0.0119
  361SOL    HW2 1850   3.209   1.008   0.678  0.9950  0.2822  0.4824
  362SOL     OW 1851   6.860   1.587   4.624 -0.5674 -0.0300  0.1930
  362SOL    HW1 1852   6.850   1.609   4.531 -2.1310 -0.7930  0.1498
  362SOL    HW2 1853   6.934   1.526   4.626  0.3010  0.9709 -0.3667
  363SOL     OW 1854   3.462   0.630   5.028  0.0547 -0.4939  0.1250
  363SOL    HW1 1855   3.392   0.619   4.964 -0.0299  0.6248  0.0136
  363SOL    HW2 1856   3.527   0.564   5.004 -0.3649 -0.6580 -0.5775
  364SOL     OW 1857   4.804   6.968   4.519 -0.6235 -0.7110 -0.1110
  364SOL    HW1 1858   4.806   6.880   4.556  0.2078  0.3308  2.6395
  364SOL    HW2 1859   4.714   6.998   4.532 -0.4363 -0.5017  0.7765
  365SOL     OW 1860   4.437   0.890   1.568  0.3207  0.4148 -0.0588
  365SOL    HW1 1861   4.395   0.973   1.546 -0.9246  0.0424  0.7559
  365SOL    HW2 1862   4.489   0.868   1.491 -1.5271  0.5908 -1.4318
  366SOL     OW 1863   1.916   1.261   1.223  0.2983 -0.0165  0.3972
  366SOL    HW1 1864   1.867   1.250   1.305  0.4878 -1.8495  0.3041
  366SOL    HW2 1865   1.849   1.253   1.155 -0.0524  2.6399  0.3268
  367SOL     OW 1866   2.967   6.237   1.200 -0.8172  0.1749  0.6126
  367SOL    HW1 1867   2.909   6.276   1.266  0.0016 -0.3713  1.6644
  367SOL    HW2 1868   2.907   6.211   1.129 -1.5544  2.0064  0.4907
  368SOL     OW 1869   2.824   2.608   4.151  0.1200  0.2117 -0.5732
  368SOL    HW1 1870   2.838   2.694   4.192 -0.1411 -0.1672  0.3542
  368SOL    HW2 1871   2.729   2.602   4.141 -0.1026 -0.8589  1.4797
  369SOL     OW 1872   2.144   2.212   1.527  0.4305 -0.8484  0.4159
  369SOL    HW1 1873   2.143   2.285   1.465 -0.6377 -0.5461  0.7620
  369SOL    HW2 1874   2.052   2.187   1.535  0.3827 -0.2053  2.6371
  370SOL     OW 1875   6.430   0.802   0.238  0.4524  0.2535  0.2205
  370SOL    HW1 1876   6.518   0.833   0.214 -0.0349  0.9745 -0.7157
  370SOL    HW2 1877   6.372   0.874   0.213 -0.5422 -0.7435 -0.4481
  371SOL     OW 1878   1.554   4.205   3.067  0.0233  0.4031 -0.3229
  371SOL    HW1 1879   1.556   4.293   3.104 -0.8695  0.1750  0.3139
  371SOL    HW2 1880   1.579   4.148   3.140 -0.6968  0.0339 -0.3520
  372SOL     OW 1881   1.044   6.564   3.450  1.0166 -0.2207  0.2038
  372SOL    HW1 1882   1.068   6.603   3.534  0.1529  0.6672  0.0595
  372SOL    HW2 1883   1.128   6.546   3.407  1.4515  0.0538  0.9178
  373SOL     OW 1884   2.401   4.831   3.763  0.3125 -0.3680 -0.2569
  373SOL    HW1 1885   2.348   4.911   3.762 -1.1116 -1.2637 -1.6298
  373SOL    HW2 1886   2.477   4.852   3.708  1.0334  0.6620  1.0654
  374SOL     OW 1887   3.736   1.005   3.978  0.1625  0.2220 -0.0600
  374SOL    HW1 1888   3.773   0.933   3.927 -0.1395  0.8252 -1.1532
  374SOL    HW2 1889   3.812   1.059   4.001  0.1954  0.4395 -0.6696
  375SOL     OW 1890   0.640   0.081   4.864  0.0017  0.5260 -0.5210
  375SOL    HW1 1891   0.636   0.075   4.959  1.4612 -0.9558 -0.5081
  375SOL    HW2 1892   0.548   0.081   4.836 -0.5107  2.5846  0.9095
  376SOL     OW 1893   0.207   4.084   3.057 -0.2208 -0.4032  0.2924
  376SOL    HW1 1894   0.177   4.062   3.145 -0.0679 -0.1081  0.4192
  376SOL    HW2 1895   0.278   4.147   3.071  0.8651 -1.5295  0.0172
  377SOL     OW 1896   0.421   7.039   2.320 -0.1428  0.2546  0.1227
  377SOL    HW1 1897   0.478   6.980   2.369 -1.4922 -2.9049 -1.7862
  377SOL    HW2 1898   0.358   7.071   2.385  0.1439 -1.0931  1.1221
  378SOL     OW 1899   5.929   3.770   4.485  0.1491  0.4269  0.4899
  378SOL    HW1 1900   6.023   3.785   4.499  0.6959 -1.1178 -1.0950
  378SOL    HW2 1901   5.917   3.677   4.508 -0.6758  0.2289 -0.6964
  379SOL     OW 1902   3.757   5.872   2.186 -0.4639 -0.1173  0.2005
  379SOL    HW1 1903   3.803   5.805   2.135  0.0827 -0.3535  0.9961
  379SOL    HW2 1904   3.712   5.824   2.255  3.3504  0.4949  3.5121
  380SOL     OW 1905   1.244   1.674   4.971  0.5624 -0.0234 -0.2228
  380SOL    HW1 1906   1.221   1.588   4.936 -1.0147  0.2091  0.1568
  380SOL    HW2 1907   1.218   1.669   5.063  2.9619 -0.0149  0.5248
  381SOL     OW 1908   0.603   2.017   1.798 -0.1537 -0.0856  0.1857
  381SOL    HW1 1909   0.654   1.956   1.745 -0.0706  0.6177 -0.5607
  381SOL    HW2 1910   0.512   1.994   1.781 -0.1803  1.1586 -1.5398
  382SOL     OW 1911   5.276   2.667   3.992 -0.3532 -0.0109  0.2187
  382SOL    HW1 1912   5.329   2.728   4.043 -1.4860  1.3036 -0.0928
  382SOL    HW2 1913   5.185   2.691   4.013 -0.8350 -1.6246  0.1062
  383SOL     OW 1914   5.567   5.481   1.025 -0.6585  0.1164 -0.0396
  383SOL    HW1 1915   5.597   5.398   1.061 -1.8847  0.6075  2.3364
  383SOL    HW2 1916   5.513   5.520   1.095 -2.5525  1.5637 -2.1444
  384SOL     OW 1917   1.642   1.363   4.167 -0.1821  0.4162  0.0653
  384SOL    HW1 1918   1.677   1.429   4.228  0.7030 -0.3589  0.4120
  384SOL    HW2 1919   1.719   1.313   4.139 -0.6976  0.2269 -1.0487
  385SOL     OW 1920   3.589   2.244   1.929 -0.0526  0.0772  0.7413
  385SOL    HW1 1921   3.645   2.170   1.954  1.2287  1.3920  1.9243
  385SOL    HW2 1922   3.557   2.279   2.012 -0.2453  1.1389  0.2348
  386SOL     OW 1923   0.579   4.653   2.661 -0.0152 -0.0704 -0.5236
  386SOL    HW1 1924   0.671   4.635   2.681  0.1168 -0.0023 -1.0549
  386SOL    HW2 1925   0.532   4.575   2.690 -0.2571  1.1299  2.8556
  387SOL     OW 1926   0.462   1.680   3.508  0.3784  0.3980 -0.0633
  387SOL    HW1 1927   0.527   1.725   3.562  1.2225  0.1820 -0.8607
  387SOL    HW2 1928   0.502   1.678   3.421 -1.3239  1.5004 -0.9069
  388SOL     OW 1929   4.593   3.783   3.153  0.4339 -0.1439  0.1325
  388SOL    HW1 1930   4.507   3.770   3.192 -0.2690  1.0020 -0.9516
  388SOL    HW2 1931   4.653   3.785   3.227 -0.6704  0.5058  1.0492
  389SOL     OW 1932   1.630   2.109   2.431 -0.4671  0.0187 -0.4054
  389SOL    HW1 1933   1.562   2.056   2.474 -1.5779  2.8146  1.5843
  389SOL    HW2 1934   1.581   2.167   2.372  0.2221  1.4369  0.3619
  390SOL     OW 1935   7.130   3.380   0.633 -0.8475  0.2639  0.1843
  390SOL    HW1 1936   7.137   3.418   0.720 -0.4562  1.0402 -0.1751
  390SOL    HW2 1937   7.132   3.285   0.647  1.1517  0.3580  0.8792
  391SOL     OW 1938   1.484   4.365   0.723 -0.2789  0.4338 -0.1214
  391SOL    HW1 1939   1.559   4.412   0.761 -0.7783  2.4697 -1.4876
  391SOL    HW2 1940   1.408   4.418   0.747 -1.0507 -0.4742 -0.5110
  392SOL     OW 1941   5.666   4.279   4.239  0.1482 -0.5531  0.1802
  392SOL    HW1 1942   5.670   4.231   4.322 -3.4931 -0.0804  0.7938
  392SOL    HW2 1943   5.588   4.245   4.196 -0.8090  2.5485 -0.7853
  393SOL     OW 1944   1.386   3.755   1.553 -0.4758  0.4611  0.6488
  393SOL    HW1 1945   1.458   3.698   1.524 -1.3271 -0.2264 -0.1813
  393SOL    HW2 1946   1.364   3.806   1.476 -1.2313  0.2849  0.7442
  394SOL     OW 1947   6.757   5.854   4.703 -0.0289 -0.3301  0.0674
  394SOL    HW1 1948   6.726   5.912   4.633  2.5282  0.0960 -0.8287
  394SOL    HW2 1949   6.768   5.769   4.661  1.8774  0.0168 -0.1898
  395SOL     OW 1950   2.579   0.792   0.777 -0.3912  0.2601 -0.0593
  395SOL    HW1 1951   2.539   0.871   0.740  1.3116  0.9722 -0.4705
  395SOL    HW2 1952   2.558   0.797   0.871 -0.0998  1.3507 -0.0349
  396SOL     OW 1953   2.859   0.060   4.365  0.5727  0.3301  0.2058
  396SOL    HW1 1954   2.851   0.144   4.319 -3.7771 -0.2649 -0.5566
  396SOL    HW2 1955   2.913   0.006   4.306  0.2523  1.4546 -1.1850
  397SOL     OW 1956   2.873   1.749   3.851 -0.5630  0.4590 -0.1384
  397SOL    HW1 1957   2.905   1.797   3.927  1.1967 -1.5018  0.4680
  397SOL    HW2 1958   2.942   1.758   3.785 -0.3855 -0.8356 -0.1562
  398SOL     OW 1959   6.342   1.882   3.847 -0.0781 -0.0333  0.0185
  398SOL    HW1 1960   6.248   1.864   3.838 -0.3242  1.2813 -0.2769
  398SOL    HW2 1961   6.351   1.922   3.934  0.1034  0.3761 -0.1828
  399SOL     OW 1962   6.887   1.092   4.097  0.0307  0.1313 -0.4512
  399SOL    HW1 1963   6.930   1.007   4.090 -0.8533 -0.3033 -0.7382
  399SOL    HW2 1964   6.957   1.155   4.084  0.9109 -0.5308  0.8757
  400SOL     OW 1965   1.727   4.203   1.019 -0.0789 -0.0242  0.0060
  400SOL    HW1 1966   1.713   4.293   0.989 -1.1280 -0.2732 -0.2718
  400SOL    HW2 1967   1.649   4.155   0.991 -0.5651 -0.5446  2.0667
  401SOL     OW 1968   5.326   3.969   1.707 -0.0093 -0.1538 -0.1248
  401SOL    HW1 1969   5.294   4.018   1.784  1.5207  1.3953 -0.4180
  401SOL    HW2 1970   5.404   4.016   1.680  0.6653 -1.9178 -1.3953
  402SOL     OW 1971   5.560   2.839   4.950  0.3705  0.6107  0.5238
  402SOL    HW1 1972   5.607   2.911   4.993  0.4552 -0.2825  2.0063
  402SOL    HW2 1973   5.571   2.765   5.009 -1.3238 -0.1263 -0.0190
  403SOL     OW 1974   6.196   2.933   1.869  0.5035 -0.5975  0.0422
  403SOL    HW1 1975   6.185   2.874   1.793  1.5518 -0.6165 -0.1062
  403SOL    HW2 1976   6.289   2.955   1.869 -0.0833  2.3430 -0.8576
  404SOL     OW 1977   6.898   0.452   1.675 -0.4934  0.1184  0.4340
  404SOL    HW1 1978   6.948   0.370   1.664 -1.0314 -0.3570  1.4292
  404SOL    HW2 1979   6.888   0.485   1.586  0.3284 -0.5397  0.0732
  405SOL     OW 1980   5.869   6.633   3.118  0.5410  0.0741  0.4346
  405SOL    HW1 1981   5.909   6.713   3.086  3.0015 -1.2442 -0.0333
  405SOL    HW2 1982   5.894   6.566   3.054 -1.8131 -1.0478  0.5585
  406SOL     OW 1983   2.213   5.904   0.898  0.3790 -0.3204  0.1831
  406SOL    HW1 1984   2.284   5.874   0.954 -0.1737  0.4168  1.3063
  406SOL    HW2 1985   2.183   5.985   0.939  0.1126  0.3724 -1.3158
  407SOL     OW 1986   6.978   3.425   2.457  0.2325 -0.4344 -0.2275
  407SOL    HW1 1987   7.004   3.433   2.549  0.8254 -1.2767 -0.3069
  407SOL    HW2 1988   7.047   3.372   2.417  0.0290 -0.0004 -1.1841
  408SOL     OW 1989   6.392   1.045   2.742  0.6668  0.3604 -0.4006
  408SOL    HW1 1990   6.327   1.076   2.805 -0.8610 -0.4589 -1.4736
  408SOL    HW2 1991   6.465   1.105   2.749  0.9634 -0.2240  2.7693
  409SOL     OW 1992   5.278   1.263   1.400 -0.4765  0.0930 -0.4902
  409SOL    HW1 1993   5.226   1.273   1.479 -1.6932  1.1246 -1.3773
  409SOL    HW2 1994   5.368   1.253   1.431 -0.9117  0.6291  1.0102
  410SOL     OW 1995   5.737   3.791   1.298 -0.2752 -0.1756  0.2935
  410SOL    HW1 1996   5.701   3.879   1.297  1.6877  0.6842  0.0605
  410SOL    HW2 1997   5.697   3.747   1.223 -2.7277 -0.1601  1.5107
  411SOL     OW 1998   0.317   6.955   2.046  0.0367 -0.1277  0.0252
  411SOL    HW1 1999   0.234   6.907   2.044  0.1105 -0.2183 -1.1387
  411SOL    HW2 2000   0.318   6.996   2.133 -2.0766  1.3103 -0.5286
  412SOL     OW 2001   3.841   0.346   2.262  0.4176 -0.4810  0.4765
  412SOL    HW1 2002   3.823   0.284   2.191  1.9140 -1.8964  1.2821
  412SOL    HW2 2003   3.804   0.429   2.231  0.2791 -1.2527 -1.5693
  413SOL     OW 2004   1.329   5.349   2.659 -0.2320 -0.0952  0.1380
  413SOL    HW1 2005   1.399   5.313   2.605 -0.6572  0.1873 -0.6207
  413SOL    HW2 2006   1.250   5.305   2.628 -0.3120 -0.9693  1.4962
  414SOL     OW 2007   3.027   1.667   0.036 -0.7196  0.0520 -0.0855
  414SOL    HW1 2008   2.938   1.685   0.066 -0.4464  1.6704 -0.1707
  414SOL    HW2 2009   3.077   1.650   0.116 -1.1000 -0.9505 -0.0438
  415SOL     OW 2010   1.499   0.999   0.778  0.0956 -0.2821  0.3015
  415SOL    HW1 2011   1.559   0.964   0.712  1.2936 -1.5168  1.9560
  415SOL    HW2 2012   1.521   0.951   0.858 -0.4818  1.9679  1.9111
  416SOL     OW 2013   4.674   1.949   5.046 -0.9511 -0.1282  0.4157
  416SOL    HW1 2014   4.663   2.031   5.094  0.1838  1.7172 -2.2518
  416SOL    HW2 2015   4.750   1.907   5.087  0.7212  1.9560 -0.3448
  417SOL     OW 2016   2.979   2.379   4.651  0.6276  0.1518 -0.3392
  417SOL    HW1 2017   2.902   2.429   4.679  1.2354  0.8165  0.1779
  417SOL    HW2 2018   2.964   2.291   4.686 -1.3906 -0.6560 -2.9011
  418SOL     OW 2019   6.600   4.147   3.485 -0.1783 -0.6586  0.3882
  418SOL    HW1 2020   6.633   4.133   3.396  0.4777 -1.1447  0.6959
  418SOL    HW2 2021   6.663   4.101   3.541 -0.2367  0.1752  1.1552
  419SOL     OW 2022   1.693   2.340   2.062  0.1224  0.2672  0.3822
  419SOL    HW1 2023   1.655   2.288   2.133 -2.4367 -0.0991 -1.1141
  419SOL    HW2 2024   1.629   2.409   2.046 -0.5408 -0.9146 -2.8997
  420SOL     OW 2025   7.004   1.672   1.650  0.1136  0.6384  0.0174
  420SOL    HW1 2026   6.959   1.596   1.612  1.1889 -1.2221  2.1749
  420SOL    HW2 2027   6.934   1.728   1.682 -0.7091  0.2810 -1.0893
  421SOL     OW 2028   6.923   2.205   4.217 -0.2008 -0.1217  0.2887
  421SOL    HW1 2029   7.014   2.180   4.200  0.3149  2.0213 -0.4870
  421SOL    HW2 2030   6.875   2.176   4.140 -0.2114 -1.3756  0.7559
  422SOL     OW 2031   3.434   6.542   3.547 -0.2118 -0.2704  0.1542
  422SOL    HW1 2032   3.377   6.549   3.624 -0.7126  0.7483 -0.2904
  422SOL    HW2 2033   3.478   6.457   3.558 -2.0565 -1.2726  0.3540
  423SOL     OW 2034   2.230   3.247   2.225  0.2016 -0.1225  0.4335
  423SOL    HW1 2035   2.165   3.258   2.294  0.5683  0.3568  0.7070
  423SOL    HW2 2036   2.306   3.297   2.255 -0.0654  1.1126 -0.8769
  424SOL     OW 2037   1.700   4.750   1.680 -0.2435 -0.2010  0.0810
  424SOL    HW1 2038   1.662   4.750   1.592 -0.8287  1.2328  0.3133
  424SOL    HW2 2039   1.700   4.841   1.707  0.6060 -0.5312  1.2996
  425SOL     OW 2040   1.030   2.452   1.888  0.0878 -0.1363 -0.4670
  425SOL    HW1 2041   1.069   2.364   1.884  0.7915  0.0436  1.4819
  425SOL    HW2 2042   0.942   2.437   1.922  0.0689 -0.1220 -0.5095
  426SOL     OW 2043   6.427   2.278   3.148  0.1745 -0.3140  0.5351
  426SOL    HW1 2044   6.488   2.211   3.118  0.3496 -0.0045  0.1974
  426SOL    HW2 2045   6.353   2.229   3.185  0.3866 -0.6886  0.4604
  427SOL     OW 2046   4.973   2.809   1.234 -0.5082  0.3881 -0.5656
  427SOL    HW1 2047   5.065   2.784   1.228 -0.9004 -0.8410 -2.6830
  427SOL    HW2 2048   4.931   2.762   1.161 -2.3812  2.8350 -1.1918
  428SOL     OW 2049   1.046   6.448   1.370 -0.7585 -0.3012  0.1804
  428SOL    HW1 2050   0.960   6.446   1.412 -0.0694 -2.4220  1.6940
  428SOL    HW2 2051   1.069   6.541   1.366 -1.4673  0.1175  3.3494
  429SOL     OW 2052   4.365   1.994   3.892  0.2961  0.4798  0.1426
  429SOL    HW1 2053   4.362   1.905   3.858  1.4771  1.0230 -1.5017
  429SOL    HW2 2054   4.276   2.027   3.882  0.3946  0.3028 -1.6336
  430SOL     OW 2055   0.738   5.886   1.621 -0.5206  0.3631 -0.9510
  430SOL    HW1 2056   0.746   5.944   1.696 -0.5772  0.0852 -0.7262
  430SOL    HW2 2057   0.818   5.900   1.571  0.6983 -1.1985  0.4187
  431SOL     OW 2058   6.716   5.144   4.377 -0.0146  0.4306 -0.0263
  431SOL    HW1 2059   6.762   5.092   4.311 -0.9340 -0.1710 -0.2067
  431SOL    HW2 2060   6.724   5.093   4.458 -1.2869 -0.2350 -0.2965
  432SOL     OW 2061   3.901   1.216   0.524  0.0339 -0.3255 -0.1352
  432SOL    HW1 2062   3.983   1.193   0.480 -0.5721 -2.0301 -0.4340
  432SOL    HW2 2063   3.838   1.228   0.453 -0.1975  0.1062  0.1393
  433SOL     OW 2064   1.774   1.139   0.990  0.1615 -0.0684  0.0337
  433SOL    HW1 2065   1.755   1.194   0.913 -2.4506 -2.3186 -1.1269
  433SOL    HW2 2066   1.687   1.120   1.026  1.1782 -1.2560  1.9705
  434SOL     OW 2067   5.829   5.550   4.131  0.1729  0.6222 -0.5276
  434SOL    HW1 2068   5.736   5.557   4.152 -0.0128  1.1299 -1.4570
  434SOL    HW2 2069   5.832   5.509   4.045  0.8553 -0.1564 -0.1561
  435SOL     OW 2070   2.461   0.194   2.745  0.3765 -0.0780 -0.4503
  435SOL    HW1 2071   2.447   0.169   2.654 -0.8888 -2.3293  0.2823
  435SOL    HW2 2072   2.514   0.123   2.782 -0.2994  0.0680  0.8769
  436SOL     OW 2073   2.665   0.780   4.922 -0.1729 -0.6412 -0.2944
  436SOL    HW1 2074   2.739   0.761   4.864  0.5284 -0.6015  0.5510
  436SOL    HW2 2075   2.703   0.777   5.010 -1.2640 -0.9711  0.1815
  437SOL     OW 2076   3.344   4.693   1.109  0.2524  0.6017  0.3497
  437SOL    HW1 2077   3.322   4.660   1.196  0.8661  1.2491  0.7579
  437SOL    HW2 2078   3.292   4.639   1.049  0.0830 -0.0703  1.0909
  438SOL     OW 2079   4.989   4.863   2.239 -0.0516 -0.1625 -0.1149
  438SOL    HW1 2080   4.982   4.842   2.146  0.5638 -0.7930 -0.0287
  438SOL    HW2 2081   5.082   4.886   2.251 -0.4772  1.6964 -0.0023
  439SOL     OW 2082   4.383   5.018   1.695 -0.1545  0.0052 -0.6789
  439SOL    HW1 2083   4.372   5.107   1.729 -0.0788 -0.4376  0.5569
  439SOL    HW2 2084   4.298   4.976   1.710 -0.3726  0.0144 -1.7763
  440SOL     OW 2085   0.752   1.234   2.282  0.0065 -0.3272 -0.1284
  440SOL    HW1 2086   0.810   1.206   2.354 -0.6600  0.2847  0.6638
  440SOL    HW2 2087   0.666   1.199   2.307 -0.1725 -0.3552 -0.7829
  441SOL     OW 2088   4.441   3.652   4.279 -0.0602 -0.3275  0.1691
  441SOL    HW1 2089   4.351   3.653   4.246 -0.6038 -1.5806  1.4860
  441SOL    HW2 2090   4.466   3.560   4.276  0.1790 -0.3722  2.3174
  442SOL     OW 2091   4.397   2.222   4.237  0.2452  0.1472  1.0309
  442SOL    HW1 2092   4.368   2.270   4.314  0.0890  2.5322 -0.4329
  442SOL    HW2 2093   4.363   2.272   4.163  1.0196 -1.6382 -0.6260
  443SOL     OW 2094   6.243   0.078   2.335  0.5187 -0.5926 -0.1986
  443SOL    HW1 2095   6.301   0.003   2.324  1.7198  0.0564  1.2825
  443SOL    HW2 2096   6.202   0.065   2.420  0.2552  0.1110 -0.2048
  444SOL     OW 2097   3.478   0.865   0.143 -0.0242  0.5567 -0.2554
  444SOL    HW1 2098   3.562   0.821   0.157 -0.3541 -0.1267 -0.4068
  444SOL    HW2 2099   3.471   0.925   0.218  0.3988  0.3146 -0.0122
  445SOL     OW 2100   0.885   0.097   2.871 -0.0680 -0.3031 -0.6629
  445SOL    HW1 2101   0.802   0.070   2.909 -0.0385  0.2739 -0.1827
  445SOL    HW2 2102   0.949   0.035   2.905 -0.1611 -0.2353 -0.3686
  446SOL     OW 2103   6.407   1.128   4.196 -0.0920 -0.1922 -0.2160
  446SOL    HW1 2104   6.461   1.097   4.269 -0.1689 -1.4601 -0.6714
  446SOL    HW2 2105   6.318   1.130   4.231 -0.1013 -0.6050 -0.2150
  447SOL     OW 2106   3.212   6.094   3.829 -0.6964 -0.2090  0.0350
  447SOL    HW1 2107   3.194   6.004   3.856 -1.6759  0.1047  0.4821
  447SOL    HW2 2108   3.136   6.144   3.860 -0.1862  0.7648 -0.2397
  448SOL     OW 2109   6.966   5.062   1.574  0.4206 -0.4820 -0.2274
  448SOL    HW1 2110   6.940   4.971   1.586 -0.3585 -0.1790  0.4793
  448SOL    HW2 2111   6.968   5.099   1.663 -0.6883  0.5561 -0.6078
  449SOL     OW 2112   5.317   1.018   3.259 -0.1974  0.1383  0.1089
  449SOL    HW1 2113   5.280   1.106   3.266  1.8121  1.0405  0.0149
  449SOL    HW2 2114   5.319   0.986   3.349 -1.6351 -0.1524  0.0619
  450SOL     OW 2115   1.844   6.291   4.240  0.3262 -0.1695  0.0977
  450SOL    HW1 2116   1.856   6.284   4.335  2.8625 -0.2606 -0.1582
  450SOL    HW2 2117   1.902   6.224   4.203  0.0895  0.4793 -1.5457
  451SOL     OW 2118   4.308   6.342   4.096 -0.0209 -0.0799 -0.5092
  451SOL    HW1 2119   4.380   6.285   4.122  0.1771  0.0421 -0.7936
  451SOL    HW2 2120   4.231   6.284   4.096  0.0336 -0.1593  0.0043
  452SOL     OW 2121   4.009   1.789   0.069  0.0261  0.9083  0.0414
  452SOL    HW1 2122   4.025   1.767   0.161 -0.1141  0.7851  0.0368
  452SOL    HW2 2123   3.936   1.733   0.043  1.2107 -0.3464 -0.6626
  453SOL     OW 2124   2.242   1.241   1.179 -0.6873  0.1762 -0.0790
  453SOL    HW1 2125   2.172   1.302   1.157 -0.2651  0.3407 -1.0138
  453SOL    HW2 2126   2.288   1.282   1.253 -1.8199 -0.1417  0.8249
  454SOL     OW 2127   3.584   6.070   0.167 -0.6717  0.1647 -0.2746
  454SOL    HW1 2128   3.531   6.100   0.241 -0.2081  0.5302 -0.0876
  454SOL    HW2 2129   3.545   6.114   0.091 -0.5051  0.6131 -0.1086
  455SOL     OW 2130   4.585   1.392   1.348  0.2194  0.6793 -0.3158
  455SOL    HW1 2131   4.677   1.370   1.363  0.0655 -0.3871 -0.8403
  455SOL    HW2 2132   4.564   1.456   1.416  0.8749 -0.3662  0.9195
  456SOL     OW 2133   0.423   2.094   3.115 -0.0248 -0.0928  0.0359
  456SOL    HW1 2134   0.406   2.181   3.081 -1.1372 -0.5489 -0.6381
  456SOL    HW2 2135   0.518   2.091   3.128 -0.0770  1.4952  0.9212
  457SOL     OW 2136   1.183   5.202   1.179  0.2534  0.4504 -0.3993
  457SOL    HW1 2137   1.242   5.243   1.116  0.9810  0.3806  0.2196
  457SOL    HW2 2138   1.161   5.118   1.140  2.4737 -0.5726  0.3920
  458SOL     OW 2139   2.432   5.139   3.249  0.2320  0.0483 -0.2357
  458SOL    HW1 2140   2.446   5.048   3.225  1.9697  0.5658 -1.4617
  458SOL    HW2 2141   2.360   5.168   3.192 -0.5559 -0.6250  0.4036
  459SOL     OW 2142   5.104   1.732   2.165  0.4457 -0.4157 -0.2112
  459SOL    HW1 2143   5.159   1.678   2.223 -0.3214  0.2430  1.1954
  459SOL    HW2 2144   5.036   1.672   2.134 -1.5616  0.0026  2.8727
  460SOL     OW 2145   4.288   2.174   1.587 -0.3152  0.1865  0.0123
  460SOL    HW1 2146   4.368   2.150   1.632  0.1058  1.5611  0.0203
  460SOL    HW2 2147   4.280   2.109   1.516  0.4311 -0.3523  0.4117
  461SOL     OW 2148   4.375   0.107   4.561 -0.3285  0.2028  0.8493
  461SOL    HW1 2149   4.319   0.131   4.487  0.0151  0.6275  0.7242
  461SOL    HW2 2150   4.463   0.101   4.524 -0.2360 -0.1258  1.1138
  462SOL     OW 2151   1.265   3.099   3.938  0.2412  0.6154  0.2813
  462SOL    HW1 2152   1.208   3.143   4.001 -1.1214  0.2702 -0.6644
  462SOL    HW2 2153   1.211   3.028   3.903  1.3401  0.1402 -0.4873
  463SOL     OW 2154   4.590   0.110   3.555 -0.4323 -0.1566  0.0889
  463SOL    HW1 2155   4.522   0.148   3.500 -1.8627 -1.5137  0.8406
  463SOL    HW2 2156   4.656   0.179   3.561 -1.8024  1.2931 -0.5388
  464SOL     OW 2157   1.364   6.055   4.476 -0.1360  0.5055  0.8579
  464SOL    HW1 2158   1.330   6.014   4.556 -0.1771  1.1294  1.1592
  464SOL    HW2 2159   1.321   6.007   4.405  1.3765 -1.4086  1.1360
  465SOL     OW 2160   6.701   1.667   0.241 -0.5341 -0.2777 -0.3503
  465SOL    HW1 2161   6.664   1.615   0.313  1.3626 -2.2156 -0.6706
  465SOL    HW2 2162   6.635   1.663   0.172 -1.1021 -0.9371  0.2159
  466SOL     OW 2163   6.744   3.968   1.400  0.0997  0.2375 -0.5569
  466SOL    HW1 2164   6.766   3.979   1.307  1.9647 -0.8867 -0.3005
  466SOL    HW2 2165   6.809   4.019   1.447  0.0581 -0.3581  0.1694
  467SOL     OW 2166   6.559   4.276   3.735  0.4406  0.1954 -0.1627
  467SOL    HW1 2167   6.567   4.242   3.646  0.3582  1.0716 -0.5142
  467SOL    HW2 2168   6.466   4.268   3.755  0.5892 -0.8179  0.1896
  468SOL     OW 2169   4.084   4.210   1.517 -0.4501 -0.7574  0.4878
  468SOL    HW1 2170   4.132   4.237   1.595  0.0024  0.8286 -0.2926
  468SOL    HW2 2171   4.126   4.129   1.490  1.4493  0.2582  0.1881
  469SOL     OW 2172   4.173   0.724   0.349 -0.3277 -0.0355 -0.2719
  469SOL    HW1 2173   4.234   0.781   0.302  0.8879 -0.5627  0.6106
  469SOL    HW2 2174   4.100   0.781   0.373  0.9428  1.2395  0.7488
  470SOL     OW 2175   0.202   5.338   3.933  0.5430 -0.1375 -0.0693
  470SOL    HW1 2176   0.207   5.270   4.001 -0.2049 -0.0164  0.1199
  470SOL    HW2 2177   0.110   5.337   3.907  0.3922  1.2263  0.3652
  471SOL     OW 2178   5.756   4.989   0.652  0.3038  0.3536 -0.2403
  471SOL    HW1 2179   5.807   5.067   0.675  1.2340 -0.1254 -0.6252
  471SOL    HW2 2180   5.736   4.999   0.559  3.0891 -1.2562 -1.1477
  472SOL     OW 2181   6.131   7.123   0.117 -0.2343  0.4320  0.5015
  472SOL    HW1 2182   6.046   7.079   0.115 -0.4780  0.9240 -1.2196
  472SOL    HW2 2183   6.194   7.051   0.129 -0.8242 -0.0346  0.8719
  473SOL     OW 2184   2.923   0.816   0.652 -0.7242  0.6210 -0.3903
  473SOL    HW1 2185   2.868   0.893   0.639 -0.9695  0.4806 -0.1956
  473SOL    HW2 2186   3.013   0.849   0.650 -0.7480  0.6952 -1.9235
  474SOL     OW 2187   6.002   3.238   3.001  0.1056  0.0629 -0.4042
  474SOL    HW1 2188   6.023   3.252   2.908  0.5774 -0.7641 -0.4303
  474SOL    HW2 2189   5.982   3.326   3.034  2.0995  0.7110 -0.7662
  475SOL     OW 2190   5.384   5.816   0.277  0.1096  0.4940 -0.1728
  475SOL    HW1 2191   5.299   5.773   0.283  0.7933 -0.7959  0.7607
  475SOL    HW2 2192   5.446   5.745   0.260  1.1337  1.2479  0.2903
  476SOL     OW 2193   4.453   6.856   4.070 -0.3430  0.4260 -0.1690
  476SOL    HW1 2194   4.534   6.848   4.020 -0.6838  2.0556 -1.0500
  476SOL    HW2 2195   4.463   6.938   4.118 -1.0969  0.1747  0.4259
  477SOL     OW 2196   3.036   3.249   0.670 -0.6463 -0.8102 -0.3044
  477SOL    HW1 2197   2.980   3.286   0.602  0.4008  0.9195 -0.2923
  477SOL    HW2 2198   2.988   3.263   0.752  0.3238  2.1031 -0.0920
  478SOL     OW 2199   1.622   2.829   0.957 -0.6794 -0.3240 -0.0376
  478SOL    HW1 2200   1.696   2.769   0.970 -0.2951  0.3303  0.9487
  478SOL    HW2 2201   1.620   2.881   1.037 -3.5446 -1.7171  0.9157
  479SOL     OW 2202   1.465   5.714   2.413  0.3671 -0.4632  1.1085
  479SOL    HW1 2203   1.444   5.654   2.485  0.1290 -1.3214  0.3584
  479SOL    HW2 2204   1.379   5.743   2.381  0.4921  0.5615  1.6892
  480SOL     OW 2205   4.674   3.756   4.212  0.0042  0.1038 -0.4629
  480SOL    HW1 2206   4.595   3.724   4.255  0.5068  1.6057  1.7415
  480SOL    HW2 2207   4.653   3.846   4.189  1.1863  0.6692  0.5691
  481SOL     OW 2208   3.908   4.636   1.280  0.0337  0.2081  0.1712
  481SOL    HW1 2209   3.962   4.658   1.205 -0.3416  0.0441 -0.1532
  481SOL    HW2 2210   3.947   4.556   1.315  0.3673  0.4332  0.3111
  482SOL     OW 2211   1.213   2.656   1.934 -0.1961  0.0821  0.3159
  482SOL    HW1 2212   1.305   2.630   1.927 -0.3646 -1.0356  1.7073
  482SOL    HW2 2213   1.165   2.579   1.903 -0.6723  0.2803  0.5640
  483SOL     OW 2214   1.603   5.472   4.658  0.3511 -0.1394  0.5076
  483SOL    HW1 2215   1.545   5.399   4.680 -0.1191 -0.1448 -0.6429
  483SOL    HW2 2216   1.644   5.445   4.575 -0.7336  1.3895 -0.5775
  484SOL     OW 2217   4.184   4.579   3.380 -1.0376 -0.1932  0.0973
  484SOL    HW1 2218   4.177   4.484   3.377  0.6442 -0.3392 -0.3773
  484SOL    HW2 2219   4.171   4.602   3.472 -0.5861 -0.9736  0.3605
  485SOL     OW 2220   1.008   7.104   4.986  0.4193  0.0193 -0.1480
  485SOL    HW1 2221   0.924   7.057   4.981 -0.7778  2.0146  0.0070
  485SOL    HW2 2222   1.048   7.072   5.067 -0.0430 -1.1594 -0.3575
  486SOL     OW 2223   5.232   0.508   2.427  0.4429 -0.4669  0.3622
  486SOL    HW1 2224   5.266   0.572   2.489 -1.1233  0.6562  0.1220
  486SOL    HW2 2225   5.172   0.454   2.478 -0.0456 -0.2065  0.0781
  487SOL     OW 2226   2.646   4.814   1.031 -0.6588 -0.0523 -0.0699
  487SOL    HW1 2227   2.631   4.909   1.029 -0.8179 -0.0861 -0.6980
  487SOL    HW2 2228   2.558   4.776   1.030 -0.5945 -0.2084  0.1807
  488SOL     OW 2229   6.812   4.817   0.992 -0.7503  0.2668 -0.5855
  488SOL    HW1 2230   6.852   4.904   0.999  1.4288 -0.5386 -1.8509
  488SOL    HW2 2231   6.731   4.824   1.041 -1.1095  3.2831 -1.3794
  489SOL     OW 2232   6.480   2.246   0.993 -0.2755 -0.6690  0.3300
  489SOL    HW1 2233   6.574   2.231   0.982 -0.4490 -1.8498  0.2813
  489SOL    HW2 2234   6.444   2.237   0.905 -0.3373  0.7357  0.1872
  490SOL     OW 2235   4.446   2.956   1.779  0.5990 -0.6976 -0.2844
  490SOL    HW1 2236   4.383   2.884   1.787 -0.1339 -0.3466 -2.2650
  490SOL    HW2 2237   4.431   2.991   1.691  1.3708  1.4698  0.3816
  491SOL     OW 2238   5.028   1.617   0.622  0.0361  0.0773  0.3793
  491SOL    HW1 2239   5.001   1.623   0.713  0.4324  4.3692  0.3869
  491SOL    HW2 2240   5.120   1.588   0.626  0.7476  2.3097  1.5721
  492SOL     OW 2241   6.773   1.316   1.322 -0.3732  0.4153  0.4688
  492SOL    HW1 2242   6.748   1.330   1.231 -1.0001 -2.6757  0.0378
  492SOL    HW2 2243   6.864   1.286   1.317 -0.6327 -0.4601  0.7474
  493SOL     OW 2244   3.329   2.730   2.131  0.6622 -0.0370  0.2872
  493SOL    HW1 2245   3.239   2.742   2.099 -0.1213  1.1057  2.6984
  493SOL    HW2 2246   3.382   2.779   2.068 -0.6297  0.9953 -0.0591
  494SOL     OW 2247   5.061   6.474   1.587  0.1044  0.1410  0.0360
  494SOL    HW1 2248   5.032   6.386   1.610 -0.3395  0.3890  0.4528
  494SOL    HW2 2249   5.139   6.461   1.533 -0.4541 -0.5252 -0.6283
  495SOL     OW 2250   7.027   2.289   1.270 -0.3468  0.3661 -0.8820
  495SOL    HW1 2251   6.933   2.271   1.265 -0.5062  0.7396  0.5241
  495SOL    HW2 2252   7.067   2.204   1.285 -0.5111  0.2800 -0.9317
  496SOL     OW 2253   5.695   5.786   3.242 -0.0576  0.4294 -0.1497
  496SOL    HW1 2254   5.707   5.702   3.285  1.2291  0.9825  0.6463
  496SOL    HW2 2255   5.603   5.787   3.216 -0.5181 -0.5228  1.3150
  497SOL     OW 2256   0.560   7.176   3.698 -0.1762 -0.8039  0.2709
  497SOL    HW1 2257   0.568   7.187   3.603 -1.6805 -1.1574  0.0829
  497SOL    HW2 2258   0.576   7.083   3.713  0.9515 -0.5935  0.4945
  498SOL     OW 2259   6.997   5.963   2.162 -0.0705 -0.1109 -0.5875
  498SOL    HW1 2260   6.934   5.990   2.094 -1.4465  1.2220  1.1241
  498SOL    HW2 2261   7.077   6.010   2.139  0.0542 -1.0153 -2.2104
  499SOL     OW 2262   6.728   5.846   1.093  0.4594  0.3241  0.3041
  499SOL    HW1 2263   6.767   5.770   1.136  0.4203  0.5860  0.8121
  499SOL    HW2 2264   6.782   5.860   1.015  2.1661  1.4040  1.5983
  500SOL     OW 2265   6.978   2.576   0.341  0.2904  0.6599  0.0076
  500SOL    HW1 2266   7.046   2.635   0.307 -0.3423 -0.2965 -3.3166
  500SOL    HW2 2267   7.018   2.489   0.338 -0.0959  0.4290  1.0294
  501SOL     OW 2268   6.523   6.358   0.165 -0.0494 -0.1090 -0.1071
  501SOL    HW1 2269   6.550   6.299   0.235 -0.2714  0.7657  0.7341
  501SOL    HW2 2270   6.430   6.372   0.179  0.1618  1.0870  0.2051
  502SOL     OW 2271   2.999   5.982   3.311  0.2717  0.2085 -0.0435
  502SOL    HW1 2272   2.923   6.030   3.343  0.8935  1.4152 -0.3245
  502SOL    HW2 2273   2.965   5.895   3.288 -0.9674  0.6596  0.0334
  503SOL     OW 2274   3.623   4.817   0.135  0.6687 -0.2749 -0.5668
  503SOL    HW1 2275   3.546   4.835   0.189  1.9052  1.3143  0.7401
  503SOL    HW2 2276   3.596   4.742   0.081 -0.2477 -2.8815  3.0881
  504SOL     OW 2277   5.042   4.312   4.576  0.3676  0.5727  0.2636
  504SOL    HW1 2278   4.990   4.241   4.539 -0.1764  0.6503  0.8734
  504SOL    HW2 2279   5.021   4.388   4.522 -0.2073  0.6171  0.5376
  505SOL     OW 2280   7.112   1.692   1.134  0.1375 -0.1465  0.2104
  505SOL    HW1 2281   7.047   1.750   1.174  1.0982  0.2514  1.2271
  505SOL    HW2 2282   7.059   1.627   1.086 -1.2524 -1.9770  3.8153
  506SOL     OW 2283   1.336   3.324   1.038  0.1362  0.6515  0.3181
  506SOL    HW1 2284   1.252   3.296   1.076 -0.0460 -0.0810 -0.5837
  506SOL    HW2 2285   1.394   3.333   1.114 -0.5366  0.3820  0.8862
  507SOL     OW 2286   3.638   6.599   5.091  0.2705 -0.3551 -0.5941
  507SOL    HW1 2287   3.556   6.634   5.125  1.6253 -0.0868  2.6998
  507SOL    HW2 2288   3.686   6.676   5.060  0.2750 -0.1908 -0.1869
  508SOL     OW 2289   3.733   1.961   2.239  0.6107  0.1902 -0.1567
  508SOL    HW1 2290   3.709   1.880   2.283 -0.3540 -0.0923 -1.1697
  508SOL    HW2 2291   3.678   2.028   2.279  1.2733  0.3243  0.5488
  509SOL     OW 2292   2.582   3.216   3.164  0.6590 -0.2592 -0.1373
  509SOL    HW1 2293   2.597   3.143   3.224 -1.2113 -0.1637  0.5091
  509SOL    HW2 2294   2.518   3.182   3.101  0.3032  0.5917 -0.2482
  510SOL     OW 2295   4.980   4.188   3.839  0.0702 -0.3224 -0.2401
  510SOL    HW1 2296   5.001   4.193   3.746 -1.0805  0.1260 -0.5000
  510SOL    HW2 2297   4.947   4.276   3.860  1.0927 -0.1695  0.7944
  511SOL     OW 2298   6.184   3.760   4.564  0.2908  0.0153  0.1952
  511SOL    HW1 2299   6.249   3.709   4.515 -0.2484 -0.0758 -0.4390
  511SOL    HW2 2300   6.213   3.753   4.655 -0.9394 -3.3044  0.4773
  512SOL     OW 2301   5.521   3.126   4.477  0.6245 -0.5116  0.0684
  512SOL    HW1 2302   5.510   3.198   4.539 -0.4446 -0.4789 -0.1443
  512SOL    HW2 2303   5.520   3.047   4.531 -0.1923 -0.4767  0.1152
  513SOL     OW 2304   1.378   2.735   1.298  0.0816 -0.4230  0.2633
  513SOL    HW1 2305   1.368   2.811   1.241 -0.7536 -0.4030  0.4228
  513SOL    HW2 2306   1.321   2.754   1.373  1.9201  0.0166  1.6043
  514SOL     OW 2307   4.135   2.140   4.120 -0.8459 -0.1334  0.1306
  514SOL    HW1 2308   4.144   2.234   4.132  0.1422 -0.4999  3.0892
  514SOL    HW2 2309   4.041   2.126   4.111 -0.9499  1.1732 -1.0590
  515SOL     OW 2310   2.635   0.144   4.807  0.1400  0.7090 -0.3296
  515SOL    HW1 2311   2.580   0.202   4.754  0.3746  1.8903  0.6689
  515SOL    HW2 2312   2.651   0.193   4.888  0.2080 -0.8346  0.6341
  516SOL     OW 2313   5.956   3.578   2.582 -0.0961  0.2522  0.3501
  516SOL    HW1 2314   6.024   3.537   2.636 -0.2544  0.9033  1.0604
  516SOL    HW2 2315   5.885   3.513   2.579  0.4575 -0.3431 -0.2231
  517SOL     OW 2316   5.417   3.706   0.916 -0.5722 -0.3602 -0.1095
  517SOL    HW1 2317   5.331   3.672   0.939 -0.0081 -0.5319  1.9898
  517SOL    HW2 2318   5.404   3.800   0.904 -1.1706 -0.4929 -0.5212
  518SOL     OW 2319   3.685   6.846   4.974 -0.3462 -0.4076 -0.0233
  518SOL    HW1 2320   3.589   6.845   4.980 -0.5952 -0.5090 -2.8262
  518SOL    HW2 2321   3.703   6.902   4.899  1.9155  0.9368  1.4156
  519SOL     OW 2322   0.607   3.726   2.586  0.1914  0.7829  0.3405
  519SOL    HW1 2323   0.613   3.659   2.518  0.3765  1.7797 -0.6519
  519SOL    HW2 2324   0.516   3.724   2.614 -0.9771  3.0060 -2.7633
  520SOL     OW 2325   0.396   7.018   0.935  0.2482  0.2346 -0.3839
  520SOL    HW1 2326   0.323   7.080   0.929  0.5697  1.0996  2.8772
  520SOL    HW2 2327   0.470   7.065   0.897 -0.4225  0.0921 -1.9485
  521SOL     OW 2328   0.297   5.290   2.977 -0.4695  0.5948 -0.7407
  521SOL    HW1 2329   0.367   5.259   3.033 -0.9497  0.7899 -0.0189
  521SOL    HW2 2330   0.282   5.218   2.915 -0.4276  0.0838 -0.1613
  522SOL     OW 2331   1.084   4.107   0.201 -0.0531  0.4161  0.1393
  522SOL    HW1 2332   1.114   4.086   0.290 -0.1885 -0.2975  0.0244
  522SOL    HW2 2333   1.157   4.083   0.144 -0.2527  0.1424 -0.0058
  523SOL     OW 2334   3.526   3.518   2.368  0.2040  0.6097 -0.0868
  523SOL    HW1 2335   3.507   3.611   2.364  0.2201  0.6625  0.8484
  523SOL    HW2 2336   3.620   3.511   2.353  0.2433  0.7639  0.0905
  524SOL     OW 2337   6.270   1.891   0.080  0.3255 -0.3015 -0.6482
  524SOL    HW1 2338   6.179   1.877   0.107  1.1800 -0.6003  2.5658
  524SOL    HW2 2339   6.288   1.982   0.104  0.7962 -0.1425 -1.5657
  525SOL     OW 2340   4.719   5.535   1.400 -0.4384  0.3779 -0.9497
  525SOL    HW1 2341   4.699   5.442   1.401 -0.2510  0.3180  0.6854
  525SOL    HW2 2342   4.676   5.569   1.479  0.6143  1.4184 -0.8061
  526SOL     OW 2343   4.654   0.258   3.307  0.5564  0.2243  0.4010
  526SOL    HW1 2344   4.699   0.322   3.362  1.0322 -0.2356  0.5521
  526SOL    HW2 2345   4.677   0.282   3.218 -0.4502  1.1521  0.3648
  527SOL     OW 2346   5.211   6.073   0.925  0.1408  0.4041  0.2679
  527SOL    HW1 2347   5.188   6.164   0.944  0.4148  0.2672  1.3076
  527SOL    HW2 2348   5.280   6.080   0.859 -0.0740  0.9350  0.0924
  528SOL     OW 2349   3.694   7.085   2.326 -1.4252  0.2424  0.4378
  528SOL    HW1 2350   3.775   7.055   2.367 -2.0199 -2.1391  0.0029
  528SOL    HW2 2351   3.657   7.148   2.387  1.1321  2.0555  0.2680
  529SOL     OW 2352   5.869   3.092   0.275  0.0573  0.6790  0.6924
  529SOL    HW1 2353   5.954   3.101   0.230 -0.6067 -1.8349 -1.2726
  529SOL    HW2 2354   5.808   3.140   0.218 -0.2417  0.3906  0.7747
  530SOL     OW 2355   3.473   3.611   4.820  0.3928  0.3659 -0.0880
  530SOL    HW1 2356   3.545   3.557   4.851 -0.6412 -1.2524 -0.4145
  530SOL    HW2 2357   3.419   3.627   4.897  0.4082  0.4692 -0.0983
  531SOL     OW 2358   6.507   6.800   2.803  0.1978 -0.7489  0.2683
  531SOL    HW1 2359   6.592   6.838   2.824  0.5923 -0.9342 -0.9518
  531SOL    HW2 2360   6.467   6.784   2.889  0.9241  0.3559  0.8396
  532SOL     OW 2361   3.670   4.331   0.228 -0.1089  0.8476 -0.5639
  532SOL    HW1 2362   3.578   4.356   0.216  0.4120  2.3102 -1.8147
  532SOL    HW2 2363   3.711   4.348   0.144  1.0704 -1.0597 -0.4269
  533SOL     OW 2364   2.662   1.257   2.689  0.0497 -0.3975  0.4703
  533SOL    HW1 2365   2.621   1.297   2.766  0.0662  0.2709  0.1372
  533SOL    HW2 2366   2.718   1.325   2.653 -1.5842  0.0540 -1.3958
  534SOL     OW 2367   0.181   0.589   2.345  0.5393  0.2050 -0.7497
  534SOL    HW1 2368   0.109   0.646   2.319  0.6985  0.5450 -0.4615
  534SOL    HW2 2369   0.243   0.647   2.389  0.2543 -0.3540  0.4347
  535SOL     OW 2370   7.157   1.942   3.520  0.2921 -0.3061  0.1498
  535SOL    HW1 2371   7.108   1.862   3.537  0.0295 -0.1010  0.3713
  535SOL    HW2 2372   7.233   1.936   3.578  1.2560 -1.2471 -1.1381
  536SOL     OW 2373   5.377   3.913   4.863 -0.1475 -0.1269 -0.4021
  536SOL    HW1 2374   5.327   3.985   4.826  0.3724  0.3440 -0.1943
  536SOL    HW2 2375   5.387   3.852   4.790 -0.0190  0.3123 -0.7564
  537SOL     OW 2376   0.303   4.191   4.362 -0.1219  0.0257 -0.9538
  537SOL    HW1 2377   0.220   4.230   4.334  0.5775  0.7509 -2.1029
  537SOL    HW2 2378   0.299   4.101   4.329 -1.9834 -1.1963  2.1895
  538SOL     OW 2379   6.918   0.688   2.199  0.3099  0.4077 -0.9964
  538SOL    HW1 2380   6.889   0.720   2.114 -2.3028  1.8977  0.3192
  538SOL    HW2 2381   6.863   0.611   2.215 -1.2074  1.7101  0.4101
  539SOL     OW 2382   4.084   5.840   2.948 -0.0589 -0.2288 -0.1446
  539SOL    HW1 2383   4.091   5.750   2.980  1.2458 -0.7627 -1.7926
  539SOL    HW2 2384   4.168   5.880   2.969  0.7596 -0.5307 -2.5453
  540SOL     OW 2385   0.709   6.746   1.847 -0.2668  0.3211 -0.1289
  540SOL    HW1 2386   0.622   6.745   1.888 -1.4958  0.9734 -2.5167
  540SOL    HW2 2387   0.719   6.835   1.815  0.8352 -0.0344 -0.8352
  541SOL     OW 2388   5.666   6.067   3.856 -0.3578 -0.2496 -0.3508
  541SOL    HW1 2389   5.678   6.110   3.941 -0.7854 -0.4753 -0.1768
  541SOL    HW2 2390   5.753   6.069   3.816  0.0621 -0.9956  0.4949
  542SOL     OW 2391   5.992   6.300   0.383 -0.4066  0.2618 -0.1117
  542SOL    HW1 2392   6.085   6.295   0.403 -0.7455  0.4663  1.6807
  542SOL    HW2 2393   5.966   6.210   0.366  0.2549  0.2952 -1.3765
  543SOL     OW 2394   5.981   2.893   4.548 -0.4230  0.0616  0.4223
  543SOL    HW1 2395   5.934   2.834   4.489 -0.7284 -0.7896  1.4987
  543SOL    HW2 2396   5.924   2.970   4.554 -0.9784 -0.3510  0.5556
  544SOL     OW 2397   1.813   4.418   3.855  0.3408 -0.5391  0.8286
  544SOL    HW1 2398   1.811   4.450   3.765  3.5906 -0.8444  0.5444
  544SOL    HW2 2399   1.751   4.474   3.902  1.6964  2.4910 -0.7429
  545SOL     OW 2400   0.486   1.084   3.496 -0.6812  0.4006 -0.0787
  545SOL    HW1 2401   0.529   1.057   3.578 -2.4994  0.1052  0.8368
  545SOL    HW2 2402   0.505   1.177   3.489  0.0672  0.2915  0.3077
  546SOL     OW 2403   2.558   1.441   3.227 -0.0552  0.2100 -0.3974
  546SOL    HW1 2404   2.576   1.507   3.294  0.2634  0.5247 -0.7899
  546SOL    HW2 2405   2.640   1.434   3.178 -0.7545  1.1182 -1.7340
  547SOL     OW 2406   6.816   2.961   4.906 -0.1072  0.2332 -0.6947
  547SOL    HW1 2407   6.787   2.968   4.997 -0.5909 -2.4482 -0.5659
  547SOL    HW2 2408   6.862   3.043   4.889 -2.6879  2.1589  0.9424
  548SOL     OW 2409   0.155   0.179   4.161 -0.0510  0.0296  0.3494
  548SOL    HW1 2410   0.150   0.137   4.075  1.4146 -0.2722  0.3823
  548SOL    HW2 2411   0.191   0.266   4.143 -0.3146  0.1890  0.5961
  549SOL     OW 2412   3.799   6.840   1.008  0.6389 -0.1669 -0.4605
  549SOL    HW1 2413   3.857   6.822   1.082  0.3181 -2.9482 -0.7555
  549SOL    HW2 2414   3.808   6.762   0.952 -4.1197 -1.3783  0.0441
  550SOL     OW 2415   5.023   2.576   0.060 -0.4795 -0.0045  0.1773
  550SOL    HW1 2416   4.936   2.614   0.046  0.0006 -0.0614 -4.1991
  550SOL    HW2 2417   5.069   2.590  -0.023  2.2373 -3.7378  0.8192
  551SOL     OW 2418   2.805   4.088   3.453  0.2923 -0.0816  0.4412
  551SOL    HW1 2419   2.895   4.054   3.453  0.4329  0.1504  2.5261
  551SOL    HW2 2420   2.800   4.142   3.531 -1.8479 -0.5570  0.6927
  552SOL     OW 2421   4.669   6.894   1.429 -0.6295 -0.0722  0.7067
  552SOL    HW1 2422   4.677   6.982   1.391  0.1644  0.1000  1.2524
  552SOL    HW2 2423   4.612   6.906   1.504 -2.4808 -0.4744 -0.5694
  553SOL     OW 2424   7.146   0.010   4.223 -0.1282 -0.2555 -0.4937
  553SOL    HW1 2425   7.184   0.092   4.193 -0.2576 -0.0381 -0.0593
  553SOL    HW2 2426   7.160  -0.051   4.149  3.0358 -0.8162  0.4227
  554SOL     OW 2427   3.961   2.569   3.142  0.5252  0.0470  0.2012
  554SOL    HW1 2428   3.894   2.636   3.128  0.6139 -0.2883 -2.3743
  554SOL    HW2 2429   3.912   2.487   3.150  0.4869  0.2123  2.0776
  555SOL     OW 2430   7.036   3.589   0.473 -0.1800 -0.5488  0.0367
  555SOL    HW1 2431   7.068   3.514   0.523  0.7349 -0.8304 -0.9333
  555SOL    HW2 2432   6.974   3.552   0.410 -0.5476 -0.3386  0.2707
  556SOL     OW 2433   2.100   5.730   3.608 -0.5926  0.4663 -0.0673
  556SOL    HW1 2434   2.140   5.776   3.681 -0.9412  0.8325 -0.1034
  556SOL    HW2 2435   2.168   5.727   3.541  0.3579 -1.4500  0.8929
  557SOL     OW 2436   1.688   1.897   2.282  0.2483  0.0921 -0.4170
  557SOL    HW1 2437   1.711   1.857   2.366 -1.0919 -1.1505 -0.6016
  557SOL    HW2 2438   1.669   1.989   2.305 -0.4334 -0.3065  0.7148
  558SOL     OW 2439   5.778   0.630   3.503 -0.0656  0.0460 -0.2006
  558SOL    HW1 2440   5.761   0.542   3.469 -1.6071  0.6549 -1.1541
  558SOL    HW2 2441   5.697   0.678   3.485  0.9271  1.8133 -0.1965
  559SOL     OW 2442   6.713   0.424   0.209 -0.3201  0.0784  0.0208
  559SOL    HW1 2443   6.637   0.431   0.151  1.3700  1.0235 -2.2416
  559SOL    HW2 2444   6.766   0.353   0.172 -0.2359 -0.8288  1.7790
  560SOL     OW 2445   5.728   6.691   0.732  0.3543  0.3908 -0.0943
  560SOL    HW1 2446   5.770   6.605   0.723  0.3032  0.2843  0.6188
  560SOL    HW2 2447   5.729   6.727   0.644  0.1334 -0.4531 -0.4576
  561SOL     OW 2448   0.979   4.902   1.876 -0.3372 -0.4229  0.5322
  561SOL    HW1 2449   1.044   4.965   1.843 -1.3658  0.9380  0.9918
  561SOL    HW2 2450   0.908   4.957   1.910 -0.7865 -1.8221  1.9822
  562SOL     OW 2451   3.186   2.792   2.993 -0.0452 -0.3142 -0.2892
  562SOL    HW1 2452   3.106   2.743   3.009  0.5994 -1.4235 -0.3299
  562SOL    HW2 2453   3.257   2.732   3.018  0.7613  1.4378  1.9753
  563SOL     OW 2454   3.076   4.577   3.950  0.0529  0.3209  0.1105
  563SOL    HW1 2455   3.056   4.655   4.001 -0.5358  0.0844  0.2552
  563SOL    HW2 2456   3.122   4.609   3.873  1.5585  0.6221  1.1032
  564SOL     OW 2457   2.608   1.244   1.985  0.0873 -0.1103 -0.1066
  564SOL    HW1 2458   2.687   1.277   2.027  0.2209 -1.9940  1.2792
  564SOL    HW2 2459   2.557   1.322   1.964  0.4165  1.0353  2.8488
  565SOL     OW 2460   4.066   6.138   1.248  0.0073 -0.5124 -0.1223
  565SOL    HW1 2461   3.976   6.156   1.219  0.0347  0.2392  0.2475
  565SOL    HW2 2462   4.107   6.224   1.255  0.7851 -0.8555 -0.3554
  566SOL     OW 2463   3.477   4.772   4.805 -0.3124 -0.1530 -0.2386
  566SOL    HW1 2464   3.494   4.753   4.897  1.9489  1.2664 -0.2904
  566SOL    HW2 2465   3.402   4.717   4.783 -2.5450  1.2282  3.0807
  567SOL     OW 2466   6.651   4.829   4.507  0.8613  0.5856  0.2578
  567SOL    HW1 2467   6.747   4.834   4.503  0.8691  1.1962  1.0058
  567SOL    HW2 2468   6.630   4.851   4.597  0.0351 -0.0047  0.2168
  568SOL     OW 2469   0.072   2.325   4.475  0.0684  0.2566 -0.3022
  568SOL    HW1 2470   0.028   2.300   4.394  0.2175  0.2183 -0.3727
  568SOL    HW2 2471   0.003   2.327   4.541 -0.0335  0.1763 -0.4067
  569SOL     OW 2472   0.431   5.669   3.581 -0.1283 -0.0057 -0.6453
  569SOL    HW1 2473   0.483   5.717   3.516 -0.5105 -0.8810 -1.6138
  569SOL    HW2 2474   0.410   5.735   3.647  0.9765  0.7099 -0.9764
  570SOL     OW 2475   1.099   2.470   4.813 -0.2492  0.2210  0.2359
  570SOL    HW1 2476   1.009   2.500   4.798  0.3333  1.2164 -1.4742
  570SOL    HW2 2477   1.152   2.549   4.804  0.7147 -0.0529  2.7518
  571SOL     OW 2478   3.481   0.754   1.090 -0.3497  0.0642 -0.1614
  571SOL    HW1 2479   3.448   0.811   1.021 -2.5729 -0.3645  0.4842
  571SOL    HW2 2480   3.530   0.813   1.148  0.1796  0.6975 -1.2051
  572SOL     OW 2481   5.332   0.969   0.072 -0.4525 -0.1732 -0.0598
  572SOL    HW1 2482   5.290   0.943   0.154 -0.8690  2.1668  0.5205
  572SOL    HW2 2483   5.413   0.918   0.070  0.8933  1.5338  3.1493
  573SOL     OW 2484   3.246   2.843   0.894  0.3260  0.4304 -0.3596
  573SOL    HW1 2485   3.208   2.881   0.973 -1.4399  0.5713 -1.2374
  573SOL    HW2 2486   3.189   2.769   0.874  0.8896  0.2586 -1.3760
  574SOL     OW 2487   0.565   5.925   4.075 -0.2451 -0.2831 -0.3539
  574SOL    HW1 2488   0.485   5.882   4.043 -0.7051  0.5982 -0.4233
  574SOL    HW2 2489   0.533   5.995   4.132  0.4772  0.1613 -0.4830
  575SOL     OW 2490   6.423   2.844   2.491  0.2285  0.1815 -0.1690
  575SOL    HW1 2491   6.411   2.857   2.397 -0.5835  0.6901 -0.0109
  575SOL    HW2 2492   6.485   2.772   2.498  0.0900 -0.0402 -1.0971
  576SOL     OW 2493   1.667   0.352   2.612  0.0033 -0.2695  0.4915
  576SOL    HW1 2494   1.580   0.326   2.584 -0.5206  0.8211  1.0686
  576SOL    HW2 2495   1.666   0.448   2.610  0.3126 -0.1495  2.9717
  577SOL     OW 2496   6.860   0.126   0.491  0.1336  0.2927 -0.3637
  577SOL    HW1 2497   6.812   0.209   0.486 -0.6297 -0.1919 -1.3270
  577SOL    HW2 2498   6.808   0.065   0.439  1.6270 -0.3315 -1.1830
  578SOL     OW 2499   3.772   1.826   1.186  0.0744 -0.0128  0.2329
  578SOL    HW1 2500   3.689   1.848   1.144  0.0426  2.9873  1.5747
  578SOL    HW2 2501   3.767   1.732   1.204 -2.2297 -0.2436 -1.3199
  579SOL     OW 2502   4.515   5.395   2.200  0.1431 -0.4758 -0.5736
  579SOL    HW1 2503   4.601   5.359   2.178  1.0206  1.1011  0.0648
  579SOL    HW2 2504   4.518   5.485   2.169 -0.8148 -0.0178  0.5652
  580SOL     OW 2505   6.182   2.623   3.590 -0.5847 -0.0670  0.0419
  580SOL    HW1 2506   6.174   2.700   3.534  2.7194  2.3603  2.5103
  580SOL    HW2 2507   6.099   2.619   3.638 -0.5109  2.6349  0.5329
  581SOL     OW 2508   0.141   3.394   2.834  0.0418  0.4171 -0.1257
  581SOL    HW1 2509   0.224   3.361   2.802  0.2465  0.7974  0.0126
  581SOL    HW2 2510   0.152   3.489   2.838  0.2276  0.3638  1.6037
  582SOL     OW 2511   1.509   3.756   5.006 -0.1688 -0.2982 -0.6369
  582SOL    HW1 2512   1.558   3.758   4.923  0.5162  1.6605 -0.2385
  582SOL    HW2 2513   1.432   3.810   4.989 -0.5734 -0.7625 -0.3021
  583SOL     OW 2514   5.973   5.593   1.186 -0.0819  0.6506  0.3384
  583SOL    HW1 2515   5.973   5.537   1.264  1.4654 -0.0751 -0.1524
  583SOL    HW2 2516   6.065   5.609   1.167 -0.4363  1.1423 -1.1304
  584SOL     OW 2517   4.219   2.886   3.605  0.1663 -0.0017  0.0778
  584SOL    HW1 2518   4.266   2.961   3.641 -0.6034  0.4960  0.0654
  584SOL    HW2 2519   4.135   2.885   3.651  0.2051 -0.9289  0.1618
  585SOL     OW 2520   0.832   3.117   0.918  0.1371 -0.1439  0.3666
  585SOL    HW1 2521   0.912   3.066   0.906 -0.5127 -1.3115  0.9050
  585SOL    HW2 2522   0.861   3.208   0.910  1.2549 -0.5772 -0.9303
  586SOL     OW 2523   3.926   1.903   3.853  0.0717  0.4384 -0.3762
  586SOL    HW1 2524   3.954   1.859   3.933  1.1193  0.7546 -0.5476
  586SOL    HW2 2525   3.893   1.833   3.796 -0.7681  0.2273  0.3614
  587SOL     OW 2526   6.983   5.538   4.194  0.6478 -0.1844  0.2040
  587SOL    HW1 2527   7.019   5.462   4.240  0.8991 -0.9659 -1.2449
  587SOL    HW2 2528   6.967   5.508   4.105 -0.6370  1.0589 -0.0244
  588SOL     OW 2529   5.719   1.174   4.421 -0.0436  0.0240 -0.4586
  588SOL    HW1 2530   5.647   1.111   4.432  1.4500 -1.5475  0.8490
  588SOL    HW2 2531   5.702   1.241   4.488 -0.9214  0.3274 -0.9655
  589SOL     OW 2532   2.918   5.813   3.014 -0.0705  0.0484 -0.2652
  589SOL    HW1 2533   2.856   5.785   2.947  0.3675  0.5547 -0.9013
  589SOL    HW2 2534   2.983   5.864   2.966  0.5336 -0.0090  0.4739
  590SOL     OW 2535   5.293   6.985   1.004  0.6583 -0.0508  0.2776
  590SOL    HW1 2536   5.263   7.055   1.061  0.4298 -0.0283  0.1333
  590SOL    HW2 2537   5.228   6.916   1.014  1.6542 -0.8606  1.5509
  591SOL     OW 2538   6.570   3.187   4.118 -0.2575 -0.5994  0.1445
  591SOL    HW1 2539   6.545   3.176   4.026  1.6849  3.0196 -1.0299
  591SOL    HW2 2540   6.636   3.119   4.133  1.0945  0.1102 -1.9989
  592SOL     OW 2541   2.040   2.484   4.645  0.2961 -0.3226  0.1498
  592SOL    HW1 2542   2.087   2.415   4.693 -0.1145  0.1411  1.2700
  592SOL    HW2 2543   2.063   2.565   4.692 -0.2072  0.1398 -0.3871
  593SOL     OW 2544   1.870   0.596   4.126  0.7128  0.3831  0.6869
  593SOL    HW1 2545   1.958   0.622   4.099  0.7453  0.7101  1.0917
  593SOL    HW2 2546   1.884   0.535   4.198  0.6090  0.2884  0.6272
  594SOL     OW 2547   4.523   3.994   2.583  0.1859 -0.4537 -0.2582
  594SOL    HW1 2548   4.605   3.959   2.549  2.1587  0.6089  2.9343
  594SOL    HW2 2549   4.484   3.921   2.631  0.4058 -0.3548  0.0717
  595SOL     OW 2550   4.062   1.129   3.693 -0.3676  0.4447  0.1269
  595SOL    HW1 2551   4.103   1.215   3.707  0.4183 -0.1021  1.3806
  595SOL    HW2 2552   4.097   1.098   3.610 -1.3370  1.6970 -0.7904
  596SOL     OW 2553   2.389   6.996   4.577 -0.3027  0.1805  0.2905
  596SOL    HW1 2554   2.320   7.011   4.641 -0.9121 -0.7828 -0.1109
  596SOL    HW2 2555   2.427   7.082   4.561 -3.3190  1.2862 -1.6325
  597SOL     OW 2556   6.107   1.011   1.534 -0.4963  0.0178  0.9705
  597SOL    HW1 2557   6.109   0.929   1.584 -1.3678 -0.4062  0.3553
  597SOL    HW2 2558   6.142   0.987   1.448 -2.9453 -0.3499 -0.0171
  598SOL     OW 2559   6.912   6.948   4.889  0.5215 -0.5357  0.5324
  598SOL    HW1 2560   6.842   6.970   4.827  2.2045  0.5394 -1.0842
  598SOL    HW2 2561   6.917   7.023   4.948 -0.0419 -0.8834  1.0467
  599SOL     OW 2562   4.190   0.221   4.337  0.0728 -0.4298 -0.0827
  599SOL    HW1 2563   4.204   0.270   4.256  1.3868  0.2497  0.5294
  599SOL    HW2 2564   4.139   0.279   4.393  1.3229  0.1274  0.5073
  600SOL     OW 2565   3.472   3.209   1.657 -0.2919 -0.2475  0.1452
  600SOL    HW1 2566   3.391   3.172   1.692 -0.0819  1.2301  2.4241
  600SOL    HW2 2567   3.475   3.297   1.693  2.0536 -0.0648 -0.3510
  601SOL     OW 2568   2.610   6.379   0.226 -0.7867 -0.3378  0.2534
  601SOL    HW1 2569   2.668   6.331   0.168 -1.1393 -3.0205  1.9552
  601SOL    HW2 2570   2.551   6.427   0.168  1.4566  0.4452 -1.5033
  602SOL     OW 2571   1.629   5.001   1.518 -0.5954 -0.4839 -0.0830
  602SOL    HW1 2572   1.668   5.036   1.438 -2.1435  0.3171 -0.5259
  602SOL    HW2 2573   1.584   4.921   1.490 -2.0269  0.3560 -0.2528
  603SOL     OW 2574   0.951   2.958   2.418 -0.0804  0.0481  0.2325
  603SOL    HW1 2575   0.937   2.996   2.331 -0.7340  0.1780  0.3839
  603SOL    HW2 2576   0.870   2.977   2.465  0.3922  0.2555  0.9747
  604SOL     OW 2577   3.818   6.443   2.944  0.6027  0.6532 -0.3569
  604SOL    HW1 2578   3.753   6.464   2.877  1.3976 -0.0224 -1.3775
  604SOL    HW2 2579   3.773   6.459   3.027 -0.8921  0.0859 -1.0223
  605SOL     OW 2580   6.745   3.890   0.310  0.4594 -0.3016  0.1421
  605SOL    HW1 2581   6.826   3.937   0.330  0.1278  0.1693  0.3878
  605SOL    HW2 2582   6.767   3.837   0.233  1.7774 -2.2081  1.7091
  606SOL     OW 2583   0.447   4.576   3.354  0.5971  0.0149  0.2117
  606SOL    HW1 2584   0.360   4.536   3.349  0.8108 -0.5832  1.0555
  606SOL    HW2 2585   0.437   4.648   3.416  1.0779 -1.1149  1.6395
  607SOL     OW 2586   0.312   7.143   3.558 -0.0070  0.2707 -0.4906
  607SOL    HW1 2587   0.250   7.215   3.571 -1.0306 -0.4368 -1.2842
  607SOL    HW2 2588   0.338   7.118   3.647  1.0431  2.1602 -0.2279
  608SOL     OW 2589   0.145   3.189   0.523 -0.3755  0.1434  0.6097
  608SOL    HW1 2590   0.186   3.147   0.448 -1.6702  0.9115 -0.5829
  608SOL    HW2 2591   0.165   3.282   0.513 -2.2983  0.5416 -0.0056
  609SOL     OW 2592   2.649   0.198   3.086 -0.1353 -0.5074  0.8780
  609SOL    HW1 2593   2.638   0.261   3.015 -1.5588  0.8030  2.1829
  609SOL    HW2 2594   2.727   0.148   3.063  0.1059  0.6777 -0.9940
  610SOL     OW 2595   6.003   5.433   1.410 -0.1509 -0.3187 -0.5220
  610SOL    HW1 2596   6.071   5.369   1.391  1.6329  0.7692  1.6759
  610SOL    HW2 2597   6.003   5.440   1.505 -2.0468  1.1288 -0.5708
  611SOL     OW 2598   1.015   0.310   4.077 -1.0148 -0.2249  0.0654
  611SOL    HW1 2599   0.923   0.283   4.068 -1.1477  0.1460  0.2746
  611SOL    HW2 2600   1.038   0.284   4.166 -0.9323 -0.2682  0.0308
  612SOL     OW 2601   6.441   0.538   2.837 -0.2007 -0.2490  0.2584
  612SOL    HW1 2602   6.346   0.530   2.829  0.0687 -1.8066 -2.3638
  612SOL    HW2 2603   6.463   0.619   2.791 -0.0953 -1.1918 -1.4408
  613SOL     OW 2604   2.752   3.145   4.695  0.1966 -0.4542 -0.4548
  613SOL    HW1 2605   2.815   3.186   4.636 -1.1518  1.2665 -0.7729
  613SOL    HW2 2606   2.685   3.109   4.638 -0.2778 -0.2527 -0.0277
  614SOL     OW 2607   2.069   1.490   2.459 -0.0954 -0.4257  0.1972
  614SOL    HW1 2608   2.080   1.573   2.411  0.4331  0.1667  1.2825
  614SOL    HW2 2609   2.014   1.513   2.534 -0.1377 -1.1182  0.3854
  615SOL     OW 2610   2.987   6.783   3.456 -0.1003  0.4980 -0.1058
  615SOL    HW1 2611   3.079   6.759   3.443  0.1877 -0.1820  2.6674
  615SOL    HW2 2612   2.986   6.878   3.444  0.7212  0.3945 -1.2274
  616SOL     OW 2613   1.629   1.214   3.050  0.2910 -0.6998  0.1888
  616SOL    HW1 2614   1.638   1.227   2.956 -3.0995  0.7742 -0.0768
  616SOL    HW2 2615   1.694   1.272   3.089  1.5923 -1.1647 -1.1917
  617SOL     OW 2616   1.056   5.316   1.875 -0.0570  0.4805  0.1502
  617SOL    HW1 2617   1.055   5.384   1.943  0.2880  0.1567  0.4837
  617SOL    HW2 2618   1.076   5.363   1.794  1.4034  0.6279  0.5675
  618SOL     OW 2619   2.041   4.185   1.500  0.5138 -0.2651 -0.4278
  618SOL    HW1 2620   2.031   4.279   1.485 -1.6060 -0.6658 -2.0295
  618SOL    HW2 2621   2.045   4.176   1.595 -0.2875  1.3830 -0.1954
  619SOL     OW 2622   4.934   6.582   4.470 -0.0083  0.4051  0.4697
  619SOL    HW1 2623   4.918   6.656   4.528 -0.2854 -0.5506  1.6530
  619SOL    HW2 2624   4.846   6.551   4.446  0.0941  0.9973 -0.7754
  620SOL     OW 2625   0.297   2.261   2.026  0.0119  0.2728 -0.2941
  620SOL    HW1 2626   0.276   2.249   1.934 -0.8043 -0.3561 -0.0328
  620SOL    HW2 2627   0.315   2.355   2.034 -0.5507  0.4492 -0.9612
  621SOL     OW 2628   4.428   4.537   4.575 -0.3282  0.0341  0.2258
  621SOL    HW1 2629   4.354   4.479   4.591  0.7430 -1.1535  1.0763
  621SOL    HW2 2630   4.420   4.606   4.642 -0.1029 -0.6813  1.0111
  622SOL     OW 2631   3.864   6.942   3.021 -0.0477  0.1367 -0.1445
  622SOL    HW1 2632   3.791   6.985   2.978 -0.1068  0.4907  0.3061
  622SOL    HW2 2633   3.823   6.886   3.087  0.0722  0.0493 -0.1434
  623SOL     OW 2634   6.596   5.760   1.527 -0.0483  0.7221 -0.1508
  623SOL    HW1 2635   6.610   5.825   1.459  1.4124  1.3916  0.7270
  623SOL    HW2 2636   6.501   5.747   1.530 -0.2695  1.9538 -1.1184
  624SOL     OW 2637   4.894   0.329   2.698  0.3978  0.2460 -0.4808
  624SOL    HW1 2638   4.880   0.244   2.739 -1.2982  1.2172  1.1092
  624SOL    HW2 2639   4.986   0.349   2.716  0.4804 -0.6896  0.2451
  625SOL     OW 2640   2.058   0.712   2.689 -0.1639  0.0895 -0.7103
  625SOL    HW1 2641   2.055   0.625   2.730  0.0727 -1.2436 -3.3293
  625SOL    HW2 2642   1.995   0.706   2.617 -1.2629  2.6435 -0.0674
  626SOL     OW 2643   1.593   1.652   4.618 -0.7270  0.2106  0.2634
  626SOL    HW1 2644   1.513   1.668   4.668  0.6817  0.9996  2.4258
  626SOL    HW2 2645   1.609   1.559   4.629  0.2141  0.5543  2.5037
  627SOL     OW 2646   4.246   4.237   1.743 -0.3122 -0.4824  0.2595
  627SOL    HW1 2647   4.208   4.279   1.821 -3.6783 -2.0651 -0.3477
  627SOL    HW2 2648   4.282   4.155   1.776 -1.4275 -0.9927  0.2707
  628SOL     OW 2649   1.203   0.228   2.608 -0.0608 -0.0798 -0.3659
  628SOL    HW1 2650   1.256   0.195   2.681 -0.2138 -0.9859 -0.6481
  628SOL    HW2 2651   1.127   0.170   2.606 -1.0752  1.2173  0.0369
  629SOL     OW 2652   5.921   1.201   0.131 -0.7033  0.3525  0.0426
  629SOL    HW1 2653   5.867   1.238   0.061 -1.5098 -0.9179 -0.0425
  629SOL    HW2 2654   5.860   1.146   0.182  0.0305  0.6511  1.2872
  630SOL     OW 2655   3.700   2.282   2.622 -0.6090  0.3898  0.6086
  630SOL    HW1 2656   3.620   2.320   2.586 -0.5082 -0.2789 -0.3521
  630SOL    HW2 2657   3.704   2.194   2.584 -0.6953 -0.5048  2.5261
  631SOL     OW 2658   5.953   4.398   0.838 -0.3044 -0.4086  0.1763
  631SOL    HW1 2659   5.964   4.365   0.927  2.2424  1.5445  0.7055
  631SOL    HW2 2660   5.893   4.472   0.846 -0.6049 -0.6483  0.1469
  632SOL     OW 2661   4.040   6.457   2.489 -0.5052  0.0423  0.2002
  632SOL    HW1 2662   4.052   6.427   2.580 -0.7024 -0.3430  0.1017
  632SOL    HW2 2663   4.036   6.553   2.496 -0.4559  0.0191  0.5909
  633SOL     OW 2664   5.774   2.974   0.487 -0.4167  0.2001  0.5459
  633SOL    HW1 2665   5.686   2.953   0.455  0.1753 -1.6820  0.0613
  633SOL    HW2 2666   5.813   3.026   0.417 -1.4118  1.8347  1.1442
  634SOL     OW 2667   2.366   2.548   3.002 -0.0990 -0.0933  0.3033
  634SOL    HW1 2668   2.348   2.455   3.017  2.9244 -0.8996 -0.3984
  634SOL    HW2 2669   2.386   2.583   3.089 -0.8278 -0.1789  0.5105
  635SOL     OW 2670   5.544   2.241   0.401  0.3200 -0.3538  0.7768
  635SOL    HW1 2671   5.635   2.210   0.393  0.3024 -0.0168 -1.3308
  635SOL    HW2 2672   5.538   2.275   0.491  1.8519 -1.6589  1.4196
  636SOL     OW 2673   3.113   4.270   2.060  0.2645 -0.0853 -0.2769
  636SOL    HW1 2674   3.162   4.349   2.085  1.3111 -1.0308  0.7809
  636SOL    HW2 2675   3.140   4.204   2.124 -0.7280 -1.2651 -1.0345
  637SOL     OW 2676   2.281   4.188   2.625 -0.1337 -0.4083 -0.8808
  637SOL    HW1 2677   2.293   4.173   2.719 -0.5616  1.0556 -0.5598
  637SOL    HW2 2678   2.199   4.238   2.619  0.6257  0.7802 -1.8839
  638SOL     OW 2679   5.507   1.033   4.035  0.0555 -0.2817 -0.4747
  638SOL    HW1 2680   5.577   0.978   4.068 -0.3956 -0.8957 -0.5351
  638SOL    HW2 2681   5.545   1.121   4.033  0.6173 -0.5046  0.0870
  639SOL     OW 2682   2.722   4.649   4.089  0.3315  0.4530  0.0368
  639SOL    HW1 2683   2.768   4.727   4.118  0.6790 -0.3366  1.7170
  639SOL    HW2 2684   2.634   4.679   4.067  0.9835  1.6078 -1.1697
  640SOL     OW 2685   1.610   4.994   2.224 -0.9435 -1.1464 -0.4234
  640SOL    HW1 2686   1.553   5.059   2.264 -0.6812 -1.4237  0.4287
  640SOL    HW2 2687   1.574   4.981   2.136 -0.4431  0.8198 -0.9597
  641SOL     OW 2688   5.309   5.198   1.402  0.2223 -0.0611  0.0459
  641SOL    HW1 2689   5.226   5.159   1.430 -0.8410  1.1250 -1.2531
  641SOL    HW2 2690   5.365   5.123   1.381 -0.4514 -0.8897  1.0811
  642SOL     OW 2691   1.190   1.672   3.330 -0.0690 -0.0886  0.1288
  642SOL    HW1 2692   1.243   1.658   3.409  1.3520 -1.3307 -0.9695
  642SOL    HW2 2693   1.229   1.749   3.289 -1.4688  1.1985  1.0987
  643SOL     OW 2694   4.652   1.861   2.772  0.7646  0.6165 -0.2868
  643SOL    HW1 2695   4.646   1.916   2.850 -1.1751  1.5182 -1.0199
  643SOL    HW2 2696   4.692   1.918   2.706  0.2745  0.6047 -0.5938
  644SOL     OW 2697   5.954   6.959   3.350  0.9415  0.1182  0.9831
  644SOL    HW1 2698   5.969   6.961   3.445 -1.4778  1.0409  1.4220
  644SOL    HW2 2699   5.964   7.050   3.323  0.1212  0.1173  0.6531
  645SOL     OW 2700   2.613   4.181   4.430  0.4746 -0.2339 -0.4484
  645SOL    HW1 2701   2.561   4.141   4.360  0.0032 -0.7315  0.1740
  645SOL    HW2 2702   2.673   4.239   4.384 -0.3673  0.0597 -1.2131
  646SOL     OW 2703   5.460   4.495   0.256 -0.0391 -0.1296  0.0832
  646SOL    HW1 2704   5.486   4.404   0.269  0.9290 -0.1776 -1.8045
  646SOL    HW2 2705   5.536   4.546   0.283  0.1622 -0.0117 -0.6656
  647SOL     OW 2706   6.074   6.743   2.193  0.3100 -0.1254 -0.2551
  647SOL    HW1 2707   6.128   6.735   2.115  1.1412  0.3182  0.2524
  647SOL    HW2 2708   6.088   6.834   2.222  0.2961 -0.3839  0.5922
  648SOL     OW 2709   6.431   2.172   4.227 -0.2984 -0.0366 -0.2149
  648SOL    HW1 2710   6.498   2.212   4.172  0.8097 -2.1698 -0.4894
  648SOL    HW2 2711   6.471   2.168   4.314 -0.8234  0.4176  0.0551
  649SOL     OW 2712   2.881   4.248   1.217 -0.2694 -0.3400  0.3035
  649SOL    HW1 2713   2.934   4.179   1.259 -0.1969 -0.7675 -0.4814
  649SOL    HW2 2714   2.942   4.292   1.159 -0.5901 -0.3305 -0.0243
  650SOL     OW 2715   1.719   2.677   3.779  0.2285  0.6340  0.2648
  650SOL    HW1 2716   1.667   2.734   3.835  1.3079  0.6635  1.2678
  650SOL    HW2 2717   1.656   2.614   3.744 -1.2125  3.0063 -1.7319
  651SOL     OW 2718   2.352   5.037   4.920 -0.4728 -0.1424  0.1930
  651SOL    HW1 2719   2.360   5.018   4.827  0.8437 -0.2514  0.3042
  651SOL    HW2 2720   2.276   5.095   4.927  0.6268  1.5923 -1.2269
  652SOL     OW 2721   6.133   5.444   0.688 -0.3548  0.1434 -0.1481
  652SOL    HW1 2722   6.090   5.452   0.603 -1.2937  0.2801  0.3201
  652SOL    HW2 2723   6.226   5.438   0.668 -0.6927 -2.1603 -1.3347
  653SOL     OW 2724   6.747   1.225   3.127 -0.2086  0.1018 -0.3840
  653SOL    HW1 2725   6.832   1.185   3.147 -0.7562 -0.9711 -0.1878
  653SOL    HW2 2726   6.738   1.295   3.192 -0.6414 -1.4660  1.3159
  654SOL     OW 2727   2.688   2.621   2.178 -0.6825 -0.0022  0.1219
  654SOL    HW1 2728   2.779   2.592   2.189 -0.9850 -1.9240 -1.9039
  654SOL    HW2 2729   2.691   2.684   2.106 -0.5546  2.7174  2.2981
  655SOL     OW 2730   4.736   2.248   0.527  0.3816 -0.3601 -0.3346
  655SOL    HW1 2731   4.670   2.182   0.551 -0.1835 -0.0677 -1.0296
  655SOL    HW2 2732   4.792   2.256   0.604 -1.2568  0.4268  0.8404
  656SOL     OW 2733   2.443   3.771   1.455 -0.7169  0.0473  0.2063
  656SOL    HW1 2734   2.442   3.768   1.359 -0.7481 -0.7630  0.2238
  656SOL    HW2 2735   2.403   3.855   1.477 -1.2403 -0.0086 -0.4907
  657SOL     OW 2736   5.027   0.467   4.323 -0.1881 -0.6619 -0.3125
  657SOL    HW1 2737   4.936   0.436   4.326  0.1198 -1.6164 -0.3976
  657SOL    HW2 2738   5.079   0.386   4.323  0.7072 -0.1227  1.2914
  658SOL     OW 2739   4.390   4.399   0.493 -0.5409  0.0230  0.1623
  658SOL    HW1 2740   4.364   4.381   0.583  0.7574 -0.3065  0.4977
  658SOL    HW2 2741   4.370   4.319   0.445  0.8675 -0.6500  0.6564
  659SOL     OW 2742   5.340   2.597   2.632 -0.7849  0.0548 -0.5924
  659SOL    HW1 2743   5.330   2.521   2.575  0.6558 -0.0865 -0.6788
  659SOL    HW2 2744   5.343   2.561   2.721  2.4756 -0.3253 -0.7506
  660SOL     OW 2745   6.194   6.313   1.163  0.2035 -0.0845 -0.6873
  660SOL    HW1 2746   6.251   6.308   1.240 -0.5344 -1.1938 -0.2054
  660SOL    HW2 2747   6.115   6.356   1.194  0.3865  0.5975 -1.1374
  661SOL     OW 2748   6.503   0.048   0.857  0.3346 -0.1667  0.2815
  661SOL    HW1 2749   6.575   0.102   0.892  0.3075 -0.1170  0.2609
  661SOL    HW2 2750   6.470   0.098   0.782  1.2633 -0.9027 -0.6498
  662SOL     OW 2751   0.987   6.898   1.520  0.0399 -0.2094  0.2367
  662SOL    HW1 2752   1.036   6.853   1.588  1.2786 -1.0080 -1.1211
  662SOL    HW2 2753   0.950   6.828   1.466 -1.8453  0.3944  0.6682
  663SOL     OW 2754   2.544   4.262   5.123 -0.0210  0.3799 -0.5658
  663SOL    HW1 2755   2.580   4.217   5.047  0.3102 -0.8729  0.3153
  663SOL    HW2 2756   2.545   4.355   5.098  0.9417  0.0803 -1.7236
  664SOL     OW 2757   6.973   5.442   2.392 -0.3708  0.4484  0.1125
  664SOL    HW1 2758   7.038   5.412   2.329 -1.5328 -2.6840  0.2316
  664SOL    HW2 2759   7.001   5.530   2.415  1.1959  0.9821 -3.2544
  665SOL     OW 2760   2.434   6.219   2.391  0.3645  0.8016 -0.6180
  665SOL    HW1 2761   2.487   6.296   2.411 -0.7093  0.9097  2.3901
  665SOL    HW2 2762   2.346   6.254   2.378 -0.3010  0.1429  1.5823
  666SOL     OW 2763   5.094   6.357   1.211  0.7604 -0.3375 -0.2297
  666SOL    HW1 2764   5.144   6.308   1.276  1.9398  0.8623 -0.1791
  666SOL    HW2 2765   5.130   6.329   1.127  0.9732 -0.0560 -0.2335
  667SOL     OW 2766   4.088   6.006   4.821 -0.4518 -0.0975 -0.3918
  667SOL    HW1 2767   4.112   5.996   4.913 -0.1466  0.0173 -0.4596
  667SOL    HW2 2768   4.168   6.036   4.778 -0.7589  0.4403 -0.5886
  668SOL     OW 2769   1.564   6.388   0.301  0.1633 -0.2016 -0.2290
  668SOL    HW1 2770   1.584   6.317   0.363 -0.1975  2.2735  3.0292
  668SOL    HW2 2771   1.643   6.399   0.249  0.4880 -2.4174 -0.2950
  669SOL     OW 2772   1.341   5.390   4.578  0.1940  0.0245 -0.3760
  669SOL    HW1 2773   1.362   5.326   4.509  1.8894 -0.0446  0.1704
  669SOL    HW2 2774   1.379   5.472   4.547  0.1825  0.1985  0.0647
  670SOL     OW 2775   2.073   6.248   1.715 -0.6873  0.6430  0.1680
  670SOL    HW1 2776   2.080   6.181   1.784 -0.1815 -0.1301 -0.6052
  670SOL    HW2 2777   2.076   6.331   1.762 -0.7449  0.1274  1.1117
  671SOL     OW 2778   6.954   0.889   0.066  0.2097  0.1272 -0.1032
  671SOL    HW1 2779   6.941   0.821   0.132  0.2546 -0.0730 -0.3019
  671SOL    HW2 2780   6.868   0.900   0.025  0.0404  0.6548  0.3740
  672SOL     OW 2781   2.323   2.230   2.904  0.1866  0.2464 -0.7301
  672SOL    HW1 2782   2.376   2.184   2.839  0.0350  1.0810 -1.4703
  672SOL    HW2 2783   2.246   2.259   2.857 -0.0271  0.6907 -0.1283
  673SOL     OW 2784   0.321   4.310   0.527  0.1171  0.4477 -0.3063
  673SOL    HW1 2785   0.406   4.314   0.571  0.2500  0.2346 -0.5449
  673SOL    HW2 2786   0.293   4.401   0.521  0.8972  0.6399 -1.3398
  674SOL     OW 2787   4.639   4.286   3.889  0.8039 -0.4016  0.0171
  674SOL    HW1 2788   4.583   4.219   3.850 -0.0732  0.6039 -0.4940
  674SOL    HW2 2789   4.592   4.314   3.967  0.9262 -0.0343 -0.0396
  675SOL     OW 2790   0.750   6.662   1.190  0.4567  0.0166 -0.2299
  675SOL    HW1 2791   0.715   6.698   1.108 -2.4928  2.0932  1.6984
  675SOL    HW2 2792   0.719   6.572   1.192 -0.8480  0.4234 -0.7549
  676SOL     OW 2793   3.303   6.072   1.427 -0.1033  0.1815 -0.3683
  676SOL    HW1 2794   3.237   6.011   1.395  0.4765 -0.1596 -0.9485
  676SOL    HW2 2795   3.377   6.016   1.453 -0.6350  0.4142  1.8630
  677SOL     OW 2796   2.149   6.735   0.341 -0.4717  0.0377 -0.5920
  677SOL    HW1 2797   2.081   6.671   0.319 -0.9437  0.4211 -0.2646
  677SOL    HW2 2798   2.160   6.788   0.262 -1.9704  1.2411 -0.0480
  678SOL     OW 2799   2.202   4.368   4.662  0.4417  0.2052  0.1108
  678SOL    HW1 2800   2.111   4.339   4.665  0.3105  0.6504  2.7181
  678SOL    HW2 2801   2.205   4.432   4.591 -1.4595  0.7551  0.4852
  679SOL     OW 2802   5.827   0.492   0.556  0.1809 -0.4500 -0.2100
  679SOL    HW1 2803   5.744   0.502   0.509  0.9440  2.5133 -1.1506
  679SOL    HW2 2804   5.890   0.464   0.489  0.1526 -2.0027  0.3579
  680SOL     OW 2805   6.438   3.685   1.494 -0.1184  0.1095  0.4563
  680SOL    HW1 2806   6.490   3.616   1.452  1.8943  1.9133 -0.2487
  680SOL    HW2 2807   6.446   3.667   1.588  0.1248 -0.7763  0.2760
  681SOL     OW 2808   0.149   3.538   3.533 -0.3305  0.0585  0.3194
  681SOL    HW1 2809   0.158   3.475   3.605 -0.3636  0.6611  0.8624
  681SOL    HW2 2810   0.238   3.548   3.499 -0.5531 -1.4375 -0.7906
  682SOL     OW 2811   2.332   0.527   0.665  0.2086 -0.0229 -0.5307
  682SOL    HW1 2812   2.318   0.471   0.742  0.9054  1.0564  0.4129
  682SOL    HW2 2813   2.359   0.611   0.702  1.4275  0.2575 -1.9938
  683SOL     OW 2814   2.643   2.553   1.812 -0.4578  0.1316 -0.0617
  683SOL    HW1 2815   2.594   2.480   1.851 -0.9622  1.1000  1.1691
  683SOL    HW2 2816   2.581   2.593   1.751 -0.2905 -0.2640 -0.4947
  684SOL     OW 2817   2.749   6.412   0.865  0.1093 -0.1347  0.0503
  684SOL    HW1 2818   2.795   6.496   0.866 -1.3019  0.6868 -0.4182
  684SOL    HW2 2819   2.696   6.415   0.785 -0.1529 -1.3653  0.1647
  685SOL     OW 2820   3.114   1.955   1.838  0.5617  0.2085  0.2865
  685SOL    HW1 2821   3.118   1.919   1.749 -1.6779  2.0302 -0.6780
  685SOL    HW2 2822   3.040   1.910   1.879 -0.3110  1.4470  0.1311
  686SOL     OW 2823   0.424   4.211   1.534  0.3650  0.0314 -0.3411
  686SOL    HW1 2824   0.484   4.162   1.591 -1.3281 -0.8896  0.7547
  686SOL    HW2 2825   0.371   4.263   1.595  1.5211  2.6305 -1.4273
  687SOL     OW 2826   6.205   6.514   0.118 -0.5426  0.0578 -0.2717
  687SOL    HW1 2827   6.229   6.423   0.133  3.1558  0.7333 -0.9614
  687SOL    HW2 2828   6.212   6.555   0.205  2.2071  0.3910 -0.5402
  688SOL     OW 2829   2.901   1.157   4.932 -0.5886 -0.1301  0.2347
  688SOL    HW1 2830   2.972   1.213   4.965 -0.6460  0.7638 -1.0540
  688SOL    HW2 2831   2.895   1.180   4.839 -1.9394 -0.8909  0.1163
  689SOL     OW 2832   0.304   0.323   1.488 -0.1163  0.5403 -0.0110
  689SOL    HW1 2833   0.379   0.293   1.538 -0.6217  0.4616  0.7149
  689SOL    HW2 2834   0.310   0.276   1.405 -0.4890 -1.0232  0.8174
  690SOL     OW 2835   6.610   4.633   2.398  0.0023  0.7942 -0.3580
  690SOL    HW1 2836   6.694   4.602   2.432 -0.3741 -0.2812 -0.3613
  690SOL    HW2 2837   6.629   4.659   2.308 -0.0006 -1.1094 -0.9378
  691SOL     OW 2838   0.375   3.616   4.936 -0.2276  0.6775  0.9088
  691SOL    HW1 2839   0.379   3.521   4.923 -0.6926  0.7262  0.3979
  691SOL    HW2 2840   0.442   3.633   5.003  0.8923  0.1719 -0.0413
  692SOL     OW 2841   0.575   5.909   4.585  0.1727  0.2123 -0.7670
  692SOL    HW1 2842   0.480   5.909   4.599 -0.5174 -1.6967 -4.2446
  692SOL    HW2 2843   0.593   5.994   4.545  0.2017  1.0310  0.8933
  693SOL     OW 2844   3.533   2.948   1.476 -0.3063 -0.0480  0.4576
  693SOL    HW1 2845   3.590   2.872   1.489 -1.6899 -1.1894  0.1650
  693SOL    HW2 2846   3.485   2.955   1.559  2.1681  2.6916  1.8427
  694SOL     OW 2847   2.088   3.357   2.035  0.4032 -0.3552  0.2544
  694SOL    HW1 2848   2.160   3.371   1.974  1.1284 -0.4817  1.0703
  694SOL    HW2 2849   2.127   3.312   2.109 -0.4875 -0.2953  0.7778
  695SOL     OW 2850   2.122   3.908   2.122  0.6828 -0.0315  0.0705
  695SOL    HW1 2851   2.206   3.937   2.158  0.5118  0.4665  0.0845
  695SOL    HW2 2852   2.130   3.813   2.114  2.1577  0.1984 -2.2172
  696SOL     OW 2853   1.580   1.563   3.666 -0.0491 -0.2065 -0.3883
  696SOL    HW1 2854   1.552   1.599   3.581  1.8564  0.6028 -0.7293
  696SOL    HW2 2855   1.615   1.477   3.645  0.2534 -0.0814 -0.4000
  697SOL     OW 2856   6.012   5.936   2.642  0.2724 -0.3505  0.2023
  697SOL    HW1 2857   5.963   6.000   2.590 -1.3732 -0.3734  1.6023
  697SOL    HW2 2858   6.050   5.987   2.713 -0.1173 -0.7396  0.7008
  698SOL     OW 2859   3.642   1.223   1.211 -0.5852  0.2736  0.3121
  698SOL    HW1 2860   3.725   1.271   1.200 -1.0866  0.9998 -0.5124
  698SOL    HW2 2861   3.585   1.259   1.143 -1.2847 -0.8748  0.2684
  699SOL     OW 2862   5.154   6.251   0.425  0.4750 -0.1699  0.0517
  699SOL    HW1 2863   5.165   6.332   0.375  2.7552  0.2930  1.1642
  699SOL    HW2 2864   5.227   6.196   0.396  0.1118 -1.0334  0.7584
  700SOL     OW 2865   0.379   1.741   1.170 -0.5066  0.1803 -0.3225
  700SOL    HW1 2866   0.433   1.739   1.092  0.4833  3.6621  0.1110
  700SOL    HW2 2867   0.324   1.663   1.163  2.4137 -1.9055 -2.2968
  701SOL     OW 2868   7.084   3.875   2.862 -0.0260 -0.7089 -0.1458
  701SOL    HW1 2869   7.106   3.968   2.861  1.0229 -0.9331 -2.3034
  701SOL    HW2 2870   7.102   3.848   2.952  1.1940  0.8199  0.1172
  702SOL     OW 2871   3.141   4.253   1.552  0.0149  0.4643 -0.5950
  702SOL    HW1 2872   3.148   4.310   1.475 -1.1087  0.2598 -0.8617
  702SOL    HW2 2873   3.089   4.179   1.523 -0.5099  0.4265  0.3802
  703SOL     OW 2874   2.517   3.491   3.463 -0.0850  0.3541  0.5815
  703SOL    HW1 2875   2.592   3.450   3.421 -0.6618 -0.2927  0.1607
  703SOL    HW2 2876   2.441   3.444   3.428 -0.8106  2.0177 -0.1973
  704SOL     OW 2877   3.677   6.839   4.163 -0.0364  0.3354  0.3459
  704SOL    HW1 2878   3.687   6.869   4.253 -1.5589  0.4078  0.5125
  704SOL    HW2 2879   3.628   6.908   4.120  0.5544  0.2364 -0.5262
  705SOL     OW 2880   2.110   5.892   3.943 -0.7654  0.3088  0.5359
  705SOL    HW1 2881   2.033   5.893   3.885  0.8686 -0.1395 -1.7651
  705SOL    HW2 2882   2.119   5.801   3.968  0.2563 -0.0566 -1.0300
  706SOL     OW 2883   4.913   0.400   2.990  0.0761  0.2524  0.3247
  706SOL    HW1 2884   4.925   0.420   3.082 -1.2558  3.3327 -0.0400
  706SOL    HW2 2885   4.818   0.402   2.977  0.2162 -0.5297 -1.0379
  707SOL     OW 2886   2.780   2.854   4.304 -0.0018 -0.4627  0.3672
  707SOL    HW1 2887   2.686   2.862   4.316 -0.0735 -0.9001  0.0927
  707SOL    HW2 2888   2.815   2.937   4.337 -0.3571 -0.8451  1.7753
  708SOL     OW 2889   3.009   6.501   1.942 -0.6251 -0.4097  0.1672
  708SOL    HW1 2890   2.927   6.533   1.982 -1.3293 -1.8010 -0.0992
  708SOL    HW2 2891   3.030   6.422   1.992 -0.9629 -1.6095 -1.4941
  709SOL     OW 2892   7.032   5.699   2.528  0.2728  0.3414  0.7614
  709SOL    HW1 2893   7.010   5.784   2.491  1.3452  0.9996  1.5782
  709SOL    HW2 2894   7.002   5.705   2.619 -0.6926 -0.5924  0.5302
  710SOL     OW 2895   6.352   5.091   4.633  0.0662  0.3459  0.5051
  710SOL    HW1 2896   6.342   5.184   4.614  0.3787  0.2098 -0.3337
  710SOL    HW2 2897   6.298   5.046   4.568  1.3176 -0.1268 -0.2496
  711SOL     OW 2898   6.682   1.621   3.908  0.0334 -0.1520  0.1438
  711SOL    HW1 2899   6.587   1.627   3.908  0.1101  3.4237 -1.3618
  711SOL    HW2 2900   6.705   1.598   3.998 -2.2371  1.2254  1.1548
  712SOL     OW 2901   4.326   3.463   1.251 -0.1144  0.0718 -0.9949
  712SOL    HW1 2902   4.257   3.432   1.192 -0.7192 -0.0991 -0.2261
  712SOL    HW2 2903   4.280   3.482   1.333  0.7258  0.1403 -0.5266
  713SOL     OW 2904   1.518   3.088   4.581  0.3609 -0.0468 -0.3637
  713SOL    HW1 2905   1.603   3.129   4.593  0.2753 -0.1504  0.6925
  713SOL    HW2 2906   1.489   3.117   4.494  0.4042  1.9888  0.2482
  714SOL     OW 2907   4.808   3.880   0.462  0.0310  0.4079  0.1426
  714SOL    HW1 2908   4.842   3.816   0.399 -0.4858 -1.2372  1.4726
  714SOL    HW2 2909   4.720   3.900   0.430  0.4690  1.0846 -0.6992
  715SOL     OW 2910   0.849   5.036   1.112  0.1005 -0.4705  0.9305
  715SOL    HW1 2911   0.818   5.014   1.200  1.3873 -3.4327  0.7761
  715SOL    HW2 2912   0.770   5.059   1.064 -1.0492 -1.7606  2.1082
  716SOL     OW 2913   5.326   6.590   2.941 -0.5002 -0.4893 -0.2504
  716SOL    HW1 2914   5.391   6.585   2.871 -0.4401 -3.0651 -0.1219
  716SOL    HW2 2915   5.361   6.654   3.003 -0.7963  2.2519 -2.7221
  717SOL     OW 2916   3.949   2.079   4.584  0.0847 -0.4772 -0.3741
  717SOL    HW1 2917   3.957   2.099   4.677  0.7011  2.4051 -0.9394
  717SOL    HW2 2918   4.020   2.017   4.567  0.2278 -0.7193  0.9687
  718SOL     OW 2919   2.319   6.813   2.903 -0.2324 -0.1172 -0.4640
  718SOL    HW1 2920   2.336   6.789   2.994 -1.8073  2.1692  0.5205
  718SOL    HW2 2921   2.393   6.776   2.854  0.8705 -1.0508  1.7737
  719SOL     OW 2922   5.840   2.907   2.726 -0.3634  0.3937 -0.4726
  719SOL    HW1 2923   5.781   2.831   2.731  1.1080 -0.7510  0.2253
  719SOL    HW2 2924   5.812   2.964   2.797 -0.4872 -0.2523  0.0074
  720SOL     OW 2925   7.113   1.287   3.993  1.1246 -0.6122 -0.1936
  720SOL    HW1 2926   7.168   1.365   3.996  1.2992 -0.7313 -0.3107
  720SOL    HW2 2927   7.111   1.262   3.900  0.3339 -0.2216 -0.2955
  721SOL     OW 2928   6.620   1.812   2.072  0.0067  0.3819  0.1235
  721SOL    HW1 2929   6.555   1.877   2.100  0.2935  0.0679  1.6200
  721SOL    HW2 2930   6.626   1.751   2.146 -1.2055 -2.1437 -1.7035
  722SOL     OW 2931   4.698   0.725   3.033 -0.1727 -0.0390  0.3205
  722SOL    HW1 2932   4.622   0.766   2.993 -0.8013 -1.9875 -0.6467
  722SOL    HW2 2933   4.769   0.739   2.971  0.7972  3.1554  1.9313
  723SOL     OW 2934   2.165   3.536   4.553  0.1232  0.4156  0.1395
  723SOL    HW1 2935   2.217   3.599   4.602  1.2784 -0.1540 -0.3116
  723SOL    HW2 2936   2.160   3.573   4.465  0.9416 -0.1828 -0.1673
  724SOL     OW 2937   0.132   6.713   3.861  1.0465 -0.5447 -0.0234
  724SOL    HW1 2938   0.181   6.785   3.821  3.1545 -1.4162  0.8553
  724SOL    HW2 2939   0.075   6.681   3.790  1.2317  0.9288 -0.8868
  725SOL     OW 2940   5.452   1.478   3.204  0.0985  0.3945  0.7929
  725SOL    HW1 2941   5.453   1.514   3.292 -0.4516 -0.9071  1.3633
  725SOL    HW2 2942   5.530   1.424   3.199 -1.1861 -1.6371  1.4509
  726SOL     OW 2943   1.935   2.556   0.589  0.0063 -0.6066  0.3808
  726SOL    HW1 2944   1.977   2.626   0.540  1.7916 -1.8741  0.0251
  726SOL    HW2 2945   1.843   2.583   0.594 -0.0247  0.2327 -2.5190
  727SOL     OW 2946   6.538   1.823   0.557 -0.1623  0.2555  0.3866
  727SOL    HW1 2947   6.485   1.868   0.623  0.8535 -1.2997  2.3920
  727SOL    HW2 2948   6.491   1.742   0.538  0.1335  0.1533  0.0720
  728SOL     OW 2949   0.000   1.989   4.294 -0.4402  0.0720 -0.6507
  728SOL    HW1 2950   0.090   1.959   4.308 -0.0835  0.6380 -1.5972
  728SOL    HW2 2951   0.004   2.036   4.210 -1.0117  2.5725  0.6458
  729SOL     OW 2952   0.656   0.539   0.183  0.5938 -0.4475  0.0655
  729SOL    HW1 2953   0.567   0.503   0.187 -0.4726  1.9135 -0.6507
  729SOL    HW2 2954   0.685   0.522   0.094 -0.2298  1.0420 -0.5266
  730SOL     OW 2955   0.841   2.710   2.711 -0.2089  0.3233 -0.2365
  730SOL    HW1 2956   0.753   2.680   2.687 -0.2705 -0.0958  0.4861
  730SOL    HW2 2957   0.898   2.639   2.682 -0.0555  0.7847 -1.0934
  731SOL     OW 2958   6.112   2.194   2.378  0.2767  0.0472 -0.2581
  731SOL    HW1 2959   6.027   2.199   2.335  0.6968  1.2257 -0.9930
  731SOL    HW2 2960   6.092   2.161   2.466 -0.7475 -1.1025 -0.9006
  732SOL     OW 2961   2.347   4.558   3.738 -0.4705 -0.4857  0.1093
  732SOL    HW1 2962   2.420   4.527   3.684 -1.3924 -1.4250 -0.6196
  732SOL    HW2 2963   2.371   4.649   3.759  0.3883 -0.4163 -1.0292
  733SOL     OW 2964   6.491   0.811   4.200  0.0278 -0.1250  0.3754
  733SOL    HW1 2965   6.445   0.817   4.117 -0.4173  0.7862  0.6695
  733SOL    HW2 2966   6.440   0.749   4.252 -0.9820  0.9769  0.7469
  734SOL     OW 2967   1.835   5.868   4.079 -0.4825 -0.3026  0.1689
  734SOL    HW1 2968   1.911   5.827   4.119  0.5898  2.4690  1.1888
  734SOL    HW2 2969   1.770   5.870   4.149 -0.1129  0.7619  0.4880
  735SOL     OW 2970   2.422   5.511   1.276 -0.1873 -0.2429 -0.1127
  735SOL    HW1 2971   2.395   5.515   1.184 -1.8063  1.9284  0.3633
  735SOL    HW2 2972   2.347   5.473   1.322  1.0522 -2.4238  0.2433
  736SOL     OW 2973   6.397   6.796   2.378  0.2951  0.5913  0.3899
  736SOL    HW1 2974   6.317   6.845   2.399  0.3868  1.1110 -0.4392
  736SOL    HW2 2975   6.386   6.770   2.287  1.1467  0.8259  0.2092
  737SOL     OW 2976   4.983   3.621   3.533 -0.5422  0.2860 -0.4062
  737SOL    HW1 2977   5.066   3.658   3.562 -0.0761 -0.9554 -0.0726
  737SOL    HW2 2978   4.964   3.666   3.451  1.2982 -0.5412 -1.3351
  738SOL     OW 2979   0.555   2.918   0.145  0.3838  0.1516 -0.4635
  738SOL    HW1 2980   0.537   3.012   0.150  0.8372  0.2671 -0.9386
  738SOL    HW2 2981   0.647   2.912   0.121 -0.2224 -0.3717 -3.0147
  739SOL     OW 2982   7.179   0.369   4.390 -0.1987  0.2608  0.3414
  739SOL    HW1 2983   7.238   0.381   4.465  2.7734 -0.0797 -1.7688
  739SOL    HW2 2984   7.152   0.278   4.395  2.1771 -0.5539 -0.3593
  740SOL     OW 2985   6.035   3.805   1.348 -0.0223  0.0401  0.0797
  740SOL    HW1 2986   6.038   3.749   1.427  0.9105  0.9920  0.7519
  740SOL    HW2 2987   5.943   3.825   1.337 -0.2708 -0.8614  0.3863
  741SOL     OW 2988   6.487   0.266   2.853  0.1809 -0.0392 -0.0052
  741SOL    HW1 2989   6.487   0.339   2.791  0.7573  0.5355  0.6413
  741SOL    HW2 2990   6.572   0.225   2.842 -0.6447 -1.4916 -1.3233
  742SOL     OW 2991   1.568   5.648   1.738  0.4165 -0.5302  0.3029
  742SOL    HW1 2992   1.595   5.740   1.747 -0.4091 -0.3729  1.4705
  742SOL    HW2 2993   1.614   5.617   1.661  1.6057  0.5440  0.5478
  743SOL     OW 2994   4.201   2.986   2.189 -0.4393  0.1685  0.4067
  743SOL    HW1 2995   4.181   2.982   2.283 -1.8907 -0.6197  0.1058
  743SOL    HW2 2996   4.133   2.932   2.149 -0.4055  1.2794 -1.1967
  744SOL     OW 2997   6.595   1.420   4.817  0.3303 -0.2109 -0.0186
  744SOL    HW1 2998   6.560   1.491   4.871  1.9644 -0.4244  1.3982
  744SOL    HW2 2999   6.544   1.343   4.841 -2.3451  0.6146 -2.4969
  745SOL     OW 3000   1.776   3.029   0.274 -0.0669  0.7806  0.4558
  745SOL    HW1 3001   1.763   3.124   0.271 -0.4756  0.6891 -1.7627
  745SOL    HW2 3002   1.723   3.000   0.348 -2.5397  1.9320 -0.7564
  746SOL     OW 3003   5.103   0.343   0.446 -0.0870 -0.4546  0.3362
  746SOL    HW1 3004   5.096   0.333   0.541 -0.1195 -1.1749  0.2651
  746SOL    HW2 3005   5.115   0.254   0.413  2.6367  0.0233 -0.1363
  747SOL     OW 3006   1.879   5.608   2.860 -0.3659  0.2300  0.2583
  747SOL    HW1 3007   1.960   5.653   2.837 -0.4194  0.6154  0.8031
  747SOL    HW2 3008   1.908   5.525   2.899 -0.2425  0.1968  0.0945
  748SOL     OW 3009   4.302   4.244   3.454  0.4012  0.0036 -0.4363
  748SOL    HW1 3010   4.330   4.162   3.413  0.3051 -0.0119 -0.4722
  748SOL    HW2 3011   4.237   4.279   3.393 -1.0264 -0.8681  0.5330
  749SOL     OW 3012   3.993   6.595   3.524  0.3421 -0.8066  0.3041
  749SOL    HW1 3013   3.940   6.622   3.449  2.3929  0.2524 -0.8327
  749SOL    HW2 3014   3.928   6.577   3.593 -1.4641  2.3543 -0.3592
  750SOL     OW 3015   5.840   0.831   1.235 -0.3527 -0.3144 -0.0412
  750SOL    HW1 3016   5.778   0.814   1.307  0.8097 -2.3321  0.5787
  750SOL    HW2 3017   5.922   0.791   1.265  0.9630  1.3234 -1.3032
  751SOL     OW 3018   0.444   3.861   3.217 -0.5968  0.0528 -0.4750
  751SOL    HW1 3019   0.436   3.798   3.289 -0.8216  0.0191 -0.5290
  751SOL    HW2 3020   0.413   3.944   3.254  2.9268  1.0208  0.7085
  752SOL     OW 3021   4.573   5.987   2.384  0.2873 -0.9601  0.1542
  752SOL    HW1 3022   4.484   5.958   2.404 -0.7657  2.1485  0.6410
  752SOL    HW2 3023   4.629   5.937   2.443 -1.4151 -1.3571  1.5306
  753SOL     OW 3024   1.824   2.438   2.934 -0.2816  0.3774  0.3834
  753SOL    HW1 3025   1.756   2.479   2.987  0.3793 -0.7628  2.2520
  753SOL    HW2 3026   1.848   2.504   2.869 -2.3525  1.2065  0.3900
  754SOL     OW 3027   4.211   3.452   1.505  0.1828  0.3966  0.1236
  754SOL    HW1 3028   4.235   3.485   1.591 -1.5377  2.4220 -0.0875
  754SOL    HW2 3029   4.144   3.385   1.522  2.3862 -1.8624  0.4589
  755SOL     OW 3030   1.144   5.681   2.385 -0.6186  0.1153 -0.4769
  755SOL    HW1 3031   1.102   5.698   2.469  0.2108 -0.0810 -0.0041
  755SOL    HW2 3032   1.153   5.586   2.381  0.7224  0.1990 -0.0665
  756SOL     OW 3033   6.520   5.640   2.118  0.1171  0.5402 -0.1443
  756SOL    HW1 3034   6.434   5.597   2.110 -1.0845  2.8101 -0.2469
  756SOL    HW2 3035   6.533   5.650   2.213  0.6626 -0.4852 -0.0972
  757SOL     OW 3036   0.253   5.303   2.181 -0.1361  0.5342  0.2675
  757SOL    HW1 3037   0.254   5.359   2.258 -0.3839  2.8172 -1.3054
  757SOL    HW2 3038   0.345   5.282   2.165 -0.1160 -0.3816  1.4226
  758SOL     OW 3039   5.493   3.486   2.819  0.7671  0.0304  0.0847
  758SOL    HW1 3040   5.571   3.458   2.771  0.8299  0.9218 -0.3589
  758SOL    HW2 3041   5.425   3.493   2.751  0.6644  0.5900  0.2419
  759SOL     OW 3042   3.122   4.137   0.234 -0.1192  0.5706  0.1514
  759SOL    HW1 3043   3.191   4.074   0.256 -1.5133 -0.6168  1.3107
  759SOL    HW2 3044   3.166   4.222   0.238  1.5662 -0.2287 -0.4163
  760SOL     OW 3045   3.798   3.409   2.374  0.4766  0.1731 -0.1392
  760SOL    HW1 3046   3.853   3.357   2.315  1.3142  1.8462 -0.9238
  760SOL    HW2 3047   3.859   3.470   2.416 -0.3248 -0.0597  1.4534
  761SOL     OW 3048   3.575   5.299   4.291  0.2919 -0.2575  0.6266
  761SOL    HW1 3049   3.617   5.337   4.368 -1.8580  1.1626  1.1680
  761SOL    HW2 3050   3.608   5.352   4.218  0.0140  0.3769  0.9563
  762SOL     OW 3051   0.548   7.044   0.476  0.3264  0.1427  0.0131
  762SOL    HW1 3052   0.549   7.065   0.569  1.4111  1.2362 -0.2141
  762SOL    HW2 3053   0.548   7.130   0.433 -0.2824 -0.3475 -0.9935
  763SOL     OW 3054   7.052   4.028   0.472 -0.2740 -0.0842 -0.1959
  763SOL    HW1 3055   7.123   4.083   0.440  0.7531 -2.4562 -2.3382
  763SOL    HW2 3056   6.974   4.082   0.465  0.8629  1.5462 -0.8182
  764SOL     OW 3057   1.957   6.524   4.108 -0.1524  0.1492  0.1420
  764SOL    HW1 3058   1.903   6.596   4.142  0.2856  0.2039  0.7486
  764SOL    HW2 3059   1.958   6.460   4.179  1.3050  0.5463  0.5202
  765SOL     OW 3060   5.338   0.711   3.741 -0.1146  0.5114  0.4361
  765SOL    HW1 3061   5.358   0.804   3.749  0.9520  0.1561  2.5345
  765SOL    HW2 3062   5.255   0.700   3.787 -1.3326  0.6995 -1.5832
  766SOL     OW 3063   1.822   3.360   2.083 -0.0720  0.1770  0.4387
  766SOL    HW1 3064   1.772   3.285   2.052  0.2161  0.4890 -0.8226
  766SOL    HW2 3065   1.907   3.353   2.039  0.0462  1.1001  0.5010
  767SOL     OW 3066   0.464   0.083   1.457 -0.0195 -0.1280  0.0836
  767SOL    HW1 3067   0.427   0.113   1.540  0.6451  0.7337  0.0827
  767SOL    HW2 3068   0.558   0.077   1.474  0.1773  0.4967 -0.7354
  768SOL     OW 3069   4.364   3.147   4.707  0.1621  0.3767  0.7356
  768SOL    HW1 3070   4.456   3.123   4.715 -0.2605 -1.6937  0.0083
  768SOL    HW2 3071   4.338   3.171   4.796  1.4800  1.4559  0.8664
  769SOL     OW 3072   2.865   5.160   1.226 -0.6281 -0.8109 -0.7969
  769SOL    HW1 3073   2.835   5.250   1.230  2.0804  0.1399  1.3495
  769SOL    HW2 3074   2.930   5.158   1.156 -0.8397 -1.1744 -0.9901
  770SOL     OW 3075   0.588   6.459   4.999 -0.0032  0.2521 -0.0916
  770SOL    HW1 3076   0.547   6.379   5.031  0.2260  0.5015  0.8500
  770SOL    HW2 3077   0.644   6.488   5.071  0.5571  0.8101 -0.7390
  771SOL     OW 3078   6.194   5.347   0.985  0.5274  0.3881  0.1189
  771SOL    HW1 3079   6.228   5.378   1.069  1.2600 -1.6027  0.6269
  771SOL    HW2 3080   6.249   5.391   0.920  3.0455 -1.3976  0.8762
  772SOL     OW 3081   6.772   0.462   2.256 -0.2132 -0.2752  0.1938
  772SOL    HW1 3082   6.807   0.389   2.206  1.6176  0.4148  0.3704
  772SOL    HW2 3083   6.742   0.423   2.338  0.5715 -0.8663  0.2113
  773SOL     OW 3084   2.911   7.220   1.340 -0.3968  0.7495  0.3821
  773SOL    HW1 3085   3.003   7.222   1.314 -1.1106 -2.0489 -3.2252
  773SOL    HW2 3086   2.911   7.182   1.428  1.9006 -0.9407 -0.2457
  774SOL     OW 3087   5.055   4.139   2.812  0.4267 -0.4062  0.2384
  774SOL    HW1 3088   5.017   4.126   2.725  2.2485 -0.3659 -0.6188
  774SOL    HW2 3089   4.981   4.134   2.872 -0.7907 -1.0915 -1.2575
  775SOL     OW 3090   5.897   3.240   2.275  0.3353 -0.0989 -0.3111
  775SOL    HW1 3091   5.905   3.174   2.206  1.6257  0.6777 -0.9440
  775SOL    HW2 3092   5.910   3.324   2.230  0.6811  0.4609  0.7872
  776SOL     OW 3093   2.295   3.717   4.701 -0.7617 -0.7866  0.1815
  776SOL    HW1 3094   2.337   3.802   4.684  0.6588 -1.8388 -1.9188
  776SOL    HW2 3095   2.333   3.689   4.785 -2.5615  1.3399  1.8586
  777SOL     OW 3096   1.730   4.630   4.686  0.0699  0.2630 -0.3304
  777SOL    HW1 3097   1.678   4.679   4.623 -2.5120 -0.7252  0.8767
  777SOL    HW2 3098   1.736   4.688   4.762  0.9116  0.4329 -0.5191
  778SOL     OW 3099   3.480   2.458   4.981  0.2528  0.1418  0.6117
  778SOL    HW1 3100   3.498   2.545   4.943 -0.5645 -0.1921 -0.6061
  778SOL    HW2 3101   3.421   2.416   4.918 -2.1312 -0.0378  2.7651
  779SOL     OW 3102   1.911   0.686   2.470  0.4506  0.1195  0.3584
  779SOL    HW1 3103   1.907   0.778   2.444 -1.6126 -0.3136 -1.0062
  779SOL    HW2 3104   1.896   0.637   2.390  1.3239 -1.4502  1.0986
  780SOL     OW 3105   6.035   5.094   2.161 -0.0439  0.2286  0.3937
  780SOL    HW1 3106   6.117   5.142   2.152 -0.5241  0.9157 -0.5555
  780SOL    HW2 3107   5.994   5.101   2.074 -0.6162 -1.0120  0.5373
  781SOL     OW 3108   7.016   3.679   3.733 -0.1277 -0.0903 -0.7096
  781SOL    HW1 3109   6.999   3.585   3.738 -1.5131  0.1057 -1.3483
  781SOL    HW2 3110   6.929   3.720   3.732  0.4341  1.1617 -1.0528
  782SOL     OW 3111   6.696   6.783   2.288  0.2149  0.1845  0.3634
  782SOL    HW1 3112   6.617   6.751   2.244 -0.3686  1.6011  0.3313
  782SOL    HW2 3113   6.682   6.762   2.381 -0.8322  1.5860  0.5546
  783SOL     OW 3114   3.136   0.880   3.546 -0.4076 -0.1470 -0.0803
  783SOL    HW1 3115   3.150   0.820   3.473 -1.4970 -0.2876 -0.1835
  783SOL    HW2 3116   3.180   0.838   3.620  1.8973  0.6441 -0.9079
  784SOL     OW 3117   4.713   2.882   1.768  0.1667 -0.1990  0.1100
  784SOL    HW1 3118   4.622   2.906   1.784  0.1816 -0.1452  0.1126
  784SOL    HW2 3119   4.720   2.875   1.673 -1.0726 -4.8358  0.1089
  785SOL     OW 3120   0.277   4.090   3.967  0.1646 -0.1814 -0.2761
  785SOL    HW1 3121   0.234   4.045   3.894 -0.9972 -0.5007  0.5698
  785SOL    HW2 3122   0.244   4.046   4.045  1.2853  0.2370  0.4615
  786SOL     OW 3123   4.380   1.037   2.361 -0.3684 -0.1743  0.1101
  786SOL    HW1 3124   4.465   1.030   2.404 -0.7227  3.7484  1.9200
  786SOL    HW2 3125   4.324   0.975   2.409  1.1840 -2.3171 -0.6833
  787SOL     OW 3126   3.252   3.906   0.589 -0.1412 -0.7932  0.0810
  787SOL    HW1 3127   3.254   3.812   0.607 -1.0501 -1.6951 -3.5872
  787SOL    HW2 3128   3.337   3.924   0.549 -0.5494 -0.4171 -0.6292
  788SOL     OW 3129   1.861   6.138   2.297 -0.0592  0.6327  0.2504
  788SOL    HW1 3130   1.908   6.142   2.214 -0.9952 -0.0521 -0.3322
  788SOL    HW2 3131   1.797   6.209   2.292 -1.6885 -0.8197 -0.6439
  789SOL     OW 3132   6.951   6.776   3.477  0.7053  0.3936 -0.4327
  789SOL    HW1 3133   6.903   6.740   3.551 -0.9803  0.2299 -1.5485
  789SOL    HW2 3134   6.999   6.702   3.440  0.5925  0.2229 -0.2343
  790SOL     OW 3135   1.748   6.618   0.896 -0.2017  0.0969  0.0687
  790SOL    HW1 3136   1.818   6.557   0.874  0.1957  0.7661 -0.5908
  790SOL    HW2 3137   1.779   6.703   0.863 -1.9612  0.1481 -1.6146
  791SOL     OW 3138   0.398   4.293   2.779  0.7063 -0.8723 -0.1994
  791SOL    HW1 3139   0.364   4.215   2.735 -0.2943 -0.7954  0.4150
  791SOL    HW2 3140   0.352   4.366   2.736  1.4142 -0.6315 -0.5633
  792SOL     OW 3141   4.483   5.330   1.514 -0.0746  0.4767  0.8090
  792SOL    HW1 3142   4.433   5.407   1.542 -1.6726 -0.4664  0.6629
  792SOL    HW2 3143   4.437   5.256   1.553 -0.0425 -0.5780 -1.0530
  793SOL     OW 3144   1.942   3.930   1.850  0.0281 -0.2718  0.1417
  793SOL    HW1 3145   1.986   4.014   1.839 -1.0902  0.3026 -0.1365
  793SOL    HW2 3146   1.851   3.953   1.870  0.1429 -1.3805  2.3238
  794SOL     OW 3147   4.275   6.464   4.367 -0.3733 -0.1164  0.4069
  794SOL    HW1 3148   4.303   6.401   4.300 -0.2760 -1.3000  1.5168
  794SOL    HW2 3149   4.260   6.411   4.445 -2.6687  0.9199  0.7364
  795SOL     OW 3150   2.505   5.826   4.829  0.1849 -0.5062 -0.1846
  795SOL    HW1 3151   2.561   5.849   4.755 -0.2405  0.2557 -0.2852
  795SOL    HW2 3152   2.526   5.735   4.848  0.8686 -0.4703 -0.7359
  796SOL     OW 3153   5.370   0.378   2.082 -0.2027 -0.7810  0.3308
  796SOL    HW1 3154   5.406   0.427   2.157  0.9157 -1.4415  0.2542
  796SOL    HW2 3155   5.321   0.443   2.032  3.1954  0.9735 -1.0952
  797SOL     OW 3156   4.742   4.261   0.967  0.4563 -0.6060 -0.5183
  797SOL    HW1 3157   4.672   4.323   0.946  1.5654  0.3435 -1.5913
  797SOL    HW2 3158   4.697   4.182   0.996 -1.0203  0.4134  0.0883
  798SOL     OW 3159   0.840   0.569   0.864  0.0790 -0.4022  0.2143
  798SOL    HW1 3160   0.846   0.664   0.850  0.1284 -0.4020  0.2377
  798SOL    HW2 3161   0.926   0.544   0.897  1.0605 -0.9260 -2.4998
  799SOL     OW 3162   1.285   2.133   4.989  0.1857 -0.3626  0.3181
  799SOL    HW1 3163   1.284   2.207   5.050 -0.1312 -1.0404  1.1558
  799SOL    HW2 3164   1.286   2.055   5.046 -2.3621 -1.0793 -0.4607
  800SOL     OW 3165   2.225   4.629   0.878  0.5343 -0.1812 -0.2126
  800SOL    HW1 3166   2.151   4.576   0.907  0.8189 -0.2080  0.4848
  800SOL    HW2 3167   2.226   4.619   0.783  0.3009 -1.0410 -0.1320
  801SOL     OW 3168   4.021   1.277   2.149 -0.5830 -0.2804  0.1627
  801SOL    HW1 3169   3.989   1.351   2.201 -1.0824 -0.8944  0.7520
  801SOL    HW2 3170   3.987   1.200   2.194  0.9390 -0.9297  0.2584
  802SOL     OW 3171   0.463   4.917   1.046  0.2380 -0.0893 -1.0327
  802SOL    HW1 3172   0.529   4.937   0.979 -0.2368 -2.7525 -2.4385
  802SOL    HW2 3173   0.513   4.880   1.118  0.5650  1.0810 -0.6285
  803SOL     OW 3174   5.991   6.471   1.286 -0.0819 -0.2444  0.3384
  803SOL    HW1 3175   5.937   6.517   1.351 -0.7255 -1.1034  0.4358
  803SOL    HW2 3176   5.943   6.480   1.204 -0.9516 -1.8776  0.6161
  804SOL     OW 3177  -0.018   0.645   4.642  0.3881  0.0345  0.1661
  804SOL    HW1 3178   0.044   0.682   4.705 -0.0470 -0.4769  0.9064
  804SOL    HW2 3179   0.032   0.580   4.593  0.8444  0.7456 -0.3288
  805SOL     OW 3180   0.775   5.787   1.195  0.0930 -0.1257  0.0941
  805SOL    HW1 3181   0.759   5.847   1.122  1.3954 -0.4859 -0.5186
  805SOL    HW2 3182   0.851   5.823   1.240  1.3008 -1.6024 -0.6528
  806SOL     OW 3183   5.450   1.848   4.294  0.0578 -0.1504 -0.1281
  806SOL    HW1 3184   5.472   1.931   4.336 -1.6180  0.1178  0.2852
  806SOL    HW2 3185   5.434   1.788   4.367 -1.3225 -0.1033 -0.3685
  807SOL     OW 3186   5.792   2.898   0.977  0.3746  0.0918  0.1309
  807SOL    HW1 3187   5.817   2.903   0.885  1.2205 -0.3822  0.3209
  807SOL    HW2 3188   5.809   2.806   1.001  1.6551  0.5603  1.1468
  808SOL     OW 3189   5.844   6.872   4.978 -0.0380  0.5529  0.2101
  808SOL    HW1 3190   5.861   6.865   4.884  1.5807  0.0362  0.5183
  808SOL    HW2 3191   5.911   6.932   5.011 -0.3373  0.4180  1.0955
  809SOL     OW 3192   0.274   5.611   4.038 -0.2693  0.3204  0.6325
  809SOL    HW1 3193   0.290   5.538   3.977  1.9779 -0.0870  1.6282
  809SOL    HW2 3194   0.219   5.572   4.106 -2.0874  0.5595 -0.6053
  810SOL     OW 3195   3.819   0.569   1.735 -0.6243  0.3247 -0.7373
  810SOL    HW1 3196   3.764   0.491   1.735  0.6023 -0.5753 -0.0563
  810SOL    HW2 3197   3.784   0.623   1.807  0.2483 -0.9132  0.6687
  811SOL     OW 3198   1.380   5.310   3.870 -0.1964 -0.3081 -0.2672
  811SOL    HW1 3199   1.343   5.394   3.897 -1.3276 -1.1634  0.9792
  811SOL    HW2 3200   1.314   5.246   3.894  0.7616 -1.5958 -0.9388
  812SOL     OW 3201   4.802   4.229   0.032  0.9399  0.0179  0.2547
  812SOL    HW1 3202   4.874   4.172   0.058  0.7818  0.4650  1.7421
  812SOL    HW2 3203   4.725   4.171   0.032  1.3259 -0.5579 -1.7528
  813SOL     OW 3204   7.152   5.301   2.189  0.1448  0.1932 -0.3052
  813SOL    HW1 3205   7.225   5.344   2.145  0.7632  1.5118  1.8317
  813SOL    HW2 3206   7.194   5.242   2.253 -0.7019 -2.2758 -1.8706
  814SOL     OW 3207   2.323   4.327   3.556 -0.5166  0.0646  0.1058
  814SOL    HW1 3208   2.233   4.299   3.540 -1.1234 -0.1499  3.2448
  814SOL    HW2 3209   2.323   4.421   3.540 -1.5179  0.1942  0.7857
  815SOL     OW 3210   4.310   3.241   0.362  0.2965 -0.8735 -0.0770
  815SOL    HW1 3211   4.329   3.207   0.274 -1.1230  0.5592 -0.9880
  815SOL    HW2 3212   4.348   3.329   0.363 -1.7238  0.0671 -0.1611
  816SOL     OW 3213   0.450   5.217   0.770  0.3058 -0.6221  0.4718
  816SOL    HW1 3214   0.388   5.267   0.822 -0.7017 -1.3502 -0.0026
  816SOL    HW2 3215   0.481   5.278   0.703 -1.2413 -0.7142 -0.3811
  817SOL     OW 3216   6.672   5.088   1.817  0.1313  0.0979 -0.0622
  817SOL    HW1 3217   6.699   5.046   1.899  0.9020 -0.1381 -0.4289
  817SOL    HW2 3218   6.699   5.179   1.827  1.6693 -0.2620 -0.6684
  818SOL     OW 3219   4.056   5.722   3.807 -0.2374 -0.1994  0.0586
  818SOL    HW1 3220   4.028   5.788   3.870  0.1229 -0.8150  0.8863
  818SOL    HW2 3221   4.147   5.704   3.831 -0.2232 -0.7423 -0.3832
  819SOL     OW 3222   0.560   2.662   2.581 -0.2120 -0.1944  0.2513
  819SOL    HW1 3223   0.586   2.606   2.508  1.5844 -0.7223  1.2246
  819SOL    HW2 3224   0.537   2.745   2.541  1.2566 -0.3070 -0.8898
  820SOL     OW 3225   2.975   0.396   2.565  0.0405 -0.4639 -0.3673
  820SOL    HW1 3226   2.892   0.400   2.517  0.1531 -3.4943 -0.9794
  820SOL    HW2 3227   3.021   0.475   2.539 -0.9356 -0.7808 -3.3847
  821SOL     OW 3228   4.820   2.508   1.655 -0.0322 -0.2443  0.1492
  821SOL    HW1 3229   4.897   2.560   1.677  0.5489 -0.8103 -0.4681
  821SOL    HW2 3230   4.776   2.558   1.587  0.5850 -0.5794 -0.5216
  822SOL     OW 3231   3.431   5.071   4.280 -0.5053 -0.1310 -0.2146
  822SOL    HW1 3232   3.409   5.082   4.187 -2.4081  0.5877  0.2600
  822SOL    HW2 3233   3.489   5.145   4.300  0.0314 -0.3715 -0.8496
  823SOL     OW 3234   6.062   0.902   4.214  0.5171 -0.2489 -0.5632
  823SOL    HW1 3235   6.070   0.827   4.273 -0.0200 -0.4125 -0.6877
  823SOL    HW2 3236   6.046   0.977   4.271  4.0385  0.3633 -0.1675
  824SOL     OW 3237   3.798   0.986   3.379 -0.2950 -0.3263 -0.5825
  824SOL    HW1 3238   3.822   0.983   3.472  1.7706  2.0260 -0.9218
  824SOL    HW2 3239   3.703   0.995   3.379 -0.2914  0.1603  1.3408
  825SOL     OW 3240   1.125   6.904   1.150  0.2625 -0.1327  0.1785
  825SOL    HW1 3241   1.103   6.996   1.164 -1.6887 -0.4221 -0.6161
  825SOL    HW2 3242   1.190   6.905   1.079  1.3073  0.6760  1.1213
  826SOL     OW 3243   6.725   6.660   4.893  0.1432  0.3400 -0.4431
  826SOL    HW1 3244   6.752   6.643   4.984  0.1729  1.0208 -0.3174
  826SOL    HW2 3245   6.648   6.716   4.902  1.5729  2.4950 -0.8409
  827SOL     OW 3246   2.383   7.076   2.397  0.1055 -0.0699 -0.4227
  827SOL    HW1 3247   2.392   7.164   2.433  4.0157  0.2675 -1.7705
  827SOL    HW2 3248   2.333   7.088   2.317  0.0466  0.7984 -0.2675
  828SOL     OW 3249   1.287   1.387   2.409 -0.1930  0.4415 -0.1283
  828SOL    HW1 3250   1.321   1.402   2.498 -0.6206  2.1493 -0.2209
  828SOL    HW2 3251   1.345   1.320   2.373  1.7980  1.7464  0.4536
  829SOL     OW 3252   1.199   5.752   0.428 -0.5001 -0.0302 -0.4209
  829SOL    HW1 3253   1.198   5.691   0.354 -0.9479 -2.3119  1.3254
  829SOL    HW2 3254   1.143   5.710   0.493 -0.4855  2.1087  1.0643
  830SOL     OW 3255   0.214   1.485   0.928 -0.0049 -0.3127 -0.3009
  830SOL    HW1 3256   0.189   1.418   0.992  1.4771  0.9615  1.7659
  830SOL    HW2 3257   0.141   1.547   0.929  0.9783  0.9915  2.2018
  831SOL     OW 3258   1.348   1.717   4.719  0.0477  0.2376 -0.3477
  831SOL    HW1 3259   1.303   1.696   4.801 -0.2123  1.0930 -0.2607
  831SOL    HW2 3260   1.284   1.697   4.651  1.1034 -2.9025 -0.5668
  832SOL     OW 3261   2.941   0.721   4.815 -0.0414  0.1599  0.5167
  832SOL    HW1 3262   2.938   0.643   4.870  0.4060  1.3396  2.2868
  832SOL    HW2 3263   3.034   0.733   4.796 -0.1218  0.2151  0.1502
  833SOL     OW 3264   5.478   5.517   0.295 -0.6043 -0.4163 -0.1184
  833SOL    HW1 3265   5.418   5.470   0.237  0.4013 -3.0499  0.8399
  833SOL    HW2 3266   5.487   5.460   0.371  1.2322  1.0524  0.8296
  834SOL     OW 3267   2.157   4.628   4.567 -0.6966 -0.5902  0.1397
  834SOL    HW1 3268   2.100   4.623   4.490 -1.4047  3.1981  0.2268
  834SOL    HW2 3269   2.103   4.666   4.636  0.9106 -0.3656  1.3509
  835SOL     OW 3270   5.623   4.634   4.780  0.0457 -0.4270 -0.4838
  835SOL    HW1 3271   5.690   4.567   4.795  1.2334  0.6789 -0.6784
  835SOL    HW2 3272   5.544   4.584   4.757  0.6084 -1.7882  0.3812
  836SOL     OW 3273   1.256   6.758   4.079 -0.4211  0.1502 -0.2618
  836SOL    HW1 3274   1.282   6.795   4.163  1.3311 -1.0773 -0.1993
  836SOL    HW2 3275   1.270   6.828   4.016 -0.6588  0.7171  0.3070
  837SOL     OW 3276   4.894   7.179   4.253  0.4458  0.5367 -0.1795
  837SOL    HW1 3277   4.983   7.187   4.288  0.6806  1.0375 -0.8609
  837SOL    HW2 3278   4.837   7.196   4.328  0.9358  1.8994 -0.0886
  838SOL     OW 3279   5.618   3.501   0.006  0.6972  0.5291 -0.2752
  838SOL    HW1 3280   5.528   3.504  -0.024  0.4000  1.2354  0.6433
  838SOL    HW2 3281   5.619   3.433   0.073  0.3520  1.9297  1.2013
  839SOL     OW 3282   4.766   3.784   3.677  0.1153  0.0079 -0.1005
  839SOL    HW1 3283   4.832   3.719   3.653  0.1602  0.8239 -2.4097
  839SOL    HW2 3284   4.720   3.804   3.595 -1.7848  0.8292  1.0828
  840SOL     OW 3285   3.404   7.013   2.943 -0.3585  0.2043  0.4116
  840SOL    HW1 3286   3.350   6.940   2.912  0.1444 -0.3453  0.8284
  840SOL    HW2 3287   3.402   7.006   3.038 -0.0884  0.5771  0.4478
  841SOL     OW 3288   0.467   4.302   3.955 -0.5325 -0.4349  0.1437
  841SOL    HW1 3289   0.482   4.306   4.050  1.9870  0.5863 -0.1895
  841SOL    HW2 3290   0.444   4.211   3.937 -0.9717 -0.6581  1.7312
  842SOL     OW 3291   2.285   1.362   1.484  0.1982  0.4480  0.0110
  842SOL    HW1 3292   2.365   1.399   1.523  0.5868  0.8094 -1.0950
  842SOL    HW2 3293   2.220   1.431   1.495  0.7031  1.1796 -1.2880
  843SOL     OW 3294   5.982   2.862   2.326 -0.8592 -0.0687 -0.1793
  843SOL    HW1 3295   6.032   2.876   2.406 -0.5808 -0.6162 -0.2559
  843SOL    HW2 3296   6.045   2.872   2.255 -0.8655 -0.7183 -0.2776
  844SOL     OW 3297   6.284   5.591   0.909 -0.5722  0.7081  0.0090
  844SOL    HW1 3298   6.209   5.647   0.889  0.1587  1.1880 -1.5078
  844SOL    HW2 3299   6.355   5.623   0.853  0.0202 -1.4495 -0.5844
  845SOL     OW 3300   2.695   1.046   4.349 -0.1453  0.1562  0.1470
  845SOL    HW1 3301   2.691   1.135   4.383 -0.5508 -0.0926  0.7575
  845SOL    HW2 3302   2.777   1.043   4.299 -0.0688  0.8297  0.2292
  846SOL     OW 3303   0.400   6.494   3.976 -0.1570 -0.2846 -0.8974
  846SOL    HW1 3304   0.434   6.411   3.943 -1.2322 -1.2633  0.3783
  846SOL    HW2 3305   0.321   6.510   3.924  0.4743  0.3845 -1.6913
  847SOL     OW 3306   6.824   0.783   4.102  0.1270 -0.0637  0.2268
  847SOL    HW1 3307   6.774   0.854   4.064 -0.5441  0.9663  2.7918
  847SOL    HW2 3308   6.853   0.817   4.187  2.9756 -1.5587 -0.0152
  848SOL     OW 3309   4.321   4.294   5.047 -0.2104  0.5915  0.0461
  848SOL    HW1 3310   4.296   4.377   5.006 -0.0396  0.3579 -0.5437
  848SOL    HW2 3311   4.288   4.227   4.986  0.5371  0.2505  0.0080
  849SOL     OW 3312   4.240   1.625   5.102  0.0585  0.3832  0.0627
  849SOL    HW1 3313   4.199   1.595   5.021  0.2982 -0.5435  0.2708
  849SOL    HW2 3314   4.167   1.647   5.160 -0.1174  1.5256 -0.5531
  850SOL     OW 3315   3.500   2.838   4.282  0.0909 -0.7701 -0.1287
  850SOL    HW1 3316   3.493   2.754   4.327 -1.4089 -0.9976 -0.7121
  850SOL    HW2 3317   3.423   2.840   4.225 -1.8237  2.4106  2.2532
  851SOL     OW 3318   6.812   2.253   0.638 -0.1810 -0.2900  0.0352
  851SOL    HW1 3319   6.751   2.193   0.595  1.4446 -1.9842 -0.0382
  851SOL    HW2 3320   6.847   2.202   0.712  0.8991  0.7380  0.2525
  852SOL     OW 3321   1.136   5.936   3.946  0.4975  0.2124 -0.0263
  852SOL    HW1 3322   1.143   5.996   3.872 -0.7697  1.8931  1.1607
  852SOL    HW2 3323   1.106   5.990   4.019 -0.3019 -1.7835  1.2099
  853SOL     OW 3324   4.539   0.574   4.118  0.8454  0.0992 -0.3784
  853SOL    HW1 3325   4.474   0.529   4.064  0.4203 -0.5338  0.6152
  853SOL    HW2 3326   4.599   0.505   4.146  0.2433  0.1354  1.0880
  854SOL     OW 3327   6.299   1.297   2.560 -0.1422 -0.2650 -0.6991
  854SOL    HW1 3328   6.245   1.220   2.543  1.2748 -1.3237 -0.6230
  854SOL    HW2 3329   6.299   1.305   2.656 -1.7198  0.9290 -0.7680
  855SOL     OW 3330   6.176   6.710   3.485  0.2006  0.4428 -0.2265
  855SOL    HW1 3331   6.147   6.798   3.507 -0.4730  0.3397 -0.6665
  855SOL    HW2 3332   6.236   6.686   3.556 -0.5886  0.7757  0.5722
  856SOL     OW 3333   0.475   3.960   0.971 -0.2216 -0.1098 -0.1812
  856SOL    HW1 3334   0.422   3.935   1.047 -1.4606 -0.1118 -1.0263
  856SOL    HW2 3335   0.417   4.016   0.919  1.4868  2.1602  0.2017
  857SOL     OW 3336   1.755   6.017   0.136  0.2446  0.2282 -0.8032
  857SOL    HW1 3337   1.795   5.937   0.170  0.3598  1.3724  1.9826
  857SOL    HW2 3338   1.662   6.006   0.153 -0.0932 -0.3270 -2.7607
  858SOL     OW 3339   1.721   2.626   2.452  0.0379  0.4018 -0.0788
  858SOL    HW1 3340   1.801   2.673   2.477  0.3201  0.2898 -0.7675
  858SOL    HW2 3341   1.695   2.580   2.532  1.3596 -0.5531 -0.1616
  859SOL     OW 3342   1.296   5.623   0.199  0.4563 -0.2517 -0.3964
  859SOL    HW1 3343   1.389   5.641   0.211  0.0631  1.6267  0.1933
  859SOL    HW2 3344   1.268   5.687   0.134 -0.0472 -2.1525 -2.1651
  860SOL     OW 3345   5.548   2.617   1.968 -0.2866 -1.0510  0.6085
  860SOL    HW1 3346   5.610   2.622   2.041 -0.1528  0.5168  0.4213
  860SOL    HW2 3347   5.538   2.523   1.952  1.2746 -1.3690  1.2915
  861SOL     OW 3348   2.523   0.566   4.803 -0.2491  0.3362  0.1524
  861SOL    HW1 3349   2.550   0.647   4.846 -0.6037  0.2733  0.4880
  861SOL    HW2 3350   2.520   0.589   4.710  0.6167  0.4405  0.1433
  862SOL     OW 3351   1.211   3.376   4.377  0.1165 -0.0982 -0.0484
  862SOL    HW1 3352   1.177   3.442   4.438 -1.0994  1.4162 -2.2521
  862SOL    HW2 3353   1.302   3.403   4.362 -0.3311  1.0308 -0.8274
  863SOL     OW 3354   1.210   2.614   4.446  0.3101  0.2237 -0.8531
  863SOL    HW1 3355   1.123   2.583   4.472  0.5934  1.2840  1.5991
  863SOL    HW2 3356   1.255   2.535   4.416 -1.1176 -0.5409 -1.0951
  864SOL     OW 3357   2.311   2.344   3.951 -0.0611  0.3629  0.6388
  864SOL    HW1 3358   2.252   2.287   4.000 -0.1465 -0.3169 -0.2335
  864SOL    HW2 3359   2.395   2.337   3.997 -0.7186  1.5963  2.0832
  865SOL     OW 3360   0.260   4.537   2.987 -0.9039 -0.0844 -0.2909
  865SOL    HW1 3361   0.355   4.536   3.002 -0.8808  1.3768 -0.1489
  865SOL    HW2 3362   0.223   4.569   3.069 -1.2962  1.6326 -1.0756
  866SOL     OW 3363   1.581   2.448   1.772  0.2370  0.4869 -0.1243
  866SOL    HW1 3364   1.525   2.404   1.708  0.6946  1.2696 -1.0837
  866SOL    HW2 3365   1.667   2.406   1.761 -0.1287 -0.7542  1.3837
  867SOL     OW 3366   2.626   6.076   4.251  0.1256  0.1180  0.3515
  867SOL    HW1 3367   2.542   6.121   4.256 -0.3397 -0.8042  1.0861
  867SOL    HW2 3368   2.613   5.994   4.299  0.3943 -1.7196 -2.4830
  868SOL     OW 3369   6.068   0.815   1.734 -0.0361 -0.4786 -0.7545
  868SOL    HW1 3370   6.057   0.732   1.779  1.1894  0.0184  0.5308
  868SOL    HW2 3371   6.003   0.873   1.772 -2.7749 -1.4684 -3.5170
  869SOL     OW 3372   4.008   0.595   3.471  0.2475 -0.1327  0.3786
  869SOL    HW1 3373   4.015   0.647   3.392  2.0088 -1.1151 -0.1756
  869SOL    HW2 3374   3.914   0.580   3.483 -0.0259 -0.2612 -1.7085
  870SOL     OW 3375   2.234   5.166   1.864  0.3418  0.2739 -0.4778
  870SOL    HW1 3376   2.214   5.193   1.954 -1.1861  2.0268 -1.2944
  870SOL    HW2 3377   2.161   5.110   1.839  1.1117 -0.7783 -0.4315
  871SOL     OW 3378   2.940   1.495   1.286  0.5554 -0.2088 -0.3361
  871SOL    HW1 3379   3.014   1.434   1.288  1.4253  0.5301 -3.6260
  871SOL    HW2 3380   2.964   1.564   1.348  1.9285 -0.7058 -0.2861
  872SOL     OW 3381   1.854   4.040   0.399  0.7374  0.6603 -0.0794
  872SOL    HW1 3382   1.857   3.954   0.440 -1.0794  0.1277 -0.9568
  872SOL    HW2 3383   1.866   4.022   0.305  0.7568  1.4225 -0.2292
  873SOL     OW 3384   6.361   5.766   4.378  0.6774  0.1862  0.4546
  873SOL    HW1 3385   6.303   5.798   4.309  1.7328 -1.0180 -1.0935
  873SOL    HW2 3386   6.365   5.837   4.442 -2.2234  0.4008  0.4965
  874SOL     OW 3387   4.641   7.040   2.192  0.2593  0.6611 -0.1268
  874SOL    HW1 3388   4.730   7.045   2.156 -0.1318 -1.4440 -1.5591
  874SOL    HW2 3389   4.648   6.976   2.263  0.1778  1.6523  0.7868
  875SOL     OW 3390   4.487   1.986   0.474  0.3890 -0.1739 -0.5214
  875SOL    HW1 3391   4.516   1.919   0.536  0.3683 -0.5543 -0.9139
  875SOL    HW2 3392   4.568   2.020   0.437  0.3863 -0.2938 -0.6403
  876SOL     OW 3393   1.499   2.229   2.231  0.4700  0.5957 -0.0778
  876SOL    HW1 3394   1.470   2.153   2.180  0.9121 -0.1478  0.7572
  876SOL    HW2 3395   1.418   2.272   2.258  0.2277  0.9144 -1.2579
  877SOL     OW 3396   5.198   0.246   4.272  0.1810 -0.1903 -0.2303
  877SOL    HW1 3397   5.251   0.237   4.193  1.0265  0.8645  0.1982
  877SOL    HW2 3398   5.187   0.156   4.304  1.5556 -0.4407 -0.4281
  878SOL     OW 3399   2.388   0.966   2.585  0.7819  0.5420 -0.1213
  878SOL    HW1 3400   2.298   0.950   2.560  0.1273  3.2809  0.1198
  878SOL    HW2 3401   2.401   0.914   2.664 -0.1920 -0.7528 -0.7843
  879SOL     OW 3402   1.171   6.115   3.745 -0.7370 -0.2372  1.0916
  879SOL    HW1 3403   1.250   6.170   3.741 -0.5685 -0.4796  1.0198
  879SOL    HW2 3404   1.112   6.152   3.680 -0.7533  0.0556  1.2714
  880SOL     OW 3405   1.342   4.339   1.932 -0.2239  0.3943  0.0860
  880SOL    HW1 3406   1.435   4.340   1.954 -0.1509  1.7479 -0.1578
  880SOL    HW2 3407   1.327   4.254   1.892  0.8619  0.0739  0.3294
  881SOL     OW 3408   0.777   3.706   2.253 -0.3153 -0.2523  0.4592
  881SOL    HW1 3409   0.728   3.659   2.320  1.6799 -0.8695  1.5848
  881SOL    HW2 3410   0.722   3.702   2.175 -3.9305  2.6034  2.5195
  882SOL     OW 3411   2.378   4.527   4.250 -0.1709  0.2189 -0.3758
  882SOL    HW1 3412   2.431   4.476   4.188  1.2113  0.1567  0.7939
  882SOL    HW2 3413   2.301   4.553   4.200  0.1208 -1.1902 -1.6372
  883SOL     OW 3414   0.394   5.801   0.142 -0.3543 -0.0040  0.3247
  883SOL    HW1 3415   0.445   5.757   0.074 -1.8417  0.9602 -1.5187
  883SOL    HW2 3416   0.315   5.748   0.152  0.4883 -0.9879  2.4995
  884SOL     OW 3417   0.086   6.868   4.739  0.0419  0.3145 -0.6132
  884SOL    HW1 3418   0.034   6.795   4.773  0.4467 -0.2422 -1.1489
  884SOL    HW2 3419   0.066   6.868   4.645  1.0082  0.0827 -0.8272
  885SOL     OW 3420   7.192   5.633   3.741 -0.2311  0.1870  0.3810
  885SOL    HW1 3421   7.185   5.579   3.819 -2.0571 -2.9681 -1.7494
  885SOL    HW2 3422   7.262   5.592   3.689 -0.5961  0.8123 -0.6366
  886SOL     OW 3423   0.083   3.044   0.905 -0.0710 -0.1342 -0.2403
  886SOL    HW1 3424   0.155   3.005   0.955 -1.1347 -0.3320  1.1841
  886SOL    HW2 3425   0.004   3.014   0.949 -0.9769  2.9161  0.4385
  887SOL     OW 3426   3.095   0.316   4.520 -0.6690 -0.3199  0.5591
  887SOL    HW1 3427   3.153   0.390   4.503 -0.0704 -1.1189 -1.0834
  887SOL    HW2 3428   3.106   0.298   4.614  1.3888 -0.1282  0.3982
  888SOL     OW 3429   6.637   0.340   2.547 -0.3094  0.0320  0.1289
  888SOL    HW1 3430   6.732   0.353   2.543 -0.5278  2.0287  0.6853
  888SOL    HW2 3431   6.626   0.246   2.532  1.6378  0.0012 -1.5849
  889SOL     OW 3432   2.143   0.116   5.049 -0.1888  0.4254  0.6346
  889SOL    HW1 3433   2.085   0.043   5.070 -0.7159  0.5765 -0.2926
  889SOL    HW2 3434   2.216   0.106   5.111  0.9300 -2.2494 -0.9647
  890SOL     OW 3435   7.214   3.322   0.173  0.5735  0.7271  0.4109
  890SOL    HW1 3436   7.238   3.354   0.086  0.5391 -0.6669 -0.1388
  890SOL    HW2 3437   7.182   3.399   0.220  0.9390  1.5598 -0.6894
  891SOL     OW 3438   6.062   0.241   2.879 -0.1869  0.3484 -0.5975
  891SOL    HW1 3439   6.061   0.233   2.975  0.1585 -0.8653 -0.6881
  891SOL    HW2 3440   5.979   0.203   2.851 -0.6595  1.4342 -0.7567
  892SOL     OW 3441   6.589   1.690   1.150 -0.4779  0.2137  0.2547
  892SOL    HW1 3442   6.525   1.691   1.221 -2.2903 -0.7053 -1.2598
  892SOL    HW2 3443   6.544   1.733   1.077  1.0901  0.5897 -0.5298
  893SOL     OW 3444   1.740   3.157   2.765 -0.6383 -0.1232  0.4189
  893SOL    HW1 3445   1.706   3.215   2.696  0.8369  1.4479  0.9314
  893SOL    HW2 3446   1.732   3.069   2.728  0.2290  0.6660 -1.8410
  894SOL     OW 3447   0.830   2.936   0.098  0.4838  0.0488 -0.0869
  894SOL    HW1 3448   0.896   2.872   0.074  0.8738  0.4203 -0.0255
  894SOL    HW2 3449   0.834   3.002   0.028 -0.3913 -0.3358 -0.5178
  895SOL     OW 3450   4.793   1.537   4.750 -0.3734 -0.3244  0.2058
  895SOL    HW1 3451   4.705   1.545   4.787 -0.5665 -2.5974  0.3461
  895SOL    HW2 3452   4.839   1.477   4.808  0.9330 -0.0300 -0.4737
  896SOL     OW 3453   0.150   0.954   2.387 -0.0035 -0.1567  0.5839
  896SOL    HW1 3454   0.085   0.999   2.333 -0.5771 -0.4358  1.0320
  896SOL    HW2 3455   0.226   0.944   2.330  0.4015  1.9444  0.6495
  897SOL     OW 3456   4.412   2.621   3.221 -0.0848  0.0372  0.0476
  897SOL    HW1 3457   4.338   2.681   3.214  0.4779  0.8368  0.7967
  897SOL    HW2 3458   4.484   2.667   3.178  0.1412 -0.4863 -0.1470
  898SOL     OW 3459   6.113   6.487   3.770 -0.0588 -0.2230  0.2064
  898SOL    HW1 3460   6.129   6.403   3.726 -1.5744 -1.2191  1.4419
  898SOL    HW2 3461   6.056   6.465   3.844  1.5004  1.5346  2.0497
  899SOL     OW 3462   2.282   6.576   4.593 -0.9732 -0.2584 -0.2160
  899SOL    HW1 3463   2.355   6.612   4.542  0.3796 -1.6622  0.6341
  899SOL    HW2 3464   2.206   6.583   4.535 -0.0828  0.8617 -1.2912
  900SOL     OW 3465   3.301   3.691   3.766  0.4094 -0.0432  0.1069
  900SOL    HW1 3466   3.354   3.615   3.744  1.0440 -0.1787  1.9027
  900SOL    HW2 3467   3.318   3.706   3.859 -1.3617  0.9946  0.3153
  901SOL     OW 3468   7.013   2.413   4.979  0.8183  0.2525  0.1548
  901SOL    HW1 3469   6.957   2.382   4.907 -0.2604  1.2302  0.5440
  901SOL    HW2 3470   6.953   2.420   5.053  1.7186  0.2259  0.8904
  902SOL     OW 3471   4.487   2.342   0.509 -0.0218 -0.8396 -0.4510
  902SOL    HW1 3472   4.568   2.328   0.460 -0.3756  0.0914 -1.3417
  902SOL    HW2 3473   4.511   2.404   0.578  0.3932 -1.8683  0.3473
  903SOL     OW 3474   1.378   0.982   4.192  0.0004  0.1289  0.2138
  903SOL    HW1 3475   1.398   1.025   4.276 -2.9684 -1.7522  2.0840
  903SOL    HW2 3476   1.303   1.031   4.159  0.0534 -0.2521 -0.4720
  904SOL     OW 3477   4.555   5.039   0.810  0.0531  0.0916 -0.5616
  904SOL    HW1 3478   4.587   4.960   0.853  0.6031 -0.0690 -1.2397
  904SOL    HW2 3479   4.559   5.106   0.878  0.9139 -0.1558 -0.3520
  905SOL     OW 3480   0.991   6.322   4.057 -0.4332  0.0996  0.1171
  905SOL    HW1 3481   0.942   6.355   4.133 -0.4478  1.1581 -0.3354
  905SOL    HW2 3482   1.029   6.400   4.018 -1.5775 -0.2249 -1.7804
  906SOL     OW 3483   5.991   4.872   5.011 -0.1298  0.3904  0.0755
  906SOL    HW1 3484   5.983   4.905   5.101 -0.0786  2.0550 -0.4938
  906SOL    HW2 3485   6.027   4.946   4.962 -0.0813 -0.5232 -1.3072
  907SOL     OW 3486   4.864   2.733   2.682 -0.4546 -0.5398  0.1610
  907SOL    HW1 3487   4.892   2.780   2.603  0.3294 -2.3092 -0.6802
  907SOL    HW2 3488   4.945   2.719   2.731 -0.8317 -0.1076  0.9164
  908SOL     OW 3489   6.897   5.161   3.677  0.4561  0.2722 -0.3230
  908SOL    HW1 3490   6.865   5.130   3.593  2.1808 -0.7407 -0.6567
  908SOL    HW2 3491   6.952   5.236   3.656 -1.3210  1.7947  0.2114
  909SOL     OW 3492   0.844   2.226   1.373  0.1512  0.8939  0.2700
  909SOL    HW1 3493   0.923   2.266   1.410 -0.2496  1.5444  0.4433
  909SOL    HW2 3494   0.870   2.197   1.286  0.9893 -0.2516  0.8794
  910SOL     OW 3495   7.127   3.855   4.901  0.5116  0.2020 -0.0342
  910SOL    HW1 3496   7.202   3.814   4.943  0.0955 -0.5771 -0.0202
  910SOL    HW2 3497   7.144   3.847   4.807  0.2015 -0.4811 -0.0427
  911SOL     OW 3498   1.205   1.851   0.597  0.2100  0.5999 -0.2755
  911SOL    HW1 3499   1.131   1.874   0.653 -0.1586  0.1730 -0.5775
  911SOL    HW2 3500   1.206   1.918   0.529 -0.1390  0.3925 -0.4892
  912SOL     OW 3501   6.995   0.295   0.723  0.2087  0.7648  0.9984
  912SOL    HW1 3502   6.929   0.279   0.656  0.8596  2.5736 -0.1324
  912SOL    HW2 3503   7.005   0.210   0.767 -0.4657 -0.3949 -0.9669
  913SOL     OW 3504   0.850   1.688   1.449  0.1933 -0.1331 -0.5333
  913SOL    HW1 3505   0.766   1.690   1.402 -0.1378 -0.4567  0.0393
  913SOL    HW2 3506   0.906   1.748   1.400 -0.4482  0.2686 -0.7875
  914SOL     OW 3507   0.253   3.262   3.513 -0.3116  0.4159  0.4190
  914SOL    HW1 3508   0.189   3.193   3.493 -1.2237  1.0916  0.9625
  914SOL    HW2 3509   0.234   3.331   3.450  1.2450 -0.1967 -0.7765
  915SOL     OW 3510   4.895   5.198   0.665  0.2326  0.3106  0.1937
  915SOL    HW1 3511   4.857   5.186   0.752  1.3574 -0.6163  0.5778
  915SOL    HW2 3512   4.911   5.292   0.658  0.2883  0.3680  1.0593
  916SOL     OW 3513   6.196   4.582   2.330 -0.0625 -0.0325  0.1554
  916SOL    HW1 3514   6.178   4.638   2.255 -1.1109 -2.4911 -1.5856
  916SOL    HW2 3515   6.228   4.500   2.291  1.4781 -0.6708  2.5422
  917SOL     OW 3516   2.607   5.406   0.024 -0.1728 -0.2275  0.4413
  917SOL    HW1 3517   2.628   5.426  -0.067 -1.5026  0.7186  0.3097
  917SOL    HW2 3518   2.656   5.326   0.043  1.8436  0.7376 -0.4219
  918SOL     OW 3519   6.700   4.750   0.771 -0.0284 -0.2068  0.2582
  918SOL    HW1 3520   6.746   4.767   0.853 -1.5107 -0.4555  1.1725
  918SOL    HW2 3521   6.769   4.726   0.709  1.4883  2.8972  0.5622
  919SOL     OW 3522   0.271   6.488   1.634  0.0470 -0.4005 -0.4593
  919SOL    HW1 3523   0.340   6.552   1.650  0.1518 -0.5085 -0.4701
  919SOL    HW2 3524   0.223   6.521   1.558  0.0363 -0.2838 -0.4019
  920SOL     OW 3525   6.078   3.283   4.867  0.2280 -0.0096  0.3118
  920SOL    HW1 3526   6.148   3.320   4.921  0.9242  0.2006 -0.7012
  920SOL    HW2 3527   6.083   3.333   4.785 -1.0195 -0.0951  0.1722
  921SOL     OW 3528   0.126   2.378   1.147 -0.8910 -0.0405  0.3220
  921SOL    HW1 3529   0.075   2.457   1.127 -0.5617  0.2002  0.4254
  921SOL    HW2 3530   0.118   2.368   1.242 -0.4032  0.2335  0.3909
  922SOL     OW 3531   3.287   5.485   3.474  0.4745  0.4970  0.9457
  922SOL    HW1 3532   3.214   5.532   3.514 -1.1007  0.2170 -1.3814
  922SOL    HW2 3533   3.357   5.551   3.468 -0.3662  1.4426  1.1711
  923SOL     OW 3534   3.237   4.137   0.784 -0.0375 -0.0081  0.0968
  923SOL    HW1 3535   3.159   4.182   0.752 -0.1294 -1.0555 -1.2716
  923SOL    HW2 3536   3.242   4.058   0.730  0.7747 -1.0353  1.5990
  924SOL     OW 3537   1.842   5.961   3.516  0.0167  0.0835 -0.3227
  924SOL    HW1 3538   1.858   5.957   3.610  0.1653 -0.9277 -0.3832
  924SOL    HW2 3539   1.868   5.875   3.483  2.7403  1.3017 -1.7202
  925SOL     OW 3540   3.372   0.009   4.656  0.0787 -0.2461  0.1989
  925SOL    HW1 3541   3.424  -0.023   4.730 -0.3993 -1.4218  0.0495
  925SOL    HW2 3542   3.430   0.072   4.612 -0.1218  1.5225  2.3067
  926SOL     OW 3543   2.032   3.616   2.458 -0.0851  0.3170 -0.0110
  926SOL    HW1 3544   1.963   3.578   2.513 -0.6235  2.0044  0.5360
  926SOL    HW2 3545   2.022   3.571   2.374 -3.1261  1.7398 -0.5616
  927SOL     OW 3546   0.617   7.101   2.046  0.8220 -0.9036 -0.1799
  927SOL    HW1 3547   0.639   7.163   2.115  1.8658  1.5843 -2.5716
  927SOL    HW2 3548   0.579   7.027   2.092  1.2275  0.7001  3.0134
  928SOL     OW 3549   5.124   3.356   2.765 -0.0380  0.2138  0.8515
  928SOL    HW1 3550   5.179   3.428   2.733 -0.4087  0.3629  0.5607
  928SOL    HW2 3551   5.159   3.278   2.722 -1.2209  0.5444 -0.7922
  929SOL     OW 3552   4.287   6.627   0.235 -0.3895 -0.1492  0.6529
  929SOL    HW1 3553   4.193   6.637   0.224 -0.3322 -1.6630 -1.7327
  929SOL    HW2 3554   4.317   6.581   0.157  1.6298 -4.1088  3.3886
  930SOL     OW 3555   3.874   2.172   4.065  1.1380 -0.0626  0.1436
  930SOL    HW1 3556   3.850   2.207   3.979  0.5474  1.0432  0.7260
  930SOL    HW2 3557   3.823   2.092   4.075  2.8642 -1.4485 -1.4203
  931SOL     OW 3558   2.667   3.282   0.900  0.6096  0.0891  0.7173
  931SOL    HW1 3559   2.730   3.217   0.870  1.6120  1.8402 -1.2720
  931SOL    HW2 3560   2.717   3.340   0.957  0.4339  0.6234  0.3420
  932SOL     OW 3561   6.491   4.561   0.871 -0.5955  0.3492  0.1335
  932SOL    HW1 3562   6.552   4.625   0.835  0.6425 -0.1437  1.2486
  932SOL    HW2 3563   6.516   4.554   0.964 -1.5350 -0.7968  0.3217
  933SOL     OW 3564   2.262   3.022   0.048 -0.0674 -0.1878  0.2554
  933SOL    HW1 3565   2.182   2.994   0.093  1.2448  0.1533  3.0471
  933SOL    HW2 3566   2.246   3.114   0.025 -0.5826 -0.1953  0.5734
  934SOL     OW 3567   0.981   4.558   5.013  0.3718  0.3027  0.3372
  934SOL    HW1 3568   1.012   4.471   4.986 -1.8537 -1.2013  2.1554
  934SOL    HW2 3569   1.053   4.594   5.065  1.3374 -0.4572 -0.4449
  935SOL     OW 3570   1.691   0.230   3.705  0.3775  0.6775  0.3304
  935SOL    HW1 3571   1.785   0.233   3.688  0.2519 -1.4396 -1.0629
  935SOL    HW2 3572   1.650   0.244   3.619 -0.4673 -2.1349  0.1931
  936SOL     OW 3573   7.034   0.781   3.794  0.0740  0.4367 -0.4978
  936SOL    HW1 3574   7.003   0.693   3.816  0.2907  0.6859  0.9320
  936SOL    HW2 3575   6.954   0.834   3.791 -0.0949  0.1326 -1.7416
  937SOL     OW 3576   2.872   1.114   3.770 -0.4690  0.0806  0.2347
  937SOL    HW1 3577   2.950   1.060   3.786 -0.0890  0.2080 -0.9980
  937SOL    HW2 3578   2.836   1.132   3.856  1.1236  0.3686  0.8722
  938SOL     OW 3579   6.133   1.934   3.071  0.4512  0.2443  0.0649
  938SOL    HW1 3580   6.048   1.951   3.113  0.1115 -2.8405  0.9380
  938SOL    HW2 3581   6.111   1.882   2.994  1.5007 -0.3913  0.1744
  939SOL     OW 3582   7.116   6.335   0.085  0.0433 -0.1841 -0.0432
  939SOL    HW1 3583   7.186   6.391   0.050 -0.5509  0.1016 -0.7998
  939SOL    HW2 3584   7.130   6.250   0.042  0.4540 -0.3978  0.4909
  940SOL     OW 3585   2.200   2.793   1.082  0.4339  0.2799  0.5979
  940SOL    HW1 3586   2.220   2.744   1.003 -0.5111  0.4711  0.2248
  940SOL    HW2 3587   2.106   2.810   1.077  0.5271  1.0992  1.3012
  941SOL     OW 3588   6.548   5.179   1.190  0.3756  0.2190  0.2204
  941SOL    HW1 3589   6.613   5.249   1.188  1.7611 -1.0210 -0.4189
  941SOL    HW2 3590   6.599   5.098   1.183 -1.2246 -0.8257 -0.1081
  942SOL     OW 3591   3.872   0.975   1.432  0.3871  0.2679  0.6722
  942SOL    HW1 3592   3.944   0.918   1.459 -0.3340 -0.1793  1.7547
  942SOL    HW2 3593   3.795   0.918   1.435 -0.2540  1.1408  1.1538
  943SOL     OW 3594   2.440   2.142   4.380  0.0959  0.2740 -0.5933
  943SOL    HW1 3595   2.351   2.171   4.400  1.0890  2.5767  0.7930
  943SOL    HW2 3596   2.460   2.183   4.296  0.6745  1.8350  0.2689
  944SOL     OW 3597   0.233   4.381   3.383  0.1710  0.2140  0.5465
  944SOL    HW1 3598   0.188   4.445   3.328  1.2812 -1.2634 -2.3364
  944SOL    HW2 3599   0.173   4.365   3.456 -2.5123  0.7123 -1.3963
  945SOL     OW 3600   3.936   2.932   2.073  0.0541 -0.0332 -0.3504
  945SOL    HW1 3601   3.863   2.992   2.086  0.5409  1.1194 -2.4404
  945SOL    HW2 3602   3.962   2.946   1.982  3.3897  0.2191  0.5062
  946SOL     OW 3603   1.399   3.532   4.008 -0.1700  0.0308 -0.3021
  946SOL    HW1 3604   1.354   3.614   4.025 -0.5842 -0.2047 -0.2492
  946SOL    HW2 3605   1.379   3.513   3.916  2.5394  1.6052 -1.3413
  947SOL     OW 3606   5.668   1.027   0.390  0.2654 -0.3991 -0.0855
  947SOL    HW1 3607   5.676   0.977   0.309 -0.5877 -2.1347  0.8188
  947SOL    HW2 3608   5.722   0.978   0.453 -1.0126 -0.5096  0.9703
  948SOL     OW 3609   6.086   3.505   3.716 -0.1181  0.1101 -0.1455
  948SOL    HW1 3610   6.171   3.548   3.711 -0.6395  1.2426  0.1922
  948SOL    HW2 3611   6.044   3.546   3.792 -0.3743 -1.5392  0.6361
  949SOL     OW 3612   1.635   2.104   1.045 -0.1001  0.4402 -0.2101
  949SOL    HW1 3613   1.560   2.162   1.055 -0.2933  0.2082 -0.2941
  949SOL    HW2 3614   1.626   2.068   0.957 -0.8068 -0.8339  0.3419
  950SOL     OW 3615   4.014   0.710   1.911 -0.2916 -0.1036 -0.6442
  950SOL    HW1 3616   3.996   0.622   1.877  0.0222  0.2686 -1.8156
  950SOL    HW2 3617   3.928   0.752   1.914 -0.6612 -0.8880  1.2924
  951SOL     OW 3618   3.496   2.379   2.193 -0.2951  0.6378 -0.5392
  951SOL    HW1 3619   3.560   2.449   2.210  0.5362  0.1580 -1.6029
  951SOL    HW2 3620   3.491   2.331   2.276  0.8235  0.6165 -0.4705
  952SOL     OW 3621   3.876   0.075   1.003  0.0400 -0.1891 -0.0551
  952SOL    HW1 3622   3.958   0.103   0.964  0.4082  0.8403  1.3900
  952SOL    HW2 3623   3.820   0.153   1.000 -0.4892 -0.5607 -0.0092
  953SOL     OW 3624   1.563   1.765   1.540 -0.0491 -0.3250  0.2103
  953SOL    HW1 3625   1.519   1.845   1.568  1.8910  1.1224 -0.7262
  953SOL    HW2 3626   1.583   1.779   1.448  0.8092 -1.6687  0.1703
  954SOL     OW 3627   1.645   1.785   0.216  0.3225  0.6621  0.1367
  954SOL    HW1 3628   1.669   1.850   0.282 -0.0498  2.0231 -1.0202
  954SOL    HW2 3629   1.728   1.745   0.190  0.5984  0.9488  0.5634
  955SOL     OW 3630   2.785   0.390   0.184 -0.1149  0.3025  0.1495
  955SOL    HW1 3631   2.813   0.477   0.154  0.9956  0.4012  1.3737
  955SOL    HW2 3632   2.779   0.398   0.279  0.0222 -0.9636  0.2864
  956SOL     OW 3633   5.681   3.196   0.092 -0.4450  0.6414  0.1693
  956SOL    HW1 3634   5.629   3.125   0.055 -0.3616 -0.0931  1.4175
  956SOL    HW2 3635   5.748   3.213   0.026 -0.9339  0.0823 -0.4830
  957SOL     OW 3636   1.340   5.487   3.627 -0.0232  0.4848 -0.0048
  957SOL    HW1 3637   1.420   5.435   3.618 -1.0469 -1.4160  1.2465
  957SOL    HW2 3638   1.289   5.465   3.549 -0.2899 -0.0766  0.3290
  958SOL     OW 3639   3.401   6.773   5.047  0.5140 -0.1921 -0.1346
  958SOL    HW1 3640   3.328   6.833   5.031 -0.1314 -1.5210 -2.8379
  958SOL    HW2 3641   3.363   6.706   5.104  0.6607  0.8716  1.2557
  959SOL     OW 3642   2.170   4.256   2.312  0.0935  0.1235 -0.1438
  959SOL    HW1 3643   2.107   4.320   2.342  0.8776  1.9272 -2.1302
  959SOL    HW2 3644   2.145   4.237   2.221  1.3447 -0.4708 -0.3916
  960SOL     OW 3645   0.546   3.211   0.963 -0.6091 -0.7331 -0.2125
  960SOL    HW1 3646   0.618   3.160   0.998 -0.8307 -0.6543  0.3693
  960SOL    HW2 3647   0.527   3.277   1.030 -2.7398 -2.1973  0.7352
  961SOL     OW 3648   1.909   4.343   4.714  0.3610 -0.0492  0.0528
  961SOL    HW1 3649   1.964   4.324   4.790 -1.1330  2.1210  1.8067
  961SOL    HW2 3650   1.863   4.424   4.737  0.1794  0.9727 -3.3869
  962SOL     OW 3651   3.627   2.594   2.484 -0.9633  0.0827  0.0392
  962SOL    HW1 3652   3.599   2.633   2.401  1.2167  1.2019 -0.2409
  962SOL    HW2 3653   3.622   2.666   2.547 -0.1486 -0.0803  0.2970
  963SOL     OW 3654   1.400   5.993   3.185 -0.0521 -0.4443  0.1996
  963SOL    HW1 3655   1.495   6.000   3.199 -0.2090 -0.1711  1.2124
  963SOL    HW2 3656   1.364   6.075   3.219 -0.3624  1.1318 -3.5307
  964SOL     OW 3657   3.112   1.783   0.990 -0.3007  0.2600 -0.1865
  964SOL    HW1 3658   3.046   1.852   0.997  0.1087  0.6715 -0.3255
  964SOL    HW2 3659   3.151   1.795   0.904  0.7436  0.7553  0.3324
  965SOL     OW 3660   6.168   3.320   1.704 -0.1558  0.0188  0.1514
  965SOL    HW1 3661   6.074   3.328   1.690  0.0184  0.2586 -1.0414
  965SOL    HW2 3662   6.200   3.278   1.624  1.0756  2.2640 -0.6125
  966SOL     OW 3663   7.025   4.316   3.938  0.1936 -0.4019 -0.6449
  966SOL    HW1 3664   6.948   4.361   3.902 -0.2744  0.5198  1.4150
  966SOL    HW2 3665   7.099   4.372   3.915 -0.1384  0.3472  0.1101
  967SOL     OW 3666   2.429   0.163   1.835  0.3828  0.2007  0.1730
  967SOL    HW1 3667   2.456   0.145   1.744 -0.5305 -0.0390 -0.0611
  967SOL    HW2 3668   2.408   0.076   1.871  1.1836  0.2408  0.7747
  968SOL     OW 3669   5.197   3.255   0.540  1.2031 -0.3280 -0.0879
  968SOL    HW1 3670   5.172   3.343   0.567  0.4456  0.0955 -2.0100
  968SOL    HW2 3671   5.196   3.204   0.620 -1.8394  0.6238  0.5751
  969SOL     OW 3672   3.424   1.266   1.408 -0.1820  0.7469 -0.7978
  969SOL    HW1 3673   3.486   1.277   1.336 -1.1824  1.3365 -1.5819
  969SOL    HW2 3674   3.479   1.244   1.483  0.9891  1.3510 -1.4545
  970SOL     OW 3675   5.536   4.648   0.806 -0.1405  0.4675 -0.2823
  970SOL    HW1 3676   5.502   4.696   0.881  0.2740  0.7146 -0.2452
  970SOL    HW2 3677   5.517   4.704   0.730  0.5873  0.8403 -0.2087
  971SOL     OW 3678   5.287   0.440   4.479 -0.2020 -0.3810 -0.4420
  971SOL    HW1 3679   5.262   0.406   4.393  0.0989 -1.9684  0.0619
  971SOL    HW2 3680   5.283   0.364   4.537  0.0601  0.5577  0.8593
  972SOL     OW 3681   6.983   4.028   4.173 -0.8732  0.0901 -0.7131
  972SOL    HW1 3682   6.935   3.963   4.225 -0.8982  0.2183 -0.5762
  972SOL    HW2 3683   7.058   3.980   4.138 -0.7391  0.0550 -0.3868
  973SOL     OW 3684   1.694   0.969   0.554  0.4021  0.0133 -1.1913
  973SOL    HW1 3685   1.633   1.005   0.490 -0.2864  0.7855 -0.1311
  973SOL    HW2 3686   1.718   0.883   0.519 -0.8877 -0.0858 -1.8762
  974SOL     OW 3687   7.125   2.400   0.024  0.4321 -0.0352  0.0125
  974SOL    HW1 3688   7.097   2.384   0.114 -0.0825  0.6268 -0.0132
  974SOL    HW2 3689   7.120   2.496   0.015  2.4446  0.0956 -0.0953
  975SOL     OW 3690   6.220   5.535   2.041  0.0622 -0.3638  0.6098
  975SOL    HW1 3691   6.223   5.620   2.086 -2.3350 -0.7213  1.5592
  975SOL    HW2 3692   6.197   5.557   1.951 -0.1500  0.0146  0.7527
  976SOL     OW 3693   5.080   0.697   2.726  0.3815 -0.0706 -0.3626
  976SOL    HW1 3694   5.143   0.701   2.654  0.0483 -0.2060 -0.6649
  976SOL    HW2 3695   5.123   0.645   2.793  1.5155  1.6872  0.3544
  977SOL     OW 3696   0.287   3.091   1.765  0.0994  0.0663  0.0594
  977SOL    HW1 3697   0.198   3.113   1.794  0.8256  1.3495  1.5245
  977SOL    HW2 3698   0.341   3.159   1.805  2.2613 -2.8577  2.5838
  978SOL     OW 3699   6.883   6.285   0.220 -0.0573 -0.7465 -0.3299
  978SOL    HW1 3700   6.958   6.298   0.162 -0.6093  1.6478 -0.5797
  978SOL    HW2 3701   6.921   6.280   0.307  0.3795  1.2437 -0.3703
  979SOL     OW 3702   4.413   2.015   4.659 -0.5502  0.2577 -0.7733
  979SOL    HW1 3703   4.431   1.942   4.719 -0.9181  1.6084  1.0727
  979SOL    HW2 3704   4.480   2.080   4.679 -1.2379  1.1159 -1.1893
  980SOL     OW 3705   2.068   0.638   3.441  0.2643  0.0352 -0.1482
  980SOL    HW1 3706   2.135   0.673   3.382  0.6757  0.6763  0.6898
  980SOL    HW2 3707   2.116   0.583   3.502 -0.1130 -0.3040 -0.1528
  981SOL     OW 3708   4.907   0.409   4.921 -0.2754  0.0975  0.1874
  981SOL    HW1 3709   4.951   0.327   4.900  0.0435  0.6938 -1.6913
  981SOL    HW2 3710   4.900   0.454   4.837  0.2415  2.3308  1.2736
  982SOL     OW 3711   2.749   1.575   5.125 -0.3447  0.3532  0.1275
  982SOL    HW1 3712   2.714   1.486   5.130 -1.0342  0.6356  0.5382
  982SOL    HW2 3713   2.782   1.583   5.035 -0.0060 -0.4067  0.1753
  983SOL     OW 3714   1.622   1.268   0.750  0.1585 -0.1206  0.0116
  983SOL    HW1 3715   1.690   1.248   0.686  0.5560  0.5637  0.2073
  983SOL    HW2 3716   1.542   1.231   0.713  0.2848  0.6968 -1.1215
  984SOL     OW 3717   4.600   4.740   3.216 -0.3336  0.1700  0.0192
  984SOL    HW1 3718   4.576   4.657   3.257 -1.8671  0.7204  0.2870
  984SOL    HW2 3719   4.538   4.750   3.144  1.0442  0.1983 -1.2231
  985SOL     OW 3720   0.089   5.904   0.570 -0.0393  0.4512 -0.8050
  985SOL    HW1 3721   0.098   5.965   0.643  1.1930 -1.1092  0.4019
  985SOL    HW2 3722   0.066   5.960   0.495 -0.7919  2.1525  0.6247
  986SOL     OW 3723   4.286   4.054   1.957  0.2187  0.0191 -0.0456
  986SOL    HW1 3724   4.229   3.990   1.914  0.2023 -0.1865  0.2757
  986SOL    HW2 3725   4.226   4.120   1.992  0.3709  1.8770 -2.9525
  987SOL     OW 3726   1.486   3.660   1.961  0.2108  0.6593 -0.2536
  987SOL    HW1 3727   1.518   3.571   1.944 -0.0514  0.2769  1.1318
  987SOL    HW2 3728   1.393   3.649   1.981  0.1040  1.2809 -0.3871
  988SOL     OW 3729   3.747   2.693   0.323 -0.2823  0.0455  0.2426
  988SOL    HW1 3730   3.683   2.764   0.335 -0.6173 -0.4445  1.5971
  988SOL    HW2 3731   3.719   2.626   0.385 -0.1147 -1.3953 -1.1783
  989SOL     OW 3732   6.774   5.543   0.869  0.1491  0.2871 -0.1497
  989SOL    HW1 3733   6.849   5.584   0.825 -0.8946  1.7951 -0.6053
  989SOL    HW2 3734   6.760   5.462   0.820  0.9042  0.4387 -0.6456
  990SOL     OW 3735   1.216   2.654   3.755 -0.0426 -0.5086 -0.4842
  990SOL    HW1 3736   1.188   2.574   3.800 -0.1433 -0.7890 -1.0402
  990SOL    HW2 3737   1.231   2.627   3.665  0.0280  0.0809 -0.6541
  991SOL     OW 3738   3.952   5.464   5.028  0.1663  0.1716  0.4225
  991SOL    HW1 3739   3.966   5.513   5.109  0.8675  1.9088 -0.6831
  991SOL    HW2 3740   3.891   5.395   5.052  0.4801  0.5326  2.4630
  992SOL     OW 3741   5.693   6.819   4.209 -0.0120 -0.1156  0.0011
  992SOL    HW1 3742   5.715   6.861   4.291  0.5395 -0.7485  0.1868
  992SOL    HW2 3743   5.750   6.742   4.205 -1.3053 -1.1148 -0.0902
  993SOL     OW 3744   3.306   0.836   4.172  0.7865 -0.0809  0.1016
  993SOL    HW1 3745   3.283   0.870   4.258  1.6177  0.3372  0.1714
  993SOL    HW2 3746   3.395   0.867   4.157  0.2749  0.8050 -1.3801
  994SOL     OW 3747   7.083   3.129   2.210  0.2083  0.1972  0.4163
  994SOL    HW1 3748   7.083   3.211   2.162  2.7594  0.5867  0.9407
  994SOL    HW2 3749   6.995   3.123   2.248 -1.1274  0.9677 -2.3612
  995SOL     OW 3750   2.320   2.708   2.738 -0.1679 -0.2782 -0.2456
  995SOL    HW1 3751   2.348   2.673   2.822  0.2597  0.8887  0.1064
  995SOL    HW2 3752   2.392   2.763   2.709 -0.9320  0.5324 -0.6543
  996SOL     OW 3753   0.681   2.010   4.991  0.0543  0.4066 -0.1624
  996SOL    HW1 3754   0.722   1.999   5.077  0.9436  1.7181 -0.3939
  996SOL    HW2 3755   0.680   2.105   4.977  0.3204  0.1987 -1.7938
  997SOL     OW 3756   1.756   4.971   0.075 -0.2785  0.1627  0.0129
  997SOL    HW1 3757   1.715   4.893   0.114  0.5634 -0.0555  0.4804
  997SOL    HW2 3758   1.849   4.958   0.088 -0.0246  0.4881 -1.3550
  998SOL     OW 3759   5.356   3.666   1.254 -0.1750  0.0624 -0.4267
  998SOL    HW1 3760   5.447   3.680   1.229 -0.4064  0.2986 -1.1408
  998SOL    HW2 3761   5.339   3.573   1.234 -0.1801  0.0960 -0.5785
  999SOL     OW 3762   2.195   3.954   3.508  0.8704 -0.6444 -0.5852
  999SOL    HW1 3763   2.257   3.886   3.534  0.6001 -0.3563  0.8801
  999SOL    HW2 3764   2.158   3.986   3.590 -1.5475 -1.1021 -1.4108
 1000SOL     OW 3765   1.992   2.687   2.551  0.3582 -0.0653  0.1363
 1000SOL    HW1 3766   2.011   2.598   2.521 -1.0262 -0.6598  0.9057
 1000SOL    HW2 3767   2.007   2.742   2.475  0.6050 -1.0470 -0.5447
 1001SOL     OW 3768   1.274   4.086   3.480  0.4030 -0.5664  0.4017
 1001SOL    HW1 3769   1.203   4.066   3.419  0.4838  1.8019 -0.5750
 1001SOL    HW2 3770   1.354   4.075   3.429  0.5025  0.7386  0.2322
 1002SOL     OW 3771   1.013   4.001   3.010  0.4111  0.2182 -0.4688
 1002SOL    HW1 3772   0.939   4.038   2.963 -0.0389  0.7039  0.5781
 1002SOL    HW2 3773   1.031   3.918   2.967 -1.7602 -0.6664  0.2285
 1003SOL     OW 3774   4.909   4.986   1.180  0.1877 -0.0882  0.2689
 1003SOL    HW1 3775   4.967   4.968   1.107 -0.9272 -1.1037 -0.4082
 1003SOL    HW2 3776   4.823   5.001   1.140 -0.7428 -1.9939  1.3938
 1004SOL     OW 3777   1.114   0.689   0.666  0.2200 -0.2498  0.1213
 1004SOL    HW1 3778   1.139   0.676   0.757 -0.4681  0.1718  0.3772
 1004SOL    HW2 3779   1.125   0.603   0.625 -0.1431 -0.6058  0.7706
 1005SOL     OW 3780   5.726   3.424   2.617  0.3490  0.6939  0.7398
 1005SOL    HW1 3781   5.746   3.424   2.710 -1.7586  1.0683  1.2426
 1005SOL    HW2 3782   5.735   3.333   2.590 -0.4872  0.3222  1.6659
 1006SOL     OW 3783   2.144   0.365   0.291  0.2037  0.1396 -0.0339
 1006SOL    HW1 3784   2.144   0.460   0.282  0.3994  0.0802 -0.6913
 1006SOL    HW2 3785   2.220   0.346   0.347 -0.3796  0.4321  0.8788
 1007SOL     OW 3786   3.994   7.088   3.678  0.3056 -0.4220 -0.4350
 1007SOL    HW1 3787   4.025   6.998   3.684  0.9218 -0.3580 -2.1371
 1007SOL    HW2 3788   3.903   7.080   3.650  0.7565 -0.5088 -1.9156
 1008SOL     OW 3789   3.086   6.628   0.318 -0.1108 -0.4627 -0.8342
 1008SOL    HW1 3790   3.156   6.597   0.376 -0.8571  0.6085  0.7160
 1008SOL    HW2 3791   3.093   6.723   0.322 -0.7377 -0.3643 -1.8421
 1009SOL     OW 3792   6.131   0.096   0.696 -0.3630 -0.6042  0.1796
 1009SOL    HW1 3793   6.061   0.078   0.634 -1.6739  2.4747  0.5960
 1009SOL    HW2 3794   6.204   0.127   0.642 -0.7051 -0.1000  0.0031
 1010SOL     OW 3795   1.628   1.033   2.427 -0.0338  0.2302  0.4533
 1010SOL    HW1 3796   1.614   1.119   2.388 -0.9618 -0.0440  0.1427
 1010SOL    HW2 3797   1.712   1.040   2.472  0.1217  1.1517  0.0410
 1011SOL     OW 3798   2.418   7.045   0.268  0.6592 -0.4216 -0.0738
 1011SOL    HW1 3799   2.514   7.051   0.268  0.7207 -1.2279  0.4377
 1011SOL    HW2 3800   2.390   7.116   0.326  0.8124  1.2278 -1.9287
 1012SOL     OW 3801   4.349   1.584   4.602  0.3431 -0.1717 -0.0246
 1012SOL    HW1 3802   4.368   1.521   4.671  1.9098  0.6022  0.2988
 1012SOL    HW2 3803   4.264   1.622   4.627  0.0559 -1.1453  0.5193
 1013SOL     OW 3804   1.921   2.216   3.991  0.2955  0.2658 -0.2137
 1013SOL    HW1 3805   1.910   2.135   4.042 -0.3419  1.9484  2.5328
 1013SOL    HW2 3806   1.933   2.284   4.057 -1.2050  2.7466 -2.3207
 1014SOL     OW 3807   6.602   5.386   3.528  0.0293  0.0613 -0.4193
 1014SOL    HW1 3808   6.554   5.306   3.550 -0.7224  0.3404 -1.0012
 1014SOL    HW2 3809   6.685   5.355   3.492 -0.4976 -0.4773 -1.1858
 1015SOL     OW 3810   3.446   0.272   3.020  0.2986 -0.7271 -0.1169
 1015SOL    HW1 3811   3.467   0.216   2.946 -1.5833 -1.9712  0.2276
 1015SOL    HW2 3812   3.511   0.250   3.086  2.3866  0.8398 -1.5102
 1016SOL     OW 3813   1.406   3.752   0.423 -0.2754  0.2840 -0.4894
 1016SOL    HW1 3814   1.346   3.683   0.451 -0.2854  1.0063  1.4150
 1016SOL    HW2 3815   1.493   3.719   0.447 -0.4318  1.8977  2.9836
 1017SOL     OW 3816   4.598   4.007   4.121 -0.0992 -0.4586 -0.1866
 1017SOL    HW1 3817   4.506   3.993   4.098 -0.1375  0.9751 -1.0209
 1017SOL    HW2 3818   4.638   4.039   4.041  0.0375  3.6142  1.3117
 1018SOL     OW 3819   4.621   5.224   1.025  0.3539  0.1751  0.4269
 1018SOL    HW1 3820   4.610   5.162   1.098  0.6272  1.7922  1.8976
 1018SOL    HW2 3821   4.548   5.286   1.035 -0.2459 -0.1671 -1.3600
 1019SOL     OW 3822   1.365   6.196   3.371  0.1068 -0.0680 -0.2656
 1019SOL    HW1 3823   1.303   6.265   3.347 -0.0125 -0.8562 -2.3803
 1019SOL    HW2 3824   1.331   6.162   3.454 -0.4476  1.6443  0.2476
 1020SOL     OW 3825   6.770   6.681   3.699 -0.2588 -0.7557  0.2011
 1020SOL    HW1 3826   6.678   6.692   3.675 -0.0271  0.3663 -0.2290
 1020SOL    HW2 3827   6.768   6.666   3.794 -1.0169 -3.0481 -0.1137
 1021SOL     OW 3828   6.163   2.117   5.059 -0.0425  0.6333  0.5988
 1021SOL    HW1 3829   6.081   2.157   5.090 -0.6256 -0.2362  0.2292
 1021SOL    HW2 3830   6.146   2.023   5.062  0.6788  0.4634 -0.2169
 1022SOL     OW 3831   6.085   4.678   1.137 -0.1785 -0.3177  0.2953
 1022SOL    HW1 3832   6.011   4.617   1.134 -0.5683 -0.0142  2.1720
 1022SOL    HW2 3833   6.046   4.763   1.119  0.0029 -0.3553 -0.2845
 1023SOL     OW 3834   1.861   4.958   3.492  0.4884 -0.0481  0.5751
 1023SOL    HW1 3835   1.880   4.951   3.586  0.5212  1.0762  0.6621
 1023SOL    HW2 3836   1.870   5.051   3.472  0.0049 -0.2026 -0.4481
 1024SOL     OW 3837   3.472   6.977   1.866 -0.4699 -0.3955  0.2152
 1024SOL    HW1 3838   3.394   6.943   1.823 -1.2797  1.8206 -0.2079
 1024SOL    HW2 3839   3.441   7.007   1.952 -0.1643  0.6948 -0.0384
 1025SOL     OW 3840   6.332   1.962   0.659  0.6104 -0.9602 -0.0849
 1025SOL    HW1 3841   6.272   1.944   0.731  0.9074 -0.5800  0.2664
 1025SOL    HW2 3842   6.334   2.058   0.653  0.5001 -0.9889 -0.6751
 1026SOL     OW 3843   6.662   6.153   0.347  0.0207 -0.4260 -0.0899
 1026SOL    HW1 3844   6.729   6.195   0.293  0.4427 -1.5263 -0.4485
 1026SOL    HW2 3845   6.688   6.173   0.437  1.0693 -1.1645 -0.2124
 1027SOL     OW 3846   2.885   2.371   3.321 -0.0575  0.6325 -0.9664
 1027SOL    HW1 3847   2.878   2.289   3.272  0.7693 -0.1529  0.1587
 1027SOL    HW2 3848   2.794   2.397   3.337 -0.3763 -0.9265 -0.0127
 1028SOL     OW 3849   1.097   3.401   3.753 -0.1174 -0.9464  0.2227
 1028SOL    HW1 3850   1.064   3.451   3.827 -0.8067  0.1236 -0.7695
 1028SOL    HW2 3851   1.040   3.427   3.680  1.0402 -1.3509 -0.8490
 1029SOL     OW 3852   2.773   0.117   2.649  0.5254  0.5972  0.1079
 1029SOL    HW1 3853   2.719   0.182   2.605  1.7158  1.8175  0.3926
 1029SOL    HW2 3854   2.720   0.087   2.723  0.9872  3.3524  1.6699
 1030SOL     OW 3855   4.682   2.189   4.429 -0.4722  0.0630 -0.0524
 1030SOL    HW1 3856   4.590   2.211   4.443 -0.6912 -0.3225 -0.8134
 1030SOL    HW2 3857   4.687   2.095   4.447 -0.3104  0.0088 -0.3650
 1031SOL     OW 3858   1.652   5.970   3.277 -0.3033  0.3540 -0.3585
 1031SOL    HW1 3859   1.702   5.976   3.359 -0.7113 -1.4741  0.0838
 1031SOL    HW2 3860   1.674   5.884   3.242 -1.5542  0.3491 -1.2086
 1032SOL     OW 3861   3.648   3.472   0.926 -0.0584 -0.3039  0.1498
 1032SOL    HW1 3862   3.720   3.410   0.917  0.7174  0.7982 -1.7380
 1032SOL    HW2 3863   3.690   3.558   0.923 -1.3740  0.3468 -0.0480
 1033SOL     OW 3864   5.275   0.131   0.698  0.5313  0.1898  0.2969
 1033SOL    HW1 3865   5.272   0.039   0.725 -0.7015 -0.1909 -1.0473
 1033SOL    HW2 3866   5.216   0.175   0.759  0.5622 -0.0316  0.4901
 1034SOL     OW 3867   5.341   2.000   4.697  1.0755  0.1748  0.0097
 1034SOL    HW1 3868   5.350   2.090   4.728  2.8552  0.0392  0.0179
 1034SOL    HW2 3869   5.431   1.973   4.678  0.7093 -1.9938  1.1097
 1035SOL     OW 3870   4.927   5.933   2.035  0.2559  0.2705  0.5798
 1035SOL    HW1 3871   4.854   5.943   2.096  0.2122  0.9186  0.4271
 1035SOL    HW2 3872   4.927   6.014   1.984  0.9134  0.1605  0.3947
 1036SOL     OW 3873   4.499   2.727   4.498 -0.4127 -0.7194  0.4794
 1036SOL    HW1 3874   4.438   2.680   4.555 -1.4096 -2.1641 -1.6652
 1036SOL    HW2 3875   4.503   2.674   4.418  2.5014  0.1538 -0.0452
 1037SOL     OW 3876   2.364   2.893   1.965 -0.2097  0.5601  0.1410
 1037SOL    HW1 3877   2.322   2.813   1.994  0.0315  0.3866  0.0093
 1037SOL    HW2 3878   2.408   2.870   1.884 -1.1214  1.1136 -0.5345
 1038SOL     OW 3879   3.579   1.208   2.148 -0.4851  0.1594 -0.3758
 1038SOL    HW1 3880   3.568   1.128   2.200  1.6277 -0.8663 -1.3913
 1038SOL    HW2 3881   3.636   1.264   2.202 -0.8972  0.4444 -0.2316
 1039SOL     OW 3882   5.900   2.632   1.026 -0.0906 -0.6189  0.2462
 1039SOL    HW1 3883   5.895   2.562   1.090  0.1450 -0.6137  0.2712
 1039SOL    HW2 3884   5.959   2.697   1.065 -1.1075  0.0652  0.6697
 1040SOL     OW 3885   2.303   0.853   0.270 -0.1910 -0.2520  0.5934
 1040SOL    HW1 3886   2.391   0.883   0.249 -0.4183  0.3872  0.5226
 1040SOL    HW2 3887   2.245   0.913   0.223 -0.6710 -0.3809  1.0075
 1041SOL     OW 3888   2.579   6.056   0.180 -0.5358  0.3428  0.0019
 1041SOL    HW1 3889   2.659   6.034   0.133 -0.9378  1.5543 -1.3382
 1041SOL    HW2 3890   2.608   6.085   0.266  0.2489 -1.5661  0.4272
 1042SOL     OW 3891   1.813   4.156   3.539  0.7788 -0.0713  0.4942
 1042SOL    HW1 3892   1.790   4.239   3.498  0.2794  0.4396  1.7480
 1042SOL    HW2 3893   1.883   4.120   3.484 -0.4953  0.1040 -1.3382
 1043SOL     OW 3894   5.909   5.507   2.369  0.8348  0.2042 -0.3367
 1043SOL    HW1 3895   5.849   5.433   2.363  2.0172 -0.8032 -0.3510
 1043SOL    HW2 3896   5.913   5.527   2.463 -2.7793  3.1653 -0.6151
 1044SOL     OW 3897   0.100   5.658   2.203  0.2748 -0.3028  0.0918
 1044SOL    HW1 3898   0.115   5.690   2.292  0.7975  2.7876 -0.9901
 1044SOL    HW2 3899   0.005   5.650   2.196  0.0464  1.6547  0.3090
 1045SOL     OW 3900   3.968   6.121   0.364  0.3482 -0.0817 -0.1146
 1045SOL    HW1 3901   3.911   6.130   0.440  0.5810 -1.2141  0.2146
 1045SOL    HW2 3902   4.013   6.205   0.358  0.5961 -0.0901  1.2362
 1046SOL     OW 3903   5.810   6.809   4.452 -0.3404 -0.1504 -0.0658
 1046SOL    HW1 3904   5.866   6.749   4.402 -0.2339  2.0373 -2.8128
 1046SOL    HW2 3905   5.870   6.855   4.510  0.3202  0.2334 -1.0157
 1047SOL     OW 3906   1.502   0.608   2.015 -0.2205  0.0206 -0.1485
 1047SOL    HW1 3907   1.593   0.595   1.988 -0.0188  0.0648  0.5003
 1047SOL    HW2 3908   1.495   0.562   2.098 -0.8041 -0.0114 -0.2145
 1048SOL     OW 3909   2.524   0.636   4.503 -0.0809 -0.1392 -0.0387
 1048SOL    HW1 3910   2.533   0.731   4.511 -0.5984 -0.1629  1.0461
 1048SOL    HW2 3911   2.438   0.624   4.464  0.0463 -0.1656 -0.3145
 1049SOL     OW 3912   5.148   5.062   0.223 -0.3391 -0.5812  0.5244
 1049SOL    HW1 3913   5.091   5.127   0.263 -0.7908 -0.7750  0.2003
 1049SOL    HW2 3914   5.133   5.069   0.129  0.6362 -0.2105  0.3785
 1050SOL     OW 3915   4.690   0.076   4.709 -0.1427 -0.1539  0.0283
 1050SOL    HW1 3916   4.684   0.131   4.632  0.2224 -0.7860 -0.4594
 1050SOL    HW2 3917   4.601   0.044   4.723 -0.4235  0.8264  0.5201
 1051SOL     OW 3918   1.887   2.829   4.675  0.2402 -1.0903 -0.3707
 1051SOL    HW1 3919   1.823   2.764   4.646 -0.3455 -0.4041 -0.6514
 1051SOL    HW2 3920   1.834   2.897   4.718  1.0941 -2.2851  2.8375
 1052SOL     OW 3921   0.517   0.202   2.940  0.2616 -0.5282  0.3687
 1052SOL    HW1 3922   0.428   0.192   2.907 -0.1653 -0.2236  1.3693
 1052SOL    HW2 3923   0.555   0.272   2.888 -0.0258 -0.7694 -0.1694
 1053SOL     OW 3924   1.030   6.174   4.653 -0.2781  0.0845 -0.3725
 1053SOL    HW1 3925   1.044   6.146   4.563 -0.4771 -1.8754  0.1555
 1053SOL    HW2 3926   0.948   6.223   4.651  0.8592  2.0627 -1.5995
 1054SOL     OW 3927   3.438   2.463   3.689  0.3681 -0.1252 -0.4320
 1054SOL    HW1 3928   3.426   2.556   3.670  1.4974  0.1020 -0.1138
 1054SOL    HW2 3929   3.511   2.460   3.750 -0.7291 -1.1074  0.9091
 1055SOL     OW 3930   1.212   3.953   0.444 -0.0260  0.0044  0.6779
 1055SOL    HW1 3931   1.281   3.890   0.421  1.2123  1.0604  1.3676
 1055SOL    HW2 3932   1.133   3.900   0.450 -0.0280 -0.7746 -3.4054
 1056SOL     OW 3933   5.938   0.706   2.939  0.8090 -0.0651 -0.4085
 1056SOL    HW1 3934   5.915   0.665   2.855 -2.8623 -0.1972  0.4983
 1056SOL    HW2 3935   5.898   0.793   2.935  1.5963  0.3800  0.7826
 1057SOL     OW 3936   4.448   0.853   1.853  0.3672 -0.0078  0.7903
 1057SOL    HW1 3937   4.470   0.887   1.766  0.4064  1.8746  1.4980
 1057SOL    HW2 3938   4.405   0.769   1.836 -3.0454  1.9567 -1.3133
 1058SOL     OW 3939   6.994   1.162   3.014  0.1551 -0.0971  0.1885
 1058SOL    HW1 3940   7.019   1.207   3.095  1.0049  0.1403 -0.2010
 1058SOL    HW2 3941   6.906   1.193   2.996  0.6951  1.3837 -0.0419
 1059SOL     OW 3942   6.253   1.710   2.407 -0.3856  0.0696  0.2259
 1059SOL    HW1 3943   6.254   1.692   2.501 -2.5703  0.7918  0.4517
 1059SOL    HW2 3944   6.296   1.795   2.398  2.4698 -1.2791  0.1521
 1060SOL     OW 3945   3.715   0.747   1.425 -0.1259  0.4080 -0.5266
 1060SOL    HW1 3946   3.626   0.740   1.460  0.6017 -2.2849  1.1056
 1060SOL    HW2 3947   3.725   0.669   1.370  1.0172  1.0347 -1.2307
 1061SOL     OW 3948   0.180   5.472   1.342  0.0155 -0.6580 -0.1389
 1061SOL    HW1 3949   0.199   5.532   1.414 -2.0862  0.1964 -0.2221
 1061SOL    HW2 3950   0.254   5.482   1.282  0.0295  1.4090  0.1448
 1062SOL     OW 3951   4.896   0.559   4.678 -0.2127 -0.1126  0.5028
 1062SOL    HW1 3952   4.802   0.554   4.698 -0.5438  1.2651 -0.5400
 1062SOL    HW2 3953   4.902   0.532   4.586  0.2352  1.0523  0.1788
 1063SOL     OW 3954   2.546   0.843   1.041  0.3162  0.0568 -0.3981
 1063SOL    HW1 3955   2.584   0.819   1.126 -0.2777  0.1087 -0.1078
 1063SOL    HW2 3956   2.533   0.938   1.048 -1.5525 -0.1898  0.2418
 1064SOL     OW 3957   5.731   1.567   3.667  0.0257 -0.5452  0.3142
 1064SOL    HW1 3958   5.785   1.535   3.739 -1.0266 -2.5720  0.2784
 1064SOL    HW2 3959   5.792   1.588   3.597  0.8204 -1.9493  0.5737
 1065SOL     OW 3960   6.655   0.937   2.973  0.2490  0.1894  0.1867
 1065SOL    HW1 3961   6.747   0.914   2.965 -0.0060 -0.7398 -0.2345
 1065SOL    HW2 3962   6.638   0.936   3.067  0.8863  1.3137  0.3276
 1066SOL     OW 3963   5.723   1.095   5.042 -0.0340 -0.2643 -0.1828
 1066SOL    HW1 3964   5.796   1.156   5.029  1.0827 -1.1559  1.5169
 1066SOL    HW2 3965   5.765   1.009   5.047 -1.0705 -0.7209  1.6265
 1067SOL     OW 3966   2.776   1.739   0.461 -0.1129 -0.4127 -0.1609
 1067SOL    HW1 3967   2.708   1.689   0.416  0.1245 -3.4191  2.4384
 1067SOL    HW2 3968   2.731   1.778   0.537  0.3894  0.6069 -0.3664
 1068SOL     OW 3969   2.742   4.502   4.503 -0.0532  0.2589 -1.0988
 1068SOL    HW1 3970   2.714   4.587   4.469 -0.7377 -0.4874 -2.4707
 1068SOL    HW2 3971   2.724   4.441   4.433  0.5548 -1.0210 -0.1801
 1069SOL     OW 3972   4.053   3.815   1.616  0.1140  0.4082 -0.4029
 1069SOL    HW1 3973   4.121   3.860   1.567  1.0790 -0.9613 -0.3884
 1069SOL    HW2 3974   4.046   3.863   1.699  0.3840  1.1331 -0.7993
 1070SOL     OW 3975   6.732   2.381   4.860  0.6860  0.4259  0.1642
 1070SOL    HW1 3976   6.643   2.404   4.832  0.8953  0.6549 -0.3146
 1070SOL    HW2 3977   6.737   2.287   4.846  0.6155  0.4579 -0.0824
 1071SOL     OW 3978   1.205   2.975   5.048 -0.0573  0.1659 -0.5179
 1071SOL    HW1 3979   1.139   2.965   4.979  1.7738 -1.2281 -2.1696
 1071SOL    HW2 3980   1.286   2.994   5.002  0.8713  1.3188  1.4311
 1072SOL     OW 3981   2.167   2.568   0.893 -0.9001 -0.4929  0.3655
 1072SOL    HW1 3982   2.206   2.593   0.809 -0.4004 -0.8912  0.4743
 1072SOL    HW2 3983   2.078   2.540   0.870 -0.9063 -0.2005  0.0255
 1073SOL     OW 3984   0.963   1.919   4.239  0.0740  0.2595  0.1444
 1073SOL    HW1 3985   1.004   1.998   4.275 -0.9819  0.7979  0.1954
 1073SOL    HW2 3986   0.920   1.949   4.159  0.7102 -0.5269 -0.5078
 1074SOL     OW 3987   3.647   3.950   4.993 -0.0548 -0.4128 -0.0358
 1074SOL    HW1 3988   3.576   3.918   5.048 -0.2481 -1.4539 -0.8654
 1074SOL    HW2 3989   3.676   4.031   5.036  0.5743 -1.7529  2.2396
 1075SOL     OW 3990   4.651   1.363   2.039 -0.0221 -0.2890  1.0224
 1075SOL    HW1 3991   4.624   1.285   2.088  1.2251 -0.6492  1.1639
 1075SOL    HW2 3992   4.720   1.332   1.980 -0.4339  0.4515  0.1072
 1076SOL     OW 3993   3.117   4.212   3.956  0.1344  0.1680 -0.4922
 1076SOL    HW1 3994   3.047   4.183   3.897  0.0638 -0.1178 -0.2683
 1076SOL    HW2 3995   3.071   4.256   4.028  0.2287  0.6529 -0.7223
 1077SOL     OW 3996   3.893   4.218   3.263 -0.1936 -0.6676  0.2138
 1077SOL    HW1 3997   3.868   4.129   3.289 -2.6216 -0.1325  0.0169
 1077SOL    HW2 3998   3.890   4.215   3.167  1.7714 -0.8503  0.1210
 1078SOL     OW 3999   3.704   3.030   1.017  0.2175  0.0394 -0.0973
 1078SOL    HW1 4000   3.648   3.072   0.952 -0.3064 -2.4565 -1.3970
 1078SOL    HW2 4001   3.745   3.103   1.064 -1.5075  1.9428 -1.3563
 1079SOL     OW 4002   4.637   3.445   0.464 -1.0352 -0.1751 -0.0291
 1079SOL    HW1 4003   4.724   3.420   0.432 -1.0406 -0.4180  0.1460
 1079SOL    HW2 4004   4.580   3.435   0.388 -0.8807  0.1544 -0.1921
 1080SOL     OW 4005   4.902   3.263   0.064 -0.0319  0.5742  0.2204
 1080SOL    HW1 4006   4.857   3.199   0.009 -0.9200  1.3606  0.0157
 1080SOL    HW2 4007   4.988   3.273   0.024  0.2457 -0.7147  0.4349
 1081SOL     OW 4008   3.484   5.176   1.674  0.3122 -0.5216  0.6200
 1081SOL    HW1 4009   3.415   5.123   1.712  0.2408 -0.5333  0.4730
 1081SOL    HW2 4010   3.508   5.238   1.744  1.0161 -1.3180  1.1055
 1082SOL     OW 4011   7.191   1.480   1.694  0.1891 -0.2653 -0.2355
 1082SOL    HW1 4012   7.157   1.413   1.635 -0.5700 -0.4323  0.3786
 1082SOL    HW2 4013   7.130   1.554   1.685  0.0424 -0.3126  0.3809
 1083SOL     OW 4014   5.178   2.758   3.198 -0.0099  0.2495  0.1440
 1083SOL    HW1 4015   5.255   2.813   3.187 -0.4894  0.9252  0.1033
 1083SOL    HW2 4016   5.210   2.669   3.185  1.0130  0.4088  1.3429
 1084SOL     OW 4017   4.605   4.817   1.242 -0.1774 -0.2973  0.4609
 1084SOL    HW1 4018   4.619   4.819   1.337  1.5473 -1.5141  0.2742
 1084SOL    HW2 4019   4.542   4.746   1.229 -0.3473 -0.1887  0.6801
 1085SOL     OW 4020   3.638   2.029   4.958 -0.1049  0.3242 -0.5955
 1085SOL    HW1 4021   3.678   1.943   4.966 -2.1342 -0.7067 -0.9493
 1085SOL    HW2 4022   3.586   2.039   5.038  1.0365  1.7775  0.0143
 1086SOL     OW 4023   4.829   1.647   3.171  0.0231  0.6715  0.2455
 1086SOL    HW1 4024   4.802   1.726   3.217 -2.1748 -0.3727  0.9042
 1086SOL    HW2 4025   4.761   1.634   3.105  1.2700  0.2307 -1.0099
 1087SOL     OW 4026   4.243   1.564   0.870 -0.0706  0.0512 -0.2336
 1087SOL    HW1 4027   4.297   1.538   0.945 -1.0762 -0.7824  0.2337
 1087SOL    HW2 4028   4.291   1.532   0.794  0.5519  0.1490  0.1092
 1088SOL     OW 4029   0.633   1.411   2.940  0.3458  0.4444  0.1304
 1088SOL    HW1 4030   0.683   1.350   2.994 -0.1095 -0.0791 -0.0258
 1088SOL    HW2 4031   0.699   1.464   2.896  0.7352  0.4193  0.6731
 1089SOL     OW 4032   4.677   6.616   4.927  0.2917 -0.4153 -0.0566
 1089SOL    HW1 4033   4.689   6.528   4.964 -0.4499  0.0539  1.3643
 1089SOL    HW2 4034   4.693   6.675   5.000 -1.4434  0.5571 -0.4160
 1090SOL     OW 4035   1.189   3.360   1.872  0.5614  0.4283 -0.4977
 1090SOL    HW1 4036   1.255   3.293   1.889  1.1269  0.5307 -2.1684
 1090SOL    HW2 4037   1.164   3.347   1.781  0.4171  2.2397 -0.7515
 1091SOL     OW 4038   1.833   3.692   0.814 -0.3537  0.0373  0.2740
 1091SOL    HW1 4039   1.830   3.755   0.887 -1.8115  0.1794  0.1156
 1091SOL    HW2 4040   1.910   3.638   0.832  2.0099  2.8836 -0.4573
 1092SOL     OW 4041   1.522   0.448   0.348 -0.1124  0.0934  0.0190
 1092SOL    HW1 4042   1.439   0.444   0.299 -1.0684  2.0340  1.3768
 1092SOL    HW2 4043   1.499   0.491   0.430  2.9518  4.5674 -1.1514
 1093SOL     OW 4044   3.116   3.272   2.125 -0.2236  0.0381 -0.6706
 1093SOL    HW1 4045   3.158   3.342   2.075  0.1610  0.5358  0.3167
 1093SOL    HW2 4046   3.152   3.192   2.088  1.6078  0.4443  0.1085
 1094SOL     OW 4047   3.345   3.398   2.596 -0.0140 -0.5693  0.1081
 1094SOL    HW1 4048   3.382   3.433   2.515 -0.1658 -0.0512  0.2567
 1094SOL    HW2 4049   3.297   3.472   2.634 -0.5293 -1.0029  0.3207
 1095SOL     OW 4050   2.732   1.168   0.056  0.1710 -0.0886 -0.3046
 1095SOL    HW1 4051   2.793   1.149  -0.016  0.7549 -2.6090  0.7602
 1095SOL    HW2 4052   2.646   1.145   0.021  0.1100  1.0784 -0.9780
 1096SOL     OW 4053   0.163   1.809   2.611  0.1810 -0.3528  0.2965
 1096SOL    HW1 4054   0.099   1.879   2.626 -1.1698 -1.9671  2.5218
 1096SOL    HW2 4055   0.208   1.799   2.694  1.6776 -0.8986 -0.5450
 1097SOL     OW 4056   3.723   6.990   0.104  0.1309 -0.0669 -0.0144
 1097SOL    HW1 4057   3.808   7.001   0.146  0.8187 -1.1718 -1.0400
 1097SOL    HW2 4058   3.664   7.047   0.152  1.5171  0.9297  0.5464
 1098SOL     OW 4059   1.267   0.970   0.370 -0.0735  0.1509 -0.2256
 1098SOL    HW1 4060   1.340   1.032   0.364  0.7245 -0.7828 -0.4182
 1098SOL    HW2 4061   1.201   1.006   0.312 -0.0171  1.3335  0.4067
 1099SOL     OW 4062   2.325   1.436   0.583 -0.1821 -0.3181 -0.3171
 1099SOL    HW1 4063   2.389   1.390   0.639 -0.2289 -0.4644 -0.3826
 1099SOL    HW2 4064   2.378   1.482   0.519 -0.0834  0.5408  0.3596
 1100SOL     OW 4065   5.094   2.836   1.544 -0.1598 -0.0966  0.1253
 1100SOL    HW1 4066   5.137   2.776   1.482  1.7745 -0.2581  1.5277
 1100SOL    HW2 4067   5.014   2.863   1.499  0.5001 -1.2337 -1.8853
 1101SOL     OW 4068   5.799   4.397   2.340  0.1756  0.2344 -0.3705
 1101SOL    HW1 4069   5.752   4.475   2.310 -0.4430  0.4252  1.0641
 1101SOL    HW2 4070   5.866   4.430   2.399 -0.0053 -0.3067  0.1495
 1102SOL     OW 4071   6.556   5.583   3.726 -0.0941  0.4990  0.5393
 1102SOL    HW1 4072   6.559   5.529   3.647 -1.4076  1.0216  0.1077
 1102SOL    HW2 4073   6.568   5.521   3.798 -2.8261 -0.6309  0.1436
 1103SOL     OW 4074   5.565   5.273   0.484  0.0597 -0.2036  0.0235
 1103SOL    HW1 4075   5.508   5.220   0.540 -0.6364 -0.2868 -0.7531
 1103SOL    HW2 4076   5.555   5.235   0.397  0.0271  0.8176 -0.4296
 1104SOL     OW 4077   2.562   0.737   2.892  0.2296  0.1296 -0.0349
 1104SOL    HW1 4078   2.487   0.769   2.842  0.7076 -0.8609 -1.4439
 1104SOL    HW2 4079   2.591   0.813   2.943 -1.1659  0.7634 -0.1514
 1105SOL     OW 4080   5.412   2.387   1.630  0.3579 -0.6184 -0.2889
 1105SOL    HW1 4081   5.366   2.459   1.672  0.5186 -1.0788  0.6897
 1105SOL    HW2 4082   5.423   2.415   1.539 -1.3174 -0.2454 -0.4063
 1106SOL     OW 4083   1.502   7.194   5.053  0.1711 -0.0631  0.0521
 1106SOL    HW1 4084   1.490   7.100   5.064  0.1832 -0.2166 -1.0609
 1106SOL    HW2 4085   1.415   7.231   5.062  0.1139 -0.2223  0.1479
 1107SOL     OW 4086   0.851   1.367   4.480  0.4562  0.2828 -0.0437
 1107SOL    HW1 4087   0.806   1.284   4.462 -0.7000  1.2159 -1.6467
 1107SOL    HW2 4088   0.824   1.389   4.570 -0.6180 -0.2351 -0.2184
 1108SOL     OW 4089   0.637   6.642   0.950 -0.0668  0.6800  0.1018
 1108SOL    HW1 4090   0.585   6.571   0.912  0.6366 -0.1450  0.6491
 1108SOL    HW2 4091   0.623   6.716   0.891  1.4031 -0.7037 -2.1301
 1109SOL     OW 4092   0.245   5.903   4.108  0.3614  0.5005 -0.1639
 1109SOL    HW1 4093   0.238   5.838   4.178  1.4101  0.7130  0.1507
 1109SOL    HW2 4094   0.203   5.861   4.032  0.1812 -0.1607  0.2893
 1110SOL     OW 4095   5.880   5.766   1.921  0.3443  0.4792  0.8492
 1110SOL    HW1 4096   5.801   5.820   1.913 -1.3968 -2.1759 -1.4783
 1110SOL    HW2 4097   5.884   5.743   2.014 -2.2025 -0.0378  0.9007
 1111SOL     OW 4098   4.164   4.391   1.019  0.2916 -0.0762 -0.3551
 1111SOL    HW1 4099   4.218   4.319   0.987  0.9801 -0.7677  2.0954
 1111SOL    HW2 4100   4.077   4.352   1.030  0.6034 -0.5352  0.7211
 1112SOL     OW 4101   6.680   5.371   1.866  0.4694 -0.4657 -0.2251
 1112SOL    HW1 4102   6.657   5.450   1.815  1.6145  0.0620  0.0577
 1112SOL    HW2 4103   6.727   5.405   1.942 -1.4310 -1.2191  1.3735
 1113SOL     OW 4104   5.067   6.342   5.066  0.5842  0.0669  0.0647
 1113SOL    HW1 4105   5.061   6.247   5.053 -0.8090  0.0970  0.3554
 1113SOL    HW2 4106   5.045   6.379   4.980  1.5672  0.1379 -0.1702
 1114SOL     OW 4107   0.396   1.180   0.878 -0.3542  0.2493  0.2221
 1114SOL    HW1 4108   0.382   1.220   0.792  0.9401  0.4380  0.0701
 1114SOL    HW2 4109   0.324   1.118   0.888 -0.9773  0.8137 -0.6417
 1115SOL     OW 4110   3.510   6.760   2.363 -0.6768  0.1325 -0.0084
 1115SOL    HW1 4111   3.606   6.766   2.366 -0.6271 -0.5563  3.3435
 1115SOL    HW2 4112   3.492   6.666   2.370 -1.6249  0.2777 -0.3970
 1116SOL     OW 4113   2.756   3.771   1.663 -0.0148  0.1399  0.1126
 1116SOL    HW1 4114   2.844   3.754   1.697  0.1495  1.0130  0.1589
 1116SOL    HW2 4115   2.702   3.701   1.700  1.4271 -3.3169 -3.6077
 1117SOL     OW 4116   4.947   4.597   4.393 -0.2968 -0.5978  0.2561
 1117SOL    HW1 4117   4.912   4.587   4.482  2.2589 -0.1295  1.3972
 1117SOL    HW2 4118   5.042   4.590   4.404  0.0902 -0.4786 -2.4583
 1118SOL     OW 4119   4.101   5.677   0.143  0.1807 -0.3958  0.6130
 1118SOL    HW1 4120   4.069   5.648   0.057 -0.4177 -1.0448  1.0533
 1118SOL    HW2 4121   4.037   5.742   0.171  0.9422  0.6031  0.1109
 1119SOL     OW 4122   3.697   6.852   4.442 -0.2407  0.1014  0.0430
 1119SOL    HW1 4123   3.666   6.768   4.477  1.0112 -0.0845  0.7621
 1119SOL    HW2 4124   3.792   6.842   4.437 -0.2350  0.7735 -1.7658
 1120SOL     OW 4125   3.890   1.719   1.918 -0.5626 -0.0388  0.5594
 1120SOL    HW1 4126   3.800   1.752   1.919 -0.7225 -0.1777  4.4174
 1120SOL    HW2 4127   3.928   1.749   2.000  2.9275 -0.1776 -0.8205
 1121SOL     OW 4128   2.158   6.990   2.777  0.2271 -0.4002  0.1788
 1121SOL    HW1 4129   2.068   6.972   2.803  0.6033  0.7999  2.6790
 1121SOL    HW2 4130   2.211   6.937   2.838  1.2206 -0.6152 -0.8391
 1122SOL     OW 4131   5.388   3.783   4.622  0.4063 -0.1176 -0.0461
 1122SOL    HW1 4132   5.407   3.816   4.535  0.2366  2.8961  0.9463
 1122SOL    HW2 4133   5.430   3.697   4.625  1.7662  0.3658 -2.5427
 1123SOL     OW 4134   0.540   1.121   1.772  0.5279  0.1821  0.3367
 1123SOL    HW1 4135   0.501   1.075   1.697 -0.8540  0.7803  0.6442
 1123SOL    HW2 4136   0.577   1.200   1.733 -0.4484  0.6387  0.2898
 1124SOL     OW 4137   6.086   2.793   2.557 -0.2163  0.0680  0.2193
 1124SOL    HW1 4138   6.159   2.756   2.606  1.3141  3.4609  0.7810
 1124SOL    HW2 4139   6.011   2.788   2.617  0.2869 -0.7539  0.7883
 1125SOL     OW 4140   1.538   3.410   4.691 -0.0081 -0.3944  0.2720
 1125SOL    HW1 4141   1.618   3.360   4.674  0.4002 -0.5725  2.4182
 1125SOL    HW2 4142   1.566   3.502   4.691 -0.5148 -0.1736 -2.3931
 1126SOL     OW 4143   2.732   5.286   2.108 -0.4696  0.1516  0.6237
 1126SOL    HW1 4144   2.651   5.263   2.063  1.0977 -2.4653 -1.1893
 1126SOL    HW2 4145   2.792   5.312   2.038  1.0029 -0.5319  1.5707
 1127SOL     OW 4146   5.227   7.163   0.172  0.1664  0.2334  0.2936
 1127SOL    HW1 4147   5.225   7.067   0.169  0.9782  0.1866  0.8860
 1127SOL    HW2 4148   5.250   7.183   0.263  3.3953  0.9076 -0.5408
 1128SOL     OW 4149   1.478   6.799   4.825 -0.0037 -0.2054 -0.2884
 1128SOL    HW1 4150   1.472   6.842   4.910 -1.8911  0.0215 -0.4935
 1128SOL    HW2 4151   1.493   6.707   4.845 -1.9373 -0.4256  0.4055
 1129SOL     OW 4152   4.990   0.926   3.274  0.1232  0.3262 -0.1755
 1129SOL    HW1 4153   4.951   1.004   3.313 -1.1852  0.9207 -2.4913
 1129SOL    HW2 4154   5.084   0.939   3.282 -0.0641  2.2573 -0.6633
 1130SOL     OW 4155   4.595   0.324   2.395 -0.2590  0.2802  0.2563
 1130SOL    HW1 4156   4.643   0.243   2.381  0.3284  0.2642  2.1247
 1130SOL    HW2 4157   4.632   0.385   2.331  0.2853 -0.5205 -0.2063
 1131SOL     OW 4158   1.487   5.399   3.112  0.4461 -0.6337 -0.0347
 1131SOL    HW1 4159   1.491   5.351   3.029  0.1985  0.9187 -0.9815
 1131SOL    HW2 4160   1.398   5.435   3.114  0.9188  0.5646  0.1760
 1132SOL     OW 4161   0.553   4.328   0.961 -0.1848 -0.6491 -0.3324
 1132SOL    HW1 4162   0.634   4.295   0.999 -0.4879  0.2665  1.1757
 1132SOL    HW2 4163   0.484   4.285   1.011 -0.5870  0.9766  0.5685
 1133SOL     OW 4164   3.565   2.434   0.451  0.9029 -0.0903  0.0081
 1133SOL    HW1 4165   3.563   2.360   0.389  1.5219  0.2336 -0.4095
 1133SOL    HW2 4166   3.493   2.490   0.424  0.3745 -0.5854  0.3821
 1134SOL     OW 4167   4.307   0.841   3.411 -0.4452 -0.8152 -0.0173
 1134SOL    HW1 4168   4.357   0.805   3.338 -0.3634 -3.0632  1.0735
 1134SOL    HW2 4169   4.372   0.854   3.480 -0.6569  0.5418 -0.0433
 1135SOL     OW 4170   3.420   4.823   3.489 -0.7243 -0.1404 -0.4410
 1135SOL    HW1 4171   3.389   4.815   3.399  0.6624 -0.9204 -0.8828
 1135SOL    HW2 4172   3.361   4.886   3.530 -1.2770  0.3422 -1.9405
 1136SOL     OW 4173   1.288   2.749   4.057 -0.1270 -0.2238 -0.2892
 1136SOL    HW1 4174   1.296   2.836   4.018 -1.3155 -0.0340 -0.1539
 1136SOL    HW2 4175   1.218   2.707   4.008  0.5192 -1.1562 -0.4261
 1137SOL     OW 4176   4.168   6.477   4.936 -0.0832  0.3405 -0.3109
 1137SOL    HW1 4177   4.222   6.400   4.954  0.1169 -0.8427 -4.7545
 1137SOL    HW2 4178   4.227   6.551   4.948  1.0505 -0.5519 -0.2226
 1138SOL     OW 4179   6.938   1.719   0.750  0.2074  0.1722 -0.1270
 1138SOL    HW1 4180   6.920   1.635   0.709  1.2459 -0.4899  0.7259
 1138SOL    HW2 4181   7.027   1.710   0.785 -0.4720  0.8550  1.8835
 1139SOL     OW 4182   4.872   0.593   1.586  0.2205 -0.6992 -0.3286
 1139SOL    HW1 4183   4.928   0.548   1.649  0.0955  0.3966  0.6127
 1139SOL    HW2 4184   4.787   0.549   1.592  0.2348 -0.6578  0.2171
 1140SOL     OW 4185   1.992   2.353   3.324 -0.2526 -0.0035 -0.4832
 1140SOL    HW1 4186   2.072   2.336   3.275  0.1445 -2.6207  0.9026
 1140SOL    HW2 4187   2.007   2.438   3.366  1.6696 -0.2872 -0.5160
 1141SOL     OW 4188   3.480   6.065   4.181 -0.2039 -0.2020  0.1868
 1141SOL    HW1 4189   3.519   6.061   4.269 -0.2153  2.3772  0.3910
 1141SOL    HW2 4190   3.429   6.146   4.182 -0.1225 -0.0626 -2.2532
 1142SOL     OW 4191   5.945   4.409   1.126 -0.2721  0.2175  0.3164
 1142SOL    HW1 4192   5.915   4.319   1.138  0.9624 -0.6935 -2.7486
 1142SOL    HW2 4193   6.025   4.415   1.179  0.3754 -0.9259 -0.5069
 1143SOL     OW 4194   1.794   0.273   2.201  0.4874  1.0214 -0.1013
 1143SOL    HW1 4195   1.704   0.255   2.175  0.3047  3.2656 -1.3105
 1143SOL    HW2 4196   1.813   0.208   2.268 -1.4634 -0.5414 -0.9485
 1144SOL     OW 4197   5.463   1.861   2.264 -0.4541  0.1241  0.0153
 1144SOL    HW1 4198   5.513   1.940   2.284 -1.7268  1.1157 -0.5864
 1144SOL    HW2 4199   5.378   1.876   2.305 -0.7460 -0.9184 -0.1763
 1145SOL     OW 4200   0.927   3.069   2.826  0.1887  0.2913 -0.6955
 1145SOL    HW1 4201   0.881   3.143   2.865 -0.8337  0.2775 -1.8061
 1145SOL    HW2 4202   1.017   3.077   2.857  0.0375  1.8596 -0.6136
 1146SOL     OW 4203   4.883   1.539   1.349 -0.4955  0.2389 -0.1435
 1146SOL    HW1 4204   4.922   1.470   1.295  0.2690  1.1753 -0.8415
 1146SOL    HW2 4205   4.949   1.557   1.416 -0.1323  1.1501 -0.7308
 1147SOL     OW 4206   3.380   2.009   1.452  0.1855  0.2183  0.1493
 1147SOL    HW1 4207   3.415   2.013   1.541  1.1166 -0.1979 -0.1791
 1147SOL    HW2 4208   3.453   2.036   1.396 -0.4622  0.7160 -0.4808
 1148SOL     OW 4209   3.692   4.372   4.733 -0.4981 -0.2350  0.2861
 1148SOL    HW1 4210   3.642   4.415   4.802 -0.7721 -0.4618  0.2329
 1148SOL    HW2 4211   3.639   4.383   4.654  0.8855  2.0223 -0.4015
 1149SOL     OW 4212   4.890   5.275   1.954  0.2736 -0.3274  0.0056
 1149SOL    HW1 4213   4.821   5.316   1.903  2.0474  0.7627 -1.6539
 1149SOL    HW2 4214   4.906   5.191   1.911  0.3577 -0.3255  0.0321
 1150SOL     OW 4215   3.177   2.648   0.514  0.0087 -0.3557 -0.0893
 1150SOL    HW1 4216   3.123   2.574   0.543  0.0929  0.8218  3.6926
 1150SOL    HW2 4217   3.120   2.724   0.522  0.4256  0.2603 -2.2832
 1151SOL     OW 4218   6.219   3.955   1.671 -0.4721  0.8126  0.2365
 1151SOL    HW1 4219   6.272   3.958   1.591 -1.0356  0.2392 -0.1554
 1151SOL    HW2 4220   6.246   3.874   1.715 -0.5741  0.8394  0.3490
 1152SOL     OW 4221   2.918   4.161   0.428 -0.4085  0.1693  0.3947
 1152SOL    HW1 4222   2.912   4.083   0.483 -2.0986  0.1867  0.2833
 1152SOL    HW2 4223   2.994   4.144   0.371  0.6403 -0.3619  1.8909
 1153SOL     OW 4224   4.749   5.838   1.239  0.0827  0.0717  0.1016
 1153SOL    HW1 4225   4.752   5.824   1.144 -2.7160 -0.2375 -0.0012
 1153SOL    HW2 4226   4.687   5.773   1.271  2.7055 -1.4409  2.5557
 1154SOL     OW 4227   1.725   5.263   1.020  0.2528  0.0385 -0.5347
 1154SOL    HW1 4228   1.673   5.334   0.983  0.2866 -0.0212 -0.6999
 1154SOL    HW2 4229   1.745   5.206   0.945 -0.4331 -0.5669 -0.2755
 1155SOL     OW 4230   5.780   1.361   0.485  0.0735  0.3759  0.0666
 1155SOL    HW1 4231   5.804   1.294   0.422  0.3148 -1.5154  2.0626
 1155SOL    HW2 4232   5.703   1.326   0.530  1.0809  0.6798  2.1701
 1156SOL     OW 4233   6.997   4.628   4.771  0.1061  0.3167 -0.6824
 1156SOL    HW1 4234   7.011   4.549   4.719  0.5907  1.0188 -1.6556
 1156SOL    HW2 4235   7.081   4.675   4.768  0.2779  0.2100  1.0738
 1157SOL     OW 4236   3.162   5.233   2.368 -0.6192 -0.1372  0.0545
 1157SOL    HW1 4237   3.120   5.261   2.448  1.3564  0.7788  0.8376
 1157SOL    HW2 4238   3.145   5.304   2.306  1.8741  1.5582  1.1565
 1158SOL     OW 4239   3.028   5.788   0.623 -0.0720 -0.0561 -0.0724
 1158SOL    HW1 4240   2.945   5.755   0.657 -0.6309  0.1781 -1.1761
 1158SOL    HW2 4241   3.023   5.773   0.528  1.3304 -0.4489 -0.1124
 1159SOL     OW 4242   7.177   0.997   4.772 -0.3089 -0.1638 -0.2955
 1159SOL    HW1 4243   7.188   1.087   4.742 -1.8458 -0.0043 -0.4569
 1159SOL    HW2 4244   7.110   0.961   4.714 -0.9653 -0.8675  0.8757
 1160SOL     OW 4245   5.807   0.743   3.776  0.4615  0.1654 -0.0238
 1160SOL    HW1 4246   5.788   0.705   3.691 -2.8993  1.5990 -0.0781
 1160SOL    HW2 4247   5.833   0.833   3.758  0.0666  0.3764  0.4143
 1161SOL     OW 4248   6.568   1.039   1.953 -0.0818 -0.3050 -0.3270
 1161SOL    HW1 4249   6.645   0.981   1.957  0.2446  0.1927  2.3084
 1161SOL    HW2 4250   6.498   0.987   1.992 -0.5782  0.0062 -0.7941
 1162SOL     OW 4251   4.578   1.043   4.457 -0.0685  0.5442  0.0469
 1162SOL    HW1 4252   4.507   1.102   4.482 -0.2120  0.7569 -0.8225
 1162SOL    HW2 4253   4.615   1.083   4.378 -0.4174 -0.7205 -0.7904
 1163SOL     OW 4254   1.440   3.839   4.544 -0.6159  0.3008  0.1327
 1163SOL    HW1 4255   1.492   3.785   4.603  0.3268  0.3121 -0.6730
 1163SOL    HW2 4256   1.504   3.889   4.493 -1.3667 -0.3162 -1.4817
 1164SOL     OW 4257   6.457   2.783   0.333 -1.0657 -0.2827  0.0013
 1164SOL    HW1 4258   6.542   2.751   0.364 -1.0037 -0.9313 -0.8107
 1164SOL    HW2 4259   6.463   2.878   0.342 -1.2368 -0.4455  2.4127
 1165SOL     OW 4260   0.407   2.073   4.218  0.7191 -0.1137 -0.1478
 1165SOL    HW1 4261   0.465   2.130   4.167  2.5931  0.1647  2.1202
 1165SOL    HW2 4262   0.415   2.105   4.308  0.3721 -2.7599  0.9099
 1166SOL     OW 4263   3.071   5.757   0.322 -0.2081  0.0675 -0.1702
 1166SOL    HW1 4264   3.134   5.685   0.317  0.3019  0.5119 -0.3125
 1166SOL    HW2 4265   3.055   5.781   0.231  1.1014  1.3715 -0.1012
 1167SOL     OW 4266   4.124   6.713   2.456 -0.0102 -0.3286 -0.1096
 1167SOL    HW1 4267   4.118   6.807   2.473  1.2931 -0.5369  1.9496
 1167SOL    HW2 4268   4.186   6.706   2.383  1.0895  0.3865  0.7173
 1168SOL     OW 4269   1.135   5.210   4.588  0.3988  0.5999  0.2236
 1168SOL    HW1 4270   1.040   5.219   4.601  0.3482 -0.1342  0.4450
 1168SOL    HW2 4271   1.168   5.299   4.584 -0.3449  0.8668 -0.1372
 1169SOL     OW 4272   5.545   6.456   3.152  0.0242 -0.1832 -0.7262
 1169SOL    HW1 4273   5.585   6.395   3.090  2.0707  0.4721 -0.1139
 1169SOL    HW2 4274   5.527   6.403   3.229 -0.4941 -0.5223 -1.0714
 1170SOL     OW 4275   4.610   3.626   2.797 -0.1824 -0.3351 -0.0526
 1170SOL    HW1 4276   4.699   3.646   2.768  0.0962 -0.6455  0.5744
 1170SOL    HW2 4277   4.560   3.706   2.778  0.1999 -0.1952 -0.4968
 1171SOL     OW 4278   2.362   5.548   3.844  0.1249 -0.1003 -0.9933
 1171SOL    HW1 4279   2.413   5.469   3.829 -0.3184 -0.2280 -1.8516
 1171SOL    HW2 4280   2.394   5.611   3.780 -1.0903 -0.3277 -1.8571
 1172SOL     OW 4281   3.227   4.894   4.893  0.3000 -0.0667 -0.8881
 1172SOL    HW1 4282   3.261   4.955   4.958  0.2542 -0.7937 -0.1656
 1172SOL    HW2 4283   3.303   4.841   4.868  0.2941  0.1403 -1.3420
 1173SOL     OW 4284   2.456   4.526   3.282  0.2433 -0.3976 -0.0031
 1173SOL    HW1 4285   2.551   4.514   3.269  0.1628 -1.4421  0.2808
 1173SOL    HW2 4286   2.419   4.517   3.194  0.4505  0.6554 -0.2174
 1174SOL     OW 4287   6.119   1.361   3.509 -0.1229 -0.0184 -0.6124
 1174SOL    HW1 4288   6.140   1.416   3.585  0.0049 -0.4778 -0.3155
 1174SOL    HW2 4289   6.036   1.319   3.530  1.1993 -2.2479  0.4616
 1175SOL     OW 4290   5.567   4.337   3.117 -0.1448  0.3743  0.5013
 1175SOL    HW1 4291   5.582   4.425   3.082  1.1218  0.5782  1.5094
 1175SOL    HW2 4292   5.547   4.351   3.209  0.3521 -0.4189  0.7353
 1176SOL     OW 4293   5.792   5.278   2.280 -0.0465  0.4779 -0.0704
 1176SOL    HW1 4294   5.793   5.200   2.224  0.1046  1.6195 -1.7183
 1176SOL    HW2 4295   5.882   5.284   2.313 -0.1700 -0.2730  0.4548
 1177SOL     OW 4296   0.570   4.506   1.299 -0.2640  0.2622 -0.2416
 1177SOL    HW1 4297   0.626   4.434   1.268  0.2051  0.0952  0.9589
 1177SOL    HW2 4298   0.612   4.585   1.264  0.0907  0.0598 -0.2787
 1178SOL     OW 4299   4.441   2.442   3.421 -0.6463 -0.2288 -0.1156
 1178SOL    HW1 4300   4.405   2.478   3.503 -0.2306  0.6440 -0.2959
 1178SOL    HW2 4301   4.443   2.517   3.362  1.9149 -0.0720  0.0488
 1179SOL     OW 4302   2.546   7.066   4.856 -0.1133  0.3563  0.0960
 1179SOL    HW1 4303   2.608   7.138   4.853  2.5426 -1.7362  0.6930
 1179SOL    HW2 4304   2.569   7.012   4.780 -1.2351 -0.4683  0.3145
 1180SOL     OW 4305   6.893   1.147   0.635  0.7715  0.0351 -0.4316
 1180SOL    HW1 4306   6.983   1.161   0.665  0.8616 -0.7441 -0.3157
 1180SOL    HW2 4307   6.888   1.196   0.553  1.6949 -0.9156 -1.0870
 1181SOL     OW 4308   1.404   0.291   1.754 -0.3482  0.5547 -0.7459
 1181SOL    HW1 4309   1.493   0.303   1.787  0.0523 -1.4178 -0.9666
 1181SOL    HW2 4310   1.409   0.317   1.662  0.2274 -0.3133 -0.9728
 1182SOL     OW 4311   2.870   5.545   0.659 -0.4539  0.3356 -0.1916
 1182SOL    HW1 4312   2.821   5.538   0.577  0.7050  1.2307 -1.0026
 1182SOL    HW2 4313   2.815   5.597   0.717 -1.9014 -1.4704  0.1206
 1183SOL     OW 4314   1.163   3.132   0.070 -0.3319 -0.1468 -0.7577
 1183SOL    HW1 4315   1.223   3.060   0.089 -1.1589 -1.1073 -1.6357
 1183SOL    HW2 4316   1.120   3.150   0.154 -1.0288 -1.5782 -0.7707
 1184SOL     OW 4317   1.196   3.578   2.025  0.1733  0.0178 -0.8215
 1184SOL    HW1 4318   1.179   3.493   1.983  0.3802 -1.6012  2.1232
 1184SOL    HW2 4319   1.142   3.577   2.104  2.0981  1.4732  0.6164
 1185SOL     OW 4320   3.313   5.003   2.392 -0.6871  0.1727 -0.1205
 1185SOL    HW1 4321   3.246   4.935   2.389 -0.6084  0.1303 -1.3970
 1185SOL    HW2 4322   3.264   5.085   2.381 -0.7149  0.2881  0.7951
 1186SOL     OW 4323   5.180   6.161   0.050  0.3270  0.0472 -0.1081
 1186SOL    HW1 4324   5.122   6.178  -0.024  0.4406 -1.1153 -0.4716
 1186SOL    HW2 4325   5.210   6.248   0.077 -2.0209  0.7535  0.4715
 1187SOL     OW 4326   0.231   5.344   0.913 -0.4169 -0.3856 -1.1357
 1187SOL    HW1 4327   0.180   5.410   0.959  0.7809 -0.7492  0.8135
 1187SOL    HW2 4328   0.191   5.260   0.937  0.5441 -0.6158 -0.2431
 1188SOL     OW 4329   1.826   5.325   2.040  0.3623  0.4349 -0.4716
 1188SOL    HW1 4330   1.881   5.343   2.116  1.3024 -0.5152 -0.9134
 1188SOL    HW2 4331   1.770   5.403   2.032 -0.3364  0.2244  1.6757
 1189SOL     OW 4332   0.161   3.559   2.433  0.2213  0.2461 -0.3771
 1189SOL    HW1 4333   0.089   3.622   2.433  2.3010  2.7661 -1.5404
 1189SOL    HW2 4334   0.222   3.592   2.499  0.5583 -1.6305  0.3156
 1190SOL     OW 4335   2.226   6.083   1.911  0.4170  0.1328  0.2788
 1190SOL    HW1 4336   2.262   6.135   1.982  0.2653 -0.3887  0.7470
 1190SOL    HW2 4337   2.288   6.095   1.839  0.0476  1.4611  0.1584
 1191SOL     OW 4338   1.385   6.442   0.992  0.5988  0.0743 -0.1519
 1191SOL    HW1 4339   1.431   6.474   1.070  1.0997  1.3639 -0.9413
 1191SOL    HW2 4340   1.450   6.448   0.922  0.3634 -1.7146 -0.5628
 1192SOL     OW 4341   4.312   5.213   2.107  0.1007 -0.1716 -0.4984
 1192SOL    HW1 4342   4.324   5.152   2.180 -0.2413 -1.3438 -1.3851
 1192SOL    HW2 4343   4.359   5.292   2.133 -0.1520 -0.5035  1.0557
 1193SOL     OW 4344   1.240   0.728   4.268 -0.1303  0.5307 -0.7148
 1193SOL    HW1 4345   1.236   0.781   4.348  0.3435  0.6439 -0.7595
 1193SOL    HW2 4346   1.156   0.744   4.224 -0.6137  0.0443  0.0170
 1194SOL     OW 4347   3.727   4.404   2.633 -0.0288  0.0695  0.6428
 1194SOL    HW1 4348   3.817   4.436   2.621 -0.7351  1.6098 -0.9802
 1194SOL    HW2 4349   3.721   4.329   2.574 -0.4232  1.3686 -1.0645
 1195SOL     OW 4350   1.004   1.712   3.715 -0.1434 -0.0634 -0.4216
 1195SOL    HW1 4351   1.043   1.792   3.680  1.3212 -0.0734  1.0572
 1195SOL    HW2 4352   1.043   1.641   3.664  0.9598  0.0031  0.2922
 1196SOL     OW 4353   3.981   4.696   2.951 -0.4822  0.3461 -0.4642
 1196SOL    HW1 4354   4.035   4.707   2.872  1.2408 -0.2154  0.5632
 1196SOL    HW2 4355   4.008   4.769   3.008 -0.6610 -0.0679  0.1553
 1197SOL     OW 4356   5.907   2.157   1.734 -0.0052 -0.4156 -1.1062
 1197SOL    HW1 4357   5.845   2.223   1.704 -0.1999 -0.1862 -0.2343
 1197SOL    HW2 4358   5.968   2.205   1.791 -0.2780 -1.0136 -0.2849
 1198SOL     OW 4359   7.115   7.048   2.635  0.1410 -0.6571  0.3784
 1198SOL    HW1 4360   7.109   6.955   2.612 -0.5885 -0.7574  0.9223
 1198SOL    HW2 4361   7.027   7.082   2.621  0.5232  0.0815 -0.3087
 1199SOL     OW 4362   3.915   2.623   1.217  0.1401  0.0394 -0.3019
 1199SOL    HW1 4363   3.974   2.698   1.213  1.6988 -0.8980  2.5453
 1199SOL    HW2 4364   3.968   2.548   1.189  0.5782 -0.8591  2.5657
 1200SOL     OW 4365   1.113   4.469   1.957  0.1805  0.7664  0.0444
 1200SOL    HW1 4366   1.191   4.415   1.952 -0.7720 -0.9686  2.1656
 1200SOL    HW2 4367   1.110   4.515   1.874  0.5679 -3.1950 -2.4116
 1201SOL     OW 4368   4.643   1.369   0.498 -0.4897 -1.0309 -0.4729
 1201SOL    HW1 4369   4.622   1.316   0.575  0.3776  0.9346  1.2100
 1201SOL    HW2 4370   4.738   1.365   0.490 -0.2888  1.0116  0.3240
 1202SOL     OW 4371   5.861   5.790   0.549  0.0999 -0.6823  0.0401
 1202SOL    HW1 4372   5.944   5.753   0.581 -0.5905 -0.8537  1.7226
 1202SOL    HW2 4373   5.805   5.794   0.626 -1.3058 -0.0843 -0.9680
 1203SOL     OW 4374   4.527   3.994   3.686  0.0823 -0.1989  0.4511
 1203SOL    HW1 4375   4.610   4.038   3.703  0.7311 -0.4042 -1.8674
 1203SOL    HW2 4376   4.526   3.919   3.745 -0.0361  1.5976  2.8870
 1204SOL     OW 4377   0.233   5.599   0.163  0.5028 -0.5943 -0.0884
 1204SOL    HW1 4378   0.165   5.594   0.095  0.9836  0.4287 -0.6809
 1204SOL    HW2 4379   0.230   5.514   0.206 -1.9563 -0.2008  0.6959
 1205SOL     OW 4380   1.944   0.339   3.544  0.3202 -0.6620  0.0035
 1205SOL    HW1 4381   1.966   0.246   3.551 -1.6396 -1.1433  0.2547
 1205SOL    HW2 4382   1.948   0.357   3.450 -2.1143 -1.7922 -0.3809
 1206SOL     OW 4383   4.441   4.610   2.999  0.3075  0.3788  0.1756
 1206SOL    HW1 4384   4.446   4.528   3.048 -0.2297 -0.1656 -0.6607
 1206SOL    HW2 4385   4.379   4.664   3.048  0.5026  0.2080  0.6137
 1207SOL     OW 4386   0.480   4.881   3.123  0.1126 -0.0904  0.2312
 1207SOL    HW1 4387   0.575   4.871   3.133  0.1710  0.8848  0.8386
 1207SOL    HW2 4388   0.447   4.792   3.110  1.3455 -0.2825 -2.2478
 1208SOL     OW 4389   4.061   3.927   2.495  0.0224  0.2298  0.0501
 1208SOL    HW1 4390   4.125   3.889   2.435  0.3203  0.3435  0.2929
 1208SOL    HW2 4391   4.112   3.955   2.571 -0.5186 -1.0896  0.9344
 1209SOL     OW 4392   0.706   2.119   3.035  0.4331 -0.7617  0.0819
 1209SOL    HW1 4393   0.723   2.203   2.992  1.7634 -0.4473  1.1798
 1209SOL    HW2 4394   0.725   2.053   2.968  0.3894 -0.2290 -0.4607
 1210SOL     OW 4395   0.544   1.634   3.265 -0.3180 -0.2538  0.4694
 1210SOL    HW1 4396   0.567   1.664   3.177  2.5620 -0.5185  1.0428
 1210SOL    HW2 4397   0.526   1.541   3.255  2.0958 -0.7758  0.3961
 1211SOL     OW 4398   5.185   2.611   1.391  0.2441 -0.5654  0.1990
 1211SOL    HW1 4399   5.174   2.606   1.296  0.7272 -0.0252  0.1079
 1211SOL    HW2 4400   5.280   2.618   1.404  0.1284  0.1431  0.6832
 1212SOL     OW 4401   3.628   3.574   0.610 -0.1087  0.4480  0.0990
 1212SOL    HW1 4402   3.681   3.645   0.645 -0.4836  0.5600  0.4557
 1212SOL    HW2 4403   3.633   3.504   0.676 -0.5314  0.5254  0.2223
 1213SOL     OW 4404   6.463   3.269   2.335 -0.4063 -0.4848  0.1739
 1213SOL    HW1 4405   6.555   3.297   2.340 -0.3849 -0.5575  0.1900
 1213SOL    HW2 4406   6.463   3.183   2.376 -0.5193 -0.3974  0.3607
 1214SOL     OW 4407   1.948   4.363   2.379 -0.3761 -0.5824  0.3662
 1214SOL    HW1 4408   1.872   4.352   2.435 -1.1805 -0.4787 -0.6631
 1214SOL    HW2 4409   1.913   4.404   2.299  0.5702 -1.4844 -0.5470
 1215SOL     OW 4410   6.449   0.495   0.171 -0.0736  0.2201  0.0664
 1215SOL    HW1 4411   6.417   0.444   0.245 -0.5615 -0.6042 -0.7026
 1215SOL    HW2 4412   6.417   0.584   0.188 -1.4546 -0.2647  0.1048
 1216SOL     OW 4413   0.571   6.231   2.451 -0.5702  0.3773  0.8380
 1216SOL    HW1 4414   0.571   6.139   2.475  0.4063  0.3729  0.8502
 1216SOL    HW2 4415   0.478   6.255   2.447 -0.8863 -0.9058 -0.3720
 1217SOL     OW 4416   6.571   6.851   3.545  0.6287  0.5822  0.0248
 1217SOL    HW1 4417   6.624   6.925   3.515  0.9715  0.7725  1.0799
 1217SOL    HW2 4418   6.561   6.865   3.639 -0.7969  0.2276 -0.0551
 1218SOL     OW 4419   5.033   2.056   3.999  0.3328 -1.1426 -0.0076
 1218SOL    HW1 4420   4.979   1.999   4.054 -0.0725 -0.2602  0.5297
 1218SOL    HW2 4421   5.100   2.090   4.058 -0.1330 -0.1523 -0.0333
 1219SOL     OW 4422   0.055   5.394   3.042 -0.5125  0.0468  0.3110
 1219SOL    HW1 4423   0.088   5.484   3.041 -0.4970  0.0830 -2.2832
 1219SOL    HW2 4424   0.128   5.341   3.008 -1.6444 -0.4167 -1.5948
 1220SOL     OW 4425   3.465   3.206   1.355  0.4476  0.2046 -0.0203
 1220SOL    HW1 4426   3.458   3.222   1.449 -1.6420 -0.8271  0.0595
 1220SOL    HW2 4427   3.454   3.111   1.346  1.4636  0.1862 -1.2491
 1221SOL     OW 4428   3.895   1.270   4.690 -0.0115  0.2906 -0.7172
 1221SOL    HW1 4429   3.981   1.282   4.651 -0.4584  1.2788 -1.4516
 1221SOL    HW2 4430   3.848   1.351   4.669 -1.4989 -0.7014 -1.3359
 1222SOL     OW 4431   4.776   7.021   0.203  0.4814 -0.6344  0.6901
 1222SOL    HW1 4432   4.844   7.039   0.138  0.2267 -1.5501  0.1563
 1222SOL    HW2 4433   4.798   7.079   0.277  0.1146  1.3048 -0.6434
 1223SOL     OW 4434   1.410   2.651   2.597 -0.4630 -0.4631 -0.5025
 1223SOL    HW1 4435   1.324   2.671   2.633 -0.5692 -1.8729  0.1171
 1223SOL    HW2 4436   1.397   2.649   2.502 -0.7138  0.9733 -0.5127
 1224SOL     OW 4437   6.380   6.112   0.936  0.2843 -0.0347 -0.4079
 1224SOL    HW1 4438   6.317   6.096   1.006  0.7708  1.8940  0.5122
 1224SOL    HW2 4439   6.374   6.033   0.881 -0.2012 -1.5451  1.6917
 1225SOL     OW 4440   7.018   0.211   3.228  0.4246 -0.3217 -0.3875
 1225SOL    HW1 4441   7.022   0.174   3.140  2.5257  2.8131 -1.7996
 1225SOL    HW2 4442   7.109   0.218   3.256 -0.0288  1.1132  0.8963
 1226SOL     OW 4443   6.210   4.454   3.954  0.3342 -0.0204 -0.2898
 1226SOL    HW1 4444   6.120   4.485   3.960  0.1821 -0.3558 -0.7754
 1226SOL    HW2 4445   6.221   4.397   4.030 -0.0077 -0.3371 -0.4774
 1227SOL     OW 4446   4.082   1.555   3.719  0.6039 -0.0451  0.1445
 1227SOL    HW1 4447   4.021   1.515   3.658  0.8433 -0.4327  0.1600
 1227SOL    HW2 4448   4.167   1.518   3.697  0.7351  0.0177  0.5308
 1228SOL     OW 4449   3.933   3.512   0.755 -0.4508 -0.4559 -0.3341
 1228SOL    HW1 4450   4.012   3.521   0.703  0.4953  0.5599  1.2042
 1228SOL    HW2 4451   3.887   3.595   0.742 -0.4064 -0.3577  0.1242
 1229SOL     OW 4452   6.345   6.996   3.492 -0.7706  0.6213  0.1545
 1229SOL    HW1 4453   6.286   6.984   3.566 -1.8360 -3.2863 -1.1094
 1229SOL    HW2 4454   6.414   6.931   3.505  0.1361  1.2514 -1.2489
 1230SOL     OW 4455   4.096   0.042   2.137 -0.5541  0.0920 -0.1396
 1230SOL    HW1 4456   4.147   0.123   2.130 -1.2091  0.4382 -1.0561
 1230SOL    HW2 4457   4.007   0.067   2.111 -1.1444 -0.5736  1.1245
 1231SOL     OW 4458   1.290   4.538   2.788 -0.3107  0.2141  0.4609
 1231SOL    HW1 4459   1.367   4.487   2.813  0.5353  2.3215  2.5575
 1231SOL    HW2 4460   1.308   4.569   2.700  1.0554  0.2972  0.7511
 1232SOL     OW 4461   3.288   3.468   0.175 -0.0994  0.0520  0.7978
 1232SOL    HW1 4462   3.251   3.419   0.248 -0.3809 -0.8011  0.1033
 1232SOL    HW2 4463   3.214   3.479   0.115  0.5168 -0.7579 -0.1335
 1233SOL     OW 4464   2.437   4.234   0.669 -0.3910  0.5383  0.5677
 1233SOL    HW1 4465   2.502   4.267   0.732 -0.3776  3.3837 -0.7809
 1233SOL    HW2 4466   2.358   4.285   0.687 -0.5056  1.1267 -1.3700
 1234SOL     OW 4467   5.611   3.303   1.023  0.5168  0.1613 -0.6756
 1234SOL    HW1 4468   5.631   3.277   1.113 -2.3162 -0.6355 -0.1857
 1234SOL    HW2 4469   5.590   3.221   0.978 -0.5456  0.7864 -1.3547
 1235SOL     OW 4470   4.622   5.101   0.545  0.2364  0.5735  0.9220
 1235SOL    HW1 4471   4.533   5.134   0.541 -0.4752 -1.1582  1.6538
 1235SOL    HW2 4472   4.645   5.105   0.638  0.6005  0.2393  0.8502
 1236SOL     OW 4473   2.976   2.132   3.213 -0.6824 -0.0895 -0.3233
 1236SOL    HW1 4474   3.053   2.175   3.175  0.4427 -1.3331  0.4729
 1236SOL    HW2 4475   2.935   2.087   3.139  1.0815 -1.8924 -0.2930
 1237SOL     OW 4476   4.742   2.583   3.156 -0.4152 -1.1141 -0.2331
 1237SOL    HW1 4477   4.748   2.488   3.141 -1.6726 -1.5733  1.8134
 1237SOL    HW2 4478   4.677   2.612   3.093 -0.0079 -1.5900 -0.8948
 1238SOL     OW 4479   3.349   5.094   4.556  0.5605 -0.4037  0.4193
 1238SOL    HW1 4480   3.315   5.172   4.599 -0.2077 -1.4208  1.7588
 1238SOL    HW2 4481   3.400   5.127   4.482 -0.8041  1.3067  0.1806
 1239SOL     OW 4482   5.188   1.845   2.854  0.1926  0.1692  0.3755
 1239SOL    HW1 4483   5.116   1.903   2.877  0.0432  0.3082 -0.4178
 1239SOL    HW2 4484   5.187   1.777   2.922  0.1497  0.8887  1.1061
 1240SOL     OW 4485   4.487   5.587   4.343  0.6106  0.7912  0.1373
 1240SOL    HW1 4486   4.460   5.670   4.303  0.8059  0.7634 -0.0594
 1240SOL    HW2 4487   4.569   5.566   4.299  0.5396  0.4716  0.1571
 1241SOL     OW 4488   5.031   2.096   0.548  0.6662 -0.0232 -0.4276
 1241SOL    HW1 4489   4.970   2.025   0.567  0.3663  0.5035  0.6737
 1241SOL    HW2 4490   5.099   2.056   0.494 -0.1878 -0.8262 -0.9282
 1242SOL     OW 4491   4.365   4.686   0.333 -0.3738  0.0738 -0.6181
 1242SOL    HW1 4492   4.429   4.755   0.313 -0.1254 -0.0047 -0.1093
 1242SOL    HW2 4493   4.418   4.614   0.368 -0.6372 -0.3620 -1.0982
 1243SOL     OW 4494   3.313   2.884   1.709  0.0788 -0.0085  0.3873
 1243SOL    HW1 4495   3.225   2.911   1.736 -0.1644 -2.0231  1.8490
 1243SOL    HW2 4496   3.298   2.807   1.654  0.8999  0.0411  0.0917
 1244SOL     OW 4497   1.892   5.592   1.408  0.3250 -0.2578  0.0179
 1244SOL    HW1 4498   1.929   5.677   1.382 -0.6296  0.1520 -0.0667
 1244SOL    HW2 4499   1.925   5.578   1.496 -1.1974  1.2599  0.8921
 1245SOL     OW 4500   2.873   1.649   2.264  0.2736  0.5805  0.1535
 1245SOL    HW1 4501   2.801   1.666   2.325 -0.6783 -1.6023 -0.2675
 1245SOL    HW2 4502   2.950   1.640   2.320 -0.5264 -1.1025  1.0694
 1246SOL     OW 4503   4.034  -0.000   4.326  0.3677  0.2681  0.1526
 1246SOL    HW1 4504   4.077   0.079   4.294 -1.9792  0.9650 -1.5601
 1246SOL    HW2 4505   4.073  -0.072   4.276  0.1437  0.7910 -0.7919
 1247SOL     OW 4506   6.009   2.179   0.778 -0.0681  0.2566 -0.3262
 1247SOL    HW1 4507   5.989   2.101   0.727 -0.7405  1.2237 -1.5837
 1247SOL    HW2 4508   5.923   2.211   0.808 -0.0049  1.5806 -1.4667
 1248SOL     OW 4509   1.364   5.662   4.445 -0.5031  0.0672  0.0111
 1248SOL    HW1 4510   1.283   5.669   4.495  0.0249 -0.2934  0.9451
 1248SOL    HW2 4511   1.367   5.741   4.392 -0.0390  1.5670  2.1522
 1249SOL     OW 4512   3.883   4.326   1.093 -0.3929  1.0072 -0.2625
 1249SOL    HW1 4513   3.846   4.313   1.180  0.9332  2.8910  0.6313
 1249SOL    HW2 4514   3.810   4.361   1.042 -0.9512  0.6865  0.2928
 1250SOL     OW 4515   4.860   2.185   3.217  0.3492  0.5686 -0.4278
 1250SOL    HW1 4516   4.778   2.235   3.210  0.6270  0.7467 -3.3725
 1250SOL    HW2 4517   4.924   2.237   3.169  1.8151 -0.3978  0.4072
 1251SOL     OW 4518   6.548   0.567   4.430  0.7830 -0.4623 -0.3628
 1251SOL    HW1 4519   6.553   0.494   4.492 -1.9724  0.5947  1.2644
 1251SOL    HW2 4520   6.539   0.645   4.485 -1.6291  0.5370 -1.9870
 1252SOL     OW 4521   2.436   6.525   1.059  0.6265  0.3422  0.0386
 1252SOL    HW1 4522   2.487   6.584   1.002  1.1607  0.7589  0.9260
 1252SOL    HW2 4523   2.495   6.506   1.132 -0.0181 -0.2630  0.4068
 1253SOL     OW 4524   4.827   2.009   2.315 -0.4506  1.0679  0.2936
 1253SOL    HW1 4525   4.805   1.957   2.238 -0.5584 -1.3801  1.8712
 1253SOL    HW2 4526   4.790   2.095   2.296 -2.3902 -0.0429 -1.4803
 1254SOL     OW 4527   3.098   4.617   0.987 -0.1477  0.2649  0.5616
 1254SOL    HW1 4528   3.024   4.676   1.004 -0.6835 -0.0647 -0.5462
 1254SOL    HW2 4529   3.059   4.531   0.976  0.4750 -0.0306  0.6173
 1255SOL     OW 4530   0.234   3.512   0.105  0.4384  0.0951 -0.3307
 1255SOL    HW1 4531   0.279   3.476   0.181  2.5821  1.5976 -0.8090
 1255SOL    HW2 4532   0.195   3.594   0.137  4.0197  2.4397 -1.3759
 1256SOL     OW 4533   7.047   7.099   0.400  0.4890  0.2745  0.3752
 1256SOL    HW1 4534   6.986   7.167   0.430  0.6201  0.3630  0.4414
 1256SOL    HW2 4535   7.002   7.017   0.420  1.0833  0.2993  1.9474
 1257SOL     OW 4536   2.647   3.078   3.383  0.1179 -0.2752  0.3694
 1257SOL    HW1 4537   2.694   3.009   3.431  0.4352  0.5444  1.2534
 1257SOL    HW2 4538   2.585   3.113   3.447 -0.1772  0.1366 -0.1403
 1258SOL     OW 4539   5.550   6.989   4.086 -0.0553 -0.0675 -1.0707
 1258SOL    HW1 4540   5.559   6.987   3.990 -1.3185  0.6779 -1.2429
 1258SOL    HW2 4541   5.609   6.921   4.117  0.1171 -0.5772 -2.4099
 1259SOL     OW 4542   0.612   5.419   4.730  0.3700 -0.1931 -0.4532
 1259SOL    HW1 4543   0.529   5.399   4.687  0.9538  0.3478 -1.8872
 1259SOL    HW2 4544   0.590   5.486   4.795 -0.5915 -1.2841  0.3718
 1260SOL     OW 4545   1.493   2.740   4.318 -0.5200 -0.7144 -0.0621
 1260SOL    HW1 4546   1.442   2.670   4.278 -1.4410 -0.6092  0.8855
 1260SOL    HW2 4547   1.540   2.780   4.245 -2.5070 -0.2175 -1.1429
 1261SOL     OW 4548   1.978   7.115   1.040 -0.6392 -0.0246  0.3416
 1261SOL    HW1 4549   2.000   7.206   1.060 -1.8137  1.0716 -2.7850
 1261SOL    HW2 4550   2.062   7.069   1.048  0.5375  1.8271 -0.4832
 1262SOL     OW 4551   2.635   4.889   4.711 -0.6260 -0.5373 -0.2135
 1262SOL    HW1 4552   2.548   4.915   4.741 -0.0068  1.4047  0.0201
 1262SOL    HW2 4553   2.619   4.842   4.629 -1.9191 -0.5854  0.0531
 1263SOL     OW 4554   3.153   0.437   0.047 -0.3404  0.3499  0.2529
 1263SOL    HW1 4555   3.238   0.480   0.033 -0.2500  0.3572  0.7980
 1263SOL    HW2 4556   3.100   0.464  -0.028  0.0570  0.5518  0.0375
 1264SOL     OW 4557   6.903   1.643   4.899  0.6412 -0.5145  0.3062
 1264SOL    HW1 4558   6.872   1.643   4.808 -0.8367  1.7759  0.7128
 1264SOL    HW2 4559   6.998   1.642   4.892  0.5740 -2.5677 -1.1645
 1265SOL     OW 4560   2.617   0.024   3.286  0.6082 -0.0856  0.4768
 1265SOL    HW1 4561   2.522   0.026   3.303  0.5178 -0.0065 -0.0429
 1265SOL    HW2 4562   2.631   0.094   3.222  0.9140 -0.5581  0.0265
 1266SOL     OW 4563   3.667   0.193   4.936 -0.0528 -0.3043 -0.3169
 1266SOL    HW1 4564   3.676   0.178   5.030  0.5970 -0.9101 -0.4635
 1266SOL    HW2 4565   3.670   0.105   4.897 -2.0895 -0.2149 -0.7838
 1267SOL     OW 4566   0.174   0.576   1.097 -0.1297  0.4606  0.4455
 1267SOL    HW1 4567   0.173   0.492   1.052 -1.6954  1.0422 -0.6868
 1267SOL    HW2 4568   0.237   0.629   1.048  0.6559  0.0658  0.9989
 1268SOL     OW 4569   1.274   0.467   0.200 -0.2012  0.1401  0.6267
 1268SOL    HW1 4570   1.311   0.544   0.157  0.6140 -0.1608  0.7624
 1268SOL    HW2 4571   1.183   0.490   0.217 -0.3674  0.5107 -0.6586
 1269SOL     OW 4572   1.677   6.464   0.567 -0.0499 -0.0019 -0.5901
 1269SOL    HW1 4573   1.600   6.457   0.511 -0.6277 -0.6167  0.2560
 1269SOL    HW2 4574   1.644   6.501   0.649  0.5389 -0.3103 -0.2067
 1270SOL     OW 4575   4.907   4.907   3.459 -0.2246  0.3150  0.1690
 1270SOL    HW1 4576   4.981   4.875   3.511  0.7678  0.7604 -0.9389
 1270SOL    HW2 4577   4.834   4.908   3.521  1.0015  1.2188  1.6663
 1271SOL     OW 4578   5.384   0.151   1.775  0.5123 -0.7933  0.3733
 1271SOL    HW1 4579   5.474   0.150   1.807  0.0866  1.0914  1.7798
 1271SOL    HW2 4580   5.368   0.242   1.751 -0.6367 -1.3399 -1.1064
 1272SOL     OW 4581   1.813   1.707   4.123 -0.3413  0.2859  0.0178
 1272SOL    HW1 4582   1.746   1.710   4.191  0.1627  0.2450  0.5185
 1272SOL    HW2 4583   1.837   1.615   4.118  0.3280  0.4266  0.4859
 1273SOL     OW 4584   3.963   2.339   0.928 -0.2795  0.7083 -0.2321
 1273SOL    HW1 4585   3.999   2.281   0.995 -0.2628  0.6914 -0.2556
 1273SOL    HW2 4586   3.874   2.358   0.958  0.0322  1.4207  0.2556
 1274SOL     OW 4587   0.116   2.683   4.991  0.1369  0.2314  0.0204
 1274SOL    HW1 4588   0.036   2.718   5.030  0.3605  0.5408  0.2050
 1274SOL    HW2 4589   0.088   2.646   4.908 -0.1530  0.5873 -0.0431
 1275SOL     OW 4590   6.948   2.081   1.788 -0.1484 -0.1911 -0.2706
 1275SOL    HW1 4591   6.892   2.135   1.732  0.3830  0.2745 -0.3582
 1275SOL    HW2 4592   6.923   1.991   1.766 -0.7042  0.0068 -0.4662
 1276SOL     OW 4593   6.359   1.208   2.218  0.4239  0.8532  0.3237
 1276SOL    HW1 4594   6.422   1.227   2.148 -0.2538  2.0090 -0.0106
 1276SOL    HW2 4595   6.413   1.190   2.295  1.3025 -3.1359 -1.0056
 1277SOL     OW 4596   4.165   2.732   3.123 -0.1723  0.3551 -0.0493
 1277SOL    HW1 4597   4.090   2.674   3.136 -0.5845  1.1523  1.2412
 1277SOL    HW2 4598   4.130   2.807   3.076  0.2881 -0.2359 -1.3886
 1278SOL     OW 4599   2.791   0.672   1.531 -0.3121 -0.1039 -0.4610
 1278SOL    HW1 4600   2.840   0.640   1.455  2.7463  1.2849  0.7831
 1278SOL    HW2 4601   2.786   0.767   1.519  0.2213  0.1452  0.9964
 1279SOL     OW 4602   1.689   2.587   4.131  0.0362  0.0600 -0.4677
 1279SOL    HW1 4603   1.769   2.579   4.080  0.4090  1.2489 -0.0945
 1279SOL    HW2 4604   1.682   2.680   4.152  0.7396 -0.5258  2.9530
 1280SOL     OW 4605   2.522   3.189   1.229 -0.1484  0.5763  0.2349
 1280SOL    HW1 4606   2.519   3.151   1.141 -1.4752  1.9827 -0.3740
 1280SOL    HW2 4607   2.615   3.207   1.244  0.0804  0.4321 -0.9373
 1281SOL     OW 4608   1.358   6.726   2.231 -0.5422 -0.7960  0.0281
 1281SOL    HW1 4609   1.266   6.741   2.209 -0.9673 -1.3586  1.3331
 1281SOL    HW2 4610   1.407   6.758   2.154 -1.8110 -0.4524 -0.6600
 1282SOL     OW 4611   0.741   2.245   4.230 -0.5889  0.1944 -0.1738
 1282SOL    HW1 4612   0.658   2.265   4.187  0.2220  0.8950 -1.4586
 1282SOL    HW2 4613   0.774   2.168   4.184 -0.6023 -0.2110  0.4751
 1283SOL     OW 4614   1.458   2.302   1.015 -0.6413 -0.0716 -0.0390
 1283SOL    HW1 4615   1.428   2.381   1.060 -0.2504 -0.1589  0.3840
 1283SOL    HW2 4616   1.504   2.335   0.938  0.7359  0.1780  0.8668
 1284SOL     OW 4617   7.188   2.161   4.068 -0.0887 -0.5405 -0.3375
 1284SOL    HW1 4618   7.145   2.231   4.019 -1.1228 -1.4142 -0.7257
 1284SOL    HW2 4619   7.239   2.114   4.002 -0.2431 -0.7817 -0.2860
 1285SOL     OW 4620   5.321   0.507   3.177  0.2682 -0.5198  0.1727
 1285SOL    HW1 4621   5.271   0.559   3.240  1.8480  0.4460  0.6580
 1285SOL    HW2 4622   5.399   0.559   3.158  0.8788 -1.7715 -0.9482
 1286SOL     OW 4623   3.881   3.040   3.221  0.0166 -0.0910 -0.1556
 1286SOL    HW1 4624   3.952   2.992   3.264  0.0645 -0.9334 -1.1450
 1286SOL    HW2 4625   3.834   2.974   3.171  0.8983  1.0648 -2.6478
 1287SOL     OW 4626   0.136   2.412   0.443 -0.2003 -0.0128  0.6411
 1287SOL    HW1 4627   0.172   2.468   0.511  1.4092 -0.1501 -0.0335
 1287SOL    HW2 4628   0.207   2.405   0.379 -0.9920 -1.3979 -0.1254
 1288SOL     OW 4629   3.589   2.092   0.552 -0.1525  0.5430 -0.3740
 1288SOL    HW1 4630   3.610   2.167   0.497  0.9170 -0.5827 -1.5484
 1288SOL    HW2 4631   3.525   2.041   0.501 -1.1648  0.8155  0.5728
 1289SOL     OW 4632   4.787   3.328   1.914  0.5954 -0.2587  0.5149
 1289SOL    HW1 4633   4.714   3.307   1.856  1.0619 -0.6180  0.0462
 1289SOL    HW2 4634   4.813   3.417   1.889  0.7038 -0.3590  0.2640
 1290SOL     OW 4635   1.506   6.783   0.118 -0.4372  0.3242 -0.3239
 1290SOL    HW1 4636   1.544   6.830   0.192 -2.7314  0.7583  0.6743
 1290SOL    HW2 4637   1.470   6.703   0.157  0.7166 -0.7996 -1.4832
 1291SOL     OW 4638   6.257   1.689   4.598  0.0673  0.4971 -0.7915
 1291SOL    HW1 4639   6.350   1.674   4.612 -0.1115  0.7709  0.8997
 1291SOL    HW2 4640   6.252   1.776   4.560  0.5306  0.1678 -1.6383
 1292SOL     OW 4641   1.307   5.881   4.280  0.6618 -0.3197  0.4290
 1292SOL    HW1 4642   1.375   5.898   4.216  0.3257 -0.4428  0.0363
 1292SOL    HW2 4643   1.226   5.911   4.238  0.5829  0.6757  1.2308
 1293SOL     OW 4644   4.316   1.684   3.116  0.2561 -0.1058 -0.0132
 1293SOL    HW1 4645   4.351   1.756   3.169  2.1591 -2.4611  2.2347
 1293SOL    HW2 4646   4.228   1.711   3.092  0.3281  2.3025  2.0703
 1294SOL     OW 4647   1.129   5.685   4.586  0.0105  0.1635 -0.0354
 1294SOL    HW1 4648   1.058   5.630   4.619 -0.5282  1.6884  1.5225
 1294SOL    HW2 4649   1.085   5.752   4.533  0.4296  0.2944 -0.2180
 1295SOL     OW 4650   1.481   4.019   0.623 -0.3432 -0.3587  0.0773
 1295SOL    HW1 4651   1.545   4.089   0.607  1.1598 -0.5648  4.0252
 1295SOL    HW2 4652   1.532   3.938   0.618 -1.2329 -0.8874 -0.7491
 1296SOL     OW 4653   2.810   4.521   4.778 -0.0691  0.7751 -0.2233
 1296SOL    HW1 4654   2.861   4.602   4.789  1.1703 -0.0390  0.2939
 1296SOL    HW2 4655   2.796   4.514   4.684  1.4696  0.6439 -0.4726
 1297SOL     OW 4656   0.111   5.439   0.621  0.4547  0.2512  0.3120
 1297SOL    HW1 4657   0.177   5.407   0.682 -0.9535  0.5966  2.0753
 1297SOL    HW2 4658   0.038   5.378   0.630 -0.4972  1.3672  0.3772
 1298SOL     OW 4659   6.486   6.510   2.993  0.3924  0.3143 -0.3222
 1298SOL    HW1 4660   6.557   6.530   3.053  0.4518  0.9000 -0.5884
 1298SOL    HW2 4661   6.429   6.587   2.995 -0.2700 -0.1662 -0.0661
 1299SOL     OW 4662   4.589   7.008   1.703  0.5555 -0.0446 -0.1948
 1299SOL    HW1 4663   4.603   7.094   1.743 -1.6581 -0.1830  0.9960
 1299SOL    HW2 4664   4.551   6.955   1.772  2.3564 -2.2032 -0.7507
 1300SOL     OW 4665   2.813   2.192   2.949 -0.6901 -0.5249 -0.0933
 1300SOL    HW1 4666   2.829   2.100   2.970 -0.6059 -0.4930 -0.0158
 1300SOL    HW2 4667   2.890   2.218   2.898 -0.1611 -0.1792  0.8682
 1301SOL     OW 4668   1.298   4.880   2.625 -0.6989 -0.5850  0.4257
 1301SOL    HW1 4669   1.225   4.914   2.572  0.0722 -0.8583 -0.8382
 1301SOL    HW2 4670   1.268   4.890   2.715 -1.3893  1.4355  0.0214
 1302SOL     OW 4671   1.282   3.392   4.797 -0.4105  0.5632 -0.0155
 1302SOL    HW1 4672   1.205   3.425   4.750  0.0110  0.0667 -1.0953
 1302SOL    HW2 4673   1.356   3.412   4.738  0.5253  2.4426  1.6646
 1303SOL     OW 4674   2.996   4.327   4.620  0.3189 -0.0523 -0.3382
 1303SOL    HW1 4675   3.006   4.270   4.544  0.4093 -0.1376 -0.2641
 1303SOL    HW2 4676   3.086   4.346   4.647  0.2869 -0.3324 -0.0259
 1304SOL     OW 4677   1.839   6.720   0.466 -0.1518 -0.4178 -0.3208
 1304SOL    HW1 4678   1.874   6.656   0.527 -1.1982 -1.5838 -0.8963
 1304SOL    HW2 4679   1.746   6.700   0.460 -0.2851  0.3938 -1.4108
 1305SOL     OW 4680   0.854   1.257   3.499 -0.2820  0.5696  0.3312
 1305SOL    HW1 4681   0.909   1.294   3.430  2.1845 -1.1906  1.1868
 1305SOL    HW2 4682   0.864   1.318   3.572  0.8878  0.1343  0.5727
 1306SOL     OW 4683   3.504   0.097   4.301 -0.2432  0.4312  0.6359
 1306SOL    HW1 4684   3.485   0.005   4.318  0.1055  0.4965  1.4272
 1306SOL    HW2 4685   3.593   0.110   4.336  0.4305  0.6435 -1.0557
 1307SOL     OW 4686   6.632   2.394   1.844 -0.5512 -0.1243 -0.0624
 1307SOL    HW1 4687   6.657   2.478   1.805  0.6916 -0.5506 -0.2524
 1307SOL    HW2 4688   6.596   2.344   1.771  0.8630 -0.5693 -0.4820
 1308SOL     OW 4689   0.732   4.508   4.531 -0.5162  0.0041  0.1340
 1308SOL    HW1 4690   0.803   4.519   4.595 -1.3615 -0.1563  1.1158
 1308SOL    HW2 4691   0.715   4.414   4.530 -0.6219  0.0247 -0.2082
 1309SOL     OW 4692   3.764   0.770   0.598 -0.0974 -0.0956  0.0296
 1309SOL    HW1 4693   3.755   0.735   0.686 -1.2945 -0.0138 -0.0428
 1309SOL    HW2 4694   3.730   0.702   0.541 -0.2344  0.2386 -0.2952
 1310SOL     OW 4695   1.480   1.623   2.728  0.5804 -0.0980  0.0508
 1310SOL    HW1 4696   1.563   1.608   2.683  1.2141  0.9474  0.8236
 1310SOL    HW2 4697   1.504   1.672   2.807 -0.7367 -0.0624  0.4536
 1311SOL     OW 4698   1.417   3.357   1.560  0.5702 -0.3362  0.1722
 1311SOL    HW1 4699   1.394   3.264   1.564  1.4595 -0.6115 -0.8067
 1311SOL    HW2 4700   1.334   3.400   1.537  0.3316 -0.9789 -0.2175
 1312SOL     OW 4701   2.200   3.306   2.687 -0.3789  0.0846  0.1552
 1312SOL    HW1 4702   2.263   3.243   2.723  0.7332  1.3663  0.5462
 1312SOL    HW2 4703   2.170   3.266   2.606  2.1355  0.0707 -0.8751
 1313SOL     OW 4704   1.661   3.017   3.277 -0.5973  0.5219  0.1779
 1313SOL    HW1 4705   1.579   2.986   3.240 -0.0215  0.3784 -1.0345
 1313SOL    HW2 4706   1.636   3.082   3.342 -1.6720  0.3442 -0.0492
 1314SOL     OW 4707   2.334   4.249   3.232 -0.3232  0.3225 -0.0250
 1314SOL    HW1 4708   2.363   4.315   3.169  0.3508 -0.2282 -0.3069
 1314SOL    HW2 4709   2.296   4.299   3.304  0.4151  1.0269 -0.1167
 1315SOL     OW 4710   4.278   2.374   2.086  0.1654 -0.5617  0.1778
 1315SOL    HW1 4711   4.331   2.453   2.095 -0.4018 -0.3102  1.8626
 1315SOL    HW2 4712   4.192   2.406   2.060  0.4272 -0.8189 -1.0254
 1316SOL     OW 4713   6.402   2.956   3.380 -0.3149  0.7177 -0.8584
 1316SOL    HW1 4714   6.325   3.006   3.406  0.4931  1.1407  0.8655
 1316SOL    HW2 4715   6.367   2.883   3.329 -1.7969  1.2030 -0.5835
 1317SOL     OW 4716   4.427   6.840   1.886  0.4075  0.4670 -0.1932
 1317SOL    HW1 4717   4.394   6.910   1.943 -2.6482  0.2962 -1.5114
 1317SOL    HW2 4718   4.380   6.762   1.915 -0.5993  0.2154 -2.2816
 1318SOL     OW 4719   6.714   3.635   3.019 -0.2743  0.2219  0.2577
 1318SOL    HW1 4720   6.772   3.572   2.976  0.6375  0.1867  1.4995
 1318SOL    HW2 4721   6.718   3.712   2.962 -3.3364 -1.5117 -2.6751
 1319SOL     OW 4722   4.969   4.483   0.694  0.0609 -0.6211 -0.3928
 1319SOL    HW1 4723   4.967   4.523   0.607 -0.8358 -2.4481 -1.2764
 1319SOL    HW2 4724   4.878   4.489   0.724  0.2680 -0.4531  0.1979
 1320SOL     OW 4725   4.241   0.040   1.897 -0.4797 -0.2494  0.1206
 1320SOL    HW1 4726   4.241   0.099   1.822  0.1515 -0.8124 -0.3340
 1320SOL    HW2 4727   4.233   0.098   1.973 -0.8000  0.3477 -0.3633
 1321SOL     OW 4728   6.272   0.084   1.402 -0.2386 -0.0495 -0.3926
 1321SOL    HW1 4729   6.346   0.109   1.347  0.2612  0.1659  0.3638
 1321SOL    HW2 4730   6.248  -0.004   1.372  1.7978 -1.0818  0.8571
 1322SOL     OW 4731   6.724   1.616   1.899  0.1223 -0.6239  0.3273
 1322SOL    HW1 4732   6.651   1.669   1.930 -1.6949 -2.3718 -0.6436
 1322SOL    HW2 4733   6.769   1.588   1.978 -0.6662 -0.0144  1.0081
 1323SOL     OW 4734   2.263   4.282   1.132 -0.4639 -0.1233  0.2238
 1323SOL    HW1 4735   2.171   4.269   1.109 -0.4364 -1.5227  0.7520
 1323SOL    HW2 4736   2.310   4.217   1.080  0.2750  0.7723 -0.2565
 1324SOL     OW 4737   6.463   6.938   3.790 -0.4991  0.3645 -0.7555
 1324SOL    HW1 4738   6.524   7.010   3.772 -0.6479  0.2212 -1.8718
 1324SOL    HW2 4739   6.425   6.960   3.875  2.1896 -0.3003  0.7100
 1325SOL     OW 4740   4.913   5.323   4.790 -0.2118 -0.0016  0.0795
 1325SOL    HW1 4741   4.899   5.238   4.750 -0.2785  0.2059 -0.3444
 1325SOL    HW2 4742   4.942   5.304   4.879 -0.3887 -0.4623  0.0365
 1326SOL     OW 4743   1.202   1.839   0.942  0.1200 -0.3381  0.1081
 1326SOL    HW1 4744   1.159   1.754   0.939 -0.0326 -0.2523 -2.0846
 1326SOL    HW2 4745   1.283   1.827   0.894  0.3093  0.6439  0.1570
 1327SOL     OW 4746   0.593   6.314   0.558  0.1524  0.1755 -0.3152
 1327SOL    HW1 4747   0.682   6.321   0.525 -0.4945 -0.6257 -2.3600
 1327SOL    HW2 4748   0.538   6.341   0.485 -1.3334 -0.3706  0.5522
 1328SOL     OW 4749   5.491   5.276   4.097  0.4474  0.1738  0.5494
 1328SOL    HW1 4750   5.528   5.298   4.011 -0.7307  1.4726  0.3398
 1328SOL    HW2 4751   5.452   5.189   4.085  1.1275 -0.0743  0.0582
 1329SOL     OW 4752   5.907   0.598   1.840  0.7820  0.3216 -0.8871
 1329SOL    HW1 4753   5.954   0.517   1.861 -0.9293 -0.2861  0.9668
 1329SOL    HW2 4754   5.835   0.570   1.784  0.8797  0.7528 -1.2300
 1330SOL     OW 4755   2.530   0.388   3.979 -0.4750 -0.7839 -0.1017
 1330SOL    HW1 4756   2.508   0.455   3.915  0.1088 -0.2636  0.2366
 1330SOL    HW2 4757   2.488   0.417   4.060  1.5291  0.3335  0.6086
 1331SOL     OW 4758   4.658   4.858   2.678 -0.6356  0.2688 -0.1349
 1331SOL    HW1 4759   4.752   4.877   2.676 -0.7702  1.2245  1.1426
 1331SOL    HW2 4760   4.651   4.770   2.714 -0.2323  0.1304 -0.3884
 1332SOL     OW 4761   3.009   3.639   5.092  0.0463  0.2271  0.2906
 1332SOL    HW1 4762   3.016   3.544   5.101  1.0240  0.2537  0.0233
 1332SOL    HW2 4763   2.956   3.652   5.013 -0.7807 -0.0785  0.7881
 1333SOL     OW 4764   4.568   3.116   2.248  0.0116  0.0238  0.1532
 1333SOL    HW1 4765   4.545   3.057   2.176 -0.8671  0.9497 -0.3597
 1333SOL    HW2 4766   4.510   3.091   2.320 -0.5291  0.3811 -0.1427
 1334SOL     OW 4767   4.806   6.291   0.902  0.0687 -0.9900  0.2687
 1334SOL    HW1 4768   4.732   6.326   0.852  0.2669 -0.7828  0.1200
 1334SOL    HW2 4769   4.862   6.250   0.837  2.7066  3.2093 -0.4927
 1335SOL     OW 4770   2.709   6.566   0.618 -0.7543 -0.5067  0.4428
 1335SOL    HW1 4771   2.622   6.537   0.593  0.3741 -2.8757 -1.0582
 1335SOL    HW2 4772   2.763   6.554   0.540  1.1871 -0.3234  1.6627
 1336SOL     OW 4773   5.025   2.509   3.972  0.3667  0.2556 -0.1303
 1336SOL    HW1 4774   5.007   2.601   3.992  0.1767  0.0188  0.8133
 1336SOL    HW2 4775   5.065   2.511   3.885 -2.2911  1.0117 -1.4739
 1337SOL     OW 4776   5.004   4.547   1.201  0.0214 -0.2636  0.0957
 1337SOL    HW1 4777   5.059   4.606   1.149 -1.8364  1.0715 -0.5098
 1337SOL    HW2 4778   5.010   4.463   1.156 -0.1832  0.4318 -1.3116
 1338SOL     OW 4779   3.399   3.616   3.514  0.4869  0.2132 -0.0504
 1338SOL    HW1 4780   3.316   3.660   3.531 -0.1904 -1.3128  0.7369
 1338SOL    HW2 4781   3.375   3.535   3.469  1.5559 -0.2209  0.1263
 1339SOL     OW 4782   5.288   5.019   1.112 -0.1008  0.5155  0.0368
 1339SOL    HW1 4783   5.356   5.020   1.044 -0.3156 -0.4907 -0.2088
 1339SOL    HW2 4784   5.212   5.061   1.072 -0.1294  0.1983 -0.2444
 1340SOL     OW 4785   4.895   1.739   5.077 -0.3530  0.3879 -0.3324
 1340SOL    HW1 4786   4.922   1.806   5.014 -0.8700  1.0878  0.1702
 1340SOL    HW2 4787   4.978   1.706   5.112 -0.0839  1.1440 -0.2149
 1341SOL     OW 4788   6.047   3.415   4.599 -0.2119  0.3776  0.7251
 1341SOL    HW1 4789   5.957   3.432   4.574  0.0654  1.0146  0.1385
 1341SOL    HW2 4790   6.093   3.398   4.516  0.2852  0.4577  0.9761
 1342SOL     OW 4791   5.571   2.331   3.002  0.2148 -0.4031 -0.2689
 1342SOL    HW1 4792   5.579   2.247   3.047  0.2066 -0.0201  0.4658
 1342SOL    HW2 4793   5.481   2.332   2.970 -1.2857  1.0738  3.4188
 1343SOL     OW 4794   1.175   6.732   3.663  0.8256 -0.3431 -0.1948
 1343SOL    HW1 4795   1.259   6.739   3.707 -0.0422 -0.4397  1.5903
 1343SOL    HW2 4796   1.112   6.722   3.735 -0.8647  1.1122 -1.3901
 1344SOL     OW 4797   0.371   5.117   3.191 -0.0072 -0.4532 -0.0680
 1344SOL    HW1 4798   0.341   5.120   3.282  0.7018 -1.1323  0.2035
 1344SOL    HW2 4799   0.378   5.024   3.171  0.0374 -0.3052 -0.7567
 1345SOL     OW 4800   4.986   2.706   1.772  0.0078 -0.6745 -0.0344
 1345SOL    HW1 4801   5.018   2.731   1.685  1.5733 -0.3492  0.6142
 1345SOL    HW2 4802   4.964   2.788   1.815 -0.5470 -0.8218 -0.0252
 1346SOL     OW 4803   6.921   0.069   2.435 -0.3373 -0.2030  0.1694
 1346SOL    HW1 4804   6.871  -0.002   2.476  0.4106 -0.6219  0.3703
 1346SOL    HW2 4805   6.989   0.024   2.385 -1.1463  0.2936 -1.4462
 1347SOL     OW 4806   5.998   5.317   0.072 -0.0263  0.9045 -0.6392
 1347SOL    HW1 4807   6.038   5.314   0.159 -1.6792  0.0435  0.1417
 1347SOL    HW2 4808   6.071   5.303   0.011  1.1677  1.5863  0.5821
 1348SOL     OW 4809   5.831   2.685   3.238 -0.2707 -0.0031  0.5638
 1348SOL    HW1 4810   5.767   2.626   3.199  0.2576  0.1394 -0.5838
 1348SOL    HW2 4811   5.903   2.628   3.266 -0.9956 -0.1956  2.1219
 1349SOL     OW 4812   0.378   5.655   4.780  0.4231 -0.0300 -0.1349
 1349SOL    HW1 4813   0.287   5.683   4.770 -0.8502 -2.9409  1.7782
 1349SOL    HW2 4814   0.421   5.728   4.825 -0.8927  1.4029 -1.0834
 1350SOL     OW 4815   4.237   5.162   4.123 -0.0114 -0.1342  0.5141
 1350SOL    HW1 4816   4.259   5.251   4.097 -1.1608 -0.1661 -0.6708
 1350SOL    HW2 4817   4.200   5.170   4.210  0.3566  0.4701  0.6211
 1351SOL     OW 4818   2.643   5.233   0.521  0.3603 -0.1904 -0.0376
 1351SOL    HW1 4819   2.602   5.301   0.574  1.4756  0.8997 -0.5253
 1351SOL    HW2 4820   2.632   5.263   0.431 -0.1302 -1.2357 -0.3403
 1352SOL     OW 4821   4.305   1.083   4.472 -0.9602  0.0051 -0.5971
 1352SOL    HW1 4822   4.286   0.989   4.473 -0.4572 -0.0942 -0.2989
 1352SOL    HW2 4823   4.312   1.105   4.379 -0.1485 -0.4464 -0.6503
 1353SOL     OW 4824   3.046   5.736   4.197 -0.7459  0.3675 -0.5908
 1353SOL    HW1 4825   3.139   5.720   4.211 -0.9127  0.6691  1.0730
 1353SOL    HW2 4826   3.021   5.798   4.266 -2.3782 -0.4421 -0.3888
 1354SOL     OW 4827   1.741   3.562   1.797 -0.4642 -0.0065  0.2165
 1354SOL    HW1 4828   1.692   3.510   1.861  1.4372 -0.2943  1.5180
 1354SOL    HW2 4829   1.781   3.497   1.738  1.9462 -0.1499  1.8677
 1355SOL     OW 4830   0.447   6.907   3.027 -0.0926  0.0528 -0.5742
 1355SOL    HW1 4831   0.516   6.931   3.089  1.4066  0.9699 -2.5120
 1355SOL    HW2 4832   0.440   6.981   2.967  0.0470 -1.6094 -2.7959
 1356SOL     OW 4833   5.846   4.735   2.481  0.4033  0.1551 -0.1042
 1356SOL    HW1 4834   5.911   4.665   2.478  0.6143  0.3088  0.7532
 1356SOL    HW2 4835   5.860   4.783   2.400  0.0129 -0.9988 -0.8886
 1357SOL     OW 4836   4.060   4.640   1.036  0.1542  0.1818 -0.0567
 1357SOL    HW1 4837   4.089   4.549   1.041 -1.7903 -0.4407  0.9723
 1357SOL    HW2 4838   4.013   4.645   0.953 -1.0912 -0.2245  0.5967
 1358SOL     OW 4839   2.778   2.005   2.312  0.0615 -0.0568 -0.2309
 1358SOL    HW1 4840   2.751   1.914   2.299 -1.1260  0.3290 -0.5936
 1358SOL    HW2 4841   2.718   2.056   2.257 -1.6418  1.2122  2.5696
 1359SOL     OW 4842   1.796   1.534   0.199 -0.0147 -0.3911  0.1438
 1359SOL    HW1 4843   1.842   1.454   0.175  0.4943 -0.0707  0.0277
 1359SOL    HW2 4844   1.863   1.603   0.191 -0.7443  0.2213 -0.9277
 1360SOL     OW 4845   2.870   0.837   3.631  0.3064 -0.0204 -0.3090
 1360SOL    HW1 4846   2.900   0.813   3.719 -0.3989 -2.0620 -0.5841
 1360SOL    HW2 4847   2.949   0.831   3.576  0.1000 -2.2127 -0.4334
 1361SOL     OW 4848   1.139   3.304   1.232  0.2808  0.4545  0.3651
 1361SOL    HW1 4849   1.181   3.319   1.317  1.0120  0.8186 -0.0483
 1361SOL    HW2 4850   1.054   3.266   1.254 -0.4816  2.5734  1.3567
 1362SOL     OW 4851   4.668   2.994   3.520 -0.1084 -0.1284 -0.5564
 1362SOL    HW1 4852   4.643   3.033   3.436  0.8301  2.1419  0.1490
 1362SOL    HW2 4853   4.734   3.053   3.556  1.3775 -2.3611  0.6795
 1363SOL     OW 4854   1.038   3.552   3.957  0.3712 -0.0394  0.2459
 1363SOL    HW1 4855   0.982   3.576   4.032 -0.2212 -0.2526 -0.1214
 1363SOL    HW2 4856   1.098   3.626   3.948 -1.3442  1.3011 -0.7993
 1364SOL     OW 4857   4.018   1.109   3.970  0.2062  0.0729  0.1831
 1364SOL    HW1 4858   4.094   1.053   3.986  0.8359  0.9843  0.4284
 1364SOL    HW2 4859   3.999   1.097   3.876 -0.9719 -2.1349  0.6241
 1365SOL     OW 4860   2.376   1.337   0.163 -0.2160  0.2825  0.2523
 1365SOL    HW1 4861   2.318   1.393   0.214  2.0879  1.9813  1.2154
 1365SOL    HW2 4862   2.431   1.294   0.229 -0.7732 -1.8465 -0.5847
 1366SOL     OW 4863   1.245   0.481   4.070 -0.5812 -0.2499 -0.4699
 1366SOL    HW1 4864   1.157   0.446   4.078 -1.4140  1.7850 -0.2606
 1366SOL    HW2 4865   1.234   0.575   4.064  1.6855  0.2932  1.7984
 1367SOL     OW 4866   0.546   0.450   1.070  0.4722 -0.6542 -0.8704
 1367SOL    HW1 4867   0.601   0.471   1.145 -1.0800  0.1291  0.1100
 1367SOL    HW2 4868   0.555   0.525   1.011  0.4183 -0.5104 -0.6948
 1368SOL     OW 4869   1.220   2.543   3.168  0.3966  0.1017 -0.1972
 1368SOL    HW1 4870   1.296   2.485   3.165 -0.3476 -1.4845  4.2296
 1368SOL    HW2 4871   1.148   2.489   3.132  0.0246 -1.3280  2.4612
 1369SOL     OW 4872   2.094   6.137   3.460 -0.4086 -0.1520  0.2925
 1369SOL    HW1 4873   2.010   6.092   3.466 -1.8636  2.4918  1.5295
 1369SOL    HW2 4874   2.087   6.190   3.380 -0.0371  0.2530  0.5233
 1370SOL     OW 4875   1.112   3.301   4.090 -0.4125  0.4526  0.4755
 1370SOL    HW1 4876   1.092   3.363   4.021 -0.7622 -0.2820 -0.0973
 1370SOL    HW2 4877   1.184   3.341   4.139 -0.0933  0.9245 -0.3785
 1371SOL     OW 4878   2.845   4.934   3.697 -0.1160 -0.3765  0.1189
 1371SOL    HW1 4879   2.871   4.843   3.713  1.1557 -0.1756 -0.7089
 1371SOL    HW2 4880   2.812   4.964   3.782  2.4285 -0.6672  1.3087
 1372SOL     OW 4881   1.536   0.714   4.193 -0.0141 -0.2169  0.2741
 1372SOL    HW1 4882   1.546   0.666   4.111  0.4442  1.1256 -0.4710
 1372SOL    HW2 4883   1.444   0.737   4.197 -0.0703 -0.4267  0.2389
 1373SOL     OW 4884   3.666   5.565   3.651 -0.2658 -0.2471 -0.0601
 1373SOL    HW1 4885   3.753   5.589   3.618 -0.2825  2.1336  1.3794
 1373SOL    HW2 4886   3.606   5.617   3.598 -0.5486  0.6973  1.1635
 1374SOL     OW 4887   0.124   4.492   5.006 -0.1395  0.2821 -0.1427
 1374SOL    HW1 4888   0.138   4.576   5.049 -1.4506  0.7501 -0.5664
 1374SOL    HW2 4889   0.166   4.502   4.920  1.1609 -0.1156  0.4242
 1375SOL     OW 4890   3.145   6.559   1.112 -0.4293  0.0150 -0.0340
 1375SOL    HW1 4891   3.166   6.612   1.035 -0.0612  0.3533  0.2965
 1375SOL    HW2 4892   3.173   6.470   1.088 -1.4633 -0.1377 -0.7594
 1376SOL     OW 4893   0.174   2.796   4.543  0.6636 -0.5108  0.2021
 1376SOL    HW1 4894   0.173   2.878   4.592  0.4544 -0.9433  0.9329
 1376SOL    HW2 4895   0.264   2.787   4.513  0.9422 -0.5604  1.0472
 1377SOL     OW 4896   2.540   5.221   2.609 -0.0596  0.3819 -0.1318
 1377SOL    HW1 4897   2.552   5.126   2.618  2.9681  0.8986  3.3231
 1377SOL    HW2 4898   2.606   5.247   2.544 -0.1457  0.2612 -0.2695
 1378SOL     OW 4899   1.273   5.696   2.901 -0.3685 -0.7400 -0.2058
 1378SOL    HW1 4900   1.304   5.730   2.986 -0.1846 -1.0711 -0.1358
 1378SOL    HW2 4901   1.185   5.664   2.919 -1.0548  0.8539 -0.5692
 1379SOL     OW 4902   4.076   1.508   1.436 -0.0274 -0.8800  0.7322
 1379SOL    HW1 4903   4.057   1.436   1.497 -1.0725 -0.1731  1.2736
 1379SOL    HW2 4904   4.024   1.487   1.358 -0.3323 -0.7136  0.8900
 1380SOL     OW 4905   3.372   0.373   4.831 -0.6837 -0.3038 -0.1336
 1380SOL    HW1 4906   3.311   0.309   4.793  0.0967 -1.2171  0.1385
 1380SOL    HW2 4907   3.455   0.357   4.786 -0.4183  0.3720  0.1028
 1381SOL     OW 4908   1.059   2.011   3.676 -0.0750 -0.6489 -0.1026
 1381SOL    HW1 4909   1.109   2.082   3.637 -3.3422  4.2844  3.5593
 1381SOL    HW2 4910   0.985   1.997   3.616 -0.8299  1.0990  0.3730
 1382SOL     OW 4911   5.957   6.688   4.093 -0.5050  0.6235 -0.0025
 1382SOL    HW1 4912   6.046   6.707   4.064 -0.8686  0.6220 -1.2065
 1382SOL    HW2 4913   5.967   6.652   4.181  0.6759  0.6688 -0.1036
 1383SOL     OW 4914   4.474   5.423   0.666  0.4410  0.4209  0.2025
 1383SOL    HW1 4915   4.518   5.386   0.743  1.1426  0.4122 -0.1982
 1383SOL    HW2 4916   4.543   5.429   0.599 -0.5986 -1.6323 -1.1578
 1384SOL     OW 4917   1.427   6.253   3.718  0.1455 -0.6958 -0.0576
 1384SOL    HW1 4918   1.466   6.301   3.644 -1.1718  0.6990  0.0992
 1384SOL    HW2 4919   1.480   6.174   3.726  0.4662 -0.7890 -2.3706
 1385SOL     OW 4920   6.930   6.936   4.104  0.0751 -0.0824 -0.1745
 1385SOL    HW1 4921   6.939   6.923   4.198  0.6257 -0.2845 -0.2511
 1385SOL    HW2 4922   7.018   6.924   4.069 -0.0553  0.3765 -0.6733
 1386SOL     OW 4923   4.126   0.961   3.116 -0.8815 -0.4087  0.2679
 1386SOL    HW1 4924   4.219   0.966   3.095 -0.2975  0.3875  2.7046
 1386SOL    HW2 4925   4.086   1.031   3.064  0.2303  0.5725  0.6811
 1387SOL     OW 4926   6.918   6.243   4.465 -0.0103 -0.0105 -0.1139
 1387SOL    HW1 4927   6.948   6.175   4.405 -3.6359 -0.7454 -1.3911
 1387SOL    HW2 4928   6.937   6.325   4.419 -0.9001 -0.4940 -1.4294
 1388SOL     OW 4929   3.262   2.042   3.453  0.4204  0.0758 -0.9982
 1388SOL    HW1 4930   3.255   1.948   3.435  0.3146 -0.3244  0.8680
 1388SOL    HW2 4931   3.329   2.048   3.522 -0.9432  1.1248  0.3084
 1389SOL     OW 4932   1.333   4.522   3.936  0.3310 -0.4128 -0.3138
 1389SOL    HW1 4933   1.302   4.432   3.949  0.1877 -0.4428 -0.8677
 1389SOL    HW2 4934   1.290   4.552   3.856  1.8458 -0.5172 -1.2139
 1390SOL     OW 4935   4.776   6.456   2.645  0.8924 -0.0462 -0.3487
 1390SOL    HW1 4936   4.739   6.368   2.658 -0.1357  0.4014 -0.2075
 1390SOL    HW2 4937   4.760   6.501   2.728  2.2310  0.0073 -0.0926
 1391SOL     OW 4938   4.546   1.532   4.897 -0.2160  0.0708 -0.1206
 1391SOL    HW1 4939   4.454   1.503   4.896 -0.4105  0.6542  0.2136
 1391SOL    HW2 4940   4.562   1.557   4.988 -0.5192  2.3979 -0.6270
 1392SOL     OW 4941   1.511   4.408   2.822  0.0822 -0.4966  0.1316
 1392SOL    HW1 4942   1.519   4.365   2.736 -0.4389 -0.4484  0.0533
 1392SOL    HW2 4943   1.569   4.358   2.879 -0.3386 -1.1647 -0.0128
 1393SOL     OW 4944   0.314   1.315   2.223  0.2624 -0.0534  0.2312
 1393SOL    HW1 4945   0.323   1.408   2.243  1.5312 -0.4001  1.3845
 1393SOL    HW2 4946   0.370   1.302   2.146  0.0027  0.1591  0.0066
 1394SOL     OW 4947   4.138   1.461   0.308 -0.2765  0.0352  0.1645
 1394SOL    HW1 4948   4.208   1.396   0.317  0.3664  0.4165 -1.6938
 1394SOL    HW2 4949   4.184   1.545   0.308 -0.6791  0.2723 -1.4082
 1395SOL     OW 4950   2.993   2.134   5.001  0.0039 -0.3411  0.1160
 1395SOL    HW1 4951   2.930   2.197   5.034 -0.7062 -0.7553 -0.4242
 1395SOL    HW2 4952   2.976   2.054   5.050  0.3514 -0.3530  0.2200
 1396SOL     OW 4953   1.493   3.221   2.468  0.2225 -1.0353 -0.1621
 1396SOL    HW1 4954   1.512   3.296   2.412  0.7066 -1.8247 -1.0790
 1396SOL    HW2 4955   1.458   3.260   2.548  1.0090  0.1985 -0.3868
 1397SOL     OW 4956   3.613   0.091   1.488 -0.6764 -0.2901 -0.2967
 1397SOL    HW1 4957   3.606   0.014   1.545  1.2805 -0.3247 -0.0290
 1397SOL    HW2 4958   3.648   0.057   1.406  1.8330  0.4497  0.3671
 1398SOL     OW 4959   6.012   0.314   3.427 -0.1081  0.1121  0.3595
 1398SOL    HW1 4960   5.998   0.270   3.512  0.9889  0.7323  0.8776
 1398SOL    HW2 4961   6.035   0.404   3.451 -0.1457  0.3876 -0.6245
 1399SOL     OW 4962   6.733   2.573   3.358  0.3856 -0.1692 -0.2037
 1399SOL    HW1 4963   6.735   2.497   3.299 -0.3382 -0.9178  0.7133
 1399SOL    HW2 4964   6.641   2.581   3.383  0.4471  1.0455 -0.3082
 1400SOL     OW 4965   1.483   2.822   4.579  0.0762 -0.3587  0.3415
 1400SOL    HW1 4966   1.502   2.915   4.576 -1.1482 -0.0593  1.4991
 1400SOL    HW2 4967   1.472   2.797   4.487  2.4104  0.1673 -0.1496
 1401SOL     OW 4968   3.289   0.293   0.243 -0.0832 -0.6253 -0.1735
 1401SOL    HW1 4969   3.298   0.225   0.176  1.1611  0.5171 -1.2340
 1401SOL    HW2 4970   3.256   0.369   0.196  0.3048  0.0444  0.6079
 1402SOL     OW 4971   1.680   5.738   0.977 -0.4552  0.1817 -0.1282
 1402SOL    HW1 4972   1.712   5.770   1.061 -0.9350 -1.2577  0.6286
 1402SOL    HW2 4973   1.757   5.697   0.936  0.0093  1.6759 -0.8363
 1403SOL     OW 4974   7.076   3.370   2.753 -0.1027 -0.5194 -0.1589
 1403SOL    HW1 4975   7.170   3.372   2.770  0.1666 -0.7177 -1.4890
 1403SOL    HW2 4976   7.058   3.279   2.727 -0.7055 -0.5290  0.2485
 1404SOL     OW 4977   1.508   6.571   2.814  0.6414  0.1672  0.1686
 1404SOL    HW1 4978   1.567   6.598   2.744 -0.5456 -0.8008 -1.2531
 1404SOL    HW2 4979   1.566   6.533   2.880  1.6112 -0.8823 -1.2341
 1405SOL     OW 4980   1.097   1.033   1.388 -0.4672  0.6718  0.0374
 1405SOL    HW1 4981   1.183   1.058   1.423 -0.1201  0.6540 -0.7769
 1405SOL    HW2 4982   1.038   1.040   1.463  0.0495  1.7257  0.3679
 1406SOL     OW 4983   4.966   3.659   3.953 -0.1322  0.4288 -0.4389
 1406SOL    HW1 4984   4.992   3.611   3.875 -0.8841 -1.1214  0.2186
 1406SOL    HW2 4985   4.993   3.749   3.937 -1.0957  0.3479 -2.8918
 1407SOL     OW 4986   2.493   3.809   1.924 -0.0589  0.2257  0.5993
 1407SOL    HW1 4987   2.509   3.866   1.848 -0.8666 -0.8912 -0.4381
 1407SOL    HW2 4988   2.400   3.788   1.920 -0.4801  1.3661  2.8099
 1408SOL     OW 4989   2.888   0.745   4.484 -0.0548  0.1496  0.2398
 1408SOL    HW1 4990   2.823   0.760   4.416  1.0586  1.6451 -0.5514
 1408SOL    HW2 4991   2.853   0.790   4.561 -0.5307 -0.1044  0.1728
 1409SOL     OW 4992   4.075   3.206   1.564  1.0903  0.2084  0.4486
 1409SOL    HW1 4993   4.115   3.175   1.483  1.4823  1.0886  0.2902
 1409SOL    HW2 4994   4.132   3.174   1.633  3.2076  2.9140  0.1540
 1410SOL     OW 4995   1.375   4.635   0.993  0.0552  0.6088  0.3952
 1410SOL    HW1 4996   1.299   4.606   0.943  0.8106  2.2011 -1.8299
 1410SOL    HW2 4997   1.406   4.713   0.946  3.5904 -0.4630  0.6743
 1411SOL     OW 4998   2.687   3.405   2.852  0.5935 -0.5256  0.1016
 1411SOL    HW1 4999   2.706   3.324   2.900  0.6454 -0.0162  0.9596
 1411SOL    HW2 5000   2.629   3.454   2.911  2.9172  1.3861  0.9440
 1412SOL     OW 5001   1.966   2.259   4.508  0.3278  0.3959 -0.1828
 1412SOL    HW1 5002   1.994   2.333   4.561 -1.6455  0.0277  1.4985
 1412SOL    HW2 5003   1.887   2.290   4.463  0.2786 -0.2571 -0.5598
 1413SOL     OW 5004   3.669   1.502   0.644 -0.1967 -0.2795  0.1288
 1413SOL    HW1 5005   3.750   1.510   0.594 -0.7936  2.6476 -0.5177
 1413SOL    HW2 5006   3.697   1.481   0.733  1.2768  0.6085 -0.1075
 1414SOL     OW 5007   4.273   3.928   3.031  0.1153  0.1820  0.2986
 1414SOL    HW1 5008   4.328   3.892   3.101  0.5276  0.0838 -0.0702
 1414SOL    HW2 5009   4.330   3.989   2.985 -0.0292 -0.0604 -0.2061
 1415SOL     OW 5010   3.457   2.762   0.106 -0.0675 -0.0202  0.1573
 1415SOL    HW1 5011   3.502   2.703   0.045 -2.2310  0.5449 -2.1799
 1415SOL    HW2 5012   3.523   2.826   0.131  1.5507 -1.7229  0.4111
 1416SOL     OW 5013   5.504   0.783   0.072  0.2870  0.8454 -0.4811
 1416SOL    HW1 5014   5.460   0.706   0.038  0.0041  1.7017 -2.1964
 1416SOL    HW2 5015   5.550   0.753   0.150 -1.5303 -0.5528  0.0977
 1417SOL     OW 5016   3.001   4.737   4.804  0.4403 -0.1198  0.8048
 1417SOL    HW1 5017   3.023   4.732   4.711 -1.8090  0.9831  0.1610
 1417SOL    HW2 5018   3.068   4.794   4.842  0.2848  0.9910 -0.5294
 1418SOL     OW 5019   1.144   4.293   5.001  0.2527 -0.0908 -0.2985
 1418SOL    HW1 5020   1.226   4.316   5.045  0.2944 -1.9398  0.6971
 1418SOL    HW2 5021   1.093   4.246   5.067 -1.2790  0.2911 -1.1484
 1419SOL     OW 5022   6.097   4.091   3.041  0.1242 -0.5511  0.6965
 1419SOL    HW1 5023   6.105   4.186   3.036  1.3009 -0.6577  0.1923
 1419SOL    HW2 5024   6.003   4.075   3.035 -0.0240  0.5321 -0.4158
 1420SOL     OW 5025   2.236   5.292   0.789 -0.3220 -0.2844 -0.5162
 1420SOL    HW1 5026   2.197   5.379   0.794 -0.7014 -0.4282 -0.8644
 1420SOL    HW2 5027   2.161   5.233   0.779 -0.0705 -0.6533 -0.2651
 1421SOL     OW 5028   5.197   3.420   4.843  0.3684 -0.2216 -0.1185
 1421SOL    HW1 5029   5.275   3.469   4.819  0.5641 -0.9056 -0.9202
 1421SOL    HW2 5030   5.226   3.329   4.849 -0.8754 -0.9656 -3.2790
 1422SOL     OW 5031   2.722   3.926   1.439  0.5869 -0.3989 -0.1618
 1422SOL    HW1 5032   2.627   3.937   1.436  0.5449 -0.9099 -2.3941
 1422SOL    HW2 5033   2.739   3.891   1.526 -1.2351 -0.1059  0.3605
 1423SOL     OW 5034   5.817   4.503   1.707 -0.3256 -0.2785  0.7706
 1423SOL    HW1 5035   5.821   4.443   1.781 -1.5937 -0.2990  0.8338
 1423SOL    HW2 5036   5.724   4.516   1.691 -0.1007  1.7284  0.8008
 1424SOL     OW 5037   6.534   2.074   3.700 -0.5086  0.1178  0.1806
 1424SOL    HW1 5038   6.623   2.038   3.692 -1.1979 -1.2513 -2.1936
 1424SOL    HW2 5039   6.487   2.010   3.754 -1.3856 -2.1939 -2.9885
 1425SOL     OW 5040   5.849   3.844   3.177 -0.2309 -0.4115  0.3387
 1425SOL    HW1 5041   5.911   3.777   3.149  1.4908 -0.0744  2.9371
 1425SOL    HW2 5042   5.805   3.806   3.253 -2.6015 -0.2556 -0.8764
 1426SOL     OW 5043   5.659   2.001   3.487  0.6356 -0.0051  0.0788
 1426SOL    HW1 5044   5.720   1.961   3.425  1.9748  1.3754  0.4157
 1426SOL    HW2 5045   5.688   2.092   3.494 -0.3967  0.2601  1.5901
 1427SOL     OW 5046   0.468   5.628   3.186 -0.0719  0.2904 -0.3895
 1427SOL    HW1 5047   0.562   5.612   3.194  0.1129  1.5950  0.4781
 1427SOL    HW2 5048   0.427   5.564   3.243  0.2712 -0.4551 -0.9721
 1428SOL     OW 5049   6.952   0.742   2.499 -0.1382  0.2910  0.5387
 1428SOL    HW1 5050   6.938   0.741   2.405 -1.4953 -0.1152  0.7178
 1428SOL    HW2 5051   6.871   0.705   2.536  1.0598 -1.2620  1.7819
 1429SOL     OW 5052   3.555   2.934   0.304 -0.0466  0.1490 -0.1260
 1429SOL    HW1 5053   3.601   3.017   0.292  1.5058 -0.6110  0.2819
 1429SOL    HW2 5054   3.488   2.953   0.371 -0.0856  1.1893 -0.4425
 1430SOL     OW 5055   5.492   3.266   0.461  0.3853  0.5604  0.4472
 1430SOL    HW1 5056   5.411   3.279   0.509  0.7409  1.0541  0.9205
 1430SOL    HW2 5057   5.561   3.287   0.523  0.9474 -1.2930  0.5238
 1431SOL     OW 5058   3.933   7.168   1.808 -0.0663  0.9505  0.0578
 1431SOL    HW1 5059   3.954   7.075   1.819 -0.5193  1.0792  2.5322
 1431SOL    HW2 5060   3.918   7.200   1.897 -1.8325  2.9530 -0.8757
 1432SOL     OW 5061   2.776   5.966   0.954  0.5019  0.4836  0.3181
 1432SOL    HW1 5062   2.865   5.996   0.934  0.6538  0.7573  1.3539
 1432SOL    HW2 5063   2.740   6.034   1.012 -0.2539  0.1987  0.1960
 1433SOL     OW 5064   3.902   5.372   1.488  0.1852  0.0117 -0.5365
 1433SOL    HW1 5065   3.898   5.423   1.407  0.4711 -1.4657 -1.5173
 1433SOL    HW2 5066   3.832   5.307   1.479 -2.2167  1.9704  2.0060
 1434SOL     OW 5067   0.002   0.376   2.392 -0.3665  0.2932  0.0216
 1434SOL    HW1 5068   0.004   0.382   2.488 -2.6404 -1.2658  0.2456
 1434SOL    HW2 5069   0.047   0.455   2.362 -0.4092  1.2913  2.3760
 1435SOL     OW 5070   7.122   5.764   1.163  0.2944 -0.0842  0.2486
 1435SOL    HW1 5071   7.145   5.851   1.131 -1.1604  0.8654  1.6466
 1435SOL    HW2 5072   7.116   5.774   1.258 -3.3179 -0.7736  0.2226
 1436SOL     OW 5073   0.463   3.531   1.908  0.0619 -0.0193  0.2320
 1436SOL    HW1 5074   0.505   3.605   1.952 -0.4036  0.9384 -0.8636
 1436SOL    HW2 5075   0.426   3.569   1.828  0.1718 -1.5313 -0.5747
 1437SOL     OW 5076   6.620   0.895   2.425  0.3441 -0.0936 -0.0974
 1437SOL    HW1 5077   6.680   0.963   2.457 -1.1808  0.8818  0.8366
 1437SOL    HW2 5078   6.632   0.823   2.486  0.2361  0.2774  0.3702
 1438SOL     OW 5079   3.229   4.668   0.508 -0.0366  0.7418  0.2329
 1438SOL    HW1 5080   3.144   4.695   0.472 -0.0477  0.8234  0.3203
 1438SOL    HW2 5081   3.222   4.686   0.601 -2.0948 -4.4733  1.4724
 1439SOL     OW 5082   0.759   5.731   4.626 -0.9460 -0.3952 -0.4902
 1439SOL    HW1 5083   0.676   5.767   4.595 -0.6704  1.8746  1.2028
 1439SOL    HW2 5084   0.743   5.709   4.718  0.2644 -0.1026 -0.1943
 1440SOL     OW 5085   6.821   4.312   1.064 -0.2467 -0.3018 -0.1129
 1440SOL    HW1 5086   6.881   4.259   1.116  1.0818  0.8519 -0.4029
 1440SOL    HW2 5087   6.844   4.292   0.973  1.5991  2.0779 -0.2622
 1441SOL     OW 5088   6.774   0.210   4.820 -0.4362  0.5230  0.0401
 1441SOL    HW1 5089   6.733   0.260   4.749  0.9640  0.1518 -1.0786
 1441SOL    HW2 5090   6.783   0.273   4.891 -2.1307  0.8279  0.0306
 1442SOL     OW 5091   6.237   3.056   2.407 -0.5489 -0.2155 -0.7885
 1442SOL    HW1 5092   6.224   3.136   2.457  0.7079 -0.1668 -0.5128
 1442SOL    HW2 5093   6.217   2.985   2.469 -0.3111 -0.1371 -0.6228
 1443SOL     OW 5094   2.631   4.956   1.966 -0.0508  0.3795 -0.0262
 1443SOL    HW1 5095   2.719   4.985   1.946 -0.0654  0.9329  0.6928
 1443SOL    HW2 5096   2.616   4.881   1.907  0.7560  0.5051 -0.3939
 1444SOL     OW 5097   3.894   6.334   4.729  0.3887 -0.2753  0.4166
 1444SOL    HW1 5098   3.932   6.296   4.650  0.1451 -2.7555  1.4117
 1444SOL    HW2 5099   3.867   6.259   4.781 -0.8556  1.3223  2.1972
 1445SOL     OW 5100   1.282   6.541   2.488 -0.2568 -0.1946 -0.3490
 1445SOL    HW1 5101   1.333   6.571   2.413  0.2657 -1.3514 -0.4735
 1445SOL    HW2 5102   1.192   6.541   2.457  0.0835 -1.9516 -1.4384
 1446SOL     OW 5103   0.153   7.090   0.099 -0.0651 -0.0881  0.0736
 1446SOL    HW1 5104   0.062   7.117   0.109  0.2052  0.4811  1.2055
 1446SOL    HW2 5105   0.191   7.157   0.043 -0.0441  0.4258  0.6815
 1447SOL     OW 5106   5.709   1.933   2.060  0.3192  0.0525  0.2658
 1447SOL    HW1 5107   5.719   1.843   2.094 -3.4253 -0.3849  0.6207
 1447SOL    HW2 5108   5.747   1.988   2.129  0.4180 -1.1664  1.2335
 1448SOL     OW 5109   0.289   6.532   0.551  0.5574  0.0236 -0.3418
 1448SOL    HW1 5110   0.335   6.616   0.558 -3.0923  2.1726  1.3598
 1448SOL    HW2 5111   0.282   6.501   0.641  3.2221 -3.1331 -1.0667
 1449SOL     OW 5112   4.297   3.186   3.405 -0.6866 -0.0706 -0.2485
 1449SOL    HW1 5113   4.203   3.186   3.421 -0.3967 -1.8065  1.8212
 1449SOL    HW2 5114   4.334   3.136   3.477  1.9148  1.1391 -0.6264
 1450SOL     OW 5115   3.823   6.086   3.761 -0.3939 -0.2891  0.2857
 1450SOL    HW1 5116   3.906   6.068   3.807 -0.3391  0.8991  0.6722
 1450SOL    HW2 5117   3.776   6.003   3.765  0.3193 -0.6782  1.0334
 1451SOL     OW 5118   4.725   4.467   1.277  0.1354 -0.3673  0.5334
 1451SOL    HW1 5119   4.796   4.530   1.274  0.0473 -0.2177  1.3227
 1451SOL    HW2 5120   4.768   4.382   1.289  0.2127 -0.3614  0.2986
 1452SOL     OW 5121   5.915   1.592   0.940 -0.0569  0.0224  0.0625
 1452SOL    HW1 5122   5.879   1.665   0.890 -1.0212 -0.9045 -0.6612
 1452SOL    HW2 5123   5.851   1.577   1.009 -0.7549 -1.1702 -0.7944
 1453SOL     OW 5124   6.162   3.982   4.890 -0.2913  0.0935  0.5742
 1453SOL    HW1 5125   6.230   3.918   4.910  0.5320  0.6353 -0.4186
 1453SOL    HW2 5126   6.080   3.934   4.903  0.2492 -0.5043  1.9908
 1454SOL     OW 5127   1.724   3.486   2.624 -0.5330  0.3164 -0.6048
 1454SOL    HW1 5128   1.691   3.528   2.703  1.6733  2.9198 -0.9290
 1454SOL    HW2 5129   1.804   3.441   2.652 -1.6374 -1.9115 -0.7415
 1455SOL     OW 5130   3.039   4.845   3.495 -0.2532  0.1066  0.1788
 1455SOL    HW1 5131   3.081   4.899   3.428 -0.4772  0.1332  0.0596
 1455SOL    HW2 5132   2.996   4.908   3.553 -2.4362  0.0146 -1.2100
 1456SOL     OW 5133   5.213   5.638   1.542 -0.5725 -0.1169 -0.0976
 1456SOL    HW1 5134   5.165   5.715   1.511 -1.0449 -0.0926  0.6723
 1456SOL    HW2 5135   5.270   5.672   1.611 -0.5105 -0.3917 -0.0157
 1457SOL     OW 5136   1.299   4.614   0.082 -0.3982  0.6276 -0.2896
 1457SOL    HW1 5137   1.308   4.676   0.009 -0.7548  0.0053 -0.8742
 1457SOL    HW2 5138   1.319   4.529   0.044  0.7013  0.4387  0.6555
 1458SOL     OW 5139   2.803   6.598   2.081  0.0558  0.1808 -0.1233
 1458SOL    HW1 5140   2.740   6.527   2.094  1.6295 -1.0969  0.8382
 1458SOL    HW2 5141   2.805   6.644   2.164 -0.1697  0.6940 -0.3996
 1459SOL     OW 5142   5.642   1.264   1.762 -0.0146  0.2634 -0.1526
 1459SOL    HW1 5143   5.716   1.205   1.778 -0.7337 -0.3591  0.9313
 1459SOL    HW2 5144   5.643   1.324   1.836 -1.2917 -0.4934  0.5172
 1460SOL     OW 5145   1.699   3.057   0.778  0.6574 -0.1006 -0.6086
 1460SOL    HW1 5146   1.720   3.099   0.862 -1.0812  1.1119 -0.7276
 1460SOL    HW2 5147   1.667   2.970   0.802  1.2311 -0.1750 -0.1017
 1461SOL     OW 5148   0.818   6.423   2.428  0.1282  0.8596  0.0246
 1461SOL    HW1 5149   0.780   6.486   2.366 -0.2966  0.0084 -0.5993
 1461SOL    HW2 5150   0.745   6.365   2.450  0.8908 -0.3726 -0.6369
 1462SOL     OW 5151   2.464   2.546   4.149 -0.2359 -0.0938  0.6171
 1462SOL    HW1 5152   2.372   2.521   4.157 -0.2058 -1.2134 -1.6711
 1462SOL    HW2 5153   2.506   2.506   4.225 -1.3995 -0.8897  0.8748
 1463SOL     OW 5154   1.907   6.045   2.610 -0.0977  0.0648  0.2031
 1463SOL    HW1 5155   1.846   6.016   2.677  0.7157  1.7169  1.7354
 1463SOL    HW2 5156   1.978   6.087   2.658  1.5390 -0.4828 -1.5908
 1464SOL     OW 5157   4.526   4.893   0.339  0.9358 -0.1822  0.5599
 1464SOL    HW1 5158   4.606   4.935   0.308  0.6630 -0.9225 -1.2540
 1464SOL    HW2 5159   4.462   4.964   0.345  0.1562 -0.2743 -3.5179
 1465SOL     OW 5160   5.802   4.000   4.201  0.8208  0.5529  0.6551
 1465SOL    HW1 5161   5.707   3.997   4.192  0.9248 -1.7449 -0.2730
 1465SOL    HW2 5162   5.817   4.047   4.283 -1.0282  2.0907  0.1981
 1466SOL     OW 5163   5.702   3.334   4.326 -0.1381 -0.3751 -0.0668
 1466SOL    HW1 5164   5.608   3.319   4.328 -0.4486  1.3162 -0.4314
 1466SOL    HW2 5165   5.723   3.344   4.233  0.1320  0.7027  0.0966
 1467SOL     OW 5166   1.554   4.675   4.163  0.2169  0.1783 -1.0640
 1467SOL    HW1 5167   1.467   4.654   4.197  0.1802  0.5642 -0.9159
 1467SOL    HW2 5168   1.601   4.592   4.164  0.1334  0.1334 -0.3140
 1468SOL     OW 5169   2.308   6.529   4.263  0.3244  0.1900 -0.0417
 1468SOL    HW1 5170   2.399   6.518   4.291 -0.2559 -1.7950  1.2656
 1468SOL    HW2 5171   2.310   6.509   4.169  1.1979 -0.0509  0.0175
 1469SOL     OW 5172   7.052   0.520   4.214  0.4981  0.5318  0.0682
 1469SOL    HW1 5173   7.007   0.457   4.158 -1.8968  1.2544  1.0931
 1469SOL    HW2 5174   7.085   0.468   4.287  0.5520  0.1414 -0.2279
 1470SOL     OW 5175   2.591   3.536   0.648 -0.2471 -0.0447  0.1333
 1470SOL    HW1 5176   2.562   3.575   0.565  0.6471  0.6536  0.1259
 1470SOL    HW2 5177   2.606   3.444   0.627  2.6953  0.6268 -1.2821
 1471SOL     OW 5178   0.770   2.112   0.634  0.4628 -0.0981 -0.4568
 1471SOL    HW1 5179   0.856   2.089   0.668 -0.1841 -1.5113  0.3091
 1471SOL    HW2 5180   0.740   2.184   0.689  0.9193  0.0203 -0.3622
 1472SOL     OW 5181   2.653   1.062   1.705 -0.2975  0.4585  0.5418
 1472SOL    HW1 5182   2.606   1.040   1.785 -0.7259  1.9018  0.7157
 1472SOL    HW2 5183   2.667   1.156   1.710  0.6681  0.4037 -0.5593
 1473SOL     OW 5184   5.539   4.177   1.680  0.0628 -0.4417  0.5720
 1473SOL    HW1 5185   5.563   4.166   1.772  0.0279  0.7327  0.7330
 1473SOL    HW2 5186   5.623   4.192   1.636  0.0828 -1.0380  0.4015
 1474SOL     OW 5187   2.678   1.819   4.447 -0.0173  0.6615  0.1614
 1474SOL    HW1 5188   2.762   1.865   4.450  0.0764  0.4445  1.2069
 1474SOL    HW2 5189   2.627   1.856   4.519 -1.2182  1.4929 -1.0506
 1475SOL     OW 5190   2.678   2.533   3.086  0.3228 -0.5786  0.0523
 1475SOL    HW1 5191   2.645   2.505   3.000  1.0490  0.8762 -0.7357
 1475SOL    HW2 5192   2.767   2.499   3.090  0.7019  0.3122 -0.3041
 1476SOL     OW 5193   2.509   5.468   3.451 -0.0397  0.2080 -0.2242
 1476SOL    HW1 5194   2.456   5.513   3.386  1.8241  2.2513 -0.4444
 1476SOL    HW2 5195   2.573   5.418   3.399  0.1596  0.2058  0.0199
 1477SOL     OW 5196   1.620   2.552   2.731 -0.6758 -0.5180  0.4241
 1477SOL    HW1 5197   1.568   2.495   2.789 -1.1508 -0.3059  0.2075
 1477SOL    HW2 5198   1.555   2.596   2.676 -0.2174 -0.8783 -0.4214
 1478SOL     OW 5199   1.299   0.946   3.277  0.5297 -0.1942 -0.6803
 1478SOL    HW1 5200   1.282   0.852   3.289  2.3871 -0.3325  1.8564
 1478SOL    HW2 5201   1.373   0.949   3.216  0.3418 -0.3815 -0.9182
 1479SOL     OW 5202   4.255   0.995   2.090  0.3369  0.5259  0.0973
 1479SOL    HW1 5203   4.320   0.982   2.160  1.5606 -0.0163 -1.0805
 1479SOL    HW2 5204   4.271   0.922   2.029 -1.2649  0.4983 -0.3293
 1480SOL     OW 5205   0.196   4.909   3.008 -0.6019  0.0419  0.2902
 1480SOL    HW1 5206   0.227   4.875   2.924 -0.9785 -0.4246  0.3362
 1480SOL    HW2 5207   0.240   4.994   3.017  0.1439 -0.3130  0.0488
 1481SOL     OW 5208   0.403   6.282   1.754 -1.2624  0.3982 -0.2424
 1481SOL    HW1 5209   0.468   6.309   1.819  0.7882 -1.4066 -1.3879
 1481SOL    HW2 5210   0.376   6.364   1.712  0.4232  1.2344  0.1943
 1482SOL     OW 5211   4.561   3.277   5.021  0.4258 -0.2268 -0.2336
 1482SOL    HW1 5212   4.648   3.263   5.059  1.1146  0.7530 -1.3738
 1482SOL    HW2 5213   4.540   3.368   5.044  0.0810 -0.1891 -0.6910
 1483SOL     OW 5214   6.506   0.519   2.363 -0.1244  0.0297  0.1163
 1483SOL    HW1 5215   6.591   0.559   2.343 -0.6370  1.1487  0.0509
 1483SOL    HW2 5216   6.526   0.448   2.424  0.9558 -0.3887 -0.6924
 1484SOL     OW 5217   1.841   1.868   1.354 -0.0807  0.0103 -0.3044
 1484SOL    HW1 5218   1.781   1.870   1.280 -1.0741  2.5210  0.4703
 1484SOL    HW2 5219   1.924   1.900   1.318 -0.7762  2.0312 -0.2514
 1485SOL     OW 5220   1.532   5.357   1.533  0.1897 -0.3625 -1.0347
 1485SOL    HW1 5221   1.541   5.450   1.512 -0.1272 -0.1955 -0.4610
 1485SOL    HW2 5222   1.619   5.321   1.520  0.4501  0.1373 -0.7107
 1486SOL     OW 5223   5.362   3.949   3.346 -0.4679  0.2581 -0.3632
 1486SOL    HW1 5224   5.438   3.983   3.394  1.5854  0.3423 -3.3791
 1486SOL    HW2 5225   5.400   3.893   3.278 -3.3519 -2.2080 -0.1367
 1487SOL     OW 5226   1.969   6.137   4.763 -0.0098  0.7077 -0.0316
 1487SOL    HW1 5227   1.974   6.208   4.826  0.1348  0.8132 -0.1605
 1487SOL    HW2 5228   1.897   6.161   4.704 -1.1333 -0.0968  0.9508
 1488SOL     OW 5229   1.910   3.230   1.470  0.2569 -0.1693  0.5296
 1488SOL    HW1 5230   1.835   3.260   1.418  1.6002  2.4629 -0.1068
 1488SOL    HW2 5231   1.914   3.136   1.455 -0.3425  0.2260 -2.9945
 1489SOL     OW 5232   5.879   2.413   0.357 -0.4715 -0.2941  0.1825
 1489SOL    HW1 5233   5.865   2.321   0.335 -1.8460  0.1079 -0.7769
 1489SOL    HW2 5234   5.814   2.460   0.305  0.2821  1.2374  0.5655
 1490SOL     OW 5235   2.409   4.046   1.350  0.0495 -0.5206 -0.0310
 1490SOL    HW1 5236   2.471   4.119   1.354  0.9676 -1.2130 -0.8772
 1490SOL    HW2 5237   2.368   4.044   1.436 -0.1765  1.1266 -0.0594
 1491SOL     OW 5238   2.294   6.519   1.680 -0.4137 -0.1113  0.3735
 1491SOL    HW1 5239   2.317   6.429   1.656  0.1319  0.1977 -0.3133
 1491SOL    HW2 5240   2.213   6.510   1.730  0.3368 -1.1004  1.4870
 1492SOL     OW 5241   5.732   4.329   3.849  0.1000 -0.7195  0.0331
 1492SOL    HW1 5242   5.761   4.363   3.764  0.4810 -0.5079  0.2474
 1492SOL    HW2 5243   5.724   4.234   3.834  0.2825 -0.6996 -0.2084
 1493SOL     OW 5244   2.687   6.247   3.695  0.0717  0.0912  0.1469
 1493SOL    HW1 5245   2.592   6.252   3.694  0.0229 -0.5537 -1.9000
 1493SOL    HW2 5246   2.708   6.204   3.778 -1.3105  1.4509  1.2554
 1494SOL     OW 5247   3.663   2.636   2.156  1.0100  0.1756 -0.1326
 1494SOL    HW1 5248   3.688   2.718   2.200 -1.6726  1.5570 -0.9757
 1494SOL    HW2 5249   3.637   2.663   2.068  0.7352 -1.7037 -0.6682
 1495SOL     OW 5250   0.382   3.768   3.484  0.2863 -0.3004 -0.3894
 1495SOL    HW1 5251   0.378   3.849   3.535  4.4714 -0.1436  0.0321
 1495SOL    HW2 5252   0.393   3.699   3.549 -2.1531 -1.1994 -0.8129
 1496SOL     OW 5253   5.696   0.863   2.818  0.0979 -0.5141 -0.0220
 1496SOL    HW1 5254   5.745   0.840   2.739 -1.0106 -0.5188 -0.7320
 1496SOL    HW2 5255   5.611   0.822   2.806 -0.3002  0.0131  0.8960
 1497SOL     OW 5256   0.456   2.610   2.949 -0.0260 -0.1027  0.5987
 1497SOL    HW1 5257   0.502   2.693   2.935 -0.7064  0.1785  0.0134
 1497SOL    HW2 5258   0.416   2.619   3.036 -2.4512  1.3277 -0.5837
 1498SOL     OW 5259   3.137   3.432   4.578  0.0593 -0.3441  0.4725
 1498SOL    HW1 5260   3.224   3.459   4.550 -0.3427 -0.0034 -0.4933
 1498SOL    HW2 5261   3.078   3.496   4.539 -0.5650  0.0844  2.0375
 1499SOL     OW 5262   1.635   1.327   3.511  0.1055  0.1378  0.2067
 1499SOL    HW1 5263   1.716   1.323   3.562 -1.1558 -1.8520  2.2711
 1499SOL    HW2 5264   1.593   1.242   3.526 -1.7518  0.5763 -1.8915
 1500SOL     OW 5265   6.240   5.281   2.169 -0.5169 -0.1740  0.8078
 1500SOL    HW1 5266   6.330   5.265   2.141 -0.7242 -1.1425  0.6795
 1500SOL    HW2 5267   6.229   5.376   2.162 -0.0298 -0.2199 -0.7983
 1501SOL     OW 5268   4.906   4.116   4.921 -0.2863 -0.3173 -0.4553
 1501SOL    HW1 5269   4.910   4.023   4.902 -3.8092 -1.2160  2.2270
 1501SOL    HW2 5270   4.815   4.141   4.905  0.2782  2.4193 -0.0287
 1502SOL     OW 5271   0.743   0.740   3.272  0.6409  0.1475 -0.0361
 1502SOL    HW1 5272   0.762   0.650   3.297  2.5406  0.5819  0.2415
 1502SOL    HW2 5273   0.795   0.793   3.332 -0.6121  1.4555 -0.0494
 1503SOL     OW 5274   0.237   1.446   2.551  0.4578 -0.4079  0.4292
 1503SOL    HW1 5275   0.183   1.372   2.578  1.6908 -1.4022  0.2529
 1503SOL    HW2 5276   0.285   1.414   2.475 -0.1808  1.1186 -0.6755
 1504SOL     OW 5277   3.277   2.884   4.129  0.0263  0.5403  0.6429
 1504SOL    HW1 5278   3.290   2.956   4.067  0.2158 -0.2416 -0.2472
 1504SOL    HW2 5279   3.204   2.834   4.092  0.3215 -0.0858  0.8978
 1505SOL     OW 5280   0.041   0.782   2.562  0.0989 -0.4372  0.8190
 1505SOL    HW1 5281   0.096   0.853   2.529  0.4007 -1.2488 -0.4707
 1505SOL    HW2 5282  -0.030   0.776   2.499 -0.9807 -0.0483  1.9479
 1506SOL     OW 5283   0.146   4.208   1.731 -0.3415  0.1655  0.2828
 1506SOL    HW1 5284   0.061   4.226   1.771 -0.0651  3.6179 -0.3406
 1506SOL    HW2 5285   0.124   4.172   1.645 -1.0223 -2.1903  1.3725
 1507SOL     OW 5286   3.546   3.306   4.472  0.1673  0.7798 -0.0225
 1507SOL    HW1 5287   3.580   3.242   4.535  1.5812  0.5749 -0.9459
 1507SOL    HW2 5288   3.486   3.256   4.417 -1.0193  0.9437  1.0847
 1508SOL     OW 5289   3.569   2.699   4.895 -0.0045  0.2523  0.3483
 1508SOL    HW1 5290   3.508   2.762   4.857  0.4470  0.4706 -0.0165
 1508SOL    HW2 5291   3.637   2.752   4.935  0.5492  0.0027 -0.2399
 1509SOL     OW 5292   2.929   2.558   1.269 -0.3309 -0.2384  0.0103
 1509SOL    HW1 5293   2.949   2.468   1.293  1.4533 -0.0754 -0.6402
 1509SOL    HW2 5294   2.984   2.611   1.328 -0.5956  0.3694 -0.2838
 1510SOL     OW 5295   1.787   2.601   1.227  0.6380 -0.5172  0.3214
 1510SOL    HW1 5296   1.814   2.686   1.262 -2.2836  0.1539  1.2065
 1510SOL    HW2 5297   1.787   2.542   1.302  1.7428 -1.0888 -0.1081
 1511SOL     OW 5298   4.761   0.299   0.674  0.2778 -0.1785 -0.4680
 1511SOL    HW1 5299   4.817   0.294   0.751 -1.9218  0.6587  1.2833
 1511SOL    HW2 5300   4.712   0.218   0.674 -0.5155  0.2928 -0.3311
 1512SOL     OW 5301   1.057   7.030   0.304 -0.5086 -0.5392 -0.4125
 1512SOL    HW1 5302   1.047   7.125   0.307 -0.4500 -0.4608 -2.0900
 1512SOL    HW2 5303   1.109   7.010   0.382 -0.5507  0.7939 -0.0070
 1513SOL     OW 5304   3.559   2.567   4.383 -0.0704 -0.1230  0.4568
 1513SOL    HW1 5305   3.609   2.526   4.453  1.1731  0.5026 -0.0334
 1513SOL    HW2 5306   3.594   2.528   4.302 -1.5602 -0.9190  0.1614
 1514SOL     OW 5307   4.598   1.022   0.348  0.3717 -0.2026 -0.5397
 1514SOL    HW1 5308   4.609   1.091   0.283 -1.2270 -0.7787 -1.4704
 1514SOL    HW2 5309   4.673   0.964   0.333  1.3523  0.9413 -0.2022
 1515SOL     OW 5310   2.661   4.951   0.556  0.5577 -0.4205 -0.3105
 1515SOL    HW1 5311   2.697   4.948   0.644  0.7488  0.2340 -0.3592
 1515SOL    HW2 5312   2.677   5.041   0.526  2.3872 -1.1632 -1.8037
 1516SOL     OW 5313   0.438   5.957   1.853  0.9614 -0.1297 -0.1600
 1516SOL    HW1 5314   0.357   5.978   1.899  1.8390  0.7586  1.0479
 1516SOL    HW2 5315   0.424   5.989   1.764  0.0881  0.2517  0.1029
 1517SOL     OW 5316   5.387   6.879   4.685 -0.1586  0.6251  0.3949
 1517SOL    HW1 5317   5.450   6.851   4.618 -1.0257 -1.7877  0.5094
 1517SOL    HW2 5318   5.433   6.869   4.768 -0.5240 -0.7144  0.4477
 1518SOL     OW 5319   6.120   0.658   2.666 -0.4761  0.2268 -0.8021
 1518SOL    HW1 5320   6.140   0.577   2.713  0.2998  1.6315  1.4346
 1518SOL    HW2 5321   6.129   0.634   2.574  0.3512 -2.0751 -0.2044
 1519SOL     OW 5322   6.865   5.780   4.943  0.1575 -0.2401 -0.2821
 1519SOL    HW1 5323   6.790   5.736   4.982  1.1909 -2.2674 -0.4096
 1519SOL    HW2 5324   6.835   5.808   4.857 -0.6841 -0.3143 -0.0195
 1520SOL     OW 5325   3.643   0.671   0.857 -0.0753 -0.1568  0.5096
 1520SOL    HW1 5326   3.602   0.678   0.943 -3.8090 -1.4812 -0.9585
 1520SOL    HW2 5327   3.665   0.578   0.848 -1.8974 -0.5215 -0.7459
 1521SOL     OW 5328   1.537   2.441   4.780  0.7950  0.2758  0.3179
 1521SOL    HW1 5329   1.546   2.346   4.769 -0.5571  0.0106  1.3072
 1521SOL    HW2 5330   1.606   2.478   4.724  1.6263 -1.2900  0.2514
 1522SOL     OW 5331   4.903   3.308   3.374  0.6099 -0.3227 -0.0317
 1522SOL    HW1 5332   4.961   3.349   3.311 -0.0033  1.7604  0.6617
 1522SOL    HW2 5333   4.823   3.289   3.325  0.1629  1.2204  0.0509
 1523SOL     OW 5334   3.800   5.461   4.137 -0.2520 -0.0853 -0.2408
 1523SOL    HW1 5335   3.836   5.477   4.050  1.5286 -0.2080  0.4138
 1523SOL    HW2 5336   3.822   5.370   4.156  1.0590  0.4484  1.0246
 1524SOL     OW 5337   1.569   1.104   2.091  0.3411 -0.1999  0.3099
 1524SOL    HW1 5338   1.495   1.163   2.100  0.6328  0.2537 -0.2070
 1524SOL    HW2 5339   1.531   1.016   2.096 -0.0890  0.0203  1.1414
 1525SOL     OW 5340   2.982   3.722   0.764 -0.1366 -0.4649  0.1416
 1525SOL    HW1 5341   3.009   3.639   0.725  1.2897 -0.5675  1.2575
 1525SOL    HW2 5342   2.891   3.734   0.736 -1.0305 -3.3329  1.4245
 1526SOL     OW 5343   3.124   0.768   0.306 -0.3263 -0.5770  0.0912
 1526SOL    HW1 5344   3.162   0.833   0.365  1.1674  1.4076 -2.8058
 1526SOL    HW2 5345   3.031   0.789   0.305 -0.3824 -0.6452  1.6684
 1527SOL     OW 5346   2.966   2.989   2.057  0.0809 -0.3572  0.3413
 1527SOL    HW1 5347   2.874   2.979   2.034 -0.0382  0.3937  0.4662
 1527SOL    HW2 5348   2.966   3.049   2.131  0.6768 -0.2731  0.2800
 1528SOL     OW 5349   5.381   1.217   1.859 -0.5679 -0.1995  0.4808
 1528SOL    HW1 5350   5.363   1.134   1.816 -2.7966  0.1078  0.6900
 1528SOL    HW2 5351   5.463   1.247   1.820 -0.9842 -1.3179 -1.4020
 1529SOL     OW 5352   4.810   3.245   2.297 -0.1572  0.2568 -0.4314
 1529SOL    HW1 5353   4.727   3.198   2.287  0.3352 -0.4523 -1.3744
 1529SOL    HW2 5354   4.830   3.237   2.391 -1.7660  1.5505  0.0728
 1530SOL     OW 5355   1.019   2.604   0.619  0.1842 -0.8081  0.7500
 1530SOL    HW1 5356   1.012   2.661   0.696  0.0215 -0.6797  0.6392
 1530SOL    HW2 5357   1.098   2.635   0.574 -0.9114  0.5675 -0.3177
 1531SOL     OW 5358   6.451   2.447   2.273 -0.7433  0.0432  0.0899
 1531SOL    HW1 5359   6.484   2.481   2.189  1.1279 -0.4535  0.5828
 1531SOL    HW2 5360   6.373   2.500   2.291 -1.2873  0.0430 -2.0349
 1532SOL     OW 5361   4.663   6.408   0.344  0.1376 -0.1125  0.4183
 1532SOL    HW1 5362   4.728   6.459   0.296 -0.0292  1.4067  1.7110
 1532SOL    HW2 5363   4.667   6.321   0.305 -1.9863  1.5609 -4.4212
 1533SOL     OW 5364   2.185   2.740   1.372  0.0932  0.4584  0.2509
 1533SOL    HW1 5365   2.206   2.762   1.281 -0.7565 -1.1974 -0.3926
 1533SOL    HW2 5366   2.248   2.672   1.395  0.0224  0.5619  0.7551
 1534SOL     OW 5367   6.385   1.520   0.790  0.1345 -0.4314  0.6621
 1534SOL    HW1 5368   6.362   1.523   0.883 -1.2006 -0.4498  0.3504
 1534SOL    HW2 5369   6.305   1.545   0.745  1.5394  2.7111 -0.4143
 1535SOL     OW 5370   5.807   3.503   4.534  0.4210  0.2603 -0.2573
 1535SOL    HW1 5371   5.763   3.473   4.455 -1.7619  1.0598  0.5676
 1535SOL    HW2 5372   5.764   3.456   4.606  2.1518 -0.2324  0.5215
 1536SOL     OW 5373   5.592   2.705   2.632  0.5489 -0.0977  0.0725
 1536SOL    HW1 5374   5.517   2.651   2.655  0.2770  0.8519  1.5213
 1536SOL    HW2 5375   5.663   2.673   2.688  0.0471  1.8196  1.9268
 1537SOL     OW 5376   2.214   2.963   3.880  0.2817  0.2381 -0.9535
 1537SOL    HW1 5377   2.218   2.906   3.957  0.0160  2.6957  1.0368
 1537SOL    HW2 5378   2.131   2.941   3.838 -0.8632  0.5128  0.9951
 1538SOL     OW 5379   3.260   6.105   4.818  0.2577 -0.3510  0.3513
 1538SOL    HW1 5380   3.228   6.133   4.732  0.3289 -1.1637  0.0485
 1538SOL    HW2 5381   3.198   6.036   4.845 -1.1942  1.4847  2.0350
 1539SOL     OW 5382   3.775   0.045   2.804 -0.1637  0.4203 -0.2540
 1539SOL    HW1 5383   3.694   0.071   2.847 -0.6906 -1.2976 -0.1272
 1539SOL    HW2 5384   3.769  -0.051   2.798  0.9744  0.4151 -2.0013
 1540SOL     OW 5385   0.837   6.548   1.580 -0.1567  0.5749  0.3916
 1540SOL    HW1 5386   0.795   6.595   1.651  0.7364 -0.5426  1.7179
 1540SOL    HW2 5387   0.794   6.463   1.578 -1.3406  1.1397 -1.5793
 1541SOL     OW 5388   1.221   3.134   2.647 -0.0858 -0.2333  0.4967
 1541SOL    HW1 5389   1.176   3.156   2.729 -0.8627 -1.3583  0.4024
 1541SOL    HW2 5390   1.165   3.171   2.578 -0.7084 -1.3010  0.3973
 1542SOL     OW 5391   4.347   5.122   0.344  0.6206 -0.0624  0.0107
 1542SOL    HW1 5392   4.331   5.179   0.420 -0.4195 -0.8935  0.4373
 1542SOL    HW2 5393   4.262   5.082   0.326  1.1096 -0.7025 -0.9164
 1543SOL     OW 5394   4.303   5.431   4.089  0.2908 -0.3682  0.3200
 1543SOL    HW1 5395   4.392   5.423   4.124 -0.4140  0.3810  2.4896
 1543SOL    HW2 5396   4.308   5.503   4.027  1.0538  0.2615  1.0774
 1544SOL     OW 5397   1.757   0.630   1.907  0.0478 -0.0451 -0.1010
 1544SOL    HW1 5398   1.838   0.616   1.857  0.2649  1.1803 -0.1154
 1544SOL    HW2 5399   1.767   0.717   1.945  0.2772 -1.2017  2.7980
 1545SOL     OW 5400   6.147   5.193   1.372  0.1861 -0.1466  0.3188
 1545SOL    HW1 5401   6.152   5.106   1.412 -1.3126 -0.0620  0.7445
 1545SOL    HW2 5402   6.105   5.178   1.287 -1.0354  0.2819  0.8366
 1546SOL     OW 5403   3.969   1.147   1.904 -0.4688 -0.3574  0.2590
 1546SOL    HW1 5404   3.981   1.193   1.987 -1.1426  1.5874 -0.6522
 1546SOL    HW2 5405   3.875   1.126   1.902  0.0417 -3.1047  1.2610
 1547SOL     OW 5406   4.133   6.156   1.541 -0.4990 -0.3821  0.2185
 1547SOL    HW1 5407   4.084   6.237   1.555  0.0920  0.0672 -0.2564
 1547SOL    HW2 5408   4.095   6.118   1.462  1.0674  0.8772 -1.1890
 1548SOL     OW 5409   1.924   1.426   2.725 -0.1072  0.3887 -0.6979
 1548SOL    HW1 5410   1.943   1.452   2.815 -2.3544 -0.4127  0.0712
 1548SOL    HW2 5411   1.999   1.372   2.700 -0.6245 -1.5759  1.6625
 1549SOL     OW 5412   5.307   0.228   3.160 -0.0483  0.1176  0.0109
 1549SOL    HW1 5413   5.238   0.217   3.094 -0.0080 -0.8982  0.1247
 1549SOL    HW2 5414   5.321   0.323   3.165 -2.9024  0.5734  1.4753
 1550SOL     OW 5415   5.860   6.157   2.509  1.3142 -0.1493 -0.2120
 1550SOL    HW1 5416   5.916   6.230   2.483  0.8649  0.4905  0.6019
 1550SOL    HW2 5417   5.807   6.139   2.431  1.4944  0.3213 -0.4469
 1551SOL     OW 5418   3.591   4.465   5.013  0.0815 -0.1992 -0.3082
 1551SOL    HW1 5419   3.499   4.473   5.037  0.4409  0.2643  1.0064
 1551SOL    HW2 5420   3.634   4.430   5.092  0.9140 -1.1782 -1.1595
 1552SOL     OW 5421   0.238   1.114   3.873  0.0800  0.7452  0.1510
 1552SOL    HW1 5422   0.245   1.032   3.921 -0.3058  0.6251  0.0062
 1552SOL    HW2 5423   0.247   1.182   3.940 -0.2702  0.5808  0.3644
 1553SOL     OW 5424   2.993   1.268   1.038  0.3972  0.1631 -0.0849
 1553SOL    HW1 5425   2.900   1.289   1.052  0.5841  1.0488 -0.1218
 1553SOL    HW2 5426   3.038   1.351   1.049  1.2863 -0.4012  0.6774
 1554SOL     OW 5427   6.710   2.872   1.331  0.0401 -0.0520  0.3155
 1554SOL    HW1 5428   6.626   2.848   1.292 -0.8847  0.9939  1.5877
 1554SOL    HW2 5429   6.726   2.962   1.304  0.1692  0.1496  1.0286
 1555SOL     OW 5430   6.953   4.691   1.205  0.1063  0.5294 -0.4978
 1555SOL    HW1 5431   6.894   4.652   1.270  1.1081  2.9593  2.0796
 1555SOL    HW2 5432   6.897   4.711   1.130 -2.2629  1.9935  1.5058
 1556SOL     OW 5433   6.375   5.118   1.614  0.7804  0.1941 -0.0915
 1556SOL    HW1 5434   6.335   5.052   1.558  0.2377 -0.8013  1.3983
 1556SOL    HW2 5435   6.451   5.149   1.565  0.5827 -0.9428 -1.1633
 1557SOL     OW 5436   2.258   3.837   2.885 -0.6443  0.2629 -0.0334
 1557SOL    HW1 5437   2.251   3.797   2.972 -0.0032 -1.4396 -0.7328
 1557SOL    HW2 5438   2.209   3.778   2.827  0.4888  0.3767 -1.1353
 1558SOL     OW 5439   1.195   1.920   1.498  0.4644 -0.3661  0.2807
 1558SOL    HW1 5440   1.192   1.846   1.558 -0.6733 -1.1241 -0.6888
 1558SOL    HW2 5441   1.252   1.891   1.426 -0.5300 -0.5696 -0.4364
 1559SOL     OW 5442   5.239   4.040   0.176 -0.4506  0.1728  0.4636
 1559SOL    HW1 5443   5.314   4.087   0.213 -0.3871  0.4514 -0.0115
 1559SOL    HW2 5444   5.261   3.947   0.190  0.9342  0.1521 -1.3958
 1560SOL     OW 5445   3.810   0.157   4.709 -0.5455 -0.0550 -0.2913
 1560SOL    HW1 5446   3.807   0.181   4.802  2.7983  0.8178 -0.2922
 1560SOL    HW2 5447   3.817   0.061   4.710 -1.5457 -0.1393  0.2766
 1561SOL     OW 5448   3.370   6.338   2.884  0.0004  0.4694 -0.8354
 1561SOL    HW1 5449   3.399   6.292   2.963  0.8749  1.7695 -0.3402
 1561SOL    HW2 5450   3.295   6.391   2.914  0.0533  0.6229 -0.9723
 1562SOL     OW 5451   4.718   0.513   2.772 -0.3704 -0.9699  0.0497
 1562SOL    HW1 5452   4.753   0.601   2.766 -0.2538 -1.1240 -1.9173
 1562SOL    HW2 5453   4.791   0.456   2.751 -0.9892 -1.4259 -0.9326
 1563SOL     OW 5454   7.116   2.559   1.299  0.1052 -0.0705 -0.0942
 1563SOL    HW1 5455   7.080   2.570   1.211 -1.8309  0.6373  0.7280
 1563SOL    HW2 5456   7.102   2.467   1.319  0.3246 -0.1778 -0.4253
 1564SOL     OW 5457   2.149   1.660   0.926  0.3921 -0.0015 -0.8439
 1564SOL    HW1 5458   2.089   1.598   0.885  0.2857 -1.0566  0.8295
 1564SOL    HW2 5459   2.114   1.673   1.014  1.1512  1.4358 -0.7204
 1565SOL     OW 5460   0.795   4.910   1.625  0.0588 -0.0202 -0.2156
 1565SOL    HW1 5461   0.739   4.954   1.689 -0.0125 -0.8988  0.3410
 1565SOL    HW2 5462   0.877   4.894   1.672 -0.4207 -1.7974  0.1153
 1566SOL     OW 5463   5.488   1.068   4.939  0.3017 -0.2855 -0.8038
 1566SOL    HW1 5464   5.488   1.010   4.863  1.6810 -0.1817 -0.9050
 1566SOL    HW2 5465   5.573   1.053   4.980 -0.5429 -0.5838  0.9191
 1567SOL     OW 5466   1.136   4.872   3.173 -0.4620 -0.3565  0.5460
 1567SOL    HW1 5467   1.136   4.866   3.077  0.9905  1.7049  0.3432
 1567SOL    HW2 5468   1.053   4.915   3.194  0.7738  2.7280 -0.2236
 1568SOL     OW 5469   2.067   0.101   1.741  0.1058 -0.3835  0.2546
 1568SOL    HW1 5470   2.073   0.195   1.762  1.3053  0.0035 -1.5720
 1568SOL    HW2 5471   2.029   0.062   1.819 -0.3022  1.6045  1.1308
 1569SOL     OW 5472   2.915   2.362   0.028 -0.6176 -0.0817  0.3021
 1569SOL    HW1 5473   2.901   2.273   0.058 -1.6548  0.3645  1.2001
 1569SOL    HW2 5474   2.851   2.414   0.076  0.0660  1.1715 -0.1007
 1570SOL     OW 5475   2.301   2.537   4.498  0.0609 -0.5303  0.6186
 1570SOL    HW1 5476   2.334   2.591   4.426 -0.2992 -1.9665 -0.6729
 1570SOL    HW2 5477   2.210   2.566   4.509 -0.0312 -0.6326  0.1586
 1571SOL     OW 5478   6.043   6.239   3.016 -0.0481 -0.9218 -0.0655
 1571SOL    HW1 5479   6.057   6.169   2.951  1.2828  1.2310 -2.2487
 1571SOL    HW2 5480   6.130   6.253   3.054  0.2582  1.0189 -1.3391
 1572SOL     OW 5481   3.309   5.697   4.315  0.2356  0.2529  0.3828
 1572SOL    HW1 5482   3.389   5.706   4.367 -0.9070 -0.6313  2.3754
 1572SOL    HW2 5483   3.309   5.606   4.286 -0.4737  0.0120  1.1238
 1573SOL     OW 5484   0.897   4.575   2.082 -0.0927  0.2919  0.1587
 1573SOL    HW1 5485   0.835   4.503   2.095  1.4900 -1.2144 -0.2123
 1573SOL    HW2 5486   0.968   4.536   2.032  0.4579  2.3605 -0.7686
 1574SOL     OW 5487   6.789   2.259   2.069 -0.1733 -0.3833 -0.4745
 1574SOL    HW1 5488   6.735   2.281   1.993 -0.0682 -0.3568 -0.5408
 1574SOL    HW2 5489   6.838   2.181   2.042  0.4746  0.1074 -0.7266
 1575SOL     OW 5490   4.924   1.149   4.511 -0.4154 -0.5884 -0.0296
 1575SOL    HW1 5491   4.989   1.219   4.517 -0.1166 -0.9315  1.0824
 1575SOL    HW2 5492   4.944   1.092   4.586 -1.6411 -1.0058 -0.0049
 1576SOL     OW 5493   2.861   4.531   0.408  0.0303  0.1539 -0.5338
 1576SOL    HW1 5494   2.842   4.453   0.460 -0.0588  0.0328 -0.7483
 1576SOL    HW2 5495   2.858   4.501   0.318  1.0001  0.1839 -0.5855
 1577SOL     OW 5496   5.258   5.445   0.643  0.3467 -0.0435 -0.1523
 1577SOL    HW1 5497   5.332   5.503   0.627  0.1080 -0.0368 -1.3505
 1577SOL    HW2 5498   5.276   5.405   0.728  2.4192 -1.0767 -1.0192
 1578SOL     OW 5499   3.526   3.350   2.810 -0.4443 -0.4243 -0.3603
 1578SOL    HW1 5500   3.452   3.335   2.869 -0.9409  0.9378 -0.6090
 1578SOL    HW2 5501   3.485   3.365   2.724 -0.1015  2.7738 -0.0680
 1579SOL     OW 5502   1.700   7.097   3.492 -0.2085  0.4771 -0.3584
 1579SOL    HW1 5503   1.749   7.072   3.414  1.0929  1.1494  0.1960
 1579SOL    HW2 5504   1.738   7.181   3.518 -1.3202  0.7632  0.4033
 1580SOL     OW 5505   4.354   6.229   1.678  0.1747 -0.1346 -0.2444
 1580SOL    HW1 5506   4.315   6.208   1.593  1.5973 -0.0916 -0.9406
 1580SOL    HW2 5507   4.282   6.264   1.730 -0.7782 -0.4101 -1.3402
 1581SOL     OW 5508   2.690   6.167   0.454  0.0285  0.6035  0.4029
 1581SOL    HW1 5509   2.726   6.255   0.438  3.1309 -0.3646  1.2000
 1581SOL    HW2 5510   2.759   6.122   0.503 -1.5793 -2.2064  0.3182
 1582SOL     OW 5511   0.441   5.955   2.744 -0.0504 -0.1734  0.4319
 1582SOL    HW1 5512   0.497   5.921   2.674  0.3937 -1.2059  1.2526
 1582SOL    HW2 5513   0.483   5.926   2.825 -0.6622  0.8193  1.1354
 1583SOL     OW 5514   1.151   6.482   2.144  0.6627 -0.1841 -0.4888
 1583SOL    HW1 5515   1.125   6.438   2.063 -0.1530 -2.3425  0.8395
 1583SOL    HW2 5516   1.238   6.448   2.163 -0.1947 -1.8370  0.8381
 1584SOL     OW 5517   0.609   6.722   0.224  0.3970  0.8682 -0.6667
 1584SOL    HW1 5518   0.647   6.638   0.253 -1.4962  0.7038  1.6811
 1584SOL    HW2 5519   0.684   6.781   0.219  1.4235 -0.2470  0.4944
 1585SOL     OW 5520   2.727   3.948   4.599 -0.1794 -0.1133  0.4208
 1585SOL    HW1 5521   2.683   4.029   4.574 -0.3941 -0.6126 -0.8642
 1585SOL    HW2 5522   2.807   3.977   4.642  0.7499  0.8173 -1.8062
 1586SOL     OW 5523   4.268   3.628   2.592 -0.2976  0.4021  0.7411
 1586SOL    HW1 5524   4.243   3.541   2.624 -0.4768 -0.1791 -0.8867
 1586SOL    HW2 5525   4.316   3.668   2.665  0.3390 -1.2995  1.3008
 1587SOL     OW 5526   3.894   0.098   3.201 -0.0655 -0.3567  0.1899
 1587SOL    HW1 5527   3.914   0.127   3.112 -0.5503  0.5527  0.3597
 1587SOL    HW2 5528   3.885   0.179   3.251  3.0354 -0.8474  1.7665
 1588SOL     OW 5529   4.069   6.160   2.035  0.2608  0.4169  0.1921
 1588SOL    HW1 5530   3.978   6.150   2.062  0.0014  2.2235  0.0945
 1588SOL    HW2 5531   4.067   6.223   1.963  1.2202 -2.4603 -2.5684
 1589SOL     OW 5532   3.831   4.603   3.311  0.2714 -0.1441  0.5407
 1589SOL    HW1 5533   3.749   4.557   3.323  0.1988  0.3996  2.7295
 1589SOL    HW2 5534   3.886   4.573   3.384  1.2755  0.9868  0.2937
 1590SOL     OW 5535   2.591   4.953   2.673  0.3934  0.4038  0.1704
 1590SOL    HW1 5536   2.527   4.900   2.719  0.5381 -0.2540 -0.3762
 1590SOL    HW2 5537   2.614   4.902   2.595  2.9269 -0.2404  1.2463
 1591SOL     OW 5538   6.954   6.334   1.406 -0.2046 -0.0584 -0.7548
 1591SOL    HW1 5539   6.920   6.422   1.420  1.3890  0.7080 -1.4446
 1591SOL    HW2 5540   6.879   6.284   1.375 -1.1330  1.0538 -0.3865
 1592SOL     OW 5541   1.859   0.683   0.881 -0.4308  0.4270  0.1607
 1592SOL    HW1 5542   1.909   0.734   0.818 -2.5419  2.3476 -0.0672
 1592SOL    HW2 5543   1.918   0.611   0.906  0.6356 -0.2406 -3.6811
 1593SOL     OW 5544   3.228   4.502   0.034 -0.0637 -1.0232  0.1939
 1593SOL    HW1 5545   3.260   4.585  -0.002  1.9793 -2.4145 -1.3861
 1593SOL    HW2 5546   3.165   4.528   0.101  0.3737  1.7934 -0.3748
 1594SOL     OW 5547   4.666   2.078   4.758  0.0585 -0.6703  1.2723
 1594SOL    HW1 5548   4.669   2.019   4.683  2.1742  1.4546 -0.4686
 1594SOL    HW2 5549   4.721   2.036   4.825  1.3910 -0.7800  0.1418
 1595SOL     OW 5550   6.605   4.409   2.193  0.8186  0.5819 -0.8453
 1595SOL    HW1 5551   6.547   4.476   2.227  0.4364  0.2364 -0.8141
 1595SOL    HW2 5552   6.549   4.352   2.141  1.0000 -0.1153 -0.3020
 1596SOL     OW 5553   0.305   1.585   1.998  0.1241 -0.1590 -0.0227
 1596SOL    HW1 5554   0.218   1.586   2.038  0.9904 -1.8504  2.0920
 1596SOL    HW2 5555   0.365   1.604   2.070  1.5923 -0.1129 -1.2073
 1597SOL     OW 5556   5.422   3.071   3.799  0.0973  0.0646  0.4307
 1597SOL    HW1 5557   5.416   3.159   3.837 -0.8851  1.6033 -2.9292
 1597SOL    HW2 5558   5.334   3.050   3.770  0.4725 -1.7546  0.4455
 1598SOL     OW 5559   2.025   4.981   0.356 -0.1178 -0.0617 -0.2150
 1598SOL    HW1 5560   1.998   4.909   0.299  0.5754 -2.1514  1.9593
 1598SOL    HW2 5561   2.119   4.990   0.340 -0.2755  0.7057 -0.7915
 1599SOL     OW 5562   6.599   3.905   4.618 -0.6214  0.2308  0.3072
 1599SOL    HW1 5563   6.650   3.896   4.538 -0.4721  1.1636  0.2908
 1599SOL    HW2 5564   6.638   3.979   4.664 -0.7566 -0.2412  1.2108
 1600SOL     OW 5565   1.197   1.710   0.329 -0.4789  0.3642  0.0418
 1600SOL    HW1 5566   1.169   1.729   0.418  1.3650  0.5956  0.6186
 1600SOL    HW2 5567   1.240   1.624   0.335  0.8615  0.9822 -0.3092
 1601SOL     OW 5568   4.617   6.536   0.712 -0.1224  0.3778 -0.1990
 1601SOL    HW1 5569   4.606   6.467   0.646 -3.3259  0.1467  0.4361
 1601SOL    HW2 5570   4.563   6.507   0.786  0.7915  2.1961  1.2513
 1602SOL     OW 5571   7.109   0.891   4.033 -0.1760  0.2997  0.7256
 1602SOL    HW1 5572   7.111   0.833   3.957 -0.9771  0.6648  0.4236
 1602SOL    HW2 5573   7.201   0.897   4.061 -0.1106 -1.4441  1.0208
 1603SOL     OW 5574   3.133   2.391   4.124  0.5318 -0.0671 -0.3082
 1603SOL    HW1 5575   3.141   2.395   4.219  0.3426  0.2208 -0.3034
 1603SOL    HW2 5576   3.134   2.483   4.096  0.6280 -0.1517 -0.5880
 1604SOL     OW 5577   0.034   6.695   3.222 -0.2732  0.3697 -0.2008
 1604SOL    HW1 5578   0.038   6.785   3.191  1.9206  0.5801  0.5398
 1604SOL    HW2 5579   0.091   6.646   3.163  1.3429  0.1644  1.4572
 1605SOL     OW 5580   5.512   4.392   0.890 -0.5179 -0.3180  0.7026
 1605SOL    HW1 5581   5.507   4.481   0.855  0.0529 -0.3599  0.5049
 1605SOL    HW2 5582   5.471   4.337   0.823  1.3082 -0.5057 -0.3304
 1606SOL     OW 5583   0.229   4.351   3.835 -0.1565 -0.6888 -0.3113
 1606SOL    HW1 5584   0.281   4.282   3.876  0.9263 -0.5229 -1.3369
 1606SOL    HW2 5585   0.294   4.416   3.808 -0.8254 -0.7704 -2.2056
 1607SOL     OW 5586   2.646   2.115   2.111  0.7038 -0.4542 -0.1896
 1607SOL    HW1 5587   2.675   2.139   2.023 -2.3191 -0.1914 -1.2434
 1607SOL    HW2 5588   2.551   2.126   2.108  0.3972 -1.4554  2.8296
 1608SOL     OW 5589   6.503   1.583   3.189  0.0734 -0.2299 -0.3275
 1608SOL    HW1 5590   6.465   1.551   3.270 -0.6696  1.4311  0.0043
 1608SOL    HW2 5591   6.551   1.662   3.213 -0.3222  0.4031 -1.5217
 1609SOL     OW 5592   3.761   2.389   1.160 -0.6209 -0.0007  0.1155
 1609SOL    HW1 5593   3.764   2.484   1.156  1.1287 -0.0502 -1.7095
 1609SOL    HW2 5594   3.668   2.367   1.156 -0.9961  1.6109 -0.5983
 1610SOL     OW 5595   1.077   2.406   3.501  0.4324  0.6976  0.2970
 1610SOL    HW1 5596   1.103   2.335   3.561  1.8518  1.1603  0.2510
 1610SOL    HW2 5597   1.157   2.454   3.484 -0.8201  3.7963  2.1980
 1611SOL     OW 5598   0.373   0.517   3.872  0.2665  0.2605  0.4133
 1611SOL    HW1 5599   0.283   0.539   3.897 -0.6163  0.7505 -2.8331
 1611SOL    HW2 5600   0.397   0.446   3.932 -2.0126  0.5710  1.8261
 1612SOL     OW 5601   6.376   6.236   3.481 -0.7651  0.1439  0.0110
 1612SOL    HW1 5602   6.460   6.200   3.511  0.8985  2.7529 -1.1426
 1612SOL    HW2 5603   6.362   6.195   3.395 -0.5446 -0.1224  0.1017
 1613SOL     OW 5604   3.436   5.391   5.015  0.6007 -0.1710 -0.5810
 1613SOL    HW1 5605   3.421   5.402   5.109  0.3191 -1.9518 -0.3850
 1613SOL    HW2 5606   3.370   5.328   4.987  0.5614  0.4725 -2.0314
 1614SOL     OW 5607   3.634   1.184   3.751 -0.1740  0.4324  0.1605
 1614SOL    HW1 5608   3.673   1.144   3.829  1.4586  1.0184 -0.3130
 1614SOL    HW2 5609   3.551   1.138   3.740 -0.9094  0.9568  2.7648
 1615SOL     OW 5610   4.758   2.753   4.570  0.1202 -0.0057 -0.1142
 1615SOL    HW1 5611   4.813   2.736   4.494  0.5775 -1.5083  0.5252
 1615SOL    HW2 5612   4.669   2.736   4.540  0.3063 -0.6637 -0.3092
 1616SOL     OW 5613   1.869   0.791   4.607  0.0167 -0.0584  0.8564
 1616SOL    HW1 5614   1.888   0.721   4.669 -0.4988 -0.8534  0.1389
 1616SOL    HW2 5615   1.808   0.752   4.545 -0.1864  0.9984  0.3748
 1617SOL     OW 5616   6.967   2.502   1.734  0.0594 -0.2542 -0.2766
 1617SOL    HW1 5617   7.053   2.463   1.719  0.3853  0.5865 -0.6722
 1617SOL    HW2 5618   6.938   2.465   1.817  0.7984 -0.5563 -0.1460
 1618SOL     OW 5619   0.671   5.198   2.436 -0.0355  0.1884  1.1608
 1618SOL    HW1 5620   0.753   5.225   2.477  0.0283  0.8134  0.6323
 1618SOL    HW2 5621   0.697   5.156   2.354 -0.2612  0.9981  0.6584
 1619SOL     OW 5622   6.615   5.004   5.030 -0.0873  0.2231 -0.3019
 1619SOL    HW1 5623   6.690   5.021   5.086  0.3284  0.9909 -1.0780
 1619SOL    HW2 5624   6.559   4.946   5.082  1.5816 -1.3343 -0.1608
 1620SOL     OW 5625   6.062   0.451   0.881 -0.0482 -0.3604  0.0503
 1620SOL    HW1 5626   6.102   0.458   0.794  0.1508  0.4240  0.2015
 1620SOL    HW2 5627   6.094   0.527   0.928 -1.6063  0.2263  0.2320
 1621SOL     OW 5628   2.058   6.747   1.303  0.3468  0.0891  0.4645
 1621SOL    HW1 5629   2.067   6.655   1.325  2.3978 -0.3964 -1.9121
 1621SOL    HW2 5630   2.148   6.780   1.298 -0.2542  1.7490 -0.4458
 1622SOL     OW 5631   6.927   5.332   2.669  0.3598  0.7527 -0.0705
 1622SOL    HW1 5632   6.833   5.344   2.656 -0.1592 -0.8246  1.6338
 1622SOL    HW2 5633   6.967   5.354   2.585 -1.6249  0.4959 -1.1363
 1623SOL     OW 5634   4.338   3.203   0.073  0.2597 -0.0049  1.0324
 1623SOL    HW1 5635   4.263   3.149   0.052  1.7357 -2.2711  1.2292
 1623SOL    HW2 5636   4.319   3.287   0.033 -1.2279 -1.2718 -1.1140
 1624SOL     OW 5637   4.577   3.764   2.438  0.3269 -0.2682 -0.0235
 1624SOL    HW1 5638   4.489   3.789   2.467  0.4920 -0.0483  0.3037
 1624SOL    HW2 5639   4.563   3.703   2.366 -0.0971  1.0198 -1.0650
 1625SOL     OW 5640   3.692   5.211   0.871  0.2858 -0.0488 -0.7398
 1625SOL    HW1 5641   3.616   5.233   0.925  0.7173 -0.4065  0.0224
 1625SOL    HW2 5642   3.654   5.187   0.786 -0.5242 -1.1194 -0.1023
 1626SOL     OW 5643   1.797   0.282   0.585 -0.4589 -0.2876 -0.3844
 1626SOL    HW1 5644   1.811   0.190   0.608 -1.6626 -0.1166  1.2047
 1626SOL    HW2 5645   1.726   0.279   0.521 -0.8336 -0.4542  0.0298
 1627SOL     OW 5646   2.846   0.576   4.128  0.6089  0.7019  0.2041
 1627SOL    HW1 5647   2.797   0.635   4.186 -0.3595 -2.2605  2.6875
 1627SOL    HW2 5648   2.933   0.571   4.167 -0.0943 -1.4320  1.7340
 1628SOL     OW 5649   1.648   4.047   3.267 -0.2430  0.0628 -0.0081
 1628SOL    HW1 5650   1.721   3.995   3.233  0.3908 -0.2986  1.7544
 1628SOL    HW2 5651   1.589   3.982   3.306 -1.4020  0.3760 -1.1632
 1629SOL     OW 5652   5.850   3.093   1.727  0.2686  0.2979  0.2096
 1629SOL    HW1 5653   5.878   3.124   1.641  1.2099 -1.7411 -0.2764
 1629SOL    HW2 5654   5.755   3.107   1.728  0.1119 -0.3385 -1.5056
 1630SOL     OW 5655   2.888   6.615   3.265  0.0451  0.4897 -0.1052
 1630SOL    HW1 5656   2.806   6.662   3.249 -0.3204 -0.3710 -0.8276
 1630SOL    HW2 5657   2.934   6.669   3.330 -0.8967  1.2040 -0.0084
 1631SOL     OW 5658   2.368   4.760   4.957  1.3058 -0.2480 -0.1710
 1631SOL    HW1 5659   2.380   4.772   5.051 -0.0043  1.3386 -0.1558
 1631SOL    HW2 5660   2.350   4.849   4.924 -0.5101 -1.0804 -1.5671
 1632SOL     OW 5661   0.450   5.470   3.765 -0.1281  0.0418  0.3411
 1632SOL    HW1 5662   0.445   5.386   3.718  2.1306 -0.1321  0.3055
 1632SOL    HW2 5663   0.438   5.536   3.697  0.7442 -0.2415 -0.1071
 1633SOL     OW 5664   1.389   1.876   3.765  0.5135  0.1992  0.4880
 1633SOL    HW1 5665   1.454   1.806   3.758 -2.0168 -2.3980  0.6070
 1633SOL    HW2 5666   1.391   1.901   3.857  1.2684  0.0795  0.5109
 1634SOL     OW 5667   6.358   3.895   2.641  0.2410  0.3309  0.1048
 1634SOL    HW1 5668   6.305   3.915   2.718  1.3466  0.1613  0.9294
 1634SOL    HW2 5669   6.447   3.916   2.667  0.4409  2.1363 -1.7938
 1635SOL     OW 5670   6.395   4.095   4.556  0.1133  0.1044  0.6047
 1635SOL    HW1 5671   6.473   4.039   4.554  0.0365  0.0057  0.2514
 1635SOL    HW2 5672   6.351   4.071   4.638  0.1774 -0.2226  0.5452
 1636SOL     OW 5673   2.678   3.539   4.907 -0.2116  0.8584 -0.2278
 1636SOL    HW1 5674   2.698   3.526   4.815  1.9424  1.8309  0.0458
 1636SOL    HW2 5675   2.704   3.457   4.949  2.5931  1.7139 -0.0369
 1637SOL     OW 5676   4.443   3.846   1.625 -0.0259  0.7667  0.4091
 1637SOL    HW1 5677   4.472   3.784   1.691  1.0801  0.1668 -0.6034
 1637SOL    HW2 5678   4.523   3.885   1.591 -0.5745  1.1369 -0.5131
 1638SOL     OW 5679   2.248   2.119   4.115  0.8624 -0.1069 -0.5580
 1638SOL    HW1 5680   2.217   2.114   4.205  0.6932  0.3270 -0.5897
 1638SOL    HW2 5681   2.267   2.029   4.091  0.4704 -0.2760 -0.2429
 1639SOL     OW 5682   2.069   1.944   0.841  0.1016 -0.0181 -0.0014
 1639SOL    HW1 5683   2.130   1.981   0.776 -1.4384 -0.8909 -2.0658
 1639SOL    HW2 5684   2.108   1.860   0.865  1.6818  1.1494  1.8106
 1640SOL     OW 5685   0.412   2.016   1.403  0.0957 -0.3413 -0.4875
 1640SOL    HW1 5686   0.456   1.941   1.363  0.0875 -1.0354  0.7425
 1640SOL    HW2 5687   0.484   2.072   1.432  0.1414 -0.5850 -0.1193
 1641SOL     OW 5688   6.913   4.990   4.227 -0.1389 -0.0703  0.0442
 1641SOL    HW1 5689   6.997   5.005   4.184  0.3293  5.2642  2.0084
 1641SOL    HW2 5690   6.935   4.941   4.306  1.4496  2.1200  1.0497
 1642SOL     OW 5691   5.037   0.152   0.156 -0.0689  0.6038 -0.6755
 1642SOL    HW1 5692   5.099   0.081   0.172  0.2185  0.8308 -0.7474
 1642SOL    HW2 5693   5.047   0.171   0.063 -0.7455  0.1895 -0.8410
 1643SOL     OW 5694   5.769   1.798   1.124 -0.7131  0.3916 -0.3270
 1643SOL    HW1 5695   5.820   1.819   1.202 -0.1582  1.6040 -0.9836
 1643SOL    HW2 5696   5.762   1.881   1.077 -4.2291  0.5483  0.2317
 1644SOL     OW 5697   6.325   1.476   1.929 -0.2623 -0.2036  0.5971
 1644SOL    HW1 5698   6.397   1.416   1.949 -0.3644 -0.5670 -0.1096
 1644SOL    HW2 5699   6.367   1.558   1.905 -0.0107 -0.8724 -1.3761
 1645SOL     OW 5700   4.191   1.491   4.032  0.0717 -0.0155 -0.2080
 1645SOL    HW1 5701   4.129   1.562   4.019  0.8969  0.7150 -0.2288
 1645SOL    HW2 5702   4.141   1.424   4.080 -0.3882  1.0866  0.9156
 1646SOL     OW 5703   6.166   3.507   0.779  0.3925 -0.2433 -0.2492
 1646SOL    HW1 5704   6.171   3.518   0.874 -1.7027 -0.6111 -0.0501
 1646SOL    HW2 5705   6.250   3.540   0.747  0.8110  0.7003  1.6572
 1647SOL     OW 5706   1.308   6.892   4.301  0.1271  0.4045 -0.5680
 1647SOL    HW1 5707   1.341   6.956   4.238 -0.9245  0.3308 -1.2243
 1647SOL    HW2 5708   1.256   6.944   4.363 -0.3708  0.2492 -0.8501
 1648SOL     OW 5709   5.519   3.351   1.695  0.0738  0.1155  0.1034
 1648SOL    HW1 5710   5.590   3.351   1.759 -0.5309  1.7811  0.8357
 1648SOL    HW2 5711   5.443   3.322   1.744  0.2098 -1.6588 -0.6785
 1649SOL     OW 5712   0.876   2.888   4.067 -0.4291  0.0909  0.3468
 1649SOL    HW1 5713   0.782   2.878   4.051 -0.2383  1.0551 -1.5978
 1649SOL    HW2 5714   0.901   2.963   4.015  1.4104 -0.0259  1.0098
 1650SOL     OW 5715   1.696   6.846   1.829  0.2136  0.1031 -0.2310
 1650SOL    HW1 5716   1.627   6.839   1.895  0.4468  1.1143  0.1478
 1650SOL    HW2 5717   1.661   6.802   1.752 -0.7049  0.2705  0.0773
 1651SOL     OW 5718   4.997   5.778   0.428  0.0313 -0.2198  0.0350
 1651SOL    HW1 5719   5.041   5.806   0.508  1.1365 -0.3236 -0.5235
 1651SOL    HW2 5720   4.964   5.859   0.389  0.6613 -0.0084 -0.0741
 1652SOL     OW 5721   1.293   2.711   2.344 -0.1717  0.3225 -0.4201
 1652SOL    HW1 5722   1.360   2.779   2.344 -1.4818  1.6600 -0.0865
 1652SOL    HW2 5723   1.244   2.726   2.263 -1.5360  0.9120  0.4805
 1653SOL     OW 5724   5.280   3.786   0.048  0.3126 -0.1041  0.1873
 1653SOL    HW1 5725   5.337   3.764  -0.026  1.1394  0.2425  0.7025
 1653SOL    HW2 5726   5.201   3.735   0.033  0.8181 -0.7275 -0.4643
 1654SOL     OW 5727   0.788   4.004   0.121  0.5670  0.2571 -0.3966
 1654SOL    HW1 5728   0.858   4.068   0.113  1.0531  0.3489  2.9373
 1654SOL    HW2 5729   0.833   3.922   0.141 -0.1957 -0.3237 -1.0062
 1655SOL     OW 5730   6.075   3.809   2.188 -0.1410 -0.4267  0.3852
 1655SOL    HW1 5731   6.059   3.812   2.282  0.1365 -1.9159  0.4920
 1655SOL    HW2 5732   6.169   3.821   2.179  0.0406 -1.6950  0.4100
 1656SOL     OW 5733   4.729   1.923   3.928 -0.3528 -0.2650  0.1118
 1656SOL    HW1 5734   4.677   2.001   3.906  0.2929  0.0803 -0.2121
 1656SOL    HW2 5735   4.744   1.930   4.022 -1.1894 -0.5556  0.2779
 1657SOL     OW 5736   3.774   0.452   0.774 -0.2449 -0.2169 -0.1627
 1657SOL    HW1 5737   3.749   0.374   0.724 -0.4587 -0.3508  0.1515
 1657SOL    HW2 5738   3.869   0.457   0.765 -0.0931 -1.1415  0.7200
 1658SOL     OW 5739   3.238   2.651   2.603  0.8447  0.1942 -0.8792
 1658SOL    HW1 5740   3.278   2.634   2.518 -1.1632 -1.9262 -1.5118
 1658SOL    HW2 5741   3.153   2.691   2.582  0.9624  1.0623  0.2125
 1659SOL     OW 5742   3.848   5.981   2.984  0.2450  0.3825 -0.4612
 1659SOL    HW1 5743   3.852   6.060   2.930  1.0827 -0.4287 -1.6434
 1659SOL    HW2 5744   3.940   5.955   2.995  0.0504  0.2165  0.9042
 1660SOL     OW 5745   3.662   6.299   2.582 -0.1375  0.6980  0.2679
 1660SOL    HW1 5746   3.705   6.290   2.497 -2.0188  2.5773 -0.9902
 1660SOL    HW2 5747   3.673   6.213   2.623  1.4776 -0.0475 -1.5248
 1661SOL     OW 5748   3.976   3.568   2.541 -0.2322  0.3131 -0.0422
 1661SOL    HW1 5749   3.981   3.654   2.584 -2.6519  1.3285 -1.5713
 1661SOL    HW2 5750   3.956   3.507   2.612 -1.0546  1.4633  0.7590
 1662SOL     OW 5751   1.678   6.651   3.076  0.3772  0.3022  0.2255
 1662SOL    HW1 5752   1.745   6.655   3.009 -0.0308  1.9342 -0.1331
 1662SOL    HW2 5753   1.638   6.738   3.075 -0.8902 -0.2317  1.2940
 1663SOL     OW 5754   5.543   2.595   2.381  0.2389 -0.2668 -0.1199
 1663SOL    HW1 5755   5.580   2.619   2.466  0.6035 -2.7374  0.5233
 1663SOL    HW2 5756   5.473   2.658   2.365  0.8113  0.8357  1.5380
 1664SOL     OW 5757   0.888   3.184   2.244 -0.0293 -0.0478 -0.2762
 1664SOL    HW1 5758   0.944   3.244   2.294 -0.1071  0.4084 -0.7303
 1664SOL    HW2 5759   0.932   3.175   2.159  0.2083 -0.9768 -0.0636
 1665SOL     OW 5760   4.734   1.630   3.487 -0.1929  0.2139 -0.3939
 1665SOL    HW1 5761   4.826   1.652   3.476 -0.2669  1.3467  0.9787
 1665SOL    HW2 5762   4.695   1.708   3.526 -1.5402 -0.5799 -0.0774
 1666SOL     OW 5763   0.983   1.196   0.549 -0.6573 -0.2670  0.1782
 1666SOL    HW1 5764   0.951   1.250   0.621  1.0964  0.3559  0.5219
 1666SOL    HW2 5765   1.026   1.122   0.591  0.0581 -0.0900 -0.2320
 1667SOL     OW 5766   0.546   6.367   1.998  0.4653 -0.5952 -0.1010
 1667SOL    HW1 5767   0.473   6.428   2.007  1.6723  0.7588  1.2481
 1667SOL    HW2 5768   0.533   6.304   2.069  0.9177  0.0422  0.5720
 1668SOL     OW 5769   1.754   6.213   4.611  0.8610  0.2181 -0.0224
 1668SOL    HW1 5770   1.716   6.192   4.526  0.3235 -1.3332  0.5681
 1668SOL    HW2 5771   1.699   6.283   4.646 -0.4256 -0.8109  0.0740
 1669SOL     OW 5772   5.235   3.106   3.146  0.3450 -0.1401 -0.1760
 1669SOL    HW1 5773   5.268   3.195   3.135  0.5393 -0.3366 -1.2998
 1669SOL    HW2 5774   5.289   3.068   3.215 -0.9597  1.1924  1.6532
 1670SOL     OW 5775   4.024   6.000   2.699  0.0947  0.0288 -0.0009
 1670SOL    HW1 5776   4.040   5.926   2.757 -1.3947 -0.8104 -0.6097
 1670SOL    HW2 5777   3.989   6.068   2.757  0.9514  0.0962  0.4655
 1671SOL     OW 5778   3.469   6.334   0.362 -0.1384 -0.4376 -0.2852
 1671SOL    HW1 5779   3.481   6.301   0.451 -0.3867 -0.3983 -0.2387
 1671SOL    HW2 5780   3.559   6.348   0.330 -0.0555  1.1362  0.5456
 1672SOL     OW 5781   6.194   6.219   4.352  0.0418  0.0491 -0.2847
 1672SOL    HW1 5782   6.132   6.147   4.359 -0.0381  0.1605  0.2320
 1672SOL    HW2 5783   6.264   6.186   4.295 -0.1116 -0.3469 -0.2449
 1673SOL     OW 5784   3.115   6.958   4.761 -1.2197 -0.5978  0.2312
 1673SOL    HW1 5785   3.060   7.026   4.723  1.7199  2.0327  0.2372
 1673SOL    HW2 5786   3.174   6.934   4.689 -1.0068 -1.7860  0.7929
 1674SOL     OW 5787   1.642   0.153   1.399 -0.1296 -0.1041  0.6292
 1674SOL    HW1 5788   1.736   0.162   1.385  0.2261 -1.6147  1.8550
 1674SOL    HW2 5789   1.615   0.238   1.433  0.5603  0.7049 -0.7507
 1675SOL     OW 5790   0.261   2.193   3.791 -0.0790 -0.0718 -0.2435
 1675SOL    HW1 5791   0.168   2.188   3.767 -0.2054 -1.3252  0.4361
 1675SOL    HW2 5792   0.308   2.172   3.710 -0.3729  0.4467 -0.5599
 1676SOL     OW 5793   3.956   3.674   4.058 -0.0381 -0.3695 -0.1505
 1676SOL    HW1 5794   3.884   3.734   4.076  0.4051 -0.2156  1.2285
 1676SOL    HW2 5795   3.913   3.589   4.044 -0.5336 -0.1130 -0.2160
 1677SOL     OW 5796   3.669   3.503   1.840  0.0789 -0.0306  0.3164
[truncated: 1,396,652 more chars]
