# Supplementary material for: Molecular dynamics ensemble refinement of the heterogeneous native state of NCBD using chemical shifts and NOEs
Source: PeerJ. 2018 Jul 4;6:e5125. doi: 10.7717/peerj.5125 (PMC6035720; doi:10.7717/peerj.5125)
Supplement: Data S1 — This file contains input files for running the molecular simulations, and the resulting ensemble of NCBD obtained using NOEs and chemical shifts. [file peerj-06-5125-s005.bz2 › raw_data/CS-NOE/CS-NOE4-C22/conf3.gro]

CREB-BINDING PROTEIN in water
26036
    1PRO      N    1   3.425   6.376   4.080  0.5334 -0.3600 -0.0285
    1PRO     H1    2   3.469   6.443   4.141 -0.2693  0.4195 -0.2874
    1PRO     H2    3   3.373   6.431   4.014  0.2447 -0.0708  0.4340
    1PRO     CD    4   3.310   6.300   4.141  0.1024  0.5438  0.2999
    1PRO    HD1    5   3.223   6.360   4.175  0.1569  0.3983  0.7020
    1PRO    HD2    6   3.350   6.239   4.224  0.8868  0.3553 -0.2000
    1PRO     CA    7   3.504   6.291   3.988  0.0121 -0.3115 -0.5234
    1PRO     HA    8   3.581   6.251   4.053 -0.0902 -2.6664 -1.7321
    1PRO     CB    9   3.395   6.202   3.929 -0.1988 -0.4000 -0.0023
    1PRO    HB1   10   3.362   6.222   3.824  1.7894 -0.7713 -0.7351
    1PRO    HB2   11   3.435   6.099   3.934  1.2475  0.1950  2.2502
    1PRO     CG   12   3.270   6.217   4.018  0.0676  0.6994  0.2051
    1PRO    HG1   13   3.184   6.264   3.965 -0.3703  1.0276  1.1902
    1PRO    HG2   14   3.231   6.127   4.070  0.3828  1.2547  1.4321
    1PRO      C   15   3.590   6.369   3.894  0.3172  0.1471  0.1299
    1PRO      O   16   3.558   6.484   3.864 -0.3651 -0.0334  0.1367
    2ASN      N   17   3.695   6.304   3.840  0.1060  0.1377 -0.2711
    2ASN     HN   18   3.700   6.208   3.865  0.4627 -0.0078 -0.8836
    2ASN     CA   19   3.797   6.358   3.756  0.3415 -0.3763 -0.3197
    2ASN     HA   20   3.800   6.466   3.765 -0.1092 -0.1687 -2.1541
    2ASN     CB   21   3.937   6.321   3.806  0.3896 -0.1957 -0.3229
    2ASN    HB1   22   4.019   6.356   3.739  0.1435  0.1241 -0.4602
    2ASN    HB2   23   3.960   6.375   3.901  1.8471 -1.2962 -0.0248
    2ASN     CG   24   3.948   6.172   3.835 -0.1096 -0.1501  0.1267
    2ASN    OD1   25   3.940   6.132   3.951 -0.3110 -0.3142  0.0574
    2ASN    ND2   26   3.983   6.082   3.740  0.7222  0.3628 -0.0655
    2ASN   HD21   27   3.988   6.110   3.644  0.4478 -1.5545 -0.6882
    2ASN   HD22   28   4.000   5.985   3.760  1.0608  0.1212 -1.4047
    2ASN      C   29   3.776   6.342   3.609 -0.4450 -0.0876 -0.2455
    2ASN      O   30   3.723   6.244   3.558 -0.3410 -0.3412  0.1313
    3ARG      N   31   3.813   6.446   3.532 -0.5760 -0.0323 -0.2353
    3ARG     HN   32   3.874   6.512   3.576  0.7431 -1.0326 -0.4916
    3ARG     CA   33   3.797   6.459   3.390  0.2327 -0.3689 -0.3646
    3ARG     HA   34   3.703   6.421   3.353  1.2481 -0.4957 -3.0498
    3ARG     CB   35   3.800   6.610   3.361  0.2795 -0.3051 -0.0388
    3ARG    HB1   36   3.725   6.658   3.427  0.1968 -1.0913  0.4533
    3ARG    HB2   37   3.895   6.655   3.398  0.6203 -0.9349 -0.1184
    3ARG     CG   38   3.783   6.638   3.211 -0.3016 -0.1274  0.0609
    3ARG    HG1   39   3.886   6.614   3.177  0.4785  0.9128  1.5865
    3ARG    HG2   40   3.702   6.582   3.160 -0.0685 -1.3943  1.0122
    3ARG     CD   41   3.761   6.787   3.183  0.1887  0.0498  0.5914
    3ARG    HD1   42   3.824   6.858   3.241 -0.7868 -1.2994  3.5359
    3ARG    HD2   43   3.773   6.798   3.074  0.2135  1.4593  0.7157
    3ARG     NE   44   3.619   6.816   3.221  0.0901  0.1658  0.1352
    3ARG     HE   45   3.555   6.740   3.226 -0.9523  0.9406 -0.9349
    3ARG     CZ   46   3.554   6.936   3.209  0.3654  0.3029  0.0020
    3ARG    NH1   47   3.615   7.051   3.169 -0.0808  0.4299 -0.3173
    3ARG   HH11   48   3.715   7.051   3.170 -0.0701  0.4547 -0.9547
    3ARG   HH12   49   3.569   7.140   3.177 -1.2092 -0.2165  0.5794
    3ARG    NH2   50   3.419   6.938   3.226  0.3675  0.3933  0.0113
    3ARG   HH21   51   3.370   6.855   3.252  0.0666 -0.0919 -1.9352
    3ARG   HH22   52   3.385   7.032   3.232  1.2938  0.7781 -0.6575
    3ARG      C   53   3.911   6.389   3.325  0.2868  0.0127 -0.6809
    3ARG      O   54   3.881   6.299   3.246 -0.2411 -0.2305 -0.2059
    4SER      N   55   4.037   6.425   3.355 -0.0011  0.0916  0.4716
    4SER     HN   56   4.051   6.501   3.418 -1.2214  0.3529  0.4446
    4SER     CA   57   4.149   6.343   3.318 -0.1478  0.1275 -0.0635
    4SER     HA   58   4.132   6.303   3.220  3.2699  0.8329 -1.0705
    4SER     CB   59   4.275   6.425   3.289 -0.1203  0.0476 -0.1697
    4SER    HB1   60   4.238   6.508   3.225 -1.0176  0.1832  0.5072
    4SER    HB2   61   4.319   6.473   3.380  0.6629  0.7185 -0.8839
    4SER     OG   62   4.368   6.346   3.215  0.3506  0.6601 -0.2428
    4SER    HG1   63   4.437   6.411   3.203 -0.7918  2.1609  0.7839
    4SER      C   64   4.181   6.237   3.418 -0.7971  0.4717  0.5230
    4SER      O   65   4.102   6.144   3.437 -0.0770 -0.2677 -0.0141
    5ILE      N   66   4.297   6.245   3.485 -0.4794 -0.1006  0.0502
    5ILE     HN   67   4.368   6.313   3.470  1.6786 -2.0445  0.8337
    5ILE     CA   68   4.341   6.138   3.568  0.2725  0.4502  0.3701
    5ILE     HA   69   4.280   6.051   3.550  0.9141 -0.4737  2.2657
    5ILE     CB   70   4.480   6.091   3.533  0.2089  0.1219  0.5495
    5ILE     HB   71   4.517   6.008   3.595 -1.5977 -0.5290  0.8262
    5ILE    CG2   72   4.479   6.029   3.392  0.1244  0.3362  0.4552
    5ILE   HG21   73   4.558   5.952   3.380  0.6415  0.5659  2.1892
    5ILE   HG22   74   4.375   5.997   3.367  0.0512 -0.5570  1.7981
    5ILE   HG23   75   4.503   6.109   3.319  0.8639 -0.3865 -0.1052
    5ILE    CG1   76   4.587   6.201   3.545 -0.0472  0.4071  0.2535
    5ILE   HG11   77   4.580   6.280   3.467  0.7027  1.7495  1.4931
    5ILE   HG12   78   4.565   6.258   3.638 -1.1396 -0.8246  0.7835
    5ILE     CD   79   4.728   6.143   3.543 -0.2212 -0.0172  0.2329
    5ILE    HD1   80   4.751   6.110   3.439  0.1687 -1.7595  0.8318
    5ILE    HD2   81   4.800   6.218   3.582 -0.4615  0.1860  0.2886
    5ILE    HD3   82   4.746   6.055   3.608  1.6932 -0.4257 -0.7747
    5ILE      C   83   4.329   6.164   3.714  0.0230  0.0329  0.4247
    5ILE      O   84   4.310   6.275   3.764  0.3672  0.4996 -0.4590
    6SER      N   85   4.346   6.059   3.796  0.1684 -0.1355  0.1798
    6SER     HN   86   4.363   5.969   3.757  0.0026 -1.2126  2.4390
    6SER     CA   87   4.349   6.061   3.939  0.3591 -0.0767  0.1761
    6SER     HA   88   4.316   6.156   3.977  1.9868 -0.2395  2.1560
    6SER     CB   89   4.247   5.962   3.998  0.0883 -0.0459 -0.2370
    6SER    HB1   90   4.147   5.981   3.954  0.3081  0.0446 -0.7057
    6SER    HB2   91   4.277   5.863   3.957  0.9482  0.4012 -0.6961
    6SER     OG   92   4.241   5.970   4.140  0.1323 -0.6514 -0.1954
    6SER    HG1   93   4.167   5.913   4.163  0.3704 -0.4185  1.2536
    6SER      C   94   4.489   6.026   3.976  0.3732 -0.3217 -0.1080
    6SER      O   95   4.522   5.909   3.956 -0.4655 -0.5876 -0.0083
    7PRO      N   96   4.569   6.112   4.031  0.1177 -0.1871  0.0578
    7PRO     CD   97   4.551   6.256   4.038 -0.3859 -0.2858  0.9538
    7PRO    HD1   98   4.478   6.285   4.117 -0.7552 -0.5635  0.7230
    7PRO    HD2   99   4.515   6.286   3.937 -0.7856  0.4582  1.3078
    7PRO     CA  100   4.681   6.069   4.111  0.2272  0.1212  0.0707
    7PRO     HA  101   4.740   6.006   4.046 -1.3763 -1.8487  0.4140
    7PRO     CB  102   4.756   6.195   4.155  0.4719  0.1295 -0.3673
    7PRO    HB1  103   4.739   6.225   4.260  0.9964 -3.5939  0.9416
    7PRO    HB2  104   4.865   6.191   4.132  0.8140  1.5086  0.9117
    7PRO     CG  105   4.695   6.302   4.062 -0.1815 -0.2043 -0.3295
    7PRO    HG1  106   4.721   6.400   4.108  2.6580 -1.1789  0.3760
    7PRO    HG2  107   4.743   6.310   3.963 -1.9818  0.0039 -1.2234
    7PRO      C  108   4.647   5.988   4.231 -0.2907 -0.3788 -0.4090
    7PRO      O  109   4.735   5.921   4.284 -0.1646 -0.3274 -0.5521
    8SER      N  110   4.519   5.985   4.273 -0.1417 -0.0501  0.0805
    8SER     HN  111   4.452   6.036   4.219 -0.3168  0.8440  1.1139
    8SER     CA  112   4.480   5.918   4.394  0.1581  0.0763  0.2464
    8SER     HA  113   4.559   5.937   4.466  1.4579 -3.3322 -0.1076
    8SER     CB  114   4.346   5.961   4.455  0.4136  0.2384  0.7028
    8SER    HB1  115   4.271   5.928   4.379  0.0671  2.5784 -0.0409
    8SER    HB2  116   4.324   5.910   4.552  0.0933 -1.8081 -0.3784
    8SER     OG  117   4.337   6.102   4.464 -0.3619  0.2575 -0.2254
    8SER    HG1  118   4.251   6.122   4.502 -1.1170  0.2155 -1.7980
    8SER      C  119   4.480   5.771   4.376 -0.8850  0.0143  0.7315
    8SER      O  120   4.524   5.700   4.467 -0.1263  0.0271  0.3815
    9ALA      N  121   4.453   5.721   4.253 -0.1326 -0.1752  0.6364
    9ALA     HN  122   4.425   5.787   4.184  1.1296 -0.5473 -0.2450
    9ALA     CA  123   4.455   5.591   4.194 -0.3438  0.1960 -0.2029
    9ALA     HA  124   4.428   5.520   4.271  2.6137 -1.7668 -0.8338
    9ALA     CB  125   4.350   5.584   4.082 -0.1145 -0.2426 -0.3890
    9ALA    HB1  126   4.253   5.624   4.116  0.4133  1.1177 -0.4346
    9ALA    HB2  127   4.393   5.630   3.990  0.5425  1.4000  0.6943
    9ALA    HB3  128   4.341   5.475   4.061  0.5769  0.2132 -3.7457
    9ALA      C  129   4.596   5.558   4.159 -0.2992  0.0438  0.1141
    9ALA      O  130   4.635   5.443   4.175  0.1266  0.0936 -0.5675
   10LEU      N  131   4.676   5.654   4.109  0.0973 -0.0723  0.5106
   10LEU     HN  132   4.645   5.743   4.076  0.3381 -0.2136 -0.1152
   10LEU     CA  133   4.815   5.627   4.093 -0.0626 -0.3210 -0.5892
   10LEU     HA  134   4.824   5.541   4.029 -0.1931 -0.4362 -0.4534
   10LEU     CB  135   4.892   5.740   4.021 -0.2634 -0.0016 -0.3070
   10LEU    HB1  136   4.875   5.834   4.077  0.2203  0.0502 -0.2431
   10LEU    HB2  137   5.000   5.716   4.029 -0.4283 -0.1053  2.9500
   10LEU     CG  138   4.847   5.756   3.875 -1.1122 -0.2689 -0.0821
   10LEU     HG  139   4.739   5.779   3.863 -0.5616  1.9589 -1.3185
   10LEU    CD1  140   4.926   5.877   3.823 -1.0494 -0.0656  0.4842
   10LEU   HD11  141   4.910   5.965   3.890 -0.4201  0.1655  0.3420
   10LEU   HD12  142   5.036   5.861   3.818 -0.7321  1.8839  0.1231
   10LEU   HD13  143   4.894   5.913   3.723 -0.8289 -0.5197  0.2503
   10LEU    CD2  144   4.888   5.642   3.780 -0.6422 -0.3883  0.2607
   10LEU   HD21  145   4.828   5.670   3.691 -2.0979  0.5518  1.4826
   10LEU   HD22  146   4.997   5.638   3.761 -0.6365 -1.4134  0.4650
   10LEU   HD23  147   4.843   5.546   3.814 -0.2449 -1.2432 -1.5299
   10LEU      C  148   4.888   5.607   4.222 -0.0474  0.5617 -0.4529
   10LEU      O  149   4.982   5.529   4.231  0.1201  0.7999 -0.1381
   11GLN      N  150   4.855   5.676   4.332  0.1292  0.1203 -0.1222
   11GLN     HN  151   4.792   5.752   4.319  0.1248  0.1821  0.2441
   11GLN     CA  152   4.914   5.641   4.458 -0.5697 -0.0574  0.1670
   11GLN     HA  153   5.020   5.662   4.463 -0.3461 -0.8459 -0.8161
   11GLN     CB  154   4.844   5.736   4.556 -0.6588 -0.0297  0.0778
   11GLN    HB1  155   4.873   5.835   4.516  4.2386 -0.8008  1.0844
   11GLN    HB2  156   4.734   5.721   4.564 -0.8710  1.9322  1.4228
   11GLN     CG  157   4.904   5.735   4.697 -0.3759 -0.0100 -0.0421
   11GLN    HG1  158   4.866   5.653   4.761  0.4379 -0.9698 -0.7558
   11GLN    HG2  159   5.015   5.723   4.700 -0.4574 -0.7655  0.0509
   11GLN     CD  160   4.871   5.865   4.770  0.3395  0.3617 -0.3709
   11GLN    OE1  161   4.962   5.943   4.797  0.4830 -0.0229  0.2692
   11GLN    NE2  162   4.742   5.883   4.809  0.0414 -0.3162 -1.0027
   11GLN   HE21  163   4.670   5.822   4.778 -0.3582 -0.6122  0.4577
   11GLN   HE22  164   4.720   5.964   4.863 -1.0904 -1.6351  0.6113
   11GLN      C  165   4.896   5.502   4.508 -0.2133 -0.2807 -0.3053
   11GLN      O  166   4.994   5.434   4.537  0.1624  0.2357 -0.3447
   12ASP      N  167   4.771   5.452   4.503 -0.4692  0.2934  0.1158
   12ASP     HN  168   4.699   5.516   4.479  0.8901  1.5316 -0.8540
   12ASP     CA  169   4.735   5.316   4.531  0.2246  0.0092 -0.3400
   12ASP     HA  170   4.764   5.296   4.633 -3.4065  0.5792  0.9539
   12ASP     CB  171   4.583   5.308   4.513  0.1662  0.3224  0.0139
   12ASP    HB1  172   4.541   5.409   4.536  0.2068  0.2335  0.4949
   12ASP    HB2  173   4.559   5.280   4.408 -2.9069 -1.9275  1.1677
   12ASP     CG  174   4.518   5.210   4.610 -0.3823  0.6268 -0.0399
   12ASP    OD1  175   4.421   5.142   4.567 -0.1155  0.2010  0.0278
   12ASP    OD2  176   4.566   5.197   4.726  0.4983  0.0553 -0.4526
   12ASP      C  177   4.811   5.221   4.444 -0.0505 -0.1009 -0.4620
   12ASP      O  178   4.857   5.118   4.493  0.3395  0.1919 -0.1998
   13LEU      N  179   4.829   5.255   4.315  0.2602 -0.0018 -0.3946
   13LEU     HN  180   4.804   5.343   4.276 -1.4272  0.0894  0.7819
   13LEU     CA  181   4.916   5.178   4.232  0.1279 -0.3636 -0.2012
   13LEU     HA  182   4.869   5.082   4.222 -1.7663  0.3430  1.2186
   13LEU     CB  183   4.913   5.241   4.092 -0.1691  0.0963  0.0086
   13LEU    HB1  184   4.811   5.277   4.066  0.5788  0.6078 -2.4477
   13LEU    HB2  185   4.974   5.335   4.095  0.5609 -0.3930  1.1182
   13LEU     CG  186   4.954   5.147   3.977 -0.8904  0.2365 -0.3677
   13LEU     HG  187   5.061   5.122   3.990 -0.5058  0.7875 -2.2878
   13LEU    CD1  188   4.868   5.020   3.968 -0.4928 -0.0396 -0.2803
   13LEU   HD11  189   4.892   4.951   3.884  0.0564 -0.2201  0.0227
   13LEU   HD12  190   4.888   4.948   4.050 -0.5374 -0.4537 -0.6284
   13LEU   HD13  191   4.759   5.042   3.969  0.0081  2.9076 -0.6523
   13LEU    CD2  192   4.945   5.226   3.846 -0.7293  0.1440 -0.4342
   13LEU   HD21  193   4.841   5.263   3.831 -0.4642  0.6790 -1.0150
   13LEU   HD22  194   5.018   5.309   3.853  1.3306 -1.5062 -1.2242
   13LEU   HD23  195   4.961   5.153   3.764 -2.1024 -1.7390  0.8874
   13LEU      C  196   5.060   5.164   4.269  0.0938  0.4875  0.2988
   13LEU      O  197   5.109   5.052   4.280 -0.1745  0.2782 -0.5485
   14LEU      N  198   5.132   5.277   4.278 -0.0187  0.6474 -0.7592
   14LEU     HN  199   5.099   5.369   4.260  0.1251  0.5440 -1.6212
   14LEU     CA  200   5.269   5.275   4.317 -0.2368 -0.1376  0.0116
   14LEU     HA  201   5.328   5.223   4.243 -2.8551 -0.2871 -2.1263
   14LEU     CB  202   5.318   5.421   4.315  0.0461 -0.2306  0.1620
   14LEU    HB1  203   5.257   5.480   4.386  0.6525  3.0487 -1.8372
   14LEU    HB2  204   5.421   5.423   4.356 -0.5794 -1.3006  1.8891
   14LEU     CG  205   5.326   5.497   4.182  0.1946 -0.4053  0.0703
   14LEU     HG  206   5.237   5.474   4.120  1.7378  1.2742 -2.9989
   14LEU    CD1  207   5.343   5.649   4.201 -0.8126 -0.3467  0.5296
   14LEU   HD11  208   5.276   5.693   4.278  2.0027  3.1500  1.2340
   14LEU   HD12  209   5.448   5.674   4.226 -0.1745  0.0545 -2.2529
   14LEU   HD13  210   5.305   5.701   4.110  0.9649 -0.9498 -0.6250
   14LEU    CD2  211   5.445   5.442   4.101  0.1782 -0.1325 -0.1424
   14LEU   HD21  212   5.472   5.507   4.015  1.5962  0.6401  0.8350
   14LEU   HD22  213   5.537   5.453   4.163 -0.8406  0.5245  1.3214
   14LEU   HD23  214   5.418   5.338   4.075 -0.6065 -0.1722  0.7817
   14LEU      C  215   5.293   5.200   4.443  0.0256  0.0441  0.0706
   14LEU      O  216   5.383   5.117   4.453 -0.3335 -0.3232  0.2716
   15ARG      N  217   5.210   5.228   4.545 -0.3823 -0.3858 -0.1440
   15ARG     HN  218   5.138   5.294   4.524  1.1199  1.3386 -0.1250
   15ARG     CA  219   5.207   5.166   4.674  0.5634  0.0769  0.1076
   15ARG     HA  220   5.298   5.194   4.724  0.0501  1.7504  0.1865
   15ARG     CB  221   5.090   5.205   4.766  0.2991 -0.0782 -0.1622
   15ARG    HB1  222   4.997   5.210   4.705  0.0630 -2.7735 -0.1626
   15ARG    HB2  223   5.058   5.135   4.847 -1.9793  1.2391  0.1608
   15ARG     CG  224   5.126   5.332   4.843  0.2173  0.0073 -0.2651
   15ARG    HG1  225   5.205   5.306   4.916 -1.6541 -2.1729  1.1514
   15ARG    HG2  226   5.155   5.405   4.764 -3.5109  1.0278 -0.9085
   15ARG     CD  227   5.008   5.378   4.930  0.2197  0.1380 -0.3318
   15ARG    HD1  228   4.922   5.388   4.861 -0.0359 -1.0117 -0.2019
   15ARG    HD2  229   4.985   5.306   5.010 -1.6027 -0.9663 -1.7639
   15ARG     NE  230   5.049   5.514   4.977 -0.2048  0.0315  0.3614
   15ARG     HE  231   5.144   5.542   4.964 -0.1344 -0.4819 -0.3106
   15ARG     CZ  232   4.968   5.594   5.051 -0.1649  0.0690  0.3649
   15ARG    NH1  233   4.837   5.555   5.057 -0.2742  0.3195 -0.3332
   15ARG   HH11  234   4.805   5.475   5.006  0.1812 -0.0049 -0.1193
   15ARG   HH12  235   4.772   5.629   5.074 -0.4888 -0.2054  1.3892
   15ARG    NH2  236   5.007   5.719   5.086  0.1233 -0.0344  0.4135
   15ARG   HH21  237   5.104   5.726   5.110  0.9883 -1.4312 -2.2623
   15ARG   HH22  238   4.952   5.759   5.159  0.3268  0.3546  0.3613
   15ARG      C  239   5.192   5.018   4.668 -0.1595  0.1428  0.1029
   15ARG      O  240   5.259   4.946   4.742 -0.2265 -0.2670 -0.2324
   16THR      N  241   5.106   4.966   4.579 -0.0972  0.2753 -0.0359
   16THR     HN  242   5.065   5.030   4.514 -0.0761  0.6180  0.2888
   16THR     CA  243   5.093   4.827   4.547 -0.0197  0.2107  0.2120
   16THR     HA  244   5.075   4.772   4.638  0.0907 -3.2218 -1.6879
   16THR     CB  245   4.964   4.799   4.476 -0.0407  0.4225  0.1666
   16THR     HB  246   4.952   4.851   4.378  0.7693  0.3041 -0.0060
   16THR    OG1  247   4.856   4.839   4.559 -0.2830  0.2711 -0.0725
   16THR    HG1  248   4.837   4.931   4.538  1.2187  1.1524  1.9872
   16THR    CG2  249   4.938   4.653   4.436  0.0500  0.3896  0.2288
   16THR   HG21  250   4.998   4.613   4.351 -2.0837 -4.7874  0.8133
   16THR   HG22  251   4.942   4.577   4.516  0.4687 -1.3354 -1.3639
   16THR   HG23  252   4.834   4.643   4.398  0.2861 -1.3429 -0.0136
   16THR      C  253   5.212   4.765   4.481 -0.0741  0.1738  0.1479
   16THR      O  254   5.255   4.653   4.507 -0.0615  0.0799 -0.2806
   17LEU      N  255   5.281   4.841   4.395 -0.0663 -0.1201 -0.1058
   17LEU     HN  256   5.263   4.938   4.379 -0.4487 -0.3878 -1.4579
   17LEU     CA  257   5.403   4.790   4.340  0.1847  0.0756  0.2703
   17LEU     HA  258   5.378   4.691   4.306 -0.4896 -0.9866  3.4811
   17LEU     CB  259   5.453   4.875   4.222  0.3041 -0.2006  0.1212
   17LEU    HB1  260   5.460   4.981   4.255 -0.1011  0.1093 -0.7543
   17LEU    HB2  261   5.555   4.842   4.193 -0.0704 -0.5877 -0.7776
   17LEU     CG  262   5.362   4.875   4.098  0.8420  0.3705 -0.2785
   17LEU     HG  263   5.256   4.883   4.132  0.8897  1.3861 -0.3323
   17LEU    CD1  264   5.395   5.002   4.017  0.0735  0.9960  0.3645
   17LEU   HD11  265   5.392   5.086   4.089  0.0662 -0.8699  2.6735
   17LEU   HD12  266   5.501   4.994   3.985  0.3250  2.2331  0.8474
   17LEU   HD13  267   5.328   5.023   3.930  0.0905 -1.7731 -0.4273
   17LEU    CD2  268   5.382   4.746   4.018  0.2783  0.2441 -0.2262
   17LEU   HD21  269   5.489   4.738   3.986 -0.0920 -1.7521 -1.1166
   17LEU   HD22  270   5.345   4.658   4.074 -0.8153  0.7697 -0.1051
   17LEU   HD23  271   5.333   4.748   3.918 -1.1621  2.7203  0.4648
   17LEU      C  272   5.517   4.784   4.435  0.2905  0.3915  0.1667
   17LEU      O  273   5.596   4.690   4.440 -0.3423 -0.1771 -0.2767
   18LYS      N  274   5.534   4.888   4.519 -0.4651  0.6262  0.0371
   18LYS     HN  275   5.479   4.969   4.505 -1.5776  0.2842  2.0334
   18LYS     CA  276   5.644   4.911   4.608  0.0076 -0.5652 -0.2144
   18LYS     HA  277   5.735   4.885   4.558 -0.9517 -1.0265 -1.7976
   18LYS     CB  278   5.656   5.059   4.648  0.0618 -0.5343 -0.3423
   18LYS    HB1  279   5.557   5.107   4.661  1.0934  1.1532  2.1181
   18LYS    HB2  280   5.716   5.071   4.741  0.4015 -0.1609 -0.6106
   18LYS     CG  281   5.710   5.147   4.536  0.0564  0.2228  0.2452
   18LYS    HG1  282   5.813   5.111   4.516 -0.1121  0.6628 -1.5438
   18LYS    HG2  283   5.648   5.126   4.447 -0.0741 -0.6402  0.5378
   18LYS     CD  284   5.705   5.299   4.560 -0.2103  0.2632 -0.0755
   18LYS    HD1  285   5.599   5.334   4.563  0.5374  2.5962  0.5268
   18LYS    HD2  286   5.742   5.324   4.661 -4.2028  0.5507  1.4933
   18LYS     CE  287   5.773   5.376   4.447  0.0617  0.5055  0.2532
   18LYS    HE1  288   5.878   5.343   4.428 -0.6579  0.0552 -3.9415
   18LYS    HE2  289   5.705   5.360   4.361 -0.3171 -0.7361  0.7495
   18LYS     NZ  290   5.762   5.517   4.490  0.2595  0.4268  0.5673
   18LYS    HZ1  291   5.662   5.527   4.517  0.0478  0.2480 -0.1427
   18LYS    HZ2  292   5.822   5.532   4.573 -0.1443 -1.4981  1.2615
   18LYS    HZ3  293   5.784   5.585   4.415  1.2321  1.8417  2.0703
   18LYS      C  294   5.636   4.826   4.731  0.0559  0.0233  0.1982
   18LYS      O  295   5.721   4.742   4.757  0.5775  0.7016  0.7333
   19SER      N  296   5.531   4.840   4.814  0.0252  0.7214  0.0497
   19SER     HN  297   5.454   4.889   4.774  0.0974  1.3858  0.7206
   19SER     CA  298   5.518   4.760   4.931 -0.1065  0.0580 -0.4107
   19SER     HA  299   5.580   4.672   4.926 -0.1420  0.0942 -1.7624
   19SER     CB  300   5.554   4.844   5.055  0.1198  0.1091 -0.5085
   19SER    HB1  301   5.641   4.910   5.036  2.0665 -1.5322  2.0258
   19SER    HB2  302   5.478   4.919   5.087  0.9946  0.1071  1.8184
   19SER     OG  303   5.574   4.754   5.164 -0.3047  0.0403 -0.4833
   19SER    HG1  304   5.642   4.794   5.218  1.1319 -1.5874 -0.9672
   19SER      C  305   5.374   4.722   4.936 -0.1789  0.2968 -0.6910
   19SER      O  306   5.299   4.798   4.996  0.5353 -0.0459  0.6637
   20PRO      N  307   5.320   4.614   4.888 -0.2713 -0.2373  0.5804
   20PRO     CD  308   5.391   4.529   4.793 -0.2012 -0.1236  0.5321
   20PRO    HD1  309   5.473   4.474   4.845 -2.2808 -1.6246  2.4077
   20PRO    HD2  310   5.425   4.587   4.704  0.6510 -1.8684 -0.3362
   20PRO     CA  311   5.181   4.579   4.895 -0.4911  0.4641 -0.1432
   20PRO     HA  312   5.122   4.665   4.868  0.2129  0.6846 -1.0070
   20PRO     CB  313   5.151   4.473   4.789 -0.2154  0.3155 -0.0730
   20PRO    HB1  314   5.076   4.399   4.823  0.3220  0.4462  1.4760
   20PRO    HB2  315   5.103   4.522   4.702  0.9528 -1.1469 -1.6082
   20PRO     CG  316   5.291   4.420   4.754 -0.3015  0.2803 -0.3638
   20PRO    HG1  317   5.316   4.327   4.811 -1.8515 -0.4946 -0.8899
   20PRO    HG2  318   5.292   4.402   4.644 -0.8277 -1.4805 -0.1137
   20PRO      C  319   5.147   4.534   5.033  0.3284  0.5181  0.0855
   20PRO      O  320   5.232   4.475   5.099  0.1042  0.2333  0.1252
   21SER      N  321   5.020   4.552   5.074  0.3025 -0.3172  0.3844
   21SER     HN  322   4.958   4.603   5.015  2.6551 -0.3740 -2.3559
   21SER     CA  323   4.966   4.517   5.202 -0.5696  0.3093  0.1942
   21SER     HA  324   5.045   4.520   5.276 -0.8027 -0.3052  0.4735
   21SER     CB  325   4.862   4.623   5.241  0.1103  0.9458  0.2969
   21SER    HB1  326   4.902   4.725   5.221  0.2824  0.8445  0.1330
   21SER    HB2  327   4.776   4.607   5.174 -0.7875  1.0778  1.3835
   21SER     OG  328   4.817   4.615   5.376  0.1747 -0.3691  0.2459
   21SER    HG1  329   4.726   4.584   5.373 -0.7525  1.6361  3.2338
   21SER      C  330   4.914   4.378   5.192 -0.2588  0.1897  0.2481
   21SER      O  331   4.921   4.302   5.289 -0.3781 -0.9838 -0.6380
   22SER      N  332   4.841   4.353   5.082 -0.0615 -0.6620  0.3014
   22SER     HN  333   4.832   4.424   5.013  0.6314 -1.2203 -0.3798
   22SER     CA  334   4.784   4.229   5.040  0.1712 -0.5656 -0.3066
   22SER     HA  335   4.773   4.170   5.130 -1.6597 -0.0908 -0.1822
   22SER     CB  336   4.656   4.255   4.959 -0.0461  0.0961  0.2446
   22SER    HB1  337   4.602   4.325   5.026  0.2194 -0.7613  1.3844
   22SER    HB2  338   4.684   4.301   4.862 -1.3304 -1.1445 -0.7603
   22SER     OG  339   4.585   4.138   4.924  0.3395 -0.1993  0.4434
   22SER    HG1  340   4.555   4.114   5.012 -0.2714  1.2341  0.6527
   22SER      C  341   4.876   4.163   4.943  0.8261  0.2053 -0.2176
   22SER      O  342   4.940   4.237   4.867  0.4178  0.8976  0.1065
   23PRO      N  343   4.890   4.034   4.938  0.3904  0.1625 -0.3540
   23PRO     CD  344   4.866   3.948   5.053 -0.3415  0.2602 -0.4317
   23PRO    HD1  345   4.769   3.894   5.041 -0.6237  0.7596 -0.4612
   23PRO    HD2  346   4.869   4.006   5.148 -1.9585 -0.9321  0.4149
   23PRO     CA  347   4.979   3.967   4.848  0.2217 -0.0316 -0.3786
   23PRO     HA  348   5.073   4.020   4.845  0.1864  0.0329 -0.3378
   23PRO     CB  349   4.986   3.823   4.895 -0.1235  0.0771  0.0098
   23PRO    HB1  350   4.912   3.749   4.859 -0.3795 -0.9597  2.4266
   23PRO    HB2  351   5.081   3.766   4.882 -0.8154 -0.9768 -0.6259
   23PRO     CG  352   4.967   3.833   5.048 -0.3564  0.2275 -0.0295
   23PRO    HG1  353   4.925   3.739   5.089 -0.4575  0.7932  1.2022
   23PRO    HG2  354   5.064   3.857   5.096  1.5265 -1.0322 -2.8643
   23PRO      C  355   4.929   3.965   4.708  0.2703  0.3197 -0.4036
   23PRO      O  356   4.996   3.913   4.618  0.2051 -0.2017 -0.1551
   24GLN      N  357   4.807   4.011   4.677  0.2357  0.3472 -0.2208
   24GLN     HN  358   4.753   4.032   4.759 -0.1159  0.0898 -0.3822
   24GLN     CA  359   4.755   4.026   4.545 -0.0593  0.3691 -0.1033
   24GLN     HA  360   4.775   3.939   4.484  1.9893  0.2322  0.6974
   24GLN     CB  361   4.604   4.054   4.558 -0.1278  0.1102 -0.3303
   24GLN    HB1  362   4.587   4.152   4.609  0.0393 -0.0035 -0.0535
   24GLN    HB2  363   4.558   4.072   4.459  0.2498 -0.7921 -0.6821
   24GLN     CG  364   4.534   3.941   4.635  0.4096  0.4569  0.6905
   24GLN    HG1  365   4.553   3.837   4.603 -2.0468  0.5934 -1.6041
   24GLN    HG2  366   4.557   3.944   4.743  1.2321  1.9482  0.5055
   24GLN     CD  367   4.384   3.961   4.621  0.4315  0.4223  0.4010
   24GLN    OE1  368   4.330   4.048   4.553  0.2467 -0.0741 -0.1004
   24GLN    NE2  369   4.309   3.868   4.687  0.2650 -0.2012 -0.6298
   24GLN   HE21  370   4.355   3.790   4.730 -1.3945 -0.2501  1.1839
   24GLN   HE22  371   4.216   3.843   4.662  1.4764 -2.7622 -3.0717
   24GLN      C  372   4.822   4.144   4.483  0.3251  0.5259  0.5978
   24GLN      O  373   4.774   4.256   4.490 -0.0775  0.4085 -0.1373
   25GLN      N  374   4.942   4.128   4.423 -0.2018 -0.1599 -0.3079
   25GLN     HN  375   4.984   4.038   4.419 -0.5835 -0.3978  0.7281
   25GLN     CA  376   5.012   4.237   4.362 -0.0188 -0.4298 -0.5822
   25GLN     HA  377   4.992   4.328   4.417 -0.6683 -0.2476 -1.1057
   25GLN     CB  378   5.163   4.209   4.369 -0.0529 -0.4687  0.0833
   25GLN    HB1  379   5.194   4.198   4.475  1.7635 -0.8941 -0.4570
   25GLN    HB2  380   5.187   4.112   4.319  0.5345 -0.6573  0.7132
   25GLN     CG  381   5.245   4.316   4.297 -0.1355 -0.4501  0.0160
   25GLN    HG1  382   5.228   4.319   4.187  0.4944 -1.4631 -0.1210
   25GLN    HG2  383   5.228   4.418   4.337  0.2107  0.0309 -1.0362
   25GLN     CD  384   5.392   4.275   4.305  0.0475  0.2115  0.1225
   25GLN    OE1  385   5.445   4.184   4.240  0.1841  0.2916  0.1226
   25GLN    NE2  386   5.473   4.348   4.386  0.5923 -0.1872 -0.0622
   25GLN   HE21  387   5.438   4.422   4.442  0.4207  1.2683 -2.0016
   25GLN   HE22  388   5.564   4.305   4.390  0.2375 -0.9599  0.0164
   25GLN      C  389   4.956   4.254   4.225 -0.3398  0.6372 -0.3263
   25GLN      O  390   4.881   4.345   4.192 -0.4813  0.4565 -0.5017
   26GLN      N  391   4.981   4.151   4.143 -0.3659  0.2834  0.1062
   26GLN     HN  392   5.018   4.065   4.179  1.9186  0.9818 -0.4080
   26GLN     CA  393   4.965   4.159   4.001  0.2133 -0.4558 -0.0114
   26GLN     HA  394   5.030   4.232   3.956  0.0406 -0.0026  0.4595
   26GLN     CB  395   5.015   4.031   3.932 -0.2561 -0.3910 -0.4851
   26GLN    HB1  396   4.981   3.937   3.980  3.2088 -1.2738  0.5790
   26GLN    HB2  397   4.979   4.037   3.828  1.0626  0.2826 -0.9356
   26GLN     CG  398   5.167   4.013   3.923 -0.1334  0.2559  0.0783
   26GLN    HG1  399   5.209   4.037   4.022 -1.2286 -0.9760  0.8808
   26GLN    HG2  400   5.194   3.908   3.897  0.2838 -0.0203  1.5509
   26GLN     CD  401   5.233   4.106   3.823  0.0444  0.4590  0.3857
   26GLN    OE1  402   5.215   4.228   3.823  0.0877  0.4680  0.0854
   26GLN    NE2  403   5.305   4.047   3.724 -0.5747  0.4922 -0.0890
   26GLN   HE21  404   5.323   3.949   3.736  1.4108  0.8953  0.6038
   26GLN   HE22  405   5.344   4.094   3.644  0.4647 -1.2954 -0.7091
   26GLN      C  406   4.825   4.190   3.958  0.2683 -0.1966 -0.0067
   26GLN      O  407   4.799   4.268   3.866  0.5214 -0.5157 -0.3503
   27GLN      N  408   4.726   4.126   4.021 -0.0886  0.5081  0.1597
   27GLN     HN  409   4.749   4.060   4.092  0.7366 -1.6495 -1.9688
   27GLN     CA  410   4.590   4.136   3.978  0.1355 -0.0499 -0.7081
   27GLN     HA  411   4.574   4.123   3.872  1.0299 -0.9278 -0.7457
   27GLN     CB  412   4.507   4.030   4.052  0.5229  0.2852  0.2237
   27GLN    HB1  413   4.560   3.935   4.028  1.4605  1.2897 -1.8590
   27GLN    HB2  414   4.510   4.035   4.163  0.2161 -2.1762  0.4114
   27GLN     CG  415   4.360   4.017   4.009  0.4401  0.5453  0.4250
   27GLN    HG1  416   4.307   3.951   4.081 -0.4447  1.2499  0.4402
   27GLN    HG2  417   4.298   4.109   4.012  0.6678  0.7306 -0.3092
   27GLN     CD  418   4.350   3.963   3.867  0.0895  1.0577  0.2532
   27GLN    OE1  419   4.314   4.034   3.773  0.0278  0.9171  0.1703
   27GLN    NE2  420   4.388   3.833   3.852 -0.6933  0.7590  0.7723
   27GLN   HE21  421   4.425   3.783   3.930 -0.7952  2.5798  2.0748
   27GLN   HE22  422   4.411   3.785   3.768 -0.8730 -0.7297  1.5389
   27GLN      C  423   4.540   4.271   4.016 -0.3648 -0.4144 -0.0509
   27GLN      O  424   4.457   4.328   3.946  0.1231 -0.0511 -0.3350
   28GLN      N  425   4.587   4.326   4.130 -1.2686 -0.3038  0.2726
   28GLN     HN  426   4.662   4.283   4.179  0.7280  0.2604 -2.1224
   28GLN     CA  427   4.554   4.456   4.180  0.5523  0.1820  0.2749
   28GLN     HA  428   4.452   4.473   4.149  1.7230  2.9086 -2.6467
   28GLN     CB  429   4.574   4.473   4.331  0.4326 -0.4698  0.3679
   28GLN    HB1  430   4.679   4.437   4.340  0.5676 -0.2997 -0.4593
   28GLN    HB2  431   4.581   4.582   4.353 -0.7523  0.2372 -2.3736
   28GLN     CG  432   4.472   4.396   4.416 -0.2903  0.3090  0.2187
   28GLN    HG1  433   4.460   4.290   4.384  0.7342  0.6196 -1.3419
   28GLN    HG2  434   4.513   4.395   4.519  2.8586 -0.4664 -0.9116
   28GLN     CD  435   4.329   4.446   4.408 -0.4651 -0.2700 -0.3352
   28GLN    OE1  436   4.245   4.386   4.340 -1.0672  0.3294 -0.1344
   28GLN    NE2  437   4.300   4.551   4.489 -0.5119 -0.1318 -0.5293
   28GLN   HE21  438   4.368   4.581   4.557 -0.1876 -1.9240  0.0018
   28GLN   HE22  439   4.205   4.581   4.487 -0.7574 -0.5804  1.7930
   28GLN      C  440   4.621   4.570   4.111 -0.1699  0.4084 -0.0692
   28GLN      O  441   4.567   4.679   4.099  0.0393  0.4617 -0.5547
   29VAL      N  442   4.745   4.559   4.060 -0.1434  0.1623  0.0413
   29VAL     HN  443   4.805   4.487   4.093 -1.2283 -1.6095 -1.6399
   29VAL     CA  444   4.812   4.654   3.977  0.2580  0.0870  0.2778
   29VAL     HA  445   4.807   4.753   4.021 -0.6455  0.4400 -0.5654
   29VAL     CB  446   4.954   4.611   3.953  0.2234  0.1899 -0.1235
   29VAL     HB  447   4.953   4.504   3.922 -1.4039  0.3804 -0.8292
   29VAL    CG1  448   5.031   4.693   3.848  0.3073  0.2051 -0.0495
   29VAL   HG11  449   4.998   4.677   3.743  0.6454 -0.2289 -0.0972
   29VAL   HG12  450   5.028   4.802   3.868  0.2282 -0.0907  1.7072
   29VAL   HG13  451   5.138   4.663   3.843  0.0850 -0.6095 -0.0665
   29VAL    CG2  452   5.027   4.613   4.088  0.0308 -0.0047 -0.0145
   29VAL   HG21  453   5.017   4.713   4.137 -2.5281 -1.5860  3.0431
   29VAL   HG22  454   4.994   4.540   4.164  0.2914 -1.5317 -1.3039
   29VAL   HG23  455   5.134   4.583   4.077  0.2450  1.0710 -1.2723
   29VAL      C  456   4.737   4.670   3.849  0.0511  0.1300  0.4046
   29VAL      O  457   4.715   4.780   3.800  0.0251 -0.0341  0.0443
   30LEU      N  458   4.693   4.556   3.792 -0.4874  0.5931 -0.1233
   30LEU     HN  459   4.723   4.468   3.830 -0.6129  0.3039 -0.6750
   30LEU     CA  460   4.611   4.542   3.676 -0.1610  0.3545 -0.3269
   30LEU     HA  461   4.664   4.590   3.594  2.2039 -0.9252  0.3562
   30LEU     CB  462   4.582   4.397   3.633 -0.2788  0.1423  0.4561
   30LEU    HB1  463   4.678   4.346   3.612  1.0264  1.8557  1.9367
   30LEU    HB2  464   4.531   4.347   3.718  0.1753 -0.9332  0.1074
   30LEU     CG  465   4.497   4.369   3.508  0.5090  0.1280 -0.0787
   30LEU     HG  466   4.410   4.438   3.504  0.6328  0.2745 -0.3571
   30LEU    CD1  467   4.588   4.390   3.385  0.4333  0.3116 -0.1044
   30LEU   HD11  468   4.541   4.340   3.297  1.4656  0.1723 -0.5875
   30LEU   HD12  469   4.605   4.497   3.361  0.1087  0.2854 -0.4688
   30LEU   HD13  470   4.684   4.335   3.389 -0.5018 -1.3285  2.5264
   30LEU    CD2  471   4.436   4.228   3.509 -0.1150  0.3965  0.3470
   30LEU   HD21  472   4.346   4.229   3.443  1.0748  2.7589 -1.4123
   30LEU   HD22  473   4.505   4.157   3.457  0.3660 -0.2511  1.8261
   30LEU   HD23  474   4.404   4.189   3.607 -2.2385 -0.5132 -0.6393
   30LEU      C  475   4.485   4.620   3.689  0.0795  0.6672  0.1805
   30LEU      O  476   4.456   4.712   3.612 -0.7840  0.2486 -0.0111
   31ASN      N  477   4.406   4.594   3.795  0.2733  0.3108  0.2373
   31ASN     HN  478   4.436   4.519   3.854 -0.1709  0.7708  1.0643
   31ASN     CA  479   4.284   4.665   3.818 -0.1637 -0.3232 -0.0954
   31ASN     HA  480   4.229   4.678   3.726  2.0801  2.2277 -1.2283
   31ASN     CB  481   4.195   4.593   3.920  0.2120 -0.1322  0.3726
   31ASN    HB1  482   4.255   4.559   4.006 -0.1752 -1.5596  0.1077
   31ASN    HB2  483   4.115   4.668   3.939  1.0423  1.2918 -1.3705
   31ASN     CG  484   4.126   4.469   3.863 -0.1838  0.1831  0.1523
   31ASN    OD1  485   4.023   4.493   3.802  0.3186 -0.4725 -0.9777
   31ASN    ND2  486   4.183   4.348   3.890 -0.0775  0.0860 -0.5009
   31ASN   HD21  487   4.276   4.343   3.928 -1.1935  0.7736  2.5861
   31ASN   HD22  488   4.147   4.265   3.849 -0.0294 -0.5062  0.6212
   31ASN      C  489   4.300   4.809   3.850 -0.7180 -0.3310  0.2272
   31ASN      O  490   4.216   4.886   3.804 -0.3447  0.0872  0.2412
   32ILE      N  491   4.403   4.852   3.926 -0.2415 -0.0662 -0.5537
   32ILE     HN  492   4.463   4.786   3.970  0.8608  0.1922 -1.6172
   32ILE     CA  493   4.429   4.989   3.957 -0.0659 -0.2650  0.1918
   32ILE     HA  494   4.336   5.040   3.977  0.3779 -0.0701  1.9555
   32ILE     CB  495   4.505   5.004   4.086 -0.0809 -0.6058  0.2410
   32ILE     HB  496   4.605   4.955   4.073  0.4518  0.4764  0.1828
   32ILE    CG2  497   4.538   5.152   4.113 -0.3565 -0.5582  0.3123
   32ILE   HG21  498   4.624   5.173   4.047 -0.2204 -0.3151  0.5686
   32ILE   HG22  499   4.453   5.218   4.087 -1.1693 -0.1819  3.5697
   32ILE   HG23  500   4.568   5.169   4.218  2.3229  0.2304 -0.4998
   32ILE    CG1  501   4.434   4.934   4.203 -0.2822 -0.2053  0.3581
   32ILE   HG11  502   4.360   5.010   4.235 -1.0856  0.3933 -2.5516
   32ILE   HG12  503   4.383   4.841   4.168  1.1456 -0.3114 -1.6622
   32ILE     CD  504   4.530   4.892   4.313  0.0346  0.0643  0.1858
   32ILE    HD1  505   4.477   4.816   4.374  3.1540 -1.4543  1.2585
   32ILE    HD2  506   4.621   4.845   4.268 -1.3996 -0.6001 -2.1589
   32ILE    HD3  507   4.558   4.976   4.380 -1.1058  0.8253 -0.2735
   32ILE      C  508   4.482   5.065   3.840 -0.3263  0.0075  0.2481
   32ILE      O  509   4.440   5.177   3.812 -0.1029  0.0472  0.0696
   33LEU      N  510   4.569   5.006   3.755 -0.0370  0.3267  0.3202
   33LEU     HN  511   4.599   4.918   3.790  0.4118  0.3815  0.0753
   33LEU     CA  512   4.613   5.071   3.635  0.1352 -0.4459 -0.0447
   33LEU     HA  513   4.653   5.169   3.655 -2.7621  0.8463  0.0545
   33LEU     CB  514   4.716   4.983   3.565  0.4524 -0.3945  0.3527
   33LEU    HB1  515   4.792   4.960   3.642 -0.1964 -1.3948  0.7160
   33LEU    HB2  516   4.660   4.889   3.546  1.7065 -1.0377 -0.3891
   33LEU     CG  517   4.780   5.041   3.437 -0.4234 -0.0023  0.0890
   33LEU     HG  518   4.698   5.044   3.362 -2.6022  0.2215  2.3574
   33LEU    CD1  519   4.829   5.185   3.458  0.6581 -0.3747  0.1452
   33LEU   HD11  520   4.875   5.215   3.361  0.9623 -0.1595  0.3524
   33LEU   HD12  521   4.749   5.260   3.476  1.3951  1.0551 -2.1087
   33LEU   HD13  522   4.890   5.188   3.551  1.4378 -1.9846 -0.2870
   33LEU    CD2  523   4.895   4.949   3.394 -0.4594  0.0718 -0.1630
   33LEU   HD21  524   4.973   4.943   3.473 -1.1979 -0.3622  0.5416
   33LEU   HD22  525   4.863   4.845   3.373 -0.0590  0.5136 -3.5370
   33LEU   HD23  526   4.936   4.981   3.295 -0.6866  0.2460 -0.2015
   33LEU      C  527   4.498   5.105   3.547 -0.3848 -0.3325  0.6622
   33LEU      O  528   4.488   5.217   3.497 -0.5639 -0.2254  0.9341
   34LYS      N  529   4.411   5.003   3.529 -0.3785 -0.1795 -0.2614
   34LYS     HN  530   4.439   4.911   3.553 -0.0978 -0.2368 -0.7938
   34LYS     CA  531   4.286   5.024   3.463 -0.1525 -0.0151 -0.6415
   34LYS     HA  532   4.319   5.040   3.361  0.8632  0.9105 -0.1836
   34LYS     CB  533   4.188   4.908   3.486 -0.2007  0.1780  0.1537
   34LYS    HB1  534   4.198   4.866   3.588 -1.1750  1.5251  0.8460
   34LYS    HB2  535   4.080   4.933   3.473 -0.5861 -1.0354  0.8868
   34LYS     CG  536   4.210   4.792   3.389 -0.1391  0.1270  0.2287
   34LYS    HG1  537   4.187   4.838   3.290  1.3919  1.8521  0.6295
   34LYS    HG2  538   4.309   4.743   3.390 -0.1080  0.1958  0.4811
   34LYS     CD  539   4.115   4.675   3.414 -0.0968  0.1044  0.2829
   34LYS    HD1  540   4.125   4.624   3.513 -1.7980 -0.4180  0.2229
   34LYS    HD2  541   4.014   4.720   3.408 -0.5884 -1.1554 -1.6674
   34LYS     CE  542   4.137   4.569   3.307  0.4407  0.2480  0.2502
   34LYS    HE1  543   4.147   4.620   3.208  0.0623 -1.3116 -0.6306
   34LYS    HE2  544   4.227   4.508   3.330  0.0570  0.6029  2.9535
   34LYS     NZ  545   4.024   4.477   3.283  0.1575  0.5454  0.4397
   34LYS    HZ1  546   3.971   4.454   3.369  0.4007  0.1846  0.4967
   34LYS    HZ2  547   3.953   4.520   3.221  0.1041  0.2112  0.2666
   34LYS    HZ3  548   4.044   4.387   3.234 -0.6936  0.4007  0.3328
   34LYS      C  549   4.203   5.140   3.505 -0.1680 -0.1198 -0.3865
   34LYS      O  550   4.136   5.208   3.427  0.0395  0.6857  0.1204
   35SER      N  551   4.205   5.190   3.630  0.0692 -0.0449 -0.4202
   35SER     HN  552   4.243   5.133   3.703  0.7770  1.7859  0.7169
   35SER     CA  553   4.144   5.315   3.664  0.0423 -0.1022 -0.2505
   35SER     HA  554   4.040   5.289   3.653  0.4269 -1.3363 -1.3326
   35SER     CB  555   4.161   5.339   3.814 -0.1635 -0.2332 -0.2054
   35SER    HB1  556   4.270   5.341   3.839 -0.7702 -1.3797  3.0662
   35SER    HB2  557   4.106   5.432   3.842 -2.4285 -1.1999 -1.3094
   35SER     OG  558   4.106   5.237   3.895 -0.5351 -0.0303 -0.2031
   35SER    HG1  559   4.110   5.275   3.984 -0.4844 -1.6414  0.5200
   35SER      C  560   4.187   5.442   3.598  0.1815  0.1684  0.3551
   35SER      O  561   4.110   5.537   3.584  0.0445  0.0882  0.5613
   36ASN      N  562   4.311   5.449   3.546 -0.0723 -0.0305 -0.2949
   36ASN     HN  563   4.372   5.370   3.543  0.0271  0.0752 -1.9977
   36ASN     CA  564   4.352   5.567   3.477 -0.0210  0.1492  0.0406
   36ASN     HA  565   4.272   5.639   3.480 -1.8067 -1.7429 -0.2279
   36ASN     CB  566   4.477   5.641   3.528  0.0212 -0.4071  0.7637
   36ASN    HB1  567   4.562   5.576   3.558 -0.8585 -1.2803  1.4495
   36ASN    HB2  568   4.507   5.713   3.449 -0.7473  1.3900  2.0236
   36ASN     CG  569   4.449   5.723   3.654 -0.0033  0.1733  0.3855
   36ASN    OD1  570   4.375   5.821   3.656 -0.2798 -0.0343  0.4274
   36ASN    ND2  571   4.514   5.681   3.766  0.2506 -0.0370  0.1629
   36ASN   HD21  572   4.545   5.586   3.774 -0.5526 -0.3836 -0.6886
   36ASN   HD22  573   4.489   5.739   3.844  1.9147  2.7439 -1.2440
   36ASN      C  574   4.370   5.520   3.337 -0.1987  0.1654  0.0121
   36ASN      O  575   4.485   5.487   3.307 -0.4133 -0.3547 -0.2437
   37PRO      N  576   4.276   5.507   3.248 -0.1435 -0.2439  0.0098
   37PRO     CD  577   4.150   5.578   3.264  0.1406  0.2053  0.2839
   37PRO    HD1  578   4.171   5.687   3.274  0.7708  0.2364 -1.0938
   37PRO    HD2  579   4.095   5.532   3.348  1.0274 -0.0244  0.7556
   37PRO     CA  580   4.289   5.417   3.138 -0.1230 -0.2023 -0.0223
   37PRO     HA  581   4.333   5.328   3.181  0.7102 -0.4667 -1.3531
   37PRO     CB  582   4.142   5.399   3.100 -0.0172 -0.2568 -0.4105
   37PRO    HB1  583   4.127   5.362   2.996  1.7381 -0.8510 -0.4975
   37PRO    HB2  584   4.095   5.322   3.165  0.1840 -0.8571 -0.9655
   37PRO     CG  585   4.083   5.537   3.132  0.1539 -0.3807  0.4596
   37PRO    HG1  586   4.118   5.610   3.056 -1.5869  0.5007  0.4417
   37PRO    HG2  587   3.972   5.534   3.138  0.0480 -0.0933 -1.1260
   37PRO      C  588   4.377   5.461   3.026  0.7696 -0.3351  0.6191
   37PRO      O  589   4.405   5.380   2.937 -0.3204 -0.3969  0.3181
   38GLN      N  590   4.424   5.587   3.025  0.0129 -0.0488 -0.1490
   38GLN     HN  591   4.388   5.631   3.107 -1.2218  0.3943 -0.9018
   38GLN     CA  592   4.530   5.644   2.948  0.2801  0.2640  0.4448
   38GLN     HA  593   4.519   5.613   2.845  0.5941 -0.9242  0.7555
   38GLN     CB  594   4.518   5.796   2.969 -0.1796  0.2099  0.5814
   38GLN    HB1  595   4.413   5.816   2.938  0.0829 -2.1743 -2.2390
   38GLN    HB2  596   4.534   5.796   3.079 -0.7098 -1.3763  0.6860
   38GLN     CG  597   4.602   5.884   2.876 -0.0181 -0.5595 -0.0071
   38GLN    HG1  598   4.580   5.881   2.768  0.6505 -0.6680 -0.1456
   38GLN    HG2  599   4.578   5.991   2.894  0.3760 -0.2925 -1.0257
   38GLN     CD  600   4.753   5.875   2.891 -0.1052 -0.5725  0.9313
   38GLN    OE1  601   4.816   5.925   2.985  0.1327  0.9072  0.0114
   38GLN    NE2  602   4.817   5.816   2.787 -0.2058 -0.2311  0.6734
   38GLN   HE21  603   4.764   5.756   2.727  0.8759 -0.3314 -0.2100
   38GLN   HE22  604   4.917   5.826   2.786 -0.4017  2.0351  0.3857
   38GLN      C  605   4.661   5.587   2.988 -0.0044 -0.9380 -0.2924
   38GLN      O  606   4.743   5.556   2.901 -0.2815 -0.4582 -0.7284
   39LEU      N  607   4.694   5.570   3.117  0.0498 -0.2482 -0.2110
   39LEU     HN  608   4.632   5.584   3.193  1.1791 -0.1014  0.7261
   39LEU     CA  609   4.820   5.514   3.158  0.2387 -0.0436 -0.5021
   39LEU     HA  610   4.890   5.548   3.084 -0.8601 -0.5565 -1.8138
   39LEU     CB  611   4.861   5.558   3.300  0.6256 -0.5289 -0.4631
   39LEU    HB1  612   4.772   5.552   3.366 -0.0799  0.2952 -1.3018
   39LEU    HB2  613   4.933   5.489   3.348 -1.4102 -0.3669  3.1421
   39LEU     CG  614   4.928   5.697   3.305  0.1330 -0.2886 -0.4516
   39LEU     HG  615   4.981   5.700   3.403 -0.7467 -0.9039  0.0556
   39LEU    CD1  616   5.024   5.721   3.187 -0.1711  0.6574 -0.5094
   39LEU   HD11  617   4.972   5.724   3.090 -0.0854 -0.3764 -0.5942
   39LEU   HD12  618   5.086   5.814   3.184  1.4433 -0.4014 -1.1202
   39LEU   HD13  619   5.094   5.636   3.177 -1.9629 -0.8511 -0.7150
   39LEU    CD2  620   4.831   5.815   3.316 -0.4106 -0.7957  0.3356
   39LEU   HD21  621   4.762   5.811   3.229  1.1012 -0.7404 -0.9109
   39LEU   HD22  622   4.757   5.811   3.399 -0.8545 -0.6042 -0.0436
   39LEU   HD23  623   4.876   5.916   3.305 -1.4443 -0.2852  0.6573
   39LEU      C  624   4.822   5.366   3.143  0.2797 -0.1016  0.0329
   39LEU      O  625   4.927   5.314   3.107  0.0037 -0.7203  0.1122
   40MET      N  626   4.708   5.295   3.152  0.3941 -0.2040  0.6821
   40MET     HN  627   4.625   5.347   3.171  1.6322  1.9356  0.5605
   40MET     CA  628   4.693   5.160   3.108 -0.2011  0.0409  0.1227
   40MET     HA  629   4.764   5.098   3.161 -0.1049  0.6667  0.7400
   40MET     CB  630   4.546   5.120   3.131 -0.3135  0.2959 -0.1538
   40MET    HB1  631   4.533   5.127   3.241  0.7384 -1.9979  0.1663
   40MET    HB2  632   4.475   5.190   3.081 -0.2720  0.1134 -0.4712
   40MET     CG  633   4.510   4.974   3.106 -0.1992  0.1103  0.7503
   40MET    HG1  634   4.415   4.952   3.160 -0.3151  0.1568  0.5673
   40MET    HG2  635   4.489   4.951   2.999 -0.5826 -0.6323  0.9778
   40MET     SD  636   4.636   4.851   3.150  0.0093 -0.0803 -0.3504
   40MET     CE  637   4.539   4.705   3.102  0.0805 -0.1760 -0.2016
   40MET    HE1  638   4.513   4.710   2.994  0.6357  0.7347 -0.3014
   40MET    HE2  639   4.609   4.619   3.119  1.0314  0.8931  1.7038
   40MET    HE3  640   4.452   4.700   3.170  1.1081  0.5827  1.2395
   40MET      C  641   4.722   5.130   2.965  0.1784 -0.1849  0.2462
   40MET      O  642   4.811   5.051   2.933  0.3300  0.0912 -0.0169
   41ALA      N  643   4.651   5.203   2.877 -0.0794 -0.9790 -0.2168
   41ALA     HN  644   4.584   5.271   2.906  1.2895  0.4714 -0.3177
   41ALA     CA  645   4.682   5.186   2.738  0.3702 -0.2858 -0.2060
   41ALA     HA  646   4.658   5.086   2.706 -0.2920 -0.4538  0.7616
   41ALA     CB  647   4.599   5.283   2.653  0.5120 -0.4487 -0.5311
   41ALA    HB1  648   4.601   5.387   2.692  0.8229 -0.2148 -1.1552
   41ALA    HB2  649   4.621   5.284   2.544 -1.3112  0.3604 -0.9357
   41ALA    HB3  650   4.495   5.247   2.668  1.5530 -3.3330  0.5327
   41ALA      C  651   4.824   5.218   2.705  0.1152  0.4670 -0.5850
   41ALA      O  652   4.880   5.141   2.627 -0.3316 -0.1833 -0.2698
   42ALA      N  653   4.886   5.317   2.772  0.3202 -0.0744  0.0349
   42ALA     HN  654   4.833   5.378   2.830  0.4254 -0.1780  0.2398
   42ALA     CA  655   5.022   5.351   2.744  0.2364 -0.1977 -0.5299
   42ALA     HA  656   5.029   5.362   2.636  1.6304 -1.5987 -0.6132
   42ALA     CB  657   5.061   5.485   2.809 -0.4090 -0.2102 -0.1062
   42ALA    HB1  658   5.036   5.478   2.917 -0.4832  2.9726  0.1764
   42ALA    HB2  659   5.168   5.513   2.800 -0.6383  0.7967  0.1675
   42ALA    HB3  660   4.992   5.562   2.768  1.7766  1.2984 -1.1322
   42ALA      C  661   5.116   5.243   2.782  0.4867  0.1736 -0.0902
   42ALA      O  662   5.201   5.200   2.704  0.5414  0.4587 -0.1899
   43PHE      N  663   5.098   5.190   2.904 -0.2540  0.0377 -0.2572
   43PHE     HN  664   5.032   5.238   2.963 -0.5770 -0.5369 -0.1467
   43PHE     CA  665   5.168   5.081   2.964 -0.3288  0.0649 -0.1175
   43PHE     HA  666   5.272   5.109   2.968 -0.3462 -0.0085  1.1077
   43PHE     CB  667   5.117   5.047   3.105 -0.4319 -0.1904 -0.2159
   43PHE    HB1  668   5.124   5.144   3.159  0.9461  0.2890 -1.1922
   43PHE    HB2  669   5.011   5.014   3.109 -1.2314  2.3275  1.5050
   43PHE     CG  670   5.201   4.952   3.183 -0.7469  0.2712  0.6975
   43PHE    CD1  671   5.310   4.992   3.256 -0.0245 -0.2065 -0.1043
   43PHE    HD1  672   5.350   5.092   3.242  1.0664 -0.8132 -1.6062
   43PHE    CE1  673   5.370   4.906   3.345  0.4435 -0.0072 -0.2235
   43PHE    HE1  674   5.452   4.941   3.406 -0.4969  0.9843  0.5148
   43PHE     CZ  675   5.324   4.777   3.358 -0.2729  0.2902  0.2505
   43PHE     HZ  676   5.374   4.711   3.427  1.8352  0.9970 -0.5329
   43PHE    CD2  677   5.165   4.819   3.184 -0.1927  0.1153  0.1184
   43PHE    HD2  678   5.095   4.779   3.113  0.8861  1.3164 -1.7373
   43PHE    CE2  679   5.225   4.734   3.273 -0.2319  0.2154  0.2403
   43PHE    HE2  680   5.184   4.634   3.280 -1.2396  0.5092 -1.0240
   43PHE      C  681   5.177   4.950   2.892  0.7435  0.0734 -0.0204
   43PHE      O  682   5.284   4.901   2.859  0.6017 -0.2563  0.0108
   44ILE      N  683   5.061   4.894   2.852  0.6428  0.4296 -0.2295
   44ILE     HN  684   4.980   4.934   2.893 -1.3098 -2.4845 -0.9700
   44ILE     CA  685   5.043   4.789   2.757 -0.3939  0.4667 -0.0802
   44ILE     HA  686   5.061   4.691   2.797 -0.5459  0.7466  0.6790
   44ILE     CB  687   4.896   4.793   2.724 -0.3258 -0.2023 -0.4876
   44ILE     HB  688   4.862   4.893   2.690 -0.6035 -0.9457 -2.5233
   44ILE    CG2  689   4.869   4.710   2.597  0.3712  0.1797 -0.8938
   44ILE   HG21  690   4.911   4.608   2.602  1.1168  0.2822 -3.5162
   44ILE   HG22  691   4.759   4.717   2.606  0.5488  0.5480  1.6791
   44ILE   HG23  692   4.898   4.763   2.504 -2.1086  0.5300 -1.5468
   44ILE    CG1  693   4.808   4.743   2.839  0.1331  0.1668  0.0276
   44ILE   HG11  694   4.838   4.796   2.932  0.1731  1.1713 -0.5420
   44ILE   HG12  695   4.702   4.764   2.812 -0.3316 -0.7782  1.0196
   44ILE     CD  696   4.822   4.594   2.866 -0.0574  0.0944 -0.2769
   44ILE    HD1  697   4.773   4.556   2.958 -0.2561 -1.9298 -1.1573
   44ILE    HD2  698   4.775   4.527   2.790 -1.0563  1.1730 -0.6325
   44ILE    HD3  699   4.928   4.561   2.867 -0.2305 -0.4965 -0.8880
   44ILE      C  700   5.128   4.791   2.635 -0.6324 -0.1021 -0.2597
   44ILE      O  701   5.191   4.692   2.599  0.2617  0.1143  0.6554
   45LYS      N  702   5.149   4.910   2.574  0.0162  0.2254  0.5719
   45LYS     HN  703   5.111   4.990   2.620 -2.7155 -1.2615  1.1655
   45LYS     CA  704   5.236   4.927   2.462 -0.4315 -0.1365  0.1597
   45LYS     HA  705   5.210   4.844   2.398 -0.5719 -0.1242  0.2019
   45LYS     CB  706   5.208   5.061   2.393 -0.4788  0.2117  0.8498
   45LYS    HB1  707   5.218   5.139   2.472  1.2526  0.3061  0.5776
   45LYS    HB2  708   5.289   5.068   2.317 -1.8921 -0.3287 -0.7726
   45LYS     CG  709   5.070   5.073   2.329 -0.0454 -0.1204 -0.1563
   45LYS    HG1  710   5.059   4.997   2.248  0.8365  0.9896 -1.3534
   45LYS    HG2  711   4.988   5.041   2.397 -0.0983 -1.4730 -0.7999
   45LYS     CD  712   5.041   5.212   2.273  0.2197  0.2242  0.5590
   45LYS    HD1  713   5.069   5.288   2.349  1.3302  0.9733 -0.5597
   45LYS    HD2  714   5.109   5.232   2.188 -0.5649 -0.2254 -0.2012
   45LYS     CE  715   4.897   5.245   2.233  0.2452  0.1324  0.3930
   45LYS    HE1  716   4.894   5.345   2.184 -0.2154 -1.0481 -2.1845
   45LYS    HE2  717   4.846   5.175   2.163  1.3962  1.1619 -1.5734
   45LYS     NZ  718   4.812   5.255   2.353 -0.4093 -0.4189 -0.0187
   45LYS    HZ1  719   4.717   5.282   2.322  0.1036  0.6976 -0.6723
   45LYS    HZ2  720   4.798   5.157   2.386  2.5986 -1.2429 -0.9086
   45LYS    HZ3  721   4.849   5.313   2.431  0.9964 -0.8356 -0.3537
   45LYS      C  722   5.381   4.915   2.496 -0.2743 -0.0504 -0.4686
   45LYS      O  723   5.468   4.852   2.437 -0.1824 -0.1110 -0.2683
   46GLN      N  724   5.420   5.000   2.593 -0.0278 -0.2026 -0.4356
   46GLN     HN  725   5.353   5.052   2.645  1.0386  0.1803  0.6070
   46GLN     CA  726   5.558   5.031   2.615 -0.1399 -0.3975  0.6054
   46GLN     HA  727   5.603   5.038   2.517  0.7462 -2.0721  0.8546
   46GLN     CB  728   5.570   5.164   2.692  0.1174  0.2516 -0.5328
   46GLN    HB1  729   5.509   5.160   2.785  2.7348 -0.8302  1.2278
   46GLN    HB2  730   5.671   5.189   2.729 -0.4086 -1.1372  2.1059
   46GLN     CG  731   5.523   5.283   2.608 -0.4804  0.4807  0.1211
   46GLN    HG1  732   5.558   5.298   2.504  0.2339  2.2442  0.5752
   46GLN    HG2  733   5.412   5.288   2.606 -0.4432  1.5728 -0.1726
   46GLN     CD  734   5.559   5.415   2.675 -0.3603  0.5483 -0.0784
   46GLN    OE1  735   5.470   5.487   2.721 -0.1046  0.7857  0.0508
   46GLN    NE2  736   5.693   5.433   2.688 -0.2046 -0.6260  0.0383
   46GLN   HE21  737   5.758   5.364   2.655  0.2862  0.1612 -0.6867
   46GLN   HE22  738   5.724   5.528   2.699 -1.7127 -0.3465  2.7008
   46GLN      C  739   5.626   4.919   2.685 -0.0572 -0.6817  0.0760
   46GLN      O  740   5.744   4.893   2.661 -0.0061 -0.2897 -0.1052
   47ARG      N  741   5.557   4.863   2.786 -0.1300  0.5519  0.7310
   47ARG     HN  742   5.458   4.866   2.797 -0.5332  0.6346 -2.2070
   47ARG     CA  743   5.601   4.762   2.878 -0.7032  0.0654  0.4779
   47ARG     HA  744   5.518   4.730   2.940 -0.9853 -1.4459 -0.6323
   47ARG     CB  745   5.638   4.629   2.811  0.0221  0.5762 -0.1486
   47ARG    HB1  746   5.738   4.629   2.762 -0.3678 -1.8726 -1.0634
   47ARG    HB2  747   5.618   4.548   2.884 -2.1300  0.2811 -0.9872
   47ARG     CG  748   5.544   4.587   2.698  0.6543 -0.6829 -0.2257
   47ARG    HG1  749   5.436   4.597   2.725 -0.1410 -1.6652 -2.7930
   47ARG    HG2  750   5.561   4.647   2.607 -2.0147  0.6300  0.0280
   47ARG     CD  751   5.572   4.441   2.660 -0.0426 -0.7926 -0.3325
   47ARG    HD1  752   5.678   4.441   2.628  0.7514  2.3243  1.8263
   47ARG    HD2  753   5.553   4.380   2.751  1.2005 -0.2995  0.2815
   47ARG     NE  754   5.487   4.409   2.542  0.0864 -0.3638 -0.5455
   47ARG     HE  755   5.436   4.481   2.495  1.1934 -0.3205 -1.7447
   47ARG     CZ  756   5.474   4.284   2.488  0.1976 -0.5216 -0.2131
   47ARG    NH1  757   5.511   4.174   2.560 -0.5987 -0.3463  0.4916
   47ARG   HH11  758   5.570   4.180   2.640  1.5011 -0.3002 -0.9639
   47ARG   HH12  759   5.495   4.083   2.523  1.5550 -0.4040 -0.5054
   47ARG    NH2  760   5.396   4.269   2.377 -0.8403  0.5450  0.3411
   47ARG   HH21  761   5.365   4.357   2.341  1.4777  2.4722  2.7345
   47ARG   HH22  762   5.350   4.180   2.368 -2.7596  1.6198 -1.2332
   47ARG      C  763   5.702   4.812   2.974  0.3384  0.6334 -0.8813
   47ARG      O  764   5.810   4.754   2.991 -0.2393 -0.2361 -0.1314
   48THR      N  765   5.672   4.916   3.055 -0.1177 -0.0557 -0.1488
   48THR     HN  766   5.586   4.965   3.042 -1.0834 -0.1959  4.2578
   48THR     CA  767   5.764   4.974   3.148 -0.3834 -0.0473  0.1070
   48THR     HA  768   5.863   4.956   3.111 -0.1953 -1.3262  1.1633
   48THR     CB  769   5.744   5.123   3.144 -0.0808 -0.0005  0.3012
   48THR     HB  770   5.824   5.176   3.199 -1.7395  1.7958  1.0761
   48THR    OG1  771   5.614   5.163   3.186 -0.1321  0.5764 -0.3977
   48THR    HG1  772   5.609   5.155   3.281  0.3720  0.1285 -0.4065
   48THR    CG2  773   5.762   5.173   3.000  0.1111  0.3658  0.4515
   48THR   HG21  774   5.729   5.278   2.989 -1.5607 -0.2510 -0.9459
   48THR   HG22  775   5.871   5.162   2.977 -0.5459 -0.9468 -2.5858
   48THR   HG23  776   5.701   5.114   2.928  0.3040  1.2114 -0.4236
   48THR      C  777   5.754   4.917   3.285  0.7738 -0.2492  0.1080
   48THR      O  778   5.724   4.990   3.379  0.4161 -0.3093  0.0409
   49ALA      N  779   5.783   4.786   3.303 -0.2056 -0.4911 -0.0481
   49ALA     HN  780   5.807   4.736   3.220  1.3340  1.3243 -0.7655
   49ALA     CA  781   5.750   4.720   3.425  0.2394 -0.0213  0.3308
   49ALA     HA  782   5.674   4.780   3.472 -1.1573  1.3813 -3.3533
   49ALA     CB  783   5.702   4.577   3.393 -0.3358  0.1483  0.4235
   49ALA    HB1  784   5.659   4.524   3.480  0.7665  1.1723  1.6438
   49ALA    HB2  785   5.624   4.571   3.314 -0.0441 -0.1343  0.1511
   49ALA    HB3  786   5.776   4.519   3.334  0.6984 -0.9215  2.6314
   49ALA      C  787   5.864   4.726   3.521  0.0029 -0.7297  0.6673
   49ALA      O  788   5.880   4.828   3.589 -0.3174  0.0506 -0.4040
   50LYS      N  789   5.946   4.619   3.526  0.0092 -0.7488  0.2183
   50LYS     HN  790   5.921   4.531   3.488 -1.2666 -1.1030  1.7851
   50LYS     CA  791   6.056   4.610   3.617  0.0535  0.8798  0.3638
   50LYS     HA  792   6.065   4.703   3.671 -0.1369  1.0883  0.0359
   50LYS     CB  793   6.012   4.498   3.713  0.4434 -0.1510 -0.6330
   50LYS    HB1  794   5.941   4.541   3.787  0.2784 -3.3262  1.2383
   50LYS    HB2  795   5.966   4.410   3.664 -0.1729 -0.6739  0.8165
   50LYS     CG  796   6.126   4.438   3.795 -0.0901 -0.3660 -0.0350
   50LYS    HG1  797   6.083   4.351   3.850  0.1446 -0.2613  0.3163
   50LYS    HG2  798   6.185   4.380   3.720  2.4436 -0.9528  2.2682
   50LYS     CD  799   6.218   4.526   3.879 -0.3608  0.3921 -0.5235
   50LYS    HD1  800   6.294   4.586   3.824  0.5130  0.3607  0.6133
   50LYS    HD2  801   6.148   4.590   3.938 -0.0698 -1.6482  2.2448
   50LYS     CE  802   6.306   4.449   3.978 -0.4794  0.7294 -0.1494
   50LYS    HE1  803   6.250   4.385   4.049  0.5261 -0.6881 -0.5863
   50LYS    HE2  804   6.374   4.391   3.912  0.4022  0.7367  0.7345
   50LYS     NZ  805   6.394   4.547   4.046  0.4884 -0.1573 -0.1065
   50LYS    HZ1  806   6.487   4.510   4.073 -0.6379 -1.5015  2.2244
   50LYS    HZ2  807   6.403   4.630   3.984  3.1354  1.5593  2.3409
   50LYS    HZ3  808   6.348   4.581   4.133  2.0220  1.2419  0.2139
   50LYS      C  809   6.169   4.584   3.524 -0.3851  0.4155 -0.0413
   50LYS      O  810   6.273   4.649   3.528 -0.3757  0.3721  0.4353
   51TYR      N  811   6.155   4.499   3.420  0.0471  0.4284 -0.1129
   51TYR     HN  812   6.061   4.469   3.401 -1.0420  1.1287  3.4384
   51TYR     CA  813   6.267   4.457   3.343 -0.1672 -0.4154  0.0271
   51TYR     HA  814   6.358   4.481   3.395 -0.6185 -1.0359  1.1279
   51TYR     CB  815   6.280   4.306   3.316 -0.4064 -0.3792 -0.3032
   51TYR    HB1  816   6.194   4.270   3.255 -1.3900  1.1547  0.1274
   51TYR    HB2  817   6.370   4.274   3.259 -1.0372 -0.0193 -1.5354
   51TYR     CG  818   6.295   4.239   3.449 -0.3012 -0.0397 -0.1432
   51TYR    CD1  819   6.199   4.148   3.485 -0.1619 -0.0884  0.1072
   51TYR    HD1  820   6.118   4.127   3.417 -2.1536  0.6426  2.1278
   51TYR    CE1  821   6.210   4.074   3.600  0.2442  0.0430  0.1553
   51TYR    HE1  822   6.129   4.006   3.624 -1.8037  2.2452 -0.0941
   51TYR     CZ  823   6.311   4.098   3.690  0.5005 -0.5035  0.0177
   51TYR     OH  824   6.331   4.038   3.816  0.3058 -0.5530  0.0258
   51TYR     HH  825   6.415   4.071   3.849  0.1488  0.1755 -0.2774
   51TYR    CD2  826   6.406   4.254   3.528 -0.6064  0.0361  0.2720
   51TYR    HD2  827   6.490   4.313   3.495 -1.5724  0.6414 -1.1810
   51TYR    CE2  828   6.410   4.183   3.646  0.2666 -0.1683  0.1305
   51TYR    HE2  829   6.488   4.209   3.716 -0.3693  0.0217  0.7858
   51TYR      C  830   6.269   4.536   3.217 -0.1246  0.0184  0.3010
   51TYR      O  831   6.209   4.493   3.118  0.5832 -0.0608 -0.1005
   52VAL      N  832   6.334   4.654   3.210 -0.0750  0.0073  0.5530
   52VAL     HN  833   6.383   4.687   3.290 -0.3308 -0.9358  1.1191
   52VAL     CA  834   6.319   4.747   3.102 -0.3048 -0.2346  0.3739
   52VAL     HA  835   6.242   4.707   3.038 -0.4837 -1.1772  1.1495
   52VAL     CB  836   6.261   4.880   3.141 -0.2270 -0.1081  0.0633
   52VAL     HB  837   6.338   4.943   3.189  1.4318 -0.6151 -1.8133
   52VAL    CG1  838   6.210   4.952   3.015 -0.8529 -0.2719  0.2160
   52VAL   HG11  839   6.128   4.898   2.962 -1.1515  0.9619 -0.6102
   52VAL   HG12  840   6.150   5.043   3.035 -1.5283 -0.7915  0.6062
   52VAL   HG13  841   6.298   4.981   2.953 -0.3377  3.0109  2.2780
   52VAL    CG2  842   6.138   4.858   3.231  0.2742 -0.2373  0.7235
   52VAL   HG21  843   6.055   4.814   3.172  0.7508 -2.8568  1.8899
   52VAL   HG22  844   6.164   4.790   3.315  0.9327  1.4231  1.9211
   52VAL   HG23  845   6.114   4.957   3.277  1.3470  0.5845 -0.4294
   52VAL      C  846   6.443   4.765   3.022 -0.2813 -0.5137  0.3489
   52VAL      O  847   6.458   4.744   2.901 -0.0011 -0.1486  0.3187
   53ALA      N  848   6.548   4.815   3.090  0.1372 -0.5473 -0.2551
   53ALA     HN  849   6.519   4.832   3.184 -1.9750  0.3113 -1.0098
   53ALA     CA  850   6.687   4.803   3.060  0.0796  0.1873 -0.8256
   53ALA     HA  851   6.702   4.837   2.958 -0.8065  0.6033 -0.8217
   53ALA     CB  852   6.772   4.892   3.153  0.0973 -0.3667 -0.3076
   53ALA    HB1  853   6.759   4.862   3.259  0.1405  1.3872  0.2237
   53ALA    HB2  854   6.880   4.889   3.128  0.2581 -2.0713  0.4250
   53ALA    HB3  855   6.728   4.993   3.141 -0.7107 -0.8354 -1.6941
   53ALA      C  856   6.741   4.664   3.068 -0.5399 -0.0693 -1.0542
   53ALA      O  857   6.684   4.573   3.128 -0.1223  0.0874 -0.4161
   54ASN      N  858   6.859   4.636   3.012  0.2113 -0.0940  0.4992
   54ASN     HN  859   6.904   4.699   2.950  0.2846 -0.4856  0.1468
   54ASN     CA  860   6.936   4.519   3.045  0.1143 -0.4098 -0.3651
   54ASN     HA  861   6.869   4.435   3.050 -0.2436 -0.1290 -0.3842
   54ASN     CB  862   7.037   4.492   2.933  0.4871 -0.8289  0.0686
   54ASN    HB1  863   7.088   4.590   2.918  1.1766 -0.9520  1.4475
   54ASN    HB2  864   7.113   4.417   2.964  0.2155 -1.5693 -1.0194
   54ASN     CG  865   6.977   4.451   2.799 -0.4455  0.2288  0.1450
   54ASN    OD1  866   6.901   4.354   2.799  0.5407 -0.5634 -0.1109
   54ASN    ND2  867   7.009   4.520   2.686  0.5733 -0.7595 -0.1943
   54ASN   HD21  868   7.065   4.603   2.690 -1.5174  0.6939  0.4509
   54ASN   HD22  869   6.971   4.495   2.598  0.5412  0.8935 -0.6837
   54ASN      C  870   6.989   4.522   3.184  0.1764  0.1400 -0.3980
   54ASN      O  871   6.950   4.454   3.279 -0.2116  0.2488 -0.4764
   55GLN      N  872   7.093   4.605   3.205  0.0168  0.2694 -0.1105
   55GLN     HN  873   7.142   4.637   3.124  4.4899 -0.9265  1.8203
   55GLN     CA  874   7.155   4.657   3.323 -0.0943 -0.2960  0.2022
   55GLN     HA  875   7.174   4.576   3.390 -0.0589 -1.0137 -0.6564
   55GLN     CB  876   7.286   4.731   3.291 -0.3252  0.2725  0.5571
   55GLN    HB1  877   7.263   4.806   3.212 -0.1363 -0.1575  0.0917
   55GLN    HB2  878   7.318   4.780   3.386 -0.0778 -1.5113  1.4374
   55GLN     CG  879   7.381   4.628   3.230 -0.6646  0.5327 -0.4243
   55GLN    HG1  880   7.393   4.529   3.279  1.4538  0.3972 -1.1284
   55GLN    HG2  881   7.347   4.599   3.128 -1.9557  2.3775 -0.5661
   55GLN     CD  882   7.519   4.691   3.221 -0.3408 -0.1440 -0.2625
   55GLN    OE1  883   7.541   4.787   3.147  0.0615  0.4016  0.5386
   55GLN    NE2  884   7.621   4.636   3.293  0.0988  0.3323 -0.5070
   55GLN   HE21  885   7.603   4.567   3.364 -0.3167 -0.2996 -1.2057
   55GLN   HE22  886   7.710   4.679   3.279 -1.7802  4.7109 -0.6342
   55GLN      C  887   7.067   4.761   3.384  0.5288  0.1633  0.3272
   55GLN      O  888   7.036   4.856   3.313  0.1095 -0.3530 -0.1913
   56PRO      N  889   7.035   4.762   3.510 -0.1649  0.0756  0.1576
   56PRO     CD  890   7.049   4.654   3.607 -0.3821 -0.0279  0.0729
   56PRO    HD1  891   7.157   4.656   3.629 -0.8196  0.4078  2.4065
   56PRO    HD2  892   7.038   4.555   3.558  1.1235 -0.0964 -0.1660
   56PRO     CA  893   6.943   4.862   3.555 -0.4373  0.0284 -0.2910
   56PRO     HA  894   6.881   4.899   3.474 -0.5547 -0.0313 -0.2299
   56PRO     CB  895   6.860   4.785   3.658  0.1498 -0.3615 -0.1072
   56PRO    HB1  896   6.826   4.851   3.740 -0.4622 -0.6183 -0.1483
   56PRO    HB2  897   6.775   4.741   3.601  1.1574 -0.2999 -1.7250
   56PRO     CG  898   6.958   4.688   3.726  0.4010  0.3578  0.5696
   56PRO    HG1  899   7.013   4.731   3.812  2.2678 -2.4514  0.9332
   56PRO    HG2  900   6.901   4.604   3.772  2.5041 -1.0846  0.6791
   56PRO      C  901   7.021   4.976   3.611 -0.2359 -0.1836 -0.1413
   56PRO      O  902   6.959   5.079   3.636 -0.0207 -0.1665  0.3307
   57GLY      N  903   7.156   4.970   3.614 -0.2104  0.2736 -0.2667
   57GLY     HN  904   7.205   4.888   3.585 -1.3381 -1.0636  1.3748
   57GLY     CA  905   7.246   5.080   3.622  0.0011  0.0519  0.4247
   57GLY    HA1  906   7.336   5.059   3.565 -0.0114  1.7268 -0.2501
   57GLY    HA2  907   7.191   5.168   3.594  1.6098 -0.0221 -3.6264
   57GLY      C  908   7.301   5.097   3.760  0.0811 -0.2471  0.4319
   57GLY      O  909   7.339   5.001   3.826  0.8109 -0.5660 -0.4318
   58MET      N  910   7.314   5.222   3.808  0.1242  0.0224 -0.2647
   58MET     HN  911   7.285   5.305   3.760  0.0920 -0.3898 -0.9644
   58MET     CA  912   7.358   5.264   3.938 -0.1390  0.3670 -0.2834
   58MET     HA  913   7.417   5.193   3.994 -0.7680  0.8564  1.0472
   58MET     CB  914   7.447   5.387   3.917 -0.1698  0.3425 -0.5748
   58MET    HB1  915   7.382   5.474   3.891  0.4488  1.3108  0.9531
   58MET    HB2  916   7.496   5.409   4.015 -0.7682  0.2854 -0.2588
   58MET     CG  917   7.554   5.361   3.811  0.2044 -0.1719 -0.0764
   58MET    HG1  918   7.514   5.344   3.709  0.8321  0.3842 -0.4223
   58MET    HG2  919   7.605   5.459   3.802 -1.5560  0.7659 -0.2636
   58MET     SD  920   7.668   5.224   3.845  0.1037 -0.1696  0.2771
   58MET     CE  921   7.727   5.194   3.676  0.1376  0.2451  0.2134
   58MET    HE1  922   7.812   5.265   3.665 -1.0148  1.4952 -0.8404
   58MET    HE2  923   7.767   5.090   3.668 -0.8654 -0.0652 -1.1007
   58MET    HE3  924   7.646   5.214   3.604  0.9680  1.6726 -0.3670
   58MET      C  925   7.240   5.294   4.023 -0.1629 -0.4152 -0.0339
   58MET      O  926   7.134   5.237   3.997 -0.3074 -0.0685 -0.2136
   59GLN      N  927   7.251   5.375   4.130  0.9167 -0.0597 -0.4035
   59GLN     HN  928   7.332   5.417   4.169  1.2296 -2.9093  2.4196
   59GLN     CA  929   7.136   5.415   4.205  1.3035  0.4726 -0.0914
   59GLN     HA  930   7.052   5.350   4.186  1.8044 -0.1316 -0.2521
   59GLN     CB  931   7.172   5.411   4.354  0.0083  0.7887  0.2452
   59GLN    HB1  932   7.226   5.316   4.377 -2.0146 -0.8356 -1.4043
   59GLN    HB2  933   7.239   5.498   4.368  0.3122  0.6310 -0.2089
   59GLN     CG  934   7.054   5.411   4.451  0.0746  0.0044  0.3362
   59GLN    HG1  935   7.083   5.395   4.557 -0.4585 -0.9929  0.3466
   59GLN    HG2  936   7.007   5.512   4.444  1.6263  0.8404  1.2849
   59GLN     CD  937   6.951   5.304   4.417  0.3590 -0.1523 -0.0393
   59GLN    OE1  938   6.835   5.328   4.384  0.0902 -0.8106  0.4038
   59GLN    NE2  939   6.997   5.177   4.426  0.2044 -0.2286 -0.3220
   59GLN   HE21  940   7.095   5.159   4.438  1.6865  2.4002 -5.5953
   59GLN   HE22  941   6.930   5.103   4.426  0.4311 -0.4700  1.3012
   59GLN      C  942   7.090   5.554   4.164 -0.1793 -0.0952 -0.4347
   59GLN    OT1  943   7.169   5.652   4.171 -0.0079 -0.2266 -0.5190
   59GLN    OT2  944   6.970   5.566   4.130 -0.3777 -0.8229  0.0002
   60SOL     OW  945   0.228   0.029   3.910 -0.1129 -0.0294  0.0409
   60SOL    HW1  946   0.310   0.039   3.959 -0.5887  1.8329  0.5328
   60SOL    HW2  947   0.251   0.046   3.819  0.6064 -2.6475 -0.3533
   61SOL     OW  948   0.286   1.282   1.388  0.2812  0.2688  0.2104
   61SOL    HW1  949   0.217   1.321   1.443 -1.3269 -1.8823 -0.1218
   61SOL    HW2  950   0.252   1.288   1.299  1.7093  1.4149 -0.2924
   62SOL     OW  951   1.996   6.544   3.007 -0.0352  0.0277 -0.6529
   62SOL    HW1  952   1.996   6.566   3.100 -1.9623  0.4423 -0.7151
   62SOL    HW2  953   2.041   6.460   3.002  0.8113  0.3781  0.5309
   63SOL     OW  954   2.331   4.351   4.409 -0.8052  0.4137  0.0446
   63SOL    HW1  955   2.272   4.410   4.456 -0.4910 -0.2626  1.3307
   63SOL    HW2  956   2.298   4.263   4.428 -0.1552  0.0869 -0.2898
   64SOL     OW  957   1.533   3.270   2.559  0.2049  0.2345 -0.6111
   64SOL    HW1  958   1.508   3.308   2.476 -0.1530 -0.9833 -1.0914
   64SOL    HW2  959   1.468   3.302   2.622 -1.0251 -0.8027 -1.3154
   65SOL     OW  960   3.765   4.749   0.391  0.4181  0.1787 -0.3855
   65SOL    HW1  961   3.809   4.699   0.460  0.3696  0.1359 -0.3858
   65SOL    HW2  962   3.793   4.708   0.310  2.0163  1.4048 -0.5166
   66SOL     OW  963   3.496   2.077   4.247  0.3528  0.2230 -0.2870
   66SOL    HW1  964   3.405   2.080   4.219  0.7166  0.4887 -1.5172
   66SOL    HW2  965   3.546   2.070   4.166  1.3461 -2.3594  0.4141
   67SOL     OW  966   0.466   2.377   3.275 -0.8261 -0.0112  0.3743
   67SOL    HW1  967   0.397   2.311   3.281  0.4839 -1.4535  0.1773
   67SOL    HW2  968   0.511   2.372   3.360  1.5277 -2.0212 -0.8703
   68SOL     OW  969   3.766   6.735   1.250 -0.2312 -0.1601  0.0132
   68SOL    HW1  970   3.740   6.728   1.158  0.1356 -2.6357  0.0396
   68SOL    HW2  971   3.688   6.710   1.299  0.4923 -2.1521  0.2349
   69SOL     OW  972   5.985   3.245   3.926 -0.3423  0.2595 -0.5321
   69SOL    HW1  973   5.995   3.332   3.887 -0.8931 -0.0438 -1.3838
   69SOL    HW2  974   6.021   3.185   3.860  3.1955  0.0197  1.3926
   70SOL     OW  975   6.805   2.124   0.385  0.3450 -0.3525  0.2138
   70SOL    HW1  976   6.834   2.044   0.429  1.6777 -0.4003 -0.6972
   70SOL    HW2  977   6.882   2.155   0.339 -0.5696  0.6230 -0.7105
   71SOL     OW  978   6.621   5.530   3.772 -1.1971 -0.2379 -0.0900
   71SOL    HW1  979   6.715   5.532   3.754 -1.3499  1.1841 -0.8577
   71SOL    HW2  980   6.616   5.522   3.868 -0.2532  1.0545  0.1055
   72SOL     OW  981   4.700   0.110   1.581  0.1868 -1.1152 -0.2555
   72SOL    HW1  982   4.641   0.143   1.648  1.8787 -0.6001  1.0504
   72SOL    HW2  983   4.658   0.030   1.549 -1.5373 -0.3837  0.0876
   73SOL     OW  984   5.372   2.263   3.963  0.4596 -0.0554  0.6026
   73SOL    HW1  985   5.328   2.261   4.048 -0.6379  0.5179  0.0754
   73SOL    HW2  986   5.366   2.173   3.931 -1.1457  0.1722  0.1709
   74SOL     OW  987   2.001   5.627   4.031  0.4156  0.2066  0.5669
   74SOL    HW1  988   2.083   5.640   3.984  0.0938 -1.5591 -0.5897
   74SOL    HW2  989   1.998   5.699   4.094  1.7749  1.5783 -0.8342
   75SOL     OW  990   3.257   1.328   1.048  0.4095 -0.6422 -0.4674
   75SOL    HW1  991   3.238   1.269   1.121 -0.4414 -1.5695 -1.4010
   75SOL    HW2  992   3.232   1.415   1.081 -1.3678 -1.2378 -0.1146
   76SOL     OW  993   1.120   3.481   4.483 -0.4710  0.2105  0.3577
   76SOL    HW1  994   1.076   3.479   4.398 -0.9546 -0.5727  0.6183
   76SOL    HW2  995   1.213   3.486   4.462 -0.6552  2.7175 -0.2161
   77SOL     OW  996   2.482   1.404   1.114  0.0574  0.3142 -0.5938
   77SOL    HW1  997   2.460   1.491   1.147 -0.1648 -0.6389  2.0361
   77SOL    HW2  998   2.418   1.345   1.155  0.2254 -1.1241 -2.2581
   78SOL     OW  999   1.737   3.205   3.847  0.1746 -0.3038 -0.6156
   78SOL    HW1 1000   1.656   3.250   3.869  1.1772  1.7951 -0.9740
   78SOL    HW2 1001   1.768   3.170   3.931  0.4167  1.5258  0.0971
   79SOL     OW 1002   5.702   2.866   0.264  0.5827  0.7694 -0.2407
   79SOL    HW1 1003   5.730   2.780   0.233 -1.3931 -0.6792  1.7439
   79SOL    HW2 1004   5.611   2.873   0.237  0.7983  2.3901 -0.6209
   80SOL     OW 1005   3.385   4.794   2.751 -0.2712 -0.2606 -0.2007
   80SOL    HW1 1006   3.445   4.811   2.679  0.6695 -0.5459  0.5057
   80SOL    HW2 1007   3.315   4.741   2.712 -0.0952  0.1010 -1.0329
   81SOL     OW 1008   5.807   1.557   4.616  1.1728  0.2108 -0.2860
   81SOL    HW1 1009   5.778   1.587   4.702 -0.9770  1.0229 -1.2298
   81SOL    HW2 1010   5.845   1.635   4.575  0.1648  0.4097 -0.8724
   82SOL     OW 1011   2.458   4.570   0.622  0.2683 -0.0770 -0.0276
   82SOL    HW1 1012   2.368   4.566   0.590  0.2375 -2.3460  0.1808
   82SOL    HW2 1013   2.495   4.648   0.580 -1.1275 -0.3858 -1.9814
   83SOL     OW 1014   2.606   1.848   1.965 -0.2237  0.3086 -0.0013
   83SOL    HW1 1015   2.561   1.920   1.920 -0.0741  0.6752  0.4342
   83SOL    HW2 1016   2.621   1.880   2.053  0.2958 -0.0669  0.0510
   84SOL     OW 1017   0.989   5.177   3.298 -0.1579  0.2231 -0.2782
   84SOL    HW1 1018   0.932   5.148   3.369  0.7445 -0.5126  0.1714
   84SOL    HW2 1019   1.076   5.184   3.339  0.4636 -0.6502 -1.4049
   85SOL     OW 1020   2.508   2.893   3.118  0.0467  0.3047  0.1302
   85SOL    HW1 1021   2.425   2.866   3.157 -0.3574  1.1753 -0.0948
   85SOL    HW2 1022   2.487   2.909   3.026  0.3056  1.1469  0.2074
   86SOL     OW 1023   1.204   3.576   2.486  0.6280  0.1952 -0.4570
   86SOL    HW1 1024   1.150   3.605   2.559  0.4455 -1.2087 -0.0068
   86SOL    HW2 1025   1.196   3.480   2.486  1.7392  0.0740 -1.4475
   87SOL     OW 1026   5.344   2.405   0.952 -1.0182 -0.1203  0.4047
   87SOL    HW1 1027   5.262   2.441   0.988 -0.6226  2.2911 -0.9323
   87SOL    HW2 1028   5.384   2.479   0.906  2.1122 -1.1357  1.3164
   88SOL     OW 1029   5.223   0.080   4.073  0.4608 -0.0783  0.1843
   88SOL    HW1 1030   5.210   0.001   4.021 -0.2442 -1.6399  2.5648
   88SOL    HW2 1031   5.168   0.146   4.031 -0.1253 -1.2757 -0.9966
   89SOL     OW 1032   1.717   5.585   2.623  0.1037  0.0789 -0.1899
   89SOL    HW1 1033   1.641   5.640   2.641  0.7884  1.0611 -0.2580
   89SOL    HW2 1034   1.719   5.577   2.528 -0.0131 -0.1027 -0.1784
   90SOL     OW 1035   6.321   1.157   3.338  0.6161 -0.0750 -0.1485
   90SOL    HW1 1036   6.359   1.114   3.261  0.3407 -0.4009 -0.1027
   90SOL    HW2 1037   6.266   1.090   3.378 -3.0906  1.4219 -2.2826
   91SOL     OW 1038   5.391   0.292   3.530  0.5329 -0.0715  0.2058
   91SOL    HW1 1039   5.409   0.220   3.469 -0.6990 -0.5497  0.3800
   91SOL    HW2 1040   5.310   0.267   3.573 -0.6000  1.9776 -0.5759
   92SOL     OW 1041   5.473   2.711   2.733  0.4245  0.3318 -0.2713
   92SOL    HW1 1042   5.548   2.652   2.730 -1.0650 -1.8699  2.1592
   92SOL    HW2 1043   5.414   2.680   2.665 -0.5170 -1.3747  1.2340
   93SOL     OW 1044   3.291   7.152   2.978 -0.0160 -0.0017  0.6282
   93SOL    HW1 1045   3.375   7.187   2.949 -1.2053  1.8384 -0.8475
   93SOL    HW2 1046   3.235   7.157   2.900 -1.7636 -0.2657  1.8119
   94SOL     OW 1047   2.874   0.413   1.961 -0.5185  0.0686  0.3450
   94SOL    HW1 1048   2.816   0.369   2.024 -0.5360 -0.4195 -0.0004
   94SOL    HW2 1049   2.936   0.344   1.935 -0.4788  0.2863 -0.1286
   95SOL     OW 1050   1.461   6.254   0.738 -0.2518 -0.7070 -0.0267
   95SOL    HW1 1051   1.547   6.293   0.752 -0.9943  0.8897  0.3466
   95SOL    HW2 1052   1.399   6.326   0.749 -1.6920 -1.9128  0.2438
   96SOL     OW 1053   6.457   6.856   0.896 -0.3364  0.0260 -0.2337
   96SOL    HW1 1054   6.497   6.922   0.840 -0.3133 -0.2654 -0.5662
   96SOL    HW2 1055   6.484   6.880   0.984 -0.9977  0.9354 -0.2621
   97SOL     OW 1056   4.325   3.250   1.196  0.4919  0.5411  0.0382
   97SOL    HW1 1057   4.316   3.250   1.100 -0.4909  1.5063  0.1072
   97SOL    HW2 1058   4.326   3.342   1.220 -2.3379  0.3738  1.1653
   98SOL     OW 1059   3.297   3.047   3.434  0.0650 -0.1351  0.4254
   98SOL    HW1 1060   3.220   2.990   3.432 -0.3880  0.2535  2.8111
   98SOL    HW2 1061   3.359   3.006   3.375 -1.1202 -1.7852  0.2389
   99SOL     OW 1062   1.941   6.605   1.784 -0.5710  0.9186  0.0586
   99SOL    HW1 1063   1.869   6.566   1.833 -0.6207  1.7502  0.6720
   99SOL    HW2 1064   2.020   6.582   1.833 -0.4657  0.4656 -0.3161
  100SOL     OW 1065   5.435   2.922   3.757  0.5646  0.3683 -0.2314
  100SOL    HW1 1066   5.375   2.991   3.786 -1.5494 -1.2100 -0.5783
  100SOL    HW2 1067   5.470   2.953   3.674 -0.1066  1.1573 -0.2286
  101SOL     OW 1068   0.628   2.784   4.576 -0.2857 -0.1292  0.1891
  101SOL    HW1 1069   0.707   2.838   4.582 -0.2913 -0.2184  1.2361
  101SOL    HW2 1070   0.641   2.730   4.498  0.7942 -0.2905  0.4665
  102SOL     OW 1071   4.795   0.755   2.095 -0.2564 -0.1668 -0.1743
  102SOL    HW1 1072   4.838   0.691   2.039  1.3861  1.2563 -0.6164
  102SOL    HW2 1073   4.734   0.801   2.036  0.3475  0.3013 -0.4380
  103SOL     OW 1074   3.742   0.429   4.331  0.4855  0.6270 -0.3450
  103SOL    HW1 1075   3.830   0.459   4.353  0.3308  0.7985  0.0636
  103SOL    HW2 1076   3.726   0.356   4.392  1.2282 -0.9516 -1.9602
  104SOL     OW 1077   6.751   2.434   0.083  0.1234  0.1273  0.0662
  104SOL    HW1 1078   6.685   2.383   0.035 -0.4606  0.0438  0.9337
  104SOL    HW2 1079   6.780   2.500   0.021  0.0239 -0.5204 -0.6902
  105SOL     OW 1080   5.767   1.545   2.053 -0.1561 -0.1612 -0.1937
  105SOL    HW1 1081   5.788   1.596   1.974 -1.3288 -1.0647 -1.1398
  105SOL    HW2 1082   5.800   1.458   2.035  0.5219 -0.1158  0.7883
  106SOL     OW 1083   2.320   4.839   4.469  0.3219  0.1884 -0.0416
  106SOL    HW1 1084   2.398   4.820   4.521  1.1194 -1.6057 -1.7433
  106SOL    HW2 1085   2.323   4.933   4.453  2.0425  0.1861  0.1168
  107SOL     OW 1086   0.873   2.587   3.612  0.2378 -0.1374  0.3253
  107SOL    HW1 1087   0.966   2.578   3.589  0.9639  0.9689  2.4854
  107SOL    HW2 1088   0.828   2.525   3.556  2.4090 -1.4089 -0.1343
  108SOL     OW 1089   2.475   3.960   4.108  0.2958  0.2968  0.6354
  108SOL    HW1 1090   2.561   3.939   4.143  0.9861  2.0737  0.1161
  108SOL    HW2 1091   2.453   3.887   4.051  2.5981  0.9256 -1.1830
  109SOL     OW 1092   4.523   3.571   4.512 -0.2825 -0.4986 -0.0647
  109SOL    HW1 1093   4.518   3.480   4.480 -0.0744 -1.4453  2.3428
  109SOL    HW2 1094   4.607   3.576   4.557  1.1348  1.9000 -2.7414
  110SOL     OW 1095   4.970   2.702   3.574  0.0638 -0.3140  0.4870
  110SOL    HW1 1096   5.002   2.767   3.636  0.3875  0.2112 -0.2118
  110SOL    HW2 1097   5.023   2.715   3.496 -0.1758 -1.1227  0.1778
  111SOL     OW 1098   1.315   3.008   2.230 -0.7209  0.1170 -0.1190
  111SOL    HW1 1099   1.265   3.076   2.186  1.5358  1.2913 -1.0221
  111SOL    HW2 1100   1.254   2.934   2.238 -2.9598  1.8877  0.1031
  112SOL     OW 1101   4.833   3.603   4.142 -0.4465  0.0695 -0.0880
  112SOL    HW1 1102   4.886   3.574   4.215 -0.5464 -1.8194 -0.6984
  112SOL    HW2 1103   4.895   3.639   4.079 -0.4603  2.7585  1.3014
  113SOL     OW 1104   5.548   4.338   3.999 -0.4983  0.4281 -0.1003
  113SOL    HW1 1105   5.618   4.389   4.040 -0.6549 -0.0630  0.8013
  113SOL    HW2 1106   5.520   4.277   4.067 -0.9707 -0.2104 -0.8577
  114SOL     OW 1107   2.971   6.589   1.555  0.3345  0.4988  0.1714
  114SOL    HW1 1108   3.052   6.539   1.548  0.4596  0.8942 -1.3761
  114SOL    HW2 1109   2.972   6.649   1.481 -0.0441  2.4898  1.6851
  115SOL     OW 1110   5.843   2.865   2.548  0.2535 -0.2935 -0.0557
  115SOL    HW1 1111   5.932   2.899   2.560 -0.4835  1.9914 -0.6037
  115SOL    HW2 1112   5.788   2.942   2.547 -1.6893 -1.6139 -0.4838
  116SOL     OW 1113   5.805   6.817   3.901 -0.2482 -0.7664 -0.3360
  116SOL    HW1 1114   5.807   6.761   3.979 -0.4021 -2.5409 -1.5607
  116SOL    HW2 1115   5.741   6.885   3.923  0.3809 -0.6804  1.4178
  117SOL     OW 1116   2.257   1.451   2.294 -0.7799 -0.4711 -0.0967
  117SOL    HW1 1117   2.189   1.502   2.338 -0.6125  1.1828 -1.6425
  117SOL    HW2 1118   2.338   1.499   2.311 -0.2395 -1.5545  0.4172
  118SOL     OW 1119   4.771   6.293   1.729  0.1407 -0.0956  0.1503
  118SOL    HW1 1120   4.841   6.348   1.765  0.5940 -1.4509  1.4124
  118SOL    HW2 1121   4.758   6.327   1.640  0.3976  2.0280  0.8632
  119SOL     OW 1122   2.097   1.885   3.472  0.5346  0.4598  0.2666
  119SOL    HW1 1123   2.039   1.927   3.535 -2.2156 -1.1480 -1.0254
  119SOL    HW2 1124   2.130   1.807   3.516 -3.0425 -1.8367 -0.7196
  120SOL     OW 1125   2.105   6.278   1.458  0.3997 -0.0946 -0.2717
  120SOL    HW1 1126   2.018   6.303   1.489  0.3783 -0.7042  0.1894
  120SOL    HW2 1127   2.109   6.309   1.368 -0.0884  0.4281 -0.1178
  121SOL     OW 1128   3.402   0.973   3.725 -0.7240  0.2713 -0.1938
  121SOL    HW1 1129   3.428   0.941   3.812 -0.7718  1.7360  0.3810
  121SOL    HW2 1130   3.465   1.042   3.704 -1.6777  1.0532 -0.5819
  122SOL     OW 1131   7.205   5.356   1.894 -0.6392  1.0351 -0.0549
  122SOL    HW1 1132   7.262   5.413   1.843 -0.1289 -1.1354 -2.1001
  122SOL    HW2 1133   7.116   5.386   1.874 -0.5204 -0.2699 -3.0858
  123SOL     OW 1134   0.891   1.894   2.372  0.7208 -0.5778 -0.4237
  123SOL    HW1 1135   0.891   1.889   2.468 -0.1881 -0.9491 -0.4388
  123SOL    HW2 1136   0.979   1.864   2.347  1.0337 -0.2895  0.2938
  124SOL     OW 1137   5.538   0.829   4.516  0.1333 -0.5153  0.1581
  124SOL    HW1 1138   5.522   0.922   4.504  2.4418  0.1495  1.6862
  124SOL    HW2 1139   5.495   0.788   4.441  0.3365  1.8808 -1.3742
  125SOL     OW 1140   1.851   2.727   4.906 -0.2057 -0.1042 -0.0823
  125SOL    HW1 1141   1.759   2.750   4.922 -0.2792  1.7696 -2.4929
  125SOL    HW2 1142   1.894   2.743   4.990 -1.9470 -0.3488  0.9208
  126SOL     OW 1143   3.334   3.047   2.097  0.0629  0.2355  0.0597
  126SOL    HW1 1144   3.415   3.004   2.124  0.0554 -1.0164 -1.7394
  126SOL    HW2 1145   3.353   3.080   2.009 -1.3829 -0.1584 -0.4236
  127SOL     OW 1146   3.865   0.293   0.691 -0.0450  0.0212 -0.2121
  127SOL    HW1 1147   3.840   0.317   0.602  1.2933  0.7641 -0.4160
  127SOL    HW2 1148   3.825   0.359   0.747 -0.4554 -0.1465 -0.3061
  128SOL     OW 1149   3.063   6.996   1.879  0.4531 -0.6566 -0.2092
  128SOL    HW1 1150   3.129   7.037   1.822  1.1958 -0.5585  0.6964
  128SOL    HW2 1151   2.993   6.970   1.819 -0.7003  3.0776 -0.7753
  129SOL     OW 1152   5.755   2.947   1.568  0.3001 -0.6144 -0.5044
  129SOL    HW1 1153   5.703   2.970   1.491 -0.1182 -0.7863 -0.2771
  129SOL    HW2 1154   5.806   3.025   1.587  0.1924 -0.4738 -0.7845
  130SOL     OW 1155   3.481   5.037   4.121  0.0086 -0.0847 -0.2589
  130SOL    HW1 1156   3.417   5.093   4.077  0.2920  0.0354 -0.5211
  130SOL    HW2 1157   3.476   4.953   4.074 -1.6373 -0.8635  1.2002
  131SOL     OW 1158   4.146   3.266   4.091 -0.1614  0.0483 -0.3944
  131SOL    HW1 1159   4.239   3.282   4.111 -0.6499  2.1104  0.3900
  131SOL    HW2 1160   4.117   3.346   4.048 -1.0606 -1.4401 -2.7551
  132SOL     OW 1161   4.983   3.497   3.040  0.8331 -0.2808 -0.2069
  132SOL    HW1 1162   4.949   3.541   2.962 -2.5008 -0.7911  0.7884
  132SOL    HW2 1163   5.078   3.505   3.033  0.6862 -0.0623 -4.1408
  133SOL     OW 1164   4.995   7.138   0.758 -0.0081 -0.3830 -0.3869
  133SOL    HW1 1165   5.055   7.211   0.746  0.3320 -0.4914  0.5347
  133SOL    HW2 1166   4.991   7.126   0.853 -1.0724 -0.7241 -0.4591
  134SOL     OW 1167   5.862   1.661   0.028 -0.0099 -0.2603 -0.2243
  134SOL    HW1 1168   5.923   1.588   0.030  0.6492  0.2571  2.2444
  134SOL    HW2 1169   5.801   1.644   0.100 -1.2225  0.5225 -1.0230
  135SOL     OW 1170   5.745   2.622   0.097 -0.5479  0.2483 -0.3613
  135SOL    HW1 1171   5.654   2.595   0.107 -0.3894 -0.2083 -0.0880
  135SOL    HW2 1172   5.796   2.543   0.118 -0.0690  0.8165  0.7156
  136SOL     OW 1173   0.411   1.696   1.936  0.3765  0.1613 -0.3618
  136SOL    HW1 1174   0.461   1.753   1.877 -0.9641  1.7896  0.0131
  136SOL    HW2 1175   0.449   1.712   2.022 -1.6644  2.6427  0.2100
  137SOL     OW 1176   4.199   0.089   1.076 -0.1304 -0.1264  0.1386
  137SOL    HW1 1177   4.235   0.115   0.991  1.1501 -0.2144  0.6286
  137SOL    HW2 1178   4.221   0.161   1.135  0.1111 -0.6250  0.6697
  138SOL     OW 1179   0.264   2.079   2.074  0.6997 -0.3139 -0.3867
  138SOL    HW1 1180   0.357   2.089   2.094  0.1434  0.2889  2.1890
  138SOL    HW2 1181   0.229   2.169   2.074 -0.3380 -0.6879  1.2757
  139SOL     OW 1182   0.708   4.462   2.968 -0.4771 -0.1347  0.2124
  139SOL    HW1 1183   0.772   4.534   2.968 -1.4891  0.9401  3.5761
  139SOL    HW2 1184   0.632   4.498   2.923 -0.2098  0.0997 -0.0572
  140SOL     OW 1185   3.141   6.523   2.718  0.4143  0.5678  0.1856
  140SOL    HW1 1186   3.165   6.567   2.636 -0.7136 -1.4948 -1.3424
  140SOL    HW2 1187   3.184   6.438   2.713 -1.1957 -0.3307  0.8168
  141SOL     OW 1188   0.961   3.952   1.153 -0.7675 -0.1801  0.1314
  141SOL    HW1 1189   0.978   3.861   1.177 -0.1304 -0.0651  0.1486
  141SOL    HW2 1190   0.909   3.947   1.074 -1.3337 -0.5602  0.5232
  142SOL     OW 1191   3.278   4.663   1.557  0.7258  0.3841 -0.3335
  142SOL    HW1 1192   3.350   4.698   1.505  0.3777  1.7969  0.0827
  142SOL    HW2 1193   3.256   4.734   1.617 -0.0456 -0.5698  0.5346
  143SOL     OW 1194   2.684   1.646   4.317 -0.0595 -0.1598  0.3380
  143SOL    HW1 1195   2.607   1.662   4.262  0.2658  0.6392  0.0996
  143SOL    HW2 1196   2.743   1.598   4.261  0.5939  1.3291 -0.3139
  144SOL     OW 1197   4.220   2.683   1.134  0.6195  0.0993 -0.4043
  144SOL    HW1 1198   4.268   2.691   1.052  0.0707  1.8894 -0.5923
  144SOL    HW2 1199   4.172   2.601   1.126  2.1546 -0.7769 -0.9865
  145SOL     OW 1200   2.349   5.522   1.839 -0.2802  0.1166 -0.4638
  145SOL    HW1 1201   2.300   5.586   1.892  1.3029  0.9048  0.1002
  145SOL    HW2 1202   2.369   5.569   1.758  0.8239  0.3271 -0.0774
  146SOL     OW 1203   2.933   6.227   2.108 -0.2441  0.0502 -0.1983
  146SOL    HW1 1204   2.904   6.225   2.199 -0.3691  0.1647 -0.2371
  146SOL    HW2 1205   2.902   6.310   2.074  0.2906  0.2573 -0.1832
  147SOL     OW 1206   3.515   1.597   3.755  0.3596  0.5772  0.9316
  147SOL    HW1 1207   3.530   1.514   3.709 -0.1574 -0.0500  1.8713
  147SOL    HW2 1208   3.502   1.661   3.685 -1.2888 -0.5114  0.1748
  148SOL     OW 1209   5.463   5.837   0.561  0.5617 -0.0953 -0.2611
  148SOL    HW1 1210   5.492   5.916   0.513  1.1386  0.3156  0.7224
  148SOL    HW2 1211   5.395   5.799   0.506  1.9475 -0.2484 -1.9512
  149SOL     OW 1212   5.874   3.482   3.545  0.5070  0.1843 -0.3611
  149SOL    HW1 1213   5.848   3.574   3.539  0.5223  0.3023  1.1434
  149SOL    HW2 1214   5.969   3.483   3.547  0.4962  0.1866  0.2904
  150SOL     OW 1215   3.075   3.551   4.901  0.1467  0.0529 -0.4152
  150SOL    HW1 1216   3.057   3.497   4.978 -0.6038 -1.0493 -1.3380
  150SOL    HW2 1217   3.092   3.639   4.937 -0.2630 -0.4207  0.9921
  151SOL     OW 1218   6.387   3.386   0.103 -0.0822  0.5661  0.0181
  151SOL    HW1 1219   6.360   3.311   0.050 -1.1884  0.3085  0.9047
  151SOL    HW2 1220   6.306   3.435   0.119  0.6033  1.8945 -0.4407
  152SOL     OW 1221   2.455   1.704   1.189 -0.0200 -0.6483 -0.2663
  152SOL    HW1 1222   2.372   1.719   1.235 -0.7533 -2.1217 -1.0395
  152SOL    HW2 1223   2.487   1.792   1.169 -0.2964  0.0102  1.9212
  153SOL     OW 1224   1.090   4.974   4.919  0.5725  0.0433  0.2095
  153SOL    HW1 1225   1.046   4.951   4.837  1.6068 -0.6235 -0.1799
  153SOL    HW2 1226   1.138   4.895   4.942  1.3272  0.6606  0.7762
  154SOL     OW 1227   5.102   2.404   2.920 -0.3572  0.1145 -0.7693
  154SOL    HW1 1228   5.139   2.317   2.939 -0.9280 -0.0283 -0.2668
  154SOL    HW2 1229   5.166   2.465   2.956 -1.4834 -0.1466  1.9500
  155SOL     OW 1230   3.867   4.664   4.114  0.5042  0.0432  0.4084
  155SOL    HW1 1231   3.885   4.754   4.085  0.9508 -0.4034 -0.7547
  155SOL    HW2 1232   3.781   4.643   4.076  0.7905 -0.3178 -0.0458
  156SOL     OW 1233   6.359   5.483   0.215  0.1051 -0.1542  0.0314
  156SOL    HW1 1234   6.375   5.513   0.126  1.8573  0.0148  0.3561
  156SOL    HW2 1235   6.400   5.550   0.270  0.9067 -1.2845  0.8660
  157SOL     OW 1236   1.762   0.062   0.148 -0.1016  0.3539 -0.5337
  157SOL    HW1 1237   1.746   0.155   0.136  0.8973  0.9222  1.9577
  157SOL    HW2 1238   1.714   0.020   0.076  1.7603  2.8784 -3.4977
  158SOL     OW 1239   4.962   0.662   2.863  0.4119  0.0400  0.4351
  158SOL    HW1 1240   4.929   0.572   2.866 -2.0094  0.8905  1.7265
  158SOL    HW2 1241   4.884   0.716   2.863  1.8290  2.1898  0.9255
  159SOL     OW 1242   1.647   6.728   4.624  0.4703  0.4373  0.4259
  159SOL    HW1 1243   1.677   6.652   4.673 -0.0552  0.6427  1.0844
  159SOL    HW2 1244   1.551   6.724   4.628  0.3098 -0.6905 -2.3953
  160SOL     OW 1245   5.775   6.947   2.625 -0.1478 -0.0636 -0.2810
  160SOL    HW1 1246   5.706   6.964   2.562  0.0215  1.8766 -0.0038
  160SOL    HW2 1247   5.832   7.023   2.620  1.5623 -1.2476  0.0645
  161SOL     OW 1248   4.933   2.036   0.785  0.8932 -0.3471 -0.4317
  161SOL    HW1 1249   5.005   1.988   0.742 -0.1643 -1.0629 -1.4908
  161SOL    HW2 1250   4.882   2.070   0.712 -0.1704 -0.3692  0.2942
  162SOL     OW 1251   2.752   0.281   2.174 -0.3367  0.0899 -0.0935
  162SOL    HW1 1252   2.749   0.212   2.241 -0.3688  1.1686  1.0500
  162SOL    HW2 1253   2.664   0.281   2.137 -1.4245  1.7173  2.2563
  163SOL     OW 1254   5.097   5.189   0.064 -0.1711 -0.8090  0.7747
  163SOL    HW1 1255   5.007   5.221   0.063 -0.4467 -1.5249 -0.1046
  163SOL    HW2 1256   5.098   5.123  -0.006  1.7180  1.0502 -1.0497
  164SOL     OW 1257   2.460   5.242   0.890  0.2652  0.3875  0.0806
  164SOL    HW1 1258   2.532   5.259   0.830  0.1885 -0.8729 -0.3906
  164SOL    HW2 1259   2.454   5.147   0.895 -0.9841  0.4669  0.5642
  165SOL     OW 1260   2.944   5.793   3.523  0.3726  0.3491  0.3449
  165SOL    HW1 1261   2.979   5.854   3.589 -2.1479 -0.0473  2.2423
  165SOL    HW2 1262   2.988   5.710   3.541  0.4962  0.5185  0.8497
  166SOL     OW 1263   1.881   2.573   2.581  0.1311 -0.2431  0.5843
  166SOL    HW1 1264   1.853   2.618   2.501 -1.4915  2.4618  2.5158
  166SOL    HW2 1265   1.976   2.565   2.572  0.1957  1.5098 -0.8936
  167SOL     OW 1266   6.295   1.387   2.073  0.5381  0.1157  0.2453
  167SOL    HW1 1267   6.387   1.411   2.081  0.9293 -0.9754 -0.7202
  167SOL    HW2 1268   6.254   1.420   2.154  1.4041  2.1508 -0.0917
  168SOL     OW 1269   3.077   2.886   4.990  0.0911  0.1155  0.2548
  168SOL    HW1 1270   3.065   2.920   4.901 -0.2714  2.0818  1.0109
  168SOL    HW2 1271   3.172   2.886   5.003  0.1393 -0.0404 -0.0804
  169SOL     OW 1272   4.338   5.700   0.353  0.0702  0.0089  0.0262
  169SOL    HW1 1273   4.281   5.772   0.381  0.7361  0.8405 -0.7074
  169SOL    HW2 1274   4.340   5.706   0.257  1.4037  0.0052  0.0394
  170SOL     OW 1275   4.706   4.392   1.507 -0.3997  0.1096  0.1864
  170SOL    HW1 1276   4.723   4.482   1.479  0.8994  0.0801  0.8300
  170SOL    HW2 1277   4.771   4.374   1.574 -0.5814 -1.3422  0.0207
  171SOL     OW 1278   4.684   5.485   1.199  0.0608  1.0843 -0.3577
  171SOL    HW1 1279   4.694   5.490   1.104 -0.3170  0.2691 -0.4515
  171SOL    HW2 1280   4.590   5.501   1.213 -0.3003 -0.8218 -0.3151
  172SOL     OW 1281   4.314   7.011   2.861  0.4813 -0.0730  0.7803
  172SOL    HW1 1282   4.354   6.938   2.812 -0.0625 -0.0912  0.3575
  172SOL    HW2 1283   4.381   7.080   2.859  0.2398  0.1527 -0.5275
  173SOL     OW 1284   7.053   5.594   2.646 -0.4737 -0.5923  0.3849
  173SOL    HW1 1285   7.069   5.636   2.731 -0.1031  0.6563 -0.2782
  173SOL    HW2 1286   7.043   5.667   2.585 -0.7157 -1.4753 -0.6535
  174SOL     OW 1287   3.769   2.502   1.604 -0.7086  0.0178 -0.3404
  174SOL    HW1 1288   3.726   2.586   1.590 -0.8373  0.0053 -0.0056
  174SOL    HW2 1289   3.850   2.508   1.552  0.6301  1.3806  1.7442
  175SOL     OW 1290   6.671   6.282   1.485 -0.0107  0.0816  0.7583
  175SOL    HW1 1291   6.705   6.245   1.404 -0.3333 -0.2331  0.7616
  175SOL    HW2 1292   6.644   6.205   1.537  0.8279  0.2413  1.4522
  176SOL     OW 1293   4.386   0.140   0.128 -0.0037  0.1220 -0.0202
  176SOL    HW1 1294   4.441   0.176   0.198  0.1834  1.2267 -0.7137
  176SOL    HW2 1295   4.300   0.177   0.143 -0.3030 -0.7281  0.4134
  177SOL     OW 1296   2.912   6.541   3.527  0.1216 -0.1977 -0.0816
  177SOL    HW1 1297   2.822   6.512   3.512  0.1554 -1.0789  1.1863
  177SOL    HW2 1298   2.953   6.539   3.441 -0.4335 -2.1183 -0.3491
  178SOL     OW 1299   2.973   6.312   3.056 -0.3971  0.5318  0.3771
  178SOL    HW1 1300   3.010   6.261   2.984 -1.1572  1.1627 -0.4991
  178SOL    HW2 1301   2.910   6.254   3.097 -2.2348  1.1053 -1.4416
  179SOL     OW 1302   6.298   1.333   4.614 -0.6831  0.1450  0.0423
  179SOL    HW1 1303   6.318   1.244   4.643 -0.9236  0.0059 -0.2189
  179SOL    HW2 1304   6.378   1.382   4.632  0.1144 -0.5262 -1.4956
  180SOL     OW 1305   6.048   2.795   2.093  0.3044 -0.0968 -0.0526
  180SOL    HW1 1306   6.026   2.751   2.175  1.1289 -1.0577 -0.3251
  180SOL    HW2 1307   5.963   2.821   2.057 -0.3054 -2.1038 -0.2107
  181SOL     OW 1308   4.045   2.423   3.517 -0.3201 -0.3035  0.3740
  181SOL    HW1 1309   4.049   2.495   3.580  0.1790  0.3367 -0.3730
  181SOL    HW2 1310   3.976   2.449   3.456 -0.4799 -0.6965  0.3888
  182SOL     OW 1311   3.864   5.359   0.500  0.0120 -0.0889 -0.2720
  182SOL    HW1 1312   3.804   5.368   0.574 -0.2609  0.1531 -0.5191
  182SOL    HW2 1313   3.838   5.429   0.439 -1.4179 -1.8129 -1.7470
  183SOL     OW 1314   6.410   7.169   4.189  0.1000  0.3614 -0.2603
  183SOL    HW1 1315   6.450   7.256   4.188  1.1808 -0.1155  0.4689
  183SOL    HW2 1316   6.321   7.184   4.219 -0.3963  1.4649 -2.0970
  184SOL     OW 1317   2.262   3.696   0.571 -0.4451 -0.5045  0.2495
  184SOL    HW1 1318   2.307   3.669   0.491 -0.1181  2.7336 -0.7857
  184SOL    HW2 1319   2.321   3.669   0.642  2.0501  1.3907 -0.9416
  185SOL     OW 1320   5.897   7.169   2.547  0.7668 -0.5167 -0.5072
  185SOL    HW1 1321   5.864   7.248   2.591  1.1109 -0.7439  0.1747
  185SOL    HW2 1322   5.944   7.203   2.470  0.5666 -0.0812 -0.4411
  186SOL     OW 1323   5.722   0.834   0.428 -0.1025  0.3406  0.2097
  186SOL    HW1 1324   5.682   0.909   0.472 -2.4738 -0.3792 -0.5409
  186SOL    HW2 1325   5.809   0.827   0.466 -1.6742  0.1874  4.2708
  187SOL     OW 1326   6.860   6.007   4.641 -0.1741  0.1207  0.0142
  187SOL    HW1 1327   6.887   6.023   4.732  0.8322 -1.6147  0.0592
  187SOL    HW2 1328   6.766   5.989   4.647 -0.4043  1.4032  0.5068
  188SOL     OW 1329   7.161   0.214   2.211 -0.1426  0.1508 -0.4586
  188SOL    HW1 1330   7.109   0.149   2.162 -0.3698  0.1351 -0.1952
  188SOL    HW2 1331   7.185   0.169   2.292 -1.3570  0.8211  0.2848
  189SOL     OW 1332   2.692   1.447   1.393 -0.1738  0.2398 -0.1506
  189SOL    HW1 1333   2.688   1.532   1.350 -0.6447  2.0812  3.2064
  189SOL    HW2 1334   2.605   1.410   1.383 -1.1797  1.9896  1.6001
  190SOL     OW 1335   0.759   5.258   2.874 -0.0925 -0.1549  0.0427
  190SOL    HW1 1336   0.831   5.232   2.816 -0.4940 -1.5080  0.1221
  190SOL    HW2 1337   0.755   5.188   2.940  0.2575  1.2759  1.6480
  191SOL     OW 1338   0.563   6.855   4.366  0.1346 -0.1912 -0.3154
  191SOL    HW1 1339   0.485   6.837   4.418  0.2360  0.2750 -0.0036
  191SOL    HW2 1340   0.533   6.850   4.275 -0.4989  1.0812 -0.1889
  192SOL     OW 1341   4.664   1.523   3.033  0.1825 -0.2505 -0.6503
  192SOL    HW1 1342   4.706   1.588   3.089  1.0224 -0.5723 -0.9004
  192SOL    HW2 1343   4.573   1.522   3.062  0.5421 -0.2025  0.5108
  193SOL     OW 1344   1.095   2.557   0.630 -0.4276 -0.2845 -0.2715
  193SOL    HW1 1345   1.146   2.562   0.711 -0.4135  0.5324 -0.3213
  193SOL    HW2 1346   1.073   2.464   0.621 -0.9041 -0.3007  0.9527
  194SOL     OW 1347   2.191   1.396   4.626 -0.1818 -0.2138  0.1066
  194SOL    HW1 1348   2.121   1.454   4.658  0.4778  0.1721  0.8775
  194SOL    HW2 1349   2.170   1.383   4.534 -0.7411  0.6880  0.0897
  195SOL     OW 1350   2.366   4.342   5.056  0.2060  0.3508 -0.1909
  195SOL    HW1 1351   2.427   4.272   5.080 -1.4519 -0.8081  0.8706
  195SOL    HW2 1352   2.388   4.363   4.966  0.4844 -1.8817 -0.6972
  196SOL     OW 1353   2.574   3.122   3.512  0.0013 -0.1246 -0.0379
  196SOL    HW1 1354   2.536   3.126   3.599 -1.7815 -0.1184 -0.7853
  196SOL    HW2 1355   2.613   3.209   3.499 -0.2959  0.0960  0.5000
  197SOL     OW 1356   2.634   1.371   2.494  0.3021 -0.5469 -0.1191
  197SOL    HW1 1357   2.683   1.370   2.576 -1.3745 -0.9327  0.9169
  197SOL    HW2 1358   2.628   1.464   2.470 -0.1850 -0.3282  0.8193
  198SOL     OW 1359   4.188   1.649   3.110 -0.0288  0.3086 -0.1376
  198SOL    HW1 1360   4.178   1.681   3.020 -1.5449  1.0735  0.2781
  198SOL    HW2 1361   4.099   1.629   3.139  0.5188 -0.7596  0.9217
  199SOL     OW 1362   6.421   4.426   2.174 -0.0480  0.7549 -0.3364
  199SOL    HW1 1363   6.508   4.400   2.203 -1.2862 -1.0422  2.1757
  199SOL    HW2 1364   6.384   4.473   2.248 -1.5488  0.6410 -0.9763
  200SOL     OW 1365   0.720   3.601   2.804  0.1152 -0.3173 -0.0502
  200SOL    HW1 1366   0.630   3.627   2.783  0.5134  1.5502  0.3565
  200SOL    HW2 1367   0.721   3.594   2.900  0.7096  1.1002  0.0788
  201SOL     OW 1368   3.254   2.928   2.866  0.0401 -0.2392  0.0180
  201SOL    HW1 1369   3.339   2.897   2.898  2.5067  3.1593 -2.4719
  201SOL    HW2 1370   3.248   2.895   2.777 -2.0714 -1.5984  0.5821
  202SOL     OW 1371   1.137   0.259   1.806  0.3568 -0.0618  0.1173
  202SOL    HW1 1372   1.131   0.353   1.787  0.8615 -0.3381 -1.5846
  202SOL    HW2 1373   1.046   0.229   1.807  0.2527  0.1520 -1.1168
  203SOL     OW 1374   6.179   0.064   4.804  0.6620  0.1390  0.6004
  203SOL    HW1 1375   6.240   0.137   4.796  0.2230  0.3272 -1.6516
  203SOL    HW2 1376   6.093   0.105   4.813  0.6770 -0.1383  2.5176
  204SOL     OW 1377   3.462   6.804   0.747 -0.5913 -0.2381  0.2388
  204SOL    HW1 1378   3.372   6.778   0.726 -0.9502 -0.6344  2.1322
  204SOL    HW2 1379   3.505   6.723   0.774  0.1744  0.0642 -0.0449
  205SOL     OW 1380   0.016   3.629   2.140 -0.3690 -0.3976 -0.0476
  205SOL    HW1 1381   0.010   3.699   2.074 -0.6451  0.2951  0.6981
  205SOL    HW2 1382   0.105   3.595   2.130 -0.6554 -0.8256 -1.2903
  206SOL     OW 1383   5.492   1.673   4.714 -0.4014  0.3405 -0.5053
  206SOL    HW1 1384   5.555   1.601   4.721  2.0489  2.1964 -1.8472
  206SOL    HW2 1385   5.456   1.682   4.802  0.2136 -1.6601 -0.0025
  207SOL     OW 1386   2.472   7.091   1.320 -0.6470  0.2881 -0.2731
  207SOL    HW1 1387   2.381   7.065   1.328 -0.5645  0.3111  0.9731
  207SOL    HW2 1388   2.519   7.034   1.382 -0.3442  2.6864  1.8702
  208SOL     OW 1389   4.939   3.231   4.278 -0.0960 -0.7930  0.3087
  208SOL    HW1 1390   4.929   3.195   4.366 -1.8304  1.5762  1.2006
  208SOL    HW2 1391   4.959   3.323   4.292 -1.5555 -0.0790 -1.7257
  209SOL     OW 1392   0.394   5.645   2.006 -0.2015 -0.1686 -0.3649
  209SOL    HW1 1393   0.393   5.649   1.910  0.2835 -0.4676 -0.3805
  209SOL    HW2 1394   0.472   5.595   2.028 -0.1482  0.1580  0.2004
  210SOL     OW 1395   4.117   5.760   1.253 -0.4462  0.5824 -0.2195
  210SOL    HW1 1396   4.205   5.744   1.219  0.0699 -0.1287  1.3824
  210SOL    HW2 1397   4.062   5.698   1.204  0.6622 -2.2238  1.8178
  211SOL     OW 1398   2.124   2.593   1.411  0.2725 -0.1401 -0.0783
  211SOL    HW1 1399   2.130   2.670   1.355  0.9869  0.7038  1.1134
  211SOL    HW2 1400   2.179   2.614   1.487 -2.7851 -0.0390  2.3061
  212SOL     OW 1401   3.487   3.886   1.408 -0.0050 -0.3104 -0.1674
  212SOL    HW1 1402   3.581   3.903   1.406 -0.5227  3.2150 -0.0180
  212SOL    HW2 1403   3.460   3.913   1.495 -1.4323  0.9224 -0.9449
  213SOL     OW 1404   6.121   5.665   2.078 -0.0040 -0.2498  0.0236
  213SOL    HW1 1405   6.148   5.574   2.064  2.3089  0.2852  0.6031
  213SOL    HW2 1406   6.085   5.665   2.167 -0.5875 -0.6973 -0.2046
  214SOL     OW 1407   1.978   3.186   0.467 -0.1732 -0.0557  0.2421
  214SOL    HW1 1408   2.064   3.178   0.425  0.2982 -0.7072  1.2831
  214SOL    HW2 1409   1.924   3.230   0.402  0.3844 -1.4745 -1.2575
  215SOL     OW 1410   3.392   5.850   0.473  0.0580  0.2394 -0.2940
  215SOL    HW1 1411   3.432   5.768   0.504 -0.0300  0.4703  0.4368
  215SOL    HW2 1412   3.431   5.863   0.386 -1.1658 -1.4526 -1.1675
  216SOL     OW 1413   3.083   5.570   3.580 -0.4983 -0.0253 -0.0312
  216SOL    HW1 1414   3.048   5.524   3.656  2.9827 -0.2213  1.6423
  216SOL    HW2 1415   3.157   5.516   3.551  2.9714  3.5289  1.2140
  217SOL     OW 1416   0.492   0.723   1.715  0.7759  0.1901  0.1296
  217SOL    HW1 1417   0.434   0.652   1.740  2.2727 -1.4639 -0.8056
  217SOL    HW2 1418   0.492   0.782   1.790 -2.6993  0.7521 -0.1618
  218SOL     OW 1419   5.474   4.269   1.914 -0.7475 -0.5798 -0.5428
  218SOL    HW1 1420   5.415   4.336   1.950  1.0394  0.8028 -0.0642
  218SOL    HW2 1421   5.474   4.286   1.820  1.3756  1.6289 -0.2388
  219SOL     OW 1422   6.978   6.242   2.880  1.3005  0.2629  0.6739
  219SOL    HW1 1423   6.889   6.216   2.902  0.8097 -0.6595 -2.0268
  219SOL    HW2 1424   6.968   6.300   2.805  2.9974 -2.4329 -1.8628
  220SOL     OW 1425   4.560   2.833   4.897  0.2780  0.1039  0.7006
  220SOL    HW1 1426   4.540   2.881   4.977  0.8457  2.5112 -0.5188
  220SOL    HW2 1427   4.478   2.836   4.846  0.3814 -0.0417  0.5255
  221SOL     OW 1428   2.411   6.129   4.906 -0.3645  0.4279  0.0295
  221SOL    HW1 1429   2.356   6.207   4.905 -2.0580 -0.7365 -0.5762
  221SOL    HW2 1430   2.383   6.081   4.984 -2.2143 -1.4911 -1.7117
  222SOL     OW 1431   2.508   5.429   1.513 -0.5646 -0.2430 -0.0047
  222SOL    HW1 1432   2.540   5.504   1.564  0.2301 -0.4079 -0.2423
  222SOL    HW2 1433   2.456   5.469   1.443 -0.5887  0.0563  0.1812
  223SOL     OW 1434   4.863   6.628   1.700 -0.3677 -0.3910  0.2024
  223SOL    HW1 1435   4.780   6.611   1.655  0.2230 -0.3235 -0.9510
  223SOL    HW2 1436   4.886   6.718   1.675 -1.6010  0.8958  3.2425
  224SOL     OW 1437   0.007   5.968   4.949 -0.2327 -0.3124  0.3127
  224SOL    HW1 1438   0.057   6.045   4.974  0.3922 -0.0546 -1.5471
  224SOL    HW2 1439   0.004   5.914   5.028  2.5080 -0.0573  0.6876
  225SOL     OW 1440   6.115   2.427   2.701 -0.0228  0.2540 -0.2147
  225SOL    HW1 1441   6.139   2.504   2.648  0.1206 -0.3308 -1.0199
  225SOL    HW2 1442   6.088   2.362   2.637  1.5742 -0.9887  0.3134
  226SOL     OW 1443   1.025   1.952   3.073 -0.6272  0.3268 -0.1818
  226SOL    HW1 1444   1.101   2.008   3.089  2.2336 -1.4673 -5.2393
  226SOL    HW2 1445   0.975   1.998   3.005 -0.4108 -1.3453 -1.5313
  227SOL     OW 1446   5.184   0.579   4.029  0.4365 -0.5824 -0.2300
  227SOL    HW1 1447   5.245   0.562   3.958  0.4213 -1.3655 -0.0733
  227SOL    HW2 1448   5.138   0.658   4.004  0.0276 -1.1679 -1.3790
  228SOL     OW 1449   2.102   0.500   2.703  0.0044 -0.4198  0.2794
  228SOL    HW1 1450   2.153   0.546   2.636 -1.0608  0.9925  0.3789
  228SOL    HW2 1451   2.148   0.517   2.785 -0.2141  0.2405  0.2724
  229SOL     OW 1452   3.111   2.147   0.055  0.0364  0.2574 -0.1016
  229SOL    HW1 1453   3.095   2.156  -0.039 -0.4191 -0.8889 -0.1564
  229SOL    HW2 1454   3.025   2.125   0.091  0.6261 -1.6421  0.2347
  230SOL     OW 1455   3.220   0.475   2.564 -0.1451  0.7652  0.2572
  230SOL    HW1 1456   3.241   0.394   2.611 -0.5297  1.8949  2.4687
  230SOL    HW2 1457   3.277   0.541   2.603  1.1852  1.3767 -2.4702
  231SOL     OW 1458   4.586   3.810   2.481  0.0848 -0.0531  0.5389
  231SOL    HW1 1459   4.551   3.745   2.542 -0.9547  0.9519  1.0450
  231SOL    HW2 1460   4.609   3.885   2.535  4.8662 -1.2005  0.5460
  232SOL     OW 1461   1.162   1.555   3.763 -0.4143  0.6875 -0.3883
  232SOL    HW1 1462   1.133   1.467   3.786  2.4893 -0.0222  1.0755
  232SOL    HW2 1463   1.136   1.566   3.672  0.8014 -2.4735 -1.2343
  233SOL     OW 1464   5.749   3.182   0.590  0.1375 -0.3142 -0.4849
  233SOL    HW1 1465   5.798   3.243   0.535 -3.2029  2.8196 -0.2873
  233SOL    HW2 1466   5.717   3.115   0.530  1.5384 -0.3779 -1.1991
  234SOL     OW 1467   0.463   3.444   4.342 -0.1797 -0.4974 -0.0486
  234SOL    HW1 1468   0.542   3.498   4.340 -1.5754  1.9979  2.7261
  234SOL    HW2 1469   0.468   3.398   4.426 -0.8602 -1.6826 -0.6402
  235SOL     OW 1470   1.026   1.025   3.234  0.1759 -0.4480  0.1656
  235SOL    HW1 1471   0.958   1.003   3.171  0.5805 -2.1474  0.2576
  235SOL    HW2 1472   1.095   1.065   3.182 -0.2817 -0.0872 -0.1643
  236SOL     OW 1473   2.480   4.979   1.665 -0.7446  0.3475 -0.2233
  236SOL    HW1 1474   2.540   4.982   1.740  0.3748 -0.1418 -1.0627
  236SOL    HW2 1475   2.437   5.064   1.665 -0.3041  0.5845  0.6148
  237SOL     OW 1476   4.954   2.320   0.950 -0.5574  0.4762  0.2916
  237SOL    HW1 1477   5.034   2.269   0.962 -0.9233 -0.3106 -0.4608
  237SOL    HW2 1478   4.884   2.254   0.951 -0.9800  0.8422 -1.5058
  238SOL     OW 1479   5.949   3.799   3.506  0.0041 -0.5697  0.6660
  238SOL    HW1 1480   5.971   3.811   3.414 -0.0591  1.2838  0.8613
  238SOL    HW2 1481   5.859   3.830   3.514  0.9116  2.1141  1.8251
  239SOL     OW 1482   4.749   6.872   4.816 -0.2278  0.6827 -0.6246
  239SOL    HW1 1483   4.809   6.798   4.823 -0.5132  0.5907  1.0279
  239SOL    HW2 1484   4.730   6.878   4.722 -0.9347 -1.9019 -0.7059
  240SOL     OW 1485   2.797   2.361   2.419 -0.2359  0.4458  0.2692
  240SOL    HW1 1486   2.717   2.399   2.455  0.3081  1.3744  0.5109
  240SOL    HW2 1487   2.868   2.400   2.470  0.5581  1.7376 -1.7357
  241SOL     OW 1488   5.510   0.025  -0.026 -0.5522  0.6150 -0.0892
  241SOL    HW1 1489   5.562   0.086   0.026 -0.8017 -0.5284  1.5787
  241SOL    HW2 1490   5.420   0.040   0.002 -0.9005  1.1028 -1.4051
  242SOL     OW 1491   5.216   0.110   2.178  0.7395 -0.2739 -0.3800
  242SOL    HW1 1492   5.287   0.170   2.203  0.0864  0.4635 -0.2619
  242SOL    HW2 1493   5.137   0.162   2.186 -0.0126 -1.5796  1.1768
  243SOL     OW 1494   0.946   6.392   1.808 -0.1133 -0.8324 -0.3340
  243SOL    HW1 1495   0.950   6.406   1.903  0.0207 -0.4331 -0.3971
  243SOL    HW2 1496   0.974   6.301   1.796  1.5699 -0.3756 -0.1243
  244SOL     OW 1497   3.299   6.512   4.713 -0.1582 -0.2763  0.1745
  244SOL    HW1 1498   3.288   6.424   4.749  0.2999 -0.2473  0.3897
  244SOL    HW2 1499   3.373   6.504   4.653  1.1239  0.3624  1.5988
  245SOL     OW 1500   6.017   2.666   2.420  0.0822  0.5803 -0.6008
  245SOL    HW1 1501   6.084   2.732   2.436  0.8645 -0.8995  3.2767
  245SOL    HW2 1502   5.938   2.700   2.463 -0.3309  0.2826 -1.1062
  246SOL     OW 1503   6.335   3.547   4.250 -0.2607 -0.0514 -0.4410
  246SOL    HW1 1504   6.422   3.558   4.288  0.1240 -0.2239 -1.2460
  246SOL    HW2 1505   6.314   3.455   4.266 -0.6812  0.1958  0.5197
  247SOL     OW 1506   5.436   5.323   3.502 -0.5939 -0.1071  0.4725
  247SOL    HW1 1507   5.446   5.417   3.494 -0.4786 -0.0156  1.5745
  247SOL    HW2 1508   5.523   5.292   3.528 -0.6640 -0.4979  0.2474
  248SOL     OW 1509   6.977   1.045   1.987 -0.0140 -0.0982 -0.2147
  248SOL    HW1 1510   6.949   1.131   2.018  1.3576  0.0381  0.7279
  248SOL    HW2 1511   6.948   0.985   2.056  1.6330  0.0096  0.6300
  249SOL     OW 1512   4.435   1.911   3.750  0.2729 -0.5829  0.4302
  249SOL    HW1 1513   4.505   1.847   3.738  0.3678 -0.4418  0.2325
  249SOL    HW2 1514   4.355   1.861   3.738  0.3538 -0.2327 -1.9793
  250SOL     OW 1515   5.145   4.417   2.626  0.0988  0.3039 -0.0742
  250SOL    HW1 1516   5.088   4.399   2.552  0.2994  0.8604 -0.3718
  250SOL    HW2 1517   5.163   4.511   2.621 -0.5842  0.5301  1.1803
  251SOL     OW 1518   7.021   3.007   2.534 -0.5411  0.1048  0.0374
  251SOL    HW1 1519   6.985   2.960   2.609  0.2845 -1.5233 -0.5433
  251SOL    HW2 1520   6.997   2.955   2.458  0.7747  0.3578 -0.5925
  252SOL     OW 1521   2.227   4.631   2.815 -0.5790  0.3290 -0.2657
  252SOL    HW1 1522   2.188   4.701   2.762  1.3364  0.7990 -1.1391
  252SOL    HW2 1523   2.303   4.672   2.856 -0.9361 -0.5584  1.3497
  253SOL     OW 1524   0.467   5.755   4.038 -0.2133  0.6149 -0.7809
  253SOL    HW1 1525   0.528   5.791   3.974  0.2861  1.6544  0.2401
  253SOL    HW2 1526   0.523   5.705   4.098 -0.6569 -0.2441 -1.0746
  254SOL     OW 1527   4.117   3.956   3.048 -0.9502 -0.1385 -0.1386
  254SOL    HW1 1528   4.139   4.024   2.984  0.2773 -0.4584 -0.0808
  254SOL    HW2 1529   4.188   3.893   3.042 -1.4854 -0.8390  0.6278
  255SOL     OW 1530   4.206   1.362   3.779 -0.3694  0.0883  0.3182
  255SOL    HW1 1531   4.281   1.311   3.812  0.0759  0.8299  0.4737
  255SOL    HW2 1532   4.200   1.435   3.840  1.4750  2.4155 -2.0776
  256SOL     OW 1533   0.306   5.368   1.270  0.1742  0.7137 -0.0554
  256SOL    HW1 1534   0.363   5.304   1.226  0.7048  1.0335  0.1574
  256SOL    HW2 1535   0.220   5.355   1.231  0.0294 -0.8529  0.6946
  257SOL     OW 1536   2.876   2.716   5.065 -0.2912 -0.4009  0.8486
  257SOL    HW1 1537   2.834   2.699   4.980 -1.4549  0.1964  1.2855
  257SOL    HW2 1538   2.924   2.798   5.051  0.3841 -0.8603  0.4661
  258SOL     OW 1539   3.391   1.956   0.125 -0.3068  0.1634  0.3384
  258SOL    HW1 1540   3.347   1.913   0.198 -0.2049  0.7309  0.7324
  258SOL    HW2 1541   3.352   1.916   0.047  1.7242 -2.7151  0.6432
  259SOL     OW 1542   2.056   5.099   3.226  0.0380 -0.6925 -0.2739
  259SOL    HW1 1543   2.086   5.039   3.157 -1.5275  0.1320 -1.7400
  259SOL    HW2 1544   1.961   5.090   3.226 -0.1596  1.0608  0.1440
  260SOL     OW 1545   6.497   1.325   2.355 -0.0669  0.3205  0.2175
  260SOL    HW1 1546   6.472   1.413   2.328  1.4909  0.6530 -0.2385
  260SOL    HW2 1547   6.490   1.273   2.275  0.7906  0.4549  0.0409
  261SOL     OW 1548   0.916   5.051   1.903  0.1520 -0.6096 -0.1966
  261SOL    HW1 1549   0.981   4.986   1.876  1.1542  1.4432 -3.2958
  261SOL    HW2 1550   0.846   5.043   1.838 -0.1785  0.7145 -0.0331
  262SOL     OW 1551   0.484   6.503   3.967  0.6324  0.0071  0.1400
  262SOL    HW1 1552   0.410   6.495   4.026  0.6580  0.1635  0.1956
  262SOL    HW2 1553   0.525   6.587   3.991  0.8298 -0.0805  0.1149
  263SOL     OW 1554   6.634   3.537   1.628  0.2966  0.1094  0.6067
  263SOL    HW1 1555   6.572   3.569   1.693 -0.1859  0.5442 -0.0525
  263SOL    HW2 1556   6.715   3.522   1.677 -0.0146  0.5619  1.2719
  264SOL     OW 1557   4.950   4.401   3.129  0.3623 -0.2946  0.2897
  264SOL    HW1 1558   4.938   4.470   3.194 -1.4431 -0.3080  0.0138
  264SOL    HW2 1559   4.987   4.447   3.053 -1.6090  0.6015 -0.1978
  265SOL     OW 1560   4.649   0.586   4.575  0.8787  0.5741 -0.0716
  265SOL    HW1 1561   4.680   0.509   4.621 -1.7565 -1.4271 -1.3757
  265SOL    HW2 1562   4.589   0.629   4.636 -2.2174 -1.7998 -1.1266
  266SOL     OW 1563   0.907   4.558   2.071  0.0265  0.1888 -0.0970
  266SOL    HW1 1564   0.887   4.474   2.113  2.1845 -0.2892  0.0810
  266SOL    HW2 1565   0.923   4.618   2.143  0.7885  0.1425 -0.2246
  267SOL     OW 1566   2.503   2.162   1.558  0.0607 -0.1615 -0.5233
  267SOL    HW1 1567   2.556   2.087   1.530 -0.4722  0.0670 -2.2167
  267SOL    HW2 1568   2.423   2.156   1.506 -1.2308  0.0236  1.3317
  268SOL     OW 1569   6.272   6.547   3.077  0.1248 -0.2249 -0.6503
  268SOL    HW1 1570   6.344   6.570   3.018 -0.8755  0.2797 -1.7167
  268SOL    HW2 1571   6.300   6.466   3.118  0.4123 -1.2215 -2.6673
  269SOL     OW 1572   6.111   6.697   0.289  0.0451  0.2215 -0.2260
  269SOL    HW1 1573   6.028   6.710   0.242  0.2715  2.5022 -0.1407
  269SOL    HW2 1574   6.175   6.681   0.220 -0.3221 -0.8372 -0.3422
  270SOL     OW 1575   2.497   2.714   1.277 -0.1580 -0.3850  0.4668
  270SOL    HW1 1576   2.570   2.658   1.249  0.4174  0.1361  0.9200
  270SOL    HW2 1577   2.479   2.687   1.367  0.0880  0.1217  0.6703
  271SOL     OW 1578   2.784   3.908   0.159  0.1853 -0.2607 -0.0037
  271SOL    HW1 1579   2.799   3.910   0.064  0.4939  1.8630  0.0429
  271SOL    HW2 1580   2.706   3.855   0.170 -1.6082  1.8297 -1.7511
  272SOL     OW 1581   0.789   6.731   4.881 -0.3343  0.1433 -0.2356
  272SOL    HW1 1582   0.718   6.699   4.825  2.0468 -1.5453 -2.4965
  272SOL    HW2 1583   0.804   6.821   4.853 -0.5404 -0.0020 -0.8136
  273SOL     OW 1584   0.891   3.918   2.844 -0.1074 -0.0924 -0.2090
  273SOL    HW1 1585   0.892   4.010   2.815  1.0205 -0.1883 -0.5526
  273SOL    HW2 1586   0.816   3.879   2.799  0.3596  0.2822 -1.3716
  274SOL     OW 1587   5.252   6.579   2.426 -0.6323 -0.3264 -0.1379
  274SOL    HW1 1588   5.319   6.533   2.374 -0.9317 -0.5348 -0.3457
  274SOL    HW2 1589   5.280   6.670   2.427 -0.4163 -0.3900 -0.3403
  275SOL     OW 1590   2.156   6.562   1.938 -1.2289 -0.1142 -0.0553
  275SOL    HW1 1591   2.168   6.561   2.033 -2.9578 -0.3204  0.1960
  275SOL    HW2 1592   2.241   6.538   1.903 -0.0619  1.6388  1.3769
  276SOL     OW 1593   2.565   1.725   2.881  0.2007  0.1546 -0.4473
  276SOL    HW1 1594   2.575   1.652   2.942 -1.8262 -1.5531 -2.0028
  276SOL    HW2 1595   2.474   1.720   2.852  0.3967  2.4487 -1.7322
  277SOL     OW 1596   2.873   0.254   5.005  0.4700  0.4521 -0.4689
  277SOL    HW1 1597   2.937   0.261   4.934 -0.8539 -0.9925 -1.8941
  277SOL    HW2 1598   2.803   0.315   4.979  0.8039  1.3122  0.5881
  278SOL     OW 1599   1.822   1.040   1.336  0.3212  0.9077  0.1901
  278SOL    HW1 1600   1.788   1.036   1.425 -0.0189 -2.9493  0.0621
  278SOL    HW2 1601   1.756   0.995   1.283  2.0928 -0.0110 -1.3529
  279SOL     OW 1602   6.207   3.880   1.561  0.2439  0.5403 -0.4828
  279SOL    HW1 1603   6.195   3.934   1.639  0.4566 -1.2247  0.8272
  279SOL    HW2 1604   6.154   3.923   1.494 -0.9113  1.4555  0.9478
  280SOL     OW 1605   5.781   5.686   4.264  0.0872 -0.2937  0.4038
  280SOL    HW1 1606   5.734   5.694   4.181  1.0737 -0.2480 -0.1635
  280SOL    HW2 1607   5.845   5.757   4.263  0.7592 -0.8797  0.7590
  281SOL     OW 1608   2.425   2.262   4.193 -0.1277 -0.4553 -0.1066
  281SOL    HW1 1609   2.333   2.286   4.180  0.3060  0.0189 -2.9436
  281SOL    HW2 1610   2.472   2.345   4.196  0.2282 -0.6595  2.0419
  282SOL     OW 1611   3.793   2.706   1.061  0.2224 -0.0282  0.3510
  282SOL    HW1 1612   3.875   2.749   1.036  0.9711 -1.8574 -0.5474
  282SOL    HW2 1613   3.725   2.770   1.041  1.3828  1.3952  0.7717
  283SOL     OW 1614   5.664   5.261   0.720 -0.8846  0.2396 -0.3956
  283SOL    HW1 1615   5.747   5.260   0.769 -0.6953 -0.1167 -0.7168
  283SOL    HW2 1616   5.621   5.179   0.744  0.2123 -1.0433 -2.4861
  284SOL     OW 1617   4.322   3.393   4.249  0.1203  0.1125  0.1992
  284SOL    HW1 1618   4.290   3.374   4.337 -1.2837  0.7614 -0.1471
  284SOL    HW2 1619   4.405   3.345   4.242 -0.0088 -0.3542  1.6796
  285SOL     OW 1620   4.311   0.152   1.380  0.0623  0.1262 -0.4772
  285SOL    HW1 1621   4.344   0.182   1.464  1.6708 -0.3921 -0.8923
  285SOL    HW2 1622   4.236   0.097   1.402  0.4654 -0.0099  0.6173
  286SOL     OW 1623   0.063   2.413   3.843 -0.3530 -0.2278 -0.2657
  286SOL    HW1 1624   0.110   2.330   3.844 -0.1331 -0.1122 -0.5475
  286SOL    HW2 1625   0.129   2.477   3.814  0.5126  0.7012  3.2537
  287SOL     OW 1626   4.195   4.083   2.802 -0.5983 -0.4804 -0.0651
  287SOL    HW1 1627   4.219   4.136   2.725 -1.7445 -1.3196 -1.0281
  287SOL    HW2 1628   4.264   4.017   2.807 -0.7605 -0.7015 -0.6614
  288SOL     OW 1629   2.944   3.647   0.606 -0.0183 -0.0119 -0.2644
  288SOL    HW1 1630   2.923   3.728   0.561  2.1612  0.4123 -0.6329
  288SOL    HW2 1631   2.868   3.630   0.661 -0.9272  1.7706 -0.8894
  289SOL     OW 1632   5.316   5.117   0.761  0.5685  0.4578  0.4473
  289SOL    HW1 1633   5.234   5.069   0.744  0.7703 -0.3093  1.5245
  289SOL    HW2 1634   5.322   5.180   0.689  0.5151 -1.4132 -1.2733
  290SOL     OW 1635   6.525   6.685   3.445 -0.1358 -0.0143 -0.2955
  290SOL    HW1 1636   6.478   6.768   3.438  0.5939  0.6699  1.9892
  290SOL    HW2 1637   6.458   6.618   3.439 -1.4542  0.9159  2.4289
  291SOL     OW 1638   0.491   5.007   4.155 -0.2883  0.0543  0.3478
  291SOL    HW1 1639   0.503   4.967   4.069 -0.8572  1.0209 -0.2006
  291SOL    HW2 1640   0.532   4.946   4.216  2.0072  0.3372 -0.8156
  292SOL     OW 1641   2.894   7.098   3.021  1.2226 -0.4350 -0.5329
  292SOL    HW1 1642   2.955   7.094   3.094  1.2613  0.9136 -0.4660
  292SOL    HW2 1643   2.809   7.078   3.060  1.1984  0.5541 -0.0315
  293SOL     OW 1644   1.530   5.734   2.796  0.1014 -0.1347 -0.0550
  293SOL    HW1 1645   1.471   5.765   2.865  1.1033  0.7387  0.4274
  293SOL    HW2 1646   1.541   5.640   2.814  0.2142  0.0469  0.8775
  294SOL     OW 1647   4.028   3.571   3.269 -0.3622 -0.1234  0.1994
  294SOL    HW1 1648   4.042   3.665   3.278 -0.3219 -0.0049 -0.9674
  294SOL    HW2 1649   3.933   3.561   3.267 -0.4291  0.3065 -3.1693
  295SOL     OW 1650   6.061   3.432   4.656  0.0359  0.0132 -0.6158
  295SOL    HW1 1651   6.064   3.343   4.622  0.1116 -0.9113  1.6573
  295SOL    HW2 1652   5.987   3.432   4.717  0.4301  1.3056 -0.1003
  296SOL     OW 1653   7.153   0.254   1.554  0.0817  0.1715 -0.1991
  296SOL    HW1 1654   7.201   0.242   1.635 -0.3376 -1.5001 -0.1674
  296SOL    HW2 1655   7.061   0.251   1.579 -0.0541 -0.1239 -0.7112
  297SOL     OW 1656   5.006   4.160   0.484 -0.1062 -0.4810  0.5941
  297SOL    HW1 1657   5.032   4.238   0.436  0.0945 -0.7156  0.3223
  297SOL    HW2 1658   5.017   4.183   0.576 -2.2273  0.6119  0.6394
  298SOL     OW 1659   3.474   6.931   3.755 -0.2980  0.2497  0.2477
  298SOL    HW1 1660   3.487   6.845   3.715  0.3439  1.3071 -2.0095
  298SOL    HW2 1661   3.402   6.970   3.704 -0.6578  1.0108  1.3084
  299SOL     OW 1662   4.327   3.261   2.709 -0.3611  0.6287  0.1798
  299SOL    HW1 1663   4.380   3.271   2.630 -0.8482  0.5349 -0.1660
  299SOL    HW2 1664   4.321   3.350   2.745  2.1059  0.2956  1.6264
  300SOL     OW 1665   3.078   5.097   2.901 -0.3883  0.0786 -0.2723
  300SOL    HW1 1666   3.019   5.045   2.847  0.3250  0.2501 -1.2354
  300SOL    HW2 1667   3.068   5.061   2.989 -0.6057 -1.0576 -0.7547
  301SOL     OW 1668   6.571   3.212   3.554  0.1036 -0.6176  0.2468
  301SOL    HW1 1669   6.615   3.215   3.468  0.8207 -0.4362  0.6117
  301SOL    HW2 1670   6.483   3.244   3.536  1.0771  2.3019  0.0602
  302SOL     OW 1671   5.637   2.752   3.259 -0.2709  0.0978 -0.4657
  302SOL    HW1 1672   5.621   2.664   3.225 -0.7587 -0.0753  0.1834
  302SOL    HW2 1673   5.633   2.741   3.354  2.5016  0.2770 -0.2369
  303SOL     OW 1674   6.997   6.022   4.051 -0.2247 -0.7956 -0.1365
  303SOL    HW1 1675   7.078   5.977   4.028  0.5429 -0.1886  1.2475
  303SOL    HW2 1676   7.017   6.066   4.133 -2.5973 -2.3022  1.3541
  304SOL     OW 1677   2.628   3.244   1.972 -0.0721  0.0128  0.2409
  304SOL    HW1 1678   2.688   3.240   1.897  0.2691  0.4304  0.4857
  304SOL    HW2 1679   2.551   3.195   1.944  1.1500 -2.2469  0.6216
  305SOL     OW 1680   3.781   5.128   2.263 -0.5097 -0.3987 -0.0139
  305SOL    HW1 1681   3.758   5.154   2.353 -0.9421 -0.2575 -0.1668
  305SOL    HW2 1682   3.704   5.083   2.230 -0.0848 -1.0904 -0.0684
  306SOL     OW 1683   6.948   5.283   0.745  0.3986 -0.7692 -0.7062
  306SOL    HW1 1684   6.961   5.361   0.691  0.8273 -0.0512  0.4106
  306SOL    HW2 1685   7.036   5.263   0.779 -0.1940  0.1120  1.4853
  307SOL     OW 1686   3.183   5.630   2.610 -0.1735  0.1800 -0.1722
  307SOL    HW1 1687   3.110   5.672   2.654 -0.7295  0.1974 -1.0771
  307SOL    HW2 1688   3.219   5.569   2.675  0.9641  2.3437  1.3449
  308SOL     OW 1689   1.891   2.353   0.550 -0.2410 -0.0716 -0.3918
  308SOL    HW1 1690   1.950   2.279   0.564  0.8759  1.0019  0.9219
  308SOL    HW2 1691   1.948   2.423   0.516 -0.1435  1.7050  2.9627
  309SOL     OW 1692   2.829   6.951   2.241  0.1591 -0.0318  0.1630
  309SOL    HW1 1693   2.913   6.928   2.280  0.2040 -1.6163 -0.7732
  309SOL    HW2 1694   2.852   6.996   2.159  0.0687  0.3945  0.3643
  310SOL     OW 1695   2.583   0.571   2.392  0.4299 -0.0886  0.1701
  310SOL    HW1 1696   2.667   0.564   2.349  0.8282 -1.4982  1.1173
  310SOL    HW2 1697   2.518   0.558   2.322  0.9805  0.6954 -0.5022
  311SOL     OW 1698   4.040   6.108   0.344 -0.9391  0.0742  0.1923
  311SOL    HW1 1699   3.977   6.091   0.274 -1.3954 -1.7328  0.9972
  311SOL    HW2 1700   3.994   6.168   0.402 -1.6117 -0.5544  0.3289
  312SOL     OW 1701   4.423   1.816   0.703 -0.5000  0.6280 -0.2001
  312SOL    HW1 1702   4.376   1.803   0.785  1.3174  1.9933  1.1579
  312SOL    HW2 1703   4.368   1.876   0.653 -1.2282  0.4715  0.3970
  313SOL     OW 1704   2.616   1.090   2.989  0.7245  0.4057  0.2015
  313SOL    HW1 1705   2.690   1.115   2.933  0.3065  0.1894 -0.4627
  313SOL    HW2 1706   2.656   1.069   3.073  1.4625 -0.0039 -0.2374
  314SOL     OW 1707   3.806   6.616   4.016 -0.1406  0.1868 -0.3088
  314SOL    HW1 1708   3.840   6.549   4.075  1.0483  1.1518  0.1490
  314SOL    HW2 1709   3.715   6.628   4.042  0.5521  1.1198  1.8675
  315SOL     OW 1710   3.880   5.186   3.260  0.3078 -0.2204 -0.0323
  315SOL    HW1 1711   3.963   5.178   3.306  0.1325 -0.7973  0.1941
  315SOL    HW2 1712   3.900   5.158   3.170  0.2522 -0.8661  0.1484
  316SOL     OW 1713   0.260   1.962   4.890  0.0025  0.1045 -0.5790
  316SOL    HW1 1714   0.211   1.935   4.812  0.7067 -1.3350 -0.5519
  316SOL    HW2 1715   0.207   1.930   4.963  0.8034 -1.1893 -0.5438
  317SOL     OW 1716   0.199   3.359   3.023 -0.2996 -0.0554  0.5727
  317SOL    HW1 1717   0.121   3.326   3.068 -0.6601 -0.7410 -0.5190
  317SOL    HW2 1718   0.272   3.333   3.079 -0.8005  0.0513  1.2910
  318SOL     OW 1719   0.421   1.539   1.446  0.1502  0.2211 -0.1142
  318SOL    HW1 1720   0.492   1.498   1.496  0.3793  0.8652  0.1024
  318SOL    HW2 1721   0.414   1.487   1.366  1.6971  0.8815 -0.7066
  319SOL     OW 1722   6.211   0.427   1.096  0.1423 -0.0670  0.0105
  319SOL    HW1 1723   6.240   0.518   1.096 -0.3176  0.1064  1.5805
  319SOL    HW2 1724   6.291   0.376   1.112  0.0876  0.2288  1.3753
  320SOL     OW 1725   0.381   7.179   3.221 -0.5868 -0.3362 -0.0437
  320SOL    HW1 1726   0.387   7.104   3.279 -0.9002  0.2533  0.7698
  320SOL    HW2 1727   0.332   7.244   3.271  1.8805  1.3868  0.3003
  321SOL     OW 1728   0.746   4.389   4.445 -0.2431  0.5917 -0.2742
  321SOL    HW1 1729   0.731   4.483   4.442 -1.0550  0.4726 -0.0283
  321SOL    HW2 1730   0.818   4.375   4.383 -0.8479  1.2322 -1.1441
  322SOL     OW 1731   6.757   3.430   4.401 -0.1309 -0.4745  0.1945
  322SOL    HW1 1732   6.716   3.388   4.476 -0.5974 -0.6016 -0.1324
  322SOL    HW2 1733   6.812   3.361   4.362  0.5102 -0.2676  0.7072
  323SOL     OW 1734   5.401   3.941   4.488 -0.4676  0.6474 -0.4439
  323SOL    HW1 1735   5.429   3.951   4.397  2.8804 -3.4150 -0.1325
  323SOL    HW2 1736   5.463   3.994   4.538  0.0493 -0.0177 -0.3655
  324SOL     OW 1737   6.798   3.282   2.642  0.2718 -0.2754 -0.2835
  324SOL    HW1 1738   6.833   3.209   2.694  1.9342  1.0472  0.5641
  324SOL    HW2 1739   6.859   3.292   2.569  0.0268  0.2165 -0.4288
  325SOL     OW 1740   5.416   2.194   1.134 -0.2733  0.0086 -0.2538
  325SOL    HW1 1741   5.425   2.286   1.107  0.9740  0.2915  1.0017
  325SOL    HW2 1742   5.479   2.184   1.205  0.1015 -2.0111 -0.8048
  326SOL     OW 1743   3.267   1.768   3.148  0.3767 -0.5242  0.3957
  326SOL    HW1 1744   3.227   1.846   3.110  1.5719 -0.7888 -1.4867
  326SOL    HW2 1745   3.194   1.723   3.191 -0.5397  1.0346  0.5633
  327SOL     OW 1746   4.072   2.206   1.672  0.2722  0.2450 -0.4971
  327SOL    HW1 1747   4.085   2.175   1.582  2.6397  0.0268 -0.1400
  327SOL    HW2 1748   4.104   2.135   1.727  0.1789  0.9445  0.4919
  328SOL     OW 1749   4.824   6.929   3.919 -0.1330 -0.0001  0.8405
  328SOL    HW1 1750   4.893   6.908   3.982  0.8309 -3.0890 -1.0487
  328SOL    HW2 1751   4.747   6.882   3.952  0.7316 -2.7720 -0.8535
  329SOL     OW 1752   3.016   4.117   2.231 -0.4531 -0.7151 -0.7992
  329SOL    HW1 1753   2.969   4.036   2.252  1.2052 -1.6158 -0.3943
  329SOL    HW2 1754   2.977   4.183   2.288 -1.8264 -1.2006 -1.1250
  330SOL     OW 1755   2.827   6.479   4.425 -0.1419 -0.9539 -0.0204
  330SOL    HW1 1756   2.747   6.492   4.375 -0.7530 -0.1197  1.1221
  330SOL    HW2 1757   2.847   6.386   4.416 -1.3254 -1.2031 -0.2113
  331SOL     OW 1758   1.787   2.064   3.205 -0.0171  0.6576  0.4766
  331SOL    HW1 1759   1.877   2.088   3.183 -0.6808  1.1336 -2.0293
  331SOL    HW2 1760   1.763   1.997   3.140 -1.7597  1.2255  0.4819
  332SOL     OW 1761   1.729   6.362   0.837  0.0232 -0.0488  0.1100
  332SOL    HW1 1762   1.723   6.295   0.905 -0.6711  0.4069  0.5110
  332SOL    HW2 1763   1.819   6.396   0.846 -0.4308  0.8625  1.6565
  333SOL     OW 1764   6.365   6.996   2.191  0.4434  0.0461  0.1092
  333SOL    HW1 1765   6.451   7.038   2.194 -1.2552  3.8927  2.6869
  333SOL    HW2 1766   6.335   6.998   2.282 -2.7756 -0.2075 -0.8454
  334SOL     OW 1767   3.306   6.435   0.946  0.1773 -0.4351  0.4277
  334SOL    HW1 1768   3.255   6.375   0.892  0.0930  0.3047 -0.3371
  334SOL    HW2 1769   3.379   6.462   0.891 -1.7159  3.0000 -0.7400
  335SOL     OW 1770   4.433   5.992   2.262 -0.3611  0.0464 -0.1453
  335SOL    HW1 1771   4.345   5.954   2.261 -0.8037  1.0213  0.3809
  335SOL    HW2 1772   4.457   5.994   2.354  0.5674 -0.9843 -0.3525
  336SOL     OW 1773   5.706   0.195   1.210 -0.4702  0.1744 -0.7286
  336SOL    HW1 1774   5.776   0.251   1.177 -0.2389  0.0937 -0.3813
  336SOL    HW2 1775   5.714   0.201   1.305 -2.7824  2.5505 -0.5689
  337SOL     OW 1776   3.437   1.886   3.723 -0.4454 -0.5491  0.0721
  337SOL    HW1 1777   3.508   1.844   3.674 -1.1544 -1.4664 -0.1956
  337SOL    HW2 1778   3.458   1.867   3.814 -0.3596 -0.8394 -0.0056
  338SOL     OW 1779   1.883   5.367   2.656  0.1229 -0.1277  0.7359
  338SOL    HW1 1780   1.946   5.367   2.584  0.0072 -1.2690  0.6146
  338SOL    HW2 1781   1.826   5.442   2.638  1.3034  0.7975  0.7325
  339SOL     OW 1782   3.799   1.068   0.993 -0.3919 -0.0737  0.3150
  339SOL    HW1 1783   3.758   1.125   1.058 -1.5041 -0.5650  0.0562
  339SOL    HW2 1784   3.800   1.119   0.912  0.1663  0.1981  0.4866
  340SOL     OW 1785   0.046   4.228   2.156  0.1865 -0.2251 -0.4822
  340SOL    HW1 1786   0.093   4.182   2.086  1.0806 -2.0125  1.1765
  340SOL    HW2 1787  -0.039   4.185   2.160  0.0654  0.0044 -0.5979
  341SOL     OW 1788   5.680   7.141   0.458 -0.1576  0.5785  0.0401
  341SOL    HW1 1789   5.697   7.195   0.535  0.4923 -0.5894  0.7429
  341SOL    HW2 1790   5.590   7.163   0.433 -0.9713 -0.1735  2.1017
  342SOL     OW 1791   6.852   2.626   4.330 -0.4953 -0.2308  0.1910
  342SOL    HW1 1792   6.786   2.556   4.327  0.6330 -1.3750  0.8855
  342SOL    HW2 1793   6.824   2.688   4.263 -0.8727 -1.9627 -1.3441
  343SOL     OW 1794   6.195   5.362   0.990  0.2702  0.1034 -0.4191
  343SOL    HW1 1795   6.204   5.429   1.058  0.6023 -0.0062 -0.3522
  343SOL    HW2 1796   6.197   5.279   1.038 -2.3042  0.0515 -0.2437
  344SOL     OW 1797   2.715   2.992   3.333  0.9195 -0.0054 -0.2219
  344SOL    HW1 1798   2.658   2.952   3.268  1.2876  0.8224 -1.0750
  344SOL    HW2 1799   2.658   3.050   3.384  0.7965  0.0042 -0.3727
  345SOL     OW 1800   5.381   3.107   0.895  1.1011 -0.1980 -0.1884
  345SOL    HW1 1801   5.299   3.060   0.888 -0.0345  1.4041  1.2959
  345SOL    HW2 1802   5.380   3.170   0.822  1.2049 -0.4469 -0.4047
  346SOL     OW 1803   4.583   2.567   1.085 -0.2188 -0.1754  0.2165
  346SOL    HW1 1804   4.528   2.513   1.028  1.2215 -0.7690 -0.6407
  346SOL    HW2 1805   4.640   2.615   1.025  1.0415 -0.4878  1.1199
  347SOL     OW 1806   1.413   0.555   2.611  0.0760 -0.3788  0.1721
  347SOL    HW1 1807   1.464   0.592   2.683 -0.6250 -0.7511  0.8707
  347SOL    HW2 1808   1.469   0.485   2.577  0.6051  0.0895  0.0437
  348SOL     OW 1809   1.169   6.509   3.386  0.7466 -0.0865  0.9146
  348SOL    HW1 1810   1.151   6.426   3.429  0.5912  0.3835  1.8000
  348SOL    HW2 1811   1.187   6.487   3.295  0.7825 -1.0883  1.1588
  349SOL     OW 1812   6.887   4.674   0.077 -0.0743 -0.9669 -0.7437
  349SOL    HW1 1813   6.930   4.748   0.121 -1.9398  0.0974 -0.6248
  349SOL    HW2 1814   6.954   4.640   0.018  0.5788  1.3958 -1.4708
  350SOL     OW 1815   0.458   1.649   4.959  0.7893 -0.1590  0.2160
  350SOL    HW1 1816   0.408   1.677   4.882 -0.4105  0.6664  1.2533
  350SOL    HW2 1817   0.532   1.600   4.923  0.9705  1.2763 -1.5186
  351SOL     OW 1818   6.061   3.996   1.386  0.0681  0.5297  0.1241
  351SOL    HW1 1819   5.969   3.970   1.389 -0.1425  0.7351 -2.4305
  351SOL    HW2 1820   6.059   4.091   1.376  0.6780  0.8151  2.1393
  352SOL     OW 1821   2.352   7.054   1.658 -0.1602  0.1187  0.9186
  352SOL    HW1 1822   2.446   7.039   1.648 -0.3669 -0.0422 -1.5064
  352SOL    HW2 1823   2.311   6.974   1.624 -1.1590  0.5423  1.0858
  353SOL     OW 1824   2.025   3.355   3.419  0.5342 -0.1678 -0.3144
  353SOL    HW1 1825   2.071   3.435   3.444  0.6843 -1.0085  2.4748
  353SOL    HW2 1826   2.084   3.312   3.356  0.7603  1.5473 -1.3261
  354SOL     OW 1827   6.394   3.774   3.657  0.5165  0.3419 -0.2789
  354SOL    HW1 1828   6.432   3.857   3.628  1.7405  1.0428  2.9426
  354SOL    HW2 1829   6.461   3.709   3.638  0.8606  0.6025  0.0392
  355SOL     OW 1830   4.445   0.183   3.768 -0.2861 -0.7657  0.0050
  355SOL    HW1 1831   4.394   0.156   3.692 -0.1939 -0.5362 -0.1403
  355SOL    HW2 1832   4.497   0.256   3.736 -0.1145 -0.7844  0.2423
  356SOL     OW 1833   3.310   4.263   0.806 -0.1184  0.0612  0.2391
  356SOL    HW1 1834   3.389   4.232   0.850 -0.6790 -3.5036 -0.8755
  356SOL    HW2 1835   3.338   4.281   0.716 -0.5617 -1.7125 -0.2994
  357SOL     OW 1836   1.978   3.721   3.698  0.3053  0.1287 -0.3564
  357SOL    HW1 1837   2.025   3.665   3.759  2.0457  1.1006 -0.7507
  357SOL    HW2 1838   1.894   3.737   3.740  0.5945 -1.0415  0.7227
  358SOL     OW 1839   3.930   5.140   4.274  0.4980  0.2312 -0.0786
  358SOL    HW1 1840   3.905   5.206   4.339 -0.1804 -1.3382  1.3009
  358SOL    HW2 1841   3.854   5.134   4.216  0.3452  0.2812  0.1151
  359SOL     OW 1842   6.058   1.208   2.339 -0.3951 -0.1315  0.3431
  359SOL    HW1 1843   6.050   1.292   2.295 -2.3071 -0.2613  0.3933
  359SOL    HW2 1844   6.089   1.230   2.428  0.8642  0.3338 -0.1821
  360SOL     OW 1845   0.108   5.108   4.449  0.4452 -0.5561  0.4171
  360SOL    HW1 1846   0.137   5.018   4.464 -0.3540 -0.9678 -0.4435
  360SOL    HW2 1847   0.150   5.133   4.366 -1.1530 -0.9584 -0.5441
  361SOL     OW 1848   3.633   1.773   3.566 -0.3253 -0.2319  0.5209
  361SOL    HW1 1849   3.677   1.737   3.489 -1.4753  0.7483 -0.6479
  361SOL    HW2 1850   3.703   1.819   3.614  0.4660 -1.1145  0.2394
  362SOL     OW 1851   0.542   0.076   3.759 -0.6767 -0.3249 -0.2833
  362SOL    HW1 1852   0.456   0.079   3.718 -0.7647  2.9718 -0.1019
  362SOL    HW2 1853   0.531   0.124   3.841  0.8287 -1.9699  0.9723
  363SOL     OW 1854   4.165   1.898   0.561  0.1792 -0.0412 -0.9519
  363SOL    HW1 1855   4.085   1.926   0.606  1.2727  2.1168 -0.2077
  363SOL    HW2 1856   4.138   1.887   0.470 -1.4507 -1.7234 -0.3161
  364SOL     OW 1857   2.264   5.260   1.905  0.3003  0.3664 -0.5161
  364SOL    HW1 1858   2.277   5.354   1.889 -1.4316  0.6609 -0.4228
  364SOL    HW2 1859   2.295   5.217   1.825  2.6028  0.8396  0.0427
  365SOL     OW 1860   6.824   1.026   1.722  0.1272 -0.3444  0.0036
  365SOL    HW1 1861   6.849   1.034   1.814  0.4637  1.9469 -0.2286
  365SOL    HW2 1862   6.764   1.099   1.706  0.7271 -0.1638 -1.7702
  366SOL     OW 1863   5.572   2.608   1.067  0.2264 -0.0270 -0.2455
  366SOL    HW1 1864   5.665   2.629   1.060  0.6195 -2.0976 -2.9389
  366SOL    HW2 1865   5.527   2.682   1.026  0.9106 -0.1928 -1.3271
  367SOL     OW 1866   5.322   3.799   2.073  0.0992 -0.2157  0.5943
  367SOL    HW1 1867   5.278   3.844   2.002 -0.9251 -2.8733 -0.5943
  367SOL    HW2 1868   5.413   3.789   2.043 -0.2784 -1.1387 -0.2890
  368SOL     OW 1869   6.190   0.991   1.984 -0.2053  0.6111 -0.2047
  368SOL    HW1 1870   6.156   1.073   1.950  3.1562  1.9441 -0.7029
  368SOL    HW2 1871   6.208   0.938   1.906 -1.4287 -0.2461  0.0684
  369SOL     OW 1872   1.255   5.393   0.453  0.6505 -0.1676  0.1693
  369SOL    HW1 1873   1.182   5.437   0.497  0.4324 -0.9224  0.5788
  369SOL    HW2 1874   1.273   5.316   0.507 -0.0086 -1.4576 -1.3839
  370SOL     OW 1875   6.559   2.348   2.931 -0.3018 -0.1549  0.2429
  370SOL    HW1 1876   6.528   2.260   2.950 -1.4499  0.3317  0.7555
  370SOL    HW2 1877   6.641   2.336   2.884 -1.5080 -1.5270 -1.6152
  371SOL     OW 1878   2.334   2.425   1.404  0.7153  0.5126  0.2228
  371SOL    HW1 1879   2.265   2.490   1.389 -0.6075 -0.7008  0.7355
  371SOL    HW2 1880   2.355   2.392   1.317 -1.5100 -1.1606  0.2280
  372SOL     OW 1881   1.051   2.735   3.974 -0.0576 -0.3221 -0.2638
  372SOL    HW1 1882   1.110   2.726   4.049 -0.0025 -1.9345 -0.4791
  372SOL    HW2 1883   1.016   2.824   3.983  0.7275 -0.1111  1.0936
  373SOL     OW 1884   1.009   1.326   4.977  0.7009 -0.0260  0.1513
  373SOL    HW1 1885   1.099   1.329   4.944  0.8081 -0.2541  0.4197
  373SOL    HW2 1886   1.019   1.337   5.072  0.5219 -1.0943  0.3001
  374SOL     OW 1887   2.178   2.321   1.985 -0.7173  0.6058  0.1636
  374SOL    HW1 1888   2.221   2.314   1.900  0.6169  0.3813  0.8281
  374SOL    HW2 1889   2.117   2.247   1.988 -2.0410  1.5810 -1.2496
  375SOL     OW 1890   3.721   3.609   4.823  0.0740 -0.4400  0.1502
  375SOL    HW1 1891   3.697   3.700   4.803 -0.1231 -0.3489  0.7855
  375SOL    HW2 1892   3.816   3.611   4.834  0.0708 -0.3099  0.1548
  376SOL     OW 1893   2.933   5.112   4.331 -0.0549  0.3448 -0.7270
  376SOL    HW1 1894   2.855   5.095   4.385  1.3097  0.9078  1.5610
  376SOL    HW2 1895   2.974   5.026   4.321 -0.2295  0.2611 -0.7395
  377SOL     OW 1896   0.662   7.088   0.397 -0.3226  0.0289  0.5488
  377SOL    HW1 1897   0.644   6.998   0.425 -0.1181 -0.2032 -0.0445
  377SOL    HW2 1898   0.708   7.127   0.472  0.2596 -0.5944  0.5280
  378SOL     OW 1899  -0.003   2.970   5.025 -0.1283 -0.2638  0.0402
  378SOL    HW1 1900   0.009   2.989   5.118 -1.0320  0.5889 -0.0006
  378SOL    HW2 1901   0.006   3.054   4.982  3.1514 -1.0383 -1.0104
  379SOL     OW 1902   6.394   0.351   3.485 -0.5582 -0.0701 -0.1602
  379SOL    HW1 1903   6.314   0.363   3.432  0.2890  0.7056 -1.3219
  379SOL    HW2 1904   6.456   0.414   3.448  1.0256 -1.5546 -0.1443
  380SOL     OW 1905   1.595   2.992   0.422  0.0568  0.1541 -0.3660
  380SOL    HW1 1906   1.614   3.050   0.349  0.7168 -1.2021 -1.3030
  380SOL    HW2 1907   1.651   2.916   0.408 -1.4783 -1.1596  0.2917
  381SOL     OW 1908   2.280   3.773   1.636  0.1101  0.7760  0.3070
  381SOL    HW1 1909   2.214   3.749   1.701 -1.1894 -1.8418 -1.7738
  381SOL    HW2 1910   2.357   3.720   1.661  0.5374  1.7752  1.1725
  382SOL     OW 1911   0.771   4.249   3.623 -0.0056 -0.3473 -0.2456
  382SOL    HW1 1912   0.762   4.238   3.717  1.0859  0.1756 -0.0618
  382SOL    HW2 1913   0.691   4.294   3.596 -0.9256 -1.6442  0.2086
  383SOL     OW 1914   2.351   6.468   2.245 -1.0644 -0.6243 -0.1495
  383SOL    HW1 1915   2.376   6.388   2.199 -1.8407 -1.3408  0.6612
  383SOL    HW2 1916   2.428   6.525   2.235 -0.3690 -1.5805 -0.4565
  384SOL     OW 1917   6.740   4.483   1.408  0.1696 -0.3786  0.4613
  384SOL    HW1 1918   6.824   4.439   1.393  0.6963  0.1788  1.6652
  384SOL    HW2 1919   6.679   4.438   1.350  1.2878 -0.8254 -0.4056
  385SOL     OW 1920   1.303   3.364   3.351 -0.1910 -0.5091 -0.4378
  385SOL    HW1 1921   1.328   3.364   3.444  0.8662  0.7616 -0.6945
  385SOL    HW2 1922   1.337   3.282   3.317  1.2513 -0.0466 -0.1510
  386SOL     OW 1923   7.171   0.517   1.715 -0.6104 -0.3330 -0.6585
  386SOL    HW1 1924   7.161   0.425   1.739 -0.9127 -0.5989 -1.7321
  386SOL    HW2 1925   7.082   0.553   1.721 -0.6051 -0.2794 -0.8978
  387SOL     OW 1926   5.315   5.290   1.266 -0.1467  0.3943 -0.5584
  387SOL    HW1 1927   5.266   5.348   1.323 -0.6216 -0.1503 -0.4061
  387SOL    HW2 1928   5.268   5.293   1.183 -3.4702 -3.7974  0.8259
  388SOL     OW 1929   4.572   6.883   2.082 -0.1007 -0.1101  0.1847
  388SOL    HW1 1930   4.522   6.810   2.045 -1.4418  1.2734 -0.8643
  388SOL    HW2 1931   4.534   6.898   2.168 -0.1951 -0.2822  0.1733
  389SOL     OW 1932   5.128   6.910   2.521 -0.3357 -0.2528  0.0040
  389SOL    HW1 1933   5.166   6.987   2.478  0.2411 -0.6404 -0.1989
  389SOL    HW2 1934   5.121   6.845   2.451  0.7870 -0.9546  0.5073
  390SOL     OW 1935   3.942   5.208   1.858  0.1301 -0.3020 -0.0739
  390SOL    HW1 1936   3.886   5.268   1.908  0.1038 -0.6543  0.3254
  390SOL    HW2 1937   3.990   5.265   1.798 -0.4325  0.0364 -0.2082
  391SOL     OW 1938   6.928   2.792   4.044  0.4651  0.3653 -0.1974
  391SOL    HW1 1939   6.922   2.726   3.975  0.6509  1.1053 -0.9515
  391SOL    HW2 1940   7.016   2.783   4.079 -0.1050 -1.0007  1.0010
  392SOL     OW 1941   1.163   0.200   3.215 -0.3077 -0.9411 -0.5068
  392SOL    HW1 1942   1.198   0.113   3.196  1.7318 -0.5244  0.9486
  392SOL    HW2 1943   1.069   0.185   3.231 -0.1876 -2.6897 -1.1995
  393SOL     OW 1944   2.081   0.446   0.343 -0.1623  0.3909  0.1609
  393SOL    HW1 1945   2.053   0.367   0.297 -2.2068  2.0527 -1.6746
  393SOL    HW2 1946   2.126   0.499   0.276 -2.3387  2.4383  0.1659
  394SOL     OW 1947   2.847   5.019   1.241 -0.1036 -0.1690 -0.0181
  394SOL    HW1 1948   2.791   5.041   1.315 -0.2854 -1.6161  0.3103
  394SOL    HW2 1949   2.815   5.074   1.169 -0.6384  0.4529  0.6853
  395SOL     OW 1950   3.219   5.820   3.362 -0.6528 -0.0758  0.5890
  395SOL    HW1 1951   3.124   5.812   3.366 -0.5128 -1.3402  2.2777
  395SOL    HW2 1952   3.242   5.883   3.430 -0.3500  1.4711 -0.8665
  396SOL     OW 1953   3.867   1.591   1.132  0.0612  0.0046  0.2969
  396SOL    HW1 1954   3.832   1.523   1.189 -0.2975  0.6554  0.8563
  396SOL    HW2 1955   3.798   1.606   1.068 -0.8139  1.4374  1.5250
  397SOL     OW 1956   6.488   0.129   2.446 -0.0864 -0.3398 -0.5194
  397SOL    HW1 1957   6.444   0.155   2.527 -0.1182 -1.5913 -0.1034
  397SOL    HW2 1958   6.569   0.180   2.445  1.0613 -1.9269  1.5336
  398SOL     OW 1959   1.697   4.840   2.764 -0.3424  0.4561  0.2084
  398SOL    HW1 1960   1.729   4.918   2.718  1.1516 -0.3954 -0.2563
  398SOL    HW2 1961   1.770   4.813   2.820 -1.3489  0.1950  1.4516
  399SOL     OW 1962   1.004   1.929   0.292 -0.3844 -0.4221  0.5618
  399SOL    HW1 1963   0.999   1.875   0.371 -1.7679  0.3186  1.0157
  399SOL    HW2 1964   1.036   2.014   0.325  1.1976 -0.7403 -0.0495
  400SOL     OW 1965   2.150   4.113   1.180  0.1847 -0.1717  0.7202
  400SOL    HW1 1966   2.180   4.129   1.270 -0.9740 -0.9455  1.2777
  400SOL    HW2 1967   2.130   4.019   1.179  2.7837 -0.8104 -1.1697
  401SOL     OW 1968   7.160   0.353   3.218  0.0386  0.3152  0.0307
  401SOL    HW1 1969   7.188   0.266   3.190 -1.1422 -0.1348  0.1778
  401SOL    HW2 1970   7.145   0.346   3.312 -0.0116  0.6868  0.0558
  402SOL     OW 1971   4.783   2.057   2.047 -0.1484  0.0501  0.0276
  402SOL    HW1 1972   4.867   2.012   2.034  0.6604  0.9119  1.9745
  402SOL    HW2 1973   4.717   1.992   2.023  1.0292 -0.4810 -2.0517
  403SOL     OW 1974   1.550   2.879   1.927  0.6588 -0.3971  0.7288
  403SOL    HW1 1975   1.510   2.841   2.005  1.5778 -0.1175  1.3460
  403SOL    HW2 1976   1.519   2.823   1.855 -1.0632 -0.0239  1.1304
  404SOL     OW 1977   7.094   1.362   4.430  0.0460 -0.5015 -0.5897
  404SOL    HW1 1978   7.027   1.414   4.475 -0.6191 -1.4558 -0.4427
  404SOL    HW2 1979   7.047   1.319   4.359  0.5670 -0.9494 -0.6677
  405SOL     OW 1980   3.688   5.402   4.182 -0.9324 -0.0386  1.0317
  405SOL    HW1 1981   3.671   5.330   4.121 -1.9431 -0.6359  1.9994
  405SOL    HW2 1982   3.610   5.407   4.237  0.1562  0.1504  2.6161
  406SOL     OW 1983   3.285   1.501   1.710 -0.7825  0.0325 -0.4665
  406SOL    HW1 1984   3.242   1.439   1.769  1.2144 -0.0531  0.9971
  406SOL    HW2 1985   3.357   1.451   1.671  0.2554  1.1165 -0.0094
  407SOL     OW 1986   2.029   6.835   4.906 -0.8906 -0.2022 -0.3289
  407SOL    HW1 1987   2.006   6.763   4.847  0.6306 -0.4471 -0.6926
  407SOL    HW2 1988   2.118   6.860   4.878 -1.1952  1.4926  0.1073
  408SOL     OW 1989   0.774   6.005   0.853  0.2248  0.8936 -0.4679
  408SOL    HW1 1990   0.852   6.019   0.907  0.2795 -0.4697 -0.1551
  408SOL    HW2 1991   0.771   5.910   0.840 -1.7175  0.8614 -0.0067
  409SOL     OW 1992   5.943   0.047   2.256 -0.1611 -0.3623  0.3677
  409SOL    HW1 1993   6.037   0.037   2.268 -0.1829 -0.6369  0.3167
  409SOL    HW2 1994   5.913  -0.040   2.228 -0.4575 -0.3271  0.5696
  410SOL     OW 1995   1.776   0.754   1.633 -0.1113  0.4623 -0.0676
  410SOL    HW1 1996   1.705   0.708   1.679  0.5824  0.0529  0.6102
  410SOL    HW2 1997   1.856   0.714   1.666  0.4604  1.1897 -0.5415
  411SOL     OW 1998   1.741   6.281   3.969 -0.3978  0.0500  0.5929
  411SOL    HW1 1999   1.803   6.274   4.042  1.0742  1.2978 -0.4730
  411SOL    HW2 2000   1.730   6.375   3.955  0.3411 -0.1245 -1.5546
  412SOL     OW 2001   0.623   3.545   0.719  1.0067  0.2813 -0.3754
  412SOL    HW1 2002   0.619   3.469   0.662 -0.1030 -0.2865  0.4268
  412SOL    HW2 2003   0.556   3.605   0.684 -0.2273 -0.3978  0.7530
  413SOL     OW 2004   0.391   2.078   3.027 -0.0448  0.1884  0.1637
  413SOL    HW1 2005   0.421   2.165   3.001 -0.5277 -0.0727 -1.3531
  413SOL    HW2 2006   0.384   2.083   3.123 -0.6179  2.0044  0.0759
  414SOL     OW 2007   3.848   5.760   3.347  0.1768 -0.2042 -0.1669
  414SOL    HW1 2008   3.909   5.819   3.303  0.1390  0.4921  0.6859
  414SOL    HW2 2009   3.793   5.817   3.401  0.0040 -0.9876  0.5174
  415SOL     OW 2010   5.768   1.988   0.767 -0.5326 -0.2007 -0.1944
  415SOL    HW1 2011   5.779   1.894   0.784 -0.0305 -0.1570 -0.2630
  415SOL    HW2 2012   5.794   2.030   0.849  0.5697 -0.0586 -0.5998
  416SOL     OW 2013   2.159   0.453   3.242  0.0942  0.3425 -0.0332
  416SOL    HW1 2014   2.079   0.408   3.270 -0.4437  0.6070 -1.1198
  416SOL    HW2 2015   2.129   0.537   3.208  0.5098 -0.6082 -2.9541
  417SOL     OW 2016   5.543   3.475   0.281  0.2233  0.3870  0.0669
  417SOL    HW1 2017   5.550   3.381   0.301  0.0714  0.4388  0.3784
  417SOL    HW2 2018   5.482   3.480   0.208 -0.7661  0.3240  0.8523
  418SOL     OW 2019   2.758   4.949   2.225 -0.6090  0.2361 -0.4863
  418SOL    HW1 2020   2.669   4.945   2.261 -0.2166 -1.1713  0.4002
  418SOL    HW2 2021   2.766   5.038   2.191 -3.1423 -0.2400 -2.6835
  419SOL     OW 2022   5.467   3.263   2.633 -0.2316  0.2814 -0.1990
  419SOL    HW1 2023   5.498   3.256   2.723  1.5278 -0.0374 -0.7842
  419SOL    HW2 2024   5.481   3.355   2.610 -0.5999  0.3433 -0.1854
  420SOL     OW 2025   5.987   4.328   4.335 -0.2146 -0.1407  0.9492
  420SOL    HW1 2026   5.970   4.408   4.384  3.4104 -0.7548  3.5430
  420SOL    HW2 2027   5.998   4.260   4.401  0.0438 -2.1168 -0.9985
  421SOL     OW 2028   5.250   1.688   2.100  0.5628 -0.2865 -0.2370
  421SOL    HW1 2029   5.220   1.752   2.164 -0.3531  0.5708 -1.4875
  421SOL    HW2 2030   5.335   1.658   2.134 -0.7959 -1.4226  2.4591
  422SOL     OW 2031   2.123   2.767   0.477  0.7755 -0.2033 -0.0423
  422SOL    HW1 2032   2.089   2.779   0.565 -0.9537 -1.0796 -0.5413
  422SOL    HW2 2033   2.132   2.855   0.441  0.8847  0.1209  0.7711
  423SOL     OW 2034   6.134   5.065   2.409 -0.1564 -0.1166 -0.2875
  423SOL    HW1 2035   6.073   4.995   2.430 -0.9146  0.1577 -1.5164
  423SOL    HW2 2036   6.176   5.038   2.327  0.3179  0.3798 -0.2167
  424SOL     OW 2037   6.842   0.658   1.362 -0.0193 -0.7354  0.2683
  424SOL    HW1 2038   6.912   0.710   1.322  0.8764 -1.1417  1.2566
  424SOL    HW2 2039   6.775   0.723   1.387 -0.0907 -0.3613 -0.8305
  425SOL     OW 2040   0.416   0.876   1.512  0.3569  0.0001  0.3308
  425SOL    HW1 2041   0.336   0.921   1.538  1.1407  1.0634  0.9712
  425SOL    HW2 2042   0.450   0.838   1.594  1.2753  0.8238  0.3459
  426SOL     OW 2043   1.438   3.750   2.514 -0.0784  0.2009 -0.3588
  426SOL    HW1 2044   1.381   3.680   2.483  1.5372 -0.8173 -1.1838
  426SOL    HW2 2045   1.378   3.820   2.541 -1.8220 -1.8291  1.4803
  427SOL     OW 2046   1.700   4.338   2.251  0.0639 -0.0884 -0.0837
  427SOL    HW1 2047   1.755   4.354   2.328  0.1064 -0.0046 -0.1314
  427SOL    HW2 2048   1.666   4.424   2.227 -0.5269 -0.2159  0.2676
  428SOL     OW 2049   6.851   0.671   2.874 -0.5718  0.0202 -0.0978
  428SOL    HW1 2050   6.898   0.626   2.945  0.5021  2.3518  0.7737
  428SOL    HW2 2051   6.920   0.704   2.817 -1.1118  2.6196  0.6381
  429SOL     OW 2052   6.113   2.599   0.285  0.3839  0.0442  0.4828
  429SOL    HW1 2053   6.178   2.531   0.265  0.8401  0.8169 -0.7075
  429SOL    HW2 2054   6.156   2.681   0.264 -0.4440  0.6712  1.1741
  430SOL     OW 2055   2.003   4.824   1.018 -0.1136 -0.1585  0.3688
  430SOL    HW1 2056   2.095   4.847   1.029 -0.1871  2.0316 -2.5565
  430SOL    HW2 2057   2.005   4.734   0.984  0.8789 -0.2849  0.7193
  431SOL     OW 2058   6.783   6.743   3.406 -0.7516 -0.2934 -0.3825
  431SOL    HW1 2059   6.801   6.658   3.445  0.7783 -1.0274 -2.5593
  431SOL    HW2 2060   6.687   6.749   3.406 -0.8565 -0.7308  2.3076
  432SOL     OW 2061   3.012   1.697   2.953 -0.5684  0.1975  0.5488
  432SOL    HW1 2062   3.076   1.723   2.887 -1.9610  0.4952 -0.7460
  432SOL    HW2 2063   3.007   1.602   2.946 -0.9972  0.2606 -0.0696
  433SOL     OW 2064   1.187   4.182   2.254  0.3842 -0.2182  0.5131
  433SOL    HW1 2065   1.205   4.089   2.267 -0.4674 -0.5070 -0.2283
  433SOL    HW2 2066   1.092   4.188   2.262  0.3997  0.5216  0.1307
  434SOL     OW 2067   4.998   3.880   4.273  0.1070 -0.0202 -0.0317
  434SOL    HW1 2068   5.093   3.869   4.286  0.3400  1.2034 -0.5155
  434SOL    HW2 2069   4.965   3.791   4.259  1.2064 -0.4561  0.0414
  435SOL     OW 2070   6.027   3.933   4.515  0.0599  0.1198 -0.4439
  435SOL    HW1 2071   5.941   3.970   4.493  0.6267  1.2946 -0.7381
  435SOL    HW2 2072   6.022   3.842   4.484 -1.6648 -0.3650  1.0732
  436SOL     OW 2073   6.376   1.219   0.282  0.3534 -0.2995  0.1530
  436SOL    HW1 2074   6.317   1.238   0.209  1.0465 -1.7062 -0.8071
  436SOL    HW2 2075   6.381   1.124   0.285 -0.3394 -0.3356  2.6252
  437SOL     OW 2076   2.288   6.407   5.069  0.0468  0.0454  0.4024
  437SOL    HW1 2077   2.232   6.477   5.038 -1.5812 -1.4034 -0.0890
  437SOL    HW2 2078   2.228   6.345   5.110  1.1334 -2.0324 -0.9806
  438SOL     OW 2079   3.273   1.030   1.861  0.5007  0.1798  0.5592
  438SOL    HW1 2080   3.317   1.103   1.818  0.1525  0.2502  0.3107
  438SOL    HW2 2081   3.310   0.952   1.819  0.6354  0.2269  0.5910
  439SOL     OW 2082   4.455   4.460   1.658  0.2387 -0.1183 -0.3100
  439SOL    HW1 2083   4.424   4.408   1.733 -0.8075 -0.2959 -0.8508
  439SOL    HW2 2084   4.535   4.416   1.630  0.3422 -0.3729  0.3497
  440SOL     OW 2085   2.264   1.396   1.722 -0.0635 -0.3668  0.0737
  440SOL    HW1 2086   2.352   1.432   1.707 -0.0079 -0.9236 -1.0986
  440SOL    HW2 2087   2.213   1.428   1.647 -0.5022 -1.1512  0.0332
  441SOL     OW 2088   1.159   1.054   5.067 -0.3017 -0.0007  0.5650
  441SOL    HW1 2089   1.170   0.972   5.114 -0.2476 -0.1879  0.2317
  441SOL    HW2 2090   1.065   1.070   5.068 -0.2258  0.4162  1.4331
  442SOL     OW 2091   3.945   4.740   1.460  0.1294  0.5303 -0.5439
  442SOL    HW1 2092   4.017   4.797   1.486 -0.2608  0.9992 -0.4691
  442SOL    HW2 2093   3.970   4.653   1.490 -0.5513  1.1289  1.9668
  443SOL     OW 2094   1.612   6.654   3.558  0.0774 -0.2318  0.2961
  443SOL    HW1 2095   1.581   6.687   3.643  1.2114  1.5266  0.0777
  443SOL    HW2 2096   1.538   6.669   3.499 -0.0349  0.3439  0.5737
  444SOL     OW 2097   1.657   1.458   0.608  0.0575  0.3745 -0.1847
  444SOL    HW1 2098   1.654   1.491   0.698 -3.4510  2.5678 -0.8861
  444SOL    HW2 2099   1.643   1.364   0.616  1.1426  0.3262  1.5866
  445SOL     OW 2100   4.739   5.835   2.283  0.2429  0.1691  0.3798
  445SOL    HW1 2101   4.648   5.829   2.255  0.3767 -0.6081  0.0840
  445SOL    HW2 2102   4.736   5.887   2.363 -0.9889 -3.0993  2.6701
  446SOL     OW 2103   2.062   7.167   4.177  0.1466 -0.1473 -0.2761
  446SOL    HW1 2104   2.151   7.152   4.146  0.1621 -1.3914  0.3138
  446SOL    HW2 2105   2.063   7.137   4.268 -0.5648  0.9926  0.1282
  447SOL     OW 2106   2.231   2.831   3.537  0.3882  0.5357  0.1378
  447SOL    HW1 2107   2.326   2.827   3.545  0.3607  0.2143  0.3344
  447SOL    HW2 2108   2.211   2.783   3.457  0.3108 -0.3710  0.6923
  448SOL     OW 2109   4.365   0.031   3.983  0.0227 -0.6453  0.1833
  448SOL    HW1 2110   4.271   0.044   3.971  0.4668  2.1011 -1.1370
  448SOL    HW2 2111   4.402   0.048   3.896  1.8469 -0.0988  1.0174
  449SOL     OW 2112   1.408   5.935   1.918 -0.5679 -0.1471  0.0293
  449SOL    HW1 2113   1.358   6.014   1.939  0.6939  0.6348  0.1784
  449SOL    HW2 2114   1.466   5.923   1.993 -0.6874 -1.1754 -0.0338
  450SOL     OW 2115   3.643   1.479   1.259 -0.0279  0.5350  0.2147
  450SOL    HW1 2116   3.552   1.502   1.241 -0.3543  0.1161  1.2038
  450SOL    HW2 2117   3.671   1.542   1.326 -0.4106 -0.8213  1.7345
  451SOL     OW 2118   6.521   5.527   4.755 -0.3705  0.1511  0.0667
  451SOL    HW1 2119   6.552   5.607   4.797 -2.5038  1.2774 -0.3762
  451SOL    HW2 2120   6.486   5.555   4.670 -0.8822 -1.2818 -0.2366
  452SOL     OW 2121   0.394   6.451   4.551  0.0998 -0.3724 -0.7472
  452SOL    HW1 2122   0.480   6.451   4.510 -0.1455 -3.0402 -1.4663
  452SOL    HW2 2123   0.411   6.459   4.644  1.0088  0.5641 -0.9770
  453SOL     OW 2124   0.950   6.980   1.095  0.1418 -0.1763  0.1782
  453SOL    HW1 2125   0.998   6.935   1.164  1.9437  2.3576  0.6822
  453SOL    HW2 2126   0.945   6.916   1.024  1.9932 -1.4140  1.0858
  454SOL     OW 2127   2.823   1.871   4.352  0.3478  0.7325  0.0868
  454SOL    HW1 2128   2.894   1.851   4.292  0.0119  0.5219 -0.2442
  454SOL    HW2 2129   2.766   1.794   4.348  0.2914  0.7423  0.6269
  455SOL     OW 2130   5.698   2.185   4.468 -0.1021  0.3942  0.3051
  455SOL    HW1 2131   5.698   2.281   4.473 -1.5920  0.5083 -0.9164
  455SOL    HW2 2132   5.652   2.166   4.386 -2.9421 -1.3881  2.1425
  456SOL     OW 2133   6.818   5.269   3.370 -0.1321  0.1187  0.5139
  456SOL    HW1 2134   6.769   5.323   3.309  0.3509  0.2597  0.2448
  456SOL    HW2 2135   6.910   5.284   3.348  0.1098  1.0019  1.9575
  457SOL     OW 2136   1.557   1.298   4.186  0.0389 -0.2031 -0.5883
  457SOL    HW1 2137   1.598   1.361   4.244  0.9347 -0.2497 -1.1615
  457SOL    HW2 2138   1.464   1.322   4.187 -0.0241 -0.3972  1.0786
  458SOL     OW 2139   5.979   1.571   3.377 -0.1910 -0.0079 -0.1511
  458SOL    HW1 2140   5.942   1.567   3.289  0.1415 -1.7949 -0.2614
  458SOL    HW2 2141   6.060   1.520   3.370 -0.1665 -0.1706  1.1734
  459SOL     OW 2142   2.809   4.219   0.452  0.2631  0.3140 -0.0232
  459SOL    HW1 2143   2.775   4.304   0.479  0.2695  0.8586 -1.6279
  459SOL    HW2 2144   2.733   4.161   0.454  0.5426 -0.0734  2.5521
  460SOL     OW 2145   3.453   6.344   1.586  0.5030 -0.5288 -0.0518
  460SOL    HW1 2146   3.546   6.361   1.597  0.4173  1.0469 -1.4643
  460SOL    HW2 2147   3.426   6.308   1.671  2.1496  0.0448  0.7654
  461SOL     OW 2148   6.978   6.556   4.188  0.3130  0.6686  0.7888
  461SOL    HW1 2149   6.939   6.635   4.150  1.9715  1.1891  0.0790
  461SOL    HW2 2150   6.979   6.492   4.117 -0.4284  0.2021  1.1808
  462SOL     OW 2151   3.998   4.458   1.467 -0.2456 -0.3346 -0.3404
  462SOL    HW1 2152   4.021   4.386   1.525  0.1665  0.1103  0.0503
  462SOL    HW2 2153   3.902   4.455   1.462 -0.2314 -0.8976 -0.3182
  463SOL     OW 2154   5.071   5.926   0.201  0.1682  0.6379 -0.1762
  463SOL    HW1 2155   5.076   6.003   0.144 -0.1229  0.0573 -1.0047
  463SOL    HW2 2156   5.031   5.858   0.146 -0.2061  0.0909  0.7497
  464SOL     OW 2157   6.565   1.674   2.465 -0.1155  0.5846 -0.0209
  464SOL    HW1 2158   6.633   1.722   2.417 -0.2053  0.8427  0.1046
  464SOL    HW2 2159   6.614   1.614   2.522  0.0861  2.0256  1.3887
  465SOL     OW 2160   7.091   4.881   2.114  0.0508  0.1283  0.1624
  465SOL    HW1 2161   7.038   4.908   2.039  0.9692 -0.6883 -0.8405
  465SOL    HW2 2162   7.041   4.907   2.191 -1.1905  0.4963 -0.7402
  466SOL     OW 2163   5.310   3.104   4.010  0.3215  0.1441 -0.0546
  466SOL    HW1 2164   5.281   3.099   4.101  0.6565  1.8579  0.1832
  466SOL    HW2 2165   5.405   3.110   4.015  0.2980  0.9889 -0.4577
  467SOL     OW 2166   5.122   6.505   4.177  0.2877 -0.5904  0.6704
  467SOL    HW1 2167   5.202   6.496   4.229  0.7125  0.7396  0.3088
  467SOL    HW2 2168   5.078   6.581   4.214  0.9375  0.8090 -1.2444
  468SOL     OW 2169   3.547   4.341   4.158  0.0087 -0.6632  0.3788
  468SOL    HW1 2170   3.475   4.398   4.131 -0.3052 -1.5286 -0.6950
  468SOL    HW2 2171   3.526   4.316   4.248  0.8245  1.8991  1.3758
  469SOL     OW 2172   3.211   7.010   0.010 -0.7566  0.0393  0.1452
  469SOL    HW1 2173   3.127   6.968   0.031 -0.9186 -0.2540 -0.9899
  469SOL    HW2 2174   3.266   6.994   0.087 -1.2408 -1.1413  0.2754
  470SOL     OW 2175   0.636   1.031   2.671  0.2876 -0.0983 -0.2669
  470SOL    HW1 2176   0.596   1.021   2.758 -0.6795  1.4493 -0.5008
  470SOL    HW2 2177   0.599   1.112   2.636  0.8561 -0.5443 -2.0323
  471SOL     OW 2178   6.077   6.644   0.573  0.4505 -0.3303  0.4798
  471SOL    HW1 2179   6.093   6.563   0.622  0.3897 -0.0516  0.9763
  471SOL    HW2 2180   6.083   6.618   0.481  0.4741 -0.8883  0.6309
  472SOL     OW 2181   3.048   0.389   1.011  0.3428 -0.2535 -0.9257
  472SOL    HW1 2182   3.118   0.353   0.957 -0.2400  0.8124 -2.4740
  472SOL    HW2 2183   2.967   0.361   0.967 -0.2087 -1.0517  0.5451
  473SOL     OW 2184   6.913   3.181   0.324  0.5696 -0.2707  0.3779
  473SOL    HW1 2185   6.953   3.171   0.411 -1.8672  0.5445  1.7133
  473SOL    HW2 2186   6.837   3.237   0.340 -1.7970 -2.6494 -1.6806
  474SOL     OW 2187   6.879   5.627   1.443  0.1362  0.1830 -0.3811
  474SOL    HW1 2188   6.786   5.608   1.452  0.3705  0.0666  3.1149
  474SOL    HW2 2189   6.914   5.553   1.392 -1.5631  0.0805 -1.4890
  475SOL     OW 2190   5.703   2.510   3.145  0.0360  0.0673 -0.3545
  475SOL    HW1 2191   5.691   2.455   3.067 -1.0054  2.0911 -1.7196
  475SOL    HW2 2192   5.774   2.569   3.121 -0.3344  0.7469  0.1958
  476SOL     OW 2193   3.738   7.114   3.479 -0.0454 -0.2420 -0.3530
  476SOL    HW1 2194   3.752   7.194   3.531 -0.3136 -1.2115  1.2594
  476SOL    HW2 2195   3.645   7.115   3.457  0.3082  0.8552 -2.0750
  477SOL     OW 2196   7.088   6.181   3.149 -0.1558 -0.1326  0.3421
  477SOL    HW1 2197   7.017   6.146   3.204 -1.4402  3.9958  1.7151
  477SOL    HW2 2198   7.051   6.183   3.061 -1.8772  1.8405  1.0205
  478SOL     OW 2199   4.064   6.421   2.949  0.5004 -0.3723 -0.2815
  478SOL    HW1 2200   3.981   6.444   2.906 -0.4290  0.8667  2.0050
  478SOL    HW2 2201   4.059   6.327   2.963 -0.7515 -0.2408  0.2366
  479SOL     OW 2202   6.716   6.580   1.014  0.9149 -0.4241 -0.2486
  479SOL    HW1 2203   6.803   6.602   0.980  0.2824 -0.7761 -2.1787
  479SOL    HW2 2204   6.689   6.502   0.966 -0.0206 -1.0128  1.1477
  480SOL     OW 2205   3.822   0.594   3.765 -0.2592 -0.7025  0.1373
  480SOL    HW1 2206   3.750   0.539   3.795  0.9692 -1.5540  1.6069
  480SOL    HW2 2207   3.813   0.675   3.816 -1.8992  0.4583 -1.8265
  481SOL     OW 2208   3.655   2.691   4.176 -0.6484  0.1500 -0.0716
  481SOL    HW1 2209   3.653   2.639   4.097 -0.6113  0.6166 -0.3834
  481SOL    HW2 2210   3.662   2.782   4.146 -0.6491  0.3354  0.4597
  482SOL     OW 2211   0.904   4.197   4.620  0.4574  0.0355  0.1110
  482SOL    HW1 2212   0.922   4.106   4.645  0.5198  0.0441  0.0972
  482SOL    HW2 2213   0.808   4.202   4.614  0.3478  0.3703  1.6447
  483SOL     OW 2214   7.212   1.118   1.154 -0.1394  0.3528  0.3669
  483SOL    HW1 2215   7.232   1.036   1.200 -0.9052 -0.1307 -0.1408
  483SOL    HW2 2216   7.137   1.097   1.099  1.7310  0.4261 -2.3695
  484SOL     OW 2217   4.319   3.218   4.826  0.0831 -0.2004 -0.6424
  484SOL    HW1 2218   4.225   3.221   4.842  0.2156 -2.0892  0.9872
  484SOL    HW2 2219   4.356   3.285   4.883 -0.2043 -0.0369 -0.6486
  485SOL     OW 2220   1.357   6.173   4.708 -0.1493 -0.6138  1.2239
  485SOL    HW1 2221   1.400   6.258   4.702 -1.3966  0.0475  1.2199
  485SOL    HW2 2222   1.297   6.182   4.782 -3.1197 -0.0983 -1.0382
  486SOL     OW 2223   2.909   4.486   4.213  0.0796  0.2246 -0.8402
  486SOL    HW1 2224   2.915   4.393   4.189  1.6982 -0.3468  1.4422
  486SOL    HW2 2225   2.865   4.527   4.139  1.2860 -1.9888 -2.9430
  487SOL     OW 2226   6.168   2.356   0.597  0.5609  0.0218 -0.2910
  487SOL    HW1 2227   6.125   2.273   0.617 -0.0360  0.0707 -1.2873
  487SOL    HW2 2228   6.240   2.362   0.660  0.0389 -0.7985  0.4040
  488SOL     OW 2229   1.463   3.671   1.786 -0.4640  0.3660 -0.0979
  488SOL    HW1 2230   1.422   3.754   1.809 -0.9164  0.8212 -2.2680
  488SOL    HW2 2231   1.463   3.671   1.690  1.6110 -1.1269 -0.1551
  489SOL     OW 2232   3.886   5.274   5.008 -0.7248  0.0346  0.1902
  489SOL    HW1 2233   3.945   5.299   5.078  0.5375  3.0716 -1.7419
  489SOL    HW2 2234   3.922   5.192   4.974 -0.3839 -0.5744  1.9338
  490SOL     OW 2235   6.701   2.158   4.507  0.2049 -0.0487 -0.3531
  490SOL    HW1 2236   6.762   2.192   4.573 -1.5031  1.9421  0.3280
  490SOL    HW2 2237   6.650   2.092   4.554  0.3192 -0.0703 -0.2586
  491SOL     OW 2238   0.516   6.082   2.882 -0.1868 -0.0300 -0.4420
  491SOL    HW1 2239   0.428   6.067   2.916 -0.1411 -1.5535 -0.9078
  491SOL    HW2 2240   0.516   6.173   2.854 -1.5104  0.0860 -0.1190
  492SOL     OW 2241   6.008   3.579   4.288  0.0567 -0.0167  0.0763
  492SOL    HW1 2242   6.006   3.487   4.266 -2.2635  0.3525 -1.5821
  492SOL    HW2 2243   6.068   3.618   4.225 -0.3223 -0.1681 -0.3889
  493SOL     OW 2244   3.387   4.867   0.847 -0.5410 -0.4213 -0.2349
  493SOL    HW1 2245   3.451   4.814   0.801 -0.7157 -0.3577 -0.5557
  493SOL    HW2 2246   3.431   4.951   0.862 -0.1712 -0.7386  0.5087
  494SOL     OW 2247   2.426   3.429   1.401  0.0420 -0.1119  0.2823
  494SOL    HW1 2248   2.515   3.464   1.414 -0.5590  1.3020  0.8008
  494SOL    HW2 2249   2.411   3.438   1.307  0.0115  0.7904  0.3648
  495SOL     OW 2250   0.077   4.101   3.375 -0.1508 -0.6481 -0.1072
  495SOL    HW1 2251   0.109   4.051   3.450  0.9913  0.1210 -0.0506
  495SOL    HW2 2252   0.066   4.036   3.306 -0.3488 -1.2320  0.4620
  496SOL     OW 2253   4.148   3.504   3.921  0.1694  0.2642  0.0396
  496SOL    HW1 2254   4.129   3.456   3.840  0.4014  2.1828 -1.2041
  496SOL    HW2 2255   4.235   3.540   3.908  0.9523 -0.8336  1.9132
  497SOL     OW 2256   6.001   2.334   4.146 -0.1464 -0.3079  0.1515
  497SOL    HW1 2257   6.067   2.286   4.197 -0.0803  0.1456  0.4952
  497SOL    HW2 2258   5.992   2.418   4.191 -0.7293 -0.2422 -0.0783
  498SOL     OW 2259   4.897   1.476   1.125  0.0258 -0.0810  0.1169
  498SOL    HW1 2260   4.975   1.430   1.155 -0.2330 -0.9090 -0.4517
  498SOL    HW2 2261   4.859   1.419   1.058 -0.4851  0.8037 -0.3707
  499SOL     OW 2262   3.940   1.868   4.301 -0.2874 -0.4236 -0.3220
  499SOL    HW1 2263   3.847   1.881   4.322 -0.0905 -1.0927  1.0738
  499SOL    HW2 2264   3.968   1.952   4.265 -1.1460  0.1762  0.3570
  500SOL     OW 2265   3.523   3.374   1.387  0.3275 -0.0145  0.0974
  500SOL    HW1 2266   3.477   3.457   1.377  1.9568  1.1426  1.5536
  500SOL    HW2 2267   3.579   3.368   1.309 -0.6503 -0.3763 -0.6015
  501SOL     OW 2268   0.648   2.963   1.158 -0.2120 -0.2923  0.0543
  501SOL    HW1 2269   0.562   2.993   1.185 -0.0536  1.7195 -1.4481
  501SOL    HW2 2270   0.635   2.932   1.068  1.1873  3.5407 -1.6626
  502SOL     OW 2271   4.865   6.564   0.766 -0.2481 -0.1508  0.1018
  502SOL    HW1 2272   4.838   6.521   0.684 -0.5905  0.9680 -0.3939
  502SOL    HW2 2273   4.942   6.615   0.743  0.7705 -1.2585  0.9228
  503SOL     OW 2274   2.387   7.051   0.771 -0.4583  0.0865  0.1859
  503SOL    HW1 2275   2.378   7.144   0.795  0.3938  0.1045  0.4595
  503SOL    HW2 2276   2.360   7.004   0.850  1.9363  0.1431  1.1187
  504SOL     OW 2277   5.904   4.929   4.321 -0.1004  0.3949  0.3246
  504SOL    HW1 2278   5.875   4.849   4.279  0.7466 -0.0485  0.5652
  504SOL    HW2 2279   5.836   4.993   4.300 -0.2845 -0.1187 -0.7062
  505SOL     OW 2280   3.508   0.815   3.358 -0.0919 -0.3771 -0.3132
  505SOL    HW1 2281   3.589   0.785   3.399  0.2641 -0.9877 -1.4170
  505SOL    HW2 2282   3.524   0.907   3.336 -0.6916  0.3056  1.8558
  506SOL     OW 2283   2.767   6.150   1.502 -0.4271 -0.0976 -0.2312
  506SOL    HW1 2284   2.797   6.173   1.590 -1.4136  0.8919 -0.1292
  506SOL    HW2 2285   2.789   6.226   1.449 -0.6559 -0.3173 -0.6438
  507SOL     OW 2286   6.190   5.620   1.114  0.2676 -0.8493  0.5180
  507SOL    HW1 2287   6.226   5.654   1.033 -1.8829  0.1846 -0.0693
  507SOL    HW2 2288   6.254   5.643   1.181  0.3377  1.6816 -0.3316
  508SOL     OW 2289   4.370   4.320   0.490  0.5889  0.0889 -0.1048
  508SOL    HW1 2290   4.348   4.332   0.398  0.2288  1.1194  0.1093
  508SOL    HW2 2291   4.411   4.402   0.517  0.3361 -0.0537  0.7619
  509SOL     OW 2292   1.753   0.413   0.887  0.2522 -0.1304 -0.0238
  509SOL    HW1 2293   1.674   0.361   0.873 -0.0960  0.2102  0.6351
  509SOL    HW2 2294   1.821   0.348   0.904  0.2779 -0.4599 -1.2691
  510SOL     OW 2295   2.084   2.933   4.520 -0.2268 -0.4873  0.4926
  510SOL    HW1 2296   2.086   2.923   4.425  1.6633  0.7860  0.3276
  510SOL    HW2 2297   2.162   2.886   4.550 -0.9080 -1.0318  1.4479
  511SOL     OW 2298   0.354   3.158   2.240  0.2973  0.6070 -0.6079
  511SOL    HW1 2299   0.419   3.113   2.295 -0.4381 -2.8273 -2.3233
  511SOL    HW2 2300   0.270   3.128   2.274 -0.2643  1.3034 -1.3681
  512SOL     OW 2301   4.387   0.664   3.746  0.1113 -0.1247 -0.1832
  512SOL    HW1 2302   4.326   0.591   3.757  0.0584 -0.3192 -1.5425
  512SOL    HW2 2303   4.448   0.634   3.678  0.0169  1.1285 -0.8558
  513SOL     OW 2304   0.148   3.930   2.441  0.0456  0.1760  0.0707
  513SOL    HW1 2305   0.240   3.940   2.465  0.0829  0.8493 -0.3283
  513SOL    HW2 2306   0.140   3.838   2.416  1.1493  0.5779 -2.0296
  514SOL     OW 2307   7.182   6.628   2.635  0.1296  0.2819  0.1491
  514SOL    HW1 2308   7.238   6.620   2.712 -1.2433 -0.1835  1.1446
  514SOL    HW2 2309   7.145   6.716   2.641  0.7482  0.5963 -0.5170
  515SOL     OW 2310   6.305   6.216   4.032 -0.2427  0.1713 -0.4282
  515SOL    HW1 2311   6.364   6.143   4.011  1.7664  1.4201  0.4886
  515SOL    HW2 2312   6.224   6.174   4.060  0.9489 -1.7536  0.4016
  516SOL     OW 2313   4.588   1.216   4.978  0.3359 -0.2931  0.2335
  516SOL    HW1 2314   4.653   1.149   5.000 -0.1649 -0.6730  0.5851
  516SOL    HW2 2315   4.594   1.226   4.883  0.5446 -0.6965  0.2051
  517SOL     OW 2316   2.018   2.894   2.727 -0.5728  0.0882  0.1735
  517SOL    HW1 2317   2.064   2.974   2.753 -0.1180 -0.1298  0.0487
  517SOL    HW2 2318   1.996   2.852   2.810 -0.0852 -0.0636  0.2302
  518SOL     OW 2319   3.510   2.707   0.327 -0.2016 -0.1901  0.0269
  518SOL    HW1 2320   3.575   2.678   0.263 -0.5903  0.5338 -0.7217
  518SOL    HW2 2321   3.534   2.663   0.408  3.7996  3.1405  1.0151
  519SOL     OW 2322   3.056   1.523   1.493 -0.2888 -0.1577  0.1047
  519SOL    HW1 2323   2.977   1.521   1.546  0.2736 -0.3954  0.9479
  519SOL    HW2 2324   3.128   1.526   1.556  0.3984 -0.5128 -0.6369
  520SOL     OW 2325   0.781   5.665   3.482 -0.2671 -0.2225 -0.2347
  520SOL    HW1 2326   0.776   5.574   3.510 -2.3134 -0.0901 -0.0122
  520SOL    HW2 2327   0.787   5.661   3.387 -0.6509 -0.5984 -0.2457
  521SOL     OW 2328   3.750   5.234   3.494 -0.0270  0.8595 -0.2107
  521SOL    HW1 2329   3.780   5.193   3.413 -1.2118  0.5496 -0.5020
  521SOL    HW2 2330   3.784   5.324   3.490  0.1612  0.7582 -0.9028
  522SOL     OW 2331   2.690   0.408   4.867  0.2065  0.1970 -0.0554
  522SOL    HW1 2332   2.736   0.490   4.849  1.2049 -0.5200 -0.9442
  522SOL    HW2 2333   2.636   0.427   4.943  2.4807  0.9438  1.5032
  523SOL     OW 2334   4.261   1.513   1.552 -0.0474  0.1388 -0.2587
  523SOL    HW1 2335   4.166   1.518   1.553 -0.0488  0.1878 -0.4382
  523SOL    HW2 2336   4.284   1.528   1.460  0.2071  1.6473  0.0137
  524SOL     OW 2337   0.493   3.073   0.831 -0.1451  0.2889 -0.1876
  524SOL    HW1 2338   0.441   3.007   0.877  0.6153  0.9915  1.7671
  524SOL    HW2 2339   0.428   3.128   0.786 -0.9429 -0.2415  0.3027
  525SOL     OW 2340   6.946   0.145   2.366  0.2066  0.2728 -0.1007
  525SOL    HW1 2341   6.904   0.219   2.323  0.2964  0.9440  0.9425
  525SOL    HW2 2342   7.023   0.183   2.409  0.4643 -0.4969  0.1325
  526SOL     OW 2343   3.883   2.922   0.824  0.2449 -0.2459  0.2379
  526SOL    HW1 2344   3.796   2.950   0.852  0.7685  3.1837 -1.0510
  526SOL    HW2 2345   3.939   2.932   0.901 -0.1242 -0.5684  0.5504
  527SOL     OW 2346   3.093   5.837   2.413  1.0115 -0.1474  0.3469
  527SOL    HW1 2347   3.113   5.744   2.424 -0.2055 -0.2015  2.9482
  527SOL    HW2 2348   3.012   5.850   2.462  1.6328  2.4678  0.8266
  528SOL     OW 2349   7.119   4.160   0.650 -0.0554 -0.0931  0.2685
  528SOL    HW1 2350   7.105   4.237   0.595 -0.6541  1.8685  2.9875
  528SOL    HW2 2351   7.107   4.085   0.591 -0.9727  1.8497 -2.1407
  529SOL     OW 2352   2.866   1.278   0.226 -0.3261  0.1852  0.5013
  529SOL    HW1 2353   2.899   1.236   0.306 -0.4448  1.4892  1.2732
  529SOL    HW2 2354   2.927   1.252   0.158  0.0498 -0.5802  1.1138
  530SOL     OW 2355   0.275   3.408   0.059 -0.2634  0.7646 -0.1149
  530SOL    HW1 2356   0.229   3.450   0.132 -0.7732  0.0372 -0.0101
  530SOL    HW2 2357   0.261   3.467  -0.015 -1.7423  0.3549 -0.1895
  531SOL     OW 2358   1.841   6.446   2.518  0.1641  0.3951  0.2217
  531SOL    HW1 2359   1.759   6.411   2.552 -1.9142  2.7205 -1.9375
  531SOL    HW2 2360   1.885   6.483   2.594 -1.1460 -0.2770  1.3459
  532SOL     OW 2361   0.593   3.376   0.299 -0.2871  0.2697  0.3621
  532SOL    HW1 2362   0.565   3.316   0.229 -0.0186  0.9167 -0.3148
  532SOL    HW2 2363   0.645   3.442   0.254 -0.1995  0.7616  1.1717
  533SOL     OW 2364   1.169   5.332   2.513  0.2332 -0.2788 -0.7608
  533SOL    HW1 2365   1.261   5.306   2.517 -0.0266 -1.4476 -1.6767
  533SOL    HW2 2366   1.122   5.263   2.560 -0.2946 -0.5029 -1.5855
  534SOL     OW 2367   5.200   3.757   4.498 -0.0109 -0.7337  0.0636
  534SOL    HW1 2368   5.146   3.823   4.541  0.6800  0.8054 -1.2887
  534SOL    HW2 2369   5.285   3.801   4.485  0.3816 -1.7771 -1.1267
  535SOL     OW 2370   3.976   5.831   2.702  0.3851  0.1817 -0.1893
  535SOL    HW1 2371   3.983   5.922   2.673 -0.8217  1.8330  4.0421
  535SOL    HW2 2372   4.067   5.804   2.717  0.6860  1.1962 -0.1215
  536SOL     OW 2373   2.625   3.682   1.164 -0.1227 -0.0196 -0.1458
  536SOL    HW1 2374   2.604   3.748   1.230 -1.4004 -0.7581  0.2195
  536SOL    HW2 2375   2.715   3.656   1.184 -0.0996  0.5761  0.5848
  537SOL     OW 2376   6.911   1.631   0.644 -0.3496 -0.1591  0.0060
  537SOL    HW1 2377   6.870   1.662   0.725 -0.3926 -2.0115  0.7368
  537SOL    HW2 2378   7.002   1.612   0.669  0.0577  0.6841 -0.7683
  538SOL     OW 2379   1.193   1.993   3.715  0.1412  0.6124 -0.6249
  538SOL    HW1 2380   1.115   2.026   3.760 -0.0652  2.3443 -2.1715
  538SOL    HW2 2381   1.255   1.974   3.786 -0.8331  1.4637  0.4966
  539SOL     OW 2382  -0.026   6.008   0.166 -0.1672  0.1036 -0.2562
  539SOL    HW1 2383   0.008   5.952   0.096  0.9479  2.4990 -1.7676
  539SOL    HW2 2384   0.052   6.033   0.217 -0.9663 -1.6719  2.0075
  540SOL     OW 2385   6.660   0.482   4.519 -0.0258 -0.1992 -0.2222
  540SOL    HW1 2386   6.744   0.517   4.547  0.2756  0.6926 -2.1075
  540SOL    HW2 2387   6.595   0.541   4.557  0.2304 -0.2900  0.3781
  541SOL     OW 2388   0.361   4.293   0.173 -0.1581 -0.1101 -0.1056
  541SOL    HW1 2389   0.366   4.200   0.152  2.3021 -0.1621  0.4148
  541SOL    HW2 2390   0.331   4.296   0.264  0.6174 -0.4636  0.1705
  542SOL     OW 2391   6.443   0.778   0.852  0.1329 -0.3856  0.0849
  542SOL    HW1 2392   6.419   0.802   0.942 -1.0249  0.3782 -0.4052
  542SOL    HW2 2393   6.376   0.716   0.826  0.3383 -0.4313 -0.3293
  543SOL     OW 2394   2.697   1.347   0.027 -0.1313  0.9633  0.4389
  543SOL    HW1 2395   2.751   1.329   0.104  0.1857 -0.2671 -0.0503
  543SOL    HW2 2396   2.711   1.439   0.009  2.5328  0.5087 -0.1961
  544SOL     OW 2397   1.655   2.507   1.959 -0.2037 -0.3989  0.1640
  544SOL    HW1 2398   1.735   2.552   1.987  0.3073 -0.3878 -1.2157
  544SOL    HW2 2399   1.646   2.532   1.867 -2.1377  0.0795  0.4419
  545SOL     OW 2400   7.040   4.518   0.747  0.5975  0.0538  0.0245
  545SOL    HW1 2401   7.055   4.492   0.656 -0.9662  1.0064 -0.5499
  545SOL    HW2 2402   7.030   4.435   0.794  1.3251 -0.4489 -0.6743
  546SOL     OW 2403   7.025   6.317   4.823 -0.4528 -0.5688 -0.5546
  546SOL    HW1 2404   6.981   6.241   4.861  0.6760 -0.9757 -0.0281
  546SOL    HW2 2405   7.047   6.372   4.898 -3.7018  1.7236 -1.0671
  547SOL     OW 2406   2.499   2.089   2.906  0.0734  0.4287  0.2880
  547SOL    HW1 2407   2.417   2.041   2.893  1.4303 -1.9559 -0.2573
  547SOL    HW2 2408   2.566   2.032   2.867  1.9801  2.3675  0.5291
  548SOL     OW 2409   4.137   3.270   0.061 -0.2324  0.0705  0.4523
  548SOL    HW1 2410   4.179   3.320  -0.009  0.2575 -1.0080 -0.0455
  548SOL    HW2 2411   4.207   3.254   0.124 -0.6827  1.0747  1.2306
  549SOL     OW 2412   6.576   6.635   0.101 -0.3355 -0.1048 -0.0709
  549SOL    HW1 2413   6.633   6.615   0.175  0.5483  2.0881 -0.0571
  549SOL    HW2 2414   6.626   6.606   0.024 -0.2112 -0.2922  0.0812
  550SOL     OW 2415   4.226   3.868   4.370 -0.5320  0.1240  0.9903
  550SOL    HW1 2416   4.168   3.792   4.364 -2.1974  1.4281 -1.3344
  550SOL    HW2 2417   4.232   3.887   4.463 -0.4519 -2.5384  1.5950
  551SOL     OW 2418   2.142   5.165   2.186  0.3200 -0.0410 -0.1086
  551SOL    HW1 2419   2.222   5.129   2.147 -0.5533  0.6551 -2.7597
  551SOL    HW2 2420   2.071   5.125   2.136 -0.9727  0.2979  1.3715
  552SOL     OW 2421   1.008   4.389   1.035  0.2856 -0.8992  0.4301
  552SOL    HW1 2422   0.997   4.327   1.107 -1.1325 -1.3373 -0.1251
  552SOL    HW2 2423   1.029   4.472   1.077 -0.2996 -1.2009  1.3426
  553SOL     OW 2424   3.771   6.377   2.605 -0.0806  0.5079  0.2618
  553SOL    HW1 2425   3.810   6.402   2.689 -1.1631 -0.6133  1.1610
  553SOL    HW2 2426   3.683   6.348   2.628 -0.0984 -0.6928 -1.1383
  554SOL     OW 2427   6.401   6.882   5.130  0.3646 -0.0582  0.2790
  554SOL    HW1 2428   6.469   6.855   5.068  0.2521 -0.7111  0.4323
  554SOL    HW2 2429   6.340   6.934   5.077  0.7081  0.0998  0.0304
  555SOL     OW 2430   3.472   1.721   0.598  0.1178 -0.0365 -0.2737
  555SOL    HW1 2431   3.444   1.632   0.620 -0.7041 -0.1288 -1.5792
  555SOL    HW2 2432   3.481   1.720   0.502  2.0398  0.7465 -0.1480
  556SOL     OW 2433   4.585   3.263   4.562 -0.8058 -0.4603  0.2380
  556SOL    HW1 2434   4.614   3.179   4.526 -0.8507 -0.3400 -0.0749
  556SOL    HW2 2435   4.648   3.281   4.632 -0.5332 -0.5393  0.0159
  557SOL     OW 2436   4.928   3.178   1.938  0.2221  0.0618  0.6726
  557SOL    HW1 2437   4.929   3.259   1.887  1.1308 -1.2673 -1.5599
  557SOL    HW2 2438   5.009   3.181   1.989 -0.1337  0.8816  1.2190
  558SOL     OW 2439   4.096   4.902   2.582 -0.3495 -0.0339  0.2466
  558SOL    HW1 2440   4.043   4.891   2.503 -0.3538  1.0172  0.0855
  558SOL    HW2 2441   4.130   4.992   2.576 -0.3100  0.0503  1.4107
  559SOL     OW 2442   2.719   4.361   3.865 -0.5267 -0.5261 -0.1036
  559SOL    HW1 2443   2.732   4.353   3.770 -0.8472  0.1543 -0.2122
  559SOL    HW2 2444   2.677   4.278   3.890  1.1517 -1.4667 -0.2422
  560SOL     OW 2445   6.502   5.747   1.039  0.4873  0.0561 -0.0943
  560SOL    HW1 2446   6.549   5.758   0.957 -1.1382 -0.8648 -1.2207
  560SOL    HW2 2447   6.464   5.833   1.057  0.4900  0.1546 -0.5513
  561SOL     OW 2448   5.707   4.965   3.721 -0.4685  0.1217  0.0344
  561SOL    HW1 2449   5.676   5.043   3.674  2.6902  1.4693 -0.0738
  561SOL    HW2 2450   5.779   4.932   3.668 -0.8810 -2.1565  0.7876
  562SOL     OW 2451   2.659   3.046   0.355 -0.1900 -0.2955  0.2152
  562SOL    HW1 2452   2.628   3.078   0.271 -0.3508  3.7669  1.6132
  562SOL    HW2 2453   2.583   3.004   0.394 -0.7320 -0.2921 -0.8081
  563SOL     OW 2454   3.882   3.121   5.048 -0.0599 -0.0807  0.5700
  563SOL    HW1 2455   3.799   3.074   5.052 -0.1445 -0.1156 -0.9809
  563SOL    HW2 2456   3.917   3.116   5.137  0.8946 -4.8296  0.2178
  564SOL     OW 2457   3.049   2.314   2.936 -0.4194  0.2535 -0.5240
  564SOL    HW1 2458   3.046   2.221   2.913 -2.2795 -0.1065  0.9032
  564SOL    HW2 2459   3.020   2.317   3.027  0.5736  2.1642 -0.2185
  565SOL     OW 2460   0.782   5.401   1.201  0.1420 -0.1402  0.0382
  565SOL    HW1 2461   0.849   5.407   1.132 -0.2699 -1.6049 -0.5234
  565SOL    HW2 2462   0.768   5.307   1.213 -0.9881  0.1237  0.9712
  566SOL     OW 2463   2.413   4.026   1.601 -0.3201 -0.5516 -0.1539
  566SOL    HW1 2464   2.360   4.055   1.675  2.9901  0.8238  1.9008
  566SOL    HW2 2465   2.442   3.938   1.624 -0.6612 -0.8097 -0.6808
  567SOL     OW 2466   6.920   4.760   0.641 -0.0308 -0.7101  0.0894
  567SOL    HW1 2467   6.837   4.719   0.616 -0.0640 -0.8358  0.3924
  567SOL    HW2 2468   6.963   4.694   0.696 -1.1248  0.5241  2.5930
  568SOL     OW 2469   5.460   1.071   4.459 -0.0866 -0.7824 -0.0510
  568SOL    HW1 2470   5.384   1.013   4.462  1.0124 -2.3155  3.8376
  568SOL    HW2 2471   5.427   1.156   4.487 -0.4764 -1.3257  1.1842
  569SOL     OW 2472   4.277   0.473   2.216  0.0256  0.1341  0.5003
  569SOL    HW1 2473   4.240   0.492   2.130 -0.7092 -0.1120  0.7514
  569SOL    HW2 2474   4.234   0.534   2.275  1.7493  1.4632  0.4696
  570SOL     OW 2475   3.771   3.686   2.553  0.0029  0.3854 -0.3308
  570SOL    HW1 2476   3.813   3.601   2.537  1.0891  0.6390  0.9405
  570SOL    HW2 2477   3.836   3.735   2.604 -0.1336  2.4081 -1.9790
  571SOL     OW 2478   3.822   7.103   1.540 -1.0374  0.6846 -0.1016
  571SOL    HW1 2479   3.756   7.065   1.597 -0.0142 -1.5065 -0.2850
  571SOL    HW2 2480   3.887   7.140   1.601 -1.5963  1.4060  0.0795
  572SOL     OW 2481   2.342   7.179   4.129 -0.3134  0.5825 -0.0999
  572SOL    HW1 2482   2.368   7.259   4.084  1.7742  0.3026  0.5353
  572SOL    HW2 2483   2.407   7.167   4.198 -0.5919 -1.6309 -0.1478
  573SOL     OW 2484   6.426   0.580   4.666 -0.1165 -0.5492  0.2515
  573SOL    HW1 2485   6.399   0.672   4.659  2.8345  0.3891  0.0067
  573SOL    HW2 2486   6.362   0.533   4.612 -2.5739  1.0919  1.5354
  574SOL     OW 2487   2.306   5.719   0.688  0.1515  0.5509 -0.6265
  574SOL    HW1 2488   2.307   5.686   0.598  0.5226 -1.0555 -0.0594
  574SOL    HW2 2489   2.302   5.641   0.743 -0.2265  1.5066  0.7669
  575SOL     OW 2490   1.080   6.843   1.295  0.5194 -0.1914 -0.2517
  575SOL    HW1 2491   1.121   6.904   1.356  1.6650 -1.5161  0.3713
  575SOL    HW2 2492   1.105   6.756   1.328 -1.9673 -1.0493 -0.4699
  576SOL     OW 2493   5.272   4.585   3.639 -0.1132 -0.6443 -0.0772
  576SOL    HW1 2494   5.302   4.539   3.718  1.1155 -0.4238 -0.3958
  576SOL    HW2 2495   5.322   4.666   3.638  0.1469 -0.8110 -1.2802
  577SOL     OW 2496   0.295   2.880   3.084  0.8413  0.1083 -0.2917
  577SOL    HW1 2497   0.289   2.924   3.169  0.3358 -0.5582  0.0335
  577SOL    HW2 2498   0.258   2.943   3.022 -0.5016 -0.0918  0.2644
  578SOL     OW 2499   2.482   1.827   4.195  0.1064 -0.0368 -0.1914
  578SOL    HW1 2500   2.444   1.774   4.125  0.5961  0.7192 -1.0561
  578SOL    HW2 2501   2.408   1.845   4.254 -0.8305  1.0417 -1.6038
  579SOL     OW 2502   0.216   2.617   3.776 -0.0756 -0.3381 -0.2690
  579SOL    HW1 2503   0.245   2.701   3.810  1.7858 -1.9292  2.4119
  579SOL    HW2 2504   0.270   2.603   3.698 -0.5887  1.0029 -0.8964
  580SOL     OW 2505   0.676   3.399   3.108 -0.0613  0.1798  0.0976
  580SOL    HW1 2506   0.726   3.317   3.105 -1.3252 -0.6365  0.4036
  580SOL    HW2 2507   0.738   3.463   3.144  1.5997 -0.1011 -2.0629
  581SOL     OW 2508   0.854   2.084   2.879 -0.5121 -0.0605  0.2525
  581SOL    HW1 2509   0.919   2.153   2.868 -2.1428  1.4213 -0.6063
  581SOL    HW2 2510   0.847   2.043   2.793  1.1312 -2.0381  0.9714
  582SOL     OW 2511   2.507   6.865   2.531  0.5976  0.1055 -0.3967
  582SOL    HW1 2512   2.523   6.856   2.437 -0.5980 -2.5069 -0.4573
  582SOL    HW2 2513   2.436   6.928   2.538 -2.7832 -3.1554 -1.8127
  583SOL     OW 2514   5.437   6.845   1.080 -0.2049 -0.3464  0.7360
  583SOL    HW1 2515   5.446   6.760   1.124 -1.6972 -0.4693  0.8326
  583SOL    HW2 2516   5.354   6.839   1.032  1.1709 -0.1124 -1.8837
  584SOL     OW 2517   1.625   4.131   3.983 -0.3308  0.3533  0.7473
  584SOL    HW1 2518   1.709   4.173   4.000 -0.8748  0.9084  2.3172
  584SOL    HW2 2519   1.633   4.044   4.022  0.7735 -1.1258 -2.4478
  585SOL     OW 2520   5.873   0.184   1.459 -0.2608  0.4408 -0.3638
  585SOL    HW1 2521   5.942   0.237   1.419 -0.0869  0.5401  0.0552
  585SOL    HW2 2522   5.917   0.137   1.530 -0.6450  0.5969 -0.0140
  586SOL     OW 2523   5.048   0.069   1.379 -0.2230  0.0715  0.1356
  586SOL    HW1 2524   5.065  -0.021   1.408  0.7228  0.3563  0.5001
  586SOL    HW2 2525   5.053   0.122   1.458 -1.5219  0.3684  0.0402
  587SOL     OW 2526   1.842   7.047   1.026  0.2377  0.0402 -0.0201
  587SOL    HW1 2527   1.828   7.000   1.108 -2.4517  0.1542 -0.3255
  587SOL    HW2 2528   1.931   7.022   0.999  1.0651 -0.3025  2.6712
  588SOL     OW 2529   5.659   0.434   3.911 -0.1546  0.1199 -0.4127
  588SOL    HW1 2530   5.694   0.396   3.831  1.4656  0.9177 -0.1497
  588SOL    HW2 2531   5.666   0.364   3.976 -0.2467 -0.1353 -0.6781
  589SOL     OW 2532   3.329   1.565   0.250 -0.2204 -0.2897 -0.1866
  589SOL    HW1 2533   3.370   1.503   0.310  0.3802 -2.7185 -2.8913
  589SOL    HW2 2534   3.264   1.513   0.202  0.0431  1.2400 -2.3376
  590SOL     OW 2535   5.928   1.847   1.010  0.4324  0.2368  0.2426
  590SOL    HW1 2536   5.876   1.925   1.028  0.4958  0.3129  0.1040
  590SOL    HW2 2537   5.864   1.779   0.989  0.3667  0.1871  0.6005
  591SOL     OW 2538   7.011   3.926   1.809  0.0464  0.4853 -0.1380
  591SOL    HW1 2539   6.956   3.970   1.874  0.5741  1.0928 -0.0960
  591SOL    HW2 2540   6.981   3.960   1.725  0.4118  0.8835 -0.1096
  592SOL     OW 2541   0.668   0.213   2.093  0.2577 -0.4613  0.3159
  592SOL    HW1 2542   0.603   0.255   2.037  1.8309  1.7728 -0.0016
  592SOL    HW2 2543   0.717   0.155   2.035  0.3897  0.0738 -0.1139
  593SOL     OW 2544   5.082   3.889   1.407  0.2141 -0.0506 -0.1317
  593SOL    HW1 2545   5.075   3.982   1.383  2.0457 -0.1914 -1.4474
  593SOL    HW2 2546   5.008   3.847   1.362 -0.0541  0.6326 -0.3407
  594SOL     OW 2547   5.990   3.094   0.787 -0.0756  0.4403 -0.3863
  594SOL    HW1 2548   5.924   3.142   0.736  1.9568  1.6187 -2.1229
  594SOL    HW2 2549   5.991   3.007   0.748 -1.2983  0.0812  0.3539
  595SOL     OW 2550   2.458   6.016   1.762 -0.0449  0.3919 -0.5255
  595SOL    HW1 2551   2.375   6.061   1.746  0.4029  0.6554 -2.3814
  595SOL    HW2 2552   2.494   6.001   1.675  2.6917  1.8309  0.2574
  596SOL     OW 2553   3.554   6.090   1.176 -0.5497 -0.3857  0.0765
  596SOL    HW1 2554   3.590   6.170   1.138 -1.9318  0.2659  0.0773
  596SOL    HW2 2555   3.585   6.020   1.117  1.2524  0.0206  0.4687
  597SOL     OW 2556   5.246   5.263   0.322  0.3049 -0.1758  0.0160
  597SOL    HW1 2557   5.231   5.351   0.355  1.6581 -0.5274  1.6838
  597SOL    HW2 2558   5.188   5.256   0.246 -1.7718  1.2250  1.3755
  598SOL     OW 2559   1.000   2.327   2.010 -0.5222  0.0342  0.1752
  598SOL    HW1 2560   1.085   2.359   1.981 -0.5545 -0.9781 -1.1598
  598SOL    HW2 2561   0.941   2.349   1.938 -1.5240  1.1815  1.3003
  599SOL     OW 2562   2.035   0.251   4.381 -0.1478  0.1111  0.1753
  599SOL    HW1 2563   1.997   0.168   4.410 -1.9751  1.0000  0.4971
  599SOL    HW2 2564   2.108   0.267   4.440  0.9171 -1.7565 -0.5654
  600SOL     OW 2565   6.821   2.185   3.062  0.1730 -0.7051 -0.4285
  600SOL    HW1 2566   6.874   2.121   3.109  0.9739 -0.9950 -1.6827
  600SOL    HW2 2567   6.742   2.137   3.038  0.0339 -0.7302  0.0558
  601SOL     OW 2568   4.842   6.489   0.513 -0.0242 -0.5567 -0.1079
  601SOL    HW1 2569   4.849   6.416   0.451 -0.6983 -0.2359 -0.5766
  601SOL    HW2 2570   4.846   6.567   0.458 -1.2410 -0.2743  0.1698
  602SOL     OW 2571   2.355   2.589   4.962  0.0742  0.1392 -0.0440
  602SOL    HW1 2572   2.340   2.683   4.970 -1.1254 -0.0781  0.5735
  602SOL    HW2 2573   2.426   2.571   5.023 -0.0251  0.5705  0.2019
  603SOL     OW 2574   3.126   4.230   3.117  0.0528  0.1044  0.3996
  603SOL    HW1 2575   3.175   4.148   3.117 -0.3566 -0.1508 -0.2745
  603SOL    HW2 2576   3.187   4.295   3.082 -0.0907 -0.2202 -0.4766
  604SOL     OW 2577   2.702   3.263   2.363  0.4093 -0.6660 -0.6250
  604SOL    HW1 2578   2.621   3.245   2.409  1.3003 -0.3981  1.1305
  604SOL    HW2 2579   2.728   3.179   2.325 -0.3958 -0.8704 -0.7371
  605SOL     OW 2580   2.514   4.303   2.781  0.6191  0.3178 -0.5804
  605SOL    HW1 2581   2.555   4.251   2.851 -0.5490 -0.2114 -0.2567
  605SOL    HW2 2582   2.425   4.268   2.775 -0.2332  2.3162 -0.3347
  606SOL     OW 2583   5.559   4.035   1.761  0.1386 -0.0257  0.2128
  606SOL    HW1 2584   5.475   4.079   1.767  0.1158 -0.2059  1.3293
  606SOL    HW2 2585   5.545   3.950   1.802  1.0187  0.1811  0.9691
  607SOL     OW 2586   5.726   0.599   1.255 -0.3213 -0.9337  0.7122
  607SOL    HW1 2587   5.642   0.587   1.299 -0.5381  1.3620  1.0536
  607SOL    HW2 2588   5.717   0.682   1.207  0.8406 -1.9844 -1.4981
  608SOL     OW 2589   1.636   0.381   3.098  0.4451  0.1013 -0.5662
  608SOL    HW1 2590   1.720   0.422   3.077 -0.0737  1.5789  0.1266
  608SOL    HW2 2591   1.630   0.386   3.194 -0.5480  0.2300 -0.6313
  609SOL     OW 2592   0.696   6.742   4.073 -0.1318  0.1716  0.3229
  609SOL    HW1 2593   0.616   6.794   4.065  0.5969  1.2220 -0.4876
  609SOL    HW2 2594   0.743   6.757   3.991 -0.0618 -2.1217 -0.1216
  610SOL     OW 2595   3.199   4.246   4.438  0.1289 -0.1000 -0.1103
  610SOL    HW1 2596   3.124   4.248   4.497  0.7974 -0.3080  0.7737
  610SOL    HW2 2597   3.174   4.184   4.369 -1.0923  0.9665 -0.6535
  611SOL     OW 2598   5.814   6.968   4.781  0.0960  0.1493  0.5422
  611SOL    HW1 2599   5.782   6.880   4.763  0.5569 -0.0718  0.7993
  611SOL    HW2 2600   5.762   6.997   4.856  0.3488 -0.1296  0.8274
  612SOL     OW 2601   3.428   6.964   0.184  0.2780 -0.6982  0.1441
  612SOL    HW1 2602   3.461   7.046   0.147  1.1514 -0.1465  1.9927
  612SOL    HW2 2603   3.507   6.914   0.206 -0.2006 -1.1749  0.8312
  613SOL     OW 2604   1.952   5.935   0.545 -0.6982  0.6637 -0.2605
  613SOL    HW1 2605   1.966   5.971   0.633  1.4153  2.0290 -1.0782
  613SOL    HW2 2606   1.880   5.987   0.509  1.1642  3.0610 -0.7848
  614SOL     OW 2607   6.055   6.745   3.798 -0.6639 -0.5334  0.2441
  614SOL    HW1 2608   5.981   6.794   3.834 -1.2034 -1.8977  1.0949
  614SOL    HW2 2609   6.014   6.673   3.749  0.0982 -0.2394 -0.8572
  615SOL     OW 2610   5.259   3.329   0.264  0.3885  0.3363  0.5098
  615SOL    HW1 2611   5.326   3.263   0.245  0.8507  1.1322 -0.7087
  615SOL    HW2 2612   5.207   3.290   0.334  1.8304 -0.5056  1.1620
  616SOL     OW 2613   3.327   2.891   0.199  0.1192  0.1262  0.2291
  616SOL    HW1 2614   3.339   2.983   0.221  1.8973  0.0666 -0.3851
  616SOL    HW2 2615   3.387   2.844   0.257  2.7327 -0.2432 -2.5130
  617SOL     OW 2616   2.108   3.149   2.773  0.6742  0.1905  0.1543
  617SOL    HW1 2617   2.084   3.178   2.862 -0.7126  0.7642 -0.3814
  617SOL    HW2 2618   2.167   3.217   2.741 -1.6747  1.9979 -0.6693
  618SOL     OW 2619   6.416   5.391   3.486  0.2346  0.3434 -0.2903
  618SOL    HW1 2620   6.408   5.381   3.581 -1.1358  1.3132 -0.2825
  618SOL    HW2 2621   6.495   5.445   3.475  0.8067 -0.3612  0.2388
  619SOL     OW 2622   4.612   0.238   5.006  1.1273 -0.0158 -0.0538
  619SOL    HW1 2623   4.607   0.164   4.946  0.9229 -0.6499  0.7203
  619SOL    HW2 2624   4.682   0.215   5.067 -1.8014 -1.7997  2.9971
  620SOL     OW 2625   7.211   0.475   4.640 -0.4229 -0.0773  0.4394
  620SOL    HW1 2626   7.125   0.431   4.645  0.0056 -0.8737  1.0509
  620SOL    HW2 2627   7.197   0.548   4.580 -1.4234 -0.4584  0.1860
  621SOL     OW 2628   4.193   1.768   2.867  0.5287 -0.2249  0.1532
  621SOL    HW1 2629   4.113   1.771   2.814  0.7581  0.5227 -0.1730
  621SOL    HW2 2630   4.192   1.850   2.917  0.7284 -0.5440  0.6954
  622SOL     OW 2631   5.296   5.936   0.781  0.1743  0.0340  0.1499
  622SOL    HW1 2632   5.341   5.921   0.698  1.0673  0.0066  0.6275
  622SOL    HW2 2633   5.282   6.031   0.784 -0.2395 -0.0117 -0.2146
  623SOL     OW 2634   0.178   0.564   3.739  0.5758  0.0489  0.4233
  623SOL    HW1 2635   0.256   0.563   3.683  1.2638 -3.1677  1.2203
  623SOL    HW2 2636   0.209   0.535   3.824 -1.0428  1.5999  1.6120
  624SOL     OW 2637   0.095   4.098   4.505  0.3112  0.0553 -0.7000
  624SOL    HW1 2638   0.036   4.043   4.453 -0.1660  1.0387 -1.2196
  624SOL    HW2 2639   0.054   4.102   4.591 -0.3867  0.7275 -1.0557
  625SOL     OW 2640   1.493   7.060   2.927  0.4292 -0.3171  0.2340
  625SOL    HW1 2641   1.567   7.053   2.986 -0.1268 -1.9249  0.7915
  625SOL    HW2 2642   1.517   7.130   2.865  2.2921 -0.6707  0.5171
  626SOL     OW 2643   3.567   7.125   2.866 -0.0524  0.2660  0.5589
  626SOL    HW1 2644   3.658   7.125   2.896  1.1078  0.0328 -2.5987
  626SOL    HW2 2645   3.555   7.040   2.825 -0.9606  1.1213 -1.0174
  627SOL     OW 2646   2.882   2.089   0.275  0.2617  0.2980 -0.1592
  627SOL    HW1 2647   2.833   2.023   0.325  1.0235  0.3697  0.7088
  627SOL    HW2 2648   2.969   2.089   0.314  0.6206  0.9910 -0.9268
  628SOL     OW 2649   5.368   1.405   2.055  0.5484  0.0549  0.4011
  628SOL    HW1 2650   5.351   1.483   2.001  0.0957 -0.3311 -0.0200
  628SOL    HW2 2651   5.414   1.345   1.996 -0.3493 -0.5488  0.2925
  629SOL     OW 2652   2.697   4.110   2.954  0.1246  0.3104  0.8884
  629SOL    HW1 2653   2.712   4.061   3.035  0.9442  0.0250  0.5664
  629SOL    HW2 2654   2.766   4.177   2.953  1.6714 -1.2211 -0.7679
  630SOL     OW 2655   6.270   5.490   3.268 -0.2682 -0.4738  0.2151
  630SOL    HW1 2656   6.208   5.562   3.278  0.8055  0.4565  0.4021
  630SOL    HW2 2657   6.313   5.483   3.353  0.1697 -0.8253 -0.0267
  631SOL     OW 2658   4.812   2.305   3.513 -0.6950  0.2698  0.1911
  631SOL    HW1 2659   4.903   2.328   3.494 -0.3869 -1.1583 -0.2165
  631SOL    HW2 2660   4.818   2.223   3.561 -1.7564  0.4581  0.6719
  632SOL     OW 2661   0.937   4.904   4.703  0.1705 -0.4156 -0.4600
  632SOL    HW1 2662   0.946   4.810   4.683  0.3159 -0.9743  1.8775
  632SOL    HW2 2663   0.876   4.937   4.637 -0.3488 -2.3145 -0.9970
  633SOL     OW 2664   6.582   3.026   3.777 -0.0862 -0.1932  0.3173
  633SOL    HW1 2665   6.672   2.996   3.761 -0.3483 -0.3333 -1.0523
  633SOL    HW2 2666   6.552   3.056   3.691 -0.6799  1.7237  1.1251
  634SOL     OW 2667   2.169   7.197   2.244  0.0576 -0.3158  0.2231
  634SOL    HW1 2668   2.088   7.241   2.270 -0.1006 -0.3411 -0.2209
  634SOL    HW2 2669   2.159   7.183   2.150 -0.8609 -3.3041  0.6704
  635SOL     OW 2670   5.908   5.215   0.838 -0.8579 -0.0937 -0.0711
  635SOL    HW1 2671   5.956   5.285   0.882 -3.4927  1.3060  0.7801
  635SOL    HW2 2672   5.914   5.141   0.898 -1.3040  0.6515  0.9357
  636SOL     OW 2673   2.107   0.679   1.930 -0.1595  0.0374 -0.6940
  636SOL    HW1 2674   2.131   0.586   1.933  0.6170  0.2407 -0.3895
  636SOL    HW2 2675   2.048   0.690   2.005  2.0500  0.3920  1.1255
  637SOL     OW 2676   0.027   1.477   4.735  0.6991  0.5001  0.9809
  637SOL    HW1 2677   0.078   1.400   4.759 -0.0865 -1.2179 -2.2506
  637SOL    HW2 2678  -0.062   1.457   4.764 -0.0054 -1.0474 -1.8696
  638SOL     OW 2679   6.480   3.074   0.631  0.1436  0.3040  0.0823
  638SOL    HW1 2680   6.513   3.146   0.578  0.9091  0.0851  0.2613
  638SOL    HW2 2681   6.423   3.117   0.696  0.2270  0.6953 -0.0974
  639SOL     OW 2682   4.032   5.781   4.186  0.1737 -0.3374 -0.9665
  639SOL    HW1 2683   4.041   5.790   4.281 -0.6283  2.0072 -1.0530
  639SOL    HW2 2684   3.980   5.701   4.175 -0.2330 -0.3290  0.6117
  640SOL     OW 2685   6.251   6.760   2.285  0.2250 -0.0617 -0.0049
  640SOL    HW1 2686   6.294   6.844   2.270 -0.5955  0.2717 -0.5281
  640SOL    HW2 2687   6.214   6.736   2.200  0.2935 -0.8643  0.1809
  641SOL     OW 2688   1.277   0.896   2.424 -0.0508 -0.5362 -0.2355
  641SOL    HW1 2689   1.371   0.917   2.426  0.1626 -1.3418 -1.0104
  641SOL    HW2 2690   1.268   0.828   2.492 -0.6785  1.6604  2.0376
  642SOL     OW 2691   5.336   6.609   3.027 -0.1182  0.1396  0.6377
  642SOL    HW1 2692   5.313   6.569   2.944  2.1400  0.0645 -0.0318
  642SOL    HW2 2693   5.344   6.536   3.088 -0.3406  0.0329  0.5375
  643SOL     OW 2694   6.723   6.682   4.160  0.5160  0.0019 -0.0015
  643SOL    HW1 2695   6.655   6.619   4.184 -1.3138  1.7699 -0.1898
  643SOL    HW2 2696   6.751   6.720   4.243  1.0656 -0.5060  0.0503
  644SOL     OW 2697   2.551   0.451   4.203 -0.0312  0.2686 -0.5876
  644SOL    HW1 2698   2.615   0.422   4.268 -0.4103 -0.4996 -0.5541
  644SOL    HW2 2699   2.563   0.546   4.199  0.4747  0.2423  0.0928
  645SOL     OW 2700   0.420   5.548   4.824  0.4485  0.0367  0.5386
  645SOL    HW1 2701   0.512   5.572   4.832  1.7370 -1.2388 -5.3237
  645SOL    HW2 2702   0.413   5.461   4.862  2.3531 -0.7806 -0.8552
  646SOL     OW 2703   7.135   4.832   1.742 -0.0894 -0.1647 -0.3243
  646SOL    HW1 2704   7.106   4.808   1.655 -2.3195  0.2744  0.2482
  646SOL    HW2 2705   7.155   4.926   1.736  2.1322 -0.6104 -0.9010
  647SOL     OW 2706   3.134   3.269   0.530  0.6222 -0.1008  0.4199
  647SOL    HW1 2707   3.098   3.308   0.450  0.8716  1.5033  1.0615
  647SOL    HW2 2708   3.220   3.309   0.540  0.4213  0.0623  1.7125
  648SOL     OW 2709   6.197   3.584   3.462  0.0691 -0.2848  0.4674
  648SOL    HW1 2710   6.127   3.559   3.402 -0.2723 -1.1520  1.1995
  648SOL    HW2 2711   6.200   3.680   3.458 -1.5046 -0.2001  0.7835
  649SOL     OW 2712   5.981   3.529   3.888  0.4716  0.2155 -0.5780
  649SOL    HW1 2713   5.917   3.589   3.925  2.0842  0.4970  2.0736
  649SOL    HW2 2714   6.040   3.584   3.837  1.6310  0.9451  1.4049
  650SOL     OW 2715   0.794   5.738   1.830  0.0378 -0.1783 -0.0866
  650SOL    HW1 2716   0.741   5.727   1.751 -1.8380  2.1734  0.7057
  650SOL    HW2 2717   0.802   5.650   1.867 -1.3659 -0.9281 -1.4747
  651SOL     OW 2718   2.603   4.773   0.510  0.3079 -0.2877 -0.0842
  651SOL    HW1 2719   2.568   4.784   0.421  1.6561  0.4919 -0.5554
  651SOL    HW2 2720   2.684   4.823   0.509  0.2961 -0.1935  1.6342
  652SOL     OW 2721   2.931   7.170   2.044  0.1817  0.3840  0.0706
  652SOL    HW1 2722   2.906   7.239   1.983  1.6673  2.1627  1.3698
  652SOL    HW2 2723   2.981   7.108   1.990  0.8202  1.5276 -0.6932
  653SOL     OW 2724   2.104   3.802   1.029  0.3420 -0.1813  0.2090
  653SOL    HW1 2725   2.101   3.749   0.950  0.5875 -0.9667  0.7159
  653SOL    HW2 2726   2.065   3.746   1.097 -0.1405  0.5910  0.5805
  654SOL     OW 2727   5.146   2.980   3.843 -0.0253 -0.1123 -0.1457
  654SOL    HW1 2728   5.061   3.007   3.878 -0.3131 -1.1608 -0.0111
  654SOL    HW2 2729   5.209   3.032   3.893 -0.5949  1.0685 -0.6157
  655SOL     OW 2730   4.344   1.101   4.077 -0.3607 -0.0885  0.0349
  655SOL    HW1 2731   4.265   1.050   4.090  0.0989 -1.1021 -0.9755
  655SOL    HW2 2732   4.413   1.050   4.119 -0.1020  0.3647  0.1666
  656SOL     OW 2733   4.002   1.341   3.152 -0.5521 -0.6432  0.2130
  656SOL    HW1 2734   3.932   1.390   3.109  2.0757  1.1885 -2.3953
  656SOL    HW2 2735   4.044   1.405   3.210  0.8720 -0.7222 -0.6891
  657SOL     OW 2736   3.083   0.618   2.366 -0.1937 -0.2029 -0.3621
  657SOL    HW1 2737   3.081   0.547   2.302 -0.0003  0.8744 -1.6130
  657SOL    HW2 2738   3.146   0.589   2.432  1.0520 -0.5514 -1.6495
  658SOL     OW 2739   3.281   6.334   3.025 -0.0171  0.3085  0.4787
  658SOL    HW1 2740   3.223   6.304   3.095  1.4194  0.0888  1.6244
  658SOL    HW2 2741   3.231   6.319   2.944 -2.5436  2.4105  1.4873
  659SOL     OW 2742   6.393   6.074   1.882  0.4702  0.0512  0.4617
  659SOL    HW1 2743   6.336   5.999   1.862 -0.2521  0.3121  1.4372
  659SOL    HW2 2744   6.471   6.035   1.922  1.3076 -0.3621 -1.4565
  660SOL     OW 2745   4.337   1.218   1.864  0.4206 -0.3134  0.4286
  660SOL    HW1 2746   4.274   1.166   1.914 -0.9570  2.6399  2.0334
  660SOL    HW2 2747   4.414   1.223   1.922  0.1891  0.1662  0.7036
  661SOL     OW 2748   2.026   4.529   2.936 -0.3936  0.3783  0.5775
  661SOL    HW1 2749   2.104   4.551   2.885 -0.4586  0.6694  0.6031
  661SOL    HW2 2750   1.958   4.513   2.871 -0.4287  0.5668  0.5684
  662SOL     OW 2751   2.905   4.962   4.730  0.4977  0.3427 -0.0747
  662SOL    HW1 2752   2.974   4.916   4.778  1.1086  0.1931 -1.0706
  662SOL    HW2 2753   2.948   5.041   4.697  0.1012  0.4152 -0.4184
  663SOL     OW 2754   3.040   2.439   2.494  0.1602 -0.5815  0.5001
  663SOL    HW1 2755   3.036   2.496   2.571  1.9706 -1.5385  1.3804
  663SOL    HW2 2756   3.124   2.460   2.454  0.8210 -2.4658  0.7768
  664SOL     OW 2757   6.660   4.156   4.922 -0.0038 -0.0023 -0.8220
  664SOL    HW1 2758   6.616   4.219   4.865  0.7066  0.5508 -0.7697
  664SOL    HW2 2759   6.710   4.209   4.983  0.0550 -0.6092 -0.3258
  665SOL     OW 2760   5.348   0.791   2.429 -0.5530 -0.1244 -0.0636
  665SOL    HW1 2761   5.393   0.770   2.512  0.4722 -1.0590 -0.8125
  665SOL    HW2 2762   5.276   0.848   2.454 -0.3596 -0.5155  1.4989
  666SOL     OW 2763   1.035   2.113   0.042  0.3712  0.5555  0.1553
  666SOL    HW1 2764   1.041   2.188   0.100  1.1878  1.0359 -0.5358
  666SOL    HW2 2765   0.943   2.086   0.048  0.5890  0.0554  2.3020
  667SOL     OW 2766   2.828   4.009   1.647 -0.1409  0.4993 -0.9226
  667SOL    HW1 2767   2.786   4.064   1.580  0.3740 -0.2200 -1.8564
  667SOL    HW2 2768   2.922   4.018   1.629 -0.0011  0.2831 -0.2989
  668SOL     OW 2769   2.020   3.251   4.356  0.4102  0.5183  0.5631
  668SOL    HW1 2770   2.058   3.249   4.268 -0.6573 -1.5912  0.0653
  668SOL    HW2 2771   2.095   3.260   4.414  1.7295 -2.6969 -0.4147
  669SOL     OW 2772   3.998   6.741   0.322  0.6201  0.3062  0.2094
  669SOL    HW1 2773   4.092   6.751   0.337  0.8244  1.3507 -1.4809
  669SOL    HW2 2774   3.968   6.829   0.300 -0.4298 -0.2786 -0.8327
  670SOL     OW 2775   2.113   1.954   3.867 -0.3123  0.3615 -0.1490
  670SOL    HW1 2776   2.143   1.863   3.861  1.6576  1.0001 -0.7372
  670SOL    HW2 2777   2.104   1.970   3.961  0.0034 -0.2325 -0.0135
  671SOL     OW 2778   6.396   3.866   4.910 -0.1179  0.6012 -0.0317
  671SOL    HW1 2779   6.420   3.859   5.002 -0.5694  0.6320  0.0900
  671SOL    HW2 2780   6.476   3.842   4.863  0.2846  1.1248  0.3617
  672SOL     OW 2781   6.457   3.524   2.217  0.1811  0.5038 -0.6367
  672SOL    HW1 2782   6.459   3.541   2.311 -0.7863 -4.1857  0.4970
  672SOL    HW2 2783   6.542   3.555   2.185  1.7620 -0.3321  2.4181
  673SOL     OW 2784   5.801   1.039   0.786  0.1720  0.3014 -0.0239
  673SOL    HW1 2785   5.840   0.952   0.788 -0.3109  0.0460 -0.9273
  673SOL    HW2 2786   5.872   1.099   0.809  0.1075 -0.4338  2.3838
  674SOL     OW 2787   6.550   5.812   0.103  0.3017  0.2651 -0.1256
  674SOL    HW1 2788   6.488   5.872   0.143  1.3799  0.0454  2.0409
  674SOL    HW2 2789   6.589   5.862   0.031  0.7510  1.9989  1.2436
  675SOL     OW 2790   7.003   6.993   0.588  0.2330 -0.6397 -0.1719
  675SOL    HW1 2791   6.987   7.005   0.494  1.2480 -1.2962 -0.4408
  675SOL    HW2 2792   6.962   6.909   0.608  0.9528 -1.0127 -0.2633
  676SOL     OW 2793   2.919   3.320   0.294  0.6204 -0.5487  0.0185
  676SOL    HW1 2794   2.854   3.375   0.338  3.6720  2.5613  1.0382
  676SOL    HW2 2795   2.886   3.311   0.204 -2.2265 -1.0454  0.9978
  677SOL     OW 2796   5.050   6.514   5.077 -0.2476  0.1509  0.2103
  677SOL    HW1 2797   5.000   6.487   5.154 -0.8708 -1.0862 -0.6008
  677SOL    HW2 2798   4.986   6.555   5.020 -0.0842 -0.2814 -0.2854
  678SOL     OW 2799   7.093   0.300   1.268 -0.4162  0.7159  0.2693
  678SOL    HW1 2800   7.005   0.337   1.269 -0.2015  1.4381 -1.6620
  678SOL    HW2 2801   7.109   0.271   1.357 -1.5664  3.0427  1.3061
  679SOL     OW 2802   1.889   1.996   1.858  0.0712 -0.0801  0.4617
  679SOL    HW1 2803   1.881   2.087   1.888  0.8913 -0.0090  0.4809
  679SOL    HW2 2804   1.859   1.944   1.932  0.2174  0.1561  0.6896
  680SOL     OW 2805   1.969   3.581   4.617  0.1864 -0.0365 -0.0450
  680SOL    HW1 2806   2.042   3.567   4.556  2.0271 -0.0053  2.0288
  680SOL    HW2 2807   1.932   3.494   4.629  2.7860 -1.0082  2.1929
  681SOL     OW 2808   4.432   2.440   0.917  0.1655  0.4441  0.4588
  681SOL    HW1 2809   4.384   2.370   0.962  1.8208 -0.0158  1.6089
  681SOL    HW2 2810   4.430   2.415   0.825  0.1401 -0.7770  0.7723
  682SOL     OW 2811   5.444   2.926   4.913 -0.5664  0.0585  0.0712
  682SOL    HW1 2812   5.385   2.857   4.881  1.5567 -1.2698 -1.2629
  682SOL    HW2 2813   5.455   2.906   5.006  0.4762 -1.8813 -0.3995
  683SOL     OW 2814   6.060   6.093   4.074  0.9551 -0.2340  0.3064
  683SOL    HW1 2815   5.999   6.024   4.048  0.1754  0.2644  0.7818
  683SOL    HW2 2816   6.005   6.166   4.101  1.7643  0.3911  0.3314
  684SOL     OW 2817   3.370   6.905   1.684  0.0579 -0.0529  0.2636
  684SOL    HW1 2818   3.319   6.919   1.604  0.4821  2.6497  0.3850
  684SOL    HW2 2819   3.344   6.818   1.714 -1.0995 -0.5873 -2.0853
  685SOL     OW 2820   6.991   2.688   3.600  1.0198 -0.3157  0.7013
  685SOL    HW1 2821   6.972   2.632   3.525 -0.8303  0.5406  0.4611
  685SOL    HW2 2822   7.075   2.730   3.578  0.0258  0.7072 -1.4290
  686SOL     OW 2823   5.031   2.504   4.836  0.1061 -0.0065 -0.3151
  686SOL    HW1 2824   5.041   2.599   4.841 -0.5920  0.0384  0.7875
  686SOL    HW2 2825   4.947   2.487   4.879  0.9785 -1.2478  0.9890
  687SOL     OW 2826   1.984   1.578   2.931 -0.0831  0.4136  0.3465
  687SOL    HW1 2827   1.976   1.648   2.996  0.5751 -0.0767  0.9721
  687SOL    HW2 2828   1.897   1.540   2.926 -0.4590  1.2971 -0.0279
  688SOL     OW 2829   6.610   1.515   2.903 -0.0631 -0.7012  0.1591
  688SOL    HW1 2830   6.571   1.539   2.988 -0.9591  0.6551 -0.5961
  688SOL    HW2 2831   6.679   1.453   2.926 -0.2207 -0.3121  1.8988
  689SOL     OW 2832   3.800   6.008   4.819  0.0315  0.0974 -0.4035
  689SOL    HW1 2833   3.828   6.032   4.908  0.8196  2.1183 -1.1459
  689SOL    HW2 2834   3.731   5.942   4.833  1.5371 -1.1595  1.6236
  690SOL     OW 2835   6.063   5.655   1.665  0.4058 -0.0981  0.4256
  690SOL    HW1 2836   5.994   5.696   1.717 -0.2525 -1.1479  0.4005
  690SOL    HW2 2837   6.036   5.668   1.574 -1.4829 -3.2334  0.4073
  691SOL     OW 2838   2.411   4.446   0.155  0.2096 -0.4962 -0.5918
  691SOL    HW1 2839   2.381   4.372   0.209 -0.4532  0.1159 -0.0996
  691SOL    HW2 2840   2.492   4.475   0.198 -1.4070  1.3729  1.4874
  692SOL     OW 2841   0.933   0.679   2.866  0.0090 -0.3058 -0.1396
  692SOL    HW1 2842   0.867   0.721   2.921 -0.3550  0.1250 -0.8979
  692SOL    HW2 2843   0.933   0.730   2.786  1.3356 -0.2311 -0.1146
  693SOL     OW 2844   4.244   3.043   3.881 -0.1729  0.1364 -0.0275
  693SOL    HW1 2845   4.207   3.067   3.965  0.9491 -2.2706  1.2604
  693SOL    HW2 2846   4.169   3.012   3.829 -0.3815 -2.7210  1.7928
  694SOL     OW 2847   3.799   4.997   2.671 -0.3288  0.1191 -0.7501
  694SOL    HW1 2848   3.714   5.017   2.710 -0.9429 -1.9509 -0.9185
  694SOL    HW2 2849   3.839   5.083   2.657 -2.9556  1.2726 -1.9964
  695SOL     OW 2850   4.760   4.088   1.069 -0.0098 -0.6648  0.4009
  695SOL    HW1 2851   4.804   4.006   1.092 -0.5963 -1.0953  0.0127
  695SOL    HW2 2852   4.740   4.130   1.153  0.2570 -0.9354  0.6002
  696SOL     OW 2853   6.489   6.708   2.570  0.2543 -0.0857  0.3768
  696SOL    HW1 2854   6.503   6.790   2.523  1.1629  0.1493  1.0271
  696SOL    HW2 2855   6.403   6.717   2.610 -1.1642 -0.8171 -2.2554
  697SOL     OW 2856   6.619   4.387   0.773 -0.1150 -0.5116 -0.3822
  697SOL    HW1 2857   6.541   4.336   0.752 -0.6246 -0.0432  0.3181
  697SOL    HW2 2858   6.686   4.356   0.713  0.0670 -3.1392  1.0452
  698SOL     OW 2859   2.075   5.424   2.073 -0.2012  0.0784 -0.1401
  698SOL    HW1 2860   2.103   5.335   2.093  0.8704  0.5235  0.4014
  698SOL    HW2 2861   2.116   5.479   2.140 -1.1904  0.9417 -0.2019
  699SOL     OW 2862   3.511   6.551   1.841  0.0721  0.1569  0.4842
  699SOL    HW1 2863   3.579   6.617   1.827  0.2285  0.4331  2.3009
  699SOL    HW2 2864   3.430   6.596   1.818  0.4116  0.0587 -0.9889
  700SOL     OW 2865   3.628   3.679   3.543 -0.3635 -0.1470  0.0045
  700SOL    HW1 2866   3.677   3.761   3.541  0.9570 -0.9139 -0.1558
  700SOL    HW2 2867   3.635   3.650   3.634  0.8917 -1.0623 -0.3612
  701SOL     OW 2868   3.721   3.884   1.214 -0.1010 -0.1917 -0.0555
  701SOL    HW1 2869   3.741   3.873   1.307 -1.1892 -0.1701  0.2021
  701SOL    HW2 2870   3.718   3.796   1.178  1.7394 -0.1341 -0.4061
  702SOL     OW 2871   6.676   0.917   2.943  0.2255  0.1941 -0.2985
  702SOL    HW1 2872   6.719   0.985   2.892  0.5176 -0.0536 -0.3837
  702SOL    HW2 2873   6.746   0.857   2.968  0.0322  0.1290  0.1020
  703SOL     OW 2874   4.489   0.937   3.204 -0.2516 -1.1474  0.0814
  703SOL    HW1 2875   4.437   0.857   3.198  1.3789 -2.2614  0.3183
  703SOL    HW2 2876   4.487   0.973   3.116 -1.2558 -1.2554  0.0429
  704SOL     OW 2877   5.864   6.546   4.948  0.3292  0.9488 -0.5427
  704SOL    HW1 2878   5.829   6.461   4.974 -2.1204  1.5359 -1.6678
  704SOL    HW2 2879   5.901   6.582   5.029  0.7881 -0.8415  0.1006
  705SOL     OW 2880   6.258   4.327   4.728 -0.1397  0.0921 -0.2774
  705SOL    HW1 2881   6.274   4.256   4.790  0.3345 -0.0658 -0.5834
  705SOL    HW2 2882   6.170   4.309   4.694  0.0482 -0.4539 -0.4894
  706SOL     OW 2883   0.541   2.319   1.021  0.1387  0.3517 -0.0808
  706SOL    HW1 2884   0.617   2.293   0.968  2.8254  3.7002  1.7908
  706SOL    HW2 2885   0.547   2.264   1.099 -0.4790 -0.6036 -0.6784
  707SOL     OW 2886   4.983   3.963   0.825  0.0440  0.1904 -0.8701
  707SOL    HW1 2887   4.914   3.903   0.852  1.8925 -0.6005  2.6546
  707SOL    HW2 2888   5.045   3.908   0.777  0.7715 -0.3428  0.6360
  708SOL     OW 2889   0.705   3.240   0.939 -0.6487 -1.1444 -0.4001
  708SOL    HW1 2890   0.636   3.175   0.923 -1.3448 -0.5977  0.2916
  708SOL    HW2 2891   0.777   3.189   0.978 -0.5797 -1.7468 -1.2788
  709SOL     OW 2892   2.791   2.663   1.259 -0.5269  0.7620 -0.1368
  709SOL    HW1 2893   2.797   2.599   1.187  0.1669 -0.5423  1.0382
  709SOL    HW2 2894   2.864   2.723   1.244 -1.2374  1.3939 -1.3026
  710SOL     OW 2895   0.429   0.060   2.305 -0.3782  0.4480 -0.3966
  710SOL    HW1 2896   0.429  -0.029   2.270  0.4066  0.1789  0.2629
  710SOL    HW2 2897   0.492   0.107   2.250  0.4613  0.1596  0.3041
  711SOL     OW 2898   2.323   3.699   4.270  0.1590  0.0545  0.4011
  711SOL    HW1 2899   2.401   3.730   4.316  0.5208  1.2475 -0.9255
  711SOL    HW2 2900   2.262   3.772   4.274 -0.9547 -0.9026  1.4985
  712SOL     OW 2901   2.446   3.172   3.041  0.1789  0.2460  0.4575
  712SOL    HW1 2902   2.492   3.205   3.118 -1.4842  0.7213  1.3053
  712SOL    HW2 2903   2.460   3.239   2.974  2.3290 -0.5612  0.0348
  713SOL     OW 2904   3.361   4.329   0.562 -0.2912 -0.1351  0.0356
  713SOL    HW1 2905   3.371   4.260   0.495 -1.4932 -1.5157  1.2266
  713SOL    HW2 2906   3.321   4.402   0.515 -0.6213 -0.8855 -0.8852
  714SOL     OW 2907   0.528   6.130   2.467  0.1994 -0.2351  0.0715
  714SOL    HW1 2908   0.492   6.058   2.519  0.7036 -0.6032 -0.0738
  714SOL    HW2 2909   0.622   6.127   2.485  0.7479 -1.7640 -2.4970
  715SOL     OW 2910   4.158   2.521   2.349 -0.1246  0.1589  0.4545
  715SOL    HW1 2911   4.088   2.581   2.376 -0.2133  0.0654  0.4354
  715SOL    HW2 2912   4.192   2.560   2.268  0.2855  0.5509  0.8123
  716SOL     OW 2913   5.300   0.786   0.265 -0.1582 -0.6562 -0.2786
  716SOL    HW1 2914   5.308   0.790   0.169 -0.6172 -2.0852 -0.4053
  716SOL    HW2 2915   5.386   0.756   0.295  0.1218  0.2116 -0.1992
  717SOL     OW 2916   2.352   4.744   0.819 -0.0498  0.0973 -0.0360
  717SOL    HW1 2917   2.307   4.806   0.761 -1.5537 -0.9307 -0.0327
  717SOL    HW2 2918   2.383   4.674   0.761  0.5153  0.2152  0.1165
  718SOL     OW 2919   4.286   6.938   0.576  0.0976 -0.1531  0.0272
  718SOL    HW1 2920   4.239   6.989   0.510  0.4887  0.7859  0.4499
  718SOL    HW2 2921   4.223   6.926   0.646 -0.1551 -0.6985 -0.2909
  719SOL     OW 2922   5.528   5.438   1.417 -0.6160 -0.2992 -0.0559
  719SOL    HW1 2923   5.465   5.405   1.481 -0.7645 -0.6238 -0.3668
  719SOL    HW2 2924   5.474   5.470   1.344 -0.4263 -3.3430 -1.7040
  720SOL     OW 2925   0.244   1.652   1.040  0.1933  0.4353  0.1530
  720SOL    HW1 2926   0.175   1.605   1.087  0.6127 -0.9375 -0.5409
  720SOL    HW2 2927   0.258   1.731   1.091  0.0129 -0.5751  1.8327
  721SOL     OW 2928   3.101   3.863   4.384  0.4296  0.4127 -0.6485
  721SOL    HW1 2929   3.180   3.913   4.405  0.3977 -0.2400  1.2212
  721SOL    HW2 2930   3.034   3.930   4.369  0.2427  1.0528  2.3666
  722SOL     OW 2931   1.790   3.961   4.190  0.1441 -0.2388  0.5534
  722SOL    HW1 2932   1.867   3.981   4.137 -0.1099 -2.8732 -1.0006
  722SOL    HW2 2933   1.817   3.888   4.245 -1.0418 -0.8157  0.4142
  723SOL     OW 2934   3.321   5.977   0.091  0.0355  0.3944 -0.0967
  723SOL    HW1 2935   3.257   6.047   0.098 -0.4156 -0.0591  0.3800
  723SOL    HW2 2936   3.386   5.997   0.159  0.0568  0.4973 -0.1466
  724SOL     OW 2937   5.908   5.601   4.695 -0.2647 -0.1873 -0.0481
  724SOL    HW1 2938   5.860   5.611   4.778  0.3797  1.0522  0.1995
  724SOL    HW2 2939   5.999   5.592   4.721 -0.0730  0.0797 -0.6132
  725SOL     OW 2940   2.194   3.463   2.080  0.2267  0.0596 -0.3573
  725SOL    HW1 2941   2.104   3.496   2.069  0.1226 -1.0553 -4.2088
  725SOL    HW2 2942   2.184   3.368   2.085  1.1448 -0.0424 -0.4047
  726SOL     OW 2943   5.144   4.115   1.240  0.5544 -0.2346  0.2450
  726SOL    HW1 2944   5.147   4.064   1.159 -1.0798 -2.4761  1.4800
  726SOL    HW2 2945   5.230   4.103   1.279  1.2016  0.4911 -0.9036
  727SOL     OW 2946   2.390   0.968   1.905  0.3237 -0.1242 -0.6141
  727SOL    HW1 2947   2.474   0.922   1.895  1.2686  1.1631  0.8494
  727SOL    HW2 2948   2.336   0.936   1.833  1.5670 -2.0705 -0.7533
  728SOL     OW 2949   6.071   3.626   3.027 -0.0808  0.2567  0.3496
  728SOL    HW1 2950   6.166   3.618   3.023 -0.1619 -1.6729  1.2624
  728SOL    HW2 2951   6.038   3.552   2.975 -1.1256  1.6804 -1.1251
  729SOL     OW 2952   2.381   4.874   1.065  0.1118 -0.1739  0.5070
  729SOL    HW1 2953   2.465   4.837   1.091  0.7051  0.1722 -0.8283
  729SOL    HW2 2954   2.347   4.813   1.000  0.4193  0.8420 -0.6427
  730SOL     OW 2955   6.530   2.682   3.862 -0.2988 -0.3791  0.8558
  730SOL    HW1 2956   6.468   2.739   3.908  1.5030  2.6648 -0.1807
  730SOL    HW2 2957   6.616   2.709   3.894  0.7885 -0.6791 -1.5946
  731SOL     OW 2958   2.598   4.572   5.021  0.2248 -0.1087 -0.1032
  731SOL    HW1 2959   2.561   4.511   4.956 -2.4945  0.4766  0.7948
  731SOL    HW2 2960   2.639   4.641   4.968 -0.9257 -0.2293 -1.1975
  732SOL     OW 2961   5.051   6.002   0.455  0.0152  0.1976  0.1239
  732SOL    HW1 2962   5.004   5.934   0.503 -4.0200  1.3538 -1.8076
  732SOL    HW2 2963   5.067   5.964   0.368 -0.3984  0.9931 -0.3067
  733SOL     OW 2964   6.454   4.037   2.397  0.4902  0.3672 -0.1125
  733SOL    HW1 2965   6.517   4.019   2.467  0.7176 -1.2221 -0.6771
  733SOL    HW2 2966   6.372   3.998   2.427  0.3805  0.3890 -0.3772
  734SOL     OW 2967   0.244   7.193   0.801  0.3245  0.1289  0.1714
  734SOL    HW1 2968   0.165   7.142   0.816 -1.1119  1.8673 -0.9883
  734SOL    HW2 2969   0.260   7.187   0.707 -0.7612  2.8927 -0.2698
  735SOL     OW 2970   6.502   4.086   1.393 -0.2581 -0.3098  0.1375
  735SOL    HW1 2971   6.456   4.025   1.451 -1.5977  1.2165  0.7657
  735SOL    HW2 2972   6.567   4.128   1.450  1.2413 -1.6847 -0.4906
  736SOL     OW 2973   1.770   1.347   3.360  0.0704  0.2925 -0.0302
  736SOL    HW1 2974   1.676   1.364   3.353 -0.1111 -0.6842 -0.1146
  736SOL    HW2 2975   1.788   1.355   3.454 -0.4547 -1.1899  0.2271
  737SOL     OW 2976   6.094   1.771   3.239 -0.2947 -0.5500 -0.0084
  737SOL    HW1 2977   6.022   1.817   3.195  0.2912  1.2027  0.7624
  737SOL    HW2 2978   6.066   1.765   3.330  0.4298 -0.0206  0.2592
  738SOL     OW 2979   0.647   3.000   3.820 -0.4148 -0.8413 -0.2054
  738SOL    HW1 2980   0.693   2.957   3.747 -0.6810 -0.0597 -0.8461
  738SOL    HW2 2981   0.686   3.087   3.824 -2.3416  0.1121 -1.2603
  739SOL     OW 2982   7.081   1.637   3.670  0.0585  0.0172  0.9516
  739SOL    HW1 2983   7.021   1.572   3.707 -2.2632  3.2456  3.4872
  739SOL    HW2 2984   7.024   1.705   3.634  2.2789  1.6656  0.3035
  740SOL     OW 2985   5.675   2.167   2.486  0.2320 -0.2402 -0.4447
  740SOL    HW1 2986   5.717   2.231   2.428 -2.2193 -1.1409 -3.5623
  740SOL    HW2 2987   5.629   2.220   2.551  2.9891  0.8307  0.7566
  741SOL     OW 2988   4.395   4.976   1.566  0.2535  0.5073  0.5396
  741SOL    HW1 2989   4.383   4.881   1.571 -0.6760  0.6435  1.1973
  741SOL    HW2 2990   4.478   4.987   1.519  0.8771 -0.6420  1.3109
  742SOL     OW 2991   4.790   3.829   1.381  0.4164 -0.0152 -0.0513
  742SOL    HW1 2992   4.709   3.797   1.341  0.1310 -0.4306  0.8409
  742SOL    HW2 2993   4.780   3.924   1.381 -0.4121 -0.0920  0.7439
  743SOL     OW 2994   0.960   3.123   4.376  0.2920 -0.2080 -0.6892
  743SOL    HW1 2995   0.902   3.161   4.309  0.1889  0.1678 -0.3912
  743SOL    HW2 2996   0.985   3.038   4.340  0.7581  0.2562 -1.5043
  744SOL     OW 2997   3.538   6.065   2.449 -0.3957  0.3551  0.3847
  744SOL    HW1 2998   3.478   5.999   2.484 -1.1669 -0.9858 -3.0446
  744SOL    HW2 2999   3.620   6.049   2.494 -0.7748 -2.5446  0.2534
  745SOL     OW 3000   1.261   6.139   3.401  0.4929 -0.3805  0.4926
  745SOL    HW1 3001   1.304   6.174   3.323 -0.3311  1.3750  0.7683
  745SOL    HW2 3002   1.327   6.082   3.442  1.6732  0.3311 -0.3592
  746SOL     OW 3003   7.057   3.589   0.989 -0.0766 -0.6415 -0.2435
  746SOL    HW1 3004   7.027   3.677   0.970  2.1820 -0.2637 -2.7407
  746SOL    HW2 3005   7.130   3.600   1.049  0.3003 -0.7686 -0.6692
  747SOL     OW 3006   1.519   1.710   0.161 -0.2869 -0.1415  0.4269
  747SOL    HW1 3007   1.573   1.678   0.233 -1.1056 -2.9996 -0.0928
  747SOL    HW2 3008   1.577   1.705   0.084 -0.4404 -0.4864  0.3313
  748SOL     OW 3009   3.396   5.306   4.663  0.0656  0.0946 -0.3922
  748SOL    HW1 3010   3.435   5.339   4.744  0.4945  0.7371 -0.8503
  748SOL    HW2 3011   3.416   5.212   4.664  0.6276  0.2128 -0.0594
  749SOL     OW 3012   0.964   1.295   2.762  0.4693 -0.0365 -0.3899
  749SOL    HW1 3013   0.911   1.311   2.684  0.1355  0.9677  0.0310
  749SOL    HW2 3014   1.045   1.258   2.728  0.5959  0.9982 -1.2760
  750SOL     OW 3015   4.865   7.127   1.679  0.2153  0.5161 -0.3161
  750SOL    HW1 3016   4.819   7.186   1.620 -0.5488 -0.4357 -0.7003
  750SOL    HW2 3017   4.802   7.110   1.749 -1.1110 -2.7481 -2.0786
  751SOL     OW 3018   0.569   5.431   2.726  0.0715 -0.4559 -0.4274
  751SOL    HW1 3019   0.486   5.383   2.728 -0.1003 -0.1780  2.5682
  751SOL    HW2 3020   0.627   5.382   2.784  0.9761  1.0692  0.0233
  752SOL     OW 3021   2.398   2.525   0.011  0.4132  0.1488  0.2637
  752SOL    HW1 3022   2.444   2.452   0.051 -2.2102 -0.6226  2.1676
  752SOL    HW2 3023   2.345   2.562   0.082  0.2925  2.7804 -1.0746
  753SOL     OW 3024   1.774   1.966   0.405  0.4379 -0.8331 -0.0678
  753SOL    HW1 3025   1.692   1.998   0.443  0.3005 -0.0375 -0.9839
  753SOL    HW2 3026   1.757   1.874   0.383  0.0355 -0.8743  0.4153
  754SOL     OW 3027   5.110   7.098   1.816  0.0485  0.7213 -0.1452
  754SOL    HW1 3028   5.155   7.067   1.738 -0.7097 -1.4436  0.2144
  754SOL    HW2 3029   5.029   7.136   1.783 -0.3213 -0.2889 -0.4358
  755SOL     OW 3030   2.785   7.162   3.649  0.6554 -0.4606 -0.0747
  755SOL    HW1 3031   2.726   7.235   3.662  1.8257  0.7165 -1.1393
  755SOL    HW2 3032   2.732   7.095   3.605 -0.0396  0.3182 -0.4433
  756SOL     OW 3033   4.700   6.856   3.066 -0.2088 -0.0175  0.3810
  756SOL    HW1 3034   4.751   6.930   3.099 -2.1692  1.6068 -0.0256
  756SOL    HW2 3035   4.655   6.822   3.144 -2.8988  2.2454 -0.0374
  757SOL     OW 3036   6.982   6.536   0.969  0.3246 -0.2570 -0.2257
  757SOL    HW1 3037   7.051   6.487   0.924  0.8968  0.8188 -0.5695
  757SOL    HW2 3038   7.024   6.567   1.050  0.3981  0.7462 -0.6266
  758SOL     OW 3039   0.649   5.695   2.650  0.3651  0.1515 -0.0655
  758SOL    HW1 3040   0.692   5.688   2.565 -0.5881 -0.1937 -0.5281
  758SOL    HW2 3041   0.659   5.608   2.689  0.3522  0.1610 -0.0399
  759SOL     OW 3042   3.294   4.394   1.598  0.1716 -0.6769  0.3200
  759SOL    HW1 3043   3.288   4.488   1.582 -1.0430 -0.5825  1.1666
  759SOL    HW2 3044   3.203   4.364   1.598  0.4854 -1.6808  0.9566
  760SOL     OW 3045   6.909   2.841   2.360  0.4437  0.2241  0.7568
  760SOL    HW1 3046   6.893   2.788   2.439 -0.7248  0.3424  0.6264
  760SOL    HW2 3047   6.889   2.782   2.287  1.8340  0.0175  0.5187
  761SOL     OW 3048   4.736   1.524   3.569 -0.3888  0.2461  0.6207
  761SOL    HW1 3049   4.672   1.492   3.506  0.5261  0.3948 -0.4251
  761SOL    HW2 3050   4.716   1.477   3.650 -0.5550 -1.2084 -0.2314
  762SOL     OW 3051   4.775   1.952   5.096  0.1994  0.5174  0.3834
  762SOL    HW1 3052   4.828   1.902   5.160  2.7922  0.7566 -1.4089
  762SOL    HW2 3053   4.788   1.905   5.014 -1.3070  1.4320 -0.3982
  763SOL     OW 3054   1.734   3.782   2.571 -0.0625  0.3139 -0.8443
  763SOL    HW1 3055   1.719   3.877   2.564  0.2517  0.3194 -1.5037
  763SOL    HW2 3056   1.646   3.745   2.579 -0.1540  0.8842  3.1023
  764SOL     OW 3057   7.191   6.594   0.667  0.9588  0.0594 -0.3063
  764SOL    HW1 3058   7.232   6.659   0.724  2.4804 -0.8601 -0.2986
  764SOL    HW2 3059   7.173   6.519   0.724  1.1459 -0.3155 -0.7355
  765SOL     OW 3060   6.783   1.938   2.179 -0.3787 -0.0863 -0.3087
  765SOL    HW1 3061   6.813   1.881   2.250  1.1158  0.3214 -0.5809
  765SOL    HW2 3062   6.795   2.026   2.213 -0.1089  0.1044 -0.8922
  766SOL     OW 3063   2.252   2.498   3.585  0.0764 -0.2454 -0.2385
  766SOL    HW1 3064   2.168   2.543   3.598 -0.4552 -1.1671 -0.4030
  766SOL    HW2 3065   2.283   2.479   3.673  0.4630  0.7077 -0.1564
  767SOL     OW 3066   4.734   5.007   4.810  0.2985  0.2774 -0.2296
  767SOL    HW1 3067   4.747   4.963   4.726  0.9172  1.0828 -0.5619
  767SOL    HW2 3068   4.677   5.081   4.790  1.2167  1.0327 -0.1342
  768SOL     OW 3069   3.883   5.791   3.929 -0.1530  0.0304 -0.0627
  768SOL    HW1 3070   3.868   5.733   4.003 -0.2831  0.6672  0.4171
  768SOL    HW2 3071   3.968   5.765   3.894  0.0781 -0.0172  0.5396
  769SOL     OW 3072   2.548   1.110   2.711 -0.1096 -0.0779  0.1219
  769SOL    HW1 3073   2.536   1.037   2.771 -0.2309 -0.6781 -0.6164
  769SOL    HW2 3074   2.582   1.181   2.766  2.4603 -1.4514  0.4315
  770SOL     OW 3075   5.974   3.322   4.194 -0.2853  0.0019  0.2143
  770SOL    HW1 3076   6.056   3.287   4.230 -0.4004 -0.3740  0.1138
  770SOL    HW2 3077   5.980   3.306   4.100  0.0922  1.1459  0.0302
  771SOL     OW 3078   5.926   2.154   1.287  0.1387 -0.4245 -0.2645
  771SOL    HW1 3079   5.977   2.233   1.302 -1.2841  0.6068 -0.6707
  771SOL    HW2 3080   5.991   2.086   1.271  1.4881  0.2059  2.0348
  772SOL     OW 3081   5.794   4.260   0.033  0.2319  0.4238 -0.1622
  772SOL    HW1 3082   5.770   4.215   0.114  2.8359  0.2817  0.6202
  772SOL    HW2 3083   5.718   4.313   0.012 -0.3226  0.9759  2.7602
  773SOL     OW 3084   4.408   0.247   2.746  0.3339 -0.4743 -0.1908
  773SOL    HW1 3085   4.336   0.192   2.714  1.4113 -2.0746  0.0131
  773SOL    HW2 3086   4.366   0.309   2.806 -1.0982 -0.2544 -1.3623
  774SOL     OW 3087   3.850   1.300   4.822 -0.1732  0.6466 -0.1678
  774SOL    HW1 3088   3.900   1.299   4.903 -1.7331  0.2425  0.8255
  774SOL    HW2 3089   3.851   1.209   4.792 -0.6440  0.5549  0.0813
  775SOL     OW 3090   2.389   6.446   4.690  0.4103  0.3316  0.0071
  775SOL    HW1 3091   2.380   6.536   4.722 -1.2120  0.2630 -0.1913
  775SOL    HW2 3092   2.305   6.405   4.710  0.7581 -0.8360 -0.8452
  776SOL     OW 3093   6.746   1.729   4.102  0.1349  0.2439  0.0029
  776SOL    HW1 3094   6.746   1.633   4.101  0.9078  0.2165  1.0617
  776SOL    HW2 3095   6.655   1.752   4.122  0.0421 -0.2681  0.1999
  777SOL     OW 3096   1.948   7.087   2.352 -0.7682 -0.2088  0.0559
  777SOL    HW1 3097   1.966   7.030   2.426  1.1621 -1.9684 -1.6609
  777SOL    HW2 3098   2.017   7.068   2.289 -2.5960  0.8327 -2.4339
  778SOL     OW 3099   3.844   7.109   2.960  0.0681 -0.1323  0.0746
  778SOL    HW1 3100   3.886   7.092   2.875  1.0579 -1.0254  0.7101
  778SOL    HW2 3101   3.914   7.093   3.024 -1.0121 -0.7572  1.1312
  779SOL     OW 3102   0.020   1.316   0.736 -0.1601  0.3055 -0.0625
  779SOL    HW1 3103   0.057   1.244   0.686 -0.8606 -0.2288  0.1726
  779SOL    HW2 3104  -0.067   1.331   0.697 -1.3559 -1.1145  1.8880
  780SOL     OW 3105   5.730   6.193   2.236  0.6729  0.1632 -0.0537
  780SOL    HW1 3106   5.805   6.159   2.188  0.5423  0.8322 -0.7590
  780SOL    HW2 3107   5.655   6.148   2.198  0.6591 -0.0908  0.2662
  781SOL     OW 3108   6.858   4.342   3.771  0.1303  0.3225  0.4837
  781SOL    HW1 3109   6.919   4.378   3.836  1.2174  1.4158 -1.0809
  781SOL    HW2 3110   6.814   4.270   3.817  0.9574  0.9524  2.3741
  782SOL     OW 3111   1.318   2.073   2.434 -0.1972 -0.1164 -0.5784
  782SOL    HW1 3112   1.362   2.017   2.370 -1.7049 -0.7016 -1.1411
  782SOL    HW2 3113   1.238   2.102   2.390 -0.8512  0.1615  0.7451
  783SOL     OW 3114   5.000   0.779   3.901 -0.3267  0.2231 -0.1273
  783SOL    HW1 3115   5.004   0.822   3.815 -1.0797  1.2564  0.3338
  783SOL    HW2 3116   4.921   0.724   3.896 -0.7067  0.7434  0.1028
  784SOL     OW 3117   6.521   4.612   4.711 -0.0623 -0.0026 -0.5778
  784SOL    HW1 3118   6.429   4.638   4.703  0.0866  0.7600  0.0666
  784SOL    HW2 3119   6.570   4.695   4.709  0.5817 -0.3713 -0.4811
  785SOL     OW 3120   2.698   6.634   1.685  0.0687 -0.4459 -0.2269
  785SOL    HW1 3121   2.712   6.668   1.774  0.9488 -0.3917 -0.3851
  785SOL    HW2 3122   2.784   6.605   1.656 -0.3127 -0.9700 -0.8654
  786SOL     OW 3123   3.558   6.065   4.340 -0.6004  0.8906 -0.3668
  786SOL    HW1 3124   3.559   6.024   4.253  1.4857 -0.7796  0.3535
  786SOL    HW2 3125   3.557   5.991   4.401  1.8623  1.8417  0.9947
  787SOL     OW 3126   2.647   0.862   1.910  0.4928 -0.1917 -0.0745
  787SOL    HW1 3127   2.711   0.825   1.849  1.3866  0.7460  0.2555
  787SOL    HW2 3128   2.678   0.952   1.924  0.3845 -0.4205  1.8512
  788SOL     OW 3129   3.678   5.774   4.824  0.3329 -0.6185  0.1898
  788SOL    HW1 3130   3.674   5.729   4.739 -2.8463 -0.7296  0.2902
  788SOL    HW2 3131   3.756   5.738   4.866  0.6251 -2.3779 -1.6969
  789SOL     OW 3132   2.460   3.911   4.475 -0.0433  0.2331 -0.6217
  789SOL    HW1 3133   2.496   3.857   4.545 -1.2104  0.1286 -0.0792
  789SOL    HW2 3134   2.526   3.909   4.406 -0.0695 -1.8886 -0.6282
  790SOL     OW 3135   5.222   7.139   0.173 -0.2037 -0.3603  0.3319
  790SOL    HW1 3136   5.151   7.145   0.109  1.2508 -0.1636 -1.3531
  790SOL    HW2 3137   5.211   7.216   0.229 -0.9191  0.0343 -0.3339
  791SOL     OW 3138   7.052   5.177   2.326 -0.1046  0.6340  0.2434
  791SOL    HW1 3139   7.140   5.188   2.362  0.3714 -0.4904 -0.5240
  791SOL    HW2 3140   7.002   5.134   2.395  0.6846 -1.1311 -0.2386
  792SOL     OW 3141   2.080   5.074   0.329  0.0892 -0.3544 -0.1331
  792SOL    HW1 3142   2.134   5.028   0.265  0.8081 -1.6218  1.2945
  792SOL    HW2 3143   2.099   5.030   0.412 -1.3788  0.7121  0.8307
  793SOL     OW 3144   3.785   5.296   2.790 -0.4321  0.4190  0.0953
  793SOL    HW1 3145   3.798   5.352   2.867 -1.2908  0.3844  0.2730
  793SOL    HW2 3146   3.722   5.230   2.819 -1.1414  0.6953 -0.7803
  794SOL     OW 3147   6.843   6.014   3.123 -0.2464 -0.0441  0.3217
  794SOL    HW1 3148   6.779   5.973   3.065 -1.9205  0.6425  1.5811
  794SOL    HW2 3149   6.790   6.058   3.189  1.3544  4.3716 -1.0179
  795SOL     OW 3150   3.198   2.166   2.563 -0.4336 -0.5262 -0.3110
  795SOL    HW1 3151   3.136   2.223   2.518  0.5906  0.4177 -0.5688
  795SOL    HW2 3152   3.144   2.113   2.621 -1.7353 -1.4577 -2.2769
  796SOL     OW 3153   4.740   6.727   1.438 -0.6466  0.4445 -0.0044
  796SOL    HW1 3154   4.779   6.744   1.352  2.9616 -0.8319  1.2193
  796SOL    HW2 3155   4.687   6.649   1.425 -0.3068  0.3809 -1.1278
  797SOL     OW 3156   5.179   6.419   1.279 -0.1651  0.4157 -0.2238
  797SOL    HW1 3157   5.241   6.371   1.334  0.6391  2.4494  0.7621
  797SOL    HW2 3158   5.104   6.436   1.336 -0.2646  0.6611 -0.4234
  798SOL     OW 3159   0.006   4.431   0.191 -0.4503 -0.2584 -0.3012
  798SOL    HW1 3160  -0.002   4.477   0.107 -1.0227 -0.1281 -0.1790
  798SOL    HW2 3161   0.060   4.354   0.171 -0.1408  0.0478 -0.6742
  799SOL     OW 3162   0.260   0.828   0.084  0.1459 -0.5854  0.4079
  799SOL    HW1 3163   0.269   0.896   0.150  2.3917 -1.6682  1.3214
  799SOL    HW2 3164   0.349   0.810   0.055 -0.5921 -1.6346 -1.4002
  800SOL     OW 3165   5.981   3.494   1.195  0.1853  0.5968 -0.1325
  800SOL    HW1 3166   6.002   3.437   1.122 -1.9501 -0.8338  0.2962
  800SOL    HW2 3167   6.024   3.453   1.271 -0.6419 -0.0037  0.0253
  801SOL     OW 3168   2.207   4.893   1.560  0.4423 -0.1696 -0.1701
  801SOL    HW1 3169   2.204   4.804   1.526  2.3117 -0.4859  0.4029
  801SOL    HW2 3170   2.212   4.882   1.655  1.2825  0.5279 -0.1291
  802SOL     OW 3171   5.519   5.990   0.352 -0.0764 -0.2701 -0.0054
  802SOL    HW1 3172   5.494   6.082   0.353  0.5193 -0.1003  0.8254
  802SOL    HW2 3173   5.459   5.949   0.290 -0.4225  0.6537 -0.2998
  803SOL     OW 3174   5.409   1.462   4.345  0.0452  0.5097 -0.4281
  803SOL    HW1 3175   5.399   1.404   4.420  0.9591 -0.7524 -1.2229
  803SOL    HW2 3176   5.328   1.450   4.295  0.0601  0.2168 -0.3854
  804SOL     OW 3177   0.074   1.905   2.297  0.4889  0.1510 -0.3069
  804SOL    HW1 3178   0.117   1.877   2.216  2.7606  0.8348  0.5758
  804SOL    HW2 3179   0.028   1.985   2.273  2.3021  1.1439 -0.6881
  805SOL     OW 3180   0.523   3.148   2.506 -0.0912  0.6033  0.7579
  805SOL    HW1 3181   0.582   3.094   2.558  2.0429  1.4107 -0.6891
  805SOL    HW2 3182   0.542   3.238   2.535 -0.6375  0.8745  0.2901
  806SOL     OW 3183   1.372   1.779   0.686 -0.7031 -0.0526  0.2925
  806SOL    HW1 3184   1.323   1.780   0.769  1.0838 -1.3815  1.4434
  806SOL    HW2 3185   1.409   1.867   0.680  0.3178 -0.3357  1.7149
  807SOL     OW 3186   5.487   0.254   2.872  0.2418  0.3536 -0.5549
  807SOL    HW1 3187   5.522   0.292   2.791 -0.3417  2.1245 -0.0299
  807SOL    HW2 3188   5.402   0.218   2.845  0.1813  0.6681 -0.7992
  808SOL     OW 3189   2.173   6.364   1.204  0.0195  0.5087  0.2291
  808SOL    HW1 3190   2.203   6.453   1.186  2.1894 -0.5051 -1.9477
  808SOL    HW2 3191   2.203   6.314   1.128 -2.0457 -1.9089  0.8695
  809SOL     OW 3192   1.544   0.370   2.243 -0.3524  0.3148 -0.5922
  809SOL    HW1 3193   1.481   0.303   2.217 -0.7828 -0.0986  1.3327
  809SOL    HW2 3194   1.630   0.327   2.235 -0.6756 -0.8646  1.5074
  810SOL     OW 3195   6.687   0.457   5.001  0.1013  0.7481  0.0136
  810SOL    HW1 3196   6.762   0.500   5.042  0.7481 -0.3905  0.0677
  810SOL    HW2 3197   6.667   0.511   4.925  1.6684  0.4866 -0.6148
  811SOL     OW 3198   0.782   6.597   1.827  0.0032  0.2895 -0.5424
  811SOL    HW1 3199   0.873   6.574   1.845 -0.0875  0.0382 -0.3948
  811SOL    HW2 3200   0.744   6.615   1.913  0.0607  0.9567 -0.6533
  812SOL     OW 3201   2.558   3.313   4.310  0.7853  0.2198 -0.4501
  812SOL    HW1 3202   2.608   3.275   4.238  0.0199 -0.3450 -0.6989
  812SOL    HW2 3203   2.494   3.370   4.267 -2.1254 -2.8231 -0.5936
  813SOL     OW 3204   5.063   6.267   4.275 -0.3691  0.2363 -0.2567
  813SOL    HW1 3205   5.059   6.351   4.229  0.5242  0.9057  0.8337
  813SOL    HW2 3206   5.127   6.281   4.345 -0.8311 -1.0966  0.4703
  814SOL     OW 3207   1.355   5.412   4.253 -0.9502  0.0575  0.6196
  814SOL    HW1 3208   1.448   5.416   4.232 -0.8095 -0.2541  1.1637
  814SOL    HW2 3209   1.348   5.446   4.342 -0.8200 -3.2655  2.0480
  815SOL     OW 3210   2.514   0.204   1.474 -0.1000  0.3571 -0.3234
  815SOL    HW1 3211   2.470   0.163   1.400 -1.1654  2.0632 -0.6962
  815SOL    HW2 3212   2.590   0.248   1.436 -0.7075  1.3260 -0.4693
  816SOL     OW 3213   0.100   2.103   0.828  0.3382 -0.6775  0.4796
  816SOL    HW1 3214   0.120   2.062   0.744  0.5619 -0.9615  0.6664
  816SOL    HW2 3215   0.165   2.066   0.888  0.8319  0.2941  0.5577
  817SOL     OW 3216   1.463   1.297   3.039  0.2733 -0.6612 -0.5372
  817SOL    HW1 3217   1.459   1.266   2.949  1.6849  1.9598 -1.6066
  817SOL    HW2 3218   1.494   1.388   3.032 -2.0019  0.4983  2.4367
  818SOL     OW 3219   1.338   3.067   1.907 -0.4244  0.1849  0.0933
  818SOL    HW1 3220   1.406   3.000   1.919  0.8490  1.2787 -0.7913
  818SOL    HW2 3221   1.261   3.030   1.951  0.0475 -2.1376 -0.8779
  819SOL     OW 3222   2.058   7.187   0.802 -0.3056 -0.1942  0.0044
  819SOL    HW1 3223   2.097   7.176   0.716 -1.1800 -0.9564 -0.3061
  819SOL    HW2 3224   1.983   7.128   0.803 -1.1094  0.8034  0.8024
  820SOL     OW 3225   5.939   0.882   3.561 -0.4784 -0.7187 -0.5453
  820SOL    HW1 3226   5.952   0.895   3.654  0.2827  1.3451 -0.8898
  820SOL    HW2 3227   5.874   0.811   3.555 -2.2075  0.5764  1.5746
  821SOL     OW 3228   5.883   5.722   2.290  0.1395 -0.3834 -0.1408
  821SOL    HW1 3229   5.872   5.776   2.211  0.1503  0.4289  0.4025
  821SOL    HW2 3230   5.803   5.737   2.340  1.8204  2.4589  1.9854
  822SOL     OW 3231   4.995   2.511   1.264  0.0307  0.2799  0.0852
  822SOL    HW1 3232   5.068   2.477   1.316  2.5559 -1.5514 -4.0634
  822SOL    HW2 3233   4.945   2.434   1.240 -0.6980  0.9573 -0.6328
  823SOL     OW 3234   4.695   4.746   1.862 -0.1975  0.6161  0.2607
  823SOL    HW1 3235   4.605   4.776   1.851  0.0914  1.7119  0.7602
  823SOL    HW2 3236   4.693   4.691   1.940 -0.5899 -0.0872 -0.2338
  824SOL     OW 3237   3.082   4.255   2.587 -0.0177  0.6890  0.2091
  824SOL    HW1 3238   3.127   4.316   2.529  0.7568 -0.0233  0.0405
  824SOL    HW2 3239   3.025   4.204   2.530 -1.4730  1.9272  0.4883
  825SOL     OW 3240   1.147   6.101   4.219 -0.7949  0.1964  0.1014
  825SOL    HW1 3241   1.127   6.189   4.186  3.9469  0.9941 -1.4186
  825SOL    HW2 3242   1.190   6.116   4.303 -0.1851 -0.6294 -0.0446
  826SOL     OW 3243   2.604   2.331   0.418  0.1033  0.4416  0.2051
  826SOL    HW1 3244   2.671   2.352   0.353  0.0213  0.8647  0.2540
  826SOL    HW2 3245   2.586   2.415   0.461  0.7594  0.0230  1.3415
  827SOL     OW 3246   1.777   3.130   4.765 -0.0347  0.6194  0.8416
  827SOL    HW1 3247   1.806   3.211   4.724  0.1253  0.2557  0.2247
  827SOL    HW2 3248   1.754   3.073   4.692  0.8925 -0.2700  1.2122
  828SOL     OW 3249   5.261   6.130   2.505  0.2412 -0.4821 -0.5818
  828SOL    HW1 3250   5.288   6.156   2.593 -1.8656 -0.2798  0.0832
  828SOL    HW2 3251   5.311   6.186   2.447  0.1721  0.8715  0.5950
  829SOL     OW 3252   0.371   3.138   4.747 -0.0297 -0.2978  0.2945
  829SOL    HW1 3253   0.400   3.053   4.779  1.0898 -0.4467 -0.9969
  829SOL    HW2 3254   0.383   3.197   4.821  0.2137 -1.0659  0.8796
  830SOL     OW 3255   3.895   4.144   4.934  0.1529 -0.3343  0.2991
  830SOL    HW1 3256   3.877   4.135   4.841 -2.2900 -0.3618  0.6984
  830SOL    HW2 3257   3.990   4.139   4.941  0.4856  0.6797 -2.2804
  831SOL     OW 3258   6.252   1.885   2.146  0.2573 -0.0324 -0.2149
  831SOL    HW1 3259   6.323   1.821   2.144 -1.7899 -2.6415  2.2255
  831SOL    HW2 3260   6.172   1.833   2.137 -1.5249  2.3784  0.4065
  832SOL     OW 3261   4.722   2.962   4.223  0.4302 -0.3205  0.5127
  832SOL    HW1 3262   4.671   2.985   4.145 -1.3315 -0.6260  1.5418
  832SOL    HW2 3263   4.813   2.965   4.193 -0.2237 -3.0218 -2.3088
  833SOL     OW 3264   0.506   0.321   2.893  0.4695 -0.8265 -0.5681
  833SOL    HW1 3265   0.423   0.279   2.873 -0.3087  0.8024 -0.9756
  833SOL    HW2 3266   0.517   0.311   2.987 -0.2710 -0.9496 -0.4910
  834SOL     OW 3267   2.093   5.955   2.016 -0.8637 -0.6853 -0.3508
  834SOL    HW1 3268   2.136   6.037   1.993  0.8411 -1.3853  0.1664
  834SOL    HW2 3269   2.016   5.981   2.066  0.7064  0.6081  1.5566
  835SOL     OW 3270   6.211   2.483   2.403  0.0635  0.1257  0.6454
  835SOL    HW1 3271   6.193   2.416   2.338 -0.8498 -0.8384  1.8540
  835SOL    HW2 3272   6.134   2.539   2.402  0.6807  0.9896 -0.1229
  836SOL     OW 3273   4.240   1.151   0.830 -0.2870  0.1096  0.2407
  836SOL    HW1 3274   4.311   1.170   0.769  0.6606 -0.7753  1.0389
  836SOL    HW2 3275   4.162   1.187   0.787  0.5041  0.4029 -1.0186
  837SOL     OW 3276   5.705   2.458   2.384 -0.4091  0.0850 -0.0057
  837SOL    HW1 3277   5.757   2.524   2.338 -0.5680  0.0069 -0.3044
  837SOL    HW2 3278   5.690   2.495   2.471 -0.4012  0.3918 -0.1336
  838SOL     OW 3279   0.524   6.045   3.212 -0.5010  0.0250  0.3193
  838SOL    HW1 3280   0.433   6.020   3.198 -0.9842  0.4756  2.2657
  838SOL    HW2 3281   0.559   6.059   3.124 -2.3506 -0.0017 -0.4751
  839SOL     OW 3282   5.436   6.001   4.169 -0.2615  0.0236 -0.4334
  839SOL    HW1 3283   5.504   6.068   4.167  0.2879 -0.5144 -0.3922
  839SOL    HW2 3284   5.402   5.998   4.079  0.9227 -0.8289 -0.8822
  840SOL     OW 3285   6.419   5.684   3.659  0.4618 -0.5257  0.2744
  840SOL    HW1 3286   6.489   5.620   3.646  1.3656  0.1942  1.3835
  840SOL    HW2 3287   6.377   5.657   3.740 -0.4836 -0.8801 -0.3214
  841SOL     OW 3288   1.446   1.106   2.827  0.5700  0.1155  0.2304
  841SOL    HW1 3289   1.439   1.011   2.827 -1.7606  0.2359 -0.3416
  841SOL    HW2 3290   1.506   1.126   2.755 -0.1368 -0.8678 -0.6579
  842SOL     OW 3291   6.062   0.389   0.479 -0.7293  0.0553 -0.9161
  842SOL    HW1 3292   6.038   0.305   0.519 -1.5136  0.4188 -0.5917
  842SOL    HW2 3293   6.138   0.418   0.529 -1.7537  0.5466  0.4182
  843SOL     OW 3294   4.933   6.355   0.900 -0.1990  0.3435  0.2565
  843SOL    HW1 3295   4.904   6.440   0.868 -1.0826 -0.0590 -0.0296
  843SOL    HW2 3296   5.011   6.375   0.952 -0.7563  1.3994  0.7157
  844SOL     OW 3297   5.344   4.467   1.446 -0.3778 -0.0919 -0.4223
  844SOL    HW1 3298   5.397   4.408   1.393  1.4923  0.4002  0.8168
  844SOL    HW2 3299   5.348   4.551   1.400 -0.2064 -0.0884 -0.4002
  845SOL     OW 3300   3.440   5.298   2.490 -0.0822  0.0811 -0.1428
  845SOL    HW1 3301   3.477   5.210   2.490  0.7988  0.4490  0.7818
  845SOL    HW2 3302   3.506   5.353   2.448 -1.0277  0.1708 -1.6232
  846SOL     OW 3303   2.904   5.692   2.051  0.7312  0.5087  0.4541
  846SOL    HW1 3304   2.899   5.599   2.030  1.2601  0.3003  1.2011
  846SOL    HW2 3305   2.991   5.719   2.021 -0.2116  1.3109 -1.7773
  847SOL     OW 3306   2.386   1.494   0.359  0.4408  0.6493  0.0610
  847SOL    HW1 3307   2.324   1.442   0.410 -1.0350 -0.5149 -2.7233
  847SOL    HW2 3308   2.469   1.445   0.364 -0.5447 -1.2835 -1.3123
  848SOL     OW 3309   0.796   0.938   1.667 -0.2923 -0.3283 -0.1695
  848SOL    HW1 3310   0.839   0.862   1.628  0.0416 -0.3880  0.2978
  848SOL    HW2 3311   0.712   0.905   1.699  0.1016 -0.6450  0.5624
  849SOL     OW 3312   3.621   4.683   0.820  0.1659 -0.6749  0.5541
  849SOL    HW1 3313   3.618   4.588   0.808 -1.3951 -0.7177  1.0626
  849SOL    HW2 3314   3.679   4.714   0.750 -0.2214 -1.8909 -0.3496
  850SOL     OW 3315   0.266   1.952   2.657  0.0801  0.5133 -0.2269
  850SOL    HW1 3316   0.194   1.983   2.711 -0.5303 -0.8259 -0.2443
  850SOL    HW2 3317   0.333   2.020   2.665 -0.4586  0.8981  1.2529
  851SOL     OW 3318   5.273   3.999   3.327 -0.2446 -0.1037 -0.0606
  851SOL    HW1 3319   5.347   4.031   3.379 -0.4985 -1.7359  1.4089
  851SOL    HW2 3320   5.199   4.053   3.355  0.4960  2.3560 -2.4003
  852SOL     OW 3321   2.938   6.316   1.036 -0.7863 -0.5257  0.0577
  852SOL    HW1 3322   2.865   6.298   1.096 -1.4829  1.2584 -0.1865
  852SOL    HW2 3323   2.944   6.412   1.034  0.3209 -0.5911 -1.4147
  853SOL     OW 3324   2.153   3.438   0.104 -0.3262 -0.3184  0.5305
  853SOL    HW1 3325   2.062   3.438   0.075 -0.1182  1.6009 -0.2971
  853SOL    HW2 3326   2.177   3.531   0.109  1.5403 -0.7649  0.9000
  854SOL     OW 3327   3.398   5.113   1.572  0.0073 -0.3515  0.2710
  854SOL    HW1 3328   3.486   5.107   1.608  0.4432  0.4386 -0.6082
  854SOL    HW2 3329   3.405   5.180   1.504 -1.3114 -0.1593  0.3048
  855SOL     OW 3330   7.071   1.519   1.216 -0.0513 -0.4540 -0.0088
  855SOL    HW1 3331   7.027   1.499   1.133  0.2278 -3.0102  0.3722
  855SOL    HW2 3332   7.155   1.473   1.210  0.7522  0.7998  1.0107
  856SOL     OW 3333   5.772   0.427   0.141  0.1008  0.4611  0.1225
  856SOL    HW1 3334   5.759   0.486   0.067 -0.6142  0.7072  0.4369
  856SOL    HW2 3335   5.825   0.477   0.203  0.3908  0.3862 -0.0637
  857SOL     OW 3336   3.604   6.001   2.183  0.6390 -0.5389  0.4259
  857SOL    HW1 3337   3.523   6.000   2.131  1.8420 -1.3583 -1.5405
  857SOL    HW2 3338   3.575   6.021   2.272 -1.6299  0.0154 -0.3695
  858SOL     OW 3339   0.323   4.236   3.389  0.3447  0.0431  0.0213
  858SOL    HW1 3340   0.345   4.291   3.465 -0.5016  2.0535 -1.1249
  858SOL    HW2 3341   0.230   4.216   3.400  0.4584 -0.5363  0.0043
  859SOL     OW 3342   2.459   1.192   2.203 -0.3104 -0.2731 -0.0716
  859SOL    HW1 3343   2.457   1.263   2.267 -0.2744  0.0262 -0.3982
  859SOL    HW2 3344   2.493   1.116   2.251 -2.1622 -0.6015  0.8084
  860SOL     OW 3345   4.489   1.642   4.580 -0.3948  0.0230 -0.4011
  860SOL    HW1 3346   4.566   1.694   4.602 -0.6634  0.0582  0.5214
  860SOL    HW2 3347   4.421   1.707   4.562  0.0107  0.0083 -2.1645
  861SOL     OW 3348   4.583   4.531   0.302  0.3082 -0.6155  0.4147
  861SOL    HW1 3349   4.654   4.596   0.299  0.1988 -0.5212 -0.8390
  861SOL    HW2 3350   4.537   4.549   0.383 -0.5368  1.7740 -0.5199
  862SOL     OW 3351   3.688   3.128   4.306 -0.8901  0.4053 -0.1368
  862SOL    HW1 3352   3.667   3.080   4.386 -0.1537 -0.7567 -0.6280
  862SOL    HW2 3353   3.783   3.130   4.303 -0.8955 -0.2106 -1.3471
  863SOL     OW 3354   2.240   6.417   3.413  0.0187 -0.2720  0.3204
  863SOL    HW1 3355   2.197   6.419   3.328  0.9004 -0.8048 -0.1526
  863SOL    HW2 3356   2.215   6.332   3.450 -0.9652  0.2590  0.9361
  864SOL     OW 3357   0.512   7.160   1.950  0.2111  0.4101  0.2859
  864SOL    HW1 3358   0.587   7.219   1.938  0.3566  0.2932  0.6253
  864SOL    HW2 3359   0.542   7.095   2.013 -0.0334  0.1120  0.0950
  865SOL     OW 3360   0.363   2.453   0.385  0.7617  0.8792  0.3759
  865SOL    HW1 3361   0.299   2.389   0.417 -1.4049  2.0452 -1.3128
  865SOL    HW2 3362   0.367   2.519   0.453 -1.8667  2.0643 -0.4912
  866SOL     OW 3363   2.941   5.433   2.636 -0.0983  0.6264 -0.9566
  866SOL    HW1 3364   2.876   5.449   2.706 -3.1615 -1.7226 -2.9855
  866SOL    HW2 3365   3.013   5.389   2.680 -1.2609  0.5180  0.9517
  867SOL     OW 3366   2.113   1.603   2.693  0.1912  0.2771  0.4835
  867SOL    HW1 3367   2.063   1.574   2.769  0.2628 -0.1320  0.3775
  867SOL    HW2 3368   2.183   1.538   2.684  0.9864  1.0708  0.8754
  868SOL     OW 3369   0.151   1.143   0.580 -0.2601  0.2013 -0.3405
  868SOL    HW1 3370   0.162   1.061   0.629  0.3541  0.0808 -0.6689
  868SOL    HW2 3371   0.114   1.115   0.497 -3.1375  0.5909  0.7127
  869SOL     OW 3372   1.834   2.304   4.653 -0.2390 -0.6301 -0.8334
  869SOL    HW1 3373   1.835   2.389   4.697 -0.6204 -1.9967  2.0448
  869SOL    HW2 3374   1.918   2.264   4.677 -0.8592 -1.7887 -0.5232
  870SOL     OW 3375   2.519   6.746   0.989 -0.0395  0.7434 -0.2325
  870SOL    HW1 3376   2.457   6.802   0.944  1.1833  1.6500 -0.8327
  870SOL    HW2 3377   2.568   6.805   1.046  1.7058  0.4626 -1.3546
  871SOL     OW 3378   7.084   7.092   0.316 -0.3511 -0.2395 -0.4524
  871SOL    HW1 3379   7.032   7.114   0.239  0.2814  0.3411 -0.7237
  871SOL    HW2 3380   7.100   6.998   0.308 -0.7324 -0.2789 -0.7519
  872SOL     OW 3381   0.480   2.694   1.110  0.4371 -0.2257 -0.2323
  872SOL    HW1 3382   0.421   2.767   1.129  1.5238  1.0377 -1.5087
  872SOL    HW2 3383   0.422   2.619   1.096 -0.8347  0.8549 -0.9637
  873SOL     OW 3384   3.492   4.230   4.828  0.1756 -0.4198  0.4968
  873SOL    HW1 3385   3.555   4.217   4.756  0.3081  2.3978  0.0012
  873SOL    HW2 3386   3.412   4.260   4.784 -0.9745 -2.2041  1.2800
  874SOL     OW 3387   4.284   6.229   2.087 -0.3903 -0.3096  0.2842
  874SOL    HW1 3388   4.282   6.187   2.001 -0.6490  1.4279 -0.5860
  874SOL    HW2 3389   4.192   6.243   2.110 -0.2910  0.5631  0.1674
  875SOL     OW 3390   0.930   4.775   3.927 -0.4530  0.9305 -0.0364
  875SOL    HW1 3391   0.887   4.690   3.933  1.2301  0.0507  0.0034
  875SOL    HW2 3392   0.933   4.806   4.017  1.3351 -0.2374  0.3454
  876SOL     OW 3393   4.893   6.160   1.965 -0.3893 -0.0181  0.3249
  876SOL    HW1 3394   4.800   6.176   1.977 -0.0988  0.8100  1.7653
  876SOL    HW2 3395   4.924   6.235   1.913 -0.1507  0.9246  1.7684
  877SOL     OW 3396   6.272   6.525   2.454 -0.1173  0.1273 -0.0037
  877SOL    HW1 3397   6.335   6.498   2.521  0.3226 -0.4974 -0.6630
  877SOL    HW2 3398   6.294   6.617   2.436  0.4262 -0.0058 -0.0292
  878SOL     OW 3399   0.673   2.384   3.990  0.5965  0.0871 -0.3161
  878SOL    HW1 3400   0.709   2.450   3.931  0.0793 -0.7614 -1.6320
  878SOL    HW2 3401   0.748   2.354   4.041  1.1071  0.7033 -0.6887
  879SOL     OW 3402   1.984   6.634   2.351  0.1278  0.5682 -0.0741
  879SOL    HW1 3403   1.932   6.611   2.428 -0.3399 -0.1514 -0.5903
  879SOL    HW2 3404   1.920   6.663   2.286  0.3378 -0.5062 -0.7791
  880SOL     OW 3405   2.860   6.208   5.090 -0.1720 -0.5386 -0.3898
  880SOL    HW1 3406   2.773   6.246   5.074 -0.3999  0.2363  2.2286
  880SOL    HW2 3407   2.919   6.283   5.089  0.3816 -0.9736 -1.4282
  881SOL     OW 3408   3.743   1.372   1.857 -0.0953  0.5423 -0.3882
  881SOL    HW1 3409   3.794   1.405   1.930 -0.5947 -0.5746  0.5042
  881SOL    HW2 3410   3.783   1.412   1.779  1.2806  0.7300  0.3810
  882SOL     OW 3411   4.224   1.137   4.475 -0.6839  0.0748  0.5691
  882SOL    HW1 3412   4.258   1.201   4.537 -0.9468  1.9442 -1.1193
  882SOL    HW2 3413   4.189   1.189   4.403 -0.9698 -1.9787 -0.8712
  883SOL     OW 3414   1.844   2.981   1.260 -0.1925  0.0039 -0.1209
  883SOL    HW1 3415   1.772   3.039   1.235 -1.1563 -1.3268 -0.4739
  883SOL    HW2 3416   1.836   2.906   1.202  1.4229 -0.2292 -0.0874
  884SOL     OW 3417   6.780   3.072   2.145  0.6406  0.5010 -0.1253
  884SOL    HW1 3418   6.689   3.065   2.117 -0.0321  1.6773  1.5854
  884SOL    HW2 3419   6.807   2.981   2.161 -0.3912  0.1734 -0.1877
  885SOL     OW 3420   5.198   0.541   1.386  0.2770 -0.3651 -0.6727
  885SOL    HW1 3421   5.111   0.582   1.389  0.5501  0.3700 -2.0342
  885SOL    HW2 3422   5.220   0.525   1.478 -0.7951  0.5266 -0.2372
  886SOL     OW 3423   1.506   1.358   4.619 -0.2635  0.4604 -0.5419
  886SOL    HW1 3424   1.470   1.270   4.608  0.5092  0.2120 -1.2021
  886SOL    HW2 3425   1.459   1.412   4.556  0.4056  0.1638 -1.3115
  887SOL     OW 3426   0.565   4.925   3.904 -0.0419 -0.0140 -0.6693
  887SOL    HW1 3427   0.584   4.840   3.864 -0.5852  0.1934 -1.3962
  887SOL    HW2 3428   0.489   4.957   3.856 -1.0003  0.0541  0.8625
  888SOL     OW 3429   3.739   1.442   3.872  0.1499 -0.3160 -0.0692
  888SOL    HW1 3430   3.679   1.510   3.842 -1.9435 -1.9671  0.1095
  888SOL    HW2 3431   3.751   1.385   3.795  0.1843 -0.8651  0.3318
  889SOL     OW 3432   3.744   2.155   0.428  0.0351 -0.0060 -0.3467
  889SOL    HW1 3433   3.771   2.080   0.482 -0.3832 -0.1804 -0.3733
  889SOL    HW2 3434   3.649   2.144   0.418 -0.2459  1.1662  0.6535
  890SOL     OW 3435   5.288   4.212   0.690 -0.1107 -0.0988  0.3628
  890SOL    HW1 3436   5.203   4.218   0.732  0.0617  1.2430  0.5675
  890SOL    HW2 3437   5.351   4.210   0.763  0.0882 -0.0889  0.1931
  891SOL     OW 3438   6.007   0.410   1.339 -0.3669  0.1485 -0.2411
  891SOL    HW1 3439   6.088   0.395   1.289  0.0236 -1.3306  0.7601
  891SOL    HW2 3440   5.948   0.453   1.277 -0.3176 -2.5936 -2.4144
  892SOL     OW 3441   0.151   6.787   3.965  0.6741 -0.2207  0.5514
  892SOL    HW1 3442   0.100   6.722   4.013 -1.6380  0.2105 -1.0953
  892SOL    HW2 3443   0.210   6.736   3.910  0.4695 -0.8554  0.9077
  893SOL     OW 3444   0.941   1.815   0.050 -0.1939 -0.7222 -0.0355
  893SOL    HW1 3445   0.990   1.807  -0.032 -1.7930 -0.8282 -1.0319
  893SOL    HW2 3446   0.997   1.868   0.107  1.5042 -1.7002 -0.7253
  894SOL     OW 3447   5.033   0.089   2.846 -0.4263 -0.0905  0.0999
  894SOL    HW1 3448   5.124   0.118   2.840 -1.0393  1.9111 -0.1857
  894SOL    HW2 3449   4.987   0.143   2.782 -2.2439  0.8028  2.0706
  895SOL     OW 3450   6.744   5.093   1.192  0.1770  0.3033 -0.1686
  895SOL    HW1 3451   6.688   5.016   1.189  0.9941 -0.6167  3.4098
  895SOL    HW2 3452   6.833   5.058   1.189  0.5999  1.3554 -0.8306
  896SOL     OW 3453   4.069   3.390   1.485 -0.8683  0.2382  0.1135
  896SOL    HW1 3454   4.029   3.420   1.403 -0.7502  1.4619  0.4813
  896SOL    HW2 3455   4.141   3.451   1.501  1.8269 -2.3915 -0.9690
  897SOL     OW 3456   6.393   3.752   3.927 -0.3233  0.0205  0.2374
  897SOL    HW1 3457   6.368   3.809   3.855 -0.2755  1.0990  1.0379
  897SOL    HW2 3458   6.480   3.720   3.903  0.2718  1.4227  0.3879
  898SOL     OW 3459   2.433   2.843   0.720  0.2966 -0.2272  0.6331
  898SOL    HW1 3460   2.393   2.758   0.704 -2.9129  0.9954  1.3725
  898SOL    HW2 3461   2.423   2.858   0.814  1.0765  0.8132  0.5708
  899SOL     OW 3462   6.727   0.992   2.253 -0.3287  0.3666  0.2545
  899SOL    HW1 3463   6.638   1.014   2.225 -0.4049  1.0229  0.9673
  899SOL    HW2 3464   6.739   0.901   2.226 -0.4031  0.9215 -1.8180
  900SOL     OW 3465   4.514   6.031   0.511 -0.0335  0.1607 -0.0984
  900SOL    HW1 3466   4.546   6.017   0.600  0.0010 -1.3868 -0.3383
  900SOL    HW2 3467   4.593   6.039   0.457 -0.0512 -0.4825 -0.2213
  901SOL     OW 3468   4.673   3.039   4.482 -0.3060  0.3826  0.3735
  901SOL    HW1 3469   4.693   3.023   4.390 -1.3392  0.3579  0.1358
  901SOL    HW2 3470   4.632   2.958   4.513 -1.2355  0.8602  0.4552
  902SOL     OW 3471   4.095   0.947   3.257 -0.3477  0.0150 -0.5928
  902SOL    HW1 3472   4.105   1.012   3.326 -1.0162  2.6181 -2.7995
  902SOL    HW2 3473   4.160   0.880   3.278  1.2131  1.9487  1.1523
  903SOL     OW 3474   2.803   4.060   2.476 -0.2694  0.2369  0.7088
  903SOL    HW1 3475   2.861   3.986   2.458 -0.8905 -0.1273  0.1716
  903SOL    HW2 3476   2.757   4.035   2.556  0.2411  0.4912  1.0910
  904SOL     OW 3477   2.074   2.248   4.757  0.2334 -0.1443 -0.4016
  904SOL    HW1 3478   2.144   2.310   4.739 -0.1405  0.0562 -1.1827
  904SOL    HW2 3479   2.107   2.196   4.831  0.3700  1.2559  0.5708
  905SOL     OW 3480   5.820   1.546   3.105  0.6002  0.7887 -0.2853
  905SOL    HW1 3481   5.840   1.576   3.017 -1.2734 -0.7394 -1.2963
  905SOL    HW2 3482   5.828   1.450   3.100  1.2174  0.7134  1.4224
  906SOL     OW 3483   1.814   0.935   3.420  0.4884 -0.0600 -0.0795
  906SOL    HW1 3484   1.742   0.902   3.367  0.1196  1.2315 -0.4222
  906SOL    HW2 3485   1.864   0.857   3.444 -0.2032 -0.8253 -1.0408
  907SOL     OW 3486   0.197   6.410   0.192  0.0221 -0.2806 -0.4190
  907SOL    HW1 3487   0.280   6.456   0.205 -0.8761  0.5899  3.4871
  907SOL    HW2 3488   0.137   6.477   0.159  0.1553 -0.1670 -0.4322
  908SOL     OW 3489   0.565   2.089   4.989  0.2206  0.4077 -0.1546
  908SOL    HW1 3490   0.490   2.029   4.992 -0.6141  1.4436  0.0500
  908SOL    HW2 3491   0.585   2.097   4.896  0.2416 -0.0660 -0.1949
  909SOL     OW 3492   4.881   5.763   0.462  0.4244  0.6902  0.6009
  909SOL    HW1 3493   4.850   5.723   0.381  1.9344  1.3647 -0.3669
  909SOL    HW2 3494   4.891   5.690   0.523  0.3342  0.0150 -0.1769
  910SOL     OW 3495   0.366   3.231   1.132  0.4667 -0.4574 -0.6853
  910SOL    HW1 3496   0.367   3.285   1.211  0.3288 -0.6291 -0.5662
  910SOL    HW2 3497   0.305   3.275   1.074  0.2017 -0.5937 -0.5112
  911SOL     OW 3498   3.681   6.676   4.497  0.1266 -0.2610 -0.6073
  911SOL    HW1 3499   3.670   6.767   4.470 -0.3767 -0.0302  0.3481
  911SOL    HW2 3500   3.748   6.642   4.437 -1.6008 -0.0687 -2.7897
  912SOL     OW 3501   4.644   3.279   2.873  0.6897  0.3413 -0.1553
  912SOL    HW1 3502   4.673   3.251   2.787 -0.3633  0.2537 -0.4970
  912SOL    HW2 3503   4.643   3.375   2.868  0.0294  0.3219 -0.4518
  913SOL     OW 3504   1.611   5.234   4.488  0.1681 -0.5157  1.1453
  913SOL    HW1 3505   1.526   5.190   4.478  1.2222 -2.3661 -0.2045
  913SOL    HW2 3506   1.630   5.227   4.582 -0.6040 -1.2062  1.2640
  914SOL     OW 3507   5.134   0.937   3.117 -0.1451  0.0110  0.0408
  914SOL    HW1 3508   5.188   0.858   3.127 -0.0719  0.0369 -0.1492
  914SOL    HW2 3509   5.044   0.905   3.122 -0.1875 -0.4353 -2.3408
  915SOL     OW 3510   2.073   2.520   0.445 -0.6991  0.3804 -0.0786
  915SOL    HW1 3511   2.136   2.448   0.450 -1.9257 -1.1784 -3.5221
  915SOL    HW2 3512   2.124   2.598   0.467  1.6310 -1.1479  0.3190
  916SOL     OW 3513   6.538   6.353   2.180 -0.3690  0.6298 -0.2960
  916SOL    HW1 3514   6.546   6.297   2.257 -1.3045  0.6060 -0.2062
  916SOL    HW2 3515   6.615   6.332   2.126  0.6191  1.0842  0.8997
  917SOL     OW 3516   2.608   4.983   2.979  0.1019  0.5778 -0.6654
  917SOL    HW1 3517   2.650   5.029   2.906  0.6003  0.3300 -0.5440
  917SOL    HW2 3518   2.613   4.891   2.955 -0.1840  0.5335 -0.5505
  918SOL     OW 3519   6.748   5.428   4.076 -0.3060  0.2952  0.1934
  918SOL    HW1 3520   6.829   5.477   4.088 -0.5389  0.4655  1.1446
  918SOL    HW2 3521   6.777   5.339   4.055  0.1402  0.2280  1.0369
  919SOL     OW 3522   1.207   6.723   2.364  0.3364  0.1481 -0.1575
  919SOL    HW1 3523   1.217   6.803   2.416  1.9187  0.6446 -1.1601
  919SOL    HW2 3524   1.224   6.751   2.274  0.0818 -1.1736 -0.6318
  920SOL     OW 3525   5.407   6.354   3.610 -0.5874 -0.0369 -0.5630
  920SOL    HW1 3526   5.320   6.351   3.570 -0.2780 -2.0430 -1.1567
  920SOL    HW2 3527   5.467   6.338   3.538  0.0037 -3.2968  0.4882
  921SOL     OW 3528   5.755   1.428   1.526 -0.4412  0.6417  0.8289
  921SOL    HW1 3529   5.843   1.397   1.548 -0.8242 -0.7685  0.5145
  921SOL    HW2 3530   5.696   1.367   1.571 -1.2399  0.6834 -0.1195
  922SOL     OW 3531   2.613   0.601   3.804  0.5804 -0.3326 -0.3548
  922SOL    HW1 3532   2.546   0.638   3.862  0.1242 -1.9244  0.1972
  922SOL    HW2 3533   2.679   0.669   3.797  0.1031  0.3268  1.1436
  923SOL     OW 3534   4.435   3.007   1.272  0.3733 -0.3441 -0.1826
  923SOL    HW1 3535   4.402   3.093   1.246 -0.1638 -1.0546 -2.0273
  923SOL    HW2 3536   4.459   3.017   1.364  0.6444  1.8586 -0.4501
  924SOL     OW 3537   1.455   6.759   3.762 -0.4190  0.1749 -0.2460
  924SOL    HW1 3538   1.393   6.714   3.820 -0.1401  0.5992  0.4010
  924SOL    HW2 3539   1.410   6.839   3.737 -0.8946 -0.4222 -1.3549
  925SOL     OW 3540   3.493   1.498   2.393 -0.7135  0.1492 -0.1366
  925SOL    HW1 3541   3.556   1.458   2.452 -1.8250 -0.5149  0.6401
  925SOL    HW2 3542   3.504   1.593   2.406 -0.8311  0.0088  1.0223
  926SOL     OW 3543   0.454   3.394   3.809 -0.1254  1.1742  0.1671
  926SOL    HW1 3544   0.525   3.330   3.810 -0.7064  0.5227  0.4306
  926SOL    HW2 3545   0.418   3.391   3.897 -0.5043  1.4796  0.0243
  927SOL     OW 3546   2.851   5.341   0.988  0.0521  0.0281 -0.4132
  927SOL    HW1 3547   2.821   5.381   1.069  0.5259 -0.8427  0.2053
  927SOL    HW2 3548   2.841   5.410   0.922 -0.4292  0.7104  0.3593
  928SOL     OW 3549   5.548   2.078   4.905 -0.1661  0.4782 -0.0072
  928SOL    HW1 3550   5.462   2.119   4.911  0.2695  1.6267 -1.3294
  928SOL    HW2 3551   5.610   2.146   4.932  0.3900 -0.1261  0.2794
  929SOL     OW 3552   3.672   1.530   0.925  0.1737 -0.4820 -0.0348
  929SOL    HW1 3553   3.663   1.435   0.931 -0.7238 -0.3294  1.4876
  929SOL    HW2 3554   3.589   1.559   0.886  0.1423 -0.2627  0.1966
  930SOL     OW 3555   3.199   0.864   4.114 -0.2342 -0.0986 -0.1529
  930SOL    HW1 3556   3.248   0.819   4.182 -1.4873 -3.3850 -1.1866
  930SOL    HW2 3557   3.264   0.882   4.045 -0.0108 -2.6252 -0.6969
  931SOL     OW 3558   1.523   2.396   0.172  1.0692  0.3571  0.1548
  931SOL    HW1 3559   1.594   2.385   0.235  0.2433 -1.0372  0.8806
  931SOL    HW2 3560   1.454   2.338   0.202  0.0585  0.7844 -1.2065
  932SOL     OW 3561   5.064   0.365   2.411 -0.0669  0.1172 -0.1389
  932SOL    HW1 3562   5.029   0.320   2.334 -1.1851 -1.2499  1.1103
  932SOL    HW2 3563   5.082   0.454   2.381 -0.4152 -0.4049 -1.9874
  933SOL     OW 3564   6.914   3.242   1.734 -0.2938  0.2069  0.1313
  933SOL    HW1 3565   6.821   3.219   1.743 -0.0545 -0.2632  1.6963
  933SOL    HW2 3566   6.923   3.270   1.643 -1.7413 -0.8114 -0.3674
  934SOL     OW 3567   5.178   2.330   0.674 -0.3002  0.4982  0.3015
  934SOL    HW1 3568   5.106   2.336   0.612  0.3881  1.3802 -0.4182
  934SOL    HW2 3569   5.139   2.356   0.758 -2.0680 -3.6211  1.0352
  935SOL     OW 3570   4.393   0.327   1.964  0.0851  0.4241 -0.4540
  935SOL    HW1 3571   4.377   0.243   2.006  1.8419  0.9169  1.3452
  935SOL    HW2 3572   4.401   0.306   1.870 -0.1298 -1.3074 -0.1207
  936SOL     OW 3573   2.496   5.802   2.298 -0.3945 -1.0478  0.3523
  936SOL    HW1 3574   2.494   5.706   2.298  1.8858 -1.1740  1.2933
  936SOL    HW2 3575   2.556   5.824   2.369 -1.2056  1.1186  0.4405
  937SOL     OW 3576   5.098   3.100   4.707  0.0679 -0.0535  0.1721
  937SOL    HW1 3577   5.022   3.129   4.656 -0.6381 -1.6930  0.2253
  937SOL    HW2 3578   5.137   3.181   4.740  0.4892  1.0984 -2.8439
  938SOL     OW 3579   6.571   6.625   4.459  0.1703 -0.2526 -0.3684
  938SOL    HW1 3580   6.591   6.702   4.512 -0.8601  0.1596 -0.5455
  938SOL    HW2 3581   6.649   6.571   4.465 -0.1037 -0.4962  2.0326
  939SOL     OW 3582   2.638   6.944   4.379 -0.5073 -0.2755  0.6579
  939SOL    HW1 3583   2.682   6.865   4.409 -1.8894 -2.0223 -1.6089
  939SOL    HW2 3584   2.624   6.930   4.286 -2.4303  1.8442  0.5413
  940SOL     OW 3585   5.951   4.751   2.738  0.1255 -0.1114  0.0484
  940SOL    HW1 3586   5.910   4.748   2.825  2.5798 -1.4107  1.2561
  940SOL    HW2 3587   5.882   4.784   2.681 -2.1589 -0.9230  2.1505
  941SOL     OW 3588   1.273   2.782   1.438 -0.1522 -0.0720  0.4901
  941SOL    HW1 3589   1.269   2.775   1.534  0.4158  0.7468  0.5875
  941SOL    HW2 3590   1.191   2.824   1.414 -0.9819 -1.6633  0.4558
  942SOL     OW 3591   3.433   4.588   4.579 -0.2862 -0.0742  0.1513
  942SOL    HW1 3592   3.389   4.577   4.495  0.8897 -1.9088 -0.2787
  942SOL    HW2 3593   3.520   4.619   4.557 -0.6399  1.4981  0.8621
  943SOL     OW 3594   1.454   4.863   0.081  0.2238  0.1449 -0.2735
  943SOL    HW1 3595   1.454   4.919   0.003 -2.4203  0.8147  0.1071
  943SOL    HW2 3596   1.449   4.774   0.047  0.6775  0.3376 -0.8613
  944SOL     OW 3597   5.683   2.412   0.792 -0.0143 -0.6616  0.3693
  944SOL    HW1 3598   5.667   2.425   0.886 -0.1819 -0.1487  0.2704
  944SOL    HW2 3599   5.637   2.331   0.771  0.7397 -1.2553  0.9116
  945SOL     OW 3600   0.956   0.490   3.272  0.3707 -0.1683 -0.2669
  945SOL    HW1 3601   0.893   0.420   3.258 -0.5592  0.3168  1.2359
  945SOL    HW2 3602   1.027   0.450   3.321  0.4703 -0.3554 -0.5641
  946SOL     OW 3603   4.871   0.594   0.700 -0.5405 -0.0538 -0.0058
  946SOL    HW1 3604   4.848   0.648   0.776  1.3152  0.1092  0.4786
  946SOL    HW2 3605   4.843   0.506   0.724  0.3588 -0.0751  1.0679
  947SOL     OW 3606   1.932   0.952   2.458  0.5679 -0.8283  0.3873
  947SOL    HW1 3607   1.884   0.992   2.385 -0.0562  0.9128  1.6889
  947SOL    HW2 3608   2.010   1.006   2.468 -0.1522 -0.0476  2.0155
  948SOL     OW 3609   1.595   0.749   4.251  0.0737  0.5072 -0.5001
  948SOL    HW1 3610   1.561   0.838   4.243  1.3467  0.9347 -1.5311
  948SOL    HW2 3611   1.687   0.757   4.226  1.5636 -0.2243  3.9104
  949SOL     OW 3612   1.841   5.332   3.195 -0.1314 -0.3289  0.2845
  949SOL    HW1 3613   1.799   5.417   3.181 -0.9399 -0.8878 -0.8659
  949SOL    HW2 3614   1.933   5.352   3.208  0.0291  0.6097 -1.9032
  950SOL     OW 3615   2.740   4.659   2.151 -0.2143 -0.0970  0.0229
  950SOL    HW1 3616   2.652   4.625   2.138 -1.0588  1.3665  1.4694
  950SOL    HW2 3617   2.734   4.752   2.129  1.2084 -0.1622 -0.7492
  951SOL     OW 3618   3.668   4.110   3.595 -0.3623  0.0431  0.1781
  951SOL    HW1 3619   3.704   4.100   3.684  0.7852 -2.1434 -0.4585
  951SOL    HW2 3620   3.745   4.118   3.539 -1.0771  2.8243 -0.5705
  952SOL     OW 3621   6.743   3.525   3.104 -0.7882  0.2391 -0.0001
  952SOL    HW1 3622   6.744   3.575   3.022 -0.0078  0.4838  0.1486
  952SOL    HW2 3623   6.708   3.440   3.079  0.5478 -0.1015 -0.8590
  953SOL     OW 3624   7.076   0.309   2.541 -0.7212  0.2517  0.4287
  953SOL    HW1 3625   7.172   0.314   2.544 -0.6725 -0.5998  0.6070
  953SOL    HW2 3626   7.049   0.390   2.497  0.1480 -0.0657 -0.7538
  954SOL     OW 3627   0.038   6.190   2.859  0.1831 -0.0304  0.2914
  954SOL    HW1 3628   0.064   6.225   2.774 -0.3502  1.1509  0.5858
  954SOL    HW2 3629  -0.055   6.171   2.849  0.2134 -0.2790  0.4863
  955SOL     OW 3630   4.206   0.905   4.322  0.4073 -0.8365  0.6323
  955SOL    HW1 3631   4.212   0.975   4.388 -3.3528 -0.6939  0.9949
  955SOL    HW2 3632   4.248   0.830   4.365  2.0772  0.3996  1.3137
  956SOL     OW 3633   6.665   1.960   0.759 -0.2666  0.2526  0.4380
  956SOL    HW1 3634   6.634   1.917   0.679 -2.6730  0.6163  1.0929
  956SOL    HW2 3635   6.723   2.030   0.728 -0.7158  0.0371 -0.9579
  957SOL     OW 3636   4.148   0.750   0.805  0.1774 -0.5947 -0.5905
  957SOL    HW1 3637   4.197   0.681   0.759  0.2264 -0.2195 -1.1173
  957SOL    HW2 3638   4.088   0.785   0.738  2.2576  1.9635 -1.2981
  958SOL     OW 3639   3.818   6.785   0.946  0.1089 -0.0171 -0.0880
  958SOL    HW1 3640   3.884   6.720   0.926  0.3628  0.0089  0.6309
  958SOL    HW2 3641   3.846   6.864   0.900  1.4594  0.4642  1.4690
  959SOL     OW 3642   2.546   0.708   4.197 -0.1314 -0.1664 -0.4528
  959SOL    HW1 3643   2.547   0.777   4.264  2.1762  0.2606 -0.8202
  959SOL    HW2 3644   2.511   0.751   4.119 -0.1877  0.1517 -0.2554
  960SOL     OW 3645   2.110   5.081   0.603 -0.3246  0.3457 -0.1730
  960SOL    HW1 3646   2.098   5.176   0.602  0.1695  0.4206  0.2659
  960SOL    HW2 3647   2.026   5.046   0.632 -0.4260  0.6622 -0.0804
  961SOL     OW 3648   1.249   0.897   0.784  0.2883  0.0636  0.0345
  961SOL    HW1 3649   1.239   0.803   0.770 -0.0051  0.0746  0.1783
  961SOL    HW2 3650   1.201   0.915   0.864 -0.3514  0.4795 -0.4377
  962SOL     OW 3651   5.898   5.899   3.984  0.6310  0.6774 -0.6894
  962SOL    HW1 3652   5.820   5.935   4.027  0.8617  0.2731  0.1002
  962SOL    HW2 3653   5.866   5.820   3.940  0.6316  0.3933 -0.1855
  963SOL     OW 3654   4.361   3.522   1.187  0.8583 -0.2335 -0.7923
  963SOL    HW1 3655   4.428   3.476   1.137  1.3969  0.7163 -0.9679
  963SOL    HW2 3656   4.319   3.580   1.124  2.1242  1.6143 -0.0458
  964SOL     OW 3657   4.225   4.533   1.329 -0.3273  0.3989  0.2037
  964SOL    HW1 3658   4.165   4.568   1.262  1.0369  0.9801 -0.7531
  964SOL    HW2 3659   4.167   4.507   1.401 -1.9826 -1.3418 -1.6202
  965SOL     OW 3660   2.180   0.512   4.479 -0.5265  0.1417 -0.3601
  965SOL    HW1 3661   2.216   0.451   4.414 -0.9337 -2.0443  1.3568
  965SOL    HW2 3662   2.090   0.528   4.448 -0.9418 -1.3981 -0.0753
  966SOL     OW 3663   3.355   3.755   0.301  0.8532 -0.0589 -0.4990
  966SOL    HW1 3664   3.353   3.842   0.340 -0.0044  1.0187 -2.7796
  966SOL    HW2 3665   3.263   3.731   0.290  0.9992 -2.2678  1.9997
  967SOL     OW 3666   1.694   2.181   0.710 -0.3172  0.7668  0.4624
  967SOL    HW1 3667   1.766   2.124   0.738 -0.2270 -0.2198 -1.6000
  967SOL    HW2 3668   1.736   2.264   0.687  0.0233  0.5411  0.2647
  968SOL     OW 3669   5.231   5.431   3.221 -0.5018  0.7965  0.0239
  968SOL    HW1 3670   5.309   5.418   3.168 -0.9447  0.0692 -0.4773
  968SOL    HW2 3671   5.166   5.370   3.184 -1.8031  2.4777 -0.5960
  969SOL     OW 3672   3.319   6.652   0.103  0.0809  0.2703  0.5168
  969SOL    HW1 3673   3.253   6.701   0.055  0.0762  1.4244  1.6298
  969SOL    HW2 3674   3.402   6.689   0.075  0.0211  2.0157  2.4117
  970SOL     OW 3675   1.399   2.715   4.904 -0.1601 -0.4088  0.0108
  970SOL    HW1 3676   1.481   2.758   4.879  0.5552 -0.7898  1.6007
  970SOL    HW2 3677   1.332   2.781   4.887  0.5862  0.2835 -0.3426
  971SOL     OW 3678   3.089   2.598   1.016 -0.2820 -0.7140  0.5149
  971SOL    HW1 3679   3.040   2.525   1.053  0.9741 -0.9834  1.7059
  971SOL    HW2 3680   3.169   2.604   1.069  0.1151  0.8886 -0.1811
  972SOL     OW 3681   6.037   0.900   2.945 -0.3675 -0.2944  0.1176
  972SOL    HW1 3682   5.983   0.852   3.008  0.1919 -0.3368  0.5763
  972SOL    HW2 3683   6.109   0.840   2.925 -1.3966 -0.9587 -1.8509
  973SOL     OW 3684   4.121   5.418   4.801 -0.3516 -0.4741  0.0442
  973SOL    HW1 3685   4.130   5.388   4.892 -2.1883  0.2173  0.4880
  973SOL    HW2 3686   4.144   5.511   4.804 -0.3604 -0.4636 -0.2095
  974SOL     OW 3687   4.041   1.120   2.714 -0.6001 -0.2050 -0.5367
  974SOL    HW1 3688   3.972   1.055   2.728 -0.3707 -0.4916 -0.7388
  974SOL    HW2 3689   4.076   1.137   2.802 -1.0324  0.0641 -0.4113
  975SOL     OW 3690   1.487   6.817   2.195 -0.4719 -0.5183 -0.3284
  975SOL    HW1 3691   1.497   6.808   2.100  1.0656 -0.5827 -0.1894
  975SOL    HW2 3692   1.463   6.908   2.208  0.9314 -0.0676 -0.7070
  976SOL     OW 3693   5.443   4.864   0.751  0.0560 -0.4586  0.1950
  976SOL    HW1 3694   5.423   4.956   0.769 -1.4076 -0.4800 -1.1454
  976SOL    HW2 3695   5.493   4.835   0.828 -0.6042  1.0901  1.2537
  977SOL     OW 3696   5.767   3.752   0.052  0.3713 -0.4793  0.7522
  977SOL    HW1 3697   5.676   3.722   0.055  0.2564 -0.0658  1.7112
  977SOL    HW2 3698   5.784   3.769  -0.041 -0.6056 -0.3285  0.5947
  978SOL     OW 3699   6.006   3.503   3.264 -0.1329  0.4956  0.1861
  978SOL    HW1 3700   6.033   3.554   3.188 -0.2467  2.8995  1.6546
  978SOL    HW2 3701   5.914   3.525   3.277 -0.1914 -0.0822  0.8672
  979SOL     OW 3702   3.115   4.718   2.826  0.3103 -0.2840  0.7480
  979SOL    HW1 3703   3.122   4.771   2.747  0.6700 -1.1717  0.1778
  979SOL    HW2 3704   3.193   4.740   2.877  0.2196  0.0764  0.7390
  980SOL     OW 3705   1.079   2.976   1.932 -0.4965 -0.3476 -0.2811
  980SOL    HW1 3706   1.055   3.029   1.856  1.5664  0.5859 -0.3520
  980SOL    HW2 3707   1.046   3.027   2.007 -1.4299 -0.6538 -0.4632
  981SOL     OW 3708   5.692   3.986   3.794 -0.1491 -0.2978  0.6895
  981SOL    HW1 3709   5.644   3.994   3.877 -0.1994 -1.8841  0.8557
  981SOL    HW2 3710   5.759   3.920   3.812 -1.0704 -1.7322 -0.8970
  982SOL     OW 3711   4.124   6.953   0.800  0.3285 -0.3889  0.1407
  982SOL    HW1 3712   4.065   6.942   0.874  1.8775 -1.8004  1.2452
  982SOL    HW2 3713   4.168   7.037   0.817  1.5953 -1.2803  1.5905
  983SOL     OW 3714   0.170   5.685   4.608 -0.2696 -0.6233  0.6447
  983SOL    HW1 3715   0.174   5.760   4.667 -0.5704 -0.7045  0.7723
  983SOL    HW2 3716   0.115   5.715   4.536  0.4708 -0.3710  0.1779
  984SOL     OW 3717   6.476   4.633   0.138  0.5875 -0.2908 -0.0113
  984SOL    HW1 3718   6.458   4.556   0.085  0.3369 -0.2859  0.0621
  984SOL    HW2 3719   6.394   4.683   0.136  1.3843  1.0607 -1.8290
  985SOL     OW 3720   1.885   3.388   3.140  0.1265 -0.0887  0.2918
  985SOL    HW1 3721   1.972   3.422   3.164  0.9275 -0.8987 -1.3396
  985SOL    HW2 3722   1.897   3.294   3.133 -1.1085 -0.3061  0.8374
  986SOL     OW 3723   6.111   4.872   4.505  0.1192 -0.5850  0.2941
  986SOL    HW1 3724   6.151   4.957   4.524 -0.7687 -0.2644  0.7631
  986SOL    HW2 3725   6.042   4.892   4.441 -0.8325 -0.7794  1.2491
  987SOL     OW 3726   6.643   3.296   4.649  0.1980  0.3241  0.0084
  987SOL    HW1 3727   6.705   3.223   4.640  0.8792  1.0135 -1.0906
  987SOL    HW2 3728   6.667   3.337   4.732  0.5817  0.0124  0.0562
  988SOL     OW 3729   6.939   0.940   1.484  0.2477 -0.3260  0.5052
  988SOL    HW1 3730   7.007   0.876   1.507  0.3878 -0.1114  0.6864
  988SOL    HW2 3731   6.909   0.975   1.568 -1.5769 -1.9420  0.5992
  989SOL     OW 3732   3.902   4.731   4.375 -0.0361  0.7425 -0.6159
  989SOL    HW1 3733   3.879   4.695   4.289  1.4355 -0.8904 -0.3732
  989SOL    HW2 3734   3.979   4.785   4.359  1.3239 -0.9573 -0.1287
  990SOL     OW 3735   1.776   0.416   1.268 -0.5585 -0.6794 -0.6961
  990SOL    HW1 3736   1.760   0.490   1.210 -0.4087 -0.5539 -0.5771
  990SOL    HW2 3737   1.710   0.351   1.243 -0.7303 -0.4817 -0.7589
  991SOL     OW 3738   4.358   2.303   4.105 -0.4196  0.3424  0.7854
  991SOL    HW1 3739   4.398   2.216   4.113 -1.1509 -0.0106  0.6904
  991SOL    HW2 3740   4.421   2.354   4.055 -0.2976 -0.3434  0.2224
  992SOL     OW 3741   6.579   3.061   4.488  0.2282 -0.0724  0.1904
  992SOL    HW1 3742   6.668   3.031   4.505 -0.5684 -1.3740  2.5028
  992SOL    HW2 3743   6.523   3.003   4.540 -1.8488  1.7693  0.1927
  993SOL     OW 3744   5.736   0.955   3.095 -0.5371 -0.0196  0.4229
  993SOL    HW1 3745   5.678   0.929   3.024 -0.8273 -0.7265  0.9013
  993SOL    HW2 3746   5.759   0.873   3.139  0.5441  0.2819  0.4662
  994SOL     OW 3747   3.718   2.625   5.002  0.7644 -0.0174  0.4169
  994SOL    HW1 3748   3.712   2.718   4.979  1.0394  0.3108  1.6093
  994SOL    HW2 3749   3.799   2.618   5.053  0.7405 -0.9149  0.3504
  995SOL     OW 3750   3.845   6.876   4.159 -0.3919 -0.2356 -0.2304
  995SOL    HW1 3751   3.801   6.834   4.084 -0.5039 -2.4533  0.9838
  995SOL    HW2 3752   3.939   6.864   4.141 -0.4200 -2.1474  0.6216
  996SOL     OW 3753   2.302   2.946   0.133  0.6035 -0.1960 -0.0845
  996SOL    HW1 3754   2.355   2.908   0.203  2.9422  0.8572 -1.1663
  996SOL    HW2 3755   2.295   3.039   0.155 -0.0009 -0.1453 -0.4488
  997SOL     OW 3756   0.676   0.667   4.334  0.5299 -0.2004 -1.0245
  997SOL    HW1 3757   0.685   0.762   4.326  0.6484 -0.2682 -1.8055
  997SOL    HW2 3758   0.588   0.649   4.301 -0.5579 -0.1078  1.5719
  998SOL     OW 3759   5.610   4.615   1.257 -0.2987 -0.2432  0.0385
  998SOL    HW1 3760   5.549   4.610   1.332 -0.1216 -2.0151  0.1029
  998SOL    HW2 3761   5.597   4.703   1.222 -0.5642  0.5612  2.0035
  999SOL     OW 3762   6.283   0.019   1.851 -0.1965  0.0707  0.1260
  999SOL    HW1 3763   6.231   0.067   1.785 -0.2947 -1.2587 -0.8109
  999SOL    HW2 3764   6.242   0.042   1.934 -0.3041  1.5151 -0.2913
 1000SOL     OW 3765   2.234   0.443   0.587  0.5145  0.0779  0.8363
 1000SOL    HW1 3766   2.261   0.526   0.549  0.4966 -0.5790 -0.6719
 1000SOL    HW2 3767   2.194   0.395   0.515 -1.6132 -0.3378  2.1941
 1001SOL     OW 3768   2.218   2.974   3.751 -0.4464 -0.1971  0.0700
 1001SOL    HW1 3769   2.235   2.940   3.663 -1.6331  0.0146 -0.2591
 1001SOL    HW2 3770   2.190   2.898   3.801  0.2218 -0.3162  0.2740
 1002SOL     OW 3771   5.816   0.113   3.180 -0.2071  0.0228  0.0603
 1002SOL    HW1 3772   5.745   0.098   3.118  1.3997 -3.0824 -1.3050
 1002SOL    HW2 3773   5.783   0.080   3.263 -2.2237  3.8008  0.9281
 1003SOL     OW 3774   1.451   2.771   2.554 -0.0894  0.0661 -0.3725
 1003SOL    HW1 3775   1.494   2.827   2.490  0.2721  0.2519  0.0297
 1003SOL    HW2 3776   1.522   2.725   2.599 -0.3563 -0.3469 -0.3574
 1004SOL     OW 3777   3.551   0.566   4.187  0.1825 -0.1474 -0.1453
 1004SOL    HW1 3778   3.590   0.527   4.265  1.0072 -0.6033 -0.7632
 1004SOL    HW2 3779   3.625   0.607   4.142 -0.9060  4.4272  1.6793
 1005SOL     OW 3780   5.745   5.133   1.168 -0.8014 -0.8020  0.0596
 1005SOL    HW1 3781   5.787   5.210   1.206  1.6738 -2.0003 -0.0168
 1005SOL    HW2 3782   5.684   5.103   1.235 -0.7188  0.3524  0.6835
 1006SOL     OW 3783   2.227   6.198   1.909 -0.0762 -0.2494 -0.3044
 1006SOL    HW1 3784   2.306   6.195   1.962 -0.4388 -1.9597  0.1840
 1006SOL    HW2 3785   2.258   6.210   1.819  0.6118  1.0177  0.0764
 1007SOL     OW 3786   6.536   4.638   3.660 -0.2896 -0.0018  0.0091
 1007SOL    HW1 3787   6.453   4.684   3.652 -1.2947 -1.4857  1.3494
 1007SOL    HW2 3788   6.561   4.618   3.570  0.8905  4.1516 -0.8120
 1008SOL     OW 3789   1.932   2.215   0.193 -0.4245 -0.1873 -0.2540
 1008SOL    HW1 3790   1.882   2.242   0.115  0.1986 -2.0904 -1.3831
 1008SOL    HW2 3791   1.946   2.121   0.181  1.3437 -0.1711  1.2298
 1009SOL     OW 3792   2.582   6.459   0.041  0.3878 -0.1481  0.4926
 1009SOL    HW1 3793   2.635   6.521   0.092 -0.7995  0.0148  1.5956
 1009SOL    HW2 3794   2.582   6.379   0.093 -2.9810  0.7838  2.2925
 1010SOL     OW 3795   6.435   3.548   4.977  0.0219 -0.1209 -0.0164
 1010SOL    HW1 3796   6.509   3.608   4.966 -0.2343  0.0288 -0.9997
 1010SOL    HW2 3797   6.405   3.530   4.888 -1.1024 -0.2091  0.3647
 1011SOL     OW 3798   0.801   1.673   3.269 -0.5044  0.1943  0.5939
 1011SOL    HW1 3799   0.819   1.765   3.290  1.2057 -0.8038  4.1307
 1011SOL    HW2 3800   0.743   1.643   3.338  0.7541 -1.9298  0.8112
 1012SOL     OW 3801   1.192   3.135   3.621 -0.6962  0.4204  0.0874
 1012SOL    HW1 3802   1.211   3.229   3.619  2.9544 -0.1513  0.9414
 1012SOL    HW2 3803   1.277   3.093   3.607 -2.4483 -2.8267 -1.9793
 1013SOL     OW 3804   6.564   7.047   4.811 -0.2817 -0.0615  0.2160
 1013SOL    HW1 3805   6.659   7.053   4.802 -0.3065 -0.4976 -0.3983
 1013SOL    HW2 3806   6.550   6.989   4.885 -0.0726  1.6992  1.7061
 1014SOL     OW 3807   1.265   6.464   0.670 -0.3906  0.6754  0.3339
 1014SOL    HW1 3808   1.230   6.488   0.585 -1.7069  2.3276  1.2867
 1014SOL    HW2 3809   1.233   6.531   0.730  2.2213  0.7931  1.7914
 1015SOL     OW 3810   4.432   2.334   0.413  0.7977 -0.0214 -0.1662
 1015SOL    HW1 3811   4.341   2.363   0.402  1.0936  1.1672  0.3287
 1015SOL    HW2 3812   4.425   2.242   0.436 -0.3349  0.2714  0.7678
 1016SOL     OW 3813   2.093   5.338   3.051 -0.3631  0.3101  0.3420
 1016SOL    HW1 3814   2.130   5.401   3.112 -0.3099 -0.4169  1.0794
 1016SOL    HW2 3815   2.115   5.252   3.088  0.8344 -0.1830 -1.3970
 1017SOL     OW 3816   1.073   2.992   3.013  0.3540 -0.2631 -0.3190
 1017SOL    HW1 3817   1.111   2.944   3.087  1.6519  1.0347 -0.1095
 1017SOL    HW2 3818   1.009   3.051   3.053 -1.3998 -1.8924 -0.5972
 1018SOL     OW 3819   5.583   2.428   3.385  0.2053  0.4516  0.2953
 1018SOL    HW1 3820   5.603   2.432   3.292 -0.6864 -0.5292  0.0322
 1018SOL    HW2 3821   5.563   2.336   3.401 -3.3097  1.1365  0.6230
 1019SOL     OW 3822   6.768   5.978   2.166 -0.1202 -0.3629  0.2918
 1019SOL    HW1 3823   6.829   5.931   2.222 -1.0073 -0.5215  1.1422
 1019SOL    HW2 3824   6.716   5.909   2.123 -0.0143 -0.2160 -0.0792
 1020SOL     OW 3825   2.786   0.938   0.681 -0.5864  0.1530 -0.3273
 1020SOL    HW1 3826   2.721   0.986   0.733  0.5037  1.2511  0.0650
 1020SOL    HW2 3827   2.862   0.932   0.738 -0.4527 -1.4788 -0.6280
 1021SOL     OW 3828   2.958   5.763   2.695 -0.2239  0.0775 -0.2399
 1021SOL    HW1 3829   2.943   5.821   2.769  0.3747  0.3292 -0.3101
 1021SOL    HW2 3830   2.882   5.704   2.695 -0.8988  0.9336 -0.2457
 1022SOL     OW 3831   3.761   0.390   0.225  0.7427  0.1245 -0.2602
 1022SOL    HW1 3832   3.816   0.459   0.262  2.5345 -0.4724 -1.6877
 1022SOL    HW2 3833   3.690   0.437   0.182 -0.4490  0.8823  2.3024
 1023SOL     OW 3834   1.295   1.945   3.978 -0.3670 -0.2012 -0.0572
 1023SOL    HW1 3835   1.331   1.858   3.963  0.7490  0.3384 -0.5981
 1023SOL    HW2 3836   1.269   1.945   4.071 -1.0672 -1.3333 -0.2393
 1024SOL     OW 3837   0.155   5.900   2.566 -0.5747  0.2402 -0.0422
 1024SOL    HW1 3838   0.169   5.828   2.505 -0.2434 -1.3850  1.8286
 1024SOL    HW2 3839   0.243   5.930   2.587 -0.7060  1.1053 -0.6780
 1025SOL     OW 3840   1.699   5.171   2.664  0.1197 -0.7838  0.3393
 1025SOL    HW1 3841   1.772   5.232   2.673 -2.3141  2.8847 -2.1966
 1025SOL    HW2 3842   1.661   5.167   2.752  0.9120  0.6117  0.7766
 1026SOL     OW 3843   1.698   5.566   0.178  0.1417  0.0293 -0.6401
 1026SOL    HW1 3844   1.699   5.478   0.217  1.4268 -0.2391 -1.2115
 1026SOL    HW2 3845   1.749   5.619   0.239 -1.9464  0.7920  0.5222
 1027SOL     OW 3846   1.779   7.168   2.067 -0.6698 -0.7659 -0.0038
 1027SOL    HW1 3847   1.719   7.103   2.031 -0.9514 -0.8050  0.5343
 1027SOL    HW2 3848   1.783   7.149   2.160 -0.8093  0.0221  0.1747
 1028SOL     OW 3849   5.705   4.082   3.043  0.1371  0.3547  0.5013
 1028SOL    HW1 3850   5.767   4.017   3.008 -0.1734  1.2755 -1.9986
 1028SOL    HW2 3851   5.619   4.042   3.029 -0.0182  0.9725 -0.4248
 1029SOL     OW 3852   0.768   0.438   1.653 -0.3050  0.2070  0.2764
 1029SOL    HW1 3853   0.822   0.381   1.708 -0.6753 -0.9418 -0.5316
 1029SOL    HW2 3854   0.695   0.383   1.625 -1.2943  1.4120  0.4032
 1030SOL     OW 3855   4.108   4.631   4.678 -0.1198  0.1891  0.1279
 1030SOL    HW1 3856   4.123   4.702   4.615  2.3792  0.1620  0.5955
 1030SOL    HW2 3857   4.118   4.673   4.764  1.7843 -0.7475  0.4070
 1031SOL     OW 3858   3.960   5.355   0.980 -0.0098  0.1037  0.2173
 1031SOL    HW1 3859   3.980   5.413   0.906  4.0946  0.6835  1.5060
 1031SOL    HW2 3860   3.947   5.414   1.054 -3.6685 -0.4922  0.2056
 1032SOL     OW 3861   5.710   3.410   3.749  0.3361 -0.6424  0.3910
 1032SOL    HW1 3862   5.745   3.325   3.779  0.5877 -0.9897 -0.8253
 1032SOL    HW2 3863   5.785   3.454   3.711 -0.0514 -0.3818 -0.0788
 1033SOL     OW 3864   7.187   2.677   4.137 -0.7688  0.0602  0.8562
 1033SOL    HW1 3865   7.165   2.592   4.099 -0.2492 -0.3942  1.5401
 1033SOL    HW2 3866   7.282   2.674   4.150 -0.3697  1.6344 -1.2172
 1034SOL     OW 3867   3.296   6.383   0.107 -0.0253  0.0483 -0.1476
 1034SOL    HW1 3868   3.310   6.477   0.118  0.9315  0.0156 -0.9748
 1034SOL    HW2 3869   3.368   6.354   0.052  1.2326 -1.6648  2.2056
 1035SOL     OW 3870   3.104   2.264   0.340  0.8674  0.3521 -0.0608
 1035SOL    HW1 3871   3.158   2.211   0.398  2.3320  0.7105 -1.0445
 1035SOL    HW2 3872   3.095   2.212   0.260 -0.3535  0.2530  0.1239
 1036SOL     OW 3873   6.095   5.160   4.456 -0.1804 -0.2344 -0.3218
 1036SOL    HW1 3874   6.148   5.233   4.485 -1.0500  0.5415 -0.6340
 1036SOL    HW2 3875   6.112   5.154   4.362 -0.7859  0.1431 -0.4590
 1037SOL     OW 3876   2.540   6.753   4.615  0.5474 -0.8297  0.6695
 1037SOL    HW1 3877   2.542   6.809   4.692 -0.2108  1.2367 -0.7299
 1037SOL    HW2 3878   2.632   6.737   4.594  0.8758  1.5514  0.0141
 1038SOL     OW 3879   2.929   2.626   0.603  0.2477 -0.1010 -0.1463
 1038SOL    HW1 3880   2.965   2.599   0.518 -3.7377 -0.9308 -1.7855
 1038SOL    HW2 3881   2.887   2.710   0.585 -1.8020 -0.9143  0.5690
 1039SOL     OW 3882   5.641   3.280   4.761  0.9948  0.0635 -0.4221
 1039SOL    HW1 3883   5.569   3.308   4.817  0.9415 -2.1246  0.7135
 1039SOL    HW2 3884   5.710   3.344   4.778  0.0782  0.9432  0.1402
 1040SOL     OW 3885   4.989   6.910   1.330  0.2362 -0.5732 -0.1279
 1040SOL    HW1 3886   4.956   6.878   1.415 -0.7576  2.1751  0.6403
 1040SOL    HW2 3887   5.084   6.910   1.340  0.1514  2.3583  2.2226
 1041SOL     OW 3888   3.288   6.252   4.760  0.1246 -0.8701 -0.1399
 1041SOL    HW1 3889   3.199   6.230   4.787 -1.2469  0.9181 -2.7445
 1041SOL    HW2 3890   3.313   6.182   4.699 -0.4649 -0.1993 -1.1784
 1042SOL     OW 3891   6.923   0.546   4.648  0.3848  0.0231  0.3575
 1042SOL    HW1 3892   6.928   0.563   4.743 -0.7675 -1.3164  0.6972
 1042SOL    HW2 3893   6.930   0.451   4.641 -1.5043 -0.0790 -0.7328
 1043SOL     OW 3894   4.185   1.558   4.690  1.0070  0.5543 -0.4227
 1043SOL    HW1 3895   4.115   1.602   4.641  0.3004 -1.0495 -0.8896
 1043SOL    HW2 3896   4.262   1.613   4.675  0.1443  1.6799 -0.9197
 1044SOL     OW 3897   5.011   0.260   0.933 -0.6056  0.5913  0.2612
 1044SOL    HW1 3898   5.060   0.249   1.015 -0.6061 -1.4584  0.0468
 1044SOL    HW2 3899   4.952   0.185   0.930  0.1112  0.0345 -2.0901
 1045SOL     OW 3900   2.906   6.971   1.632 -0.0719  0.5295 -0.7775
 1045SOL    HW1 3901   2.891   7.049   1.578 -2.3002 -1.3544 -3.1527
 1045SOL    HW2 3902   2.977   6.924   1.587  2.2607  1.7344  1.4343
 1046SOL     OW 3903   6.970   7.181   1.486 -0.2329 -0.2012  0.0737
 1046SOL    HW1 3904   7.054   7.137   1.496 -0.3492 -0.3600  0.4078
 1046SOL    HW2 3905   6.927   7.136   1.413  0.3585  0.5113 -0.7269
 1047SOL     OW 3906   3.916   4.600   0.574  0.7743  0.3716  0.3575
 1047SOL    HW1 3907   4.004   4.585   0.538  0.4258 -1.8416  0.2784
 1047SOL    HW2 3908   3.903   4.528   0.636 -1.5016 -0.1756 -0.6454
 1048SOL     OW 3909   6.148   5.319   1.437 -0.3807 -0.0901 -0.1001
 1048SOL    HW1 3910   6.055   5.331   1.455 -0.5556 -2.0868  0.6335
 1048SOL    HW2 3911   6.151   5.287   1.347 -0.3117  0.8495 -0.4387
 1049SOL     OW 3912   6.746   6.726   1.739 -0.0993  0.0372 -0.5029
 1049SOL    HW1 3913   6.770   6.640   1.704 -1.7513 -0.8139  0.3389
 1049SOL    HW2 3914   6.784   6.728   1.827 -0.9979 -0.3323 -0.0875
 1050SOL     OW 3915   0.309   1.020   1.710 -0.4753 -0.5003 -0.0710
 1050SOL    HW1 3916   0.305   0.997   1.803 -2.2238  0.1347  0.0508
 1050SOL    HW2 3917   0.303   1.116   1.709  3.3732 -0.0743 -0.7104
 1051SOL     OW 3918   2.445   3.490   3.869  0.3315  0.0122  0.2227
 1051SOL    HW1 3919   2.536   3.493   3.839  0.1422 -1.1974 -0.5495
 1051SOL    HW2 3920   2.452   3.470   3.963  0.8535 -1.2194 -0.0586
 1052SOL     OW 3921   2.929   5.393   4.380  0.3457  0.7115 -0.3711
 1052SOL    HW1 3922   3.004   5.447   4.407  0.7386  1.1056 -2.1241
 1052SOL    HW2 3923   2.954   5.304   4.404  1.7032  0.7458 -1.5554
 1053SOL     OW 3924   7.127   5.953   1.111  0.4329 -0.1114  0.1047
 1053SOL    HW1 3925   7.057   5.964   1.175  0.2986  2.1235 -0.3115
 1053SOL    HW2 3926   7.200   5.916   1.160 -0.1583  0.1216  1.1819
 1054SOL     OW 3927   4.528   1.689   3.369 -0.3575  0.2744 -0.3027
 1054SOL    HW1 3928   4.472   1.757   3.408  0.7149  1.2473 -0.4263
 1054SOL    HW2 3929   4.559   1.727   3.287  0.5460 -0.2208 -0.2014
 1055SOL     OW 3930   3.174   0.785   1.715  0.0738  0.0328 -0.4881
 1055SOL    HW1 3931   3.111   0.849   1.749  0.0603 -0.0890 -0.2829
 1055SOL    HW2 3932   3.214   0.747   1.793  2.3623  2.0105 -0.5561
 1056SOL     OW 3933   5.881   1.739   3.576 -0.6592 -0.1576 -0.0060
 1056SOL    HW1 3934   5.788   1.718   3.588 -0.9353  0.0411 -1.5972
 1056SOL    HW2 3935   5.909   1.684   3.503  0.3313  0.2112  0.0789
 1057SOL     OW 3936   1.442   5.686   1.177 -0.1895 -0.5723 -0.0947
 1057SOL    HW1 3937   1.535   5.701   1.195 -0.5458  1.7600  0.0502
 1057SOL    HW2 3938   1.442   5.637   1.095  1.1777 -1.8895  0.6336
 1058SOL     OW 3939   0.094   2.733   1.157  0.3254  0.1836  0.1185
 1058SOL    HW1 3940   0.166   2.693   1.109  0.7108  1.4972 -0.4522
 1058SOL    HW2 3941   0.108   2.705   1.248 -0.9074 -3.0322 -0.5565
 1059SOL     OW 3942   3.833   5.397   1.429 -0.4176  0.1712  0.1561
 1059SOL    HW1 3943   3.764   5.460   1.450 -0.5598 -0.0240  0.2802
 1059SOL    HW2 3944   3.819   5.325   1.490  0.4950  0.5615  0.8372
 1060SOL     OW 3945   1.732   4.699   0.949 -0.2867  0.0602 -0.5416
 1060SOL    HW1 3946   1.683   4.755   1.009  0.1401  0.8150 -0.8782
 1060SOL    HW2 3947   1.823   4.725   0.962 -0.2296  0.5611 -1.8279
 1061SOL     OW 3948   0.373   1.099   0.166  0.1567 -0.0682  0.3934
 1061SOL    HW1 3949   0.412   1.138   0.088 -1.0283 -0.1237 -0.2422
 1061SOL    HW2 3950   0.354   1.174   0.223 -0.7950  0.1759 -0.2214
 1062SOL     OW 3951   3.568   4.327   1.578 -0.1910 -0.1286  0.4223
 1062SOL    HW1 3952   3.473   4.342   1.578 -0.5319 -1.9962  0.0196
 1062SOL    HW2 3953   3.586   4.284   1.661  0.0362 -1.0573 -0.0853
 1063SOL     OW 3954   1.297   5.904   2.944  0.5337 -0.0321 -0.2536
 1063SOL    HW1 3955   1.350   5.977   2.913 -0.0480  0.6874  0.3931
 1063SOL    HW2 3956   1.209   5.923   2.913  0.2435 -0.0893  0.5089
 1064SOL     OW 3957   4.744   3.383   1.087 -0.5125 -0.3109 -0.2313
 1064SOL    HW1 3958   4.787   3.305   1.123  0.3606  0.7396  1.1350
 1064SOL    HW2 3959   4.764   3.452   1.151 -0.8520  1.1445 -1.6411
 1065SOL     OW 3960   0.136   5.545   5.104 -0.0642 -0.3836 -0.3099
 1065SOL    HW1 3961   0.058   5.520   5.054  0.4678 -0.9697 -0.8541
 1065SOL    HW2 3962   0.210   5.520   5.049  0.5578 -1.7391  1.0578
 1066SOL     OW 3963   2.963   0.472   3.456  0.0281 -0.0191  0.1752
 1066SOL    HW1 3964   2.985   0.542   3.517 -2.3533  1.2183 -0.2608
 1066SOL    HW2 3965   2.877   0.442   3.484 -0.6546 -0.1560 -1.8918
 1067SOL     OW 3966   6.806   0.920   0.931  0.5828  0.3178 -0.5443
 1067SOL    HW1 3967   6.745   0.943   0.860  1.6112 -0.3640 -1.6852
 1067SOL    HW2 3968   6.766   0.958   1.009 -0.3000  1.6106 -1.5695
 1068SOL     OW 3969   4.243   2.635   0.282  0.6779 -0.2904  0.3063
 1068SOL    HW1 3970   4.180   2.621   0.353  0.2993 -0.1639 -0.0055
 1068SOL    HW2 3971   4.209   2.709   0.234 -0.9576 -2.4225 -2.0799
 1069SOL     OW 3972   1.395   4.456   2.297 -0.4165  0.7549  0.7049
 1069SOL    HW1 3973   1.415   4.415   2.381  2.5743 -4.0485 -1.9000
 1069SOL    HW2 3974   1.461   4.525   2.287  0.1846  0.3392  1.6501
 1070SOL     OW 3975   1.782   3.896   2.114  0.2989  0.4562  0.2674
 1070SOL    HW1 3976   1.863   3.893   2.062  0.7226 -0.6724  0.9524
 1070SOL    HW2 3977   1.712   3.896   2.048  0.8164 -1.2136 -0.3546
 1071SOL     OW 3978   0.525   1.674   2.788  0.0039  0.5575 -0.1104
 1071SOL    HW1 3979   0.539   1.706   2.877 -0.3104  0.2623  0.0484
 1071SOL    HW2 3980   0.614   1.663   2.753  0.1575 -0.0937  0.4489
 1072SOL     OW 3981   6.763   1.930   4.773 -0.0957  0.1812  0.1239
 1072SOL    HW1 3982   6.701   1.999   4.798  1.8198  2.3043 -0.5961
 1072SOL    HW2 3983   6.779   1.882   4.854 -3.0970 -0.9231  0.2035
 1073SOL     OW 3984   5.735   0.707   2.829  0.3350  0.1026  0.5921
 1073SOL    HW1 3985   5.786   0.641   2.877  2.3322  0.1006 -1.3711
 1073SOL    HW2 3986   5.700   0.660   2.754 -2.7198  0.1213  1.8494
 1074SOL     OW 3987   1.077   2.560   2.897  0.2021  0.2870 -0.6089
 1074SOL    HW1 3988   1.066   2.620   2.824  1.3878  1.9638  0.5211
 1074SOL    HW2 3989   1.164   2.581   2.932  1.9496 -3.9051 -1.7719
 1075SOL     OW 3990   7.056   1.026   0.967 -0.3707  0.1773 -0.9520
 1075SOL    HW1 3991   6.971   0.985   0.954 -0.1347 -0.4837 -0.4841
 1075SOL    HW2 3992   7.120   0.958   0.943  0.0304 -0.0531  0.6217
 1076SOL     OW 3993   5.220   5.806   1.203  0.0184 -0.0070  0.1761
 1076SOL    HW1 3994   5.202   5.898   1.181  1.9734  0.1074 -1.2355
 1076SOL    HW2 3995   5.315   5.798   1.196  0.0351 -1.8307  1.6899
 1077SOL     OW 3996   4.116   5.396   1.449 -0.0151  0.3847  0.2423
 1077SOL    HW1 3997   4.040   5.435   1.405  0.6900  0.8141 -0.6516
 1077SOL    HW2 3998   4.104   5.301   1.438 -0.5568  0.4369  0.3520
 1078SOL     OW 3999   3.940   5.111   4.620  0.3651  0.2716 -0.1411
 1078SOL    HW1 4000   3.948   5.023   4.582 -0.7806  1.3038 -3.0818
 1078SOL    HW2 4001   4.031   5.141   4.628  0.7378 -0.8612  0.1141
 1079SOL     OW 4002   6.127   2.680   0.750 -0.2452  0.2690 -0.1864
 1079SOL    HW1 4003   6.161   2.681   0.661  1.0026 -2.2784  0.1643
 1079SOL    HW2 4004   6.188   2.736   0.799  0.6361 -0.4272 -0.4673
 1080SOL     OW 4005   0.598   4.385   4.934  0.1556  0.2458  0.1595
 1080SOL    HW1 4006   0.588   4.479   4.945  2.0813  0.3706  1.2347
 1080SOL    HW2 4007   0.571   4.348   5.019  1.1138 -0.0124  0.3576
 1081SOL     OW 4008   5.146   2.326   3.790 -0.0575  0.2696  0.4961
 1081SOL    HW1 4009   5.176   2.324   3.881  1.2537  2.0543  0.1339
 1081SOL    HW2 4010   5.050   2.331   3.797  0.0182  0.3325  1.7562
 1082SOL     OW 4011   4.631   0.267   1.054 -0.2892  0.0993  0.6934
 1082SOL    HW1 4012   4.552   0.236   1.100  2.1801 -4.2763  2.5861
 1082SOL    HW2 4013   4.700   0.261   1.119  2.2429  0.4490 -1.7914
 1083SOL     OW 4014   6.308   1.682   1.407  0.4320  0.0475 -0.5529
 1083SOL    HW1 4015   6.241   1.646   1.465  1.8282  0.9315  1.7193
 1083SOL    HW2 4016   6.277   1.769   1.384  0.4191  0.1343 -0.1982
 1084SOL     OW 4017   6.828   1.491   0.031  0.3387 -0.1099  0.2321
 1084SOL    HW1 4018   6.901   1.553   0.032  0.7843 -0.6210 -0.2345
 1084SOL    HW2 4019   6.818   1.467  -0.061 -2.8664  2.7543 -0.3648
 1085SOL     OW 4020   5.903   2.979   3.985  0.8286  0.5683  0.3913
 1085SOL    HW1 4021   5.869   3.068   3.998 -0.4762  0.3803 -1.3072
 1085SOL    HW2 4022   5.997   2.992   3.971  0.8202  1.5725  1.1284
 1086SOL     OW 4023   1.011   2.183   1.087 -0.9555  0.5779  0.0043
 1086SOL    HW1 4024   1.095   2.190   1.132  0.2587  1.3541 -2.2708
 1086SOL    HW2 4025   1.014   2.100   1.041 -0.5621  1.5053 -1.7000
 1087SOL     OW 4026   5.185   3.681   0.893  0.5258  0.3220  0.5572
 1087SOL    HW1 4027   5.270   3.724   0.897  0.2244  1.0142 -0.1510
 1087SOL    HW2 4028   5.179   3.647   0.804  0.5043 -0.6879  0.9294
 1088SOL     OW 4029   3.459   6.307   2.344 -0.3318  0.0224 -0.0111
 1088SOL    HW1 4030   3.507   6.231   2.377 -1.0491  0.2833  1.7272
 1088SOL    HW2 4031   3.369   6.276   2.333 -0.7861  0.7806  1.4032
 1089SOL     OW 4032   4.671   1.806   4.679 -0.5697 -0.0407 -0.2280
 1089SOL    HW1 4033   4.764   1.819   4.695 -0.1211 -2.6417 -0.3476
 1089SOL    HW2 4034   4.653   1.853   4.598  0.7391  0.0986 -0.4501
 1090SOL     OW 4035   6.903   0.127   3.150 -0.2807  0.6098  0.0015
 1090SOL    HW1 4036   6.944   0.096   3.069  1.7685  0.5446  1.0050
 1090SOL    HW2 4037   6.895   0.048   3.204 -0.7044  0.8228  0.2522
 1091SOL     OW 4038   1.578   4.760   3.381 -0.2197  0.0230  0.0046
 1091SOL    HW1 4039   1.538   4.682   3.418  0.4996 -0.5376 -0.3830
 1091SOL    HW2 4040   1.642   4.787   3.446 -2.3243  1.9255  1.4464
 1092SOL     OW 4041   5.584   1.525   1.060  0.0514  0.5747  0.1687
 1092SOL    HW1 4042   5.676   1.500   1.059 -0.1036 -0.0979 -2.0617
 1092SOL    HW2 4043   5.536   1.442   1.057 -0.5505  0.9451 -1.6332
 1093SOL     OW 4044   6.219   6.697   4.065  0.3095 -0.1567 -0.0135
 1093SOL    HW1 4045   6.276   6.703   4.142 -0.7117 -0.7652  0.8226
 1093SOL    HW2 4046   6.142   6.750   4.088 -1.1211 -2.2961  0.4577
 1094SOL     OW 4047   3.481   6.621   4.893  0.1994  0.0478  0.2970
 1094SOL    HW1 4048   3.428   6.599   4.817  1.9372  0.5113 -1.1138
 1094SOL    HW2 4049   3.445   6.567   4.964 -0.3187 -1.8056 -1.2920
 1095SOL     OW 4050   1.608   6.013   3.193  0.2981  0.2067 -0.1367
 1095SOL    HW1 4051   1.554   5.989   3.118 -2.5028 -0.9101  2.0567
 1095SOL    HW2 4052   1.602   6.109   3.198  1.2147  0.3726 -1.7550
 1096SOL     OW 4053   6.002   7.047   3.436  0.0621  0.3753  0.7680
 1096SOL    HW1 4054   5.960   6.963   3.456 -0.3743  1.0312  2.8160
 1096SOL    HW2 4055   6.034   7.079   3.521  0.6498  2.0598 -0.0419
 1097SOL     OW 4056   5.390   5.886   5.074 -0.2865  0.1726 -0.0426
 1097SOL    HW1 4057   5.391   5.977   5.105  0.6091  0.4804 -0.9274
 1097SOL    HW2 4058   5.326   5.885   5.003 -1.4181 -0.2500  0.9559
 1098SOL     OW 4059   1.463   6.054   0.510  0.4296 -0.0775 -0.4301
 1098SOL    HW1 4060   1.436   6.118   0.576 -0.3342 -0.8077 -0.0292
 1098SOL    HW2 4061   1.489   5.977   0.560 -2.3212 -1.4915 -1.0000
 1099SOL     OW 4062   7.066   4.885   1.460  0.5312  0.1227  0.2262
 1099SOL    HW1 4063   7.113   4.812   1.420 -0.2457  0.6070 -1.6737
 1099SOL    HW2 4064   7.126   4.959   1.454  1.2975 -0.2890  2.1042
 1100SOL     OW 4065   0.672   3.116   4.476 -0.8913  0.2942  0.1426
 1100SOL    HW1 4066   0.757   3.081   4.449 -0.9988  1.4018 -1.7788
 1100SOL    HW2 4067   0.609   3.050   4.447 -0.7983  0.0816  0.4121
 1101SOL     OW 4068   4.671   3.503   4.995  0.2656 -0.0246 -0.3901
 1101SOL    HW1 4069   4.766   3.492   4.998  0.7500  2.9751 -1.6126
 1101SOL    HW2 4070   4.643   3.492   5.085  0.8972 -6.0316 -0.5335
 1102SOL     OW 4071   1.467   4.858   0.620  0.0942  0.2437 -0.2919
 1102SOL    HW1 4072   1.431   4.895   0.540 -2.1135 -1.2373 -0.0667
 1102SOL    HW2 4073   1.527   4.790   0.591 -0.0448  0.2934 -0.6969
 1103SOL     OW 4074   6.562   1.499   0.104 -0.2041  0.2953  0.1363
 1103SOL    HW1 4075   6.554   1.465   0.193  0.0389  2.1305  0.8980
 1103SOL    HW2 4076   6.654   1.487   0.081 -0.1390  0.3641  0.3646
 1104SOL     OW 4077   3.299   7.131   1.784 -0.3041  0.0275 -0.0831
 1104SOL    HW1 4078   3.334   7.049   1.748 -1.1024 -0.3322 -0.0684
 1104SOL    HW2 4079   3.373   7.170   1.830  0.0886 -0.6890 -0.0848
 1105SOL     OW 4080   6.554   4.440   1.664  0.2551  0.0861  0.0198
 1105SOL    HW1 4081   6.588   4.466   1.578 -1.4808  1.4953 -0.2915
 1105SOL    HW2 4082   6.632   4.436   1.720  1.0169  2.8439 -0.7249
 1106SOL     OW 4083   0.335   5.111   2.586 -0.1452 -0.0816  0.5300
 1106SOL    HW1 4084   0.391   5.116   2.509  1.2012 -1.2313  1.3717
 1106SOL    HW2 4085   0.284   5.031   2.572  0.6978 -0.7571  1.1626
 1107SOL     OW 4086   7.172   0.304   4.369 -0.1629  0.4165  0.1737
 1107SOL    HW1 4087   7.173   0.240   4.298 -1.6526  0.0813  0.4379
 1107SOL    HW2 4088   7.240   0.274   4.430 -0.4582 -0.5855  0.0168
 1108SOL     OW 4089   2.419   4.070   4.865 -0.1464  0.2354 -0.2510
 1108SOL    HW1 4090   2.485   4.033   4.807  0.0815 -0.0904  0.2245
 1108SOL    HW2 4091   2.465   4.092   4.945 -0.8890 -1.3631  0.6473
 1109SOL     OW 4092   1.876   4.003   1.306 -0.3674 -0.5114  0.3604
 1109SOL    HW1 4093   1.853   4.070   1.242 -0.7813 -1.4922 -0.5420
 1109SOL    HW2 4094   1.826   3.926   1.280  1.3602 -1.6979  0.3545
 1110SOL     OW 4095   1.797   6.948   4.811 -0.7818 -0.1072  0.3810
 1110SOL    HW1 4096   1.779   6.879   4.747 -3.2136 -0.0580  0.9140
 1110SOL    HW2 4097   1.885   6.930   4.842  0.3782 -0.3254 -2.7059
 1111SOL     OW 4098   4.031   0.644   4.438 -0.0359  0.0417 -0.6628
 1111SOL    HW1 4099   3.988   0.582   4.497 -0.2276  0.2444 -0.5898
 1111SOL    HW2 4100   4.125   0.625   4.449 -0.0891 -0.1664 -0.5644
 1112SOL     OW 4101   2.735   1.708   1.792  0.1415  0.2820  0.5283
 1112SOL    HW1 4102   2.709   1.771   1.859 -1.0513  0.2508  0.1041
 1112SOL    HW2 4103   2.827   1.728   1.775  0.7403 -0.2849  2.7979
 1113SOL     OW 4104   0.359   4.137   4.420 -0.3040  0.1571 -0.0253
 1113SOL    HW1 4105   0.410   4.120   4.499 -1.2371 -1.6344  0.2299
 1113SOL    HW2 4106   0.270   4.151   4.452 -0.3160  1.6443 -0.6055
 1114SOL     OW 4107   6.683   2.852   3.377 -0.2128 -0.1193 -0.4058
 1114SOL    HW1 4108   6.705   2.886   3.464 -1.8903  1.7174 -0.6153
 1114SOL    HW2 4109   6.613   2.910   3.346 -0.9231 -1.8449 -2.2439
 1115SOL     OW 4110   3.790   6.643   1.884 -0.6812  0.2295 -0.6394
 1115SOL    HW1 4111   3.772   6.655   1.791 -0.6759 -1.6778 -0.9151
 1115SOL    HW2 4112   3.847   6.567   1.888  0.2717  0.9611  0.8670
 1116SOL     OW 4113   3.320   2.141   3.745 -0.2278  0.2116 -0.1754
 1116SOL    HW1 4114   3.378   2.066   3.733 -0.9286 -0.6819  1.6759
 1116SOL    HW2 4115   3.245   2.122   3.688  0.0426  0.0123 -0.4714
 1117SOL     OW 4116   2.471   1.612   2.040 -0.0914 -0.3220  0.5835
 1117SOL    HW1 4117   2.378   1.624   2.020 -0.2549  1.7825  2.1605
 1117SOL    HW2 4118   2.507   1.569   1.963 -2.4756 -1.8469  0.2014
 1118SOL     OW 4119   7.011   3.624   3.119  0.6533 -0.1537 -0.1627
 1118SOL    HW1 4120   6.933   3.569   3.132  1.1022 -1.4969 -2.5255
 1118SOL    HW2 4121   6.986   3.684   3.048  1.1460  0.7085  0.3849
 1119SOL     OW 4122   5.754   6.510   1.968  0.0675 -0.1506  0.3528
 1119SOL    HW1 4123   5.848   6.494   1.978  0.1394  0.3850  0.5923
 1119SOL    HW2 4124   5.712   6.442   2.021  0.3580  0.3173  1.2034
 1120SOL     OW 4125   1.216   3.386   3.957  0.1281 -0.2794  0.6118
 1120SOL    HW1 4126   1.213   3.477   3.985  1.3920  0.6538 -1.9727
 1120SOL    HW2 4127   1.125   3.365   3.933 -0.1631  0.2746  1.2078
 1121SOL     OW 4128   7.152   3.045   3.045 -0.3712  0.1457 -0.2630
 1121SOL    HW1 4129   7.141   3.116   3.109 -1.0377  0.5186 -0.7809
 1121SOL    HW2 4130   7.064   3.031   3.009  0.0516  0.1576 -1.3332
 1122SOL     OW 4131   2.301   2.138   1.102  0.0866  0.0283 -0.2697
 1122SOL    HW1 4132   2.231   2.139   1.037  0.1059 -0.4978 -0.3036
 1122SOL    HW2 4133   2.277   2.067   1.162 -0.3413  0.9950  0.7608
 1123SOL     OW 4134   5.090   0.240   1.576 -0.0182  0.5962 -0.2490
 1123SOL    HW1 4135   5.059   0.329   1.596 -1.0841  0.0326  0.7891
 1123SOL    HW2 4136   5.163   0.226   1.636 -0.4887  0.4408  0.3069
 1124SOL     OW 4137   6.194   3.735   4.150 -0.0664 -0.1428  0.1949
 1124SOL    HW1 4138   6.243   3.668   4.199  1.0052 -0.8495 -1.7603
 1124SOL    HW2 4139   6.250   3.757   4.076 -1.6281  0.8791 -0.7416
 1125SOL     OW 4140   2.647   3.622   0.329  0.0272  0.6066  0.0516
 1125SOL    HW1 4141   2.705   3.684   0.372  0.4647  0.5809 -0.4858
 1125SOL    HW2 4142   2.654   3.542   0.381  0.6186  0.5476 -0.1106
 1126SOL     OW 4143   4.079   2.970   3.566  0.1227  0.1279 -0.5104
 1126SOL    HW1 4144   4.168   2.951   3.596 -0.4830  0.8776  2.0035
 1126SOL    HW2 4145   4.085   3.059   3.530  0.4389  0.1027 -0.5245
 1127SOL     OW 4146   3.460   3.478   3.888 -0.4979 -0.1696  0.3092
 1127SOL    HW1 4147   3.499   3.415   3.948  2.9587  0.4686 -1.0596
 1127SOL    HW2 4148   3.468   3.438   3.802  1.7644  1.9597 -0.5970
 1128SOL     OW 4149   1.959   2.874   3.626  0.0713  0.2446  0.2850
 1128SOL    HW1 4150   1.944   2.780   3.642 -2.1044  0.4137 -0.4481
 1128SOL    HW2 4151   2.054   2.883   3.625  0.3341 -1.8599  0.8992
 1129SOL     OW 4152   5.563   3.818   0.583  0.1954 -0.2864 -0.8412
 1129SOL    HW1 4153   5.527   3.837   0.669  2.6192  1.3424 -0.0848
 1129SOL    HW2 4154   5.495   3.846   0.522 -1.9077 -2.2157  0.4562
 1130SOL     OW 4155   2.844   0.087   3.344  0.8298  0.2378 -0.6865
 1130SOL    HW1 4156   2.842   0.148   3.270 -3.0006  1.9041  0.5569
 1130SOL    HW2 4157   2.818   0.139   3.420 -2.2010 -2.7087  0.5753
 1131SOL     OW 4158   1.565   2.908   1.545 -0.2681  0.1110  0.0364
 1131SOL    HW1 4159   1.496   2.885   1.607 -0.5478  1.1163  0.1194
 1131SOL    HW2 4160   1.520   2.956   1.476  0.1279 -0.5453 -0.6940
 1132SOL     OW 4161   3.462   4.054   0.452 -0.3540 -0.2760  0.1791
 1132SOL    HW1 4162   3.411   4.010   0.520 -0.7336 -1.8128 -1.0329
 1132SOL    HW2 4163   3.550   4.018   0.462 -0.2180  0.0979  0.3497
 1133SOL     OW 4164   3.408   0.991   1.337 -0.4987 -0.7967 -0.0297
 1133SOL    HW1 4165   3.449   0.922   1.285 -2.2172 -1.4937 -0.5329
 1133SOL    HW2 4166   3.393   0.950   1.423 -1.2866 -0.9940 -0.2494
 1134SOL     OW 4167   3.571   0.331   4.820  0.2166  0.1156 -0.0153
 1134SOL    HW1 4168   3.582   0.352   4.913  1.0242  1.8890 -0.4694
 1134SOL    HW2 4169   3.652   0.286   4.796  0.9583  1.5434 -0.3145
 1135SOL     OW 4170   6.626   5.633   3.112  0.4098 -0.2966 -0.0772
 1135SOL    HW1 4171   6.564   5.617   3.041  0.6379  2.7226 -1.1088
 1135SOL    HW2 4172   6.586   5.704   3.162  0.3463 -2.2273  2.8190
 1136SOL     OW 4173   1.718   6.565   4.001 -0.0828 -0.2653 -0.3056
 1136SOL    HW1 4174   1.689   6.656   4.005 -0.0229 -0.2758  2.2729
 1136SOL    HW2 4175   1.812   6.570   3.984 -0.0429  0.1879  0.0193
 1137SOL     OW 4176   2.774   6.915   0.829 -0.6595 -0.1745  0.3030
 1137SOL    HW1 4177   2.691   6.899   0.783 -0.4996 -2.0447  0.5716
 1137SOL    HW2 4178   2.816   6.829   0.833  1.2747  0.7065  0.2564
 1138SOL     OW 4179   2.174   1.682   5.023 -0.4472  0.0069  0.2502
 1138SOL    HW1 4180   2.181   1.589   5.001 -1.6854 -0.4947  1.7889
 1138SOL    HW2 4181   2.138   1.683   5.112 -0.1758  1.9640  0.3842
 1139SOL     OW 4182   4.196   5.009   1.920  0.0755 -0.4309 -0.2919
 1139SOL    HW1 4183   4.127   5.076   1.920  0.4837  0.0849 -2.4419
 1139SOL    HW2 4184   4.268   5.048   1.970  0.1567  0.6082 -1.1751
 1140SOL     OW 4185   5.554   1.115   1.258 -0.0703 -0.2049 -0.0274
 1140SOL    HW1 4186   5.472   1.132   1.304 -0.8920 -2.3268 -0.5778
 1140SOL    HW2 4187   5.528   1.071   1.177  1.5600  0.0927 -0.7620
 1141SOL     OW 4188   6.083   1.804   0.789  0.5213 -0.2576  0.5189
 1141SOL    HW1 4189   6.022   1.813   0.862  0.0416  0.3424  0.0566
 1141SOL    HW2 4190   6.031   1.763   0.720  0.8684 -0.4779  0.3880
 1142SOL     OW 4191   6.864   2.600   0.741  0.1201  0.5555 -0.1887
 1142SOL    HW1 4192   6.824   2.581   0.825 -1.9732  0.2278 -1.1889
 1142SOL    HW2 4193   6.853   2.520   0.690  1.6820  0.6176 -0.6751
 1143SOL     OW 4194   5.062   3.560   4.331 -0.1493  0.0338  0.4980
 1143SOL    HW1 4195   5.114   3.627   4.375 -1.3365  0.1805  1.7588
 1143SOL    HW2 4196   5.126   3.507   4.284  0.8775  1.6934 -0.0728
 1144SOL     OW 4197   6.555   3.492   0.628  0.2021  0.2220  0.7419
 1144SOL    HW1 4198   6.605   3.535   0.559 -1.4095  0.1601 -0.5225
 1144SOL    HW2 4199   6.619   3.476   0.698  1.6054  1.4120 -0.2125
 1145SOL     OW 4200   4.985   0.551   0.990  0.3406 -0.0805 -0.3599
 1145SOL    HW1 4201   4.966   0.460   0.966 -1.6160 -0.1802  1.2849
 1145SOL    HW2 4202   5.037   0.585   0.917 -0.3727 -1.9827 -1.8357
 1146SOL     OW 4203   0.348   6.128   0.847 -0.8070 -0.3560  0.2897
 1146SOL    HW1 4204   0.318   6.068   0.914 -2.4369  1.3107  1.1593
 1146SOL    HW2 4205   0.371   6.208   0.894 -0.0109  0.1800 -0.9392
 1147SOL     OW 4206   4.170   5.184   2.488 -0.5002 -0.4051  0.2385
 1147SOL    HW1 4207   4.179   5.263   2.541  0.8177 -0.1428 -0.3486
 1147SOL    HW2 4208   4.101   5.205   2.425  1.8281  1.4591 -1.8714
 1148SOL     OW 4209   6.795   5.467   0.101  0.2114 -0.8784 -0.1587
 1148SOL    HW1 4210   6.800   5.460   0.006  2.2578  0.1159 -0.1685
 1148SOL    HW2 4211   6.709   5.430   0.123 -0.6809 -0.3516 -2.4491
 1149SOL     OW 4212   3.399   0.501   3.720  0.0663 -0.3507 -0.1569
 1149SOL    HW1 4213   3.360   0.577   3.676 -1.3730 -2.3563 -2.6719
 1149SOL    HW2 4214   3.338   0.480   3.791  0.7324  1.0495  0.8784
 1150SOL     OW 4215   1.385   1.661   2.209  0.1896 -0.6919 -0.4054
 1150SOL    HW1 4216   1.400   1.671   2.303 -0.9814  1.1930 -0.3712
 1150SOL    HW2 4217   1.305   1.610   2.203 -0.8651  0.8852 -0.2942
 1151SOL     OW 4218   4.686   4.402   0.952  0.3200  0.0509  0.1981
 1151SOL    HW1 4219   4.592   4.403   0.933  0.2899  1.0719  0.3234
 1151SOL    HW2 4220   4.710   4.310   0.952 -0.3459 -0.1533 -1.5084
 1152SOL     OW 4221   4.152   1.420   3.515 -0.4082  0.2297  0.9043
 1152SOL    HW1 4222   4.175   1.390   3.604  1.1845  0.3131  0.5606
 1152SOL    HW2 4223   4.222   1.384   3.460 -1.0941  0.6214 -0.2415
 1153SOL     OW 4224   7.205   6.775   3.474  0.0040  0.3428 -0.2436
 1153SOL    HW1 4225   7.240   6.794   3.561  1.7346  0.3391 -0.9032
 1153SOL    HW2 4226   7.131   6.835   3.464 -0.3786  0.1773  1.3049
 1154SOL     OW 4227   3.572   1.087   4.847  0.0754 -0.2072  0.0374
 1154SOL    HW1 4228   3.664   1.105   4.868  0.4853  0.2704 -2.0265
 1154SOL    HW2 4229   3.538   1.044   4.926  1.9527 -0.0514  0.9876
 1155SOL     OW 4230   6.629   4.002   4.500  0.2020 -0.4521  0.6090
 1155SOL    HW1 4231   6.673   3.987   4.583  0.7731  0.0392  0.4056
 1155SOL    HW2 4232   6.577   3.924   4.486  0.1515 -0.5716  1.3948
 1156SOL     OW 4233   1.497   3.794   4.003 -0.5709  0.2175 -0.4513
 1156SOL    HW1 4234   1.413   3.772   3.963 -0.3636  0.2847 -0.9290
 1156SOL    HW2 4235   1.536   3.710   4.027 -1.0435  0.2123  0.3410
 1157SOL     OW 4236   2.265   1.571   4.265 -0.0168  0.3557  0.0342
 1157SOL    HW1 4237   2.330   1.502   4.281  1.4381  1.6411 -0.0019
 1157SOL    HW2 4238   2.272   1.629   4.341 -1.7074  0.1257  0.3951
 1158SOL     OW 4239   0.521   3.272   0.030 -0.5390  0.9998  0.1696
 1158SOL    HW1 4240   0.458   3.331   0.072 -2.1989 -0.8712  0.4386
 1158SOL    HW2 4241   0.474   3.236  -0.045  0.1242 -0.6039  0.4909
 1159SOL     OW 4242   4.241   1.602   4.007 -0.4306  1.2772 -0.0868
 1159SOL    HW1 4243   4.149   1.578   4.020 -0.5834  1.9851  0.1784
 1159SOL    HW2 4244   4.290   1.527   4.038 -0.9480 -0.2538 -2.6440
 1160SOL     OW 4245   6.635   3.219   1.390  0.4038 -0.3197  0.2912
 1160SOL    HW1 4246   6.565   3.237   1.453 -0.3145 -0.3712 -0.4636
 1160SOL    HW2 4247   6.666   3.131   1.414 -0.6703 -0.8433 -0.1272
 1161SOL     OW 4248   4.390   4.897   4.665  0.3089 -0.2163 -0.0376
 1161SOL    HW1 4249   4.476   4.865   4.638  0.1210 -1.2445  0.5097
 1161SOL    HW2 4250   4.386   4.987   4.634  1.1514 -0.5069 -1.0232
 1162SOL     OW 4251   2.302   5.739   2.517  0.1074  0.7789  0.4188
 1162SOL    HW1 4252   2.282   5.825   2.555 -1.1302  1.5868 -1.9001
 1162SOL    HW2 4253   2.397   5.739   2.507  0.3203  1.1181  2.0556
 1163SOL     OW 4254   1.073   2.566   1.613  0.3808 -0.2438 -0.4276
 1163SOL    HW1 4255   0.979   2.571   1.594 -0.4948 -0.7111  3.0118
 1163SOL    HW2 4256   1.094   2.651   1.651  0.6112 -1.0488  1.3352
 1164SOL     OW 4257   4.457   3.526   3.859  0.2206  0.0626  0.3492
 1164SOL    HW1 4258   4.523   3.543   3.792  0.0090  0.7530  0.3097
 1164SOL    HW2 4259   4.492   3.565   3.939  0.1631 -0.1562  0.4825
 1165SOL     OW 4260   0.499   3.944   0.872 -0.5392 -0.2570 -0.1157
 1165SOL    HW1 4261   0.449   4.004   0.927  0.0881 -0.7623  1.0448
 1165SOL    HW2 4262   0.514   3.867   0.927  1.0609 -0.3384 -0.5980
 1166SOL     OW 4263   3.545   4.177   1.812 -0.2365 -0.3892 -0.0578
 1166SOL    HW1 4264   3.538   4.095   1.860 -0.3547 -1.4566 -1.8317
 1166SOL    HW2 4265   3.596   4.234   1.870  0.2318 -1.8427  1.0171
 1167SOL     OW 4266   2.983   0.759   4.736 -0.0181  0.1850  0.4681
 1167SOL    HW1 4267   2.903   0.707   4.740  0.1093 -0.2275 -1.3749
 1167SOL    HW2 4268   3.054   0.695   4.742  0.1562  0.3346  0.0150
 1168SOL     OW 4269   6.022   2.563   3.149  0.4053 -0.5325  0.6877
 1168SOL    HW1 4270   6.112   2.529   3.147 -0.3208 -2.6235  0.4048
 1168SOL    HW2 4271   5.997   2.558   3.241  0.8591  0.9059  0.9010
 1169SOL     OW 4272   3.461   4.298   1.246 -0.1276 -0.6548  0.4012
 1169SOL    HW1 4273   3.487   4.385   1.277 -0.5579 -0.6073  0.6355
 1169SOL    HW2 4274   3.380   4.279   1.294  0.4587 -1.5841  1.0576
 1170SOL     OW 4275   5.587   0.358   2.647 -0.9736 -0.8536  0.3350
 1170SOL    HW1 4276   5.513   0.407   2.613 -0.9829 -0.7371  0.5219
 1170SOL    HW2 4277   5.662   0.416   2.637 -1.3763  0.2105  2.8242
 1171SOL     OW 4278   3.538   2.367   3.224 -0.2413  0.2915 -0.2320
 1171SOL    HW1 4279   3.597   2.416   3.167  1.5014 -0.6307  0.6937
 1171SOL    HW2 4280   3.595   2.334   3.294 -1.6215 -1.7259  0.0150
 1172SOL     OW 4281   0.130   6.540   4.906 -0.2559 -0.1011  0.3239
 1172SOL    HW1 4282   0.108   6.595   4.981  0.2324  1.2064 -0.4664
 1172SOL    HW2 4283   0.074   6.571   4.835 -1.5266 -2.0601  0.3738
 1173SOL     OW 4284   6.266   2.322   1.634 -0.5259  0.2858  0.0084
 1173SOL    HW1 4285   6.300   2.411   1.644  1.5342 -0.5955  1.7362
 1173SOL    HW2 4286   6.312   2.287   1.557 -1.0210  0.5605 -0.4180
 1174SOL     OW 4287   1.290   6.376   1.134 -0.5365  0.3471 -0.3102
 1174SOL    HW1 4288   1.209   6.352   1.088 -1.9766  2.1534  1.1416
 1174SOL    HW2 4289   1.336   6.433   1.074  0.6015 -2.0280 -1.8542
 1175SOL     OW 4290   0.760   5.968   2.875 -0.0857  0.1537 -0.4854
 1175SOL    HW1 4291   0.813   6.012   2.941  0.1426  1.0747 -1.2666
 1175SOL    HW2 4292   0.672   6.001   2.889 -0.3394 -0.8049  0.3210
 1176SOL     OW 4293   2.765   0.447   2.585  0.0567 -0.3381 -0.6030
 1176SOL    HW1 4294   2.833   0.405   2.533  0.3750 -0.3861 -0.1440
 1176SOL    HW2 4295   2.689   0.449   2.526  1.1503  2.0403 -2.0730
 1177SOL     OW 4296   3.593   2.101   3.978  0.4150  0.1314 -0.1688
 1177SOL    HW1 4297   3.517   2.120   3.923  0.2599  0.1390  0.0482
 1177SOL    HW2 4298   3.667   2.143   3.933  0.0330  1.5146  0.4637
 1178SOL     OW 4299   0.412   4.432   4.480  0.2914 -0.4178  0.4531
 1178SOL    HW1 4300   0.393   4.342   4.455 -1.5891 -0.5406  2.0565
 1178SOL    HW2 4301   0.501   4.448   4.449  0.0659 -2.2424 -1.3514
 1179SOL     OW 4302   2.266   5.005   3.070 -0.0430  0.3073 -0.1449
 1179SOL    HW1 4303   2.304   5.035   2.988 -0.4554 -0.4750 -0.6360
 1179SOL    HW2 4304   2.284   4.911   3.072 -0.4603  0.2332  0.4171
 1180SOL     OW 4305   2.210   6.466   2.496 -0.2125  0.0445 -0.1753
 1180SOL    HW1 4306   2.261   6.485   2.417  0.8292 -0.7257  0.2978
 1180SOL    HW2 4307   2.169   6.549   2.518 -1.0303  0.1485 -1.8685
 1181SOL     OW 4308   0.025   2.519   4.624  0.1340 -0.3949 -0.7535
 1181SOL    HW1 4309   0.072   2.584   4.572 -0.0338  0.9563  0.7275
 1181SOL    HW2 4310   0.094   2.461   4.657  0.2259 -1.4321 -2.5963
 1182SOL     OW 4311   2.393   1.417   3.204  0.5664  0.1377  0.0641
 1182SOL    HW1 4312   2.391   1.332   3.160  1.5223  1.0252 -1.7954
 1182SOL    HW2 4313   2.458   1.407   3.274  0.6440 -0.6583 -0.1144
 1183SOL     OW 4314   2.233   3.404   2.883 -0.4734 -0.6302 -0.2070
 1183SOL    HW1 4315   2.171   3.448   2.825  1.1103  0.9219 -0.8478
 1183SOL    HW2 4316   2.289   3.354   2.824 -0.3843 -1.0438  0.2264
 1184SOL     OW 4317   3.130   7.058   4.872  0.1354  0.3023  1.0251
 1184SOL    HW1 4318   3.093   7.072   4.959 -0.2762 -0.0433  0.9121
 1184SOL    HW2 4319   3.129   6.962   4.860 -0.0216  0.3547  0.5612
 1185SOL     OW 4320   0.661   1.073   4.178 -0.6028  0.3804 -0.6023
 1185SOL    HW1 4321   0.638   0.983   4.200 -1.5469  0.3325 -1.7111
 1185SOL    HW2 4322   0.583   1.124   4.198  0.0342  1.0376  0.3452
 1186SOL     OW 4323   6.191   4.097   0.003  0.0053 -0.3399 -0.4260
 1186SOL    HW1 4324   6.118   4.044   0.036  0.2490 -0.4805 -0.1152
 1186SOL    HW2 4325   6.165   4.187   0.023 -0.2042 -0.3694 -0.5554
 1187SOL     OW 4326   0.468   3.030   3.535 -0.0803 -0.2701  0.0283
 1187SOL    HW1 4327   0.518   3.107   3.509 -0.6975  0.1787  0.1568
 1187SOL    HW2 4328   0.500   2.961   3.476 -0.3001  0.3458 -0.8375
 1188SOL     OW 4329   2.671   2.365   4.344 -0.3253 -0.3421 -0.7230
 1188SOL    HW1 4330   2.708   2.424   4.410  0.0831 -1.0052 -0.3493
 1188SOL    HW2 4331   2.726   2.286   4.349 -2.1066 -1.5822  0.2342
 1189SOL     OW 4332   1.685   1.584   0.856  0.6234 -0.2849 -0.1372
 1189SOL    HW1 4333   1.726   1.525   0.920 -0.4955 -0.6746  0.2375
 1189SOL    HW2 4334   1.612   1.624   0.902  0.1164 -0.1638 -1.0102
 1190SOL     OW 4335   3.027   6.326   0.446 -0.0199  0.5145 -0.1966
 1190SOL    HW1 4336   3.026   6.334   0.351  0.7764 -0.1105 -0.2736
 1190SOL    HW2 4337   3.108   6.278   0.465 -0.2870  0.4225  0.7774
 1191SOL     OW 4338   1.587   3.116   0.806 -0.2768  0.0392  0.1667
 1191SOL    HW1 4339   1.541   3.191   0.844  0.3617 -0.0617  1.1916
 1191SOL    HW2 4340   1.564   3.043   0.864  0.1323 -0.2851 -0.0750
 1192SOL     OW 4341   4.315   2.172   3.778 -0.4312  0.0977  0.0956
 1192SOL    HW1 4342   4.354   2.085   3.781 -0.6863 -0.0210  0.0812
 1192SOL    HW2 4343   4.239   2.166   3.837 -1.0756 -0.0119 -0.7172
 1193SOL     OW 4344   0.115   5.227   2.364  0.5786  0.5448 -0.6079
 1193SOL    HW1 4345   0.101   5.202   2.455 -0.0552 -1.7964 -1.2920
 1193SOL    HW2 4346   0.165   5.155   2.326  0.7231  1.4018 -2.1627
 1194SOL     OW 4347   7.087   5.786   2.870  0.8902 -0.6688  0.3608
 1194SOL    HW1 4348   7.067   5.794   2.963 -0.4377 -0.4573  0.0726
 1194SOL    HW2 4349   7.123   5.871   2.845  0.6655 -0.5193  0.5433
 1195SOL     OW 4350   0.189   1.529   1.590 -0.0892 -0.3477 -0.0524
 1195SOL    HW1 4351   0.192   1.457   1.653  0.0541 -0.7020 -0.4652
 1195SOL    HW2 4352   0.273   1.525   1.545  0.6752  1.1573  1.1188
 1196SOL     OW 4353   4.688   0.871   4.792 -0.1737  0.5111  0.2207
 1196SOL    HW1 4354   4.596   0.862   4.766  0.0200 -0.2950 -0.2271
 1196SOL    HW2 4355   4.685   0.922   4.873 -0.8741  2.1067 -0.7638
 1197SOL     OW 4356   6.991   4.203   2.470 -0.3812 -0.2927  0.0357
 1197SOL    HW1 4357   7.081   4.235   2.471 -0.5710  0.4421  2.6537
 1197SOL    HW2 4358   6.937   4.283   2.468 -0.9497 -0.6656  0.1737
 1198SOL     OW 4359   6.704   4.543   1.884 -0.2449  0.5548  0.0091
 1198SOL    HW1 4360   6.693   4.508   1.972 -0.8841  0.3878 -0.1330
 1198SOL    HW2 4361   6.779   4.602   1.891  1.2952 -1.3187  0.1184
 1199SOL     OW 4362   2.662   3.719   4.582  0.0000 -0.0332  0.1728
 1199SOL    HW1 4363   2.744   3.670   4.585  0.6543  1.0173  0.2864
 1199SOL    HW2 4364   2.658   3.754   4.493 -0.9249 -1.0356 -0.1938
 1200SOL     OW 4365   1.722   2.552   1.687 -0.6432  0.0860  0.3065
 1200SOL    HW1 4366   1.719   2.543   1.592 -0.2798 -0.3883  0.3386
 1200SOL    HW2 4367   1.807   2.517   1.712 -0.2096  1.3409  0.6901
 1201SOL     OW 4368   2.627   0.590   0.794 -0.4033  0.0641 -1.5024
 1201SOL    HW1 4369   2.532   0.606   0.799 -0.5506 -1.1063  0.2553
 1201SOL    HW2 4370   2.634   0.495   0.791  0.7457  0.0785 -0.1772
 1202SOL     OW 4371   4.406   0.385   0.535 -0.6568  0.5761  0.1723
 1202SOL    HW1 4372   4.390   0.479   0.534 -1.0787  0.5229  1.1254
 1202SOL    HW2 4373   4.433   0.366   0.625 -2.0695 -0.4536  0.4160
 1203SOL     OW 4374   6.438   0.230   2.155  0.4191 -0.5864  0.4653
 1203SOL    HW1 4375   6.493   0.262   2.226 -0.6070  0.0822  0.9782
 1203SOL    HW2 4376   6.500   0.200   2.088  1.4016  0.5145  0.8561
 1204SOL     OW 4377   2.371   3.387   0.504  0.1460  0.2614 -0.3250
 1204SOL    HW1 4378   2.357   3.344   0.588 -0.5897  1.7591  0.3616
 1204SOL    HW2 4379   2.439   3.452   0.520 -0.3094  0.8672 -0.7528
 1205SOL     OW 4380   2.824   3.098   0.826 -0.1955  0.3748 -0.1284
 1205SOL    HW1 4381   2.871   3.017   0.805 -1.0368 -0.1643  0.0569
 1205SOL    HW2 4382   2.849   3.118   0.916 -1.5532 -0.8021  0.5485
 1206SOL     OW 4383   0.441   1.545   3.918 -0.1345  0.4628 -0.8247
 1206SOL    HW1 4384   0.418   1.461   3.959 -1.3984  0.9341 -0.5370
 1206SOL    HW2 4385   0.512   1.579   3.971 -1.7697  1.0898  1.0916
 1207SOL     OW 4386   6.202   1.158   0.553  0.4570 -0.2831 -0.1665
 1207SOL    HW1 4387   6.133   1.122   0.497  1.0478 -0.3589 -0.8607
 1207SOL    HW2 4388   6.235   1.082   0.601  0.6826 -0.4133 -0.5218
 1208SOL     OW 4389   5.765   0.855   4.199  0.5752  0.1555 -0.2149
 1208SOL    HW1 4390   5.746   0.937   4.245 -0.3719 -0.5394  0.6698
 1208SOL    HW2 4391   5.849   0.871   4.157  0.9535  1.1959  0.8646
 1209SOL     OW 4392   1.306   4.709   2.994 -0.4704 -0.6061 -0.0963
 1209SOL    HW1 4393   1.337   4.777   3.054  0.0949 -1.1873  0.2761
 1209SOL    HW2 4394   1.351   4.726   2.912  0.9193 -1.4809  0.4570
 1210SOL     OW 4395   6.303   3.463   0.833  0.0073 -0.6685 -0.3445
 1210SOL    HW1 4396   6.364   3.490   0.765 -0.1380 -0.6070 -0.4503
 1210SOL    HW2 4397   6.228   3.522   0.824  0.7528  0.5619  1.0540
 1211SOL     OW 4398   0.293   4.708   0.581 -0.8097  0.5549 -0.2372
 1211SOL    HW1 4399   0.228   4.650   0.542 -0.7741  1.3469 -1.5163
 1211SOL    HW2 4400   0.343   4.741   0.507  2.5825 -1.7453  0.7969
 1212SOL     OW 4401   4.546   5.218   2.316  0.4100  0.1941  0.7591
 1212SOL    HW1 4402   4.503   5.138   2.346 -0.3957  0.6865  0.9397
 1212SOL    HW2 4403   4.475   5.270   2.278  1.1152  0.3297 -0.4108
 1213SOL     OW 4404   5.321   2.674   3.697  0.1369 -0.1949  0.1892
 1213SOL    HW1 4405   5.262   2.621   3.749 -0.2569 -1.0746 -1.0944
 1213SOL    HW2 4406   5.325   2.758   3.742  0.3246 -1.1175  1.9517
 1214SOL     OW 4407   0.013   0.555   1.120 -0.2547 -0.1591 -0.9125
 1214SOL    HW1 4408  -0.009   0.479   1.174 -0.8912 -0.3178 -1.3868
 1214SOL    HW2 4409   0.091   0.592   1.162 -1.2602  0.2721  0.6753
 1215SOL     OW 4410   2.721   1.106   3.260 -0.3028  0.3676  0.1575
 1215SOL    HW1 4411   2.685   1.190   3.291 -0.7966 -0.4335  1.8478
 1215SOL    HW2 4412   2.806   1.099   3.302 -0.9858 -0.7462  1.4118
 1216SOL     OW 4413   1.254   1.995   2.683  0.7482  0.1051  0.6449
 1216SOL    HW1 4414   1.326   1.960   2.736 -0.1784 -0.7163  1.3797
 1216SOL    HW2 4415   1.295   2.013   2.598  1.6853 -1.0134  0.8286
 1217SOL     OW 4416   4.023   2.595   0.458  0.6585  0.7322 -0.0086
 1217SOL    HW1 4417   3.961   2.636   0.518  1.6356  2.3075 -0.0309
 1217SOL    HW2 4418   3.971   2.576   0.380 -0.4851 -0.7876  1.0473
 1218SOL     OW 4419   4.566   2.517   2.974 -0.3762  0.3996 -0.7225
 1218SOL    HW1 4420   4.537   2.606   2.996 -1.2910  0.2121 -1.1269
 1218SOL    HW2 4421   4.661   2.519   2.987 -0.4535  1.2798 -0.2006
 1219SOL     OW 4422   7.003   6.971   4.122  0.9901 -0.1939 -0.7057
 1219SOL    HW1 4423   6.999   7.052   4.072  0.1783 -0.6428 -1.4028
 1219SOL    HW2 4424   7.095   6.945   4.119  1.7149  1.7932  1.3715
 1220SOL     OW 4425   2.142   3.476   3.185 -0.3303 -0.2366 -0.2527
 1220SOL    HW1 4426   2.224   3.430   3.168 -0.0988 -0.3439  1.0680
 1220SOL    HW2 4427   2.154   3.563   3.147  0.1918 -0.4274 -0.5272
 1221SOL     OW 4428   2.073   4.022   0.900  0.0564 -0.0127 -0.6085
 1221SOL    HW1 4429   2.083   4.059   0.987 -0.2120  0.3559 -0.7335
 1221SOL    HW2 4430   2.093   3.929   0.911  0.1481  0.0561 -0.1813
 1222SOL     OW 4431   6.755   4.441   0.043 -0.1739  0.0191  0.4567
 1222SOL    HW1 4432   6.804   4.522   0.061 -0.7541  0.2763  0.9131
 1222SOL    HW2 4433   6.808   4.372   0.082 -0.3012  0.3244  1.1909
 1223SOL     OW 4434   2.720   2.923   4.053 -0.2357 -0.0889 -0.0124
 1223SOL    HW1 4435   2.759   2.858   4.111 -1.0057 -0.1448  0.4599
 1223SOL    HW2 4436   2.713   2.879   3.968  0.6981 -0.0801 -0.1017
 1224SOL     OW 4437   1.784   0.871   0.866  0.6477  0.9038 -0.5040
 1224SOL    HW1 4438   1.727   0.794   0.873  0.9064  0.8675  2.5032
 1224SOL    HW2 4439   1.772   0.902   0.776  0.9750 -2.9431 -2.0768
 1225SOL     OW 4440   3.200   3.177   2.788  0.0427  0.3810  0.2920
 1225SOL    HW1 4441   3.213   3.097   2.839 -0.9530 -0.1537 -0.2750
 1225SOL    HW2 4442   3.148   3.150   2.713 -0.8532  1.6749  0.4190
 1226SOL     OW 4443   3.429   0.457   4.643  0.0716  0.2831 -0.4437
 1226SOL    HW1 4444   3.509   0.488   4.601  0.8675 -0.5656  0.3884
 1226SOL    HW2 4445   3.454   0.442   4.734 -0.7090 -1.1074 -0.4293
 1227SOL     OW 4446   2.946   3.604   3.236  0.2199 -0.0712 -0.5512
 1227SOL    HW1 4447   2.984   3.516   3.237 -0.9686 -0.6011  0.6133
 1227SOL    HW2 4448   2.899   3.609   3.153 -0.2637 -0.7920 -0.3297
 1228SOL     OW 4449   4.131   1.585   1.132 -0.3983  0.5141  0.6130
 1228SOL    HW1 4450   4.038   1.595   1.116 -0.3751 -1.1680 -0.9716
 1228SOL    HW2 4451   4.138   1.502   1.181  0.2211  1.0176  1.4000
 1229SOL     OW 4452   1.764   2.273   4.278 -0.5586 -0.8008  0.4566
 1229SOL    HW1 4453   1.770   2.355   4.326 -0.0448 -0.3138 -0.4159
 1229SOL    HW2 4454   1.677   2.274   4.239 -0.3591 -0.4216  0.0151
 1230SOL     OW 4455   4.109   4.932   1.553  0.3453 -0.2450  0.0129
 1230SOL    HW1 4456   4.099   4.964   1.643 -0.4243 -0.7319  0.1085
 1230SOL    HW2 4457   4.204   4.935   1.537  0.3940  0.8806  0.4486
 1231SOL     OW 4458   3.875   3.427   4.229 -0.6432  0.2656  0.2168
 1231SOL    HW1 4459   3.910   3.347   4.270 -1.1810 -0.2424 -0.2851
 1231SOL    HW2 4460   3.880   3.493   4.298  1.5537  0.3021  0.0876
 1232SOL     OW 4461   5.272   4.302   2.830 -0.2868 -0.3893  0.1344
 1232SOL    HW1 4462   5.226   4.369   2.779 -1.4107  0.3021  1.9208
 1232SOL    HW2 4463   5.315   4.352   2.900  1.3558 -1.2756 -0.2179
 1233SOL     OW 4464   3.220   6.734   3.168 -0.3915 -0.4011  0.2913
 1233SOL    HW1 4465   3.222   6.784   3.087 -2.1422 -0.8458 -0.0802
 1233SOL    HW2 4466   3.133   6.693   3.168 -0.1083 -1.0739  1.9856
 1234SOL     OW 4467   3.965   6.304   4.816  0.0996 -0.2167  0.3246
 1234SOL    HW1 4468   3.946   6.398   4.810 -0.0315 -0.2769 -0.2696
 1234SOL    HW2 4469   3.879   6.263   4.827  0.1561 -0.2690  0.5730
 1235SOL     OW 4470   3.550   4.348   3.664 -0.2451  0.0076 -0.0877
 1235SOL    HW1 4471   3.613   4.373   3.731  0.0162  0.9310 -0.6505
 1235SOL    HW2 4472   3.583   4.265   3.630 -0.5016 -0.5832  1.0546
 1236SOL     OW 4473   1.268   3.650   3.311  0.3378  0.2395  0.0424
 1236SOL    HW1 4474   1.292   3.558   3.310 -2.6309 -0.6297  0.7234
 1236SOL    HW2 4475   1.249   3.671   3.219  0.3095 -0.0122 -0.0082
 1237SOL     OW 4476   0.542   3.137   4.106 -0.0736 -0.1208  0.0050
 1237SOL    HW1 4477   0.624   3.142   4.057 -0.8905 -1.1468 -1.5502
 1237SOL    HW2 4478   0.534   3.045   4.130 -0.9601 -0.1108 -0.2107
 1238SOL     OW 4479   4.272   2.896   2.052  0.0559 -0.0591  0.5156
 1238SOL    HW1 4480   4.328   2.971   2.072  1.4398 -1.1487  0.8635
 1238SOL    HW2 4481   4.249   2.907   1.960 -1.1089  1.6163  0.9477
 1239SOL     OW 4482   3.029   4.128   0.601  0.4592 -0.7006  0.1378
 1239SOL    HW1 4483   3.039   4.039   0.569  0.2526 -0.5562 -0.3396
 1239SOL    HW2 4484   2.987   4.175   0.528 -2.0110 -0.8518  1.3656
 1240SOL     OW 4485   1.511   1.135   0.323 -0.7641 -0.7562  0.1661
 1240SOL    HW1 4486   1.460   1.166   0.397  1.2013  1.0801  0.8538
 1240SOL    HW2 4487   1.487   1.194   0.251  0.4044  0.1873  0.5232
 1241SOL     OW 4488   6.905   1.567   4.513  0.0538  0.2636  0.0187
 1241SOL    HW1 4489   6.912   1.595   4.605 -0.9719 -0.2586  0.2665
 1241SOL    HW2 4490   6.882   1.647   4.466  1.3476  0.6976  0.0880
 1242SOL     OW 4491   0.397   3.401   1.656  0.0958 -0.4678 -0.1408
 1242SOL    HW1 4492   0.489   3.418   1.674  0.0812 -0.3712 -0.1567
 1242SOL    HW2 4493   0.394   3.309   1.629  0.3620 -0.1224 -1.3902
 1243SOL     OW 4494   1.909   0.319   1.477 -0.5127  0.6065 -0.8470
 1243SOL    HW1 4495   1.847   0.305   1.549 -0.3580 -2.3154 -1.1872
 1243SOL    HW2 4496   1.857   0.363   1.409 -1.6777 -0.0070 -0.3750
 1244SOL     OW 4497   2.690   3.387   0.444 -0.0668 -0.1179 -0.1390
 1244SOL    HW1 4498   2.623   3.318   0.439  1.4395 -1.6260 -0.2916
 1244SOL    HW2 4499   2.748   3.358   0.514  0.2113  1.3978  0.2865
 1245SOL     OW 4500   2.994   0.959   3.081 -0.5549  0.1048  0.1001
 1245SOL    HW1 4501   2.973   0.914   3.000  1.9265 -0.6192 -0.2301
 1245SOL    HW2 4502   3.027   0.890   3.139 -2.0300  0.6512  1.6583
 1246SOL     OW 4503   1.308   5.403   2.795  0.1345  0.5511  0.0533
 1246SOL    HW1 4504   1.403   5.413   2.793  0.3443 -1.0522  0.5170
 1246SOL    HW2 4505   1.293   5.311   2.773 -1.2831  0.6725  0.4185
 1247SOL     OW 4506   0.822   5.287   2.254  0.0574  0.4862  0.5231
 1247SOL    HW1 4507   0.828   5.203   2.300 -0.2615  0.9326  1.4221
 1247SOL    HW2 4508   0.890   5.283   2.187 -0.3808 -0.7433  0.1243
 1248SOL     OW 4509   7.178   5.762   4.416 -0.5833 -0.6779  0.1928
 1248SOL    HW1 4510   7.211   5.738   4.329  1.2000  0.6584  0.4640
 1248SOL    HW2 4511   7.084   5.778   4.401 -0.1773  0.3102 -1.6823
 1249SOL     OW 4512   0.134   4.605   1.124 -0.5076  0.0982 -0.3712
 1249SOL    HW1 4513   0.214   4.573   1.081 -0.5555 -0.0263 -0.3669
 1249SOL    HW2 4514   0.083   4.527   1.141  0.8376 -0.2886  2.6783
 1250SOL     OW 4515   5.609   2.524   0.362 -0.4567  0.0138 -0.0931
 1250SOL    HW1 4516   5.682   2.569   0.404  0.6868 -0.2994 -1.6652
 1250SOL    HW2 4517   5.629   2.431   0.370 -0.5775 -0.0682 -0.6878
 1251SOL     OW 4518   0.321   1.892   1.225  0.1723 -0.4767  0.0766
 1251SOL    HW1 4519   0.365   1.862   1.305 -0.6524 -2.2260 -0.0660
 1251SOL    HW2 4520   0.235   1.921   1.255 -0.3634 -1.6906 -0.1938
 1252SOL     OW 4521   6.554   3.383   2.492  0.3223  0.5350  0.3481
 1252SOL    HW1 4522   6.543   3.385   2.587  0.3804  0.4708  0.3562
 1252SOL    HW2 4523   6.646   3.362   2.478 -0.3921 -3.3521  0.3060
 1253SOL     OW 4524   6.755   0.510   3.527 -0.0664 -0.2503 -0.5352
 1253SOL    HW1 4525   6.785   0.449   3.460 -1.2423  0.0697 -1.3758
 1253SOL    HW2 4526   6.673   0.545   3.494 -0.4350  0.2928  0.8544
 1254SOL     OW 4527   6.311   2.911   3.669 -0.2971  0.1742  0.0152
 1254SOL    HW1 4528   6.379   2.934   3.731 -0.1235 -0.3366  0.0184
 1254SOL    HW2 4529   6.358   2.873   3.594 -0.5589  0.0299 -0.0795
 1255SOL     OW 4530   2.850   0.632   1.272  0.2691 -0.1028 -0.0624
 1255SOL    HW1 4531   2.874   0.660   1.184  0.2597  1.4288  0.3926
 1255SOL    HW2 4532   2.780   0.692   1.299 -2.0197 -2.5125 -0.1658
 1256SOL     OW 4533   1.266   6.059   1.071 -0.1512  0.1444  0.4961
 1256SOL    HW1 4534   1.235   6.048   1.161  0.6007  0.5874  0.8142
 1256SOL    HW2 4535   1.314   6.141   1.071  2.3600 -1.2287  0.4154
 1257SOL     OW 4536   3.103   0.930   0.532 -0.2055  0.0815  0.5978
 1257SOL    HW1 4537   3.027   0.988   0.530 -0.3964 -0.1576  0.9391
 1257SOL    HW2 4538   3.144   0.942   0.446 -0.1534  0.8356  0.7174
 1258SOL     OW 4539   6.254   1.063   1.114  0.2700  0.3509  0.0883
 1258SOL    HW1 4540   6.276   1.135   1.055 -0.1351  0.0940 -0.3890
 1258SOL    HW2 4541   6.181   1.019   1.071 -0.4684  0.5435  1.1072
 1259SOL     OW 4542   1.636   6.520   2.816 -0.1146 -1.1271  0.2318
 1259SOL    HW1 4543   1.665   6.611   2.813  0.1702 -1.1030  2.1513
 1259SOL    HW2 4544   1.663   6.483   2.732  0.7634  0.2636 -0.1361
 1260SOL     OW 4545   6.447   0.291   3.783 -0.0688  0.6904  0.2430
 1260SOL    HW1 4546   6.442   0.302   3.688 -0.5186  1.2443  0.3234
 1260SOL    HW2 4547   6.391   0.360   3.818 -0.9821 -0.3291  0.8704
 1261SOL     OW 4548   6.493   4.393   0.033 -0.4458  0.3010  0.1727
 1261SOL    HW1 4549   6.582   4.415   0.058 -0.4014 -0.3593  0.6430
 1261SOL    HW2 4550   6.502   4.315  -0.022 -0.7673 -0.1398  0.7344
 1262SOL     OW 4551   4.549   5.952   2.017  0.0051 -0.0430 -0.2167
 1262SOL    HW1 4552   4.482   5.957   2.085 -1.0615  2.0638 -1.3150
 1262SOL    HW2 4553   4.557   6.042   1.985  1.3747 -0.7537 -2.0315
 1263SOL     OW 4554   4.176   0.695   1.370  0.1451  0.3019  0.3628
 1263SOL    HW1 4555   4.192   0.731   1.283 -1.0237  0.9990  0.4261
 1263SOL    HW2 4556   4.092   0.731   1.397  0.4053 -0.0297  1.7225
 1264SOL     OW 4557   1.786   5.926   4.253  0.3927 -0.7826  0.2621
 1264SOL    HW1 4558   1.704   5.968   4.278  0.7263  0.5074 -0.6858
 1264SOL    HW2 4559   1.780   5.916   4.158  1.5666 -0.0924  0.0883
 1265SOL     OW 4560   3.709   5.691   4.298  0.0175 -0.3471 -0.4384
 1265SOL    HW1 4561   3.723   5.599   4.322  0.3003 -0.1606  0.1192
 1265SOL    HW2 4562   3.644   5.687   4.227  0.2720 -0.9960 -0.6489
 1266SOL     OW 4563   2.949   0.236   1.220 -0.0189 -0.3767 -0.0038
 1266SOL    HW1 4564   3.011   0.290   1.172 -1.1064  0.4833 -0.4805
 1266SOL    HW2 4565   2.961   0.260   1.312  1.2410 -1.1641  0.0533
 1267SOL     OW 4566   1.244   0.946   4.029  0.5685 -0.7711 -0.4267
 1267SOL    HW1 4567   1.240   0.913   3.939  1.1711  1.0144 -1.1560
 1267SOL    HW2 4568   1.153   0.958   4.055  0.3946 -1.0394 -0.9071
 1268SOL     OW 4569   6.331   2.370   2.120 -0.0316 -0.4613  0.1679
 1268SOL    HW1 4570   6.266   2.341   2.184 -0.1871 -1.6634 -0.5061
 1268SOL    HW2 4571   6.283   2.379   2.039  0.3756  0.0214 -0.0254
 1269SOL     OW 4572   3.208   1.158   1.247 -0.6478 -0.3423 -0.0020
 1269SOL    HW1 4573   3.127   1.113   1.270  0.3064 -1.6036  1.0517
 1269SOL    HW2 4574   3.277   1.108   1.291  0.6408  1.1395 -0.2303
 1270SOL     OW 4575   2.120   2.171   0.895 -0.1554  0.1824 -0.5144
 1270SOL    HW1 4576   2.115   2.263   0.921  0.4714  0.1474 -0.2384
 1270SOL    HW2 4577   2.151   2.174   0.805  2.2990  0.2112  0.2570
 1271SOL     OW 4578   2.179   1.018   0.855  0.0053 -0.1871 -0.4183
 1271SOL    HW1 4579   2.112   1.061   0.802  0.2575 -0.3006 -0.8251
 1271SOL    HW2 4580   2.255   1.075   0.848 -0.4512  0.6827  1.1625
 1272SOL     OW 4581   5.600   6.863   3.639 -0.6980 -0.2206  0.2958
 1272SOL    HW1 4582   5.626   6.809   3.565 -0.3534  0.0071  0.2492
 1272SOL    HW2 4583   5.676   6.864   3.697 -0.5134  0.6329  0.0539
 1273SOL     OW 4584   5.936   3.455   1.575 -0.6485 -0.7759  0.0812
 1273SOL    HW1 4585   5.879   3.430   1.502 -2.8760  0.0865  1.4207
 1273SOL    HW2 4586   5.935   3.551   1.574  0.9964 -0.7289  0.0305
 1274SOL     OW 4587   5.635   1.295   0.287  0.0443 -0.3970  0.1774
 1274SOL    HW1 4588   5.606   1.222   0.232  1.3226 -0.2731 -0.6999
 1274SOL    HW2 4589   5.722   1.318   0.254  0.7068 -0.0573  2.0056
 1275SOL     OW 4590   4.405   0.666   1.059  0.2089  0.6621  0.6336
 1275SOL    HW1 4591   4.337   0.724   1.093 -0.0512  0.6790  0.0910
 1275SOL    HW2 4592   4.428   0.703   0.974 -1.1613 -0.9498 -0.5059
 1276SOL     OW 4593   3.540   1.195   1.744 -0.0357 -0.4343 -0.1513
 1276SOL    HW1 4594   3.500   1.262   1.688 -0.3840 -0.8694 -0.4302
 1276SOL    HW2 4595   3.598   1.244   1.802  0.2731  0.0339 -0.8402
 1277SOL     OW 4596   0.439   4.367   2.027  0.0014 -0.4980  0.7271
 1277SOL    HW1 4597   0.497   4.333   2.095 -1.9146  0.1684  2.8022
 1277SOL    HW2 4598   0.414   4.289   1.977  0.9555 -1.0992  1.1513
 1278SOL     OW 4599   1.426   3.440   5.114  0.2758  0.1426  0.0707
 1278SOL    HW1 4600   1.347   3.389   5.129 -0.5133  1.2713 -0.1306
 1278SOL    HW2 4601   1.474   3.390   5.048  0.2479 -1.0810  0.9360
 1279SOL     OW 4602   0.599   6.818   0.458 -0.2085 -0.1074 -0.5887
 1279SOL    HW1 4603   0.514   6.832   0.416  0.4302 -0.0321 -1.9229
 1279SOL    HW2 4604   0.592   6.732   0.499 -0.8152 -0.2473 -0.9839
 1280SOL     OW 4605   1.086   2.157   2.313 -0.0812  0.4441 -0.4309
 1280SOL    HW1 4606   1.049   2.133   2.398  0.8154  1.3271  0.2311
 1280SOL    HW2 4607   1.019   2.131   2.250  0.5736 -3.3292  0.2113
 1281SOL     OW 4608   4.888   4.871   0.650  1.0480  0.1165 -0.1378
 1281SOL    HW1 4609   4.843   4.951   0.675 -0.1485 -0.2710 -0.9216
 1281SOL    HW2 4610   4.881   4.814   0.726  0.4671  0.1793 -0.1390
 1282SOL     OW 4611   7.063   3.170   3.349 -0.2473 -0.2092  0.0538
 1282SOL    HW1 4612   7.088   3.172   3.441 -1.5937  1.7244  0.4360
 1282SOL    HW2 4613   7.000   3.098   3.343  2.2242 -2.5235 -0.1259
 1283SOL     OW 4614   4.397   6.841   2.645 -0.0510  0.3398 -0.0758
 1283SOL    HW1 4615   4.464   6.773   2.652  0.6126  1.1180  2.6842
 1283SOL    HW2 4616   4.446   6.922   2.630 -0.7501  0.4048 -2.2907
 1284SOL     OW 4617   5.458   1.094   0.801 -0.8751  0.5172  0.1007
 1284SOL    HW1 4618   5.516   1.056   0.735 -0.8842  0.6532  0.0126
 1284SOL    HW2 4619   5.509   1.164   0.841 -0.3969 -0.4174  1.1646
 1285SOL     OW 4620   5.766   7.097   1.617 -0.1348 -0.5159 -0.0600
 1285SOL    HW1 4621   5.854   7.101   1.656  0.0800  0.4765 -0.6155
 1285SOL    HW2 4622   5.710   7.141   1.681 -0.0734 -0.3512 -0.1204
 1286SOL     OW 4623   4.684   4.153   0.798 -0.1686 -0.0170  0.1888
 1286SOL    HW1 4624   4.726   4.128   0.880  0.4023  0.8865  0.1912
 1286SOL    HW2 4625   4.602   4.104   0.796  0.6521 -1.4306  0.4325
 1287SOL     OW 4626   2.299   1.931   3.022 -0.7841  0.0631  0.0442
 1287SOL    HW1 4627   2.353   1.881   3.084 -1.3123  0.0942  0.5372
 1287SOL    HW2 4628   2.314   1.888   2.938  0.4524  0.4288  0.0603
 1288SOL     OW 4629   4.683   0.328   4.076 -0.2945  0.7010  0.5512
 1288SOL    HW1 4630   4.756   0.266   4.080 -1.1326 -0.4202 -0.7818
 1288SOL    HW2 4631   4.707   0.396   4.139  1.5816  0.0387  0.6308
 1289SOL     OW 4632   3.600   5.556   1.534 -0.1539 -0.2382  0.3045
 1289SOL    HW1 4633   3.523   5.513   1.572 -1.4100 -1.4563 -3.2189
 1289SOL    HW2 4634   3.565   5.628   1.482  1.2147  0.1464 -0.1374
 1290SOL     OW 4635   5.560   4.463   0.947 -0.5989  0.6264  0.1225
 1290SOL    HW1 4636   5.628   4.522   0.914  0.3699 -1.3479 -1.6644
 1290SOL    HW2 4637   5.594   4.432   1.031  0.7285 -0.2110 -0.6757
 1291SOL     OW 4638   5.045   1.467   0.433 -0.1775 -0.2534  0.1345
 1291SOL    HW1 4639   4.952   1.488   0.424  0.1246  0.9607 -0.1881
 1291SOL    HW2 4640   5.078   1.461   0.344  0.5595  1.6837  0.2354
 1292SOL     OW 4641   3.398   0.459   2.198 -0.1046  0.1944  0.0212
 1292SOL    HW1 4642   3.457   0.518   2.245 -0.2819  0.6021 -0.2767
 1292SOL    HW2 4643   3.401   0.487   2.107  1.7612 -1.8078 -0.6274
 1293SOL     OW 4644   2.023   4.580   0.929 -0.4702 -0.8473 -0.1727
 1293SOL    HW1 4645   2.033   4.585   0.834  1.4328  0.1373  0.0423
 1293SOL    HW2 4646   2.040   4.488   0.951 -0.2627 -0.9378 -0.7146
 1294SOL     OW 4647   2.243   4.274   4.727 -0.4268  0.4684 -0.7421
 1294SOL    HW1 4648   2.263   4.190   4.770 -0.5983  0.6618 -0.2770
 1294SOL    HW2 4649   2.240   4.253   4.634 -1.4057 -0.2386 -0.5681
 1295SOL     OW 4650   6.824   6.170   1.254  0.3356 -0.1959  0.1835
 1295SOL    HW1 4651   6.782   6.179   1.168  2.2354 -0.8583 -0.8780
 1295SOL    HW2 4652   6.841   6.260   1.282 -0.4415  0.0298 -0.0464
 1296SOL     OW 4653   1.357   6.168   2.915  0.1628 -0.0225  0.1113
 1296SOL    HW1 4654   1.268   6.186   2.884 -0.6447 -0.6951  1.8647
 1296SOL    HW2 4655   1.404   6.250   2.901 -0.6148  0.2251 -1.2058
 1297SOL     OW 4656   1.537   7.161   3.710 -0.2461  0.2102  0.5777
 1297SOL    HW1 4657   1.501   7.194   3.792 -1.3065 -0.2882  0.3310
 1297SOL    HW2 4658   1.571   7.074   3.733  0.9028  0.7080  0.8260
 1298SOL     OW 4659   0.661   2.646   5.031 -0.4631  0.0228 -0.0542
 1298SOL    HW1 4660   0.667   2.577   5.097 -1.2785 -0.0103  0.0022
 1298SOL    HW2 4661   0.617   2.718   5.076 -1.3223 -0.1193 -0.6361
 1299SOL     OW 4662   3.456   2.984   1.847  0.3130  0.2177 -0.2644
 1299SOL    HW1 4663   3.548   3.009   1.832  0.5282  0.5866  1.3833
 1299SOL    HW2 4664   3.460   2.890   1.866  0.0025 -0.3180 -2.5947
 1300SOL     OW 4665   7.050   0.749   1.222 -0.3134 -0.2636  0.6369
 1300SOL    HW1 4666   7.124   0.783   1.271  0.0304  0.8033 -0.5961
 1300SOL    HW2 4667   7.087   0.679   1.168 -0.3823 -0.3442  0.6936
 1301SOL     OW 4668   1.445   3.227   1.148  0.2778 -0.2066  0.0899
 1301SOL    HW1 4669   1.398   3.180   1.079  1.1560 -0.3816 -0.4018
 1301SOL    HW2 4670   1.458   3.163   1.217  0.7572 -0.4674 -0.2380
 1302SOL     OW 4671   5.161   5.247   1.042 -0.2195  0.2470  0.1923
 1302SOL    HW1 4672   5.120   5.166   1.013 -1.5019  0.7342  0.5191
 1302SOL    HW2 4673   5.141   5.310   0.973  3.3039 -0.3218 -1.5425
 1303SOL     OW 4674   1.293   4.490   2.013 -0.0514  0.7856 -0.4132
 1303SOL    HW1 4675   1.320   4.474   2.103 -0.5052 -0.0202 -0.4125
 1303SOL    HW2 4676   1.373   4.476   1.962  0.2442  1.3965 -0.1274
 1304SOL     OW 4677   0.311   4.710   4.660 -0.1397  0.4505 -0.7261
 1304SOL    HW1 4678   0.241   4.764   4.624 -0.9859 -0.8380 -1.0729
 1304SOL    HW2 4679   0.390   4.741   4.616 -0.6360  1.2497 -1.0811
 1305SOL     OW 4680   0.808   2.447   2.853 -0.1462  1.0367  0.0643
 1305SOL    HW1 4681   0.898   2.471   2.874  0.0606  0.1884  0.1947
 1305SOL    HW2 4682   0.780   2.392   2.927  0.1724 -0.9881 -1.2434
 1306SOL     OW 4683   3.514   4.840   4.992 -0.3639 -0.1198 -0.2474
 1306SOL    HW1 4684   3.549   4.928   4.979 -0.2413 -0.3544 -1.8045
 1306SOL    HW2 4685   3.572   4.784   4.941 -0.0526 -1.2163  1.2519
 1307SOL     OW 4686   0.301   1.672   4.727  0.3157 -0.4324  0.5167
 1307SOL    HW1 4687   0.318   1.708   4.640  0.1522  0.5462  0.8762
 1307SOL    HW2 4688   0.265   1.584   4.710 -0.9088  0.2178 -0.4521
 1308SOL     OW 4689   1.992   5.629   0.796 -0.0026  0.3094 -0.3934
 1308SOL    HW1 4690   1.957   5.618   0.707 -0.2732 -0.2364 -0.2228
 1308SOL    HW2 4691   2.078   5.588   0.793  0.6278  1.6164 -0.8022
 1309SOL     OW 4692   0.771   6.899   0.075 -0.0043 -0.4351  0.1826
 1309SOL    HW1 4693   0.693   6.952   0.094  0.6097 -0.0560  1.8266
 1309SOL    HW2 4694   0.742   6.809   0.090 -0.5999 -0.4534 -0.9887
 1310SOL     OW 4695   1.697   0.397   0.503 -0.2533 -0.1427  0.3649
 1310SOL    HW1 4696   1.666   0.465   0.443 -1.7153  1.1090  2.3999
 1310SOL    HW2 4697   1.617   0.357   0.537  0.4656 -0.2089  2.0863
 1311SOL     OW 4698   4.650   2.729   0.658  0.4818 -0.1228  0.4193
 1311SOL    HW1 4699   4.720   2.768   0.605  0.0846  1.3854  0.9515
 1311SOL    HW2 4700   4.588   2.695   0.594  0.2964  1.1457 -0.0930
 1312SOL     OW 4701   3.901   0.722   2.163 -0.4944 -0.3737  0.0679
 1312SOL    HW1 4702   3.976   0.738   2.106  1.1613  0.6969  2.3663
 1312SOL    HW2 4703   3.847   0.801   2.155  1.8211  1.6939  2.8364
 1313SOL     OW 4704   4.650   6.103   1.211  0.4365 -0.1920 -0.0658
 1313SOL    HW1 4705   4.745   6.117   1.210  0.5171 -0.6209  0.6578
 1313SOL    HW2 4706   4.638   6.019   1.167  0.4186 -0.2665  0.0807
 1314SOL     OW 4707   5.032   2.094   3.538 -0.0236  0.0616 -0.2700
 1314SOL    HW1 4708   5.065   2.152   3.469  0.7866 -0.8236 -0.6457
 1314SOL    HW2 4709   4.973   2.034   3.493 -1.6014  1.1352  0.2702
 1315SOL     OW 4710   3.214   5.852   1.254  0.3558  0.2717 -0.6290
 1315SOL    HW1 4711   3.251   5.937   1.279  0.5699 -0.1580  0.6218
 1315SOL    HW2 4712   3.125   5.853   1.290  0.5370 -0.2166 -0.1444
 1316SOL     OW 4713   1.862   3.389   1.691 -0.1658 -0.0635  0.1137
 1316SOL    HW1 4714   1.769   3.413   1.685 -0.7229 -1.9848  0.3224
 1316SOL    HW2 4715   1.869   3.345   1.776  0.5922 -1.2322 -0.5359
 1317SOL     OW 4716   4.707   2.586   1.883  0.3391  0.0497 -0.4003
 1317SOL    HW1 4717   4.631   2.636   1.913  0.9401  0.1324  1.0285
 1317SOL    HW2 4718   4.701   2.503   1.930  2.1284  0.7626  1.1725
 1318SOL     OW 4719   3.717   2.136   4.717  0.3381  0.1599 -0.3262
 1318SOL    HW1 4720   3.643   2.155   4.659 -0.3601  1.2717  0.8486
 1318SOL    HW2 4721   3.729   2.041   4.711 -0.4633  0.1072 -1.3821
 1319SOL     OW 4722   6.932   0.331   1.921 -0.1911  0.3337 -0.2337
 1319SOL    HW1 4723   6.978   0.248   1.911  0.8989  0.9479 -0.4097
 1319SOL    HW2 4724   6.860   0.326   1.858  0.2193 -0.2359 -0.6642
 1320SOL     OW 4725   3.134   3.133   4.327  0.0935  0.1317  0.0689
 1320SOL    HW1 4726   3.128   3.054   4.272  0.5208 -1.6412  2.4134
 1320SOL    HW2 4727   3.057   3.128   4.384  1.2889  0.1847  1.7440
 1321SOL     OW 4728   6.871   6.207   3.360 -0.0296  0.2084  0.2496
 1321SOL    HW1 4729   6.809   6.142   3.392  0.8252 -1.0827 -0.6537
 1321SOL    HW2 4730   6.913   6.241   3.439 -1.0245  0.2196  0.7787
 1322SOL     OW 4731   7.005   6.753   2.942 -0.1129  0.1655  0.2429
 1322SOL    HW1 4732   6.971   6.718   3.025  0.1515 -1.2878 -0.2468
 1322SOL    HW2 4733   6.927   6.769   2.889 -0.2326  0.2913  0.4529
 1323SOL     OW 4734   3.825   5.845   2.413  0.1759  0.6922 -0.5176
 1323SOL    HW1 4735   3.920   5.843   2.408  0.3025 -0.1395  1.3926
 1323SOL    HW2 4736   3.805   5.899   2.489 -0.7490 -1.1562  0.6313
 1324SOL     OW 4737   6.796   0.474   0.697 -0.2939  0.1393  0.1951
 1324SOL    HW1 4738   6.857   0.514   0.759  1.2808 -1.6196 -0.0951
 1324SOL    HW2 4739   6.730   0.432   0.753 -1.3867  2.1759  0.5132
 1325SOL     OW 4740   1.600   6.320   2.547 -0.0894  0.7748 -0.6691
 1325SOL    HW1 4741   1.535   6.387   2.566 -0.5581 -0.0196  0.6269
 1325SOL    HW2 4742   1.549   6.241   2.529  0.4854  0.4002 -0.6838
 1326SOL     OW 4743   1.791   2.971   2.511  0.0419  0.6343 -0.1708
 1326SOL    HW1 4744   1.839   2.930   2.583  0.1665 -0.7161 -0.9947
 1326SOL    HW2 4745   1.724   3.024   2.555 -0.3565 -0.7359  0.9505
 1327SOL     OW 4746   0.290   3.183   0.330  0.2741  0.2320 -0.6707
 1327SOL    HW1 4747   0.253   3.147   0.411  1.9969 -0.8615 -0.3178
 1327SOL    HW2 4748   0.264   3.275   0.331  0.6863  0.3723  1.4000
 1328SOL     OW 4749   5.067   1.559   3.528  0.8937  0.1562  0.8245
 1328SOL    HW1 4750   5.100   1.484   3.578 -1.3531 -1.9761 -0.6357
 1328SOL    HW2 4751   4.975   1.567   3.554  0.8723  1.9048  0.3281
 1329SOL     OW 4752   4.504   4.103   0.418  0.8902 -1.2309  0.0405
 1329SOL    HW1 4753   4.456   4.172   0.465  0.9995 -1.0185 -0.1562
 1329SOL    HW2 4754   4.590   4.102   0.459  0.9034 -1.2174  0.0133
 1330SOL     OW 4755   3.756   3.842   5.100 -0.5233  0.0286  0.1264
 1330SOL    HW1 4756   3.675   3.888   5.123 -0.6701 -0.2515  0.1751
 1330SOL    HW2 4757   3.731   3.785   5.027 -0.5988 -0.7432  0.7423
 1331SOL     OW 4758   7.142   2.331   0.784 -0.5406  0.0190 -0.1149
 1331SOL    HW1 4759   7.081   2.293   0.720  1.3146 -0.1385 -1.9078
 1331SOL    HW2 4760   7.195   2.256   0.813 -0.2366  0.3908  0.3012
 1332SOL     OW 4761   4.744   1.098   2.934 -0.5861 -0.2013  0.4783
 1332SOL    HW1 4762   4.832   1.092   2.899 -1.0302 -2.7659 -0.4232
 1332SOL    HW2 4763   4.690   1.126   2.860 -0.7746 -0.4125  0.5335
 1333SOL     OW 4764   7.150   2.753   1.511  0.3070  0.2116  0.6577
 1333SOL    HW1 4765   7.110   2.753   1.598  0.3410  0.4901  0.6757
 1333SOL    HW2 4766   7.143   2.844   1.482  1.5557  0.4362  0.9651
 1334SOL     OW 4767   1.125   2.951   4.237 -0.0761 -0.2418  0.0062
 1334SOL    HW1 4768   1.139   3.035   4.192  1.3893 -0.2723  0.3428
 1334SOL    HW2 4769   1.205   2.902   4.220  0.0271 -0.7053  1.6808
 1335SOL     OW 4770   5.347   6.811   1.692 -0.1739  0.1874 -0.9738
 1335SOL    HW1 4771   5.396   6.758   1.629  1.4801  0.0767  0.3229
 1335SOL    HW2 4772   5.405   6.884   1.713 -1.0052  0.6417 -0.1790
 1336SOL     OW 4773   1.973   5.801   2.747  0.1797 -0.9058 -0.2801
 1336SOL    HW1 4774   2.008   5.852   2.674 -1.9972 -2.0431 -2.2656
 1336SOL    HW2 4775   1.995   5.710   2.726  2.8452 -1.0411  2.5186
 1337SOL     OW 4776   4.854   6.100   0.969 -0.5069  0.2133 -0.0158
 1337SOL    HW1 4777   4.820   6.088   0.881  2.9526  2.0871 -1.8319
 1337SOL    HW2 4778   4.866   6.195   0.977  1.9447 -0.1310  1.2947
 1338SOL     OW 4779   0.908   5.751   0.092 -0.3644 -0.4761  0.1996
 1338SOL    HW1 4780   0.864   5.819   0.041 -1.9941 -1.9357 -0.4366
 1338SOL    HW2 4781   0.944   5.691   0.026 -1.2917 -1.6509  0.7262
 1339SOL     OW 4782   0.332   6.168   0.059  0.7879 -0.0253 -0.7113
 1339SOL    HW1 4783   0.290   6.082   0.068  0.9930  0.0491  1.6227
 1339SOL    HW2 4784   0.309   6.214   0.140  1.3979  1.8209 -1.5362
 1340SOL     OW 4785   5.692   6.213   3.147 -0.4296 -0.1677 -0.6010
 1340SOL    HW1 4786   5.779   6.248   3.168 -0.0110 -1.6867  0.3103
 1340SOL    HW2 4787   5.708   6.153   3.074 -0.9760  0.6731 -1.4382
 1341SOL     OW 4788   5.188   3.609   0.614  0.2548  0.7890  0.3251
 1341SOL    HW1 4789   5.241   3.641   0.542 -0.2526  0.6201 -0.1327
 1341SOL    HW2 4790   5.098   3.618   0.583  0.0815 -1.6571 -0.0990
 1342SOL     OW 4791   1.763   5.546   4.645  1.0211 -0.2142 -0.1667
 1342SOL    HW1 4792   1.824   5.474   4.630  1.0509  0.0007 -1.0934
 1342SOL    HW2 4793   1.680   5.503   4.665  0.8812 -0.5184 -1.3478
 1343SOL     OW 4794   6.307   3.643   1.583  0.0436  0.2216 -0.1071
 1343SOL    HW1 4795   6.290   3.736   1.598  0.2795  0.3289 -0.5064
 1343SOL    HW2 4796   6.352   3.639   1.498 -0.0094 -0.2593 -0.1188
 1344SOL     OW 4797   5.145   2.346   2.489  0.6421  0.3571  0.1463
 1344SOL    HW1 4798   5.078   2.311   2.430  1.1507 -0.1139 -0.1558
 1344SOL    HW2 4799   5.225   2.349   2.437  0.8305  1.0682  0.4616
 1345SOL     OW 4800   2.960   5.440   3.790  0.1702  0.0729 -0.0076
 1345SOL    HW1 4801   2.954   5.349   3.818 -1.7933 -0.1992 -1.0854
 1345SOL    HW2 4802   2.951   5.491   3.870 -1.2000 -0.6999  0.3685
 1346SOL     OW 4803   3.275   2.869   2.605  0.2357 -0.5120  0.7590
 1346SOL    HW1 4804   3.223   2.879   2.525  0.4587  0.6563  0.7435
 1346SOL    HW2 4805   3.360   2.836   2.575  0.0140 -0.9608  0.6197
 1347SOL     OW 4806   6.195   6.806   1.089  0.4663 -0.4828 -0.0670
 1347SOL    HW1 4807   6.125   6.744   1.111  0.4197 -0.8340 -1.1548
 1347SOL    HW2 4808   6.274   6.752   1.081  0.0073 -0.8794 -3.3901
 1348SOL     OW 4809   5.844   0.291   1.897 -0.1313 -0.3990  0.4339
 1348SOL    HW1 4810   5.780   0.350   1.858  1.5477  0.6143 -0.9515
 1348SOL    HW2 4811   5.816   0.281   1.988 -1.5359  0.9831  0.1869
 1349SOL     OW 4812   5.303   5.604   2.494 -0.0957 -0.1982 -0.0465
 1349SOL    HW1 4813   5.342   5.562   2.571  3.5049  4.0352  0.8571
 1349SOL    HW2 4814   5.369   5.596   2.426 -0.5033  1.4802 -0.6834
 1350SOL     OW 4815   3.243   0.987   2.125  0.2288  0.1199  0.3842
 1350SOL    HW1 4816   3.269   0.970   2.034  0.7605  1.0395  0.3452
 1350SOL    HW2 4817   3.167   0.931   2.140 -1.8439  2.2149 -1.6350
 1351SOL     OW 4818   1.111   6.012   2.550 -0.2756 -0.1198  0.4906
 1351SOL    HW1 4819   1.107   5.992   2.643  0.7767 -0.9643  0.3676
 1351SOL    HW2 4820   1.150   5.934   2.510  1.0410  0.9744 -0.4191
 1352SOL     OW 4821   4.386   1.333   2.736  0.1036  0.1894  0.1628
 1352SOL    HW1 4822   4.336   1.292   2.666  0.6090 -0.0375 -0.0667
 1352SOL    HW2 4823   4.383   1.426   2.716 -0.2179  0.1792  0.1498
 1353SOL     OW 4824   3.209   6.799   1.187 -0.1526  0.9264 -0.2671
 1353SOL    HW1 4825   3.262   6.879   1.182 -0.8393  1.4234  0.1864
 1353SOL    HW2 4826   3.209   6.765   1.098  0.3859  1.2787 -0.4072
 1354SOL     OW 4827   2.576   7.117   4.577  0.0471  0.1336  0.0517
 1354SOL    HW1 4828   2.592   7.058   4.503 -1.2175  0.8195 -0.8056
 1354SOL    HW2 4829   2.639   7.188   4.565  1.5277 -0.9341  1.0467
 1355SOL     OW 4830   0.704   6.380   4.769  0.1958  0.3206  0.0696
 1355SOL    HW1 4831   0.735   6.428   4.846  2.3375  0.8616 -1.0404
 1355SOL    HW2 4832   0.734   6.433   4.695 -0.0229 -1.2125 -1.1566
 1356SOL     OW 4833   1.717   0.034   2.364 -0.2753 -0.2624 -0.5075
 1356SOL    HW1 4834   1.801  -0.009   2.380  0.3036  0.6604 -0.9780
 1356SOL    HW2 4835   1.721   0.114   2.417 -1.0864 -0.4800 -0.1092
 1357SOL     OW 4836   1.989   2.465   0.804  0.6169  0.4861 -0.1372
 1357SOL    HW1 4837   1.929   2.454   0.730  0.5575 -0.8189  0.0665
 1357SOL    HW2 4838   1.931   2.467   0.880  0.8010 -1.9580  0.1701
 1358SOL     OW 4839   2.347   1.149   3.092 -0.3787 -0.2275 -0.6481
 1358SOL    HW1 4840   2.432   1.107   3.081 -0.2190 -0.0693 -0.0527
 1358SOL    HW2 4841   2.315   1.162   3.003  0.3534 -0.0255 -0.8870
 1359SOL     OW 4842   0.236   0.244   2.140 -0.0484  0.2369 -0.0073
 1359SOL    HW1 4843   0.161   0.201   2.101  0.6325 -0.8785 -0.1214
 1359SOL    HW2 4844   0.261   0.188   2.213  0.5570  0.6946  0.1462
 1360SOL     OW 4845   2.019   3.969   1.745  0.3644  1.0948 -0.1403
 1360SOL    HW1 4846   2.102   4.012   1.725  1.4827 -0.6180  0.5871
 1360SOL    HW2 4847   2.023   3.954   1.840 -1.2755  1.9295  0.0963
 1361SOL     OW 4848   0.623   4.334   3.341  0.2585  0.3725  0.1495
 1361SOL    HW1 4849   0.584   4.343   3.254 -0.9949 -2.4530  0.2990
 1361SOL    HW2 4850   0.551   4.348   3.401  0.6239  0.1439  0.6455
 1362SOL     OW 4851   0.031   3.662   2.403 -0.1143  0.1842 -0.0069
 1362SOL    HW1 4852   0.073   3.576   2.407 -0.0879  0.2110  0.3147
 1362SOL    HW2 4853   0.007   3.672   2.311 -0.0488 -0.1353 -0.0622
 1363SOL     OW 4854   5.650   0.995   3.707 -0.1884  0.5452  0.0042
 1363SOL    HW1 4855   5.666   0.913   3.660 -0.0402 -0.2040  1.3093
 1363SOL    HW2 4856   5.657   1.063   3.640 -1.3464 -0.5824 -1.3152
 1364SOL     OW 4857   2.508   2.261   4.640  0.5227 -0.2335 -0.4025
 1364SOL    HW1 4858   2.488   2.199   4.570  1.9931  0.4133 -1.4651
 1364SOL    HW2 4859   2.440   2.328   4.632  0.7061 -0.1375 -1.2584
 1365SOL     OW 4860   0.258   5.467   1.507 -0.1590 -0.1722  0.2002
 1365SOL    HW1 4861   0.273   5.423   1.423  2.7786  0.3334  0.3498
 1365SOL    HW2 4862   0.338   5.450   1.557 -1.0401  1.1546  2.1589
 1366SOL     OW 4863   7.238   2.267   1.906  0.5697 -0.1235 -0.2618
 1366SOL    HW1 4864   7.154   2.288   1.947  0.3774  0.2026 -0.8161
 1366SOL    HW2 4865   7.220   2.189   1.854  0.0049  1.2290 -2.2135
 1367SOL     OW 4866   0.949   4.332   0.169  0.3441  0.3265  0.6517
 1367SOL    HW1 4867   0.857   4.310   0.185  0.7283 -0.8162  1.4711
 1367SOL    HW2 4868   0.964   4.413   0.218 -0.5566  1.2807 -0.6014
 1368SOL     OW 4869   1.428   6.050   1.511  0.0259  0.0954  0.0574
 1368SOL    HW1 4870   1.388   6.130   1.477 -1.0160 -0.5133 -0.1858
 1368SOL    HW2 4871   1.513   6.079   1.544 -0.2637  1.2752 -0.1579
 1369SOL     OW 4872   5.682   5.271   0.175  0.3774  0.0674 -0.3182
 1369SOL    HW1 4873   5.703   5.364   0.170  4.4191 -0.7069 -2.2458
 1369SOL    HW2 4874   5.746   5.235   0.237 -1.8804 -1.3496  1.3345
 1370SOL     OW 4875   5.083   2.535   4.087 -0.3729  0.1911  0.2960
 1370SOL    HW1 4876   5.017   2.517   4.020 -1.1933  0.7205  0.9520
 1370SOL    HW2 4877   5.068   2.470   4.155  1.2269 -1.1193 -0.5337
 1371SOL     OW 4878   1.181   0.169   2.857  0.1312 -0.3131  0.0724
 1371SOL    HW1 4879   1.239   0.125   2.920  3.0520  0.3054 -2.0272
 1371SOL    HW2 4880   1.173   0.258   2.891 -0.8696 -0.7664  1.1251
 1372SOL     OW 4881   5.331   4.379   3.414 -0.1786 -0.5671  0.8172
 1372SOL    HW1 4882   5.340   4.445   3.483 -0.2279 -1.1942  1.4345
 1372SOL    HW2 4883   5.271   4.314   3.450 -0.8802 -0.4873 -0.1550
 1373SOL     OW 4884   4.214   5.736   0.719 -0.2803  0.4469 -0.1729
 1373SOL    HW1 4885   4.280   5.672   0.747 -0.6188  0.6022  1.0212
 1373SOL    HW2 4886   4.158   5.687   0.658 -0.4722 -0.3896  0.6482
 1374SOL     OW 4887   4.265   5.802   2.736 -0.1690  0.4387  0.4348
 1374SOL    HW1 4888   4.310   5.870   2.686  0.5947 -0.4651 -0.1389
 1374SOL    HW2 4889   4.305   5.720   2.707  0.0135 -0.1534  2.2380
 1375SOL     OW 4890   2.709   2.413   3.571 -0.0574 -0.2459  0.4499
 1375SOL    HW1 4891   2.735   2.352   3.502 -1.7689 -0.2775 -0.2227
 1375SOL    HW2 4892   2.623   2.446   3.543 -0.6129  0.0610  2.3580
 1376SOL     OW 4893   2.380   1.311   4.372 -0.2945 -0.3902 -0.7816
 1376SOL    HW1 4894   2.428   1.347   4.446 -2.1645  0.2622  0.1793
 1376SOL    HW2 4895   2.394   1.217   4.378 -0.9543 -0.4214  0.8433
 1377SOL     OW 4896   2.592   0.223   0.599 -0.0679 -0.3498 -0.0862
 1377SOL    HW1 4897   2.529   0.182   0.541 -1.1261  2.0215 -0.7520
 1377SOL    HW2 4898   2.671   0.169   0.591 -0.3470 -0.4699 -3.2977
 1378SOL     OW 4899   1.712   5.258   1.302  0.4874  0.1294  0.4987
 1378SOL    HW1 4900   1.662   5.256   1.220 -0.5045 -1.2862  1.0788
 1378SOL    HW2 4901   1.767   5.179   1.299 -1.1328 -1.1707  2.0445
 1379SOL     OW 4902   2.584   5.714   2.561  0.4586 -0.2639  0.0818
 1379SOL    HW1 4903   2.556   5.708   2.652 -0.8662 -1.4570 -0.3665
 1379SOL    HW2 4904   2.648   5.643   2.551  0.5417 -0.1866  0.0694
 1380SOL     OW 4905   0.388   7.139   2.753  0.2589 -0.2657  0.7313
 1380SOL    HW1 4906   0.414   7.066   2.696 -1.6101 -0.1012 -0.4492
 1380SOL    HW2 4907   0.451   7.209   2.733 -1.0699  0.2587 -2.2735
 1381SOL     OW 4908   2.586   3.105   0.086 -0.2180  0.7508 -0.2653
 1381SOL    HW1 4909   2.660   3.161   0.062  0.0377 -0.2975 -2.0890
 1381SOL    HW2 4910   2.510   3.144   0.043 -0.1725  0.1876 -0.8891
 1382SOL     OW 4911   1.973   4.006   2.497  0.0794 -0.1833  0.2024
 1382SOL    HW1 4912   2.045   4.060   2.464  0.8233 -0.3353  1.4788
 1382SOL    HW2 4913   1.895   4.038   2.452  0.6471  1.3371  0.2592
 1383SOL     OW 4914   6.577   4.990   3.970  0.0185  0.9337  0.6781
 1383SOL    HW1 4915   6.648   5.014   3.911 -0.2289  2.0639  0.8229
 1383SOL    HW2 4916   6.621   4.965   4.052  0.2378  2.9480  1.2300
 1384SOL     OW 4917   5.155   2.171   3.247  0.0687 -0.0617 -0.3316
 1384SOL    HW1 4918   5.212   2.096   3.262  0.4160 -0.0231 -1.3434
 1384SOL    HW2 4919   5.141   2.171   3.152 -1.1272  0.2890 -0.1653
 1385SOL     OW 4920   6.697   6.838   4.987  0.0353 -0.0861  0.3212
 1385SOL    HW1 4921   6.785   6.876   4.984 -0.4589  1.0807 -0.0454
 1385SOL    HW2 4922   6.701   6.773   5.056  1.2326 -0.1534  0.2061
 1386SOL     OW 4923   5.021   5.220   1.362  0.0505  0.1552  0.0183
 1386SOL    HW1 4924   5.064   5.268   1.291  0.2851  0.8170  0.5970
 1386SOL    HW2 4925   4.933   5.202   1.329  0.2317  0.2459 -0.5291
 1387SOL     OW 4926   6.145   0.192   0.038  0.0293  0.1201  0.6939
 1387SOL    HW1 4927   6.236   0.170   0.020 -0.1845 -4.7157  3.8747
 1387SOL    HW2 4928   6.094   0.140  -0.023 -0.6740  1.1219  0.3899
 1388SOL     OW 4929   0.936   3.660   1.582 -0.1119 -0.0972  0.3391
 1388SOL    HW1 4930   0.887   3.581   1.605 -0.7287 -0.1870 -1.2300
 1388SOL    HW2 4931   0.954   3.651   1.489  2.1709  0.3458  0.6585
 1389SOL     OW 4932   1.219   5.877   4.879 -0.3442  0.3673  0.7906
 1389SOL    HW1 4933   1.210   5.963   4.920  0.4122  0.8016  0.0637
 1389SOL    HW2 4934   1.210   5.894   4.786 -0.5058 -0.3990  0.6585
 1390SOL     OW 4935   3.573   2.856   4.629  0.3068 -0.2665  0.1602
 1390SOL    HW1 4936   3.536   2.768   4.638  0.7540 -0.6083 -1.1573
 1390SOL    HW2 4937   3.620   2.854   4.546 -1.6990  1.9538 -1.1432
 1391SOL     OW 4938   6.848   4.347   1.134  0.5592  0.8462 -0.3259
 1391SOL    HW1 4939   6.790   4.423   1.139 -0.7088 -0.1567  2.3207
 1391SOL    HW2 4940   6.906   4.355   1.210  1.8330  0.2080 -1.1843
 1392SOL     OW 4941   6.728   1.228   3.890 -0.2354  0.4978  0.5043
 1392SOL    HW1 4942   6.651   1.216   3.947  0.4894  1.0221  1.6429
 1392SOL    HW2 4943   6.748   1.140   3.858 -0.9592  0.2616  0.6730
 1393SOL     OW 4944   1.210   7.007   1.459  0.7806  0.7179  0.0078
 1393SOL    HW1 4945   1.267   7.050   1.396 -0.0589  3.2970  0.8823
 1393SOL    HW2 4946   1.267   6.991   1.535  1.0278  0.4850 -0.2214
 1394SOL     OW 4947   3.134   5.233   4.584  0.0218 -0.2902  0.1437
 1394SOL    HW1 4948   3.169   5.201   4.501  0.2088 -0.4437  0.2782
 1394SOL    HW2 4949   3.212   5.256   4.635 -0.1254  1.2037 -0.2587
 1395SOL     OW 4950   4.813   6.404   4.775  0.6833  0.0716 -0.2415
 1395SOL    HW1 4951   4.876   6.343   4.812 -0.0324 -0.4941  0.0695
 1395SOL    HW2 4952   4.859   6.488   4.775  1.8733 -0.5548 -1.2084
 1396SOL     OW 4953   1.534   0.397   4.660 -0.2704 -0.2704  0.0247
 1396SOL    HW1 4954   1.522   0.302   4.665  0.3624 -0.3140  0.9224
 1396SOL    HW2 4955   1.607   0.409   4.599  0.5140 -0.4503  0.8954
 1397SOL     OW 4956   5.693   5.281   3.611 -0.1208  0.2372 -0.3298
 1397SOL    HW1 4957   5.731   5.316   3.531 -0.9536  2.3811  0.1426
 1397SOL    HW2 4958   5.764   5.285   3.675  0.2934 -0.6597 -0.7135
 1398SOL     OW 4959   5.324   2.585   5.051  0.3542 -0.1828 -0.1067
 1398SOL    HW1 4960   5.235   2.556   5.033 -0.0218  1.2318 -0.6764
 1398SOL    HW2 4961   5.367   2.585   4.966  0.9760 -1.0632  0.1969
 1399SOL     OW 4962   1.702   5.379   0.392  0.7168 -0.2442  0.5528
 1399SOL    HW1 4963   1.694   5.284   0.390  1.5380 -0.3206 -1.0412
 1399SOL    HW2 4964   1.797   5.394   0.398  0.6125  0.4725  0.4433
 1400SOL     OW 4965   6.754   6.865   3.953 -0.1151 -0.5213  0.2981
 1400SOL    HW1 4966   6.677   6.920   3.935  1.5014  3.1709  3.3049
 1400SOL    HW2 4967   6.730   6.814   4.030 -0.1007 -0.6412  0.2236
 1401SOL     OW 4968   5.057   1.524   1.489 -0.0487  0.0555 -0.0362
 1401SOL    HW1 4969   5.053   1.524   1.394  0.1321  1.0501 -0.0531
 1401SOL    HW2 4970   5.141   1.484   1.510  0.3916  0.8027 -0.3330
 1402SOL     OW 4971   5.929   6.794   0.997 -0.2422  0.4633 -0.6144
 1402SOL    HW1 4972   5.976   6.870   0.963 -0.2647  0.6817 -0.1546
 1402SOL    HW2 4973   5.861   6.830   1.053  0.1248  0.0888  0.0808
 1403SOL     OW 4974   0.317   3.207   4.339  0.4944  0.3978  0.1440
 1403SOL    HW1 4975   0.357   3.124   4.314 -0.9451  0.1196 -1.4260
 1403SOL    HW2 4976   0.390   3.270   4.338  1.3798 -0.5949  0.1337
 1404SOL     OW 4977   2.682   6.475   0.572  0.6778 -0.2484 -0.5007
 1404SOL    HW1 4978   2.735   6.544   0.613 -1.4330  1.2707 -0.1482
 1404SOL    HW2 4979   2.696   6.398   0.629  0.3400  0.9041  1.2323
 1405SOL     OW 4980   2.855   4.055   1.222  0.0740 -0.0681  0.5620
 1405SOL    HW1 4981   2.855   3.961   1.239 -0.4678 -0.1628  0.0712
 1405SOL    HW2 4982   2.850   4.095   1.308  0.6653 -0.4809  0.7985
 1406SOL     OW 4983   6.504   1.308   3.487 -0.0116 -0.4217 -0.0569
 1406SOL    HW1 4984   6.467   1.312   3.575  0.4034  0.9739  0.0855
 1406SOL    HW2 4985   6.437   1.264   3.434 -0.9064  0.0715  0.6499
 1407SOL     OW 4986   6.862   1.786   2.382 -0.2052 -0.0189 -0.1023
 1407SOL    HW1 4987   6.915   1.773   2.460  1.7674  0.7554 -1.2285
 1407SOL    HW2 4988   6.890   1.716   2.322 -1.9094 -0.7976 -0.0632
 1408SOL     OW 4989   5.971   3.224   0.005  0.0171  0.0821 -0.3584
 1408SOL    HW1 4990   5.905   3.204   0.071  1.5977 -1.6108  0.8147
 1408SOL    HW2 4991   5.945   3.309  -0.031 -0.9455  1.0430  2.3925
 1409SOL     OW 4992   3.209   2.029   3.132  0.0131 -0.2720  0.1307
 1409SOL    HW1 4993   3.232   2.067   3.047  1.2454  1.2207  1.0932
 1409SOL    HW2 4994   3.256   2.082   3.196 -0.1841 -1.9083  1.7131
 1410SOL     OW 4995   4.966   6.694   4.292 -0.1438  0.9397  0.2775
 1410SOL    HW1 4996   4.874   6.699   4.267 -0.7090  0.1479  2.0608
 1410SOL    HW2 4997   4.991   6.785   4.309 -0.2261  1.2993 -1.3142
 1411SOL     OW 4998   1.690   3.006   3.326 -0.3030 -0.4826  0.4689
 1411SOL    HW1 4999   1.742   3.030   3.403 -0.4855  1.5470  0.0393
 1411SOL    HW2 5000   1.624   2.945   3.359  0.6599 -0.9590  1.5642
 1412SOL     OW 5001   0.564   4.823   4.732 -0.2317  0.6144  0.4391
 1412SOL    HW1 5002   0.609   4.903   4.758  0.7101 -0.2149  1.4201
 1412SOL    HW2 5003   0.564   4.769   4.810  1.4455 -1.3932 -0.8691
 1413SOL     OW 5004   5.868   4.537   4.487 -0.0867 -0.6554  0.2316
 1413SOL    HW1 5005   5.920   4.566   4.562 -0.9585 -0.6863  0.8751
 1413SOL    HW2 5006   5.800   4.604   4.478  0.1820 -0.4969 -0.7347
 1414SOL     OW 5007   4.731   2.948   1.729 -0.7295 -0.5209  0.8808
 1414SOL    HW1 5008   4.813   2.995   1.744 -1.2171  0.4070  0.7375
 1414SOL    HW2 5009   4.756   2.874   1.673  0.0830 -0.5306  1.2381
 1415SOL     OW 5010   2.625   1.021   3.893  0.3442  0.1792  0.0790
 1415SOL    HW1 5011   2.649   0.951   3.955 -0.5209  0.5848  0.9001
 1415SOL    HW2 5012   2.561   0.980   3.835  0.8262 -0.0737 -0.2888
 1416SOL     OW 5013   6.192   1.544   3.092 -0.4996  0.1238  0.2709
 1416SOL    HW1 5014   6.149   1.602   3.155 -1.1276  0.5675 -0.5361
 1416SOL    HW2 5015   6.189   1.592   3.010  0.8193 -0.1986  0.0060
 1417SOL     OW 5016   2.573   1.907   4.507  0.3199 -0.4887  0.4039
 1417SOL    HW1 5017   2.620   1.903   4.423  1.0887  0.0444  0.8008
 1417SOL    HW2 5018   2.520   1.987   4.500  0.0389 -0.6866  0.2523
 1418SOL     OW 5019   0.311   0.042   2.972 -0.5233 -0.5813  0.2080
 1418SOL    HW1 5020   0.370   0.011   3.040  2.6896  0.6691 -1.7801
 1418SOL    HW2 5021   0.336  -0.008   2.894 -2.2077 -0.0725 -0.7124
 1419SOL     OW 5022   1.616   7.033   1.889 -0.1781 -0.5684 -0.2077
 1419SOL    HW1 5023   1.590   6.945   1.915  1.1645 -0.6872  0.8599
 1419SOL    HW2 5024   1.650   7.023   1.801 -0.4051 -1.0450 -0.2432
 1420SOL     OW 5025   3.126   4.902   3.284 -0.1725  0.2352 -0.5031
 1420SOL    HW1 5026   3.222   4.901   3.276 -0.1800 -2.4043 -1.2590
 1420SOL    HW2 5027   3.097   4.969   3.223  1.1469 -0.2239 -1.6975
 1421SOL     OW 5028   2.045   0.790   0.851 -0.2649 -0.0583  0.2927
 1421SOL    HW1 5029   2.099   0.868   0.867  0.8721 -0.9077  0.7321
 1421SOL    HW2 5030   1.956   0.817   0.874 -0.3427  1.8434 -1.8606
 1422SOL     OW 5031   3.664   6.705   2.115 -0.0603 -0.2779  0.3548
 1422SOL    HW1 5032   3.682   6.648   2.040  0.2597 -0.1776  0.3507
 1422SOL    HW2 5033   3.673   6.794   2.080 -0.7826 -0.2183  0.3063
 1423SOL     OW 5034   6.716   4.621   0.548  0.2460 -0.7327 -0.6713
 1423SOL    HW1 5035   6.753   4.652   0.466 -1.4447  0.2943 -1.1123
 1423SOL    HW2 5036   6.679   4.535   0.528 -0.1854 -0.4729 -1.0084
 1424SOL     OW 5037   0.169   7.147   5.020 -0.1032  0.2180  0.0382
 1424SOL    HW1 5038   0.210   7.206   5.083  0.1519 -0.1127  0.1849
 1424SOL    HW2 5039   0.200   7.060   5.045 -1.3527 -0.1173  0.5238
 1425SOL     OW 5040   0.093   7.089   2.718  0.0558  0.4670  0.6340
 1425SOL    HW1 5041   0.057   7.044   2.794 -0.2481  0.6298  0.5895
 1425SOL    HW2 5042   0.178   7.123   2.747  0.0812  0.2593  0.8024
 1426SOL     OW 5043   7.017   0.551   2.433 -0.0258  0.6803  0.3131
 1426SOL    HW1 5044   6.947   0.612   2.454  0.5282  1.4930 -0.1355
 1426SOL    HW2 5045   7.095   0.606   2.425  0.4479 -0.0610 -0.3192
 1427SOL     OW 5046   0.655   4.721   0.183 -0.1054  0.1830 -0.6560
 1427SOL    HW1 5047   0.611   4.637   0.182 -0.9122  0.5525  0.5923
 1427SOL    HW2 5048   0.659   4.748   0.091  0.8941 -1.5462 -1.1719
 1428SOL     OW 5049   4.093   5.375   2.684 -0.1357  1.0789 -0.1148
 1428SOL    HW1 5050   4.026   5.322   2.728  1.1657  1.3147  2.3699
 1428SOL    HW2 5051   4.044   5.445   2.641 -1.6621 -0.4417 -0.9480
 1429SOL     OW 5052   1.283   0.247   5.088 -0.1430  0.1816 -0.5466
 1429SOL    HW1 5053   1.237   0.327   5.113 -0.3384 -0.0699 -0.0987
 1429SOL    HW2 5054   1.376   0.270   5.093  0.0460 -0.6999  3.5574
 1430SOL     OW 5055   4.715   5.993   2.512 -0.1365 -0.3463  0.2993
 1430SOL    HW1 5056   4.775   5.995   2.586  0.6614 -1.2739 -0.3024
 1430SOL    HW2 5057   4.741   6.067   2.457 -1.5002  1.0919  1.4864
 1431SOL     OW 5058   6.575   1.885   1.674  0.4748  0.4737 -0.4716
 1431SOL    HW1 5059   6.604   1.807   1.626 -0.3265 -1.2740  1.6721
 1431SOL    HW2 5060   6.651   1.910   1.727  0.0059 -0.4285  0.6783
 1432SOL     OW 5061   6.023   4.795   2.393 -0.3954 -0.7128  0.3899
 1432SOL    HW1 5062   6.020   4.742   2.473 -0.1702 -0.6339  0.4509
 1432SOL    HW2 5063   5.932   4.795   2.361 -0.3420 -1.4030  0.2157
 1433SOL     OW 5064   0.925   2.020   1.361  0.4246 -0.0267  0.5279
 1433SOL    HW1 5065   1.017   2.045   1.352  0.4376  0.0687  0.8970
 1433SOL    HW2 5066   0.878   2.104   1.359  0.3436 -0.0763  0.3293
 1434SOL     OW 5067   6.979   1.220   4.237 -0.3604  0.0591  0.2846
 1434SOL    HW1 5068   6.901   1.241   4.289 -2.7042  1.4127 -3.3773
 1434SOL    HW2 5069   6.964   1.264   4.153  2.8758 -2.3186 -1.7625
 1435SOL     OW 5070   5.214   1.184   2.217  0.1711  0.7540  0.1092
 1435SOL    HW1 5071   5.275   1.257   2.227 -1.1381  2.3300 -2.2756
 1435SOL    HW2 5072   5.134   1.225   2.183 -0.7057 -1.7520 -1.0847
 1436SOL     OW 5073   1.596   6.647   0.957  0.4370  0.0659 -0.7161
 1436SOL    HW1 5074   1.507   6.664   0.988  0.8588 -0.2030  0.7123
 1436SOL    HW2 5075   1.585   6.589   0.882 -0.5469 -1.1275  0.3047
 1437SOL     OW 5076   0.162   6.994   2.012 -0.4392 -0.5671  0.8619
 1437SOL    HW1 5077   0.210   6.922   1.971  0.4908  0.2024  0.5581
 1437SOL    HW2 5078   0.074   6.989   1.975 -0.0856 -0.9257  0.0496
 1438SOL     OW 5079   1.042   6.214   3.948  0.0532 -0.2940 -0.2763
 1438SOL    HW1 5080   0.979   6.171   3.890  0.4595 -3.0619  1.1779
 1438SOL    HW2 5081   1.127   6.176   3.923  0.8631  1.5888 -0.5794
 1439SOL     OW 5082   3.885   1.932   0.557  0.0187 -0.1859 -0.5786
 1439SOL    HW1 5083   3.864   1.919   0.649 -2.4499  1.3841 -0.8056
 1439SOL    HW2 5084   3.890   1.844   0.521  1.3055 -0.8319  1.0756
 1440SOL     OW 5085   0.050   6.686   4.239  0.7898 -0.1980  0.0320
 1440SOL    HW1 5086   0.087   6.692   4.327 -0.1071  1.9056  0.3443
 1440SOL    HW2 5087  -0.044   6.675   4.253  0.3798  2.0088 -0.5487
 1441SOL     OW 5088   4.135   1.953   0.180  0.4278 -0.7214 -0.0771
 1441SOL    HW1 5089   4.052   1.963   0.134 -0.3292  0.7397  1.4821
 1441SOL    HW2 5090   4.158   2.042   0.209  2.2623 -1.1730 -0.0048
 1442SOL     OW 5091   3.729   4.190   1.215  0.7916  0.7031 -0.0814
 1442SOL    HW1 5092   3.639   4.221   1.225 -0.0364 -1.3524 -0.7480
 1442SOL    HW2 5093   3.729   4.102   1.252  2.8224  1.0353  0.8833
 1443SOL     OW 5094   6.815   1.397   4.076 -0.7096  0.0846 -0.2102
 1443SOL    HW1 5095   6.771   1.388   4.161  1.5132 -2.7909  0.8225
 1443SOL    HW2 5096   6.776   1.328   4.022 -0.3064  0.1901 -0.6380
 1444SOL     OW 5097   4.817   1.617   2.807 -0.0961  0.0324 -0.2490
 1444SOL    HW1 5098   4.834   1.536   2.758 -1.6468  0.0948 -0.9439
 1444SOL    HW2 5099   4.755   1.591   2.875 -0.7873  0.6762 -0.6239
 1445SOL     OW 5100   6.087   1.690   4.882  0.0046  0.3484 -0.3992
 1445SOL    HW1 5101   6.069   1.777   4.917 -1.1771  0.8707 -2.1945
 1445SOL    HW2 5102   6.177   1.671   4.910 -0.7923  0.7055  2.7895
 1446SOL     OW 5103   5.751   2.248   5.045  0.0960  0.1203 -0.0987
 1446SOL    HW1 5104   5.736   2.253   5.140 -1.2654  0.0650 -0.2850
 1446SOL    HW2 5105   5.742   2.339   5.015 -0.3591  0.0140 -0.2883
 1447SOL     OW 5106   7.178   1.188   4.614 -0.1130 -0.1781 -1.2425
 1447SOL    HW1 5107   7.171   1.272   4.568 -0.4422  1.0995  0.9672
 1447SOL    HW2 5108   7.129   1.202   4.696  0.1834 -2.4057 -0.6287
 1448SOL     OW 5109   2.284   6.504   0.103  0.0777 -0.5488 -0.3008
 1448SOL    HW1 5110   2.374   6.510   0.071  0.2938 -1.8768  0.0403
 1448SOL    HW2 5111   2.259   6.413   0.092 -0.1037 -0.9479  2.6132
 1449SOL     OW 5112   4.310   7.092   3.197 -0.5856  0.1852 -0.3148
 1449SOL    HW1 5113   4.248   7.164   3.197 -0.5530  0.2159 -0.8342
 1449SOL    HW2 5114   4.390   7.129   3.160  0.3322  0.6295  1.9360
 1450SOL     OW 5115   5.825   2.709   1.399 -1.1789  0.0560 -0.0800
 1450SOL    HW1 5116   5.846   2.784   1.343 -0.1663  0.9688  1.4417
 1450SOL    HW2 5117   5.731   2.719   1.418 -1.9369 -1.1294 -2.7516
 1451SOL     OW 5118   0.874   4.264   1.534 -1.0910  0.0918 -0.3770
 1451SOL    HW1 5119   0.958   4.224   1.557  0.1206  2.2587 -0.7393
 1451SOL    HW2 5120   0.809   4.214   1.583  0.3972 -1.5797  0.0095
 1452SOL     OW 5121   3.415   2.876   4.285 -0.5663  0.3377  0.9038
 1452SOL    HW1 5122   3.485   2.853   4.224 -1.9090  0.8110 -0.9109
 1452SOL    HW2 5123   3.448   2.951   4.334  1.5324 -1.5836  2.6660
 1453SOL     OW 5124   0.668   5.496   4.463  0.0335  0.1605 -0.3503
 1453SOL    HW1 5125   0.665   5.559   4.391  0.6327  1.0928  0.4267
 1453SOL    HW2 5126   0.601   5.431   4.441  0.1799  0.4438 -1.7282
 1454SOL     OW 5127   0.357   0.150   0.156 -0.4020 -0.2957 -0.7360
 1454SOL    HW1 5128   0.277   0.191   0.125 -0.8166 -1.2393 -0.9565
 1454SOL    HW2 5129   0.385   0.205   0.230 -0.2984  1.0158 -1.7251
 1455SOL     OW 5130   0.735   7.209   0.626 -0.0889  0.0923 -0.0772
 1455SOL    HW1 5131   0.721   7.147   0.698 -2.3281 -1.5646 -1.7603
 1455SOL    HW2 5132   0.674   7.281   0.645 -1.0348 -0.5727 -0.5105
 1456SOL     OW 5133   6.404   6.375   0.451  0.5691  0.3114 -0.7731
 1456SOL    HW1 5134   6.435   6.354   0.363  2.6882 -0.3970  0.0628
 1456SOL    HW2 5135   6.435   6.303   0.505  0.2537  1.2524  0.7287
 1457SOL     OW 5136   4.488   1.848   0.310  0.2383 -0.2366  0.1324
 1457SOL    HW1 5137   4.394   1.838   0.297  0.5302 -1.6372 -1.0992
 1457SOL    HW2 5138   4.511   1.927   0.261 -0.0386 -0.8178 -0.9539
 1458SOL     OW 5139   0.951   1.705   0.783 -0.1315  0.0696 -0.2694
 1458SOL    HW1 5140   0.868   1.748   0.761 -1.3984 -2.0384  0.0991
 1458SOL    HW2 5141   0.995   1.693   0.699 -0.1817  1.2064 -0.4714
 1459SOL     OW 5142   4.257   2.911   3.227  0.2958 -0.3059 -0.0192
 1459SOL    HW1 5143   4.201   2.980   3.263  1.0536  1.4900 -2.0853
 1459SOL    HW2 5144   4.203   2.869   3.160  0.6087 -0.1773 -0.3509
 1460SOL     OW 5145   6.752   5.940   3.403 -0.3836  0.3138  1.1094
 1460SOL    HW1 5146   6.825   5.892   3.442 -0.9997 -0.3951  1.4296
 1460SOL    HW2 5147   6.674   5.899   3.441 -1.0116 -0.3465 -0.7704
 1461SOL     OW 5148   5.437   6.411   4.815 -0.5794 -0.1915  0.2333
 1461SOL    HW1 5149   5.417   6.474   4.884  4.3756  1.2551  0.7359
 1461SOL    HW2 5150   5.438   6.326   4.860  0.3054  0.4350  1.4584
 1462SOL     OW 5151   1.142   6.434   2.251 -0.6268 -0.0703 -0.5064
 1462SOL    HW1 5152   1.222   6.487   2.243  1.0636 -2.1675  1.1144
 1462SOL    HW2 5153   1.170   6.356   2.298 -3.7074 -0.8679  0.2311
 1463SOL     OW 5154   6.325   3.237   4.758  0.5953  0.0763 -0.1840
 1463SOL    HW1 5155   6.259   3.169   4.743  1.5455 -0.4626 -2.4228
 1463SOL    HW2 5156   6.334   3.280   4.673  0.5641  2.5893  0.9721
 1464SOL     OW 5157   1.112   3.144   4.878 -0.1765 -0.1738 -0.5115
 1464SOL    HW1 5158   1.038   3.148   4.940  1.2240  1.3009  1.1949
 1464SOL    HW2 5159   1.075   3.169   4.794 -1.3848  2.0117  0.6016
 1465SOL     OW 5160   5.852   4.005   1.019 -0.2905  0.1997  0.2901
 1465SOL    HW1 5161   5.778   3.981   1.074  0.8414  0.0908  1.8229
 1465SOL    HW2 5162   5.921   3.943   1.043  0.5464  0.7661 -0.5578
 1466SOL     OW 5163   3.423   2.026   2.473  0.6429  0.7140  0.1015
 1466SOL    HW1 5164   3.354   2.064   2.527  0.4605 -1.1873  1.3170
 1466SOL    HW2 5165   3.381   2.006   2.389 -0.3629 -0.5051  0.8583
 1467SOL     OW 5166   6.218   1.436   3.442 -0.2362 -0.0427 -0.4354
 1467SOL    HW1 5167   6.177   1.451   3.527 -3.1355 -1.0123 -1.5487
 1467SOL    HW2 5168   6.255   1.347   3.448  0.3415  0.2222  0.0551
 1468SOL     OW 5169   0.058   5.072   1.369  0.1731  0.0811  0.2661
 1468SOL    HW1 5170   0.075   5.134   1.440  0.5866 -0.9473  1.0953
 1468SOL    HW2 5171   0.133   5.082   1.310  0.1266  0.5142  0.2753
 1469SOL     OW 5172   3.634   1.873   4.345  0.1314 -0.0440  0.3999
 1469SOL    HW1 5173   3.564   1.933   4.368  0.2664  0.2224  0.1214
 1469SOL    HW2 5174   3.623   1.799   4.405  0.0423  0.3127  0.8282
 1470SOL     OW 5175   0.603   1.364   0.803  0.0314 -0.1915 -0.0443
 1470SOL    HW1 5176   0.520   1.338   0.764 -1.1408 -2.1439  3.3297
 1470SOL    HW2 5177   0.588   1.451   0.838  1.2363  1.7913 -3.8588
 1471SOL     OW 5178   2.473   6.152   2.354  0.4548 -0.4278 -0.0408
 1471SOL    HW1 5179   2.507   6.145   2.265  2.2997  0.5775  0.5399
 1471SOL    HW2 5180   2.492   6.241   2.381  1.6610 -1.2306  2.0057
 1472SOL     OW 5181   2.833   4.904   2.629 -0.2400 -0.1616  0.2632
 1472SOL    HW1 5182   2.811   4.973   2.691 -1.3185 -0.3214  0.0922
 1472SOL    HW2 5183   2.756   4.899   2.571  0.6227 -0.1969 -0.9147
 1473SOL     OW 5184   2.307   4.613   1.834 -0.8530  0.2260  0.4404
 1473SOL    HW1 5185   2.230   4.620   1.777  0.4473  0.6599 -1.3393
 1473SOL    HW2 5186   2.317   4.701   1.871 -0.0740  0.7110 -0.8913
 1474SOL     OW 5187   6.650   4.261   2.345  0.0988  0.1115  0.9924
 1474SOL    HW1 5188   6.631   4.277   2.438 -1.0949  0.5258  0.6911
 1474SOL    HW2 5189   6.613   4.174   2.328  1.7048 -0.6679  1.2628
 1475SOL     OW 5190   3.154   7.206   2.724 -0.3614 -0.0288  0.2096
 1475SOL    HW1 5191   3.157   7.111   2.712 -1.6239 -0.1235  0.5214
 1475SOL    HW2 5192   3.063   7.230   2.706  0.1562  1.2699 -0.8483
 1476SOL     OW 5193   6.642   4.530   1.014 -0.0189  0.8068  0.2819
 1476SOL    HW1 5194   6.630   4.473   0.938 -0.0028 -0.0521  0.9084
 1476SOL    HW2 5195   6.650   4.618   0.977 -0.0027  0.4034 -0.7075
 1477SOL     OW 5196   6.543   0.510   4.259  0.5385  0.2393 -0.2183
 1477SOL    HW1 5197   6.624   0.530   4.213 -0.5633  0.3030 -2.2503
 1477SOL    HW2 5198   6.570   0.488   4.348  2.5823  2.3309 -0.2426
 1478SOL     OW 5199   0.509   1.213   3.406  0.2705  0.1520  0.1356
 1478SOL    HW1 5200   0.551   1.153   3.468  1.8236  4.2865  3.6541
 1478SOL    HW2 5201   0.582   1.249   3.355 -0.1585  1.1394  0.1929
 1479SOL     OW 5202   5.640   1.543   3.802 -0.6309  0.0529 -0.5536
 1479SOL    HW1 5203   5.723   1.584   3.828 -0.2387 -0.3235 -1.1948
 1479SOL    HW2 5204   5.624   1.476   3.869 -0.0532 -0.3502 -0.8131
 1480SOL     OW 5205   1.561   0.469   4.944 -0.0136  0.4430 -0.4680
 1480SOL    HW1 5206   1.602   0.402   4.997 -2.2235  0.1709  1.0194
 1480SOL    HW2 5207   1.556   0.430   4.856 -0.4280 -0.9875  0.1610
 1481SOL     OW 5208   0.864   4.353   0.565 -0.3553  0.2703 -0.0866
 1481SOL    HW1 5209   0.859   4.445   0.592 -0.6746  0.5087 -0.9153
 1481SOL    HW2 5210   0.775   4.331   0.539 -0.4345 -0.5064  0.8074
 1482SOL     OW 5211   5.171   0.145   0.669  0.1381  0.0998 -0.0352
 1482SOL    HW1 5212   5.169   0.232   0.709 -1.3941 -0.1582  0.5004
 1482SOL    HW2 5213   5.263   0.120   0.672  0.6382  1.7753 -0.3796
 1483SOL     OW 5214   3.403   3.866   0.638 -0.0979 -0.2993  0.2292
 1483SOL    HW1 5215   3.361   3.792   0.594 -2.5493  0.9218  0.3379
 1483SOL    HW2 5216   3.415   3.837   0.729  1.1431 -1.3395 -0.2322
 1484SOL     OW 5217   0.580   1.900   2.579 -0.1394  0.2932 -0.1293
 1484SOL    HW1 5218   0.531   1.974   2.613 -1.3926 -0.4690 -0.1801
 1484SOL    HW2 5219   0.516   1.852   2.526  1.4126  0.7924 -2.6083
 1485SOL     OW 5220   3.308   1.753   4.878  0.2341 -0.0149  0.2091
 1485SOL    HW1 5221   3.356   1.788   4.803  0.7611  1.6913  1.2618
 1485SOL    HW2 5222   3.286   1.663   4.853  0.4142  0.4757 -1.9456
 1486SOL     OW 5223   3.438   5.099   0.572  0.3875  0.1638 -1.1405
 1486SOL    HW1 5224   3.347   5.126   0.586  0.0179 -0.2549 -2.5412
 1486SOL    HW2 5225   3.472   5.080   0.659 -1.4908 -1.6304 -0.7528
 1487SOL     OW 5226   6.325   4.186   2.057  0.1562 -0.0091 -0.2231
 1487SOL    HW1 5227   6.379   4.259   2.086 -0.9423  0.8432 -0.2390
 1487SOL    HW2 5228   6.260   4.175   2.126 -0.8430  0.2900 -1.0922
 1488SOL     OW 5229   1.444   5.310   1.553  0.9789 -0.6446  0.4039
 1488SOL    HW1 5230   1.431   5.403   1.532 -0.6812 -1.1190 -0.9122
 1488SOL    HW2 5231   1.377   5.264   1.501  1.5582 -2.5587  1.2583
 1489SOL     OW 5232   0.830   3.652   2.545 -0.0905  0.1605 -0.4187
 1489SOL    HW1 5233   0.740   3.629   2.526 -0.3410  1.5352 -0.9674
 1489SOL    HW2 5234   0.842   3.628   2.637 -2.1633  3.2227  0.7974
 1490SOL     OW 5235   3.391   1.868   4.648  0.2342 -0.4924 -0.2103
 1490SOL    HW1 5236   3.411   1.798   4.586 -0.4438 -1.5085  0.6796
 1490SOL    HW2 5237   3.330   1.925   4.601  0.7030 -0.5554 -0.9077
 1491SOL     OW 5238   4.077   6.777   1.107 -0.2060  0.2872 -0.1776
 1491SOL    HW1 5239   4.119   6.831   1.174 -0.7018  0.3961  0.0506
 1491SOL    HW2 5240   3.984   6.777   1.131 -0.3611  0.1845 -0.7669
 1492SOL     OW 5241   2.106   4.263   5.091 -0.4720  0.1601 -0.3686
 1492SOL    HW1 5242   2.191   4.307   5.097 -0.1921 -0.4271  0.1503
 1492SOL    HW2 5243   2.119   4.196   5.024 -0.4253 -0.1337 -0.0697
 1493SOL     OW 5244   5.426   2.320   4.372  0.5563  0.0061  0.3694
 1493SOL    HW1 5245   5.479   2.371   4.311  0.9172 -1.8462 -0.9795
 1493SOL    HW2 5246   5.427   2.231   4.336 -1.7898 -0.5381  1.4244
 1494SOL     OW 5247   4.567   0.482   0.113  0.1057  0.1545  0.1127
 1494SOL    HW1 5248   4.633   0.414   0.128  0.6714  0.7055  0.1674
 1494SOL    HW2 5249   4.558   0.486   0.018  1.4579  1.2748 -0.0062
 1495SOL     OW 5250   5.032   6.238   3.825  0.2970  0.1349 -0.3367
 1495SOL    HW1 5251   5.121   6.265   3.850  0.7268 -0.3393 -1.3066
 1495SOL    HW2 5252   5.045   6.164   3.766 -0.6895  0.9329 -1.6101
 1496SOL     OW 5253   1.476   2.089   4.387  0.1006  0.7346  0.5831
 1496SOL    HW1 5254   1.561   2.098   4.431  0.3686  0.3204  0.1514
 1496SOL    HW2 5255   1.417   2.056   4.455  0.5940 -0.2331  0.5524
 1497SOL     OW 5256  -0.007   4.091   2.713 -0.0016 -0.6574  0.2210
 1497SOL    HW1 5257   0.044   4.070   2.790  0.1277 -0.9649  0.0518
 1497SOL    HW2 5258   0.028   4.035   2.644  0.1375 -0.1174 -0.1569
 1498SOL     OW 5259   3.310   3.509   4.781  0.2749 -0.5087  0.0562
 1498SOL    HW1 5260   3.365   3.498   4.858 -0.4889  0.3730  0.7598
 1498SOL    HW2 5261   3.223   3.526   4.816  0.1921  1.4088 -0.9477
 1499SOL     OW 5262   4.237   6.617   4.533 -0.4945  0.0885 -0.7213
 1499SOL    HW1 5263   4.282   6.549   4.483  1.1857  0.0112  0.8258
 1499SOL    HW2 5264   4.300   6.689   4.540 -0.3130 -0.2522  2.0080
 1500SOL     OW 5265   6.127   5.836   2.344 -0.5061 -0.2235 -0.4479
 1500SOL    HW1 5266   6.131   5.896   2.419  0.6634 -0.2620 -0.4502
 1500SOL    HW2 5267   6.049   5.783   2.360 -0.9138  0.5359  0.1495
 1501SOL     OW 5268   5.893   7.158   0.834  0.0090 -0.2272 -0.0747
 1501SOL    HW1 5269   5.800   7.139   0.825  0.3911 -1.2032 -4.7092
 1501SOL    HW2 5270   5.898   7.253   0.843 -1.5504  0.2468 -2.8856
 1502SOL     OW 5271   0.432   0.879   3.911  0.4649  0.7046  1.0587
 1502SOL    HW1 5272   0.427   0.807   3.847  0.8714  1.3303  0.3104
 1502SOL    HW2 5273   0.340   0.904   3.926  0.4245  1.6225 -0.5310
 1503SOL     OW 5274   4.914   3.046   2.369  0.0056 -0.1632 -0.4448
 1503SOL    HW1 5275   4.900   2.954   2.347 -1.2681  0.2445 -1.4472
 1503SOL    HW2 5276   4.999   3.068   2.330  0.3816 -0.9254 -0.0815
 1504SOL     OW 5277   5.507   0.422   1.050 -0.5076 -0.2869  0.8395
 1504SOL    HW1 5278   5.540   0.333   1.063 -0.4593 -0.7062 -1.7022
 1504SOL    HW2 5279   5.428   0.410   0.998 -0.9812  1.1360  1.1926
 1505SOL     OW 5280   6.688   4.150   1.563  0.4353  0.2479 -0.0612
 1505SOL    HW1 5281   6.680   4.156   1.658 -0.6955  0.1678 -0.1363
 1505SOL    HW2 5282   6.741   4.072   1.548  3.8438  2.2078  0.5702
 1506SOL     OW 5283   5.369   1.825   2.466 -0.1981  0.0058  0.0571
 1506SOL    HW1 5284   5.335   1.914   2.475 -1.6407 -0.4668 -0.4832
 1506SOL    HW2 5285   5.361   1.787   2.553 -3.4041 -0.8620 -0.4907
 1507SOL     OW 5286   6.824   3.927   1.572 -0.2403 -0.2635 -0.3444
 1507SOL    HW1 5287   6.841   3.895   1.484  0.1422 -1.1488  0.0464
 1507SOL    HW2 5288   6.765   3.863   1.611  0.4040 -0.4280  0.3882
 1508SOL     OW 5289   4.173   0.859   0.151  0.0178  0.0595  0.3887
 1508SOL    HW1 5290   4.113   0.913   0.201 -1.1644 -1.1409  0.3031
 1508SOL    HW2 5291   4.259   0.876   0.189 -0.7035 -0.0059  2.1040
 1509SOL     OW 5292   0.341   3.641   1.784 -0.6160 -0.0133 -0.4496
 1509SOL    HW1 5293   0.344   3.546   1.779 -1.3250 -0.0069 -1.0151
 1509SOL    HW2 5294   0.428   3.669   1.754 -0.5234 -0.4612 -0.6048
 1510SOL     OW 5295   5.987   5.033   2.692 -0.2035 -0.0243 -0.0369
 1510SOL    HW1 5296   5.918   4.971   2.715 -0.3933  0.5109  0.8883
 1510SOL    HW2 5297   6.065   4.979   2.682  0.0410 -0.2519  2.5389
 1511SOL     OW 5298   3.972   4.900   2.343 -0.5629 -0.0933 -0.4687
 1511SOL    HW1 5299   3.926   4.819   2.361 -3.1092  1.5169  0.8088
 1511SOL    HW2 5300   3.913   4.950   2.286  0.4997  1.2713 -0.4358
 1512SOL     OW 5301   7.219   0.697   4.440 -0.1042 -0.2483  0.3456
 1512SOL    HW1 5302   7.145   0.702   4.380  0.3525  0.1989 -0.1997
 1512SOL    HW2 5303   7.270   0.776   4.421  0.3615 -0.4026  0.9176
 1513SOL     OW 5304   1.726   2.539   4.017  0.1368  0.6029  0.2324
 1513SOL    HW1 5305   1.784   2.559   4.091  0.0656 -0.5108  0.6120
 1513SOL    HW2 5306   1.755   2.454   3.986 -1.8136 -0.4239  1.0036
 1514SOL     OW 5307   2.733   5.574   4.516 -0.0091 -0.2401  0.4457
 1514SOL    HW1 5308   2.782   5.612   4.590  0.3787 -0.7002  0.4338
 1514SOL    HW2 5309   2.801   5.537   4.460 -0.3599 -0.6490  0.2897
 1515SOL     OW 5310   4.500   6.308   1.781 -0.1239 -0.3312  0.1879
 1515SOL    HW1 5311   4.583   6.286   1.737  0.5444 -2.7682  2.4349
 1515SOL    HW2 5312   4.499   6.404   1.781  2.1326 -0.2199 -0.8917
 1516SOL     OW 5313   2.697   3.315   1.318  0.3645 -0.2443  0.2996
 1516SOL    HW1 5314   2.731   3.373   1.249  2.4587 -2.2418 -0.4938
 1516SOL    HW2 5315   2.641   3.253   1.272 -2.0314  1.1410  1.1732
 1517SOL     OW 5316   5.814   1.524   5.067 -0.6302 -0.7330  0.9048
 1517SOL    HW1 5317   5.807   1.436   5.029 -2.8770 -1.0060  1.7718
 1517SOL    HW2 5318   5.797   1.583   4.994  1.9069 -0.9064  0.0878
 1518SOL     OW 5319   3.382   3.176   4.450  0.3039 -1.4003  0.4333
 1518SOL    HW1 5320   3.307   3.131   4.412 -0.0023  0.0878 -0.8297
 1518SOL    HW2 5321   3.355   3.198   4.539  0.1778 -2.9782  0.8102
 1519SOL     OW 5322   6.088   1.476   2.259  0.4685 -0.1183  0.4737
 1519SOL    HW1 5323   6.035   1.492   2.338  0.4730 -0.1366  0.4805
 1519SOL    HW2 5324   6.065   1.548   2.200 -1.6036 -1.5957 -0.6174
 1520SOL     OW 5325   4.092   4.778   1.855  0.0864  0.4923  0.3543
 1520SOL    HW1 5326   4.003   4.771   1.889 -0.7009  1.4150 -1.3553
 1520SOL    HW2 5327   4.121   4.865   1.883  0.6226  0.0355  1.2491
 1521SOL     OW 5328   0.334   1.888   4.222  0.4113 -0.2621 -0.0382
 1521SOL    HW1 5329   0.337   1.981   4.248  2.1017 -0.7581  1.8129
 1521SOL    HW2 5330   0.395   1.883   4.148  1.2142 -0.0732  0.5946
 1522SOL     OW 5331   4.980   3.492   4.756 -0.3474 -0.2909 -0.2039
 1522SOL    HW1 5332   5.071   3.523   4.753  0.4557 -2.4018  0.6171
 1522SOL    HW2 5333   4.961   3.485   4.850 -1.4204  0.1926 -0.3675
 1523SOL     OW 5334   1.183   5.245   4.555  0.7427  0.5281 -0.2074
 1523SOL    HW1 5335   1.204   5.265   4.646 -0.7460 -1.3692  0.6178
 1523SOL    HW2 5336   1.108   5.300   4.534  0.1284 -0.1213  0.2400
 1524SOL     OW 5337   7.044   1.374   2.836 -0.3465 -0.0863 -0.1567
 1524SOL    HW1 5338   6.970   1.355   2.893 -0.6689 -1.5802 -0.9926
 1524SOL    HW2 5339   7.099   1.296   2.843 -0.0707 -0.0178 -1.3440
 1525SOL     OW 5340   3.862   0.998   4.747  0.7602 -0.1712  0.2991
 1525SOL    HW1 5341   3.912   0.997   4.666  1.6308 -0.5756  0.8294
 1525SOL    HW2 5342   3.898   0.925   4.798  0.1251 -0.0122  0.9896
 1526SOL     OW 5343   5.631   6.438   4.212  0.1904  0.1787  0.0407
 1526SOL    HW1 5344   5.562   6.504   4.218 -0.5605 -0.4609 -1.1313
 1526SOL    HW2 5345   5.633   6.414   4.119 -0.2842 -2.1900  0.5713
 1527SOL     OW 5346   0.490   4.018   2.841  0.5166  0.2124  0.1039
 1527SOL    HW1 5347   0.553   4.087   2.857  0.8764 -0.3139  0.9776
 1527SOL    HW2 5348   0.479   3.974   2.925  0.6920 -1.1239 -0.5365
 1528SOL     OW 5349   1.267   1.358   4.113 -0.5150  0.3530 -0.0316
 1528SOL    HW1 5350   1.205   1.315   4.172 -0.5791  0.2169 -0.1988
 1528SOL    HW2 5351   1.262   1.308   4.032 -1.3344  1.2609 -0.5700
 1529SOL     OW 5352   5.150   3.032   2.239  0.0112 -0.2269  0.5148
 1529SOL    HW1 5353   5.195   2.949   2.255  1.2963  0.3637  0.0702
 1529SOL    HW2 5354   5.129   3.031   2.146  0.0194 -0.0666  0.5106
 1530SOL     OW 5355   3.158   1.227   2.213  0.2408 -0.3092  0.0933
 1530SOL    HW1 5356   3.099   1.184   2.275  0.7641 -0.0832  0.7577
 1530SOL    HW2 5357   3.204   1.154   2.170 -0.3175 -0.4757 -0.2373
 1531SOL     OW 5358   1.659   5.176   1.609 -0.5161  0.3166  0.1492
 1531SOL    HW1 5359   1.568   5.202   1.590 -0.5899 -0.3917 -0.5435
 1531SOL    HW2 5360   1.710   5.214   1.537 -0.7039 -1.8356 -1.2301
 1532SOL     OW 5361   6.808   1.246   0.200 -0.6095  0.3247  0.1357
 1532SOL    HW1 5362   6.741   1.200   0.149  0.5300  1.2345 -2.3350
 1532SOL    HW2 5363   6.831   1.321   0.146  1.5876  0.6728  1.4563
 1533SOL     OW 5364   2.539   1.385   4.638 -0.7893 -0.5980 -0.2979
 1533SOL    HW1 5365   2.474   1.418   4.700 -1.4297 -0.5578 -0.9673
 1533SOL    HW2 5366   2.600   1.458   4.628 -1.5313 -0.0295 -0.8554
 1534SOL     OW 5367   0.375   3.883   3.094  0.4281 -0.7325 -0.3828
 1534SOL    HW1 5368   0.345   3.792   3.088 -1.2135 -0.2377 -0.1091
 1534SOL    HW2 5369   0.349   3.911   3.181 -0.3439  0.4121 -0.9572
 1535SOL     OW 5370   4.750   7.147   0.455 -0.1326  0.3316  0.0120
 1535SOL    HW1 5371   4.676   7.101   0.495  0.2045  0.8006  1.2429
 1535SOL    HW2 5372   4.744   7.236   0.489  0.4743  0.6138 -0.5965
 1536SOL     OW 5373   3.509   5.488   1.148 -0.2660  0.3937  0.1228
 1536SOL    HW1 5374   3.464   5.492   1.232 -2.8527 -3.0310 -0.8330
 1536SOL    HW2 5375   3.559   5.407   1.151  0.0051  0.4630 -1.4049
 1537SOL     OW 5376   0.628   6.798   3.168  0.0688 -0.6646 -0.0466
 1537SOL    HW1 5377   0.690   6.846   3.112  0.6244  0.0590  1.1376
 1537SOL    HW2 5378   0.546   6.800   3.119  0.5002  0.0720 -0.7818
 1538SOL     OW 5379   1.181   6.609   2.812  0.4246  0.1248 -0.4050
 1538SOL    HW1 5380   1.184   6.705   2.812  0.5759  0.1285  0.4050
 1538SOL    HW2 5381   1.134   6.586   2.732 -2.6039  0.9816  0.9906
 1539SOL     OW 5382   6.777   3.919   2.021 -1.0227  0.4312  0.1528
 1539SOL    HW1 5383   6.704   3.905   2.081 -0.5877 -1.0754  0.3837
 1539SOL    HW2 5384   6.825   3.836   2.023  1.7515  1.9628  1.4053
 1540SOL     OW 5385   6.680   5.310   2.280 -0.5266 -0.0843  0.2104
 1540SOL    HW1 5386   6.765   5.355   2.281 -0.4451 -0.2450  0.5522
 1540SOL    HW2 5387   6.616   5.381   2.276 -0.3615  0.0182 -0.7784
 1541SOL     OW 5388   3.595   2.497   0.701  0.1787 -0.4562 -0.5777
 1541SOL    HW1 5389   3.582   2.412   0.658  0.6832  0.1381 -1.9838
 1541SOL    HW2 5390   3.507   2.528   0.719 -0.0685 -0.6669 -1.3526
 1542SOL     OW 5391   5.931   6.881   0.621  0.5645  0.2314  0.4352
 1542SOL    HW1 5392   5.990   6.807   0.604  0.2005 -0.0279  0.2876
 1542SOL    HW2 5393   5.967   6.953   0.569  1.0572  0.2343  0.7605
 1543SOL     OW 5394   4.136   5.321   0.454  0.1250  0.1785 -0.5569
 1543SOL    HW1 5395   4.143   5.249   0.517  1.3843  0.0413 -0.8216
 1543SOL    HW2 5396   4.044   5.347   0.456 -0.4542 -1.7239 -0.7627
 1544SOL     OW 5397   7.005   6.913   2.452  0.6998 -0.7093  0.7946
 1544SOL    HW1 5398   6.969   6.977   2.390 -0.4218  0.2170  2.3416
 1544SOL    HW2 5399   6.943   6.839   2.448  1.4271 -1.2922 -0.2213
 1545SOL     OW 5400   2.800   0.057   1.111  0.7659 -0.0371 -0.8509
 1545SOL    HW1 5401   2.858   0.118   1.157  0.8438  0.5765 -1.7335
 1545SOL    HW2 5402   2.712   0.083   1.138  0.8162  0.2411 -0.9454
 1546SOL     OW 5403   6.141   4.601   2.191 -0.2224 -0.0443  0.0507
 1546SOL    HW1 5404   6.067   4.648   2.228 -0.1380 -0.8079  1.2363
 1546SOL    HW2 5405   6.191   4.570   2.267  0.0625 -1.4930 -0.6819
 1547SOL     OW 5406   1.581   2.857   0.962  0.5727  0.0772 -0.4138
 1547SOL    HW1 5407   1.642   2.881   1.031  0.3885 -1.3934  0.2784
 1547SOL    HW2 5408   1.527   2.787   0.999  1.9744 -2.4327 -2.7612
 1548SOL     OW 5409   1.603   3.425   1.858  0.0140 -0.0198  0.4073
 1548SOL    HW1 5410   1.656   3.448   1.934 -2.6197 -1.5504  2.9109
 1548SOL    HW2 5411   1.572   3.509   1.825  1.7493  0.7179  0.5277
 1549SOL     OW 5412   4.591   2.779   3.632 -0.0634 -0.2465 -0.7678
 1549SOL    HW1 5413   4.650   2.709   3.658  1.3886  1.4887  0.8820
 1549SOL    HW2 5414   4.611   2.795   3.539 -1.2343 -2.6846 -1.5114
 1550SOL     OW 5415   3.236   6.270   2.690 -0.4004 -0.5656  0.1194
 1550SOL    HW1 5416   3.331   6.277   2.682 -0.4962  0.9868 -0.0899
 1550SOL    HW2 5417   3.205   6.255   2.601 -0.4363  0.4445 -0.0464
 1551SOL     OW 5418   5.726   4.358   2.058 -0.0114  0.1216 -0.0831
 1551SOL    HW1 5419   5.722   4.453   2.050 -2.9003  0.2227  1.2238
 1551SOL    HW2 5420   5.643   4.327   2.021  0.6963 -1.8579 -0.1325
 1552SOL     OW 5421   5.723   2.746   4.492 -0.5013 -0.4898  0.0702
 1552SOL    HW1 5422   5.672   2.758   4.412  0.7332 -0.6108 -0.7494
 1552SOL    HW2 5423   5.684   2.808   4.554  0.9486  2.5072 -1.7892
 1553SOL     OW 5424   4.132   0.220   2.209  0.5384  1.1727 -0.3737
 1553SOL    HW1 5425   4.072   0.290   2.182 -1.2719  1.7360  4.1300
 1553SOL    HW2 5426   4.212   0.265   2.235  0.2270  1.3492  0.3147
 1554SOL     OW 5427   4.300   0.596   4.458 -0.0406  0.0534 -0.0450
 1554SOL    HW1 5428   4.351   0.594   4.377  0.0126  0.4682 -0.0237
 1554SOL    HW2 5429   4.324   0.516   4.504  1.3894  0.7460  0.4584
 1555SOL     OW 5430   3.217   5.124   2.487  0.5195 -0.8021  0.4850
 1555SOL    HW1 5431   3.153   5.110   2.416  1.3209  0.6173 -0.5649
 1555SOL    HW2 5432   3.274   5.193   2.454  0.6162  0.2837  2.7542
 1556SOL     OW 5433   0.916   4.206   2.308 -0.3301  0.2868 -0.1894
 1556SOL    HW1 5434   0.870   4.205   2.393 -0.7501 -2.2681 -0.3622
 1556SOL    HW2 5435   0.868   4.271   2.256  0.9294  3.1459  1.9429
 1557SOL     OW 5436   2.166   6.809   4.318 -0.0455 -0.5120 -0.0334
 1557SOL    HW1 5437   2.213   6.886   4.350 -0.3669 -0.2408 -0.2037
 1557SOL    HW2 5438   2.181   6.742   4.385  1.2350 -0.6798 -0.4641
 1558SOL     OW 5439   3.241   0.800   3.332 -0.1671  0.0374  0.5445
 1558SOL    HW1 5440   3.235   0.705   3.336 -0.3123  0.0040 -0.2144
 1558SOL    HW2 5441   3.333   0.819   3.348  0.1713 -0.3448 -0.7880
 1559SOL     OW 5442   1.729   1.638   1.431  0.6938 -0.6965 -0.3224
 1559SOL    HW1 5443   1.686   1.675   1.508 -0.3229 -1.0921 -0.6829
 1559SOL    HW2 5444   1.765   1.714   1.385 -0.4390 -0.2245 -0.4884
 1560SOL     OW 5445   6.772   2.268   2.753 -0.3769  0.4488  0.0168
 1560SOL    HW1 5446   6.776   2.238   2.662 -1.4775  1.5911 -0.4289
 1560SOL    HW2 5447   6.825   2.204   2.801 -1.4543 -1.3741 -1.0994
 1561SOL     OW 5448   3.812   5.702   2.895  0.3866  0.7130 -0.5182
 1561SOL    HW1 5449   3.795   5.772   2.959  1.1405 -0.2377  0.7721
 1561SOL    HW2 5450   3.872   5.742   2.832  1.4846  1.0006  0.6773
 1562SOL     OW 5451   2.123   4.824   2.642  0.2253 -0.0657  0.0229
 1562SOL    HW1 5452   2.087   4.908   2.615 -0.8998 -0.9158 -1.3066
 1562SOL    HW2 5453   2.105   4.766   2.567  3.8911 -0.7264 -0.5209
 1563SOL     OW 5454   6.801   5.978   1.738 -0.5173 -0.1798  0.1011
 1563SOL    HW1 5455   6.817   5.892   1.778 -0.6816  0.4676  1.6376
 1563SOL    HW2 5456   6.834   6.041   1.803 -1.3198  0.9501 -0.5448
 1564SOL     OW 5457   1.830   2.837   4.358 -0.2116 -0.7160 -0.3705
 1564SOL    HW1 5458   1.840   2.833   4.453 -2.3789 -0.6846 -0.0831
 1564SOL    HW2 5459   1.740   2.867   4.345  0.9215  2.2310 -2.4637
 1565SOL     OW 5460   6.227   6.335   4.814 -0.0018 -0.4561  0.3356
 1565SOL    HW1 5461   6.165   6.270   4.846  0.2062 -0.1393  1.3978
 1565SOL    HW2 5462   6.307   6.285   4.796  0.7352 -0.2819  2.7931
 1566SOL     OW 5463   0.347   3.849   4.483 -0.0439  0.2982 -0.0543
 1566SOL    HW1 5464   0.322   3.941   4.476 -0.0694  0.2279 -0.9945
 1566SOL    HW2 5465   0.439   3.847   4.457 -0.1585  0.0017 -0.4448
 1567SOL     OW 5466   0.508   1.447   4.521 -0.2208  0.2895 -0.1917
 1567SOL    HW1 5467   0.415   1.453   4.503 -0.3197 -0.4632  0.0645
 1567SOL    HW2 5468   0.537   1.539   4.525 -0.9646  0.5297 -0.1513
 1568SOL     OW 5469   1.839   4.694   3.817 -0.4317  0.2745  0.0354
 1568SOL    HW1 5470   1.808   4.770   3.867 -1.7067 -1.2605  1.7014
 1568SOL    HW2 5471   1.930   4.684   3.844  0.1822  1.9815 -1.2430
 1569SOL     OW 5472   7.211   4.853   2.964 -0.1443  0.6440  0.2089
 1569SOL    HW1 5473   7.260   4.921   3.009 -1.0675  1.1975  0.4179
 1569SOL    HW2 5474   7.148   4.901   2.910  0.5727 -0.0131 -1.2576
 1570SOL     OW 5475   4.735   1.628   0.656 -1.0381 -0.6021  0.4005
 1570SOL    HW1 5476   4.708   1.706   0.607  0.4242 -1.4389 -1.8858
 1570SOL    HW2 5477   4.811   1.658   0.706  0.4316 -0.7908 -1.5764
 1571SOL     OW 5478   6.907   1.140   3.205  0.2101 -0.4202  0.5406
 1571SOL    HW1 5479   6.838   1.079   3.231  0.6698 -0.7183  1.1048
 1571SOL    HW2 5480   6.902   1.211   3.269  0.5442 -0.5427  0.7109
 1572SOL     OW 5481   0.877   0.274   1.862 -0.7144  0.0453  0.1535
 1572SOL    HW1 5482   0.859   0.195   1.914  1.6673 -1.2902 -0.9050
 1572SOL    HW2 5483   0.887   0.344   1.927  1.6307 -1.4665  1.5723
 1573SOL     OW 5484   4.574   3.286   3.470  0.4687 -0.2926 -0.0125
 1573SOL    HW1 5485   4.515   3.296   3.544  0.2194 -0.7970 -0.1350
 1573SOL    HW2 5486   4.533   3.218   3.416  0.6949  0.0006 -0.5633
 1574SOL     OW 5487   3.109   6.874   2.313 -0.1154 -0.1351 -0.2099
 1574SOL    HW1 5488   3.169   6.944   2.288 -1.6410  0.3947 -2.6574
 1574SOL    HW2 5489   3.143   6.843   2.397  1.9234  1.9917 -0.1417
 1575SOL     OW 5490   5.114   6.982   0.563  0.5785 -0.0279  0.5613
 1575SOL    HW1 5491   5.069   7.038   0.627 -0.1750 -0.3420  0.3203
 1575SOL    HW2 5492   5.057   6.982   0.487  0.5073 -1.2096  0.5966
 1576SOL     OW 5493   6.078   1.946   0.038  0.2757 -0.1798 -0.3409
 1576SOL    HW1 5494   5.992   1.987   0.035 -0.7595 -2.2587 -0.8350
 1576SOL    HW2 5495   6.075   1.890   0.116  0.6541 -1.3288 -1.1341
 1577SOL     OW 5496   3.976   1.892   0.824 -0.3582 -0.0704 -0.4614
 1577SOL    HW1 5497   3.906   1.929   0.877 -0.1707 -0.2061 -0.1172
 1577SOL    HW2 5498   3.961   1.797   0.825 -0.2884 -0.0833 -0.5537
 1578SOL     OW 5499   0.575   2.840   3.399  0.3137  0.5472  0.0009
 1578SOL    HW1 5500   0.609   2.845   3.309  0.1469 -0.6482 -0.1467
 1578SOL    HW2 5501   0.481   2.826   3.388  0.5552 -1.6543  0.2899
 1579SOL     OW 5502   0.572   6.672   4.739 -0.0781  0.2068 -0.1648
 1579SOL    HW1 5503   0.519   6.621   4.801 -2.9451  2.0580 -0.9420
 1579SOL    HW2 5504   0.524   6.669   4.657  1.8564  0.7359 -1.3959
 1580SOL     OW 5505   4.015   4.653   1.194  0.2774 -0.3157  0.0225
 1580SOL    HW1 5506   3.973   4.654   1.281  0.8470 -1.5423  0.3312
 1580SOL    HW2 5507   3.995   4.739   1.157 -2.0624 -0.6392  0.3724
 1581SOL     OW 5508   6.710   3.786   0.796 -0.0029 -0.2076 -0.4531
 1581SOL    HW1 5509   6.758   3.723   0.742 -2.3207 -0.9259 -1.8310
 1581SOL    HW2 5510   6.738   3.872   0.763  0.7375 -0.5707 -0.8112
 1582SOL     OW 5511   2.902   1.087   0.482  0.0008  0.2924 -0.2357
 1582SOL    HW1 5512   2.919   1.165   0.535  1.2533 -0.0931 -0.0469
 1582SOL    HW2 5513   2.827   1.046   0.525 -0.7805  1.4592 -0.4331
 1583SOL     OW 5514   4.129   2.803   1.354  0.0965 -0.7737 -0.2646
 1583SOL    HW1 5515   4.171   2.761   1.278  3.4637  1.5049  0.1298
 1583SOL    HW2 5516   4.073   2.870   1.316  1.5963  0.2124 -0.8493
 1584SOL     OW 5517   2.834   6.141   2.797 -0.1267  0.0682  0.4728
 1584SOL    HW1 5518   2.752   6.189   2.799 -0.0946  0.0911  1.8144
 1584SOL    HW2 5519   2.809   6.052   2.771 -0.2392  0.6225 -1.5554
 1585SOL     OW 5520   5.561   4.866   0.225 -0.5364 -0.6011 -0.2483
 1585SOL    HW1 5521   5.472   4.897   0.207 -0.8329 -0.6060  1.1020
 1585SOL    HW2 5522   5.594   4.927   0.291 -0.0387 -1.3908  0.2499
 1586SOL     OW 5523   3.721   2.693   0.115  0.2490  0.3745  0.3774
 1586SOL    HW1 5524   3.744   2.605   0.145 -2.3544 -0.3516  0.4772
 1586SOL    HW2 5525   3.745   2.694   0.023  1.7493  0.1535  0.7320
 1587SOL     OW 5526   3.373   3.656   3.137 -0.6303 -0.0687  0.2120
 1587SOL    HW1 5527   3.368   3.565   3.166  1.1769 -0.2768  0.0254
 1587SOL    HW2 5528   3.392   3.705   3.217 -2.1223  0.2344  0.3993
 1588SOL     OW 5529   1.115   2.803   3.612 -0.3570 -0.0747  0.1837
 1588SOL    HW1 5530   1.163   2.882   3.586 -0.2890 -0.5480 -1.2230
 1588SOL    HW2 5531   1.031   2.835   3.644 -0.3106  0.5862 -0.3274
 1589SOL     OW 5532   2.686   2.981   4.892  0.0585 -0.4934  0.3018
 1589SOL    HW1 5533   2.745   2.954   4.821  0.5700 -1.9591  1.2430
 1589SOL    HW2 5534   2.652   3.066   4.864  0.2145 -1.0478 -1.7127
 1590SOL     OW 5535   2.880   4.810   1.763 -0.0539 -0.2232 -0.9106
 1590SOL    HW1 5536   2.948   4.747   1.787 -1.0318 -1.0239 -0.1256
 1590SOL    HW2 5537   2.849   4.781   1.678  0.2861 -0.1102 -1.0752
 1591SOL     OW 5538   3.820   4.418   2.660 -0.4830 -0.1348 -0.0857
 1591SOL    HW1 5539   3.856   4.365   2.590  3.0979 -0.7347  1.9627
 1591SOL    HW2 5540   3.820   4.507   2.626  2.8765 -0.1541 -0.3825
 1592SOL     OW 5541   5.510   7.142   3.639 -0.0071 -0.4864 -0.5163
 1592SOL    HW1 5542   5.453   7.170   3.567 -0.7659  0.2471  0.3423
 1592SOL    HW2 5543   5.545   7.058   3.610  0.3294  0.1471 -2.0911
 1593SOL     OW 5544   6.015   1.755   2.110  0.1128  0.0783 -0.8982
 1593SOL    HW1 5545   5.932   1.722   2.075 -0.3765 -0.1383  0.3919
 1593SOL    HW2 5546   5.993   1.788   2.197  1.5571 -0.9163 -0.1008
 1594SOL     OW 5547   0.946   1.207   0.058  0.1706 -0.8630 -0.4962
 1594SOL    HW1 5548   0.937   1.287   0.007 -0.3312  0.9036  2.1368
 1594SOL    HW2 5549   0.924   1.137  -0.003 -3.1765  1.2539 -2.0286
 1595SOL     OW 5550   0.268   0.994   2.739  0.0740  0.0607 -0.1715
 1595SOL    HW1 5551   0.266   0.922   2.676  1.6490  0.3166 -0.5436
 1595SOL    HW2 5552   0.330   1.056   2.703  1.8822 -0.2696  2.1489
 1596SOL     OW 5553   5.046   4.670   1.312 -0.2685  0.4549 -0.0310
 1596SOL    HW1 5554   5.062   4.764   1.301 -3.3171  0.9510 -1.2871
 1596SOL    HW2 5555   5.020   4.640   1.226 -1.9142 -0.9609  0.9050
 1597SOL     OW 5556   4.286   3.324   4.525 -0.7578 -0.0160 -0.3388
 1597SOL    HW1 5557   4.366   3.286   4.561 -0.2997  2.4943  1.6671
 1597SOL    HW2 5558   4.216   3.270   4.561 -0.1373  0.6979  2.1970
 1598SOL     OW 5559   4.442   3.295   3.685  0.7234  0.1295 -0.2977
 1598SOL    HW1 5560   4.472   3.353   3.755 -0.1331 -0.2229  0.3761
 1598SOL    HW2 5561   4.461   3.207   3.717 -1.7676 -0.1530  0.5382
 1599SOL     OW 5562   1.011   6.246   4.514 -0.4564  0.0593  0.0658
 1599SOL    HW1 5563   1.061   6.254   4.433 -0.5345  1.9127  0.1514
 1599SOL    HW2 5564   1.042   6.165   4.554  0.4030 -0.2989 -1.2511
 1600SOL     OW 5565   4.080   1.991   2.475  0.2846 -0.3062 -0.3800
 1600SOL    HW1 5566   4.119   2.070   2.514 -0.0882  0.1967 -1.0052
 1600SOL    HW2 5567   3.998   2.022   2.437  0.1692 -0.9882 -0.6949
 1601SOL     OW 5568   2.689   5.795   3.104 -0.0089  0.0914 -0.4707
 1601SOL    HW1 5569   2.595   5.784   3.089  0.0143  1.1075 -1.4956
 1601SOL    HW2 5570   2.696   5.875   3.156  0.3795  1.5226 -2.5817
 1602SOL     OW 5571   2.241   5.327   1.082  0.3297 -0.4456  0.0707
 1602SOL    HW1 5572   2.157   5.371   1.064  0.1973 -0.7301 -0.0230
 1602SOL    HW2 5573   2.223   5.235   1.063  0.6399 -0.5198  0.1442
 1603SOL     OW 5574   4.801   1.649   3.216 -0.0958  0.2052 -0.0052
 1603SOL    HW1 5575   4.757   1.623   3.297 -0.1106 -1.0806 -0.4019
 1603SOL    HW2 5576   4.886   1.605   3.221  0.2942  0.9259 -0.2346
 1604SOL     OW 5577   0.575   6.016   4.491  0.2761 -0.7648 -0.2709
 1604SOL    HW1 5578   0.611   6.030   4.579  0.4585 -0.2250 -0.4240
 1604SOL    HW2 5579   0.652   6.004   4.436  0.1411 -1.7224 -0.2616
 1605SOL     OW 5580   6.858   6.411   1.937  0.3172  0.2385  0.7381
 1605SOL    HW1 5581   6.858   6.369   2.023  0.2478  1.0953  1.1648
 1605SOL    HW2 5582   6.770   6.395   1.903  1.0474 -2.1772 -0.2415
 1606SOL     OW 5583   0.898   5.491   2.944 -0.2159  0.6803 -0.0446
 1606SOL    HW1 5584   0.853   5.572   2.965 -0.3876  0.8853 -1.1433
 1606SOL    HW2 5585   0.833   5.438   2.898  0.1940  0.3374 -0.2415
 1607SOL     OW 5586   5.103   2.761   1.633  0.4102 -0.7639 -0.0166
 1607SOL    HW1 5587   5.053   2.710   1.697  0.6397  0.5679  1.2792
 1607SOL    HW2 5588   5.038   2.790   1.569 -0.1713 -0.5117  0.6814
 1608SOL     OW 5589   3.785   1.980   0.998  0.3808 -0.0201  0.0321
 1608SOL    HW1 5590   3.705   1.950   0.955  0.9566 -0.0455 -1.0545
 1608SOL    HW2 5591   3.765   2.068   1.027 -0.0428 -0.0178 -0.2525
 1609SOL     OW 5592   5.958   2.490   0.865  0.4504 -0.2832  0.1676
 1609SOL    HW1 5593   5.885   2.488   0.804  0.4643 -2.3589  0.1391
 1609SOL    HW2 5594   6.027   2.537   0.819 -0.6356  1.1544 -0.0411
 1610SOL     OW 5595   4.778   0.117   0.185  0.1373  0.0463 -0.1218
 1610SOL    HW1 5596   4.721   0.174   0.235  0.4126  0.3548 -0.1601
 1610SOL    HW2 5597   4.825   0.175   0.126  0.3646 -0.2262 -0.2118
 1611SOL     OW 5598   6.809   3.033   3.011 -1.1690 -0.3280 -0.3058
 1611SOL    HW1 5599   6.739   3.096   3.030 -1.8284 -0.7007 -1.4234
 1611SOL    HW2 5600   6.800   2.967   3.079 -1.2837  0.1199  0.1240
 1612SOL     OW 5601   3.461   0.001   0.467  0.2713  0.3043  0.4226
 1612SOL    HW1 5602   3.514   0.062   0.415 -0.6825  2.9726  2.3658
 1612SOL    HW2 5603   3.378  -0.004   0.419  1.5668 -2.7063 -1.8180
 1613SOL     OW 5604   4.185   6.155   4.682 -0.5719 -0.7419  0.0188
 1613SOL    HW1 5605   4.105   6.196   4.713 -0.8559 -1.1257 -0.1972
 1613SOL    HW2 5606   4.254   6.190   4.739 -0.6935  0.5921 -0.6120
 1614SOL     OW 5607   3.328   5.542   2.314  0.4920  0.1741 -0.2191
 1614SOL    HW1 5608   3.423   5.535   2.321  0.7055  1.1338 -1.7065
 1614SOL    HW2 5609   3.310   5.529   2.221 -0.7143  1.1866 -0.1591
 1615SOL     OW 5610   0.216   2.717   0.058  0.2468 -0.3949 -0.0839
 1615SOL    HW1 5611   0.150   2.771   0.015  0.0327  0.1353  0.8741
 1615SOL    HW2 5612   0.288   2.778   0.076  1.0227 -0.9793 -1.1605
 1616SOL     OW 5613   3.972   0.357   1.632 -0.0076 -0.5159 -0.3289
 1616SOL    HW1 5614   4.051   0.373   1.580  0.1568 -0.6695 -0.1320
 1616SOL    HW2 5615   3.910   0.423   1.603  0.8026  0.7945  0.7871
 1617SOL     OW 5616   0.071   2.499   4.960  0.3236  0.5835  0.2860
 1617SOL    HW1 5617   0.021   2.417   4.961 -0.3301  0.9249 -1.4108
 1617SOL    HW2 5618   0.135   2.488   4.890  0.9868  1.1111  0.7908
 1618SOL     OW 5619   5.150   3.335   3.858  0.6184 -0.1398  0.2500
 1618SOL    HW1 5620   5.190   3.395   3.794  2.7399 -2.6036 -0.9256
 1618SOL    HW2 5621   5.096   3.276   3.804  1.0417 -1.1819  0.9465
 1619SOL     OW 5622   3.265   4.356   1.872 -0.1777  0.1080 -0.7892
 1619SOL    HW1 5623   3.322   4.349   1.795 -1.4385  0.1268 -1.7534
 1619SOL    HW2 5624   3.264   4.268   1.908  0.6753  0.1687 -0.5859
 1620SOL     OW 5625   0.044   6.610   2.153  0.3775 -0.2284 -0.2712
 1620SOL    HW1 5626   0.128   6.615   2.107 -0.2484  2.5609 -1.3397
 1620SOL    HW2 5627   0.065   6.569   2.237  2.4328 -1.2397 -1.1999
 1621SOL     OW 5628   1.338   4.852   3.840  0.2216  0.2149  0.2170
 1621SOL    HW1 5629   1.324   4.920   3.774  0.7659  1.2865  1.1779
 1621SOL    HW2 5630   1.372   4.777   3.790 -1.3083  0.2723 -1.0019
 1622SOL     OW 5631   5.763   6.474   0.548  0.5080 -0.2774  0.5592
 1622SOL    HW1 5632   5.778   6.489   0.641 -0.9474 -0.1126  0.7859
 1622SOL    HW2 5633   5.729   6.557   0.515 -1.1038 -0.9826  0.3669
 1623SOL     OW 5634   0.423   6.006   1.649 -1.1211  0.2293 -0.4142
 1623SOL    HW1 5635   0.424   6.083   1.592 -3.1985  1.5575  1.1963
 1623SOL    HW2 5636   0.497   6.018   1.708 -2.4135  2.0464  0.9801
 1624SOL     OW 5637   6.492   3.590   1.853  0.1329  0.6315  0.0698
 1624SOL    HW1 5638   6.409   3.558   1.889  0.3045  1.5988  1.4249
 1624SOL    HW2 5639   6.551   3.593   1.929  1.4491 -0.1547 -0.8941
 1625SOL     OW 5640   0.306   1.042   1.023  0.1059  0.7493  0.3935
 1625SOL    HW1 5641   0.244   1.109   1.050  0.0317 -0.1835  2.7056
 1625SOL    HW2 5642   0.269   0.960   1.054 -0.0211 -0.5442 -2.7319
 1626SOL     OW 5643   4.972   0.207   4.974 -0.6478 -0.4490 -0.0604
 1626SOL    HW1 5644   4.934   0.211   5.062  0.1575 -2.1183  0.4024
 1626SOL    HW2 5645   4.959   0.296   4.939 -1.3987  0.1287  1.5477
 1627SOL     OW 5646   4.096   2.042   4.521 -0.0014  0.6716  0.1045
 1627SOL    HW1 5647   4.017   2.094   4.508  0.1805  1.2377  1.1666
 1627SOL    HW2 5648   4.126   2.022   4.432 -0.7801  1.3006 -0.3134
 1628SOL     OW 5649   0.343   2.153   4.300 -0.4387 -0.0458  0.1754
 1628SOL    HW1 5650   0.292   2.169   4.380  2.5442 -0.8048  2.3943
 1628SOL    HW2 5651   0.361   2.240   4.265 -0.6003  0.3996  1.1570
 1629SOL     OW 5652   2.652   2.813   3.800  0.9735 -0.1314 -0.0706
 1629SOL    HW1 5653   2.737   2.837   3.763  1.0302  0.9927  0.7366
 1629SOL    HW2 5654   2.589   2.833   3.731  1.3302 -0.7443 -0.5840
 1630SOL     OW 5655   6.053   5.706   5.011 -0.5838  0.5072  0.1236
 1630SOL    HW1 5656   5.961   5.694   5.035 -1.4281  1.8123 -2.0932
 1630SOL    HW2 5657   6.082   5.781   5.063 -0.7685  0.1144  0.8037
 1631SOL     OW 5658   2.959   0.789   2.858  0.2309  0.5748 -0.2951
 1631SOL    HW1 5659   2.876   0.756   2.824 -1.1541  0.5812  2.7734
 1631SOL    HW2 5660   2.975   0.869   2.809 -1.4391  0.4236 -1.1570
 1632SOL     OW 5661   4.561   4.794   0.750  0.3679 -0.1893 -0.2580
 1632SOL    HW1 5662   4.509   4.789   0.831  0.1681 -0.6519 -0.4075
 1632SOL    HW2 5663   4.622   4.721   0.757  0.6312  0.0248 -0.3344
 1633SOL     OW 5664   0.036   4.912   4.741 -0.1378 -0.3442  0.0604
 1633SOL    HW1 5665   0.037   5.007   4.743  0.8203 -0.3633  0.9317
 1633SOL    HW2 5666   0.060   4.889   4.651  1.9476  0.2321  0.4254
 1634SOL     OW 5667   0.305   6.626   0.554 -0.2369 -0.1622 -0.0751
 1634SOL    HW1 5668   0.224   6.678   0.560  0.6080  1.1493  0.3923
 1634SOL    HW2 5669   0.347   6.657   0.474  1.8757  2.3657  1.8587
 1635SOL     OW 5670   0.454   2.152   2.671  0.1522 -0.1825  0.4847
 1635SOL    HW1 5671   0.475   2.237   2.634  0.4810 -1.4539 -2.5551
 1635SOL    HW2 5672   0.488   2.155   2.760 -0.4787  3.0512  0.7388
 1636SOL     OW 5673   2.302   5.520   1.358  0.2414  0.2388  0.3286
 1636SOL    HW1 5674   2.221   5.470   1.348  0.7104 -0.8799  1.7124
 1636SOL    HW2 5675   2.317   5.560   1.272 -2.1404  1.0906  0.2433
 1637SOL     OW 5676   1.311   0.448   3.495 -0.6790  0.2520 -0.2328
 1637SOL    HW1 5677   1.273   0.530   3.465 -2.4090 -1.5450 -3.4506
 1637SOL    HW2 5678   1.236   0.392   3.516  0.0966 -2.1840 -3.2160
 1638SOL     OW 5679   5.382   6.543   0.881  0.2273 -0.7637 -0.0804
 1638SOL    HW1 5680   5.473   6.572   0.875  0.7887 -2.2453  0.6715
 1638SOL    HW2 5681   5.334   6.622   0.906  1.3986 -0.0753  0.1156
 1639SOL     OW 5682   3.518   2.433   4.881 -0.0917 -0.1155  0.4362
 1639SOL    HW1 5683   3.570   2.412   4.803 -0.6463 -0.3034  0.1058
 1639SOL    HW2 5684   3.581   2.467   4.944  0.3787 -0.0385 -0.0696
 1640SOL     OW 5685   3.691   1.760   5.065  0.0386 -0.5588 -0.1901
 1640SOL    HW1 5686   3.698   1.691   4.999 -1.6585 -0.5847 -0.3814
 1640SOL    HW2 5687   3.598   1.764   5.086  0.4559 -0.1173  1.7536
 1641SOL     OW 5688   5.089   1.884   0.616 -0.7782 -1.0976  0.0534
 1641SOL    HW1 5689   5.065   1.873   0.524 -0.2892 -3.3023  0.1189
 1641SOL    HW2 5690   5.184   1.872   0.618 -0.8034 -1.2764  0.8459
 1642SOL     OW 5691   0.700   0.130   0.018  0.3527  0.1356 -0.4020
 1642SOL    HW1 5692   0.656   0.045   0.020  0.7064 -0.0260  1.1672
 1642SOL    HW2 5693   0.630   0.194   0.031  0.2614  0.0210 -0.3344
 1643SOL     OW 5694   3.027   0.186   3.949 -0.0631 -0.2152 -0.1612
 1643SOL    HW1 5695   3.065   0.149   3.870 -1.4903 -0.2741 -0.8536
 1643SOL    HW2 5696   3.035   0.280   3.938  0.9730 -0.2365  0.2777
 1644SOL     OW 5697   4.827   7.120   2.372  0.3492  0.5375 -0.2166
 1644SOL    HW1 5698   4.762   7.121   2.443  1.5172 -1.1400  0.9398
 1644SOL    HW2 5699   4.892   7.185   2.398 -1.3292  3.0951 -1.9545
 1645SOL     OW 5700   6.277   1.356   1.645 -0.2800 -0.0671  0.3421
 1645SOL    HW1 5701   6.286   1.263   1.623  0.1523  0.2437 -0.9056
 1645SOL    HW2 5702   6.366   1.391   1.638 -0.3662  0.3646  1.2425
 1646SOL     OW 5703   3.040   2.039   3.944 -0.0011  0.1973  0.3193
 1646SOL    HW1 5704   3.035   2.030   3.849 -0.1988 -0.7080  0.4039
 1646SOL    HW2 5705   2.965   2.093   3.967 -0.0242  0.3181 -0.0306
 1647SOL     OW 5706   6.845   5.680   3.243  0.9156  0.5169 -0.0917
 1647SOL    HW1 5707   6.757   5.657   3.215  0.1393  2.1455  0.9018
 1647SOL    HW2 5708   6.864   5.762   3.198  1.9199  0.2231 -0.2427
 1648SOL     OW 5709   2.034   7.186   3.421 -0.1319  0.1430  0.2296
 1648SOL    HW1 5710   2.024   7.141   3.337 -0.1784  0.7026 -0.0710
 1648SOL    HW2 5711   1.944   7.191   3.455 -0.6321  2.8372 -1.2465
 1649SOL     OW 5712   4.663   2.670   3.955 -0.3446  0.0951 -0.7329
 1649SOL    HW1 5713   4.582   2.719   3.972 -0.8232 -1.5608  2.5869
 1649SOL    HW2 5714   4.732   2.736   3.959 -1.2471  1.0361  0.1128
 1650SOL     OW 5715   6.807   2.936   1.392 -0.2832  0.1243 -0.0146
 1650SOL    HW1 5716   6.801   2.854   1.343  3.2751  0.4029 -1.1516
 1650SOL    HW2 5717   6.822   2.908   1.483 -0.6724 -0.4457 -0.1169
 1651SOL     OW 5718   0.132   3.684   0.402  0.3340  0.6176  0.0523
 1651SOL    HW1 5719   0.224   3.679   0.375  0.0174 -0.2486 -0.9652
 1651SOL    HW2 5720   0.126   3.765   0.452  1.3393  1.4412 -1.0993
 1652SOL     OW 5721   3.127   3.053   1.146 -0.0207 -0.2974  0.5388
 1652SOL    HW1 5722   3.053   3.027   1.200 -0.1549  1.0052  1.0186
 1652SOL    HW2 5723   3.122   3.149   1.143 -1.0973 -0.3239 -3.3029
 1653SOL     OW 5724   4.398   4.979   0.594  0.4907 -1.0315 -0.0236
 1653SOL    HW1 5725   4.375   4.920   0.523  1.0246 -0.6456 -0.5251
 1653SOL    HW2 5726   4.454   4.927   0.652  1.7538 -0.7567 -0.9590
 1654SOL     OW 5727   3.860   0.507   1.894 -0.2444 -0.2652  0.0337
 1654SOL    HW1 5728   3.936   0.475   1.845 -0.5234  1.6300 -1.7705
 1654SOL    HW2 5729   3.897   0.564   1.961 -0.0415  0.1618 -0.4387
 1655SOL     OW 5730   6.722   4.879   4.195 -0.2241 -0.2914  0.0389
 1655SOL    HW1 5731   6.699   4.854   4.284 -1.5852  0.9901  0.0854
 1655SOL    HW2 5732   6.712   4.799   4.144  1.6250 -1.3214  1.1688
 1656SOL     OW 5733   3.802   0.406   0.993  0.2057 -0.0307 -0.0581
 1656SOL    HW1 5734   3.834   0.319   0.970  2.0081  0.2178  1.3137
 1656SOL    HW2 5735   3.859   0.435   1.064 -0.3059  2.2985 -0.5128
 1657SOL     OW 5736   2.350   6.789   1.432 -0.0112 -0.3605  0.0237
 1657SOL    HW1 5737   2.301   6.767   1.353 -0.1022  1.2968 -0.4050
 1657SOL    HW2 5738   2.287   6.778   1.503 -0.0324 -1.5038 -0.1510
 1658SOL     OW 5739   4.893   1.376   2.688  0.3228 -0.5282  0.1217
 1658SOL    HW1 5740   4.853   1.389   2.602  1.5539  1.7239 -0.1865
 1658SOL    HW2 5741   4.951   1.301   2.676  0.5338 -0.1962 -1.0548
 1659SOL     OW 5742   4.976   4.223   0.767  0.2156  0.6110 -0.5482
 1659SOL    HW1 5743   4.984   4.130   0.788  1.2994  0.3867 -1.8329
 1659SOL    HW2 5744   4.882   4.241   0.771  0.0476 -0.3346  0.4561
 1660SOL     OW 5745   4.572   5.413   3.847 -0.8327  0.1630  0.1731
 1660SOL    HW1 5746   4.552   5.333   3.799 -2.8159  1.4374 -1.2752
 1660SOL    HW2 5747   4.571   5.387   3.939  0.2994 -1.7785 -0.2974
 1661SOL     OW 5748   0.107   4.868   1.961  0.4891 -0.0780  0.3824
 1661SOL    HW1 5749   0.044   4.887   1.892  1.3219 -0.1352 -0.4111
 1661SOL    HW2 5750   0.056   4.872   2.042 -0.6794 -0.8104 -0.2899
 1662SOL     OW 5751   0.313   1.858   0.754 -0.4403  0.0545  0.8918
 1662SOL    HW1 5752   0.332   1.764   0.753 -0.8262 -0.0296 -0.5110
 1662SOL    HW2 5753   0.316   1.882   0.847  0.4571 -1.1705  1.2037
 1663SOL     OW 5754   3.349   6.843   0.438 -0.4983 -0.5962 -0.0919
 1663SOL    HW1 5755   3.318   6.924   0.479  0.4602 -0.6754  0.8556
 1663SOL    HW2 5756   3.334   6.856   0.344 -1.5359  0.1435  0.1505
 1664SOL     OW 5757   6.370   2.131   2.333 -0.3798 -0.1134 -0.8784
 1664SOL    HW1 5758   6.299   2.151   2.395  0.7063  0.7562  0.1353
 1664SOL    HW2 5759   6.328   2.078   2.265 -1.9027  0.0076 -0.0852
 1665SOL     OW 5760   1.804   4.222   4.952 -0.7360  0.0117 -0.0579
 1665SOL    HW1 5761   1.745   4.178   4.891 -1.2145  0.7057 -0.1013
 1665SOL    HW2 5762   1.777   4.189   5.038 -1.1757  0.3088 -0.0787
 1666SOL     OW 5763   0.393   6.774   4.150  0.3553  0.0760  0.6451
 1666SOL    HW1 5764   0.303   6.764   4.182  0.1784  0.0556  0.1352
 1666SOL    HW2 5765   0.391   6.853   4.096  0.2279 -0.9081 -0.8392
 1667SOL     OW 5766   2.543   6.317   4.538 -0.0126  0.6475  0.6376
 1667SOL    HW1 5767   2.548   6.359   4.452 -0.2451  0.3814  0.4938
 1667SOL    HW2 5768   2.479   6.369   4.587  0.1081  0.7887  0.6465
 1668SOL     OW 5769   1.835   5.721   0.358  0.0695  0.0235  0.1844
 1668SOL    HW1 5770   1.903   5.788   0.367  0.6497 -0.4371 -0.6047
 1668SOL    HW2 5771   1.786   5.725   0.440 -0.6501  2.2091 -0.2937
 1669SOL     OW 5772   5.013   0.965   5.052 -0.4243 -0.0510 -0.0139
 1669SOL    HW1 5773   5.095   0.955   5.004  0.6218  1.0033  1.4537
 1669SOL    HW2 5774   5.010   0.890   5.111 -0.3795  0.0426  0.1091
 1670SOL     OW 5775   0.826   4.632   2.363  0.3352  0.3447 -0.2388
 1670SOL    HW1 5776   0.769   4.689   2.312 -0.5883  0.8269  1.2628
 1670SOL    HW2 5777   0.912   4.675   2.360 -0.2157  1.5175  0.3793
 1671SOL     OW 5778   0.947   4.146   3.901 -0.0822  0.0313  0.2763
 1671SOL    HW1 5779   0.991   4.166   3.819 -0.1625  0.1869  0.2716
 1671SOL    HW2 5780   0.967   4.054   3.917  0.2328  0.0970  0.2653
 1672SOL     OW 5781   3.975   1.365   2.564  0.3725  0.4980 -0.7891
 1672SOL    HW1 5782   3.903   1.317   2.524  0.0191  0.2984  0.0642
 1672SOL    HW2 5783   4.026   1.397   2.490  0.3772 -0.8231 -1.3977
 1673SOL     OW 5784   2.470   5.007   2.009 -0.6185 -0.7007 -0.7075
 1673SOL    HW1 5785   2.557   5.032   1.977 -0.7712  1.1297  0.1552
 1673SOL    HW2 5786   2.479   4.914   2.031  1.6122 -0.2213  0.8052
 1674SOL     OW 5787   1.806   4.444   2.800  0.6387 -0.3792  0.1582
 1674SOL    HW1 5788   1.800   4.358   2.759 -2.1170 -0.1467 -0.1485
 1674SOL    HW2 5789   1.730   4.448   2.858  1.7843  1.1375  1.6377
 1675SOL     OW 5790   5.417   4.203   1.220 -0.2158  0.2825 -0.5779
 1675SOL    HW1 5791   5.506   4.239   1.221 -0.5687  1.1896 -0.9408
 1675SOL    HW2 5792   5.408   4.159   1.305  0.5131  0.3372 -0.4639
 1676SOL     OW 5793   0.372   6.736   0.927 -0.1654  0.0334  0.6875
 1676SOL    HW1 5794   0.428   6.659   0.916 -0.1195  0.1525  0.0067
 1676SOL    HW2 5795   0.388   6.788   0.847  0.4289  1.1549  1.5006
 1677SOL     OW 5796   4.411   1.248   3.002  0.8711 -0.0662 -0.4889
[truncated: 1,396,652 more chars]
