# Supplementary material for: Molecular dynamics ensemble refinement of the heterogeneous native state of NCBD using chemical shifts and NOEs
Source: PeerJ. 2018 Jul 4;6:e5125. doi: 10.7717/peerj.5125 (PMC6035720; doi:10.7717/peerj.5125)
Supplement: Data S1 — This file contains input files for running the molecular simulations, and the resulting ensemble of NCBD obtained using NOEs and chemical shifts. [file peerj-06-5125-s005.bz2 › raw_data/CS-NOE/CS-NOE4-C22/conf1.gro]

CREB-BINDING PROTEIN in water
26036
    1PRO      N    1   5.233   0.247   2.958 -0.3334 -0.1792  0.1022
    1PRO     H1    2   5.165   0.297   3.012  0.9742  1.6559  0.1597
    1PRO     H2    3   5.266   0.180   3.025 -0.2065  0.3957  0.6173
    1PRO     CD    4   5.357   0.327   2.929 -0.3636 -0.2333 -0.1750
    1PRO    HD1    5   5.442   0.291   2.990 -0.9156  0.2824  0.9256
    1PRO    HD2    6   5.344   0.434   2.957  2.0221  0.0536  0.0695
    1PRO     CA    7   5.190   0.168   2.839  0.0105  0.2135 -0.2879
    1PRO     HA    8   5.117   0.233   2.793 -0.2165 -0.2024 -0.5111
    1PRO     CB    9   5.313   0.171   2.748 -0.1327 -0.1452 -0.4907
    1PRO    HB1   10   5.383   0.087   2.770  0.7314  0.5932 -0.4025
    1PRO    HB2   11   5.271   0.164   2.646 -0.8208  1.8190 -0.3759
    1PRO     CG   12   5.373   0.309   2.777 -0.7177  0.0602 -0.2478
    1PRO    HG1   13   5.480   0.304   2.749 -0.6768 -3.6010  0.0712
    1PRO    HG2   14   5.321   0.393   2.725 -2.5958  0.1634  1.6514
    1PRO      C   15   5.131   0.039   2.884  0.0402  0.2791 -0.0574
    1PRO      O   16   5.102   0.010   3.000  0.3967 -0.3188 -0.1138
    2ASN      N   17   5.085  -0.041   2.786  0.6079 -0.6198  0.3979
    2ASN     HN   18   5.101  -0.006   2.694 -0.0593  0.2867  0.6095
    2ASN     CA   19   5.004  -0.158   2.803 -0.1132 -0.1673  0.1390
    2ASN     HA   20   4.933  -0.128   2.879 -0.0292  0.6059 -0.0724
    2ASN     CB   21   4.922  -0.175   2.675  0.0916  0.5346 -0.0926
    2ASN    HB1   22   4.837  -0.245   2.691  2.2294 -1.8477  1.5341
    2ASN    HB2   23   4.889  -0.078   2.632  0.5452  0.1024 -1.4835
    2ASN     CG   24   5.002  -0.230   2.559  0.3363  0.4915  0.0973
    2ASN    OD1   25   5.025  -0.155   2.464  0.0546  0.4747  0.0148
    2ASN    ND2   26   5.027  -0.364   2.566 -0.8033  0.2831  0.4086
    2ASN   HD21   27   5.004  -0.413   2.650 -2.2027 -2.1593 -1.2848
    2ASN   HD22   28   5.092  -0.406   2.502 -0.4012  1.0415  0.3034
    2ASN      C   29   5.070  -0.283   2.850 -0.0197 -0.3631 -0.5145
    2ASN      O   30   5.192  -0.303   2.850  0.0190 -0.1620  0.4474
    3ARG      N   31   4.982  -0.375   2.892 -0.0878  0.0228  0.1965
    3ARG     HN   32   4.884  -0.354   2.895 -1.1931 -3.6962 -2.6098
    3ARG     CA   33   5.010  -0.509   2.932  0.0636  0.0478  0.1730
    3ARG     HA   34   5.112  -0.512   2.970  1.0803  0.3929 -2.3651
    3ARG     CB   35   4.916  -0.548   3.048 -0.2301  0.2333 -0.0023
    3ARG    HB1   36   4.811  -0.530   3.016 -1.2674 -2.1761  1.7320
    3ARG    HB2   37   4.909  -0.658   3.063 -0.7186 -0.0621 -2.1132
    3ARG     CG   38   4.952  -0.491   3.185 -0.0354  0.1172 -0.0043
    3ARG    HG1   39   5.037  -0.552   3.223  0.9684  0.7196 -1.2272
    3ARG    HG2   40   4.980  -0.384   3.176 -0.5561  0.3918  1.3291
    3ARG     CD   41   4.836  -0.491   3.285  0.2761  0.3568  0.3607
    3ARG    HD1   42   4.762  -0.415   3.252 -0.7640 -1.1203 -0.8465
    3ARG    HD2   43   4.791  -0.592   3.296  0.6274  0.4560  3.8979
    3ARG     NE   44   4.878  -0.455   3.423  0.3888  0.2227  0.3612
    3ARG     HE   45   4.974  -0.440   3.446  1.1628  1.0334 -2.9187
    3ARG     CZ   46   4.793  -0.438   3.528  0.1107 -0.4986  0.2608
    3ARG    NH1   47   4.660  -0.470   3.535 -0.1109  0.3569  0.1208
    3ARG   HH11   48   4.626  -0.517   3.454  0.8484 -1.8172  0.8897
    3ARG   HH12   49   4.610  -0.434   3.613  2.0394  3.1287  0.3703
    3ARG    NH2   50   4.849  -0.408   3.649  0.5250  0.4250 -0.1561
    3ARG   HH21   51   4.932  -0.352   3.652 -0.2454  1.5889  0.2670
    3ARG   HH22   52   4.804  -0.417   3.737  2.6050  0.4412  0.9899
    3ARG      C   53   4.995  -0.612   2.826  0.2556  0.2608 -0.0626
    3ARG      O   54   4.924  -0.592   2.727  0.1803 -0.1849 -0.1030
    4SER      N   55   5.059  -0.730   2.837 -0.0606  0.0448 -0.5091
    4SER     HN   56   5.093  -0.751   2.928 -2.0639 -0.1633  0.2509
    4SER     CA   57   5.029  -0.844   2.756  0.0359 -0.3661  0.0250
    4SER     HA   58   4.983  -0.818   2.662 -0.9942  1.1044  0.8981
    4SER     CB   59   5.156  -0.926   2.727  0.0427 -0.6331  0.7859
    4SER    HB1   60   5.238  -0.853   2.708 -1.0167  0.2881 -0.4356
    4SER    HB2   61   5.185  -0.985   2.817  1.1533  0.2142  0.9961
    4SER     OG   62   5.143  -1.013   2.616  0.3957  0.0488  0.2037
    4SER    HG1   63   5.141  -0.961   2.535  2.9095 -0.7171 -0.4437
    4SER      C   64   4.926  -0.922   2.830  0.0964 -0.5493 -0.0823
    4SER      O   65   4.818  -0.947   2.777  0.1512 -0.2875 -0.3229
    5ILE      N   66   4.958  -0.966   2.953 -0.3661  0.7933  0.5486
    5ILE     HN   67   5.035  -0.924   3.000  0.2773  2.0284 -1.4917
    5ILE     CA   68   4.882  -1.062   3.027 -0.0562 -0.2261 -0.4215
    5ILE     HA   69   4.813  -1.106   2.956  1.5444 -0.0617 -2.1566
    5ILE     CB   70   4.962  -1.185   3.059  0.1155 -0.0436 -0.1461
    5ILE     HB   71   4.896  -1.258   3.111  1.6607 -0.9376  0.6252
    5ILE    CG2   72   4.992  -1.265   2.931  0.1526  0.0242 -0.1795
    5ILE   HG21   73   5.054  -1.204   2.863  0.5789  3.9044  3.2586
    5ILE   HG22   74   5.047  -1.359   2.954  0.8379  0.7629  1.3715
    5ILE   HG23   75   4.899  -1.293   2.877  2.0395 -0.5162 -3.3928
    5ILE    CG1   76   5.088  -1.153   3.142  0.4451 -0.3963 -0.5079
    5ILE   HG11   77   5.150  -1.088   3.076  1.1453  1.1290  1.5448
    5ILE   HG12   78   5.048  -1.099   3.231 -0.2702 -2.1173  0.2685
    5ILE     CD   79   5.162  -1.277   3.191 -0.0358 -0.5760 -0.2277
    5ILE    HD1   80   5.223  -1.319   3.108  0.0968 -0.1774 -0.3351
    5ILE    HD2   81   5.230  -1.245   3.272 -1.5842  1.1919  0.4482
    5ILE    HD3   82   5.084  -1.347   3.229  1.2856 -1.6489  0.5891
    5ILE      C   83   4.801  -1.011   3.142 -0.1220 -0.1813 -0.4878
    5ILE      O   84   4.806  -0.896   3.186 -0.2703 -0.0334 -0.8483
    6SER      N   85   4.716  -1.096   3.202 -0.0627  0.2155  0.1652
    6SER     HN   86   4.710  -1.189   3.167  1.7981 -1.6775  4.2338
    6SER     CA   87   4.634  -1.065   3.314 -0.0702  0.7146  0.0259
    6SER     HA   88   4.604  -0.962   3.300  0.3429  1.1733  2.1516
    6SER     CB   89   4.500  -1.140   3.313  0.4109 -0.1591  0.1214
    6SER    HB1   90   4.452  -1.131   3.213 -0.2495 -1.2325  0.3199
    6SER    HB2   91   4.518  -1.249   3.321  1.5380  0.0864  1.3912
    6SER     OG   92   4.415  -1.107   3.422 -0.1090 -0.0628 -0.3093
    6SER    HG1   93   4.343  -1.170   3.414  0.8068 -1.4978  1.8503
    6SER      C   94   4.714  -1.087   3.438  0.0956 -0.0111 -0.2059
    6SER      O   95   4.764  -1.198   3.454 -0.1387 -0.1964 -0.7481
    7PRO      N   96   4.732  -0.998   3.531 -0.5846 -0.0926  0.0025
    7PRO     CD   97   4.685  -0.860   3.525  0.0283  0.1332  0.3365
    7PRO    HD1   98   4.574  -0.853   3.525  0.0809  1.1737 -0.2009
    7PRO    HD2   99   4.734  -0.797   3.447  0.7111 -0.8448 -0.0458
    7PRO     CA  100   4.813  -1.024   3.646  0.1345  0.1037 -0.4579
    7PRO     HA  101   4.904  -1.079   3.623  0.2505  0.6691 -1.4015
    7PRO     CB  102   4.852  -0.886   3.696  0.2325  0.0210 -0.3045
    7PRO    HB1  103   4.871  -0.889   3.806  0.8372  0.8474 -0.3710
    7PRO    HB2  104   4.934  -0.841   3.636  0.9316 -0.5132  0.2300
    7PRO     CG  105   4.727  -0.803   3.662  0.1513  0.1529  0.2903
    7PRO    HG1  106   4.642  -0.815   3.732 -0.6016  1.3657 -0.3845
    7PRO    HG2  107   4.746  -0.694   3.656 -0.5472  0.3149  0.9332
    7PRO      C  108   4.739  -1.102   3.749  0.3517  0.0716 -0.3249
    7PRO      O  109   4.794  -1.151   3.847  0.4814  0.3698 -0.2489
    8SER      N  110   4.608  -1.125   3.729  0.0708  0.3838  1.0546
    8SER     HN  111   4.554  -1.097   3.650  2.2047  1.1155 -0.2258
    8SER     CA  112   4.527  -1.207   3.813 -0.2452 -0.1764  0.2182
    8SER     HA  113   4.542  -1.189   3.919  0.2920  1.5200 -0.1128
    8SER     CB  114   4.377  -1.173   3.817 -0.1438  0.2807  0.1216
    8SER    HB1  115   4.329  -1.250   3.880  0.3559 -0.5238 -0.4573
    8SER    HB2  116   4.370  -1.068   3.853  2.0686  0.4333  0.2887
    8SER     OG  117   4.312  -1.179   3.691  0.3560 -0.6082 -0.1034
    8SER    HG1  118   4.294  -1.089   3.662  4.3475  0.1760 -0.6788
    8SER      C  119   4.541  -1.350   3.774 -0.3802 -0.1718  0.1517
    8SER      O  120   4.544  -1.436   3.863 -0.1947  0.3108  0.6155
    9ALA      N  121   4.543  -1.373   3.642  0.5029 -0.0092  0.1311
    9ALA     HN  122   4.548  -1.299   3.576  0.9956  0.3179  0.5301
    9ALA     CA  123   4.552  -1.505   3.586  0.6793  0.1611 -0.2432
    9ALA     HA  124   4.484  -1.573   3.634 -0.0853  0.0116 -1.4861
    9ALA     CB  125   4.532  -1.486   3.434  0.1071 -0.3945 -0.2417
    9ALA    HB1  126   4.426  -1.458   3.418 -0.4093 -2.5608 -0.9013
    9ALA    HB2  127   4.603  -1.407   3.401 -0.7728  0.9560  0.9502
    9ALA    HB3  128   4.546  -1.584   3.383 -1.1117 -1.4614  1.3744
    9ALA      C  129   4.690  -1.555   3.607  0.4537 -0.3161  0.0999
    9ALA      O  130   4.712  -1.670   3.647  0.8766 -0.4891 -0.6247
   10LEU      N  131   4.787  -1.466   3.579  0.1486  0.0853  0.3105
   10LEU     HN  132   4.772  -1.377   3.536 -0.9910 -1.2717 -2.3907
   10LEU     CA  133   4.922  -1.494   3.618  0.1345  0.5556  0.7092
   10LEU     HA  134   4.956  -1.579   3.559  1.1091  2.0527 -1.0002
   10LEU     CB  135   5.000  -1.368   3.577 -0.1943  0.5191 -0.0625
   10LEU    HB1  136   4.973  -1.334   3.475  0.4707  0.5627 -0.2331
   10LEU    HB2  137   4.968  -1.285   3.643  0.7026 -0.1670  1.2839
   10LEU     CG  138   5.154  -1.378   3.582 -0.2478 -0.0563  0.6692
   10LEU     HG  139   5.186  -1.406   3.685 -0.9710 -1.0394  0.6365
   10LEU    CD1  140   5.207  -1.486   3.487  0.7262  0.6295  0.4149
   10LEU   HD11  141   5.192  -1.587   3.531 -0.6166 -0.4975 -2.4345
   10LEU   HD12  142   5.163  -1.478   3.386  1.2590  1.4291  0.2379
   10LEU   HD13  143   5.316  -1.476   3.468  0.5396 -1.0310 -1.9231
   10LEU    CD2  144   5.213  -1.239   3.554 -0.2898 -0.0548  0.5881
   10LEU   HD21  145   5.207  -1.171   3.642  0.5878 -0.4134  0.9410
   10LEU   HD22  146   5.323  -1.244   3.537 -0.4328  0.9501 -0.7306
   10LEU   HD23  147   5.176  -1.190   3.462  0.1532  0.5416  0.7193
   10LEU      C  148   4.948  -1.522   3.761  0.3027  0.3508  0.6394
   10LEU      O  149   5.023  -1.611   3.802  0.3347  0.0817  0.0049
   11GLN      N  150   4.897  -1.438   3.853  0.1268  0.4221  0.4760
   11GLN     HN  151   4.851  -1.354   3.824 -0.4459 -0.1466 -0.2889
   11GLN     CA  152   4.902  -1.461   3.994 -0.4122 -0.1706  0.4019
   11GLN     HA  153   5.007  -1.457   4.018 -0.2874 -1.2778  0.1081
   11GLN     CB  154   4.830  -1.352   4.075 -0.0659  0.2998  0.0786
   11GLN    HB1  155   4.890  -1.258   4.076  0.2270  0.1106  0.9597
   11GLN    HB2  156   4.728  -1.329   4.036  0.7256  2.1724 -1.0648
   11GLN     CG  157   4.799  -1.394   4.218 -0.2945 -0.2138 -0.1201
   11GLN    HG1  158   4.712  -1.464   4.214 -0.5351 -0.0382  1.3056
   11GLN    HG2  159   4.879  -1.458   4.261  0.1778  0.0440 -0.6116
   11GLN     CD  160   4.777  -1.267   4.300  0.1092 -0.1419 -0.1240
   11GLN    OE1  161   4.874  -1.210   4.350 -0.3111  0.0168  0.5150
   11GLN    NE2  162   4.649  -1.223   4.296  0.0670 -0.2886 -0.4271
   11GLN   HE21  163   4.579  -1.267   4.239 -0.2164  1.6771 -1.7059
   11GLN   HE22  164   4.623  -1.134   4.335 -2.0653 -0.9412 -0.2465
   11GLN      C  165   4.845  -1.593   4.033 -0.2994 -0.2690  0.2369
   11GLN      O  166   4.915  -1.676   4.091  0.4461  0.1955  0.0166
   12ASP      N  167   4.721  -1.626   3.991 -0.1442 -0.0772 -0.3798
   12ASP     HN  168   4.666  -1.556   3.947 -0.7549 -0.5400 -0.3689
   12ASP     CA  169   4.652  -1.750   4.010 -0.2120  0.0579  0.3016
   12ASP     HA  170   4.643  -1.756   4.117  2.1646 -1.3902  0.5173
   12ASP     CB  171   4.513  -1.749   3.944  0.2107 -0.2265 -0.6214
   12ASP    HB1  172   4.518  -1.734   3.834 -2.0112  1.7820 -0.5294
   12ASP    HB2  173   4.462  -1.846   3.959 -1.3020  0.4872 -0.9909
   12ASP     CG  174   4.415  -1.649   4.003  0.2026 -0.4807 -0.2015
   12ASP    OD1  175   4.444  -1.576   4.102 -0.3552  0.0604 -0.4325
   12ASP    OD2  176   4.298  -1.652   3.958  0.0673  0.0575  0.0983
   12ASP      C  177   4.727  -1.868   3.957 -0.4579 -0.0329  0.1578
   12ASP      O  178   4.745  -1.970   4.023  0.0049  0.0937  0.2225
   13LEU      N  179   4.779  -1.862   3.833 -0.1416  0.3370  0.3071
   13LEU     HN  180   4.763  -1.784   3.773  0.6781 -0.4425 -0.9720
   13LEU     CA  181   4.863  -1.953   3.761 -0.5475  0.3001 -0.1219
   13LEU     HA  182   4.812  -2.044   3.734  2.5433 -1.7527  0.4278
   13LEU     CB  183   4.915  -1.890   3.630 -0.0034 -0.1134 -0.1097
   13LEU    HB1  184   4.825  -1.888   3.564 -0.0556  0.2564 -0.0327
   13LEU    HB2  185   4.951  -1.788   3.655  0.1928 -0.8641  3.1529
   13LEU     CG  186   5.026  -1.967   3.559  0.3256  0.1877  0.0754
   13LEU     HG  187   5.121  -1.954   3.614  0.9072 -0.7551 -0.6550
   13LEU    CD1  188   4.991  -2.114   3.531 -0.3742  0.3244  0.2359
   13LEU   HD11  189   5.062  -2.160   3.459 -1.5355 -2.1242  0.5411
   13LEU   HD12  190   5.003  -2.181   3.619 -0.7233 -0.8390 -0.5695
   13LEU   HD13  191   4.893  -2.132   3.481  0.0140 -2.7792  0.3597
   13LEU    CD2  192   5.049  -1.904   3.420 -0.1430  0.0192 -0.0798
   13LEU   HD21  193   4.969  -1.934   3.349 -0.8701  1.0509  0.2758
   13LEU   HD22  194   5.054  -1.793   3.423 -0.2179  0.0045  2.1647
   13LEU   HD23  195   5.144  -1.946   3.381 -0.8803 -3.6429  1.6722
   13LEU      C  196   4.973  -1.999   3.850 -0.2808  0.4566 -0.3667
   13LEU      O  197   4.981  -2.114   3.893  0.7076  0.5201 -0.3768
   14LEU      N  198   5.057  -1.905   3.894 -0.1642  0.2106 -0.0585
   14LEU     HN  199   5.038  -1.808   3.877 -2.3533 -0.3381 -0.9861
   14LEU     CA  200   5.172  -1.933   3.974 -0.0233 -0.4368 -0.4787
   14LEU     HA  201   5.228  -2.006   3.919 -0.5735 -1.1381 -0.1160
   14LEU     CB  202   5.275  -1.818   3.980 -0.5136 -0.0159  0.0505
   14LEU    HB1  203   5.239  -1.730   4.037  1.7053  0.5860  0.6171
   14LEU    HB2  204   5.362  -1.866   4.030 -0.8407  0.2451  0.8879
   14LEU     CG  205   5.309  -1.767   3.839 -0.5079 -0.2321 -0.0261
   14LEU     HG  206   5.212  -1.757   3.786 -0.5041  0.9780  0.1783
   14LEU    CD1  207   5.382  -1.632   3.848  0.0646 -0.5632  0.3523
   14LEU   HD11  208   5.474  -1.638   3.910  0.2095 -1.5115  0.0631
   14LEU   HD12  209   5.407  -1.591   3.748 -3.0174  1.4388  0.2886
   14LEU   HD13  210   5.321  -1.556   3.902  0.5666 -0.4124  0.7116
   14LEU    CD2  211   5.391  -1.870   3.759 -0.0841 -0.2053  0.3738
   14LEU   HD21  212   5.431  -1.833   3.663 -0.8815  0.8745  0.4457
   14LEU   HD22  213   5.470  -1.923   3.817 -0.1404 -0.9223 -0.1807
   14LEU   HD23  214   5.305  -1.932   3.725 -1.7338  0.1033  3.5525
   14LEU      C  215   5.144  -1.987   4.110 -0.1178  0.1066 -0.2757
   14LEU      O  216   5.208  -2.082   4.156 -0.3368  0.2186  0.2728
   15ARG      N  217   5.044  -1.933   4.182  0.0670  0.0262  0.0445
   15ARG     HN  218   4.993  -1.855   4.148 -0.2090 -0.4363 -0.6399
   15ARG     CA  219   5.007  -1.981   4.312  0.0982  0.0694  0.0688
   15ARG     HA  220   5.099  -1.985   4.368 -0.4837  0.7031  1.1013
   15ARG     CB  221   4.903  -1.899   4.389  0.4600  0.2283  0.3897
   15ARG    HB1  222   4.810  -1.879   4.331 -0.7475  0.8618  2.4382
   15ARG    HB2  223   4.878  -1.949   4.485  0.7416  1.0515  0.9037
   15ARG     CG  224   4.965  -1.766   4.434  0.6544  0.2052  0.1916
   15ARG    HG1  225   5.054  -1.781   4.498 -0.1832 -0.3285  1.2703
   15ARG    HG2  226   5.004  -1.718   4.341  3.0512 -4.5513 -1.6125
   15ARG     CD  227   4.859  -1.689   4.512  0.1256 -0.0664 -0.2485
   15ARG    HD1  228   4.762  -1.676   4.459  0.7600  2.9887 -0.8718
   15ARG    HD2  229   4.851  -1.746   4.607  1.4203 -0.8915 -0.6039
   15ARG     NE  230   4.925  -1.563   4.558  0.1125 -0.1933  0.1233
   15ARG     HE  231   5.010  -1.530   4.517  0.0597  2.5047  1.9564
   15ARG     CZ  232   4.869  -1.479   4.649  0.7317 -0.3197  0.6311
   15ARG    NH1  233   4.755  -1.517   4.713  0.0988  0.3233 -0.0925
   15ARG   HH11  234   4.709  -1.604   4.694  0.1417 -0.2365  2.1046
   15ARG   HH12  235   4.713  -1.448   4.772 -1.2298 -0.9747  0.5465
   15ARG    NH2  236   4.924  -1.355   4.669  0.9983 -0.3597  0.1678
   15ARG   HH21  237   5.017  -1.330   4.642  0.7260  2.4536  1.4798
   15ARG   HH22  238   4.867  -1.284   4.710  0.0044 -0.0735 -1.5939
   15ARG      C  239   4.950  -2.119   4.309  0.2001  0.0303 -0.1049
   15ARG      O  240   4.970  -2.190   4.407  0.2542 -0.0269 -0.1572
   16THR      N  241   4.874  -2.158   4.204 -0.1124 -0.1364  0.1806
   16THR     HN  242   4.842  -2.086   4.143 -0.5408 -0.5507 -0.0840
   16THR     CA  243   4.816  -2.286   4.183 -0.2255 -0.0535 -0.0165
   16THR     HA  244   4.784  -2.323   4.279 -0.1903  0.6861  0.2880
   16THR     CB  245   4.703  -2.273   4.086 -0.4299  0.1517  0.2489
   16THR     HB  246   4.750  -2.240   3.991  1.1625 -1.5594  0.4115
   16THR    OG1  247   4.606  -2.185   4.141 -0.0485  0.3361  0.6304
   16THR    HG1  248   4.600  -2.108   4.084 -2.3169  0.1147  0.4490
   16THR    CG2  249   4.623  -2.404   4.072  0.0402 -0.0865 -0.2551
   16THR   HG21  250   4.684  -2.496   4.064  3.2906  1.9712 -1.5515
   16THR   HG22  251   4.570  -2.424   4.168  1.8333 -0.0721  0.7820
   16THR   HG23  252   4.555  -2.392   3.985  1.0825 -0.0220 -1.0819
   16THR      C  253   4.911  -2.391   4.135 -0.3970 -0.2281  0.0203
   16THR      O  254   4.912  -2.510   4.165 -0.4867 -0.1521  0.3340
   17LEU      N  255   5.012  -2.347   4.057 -0.1917 -0.1477  0.3294
   17LEU     HN  256   5.014  -2.252   4.028 -1.0441 -0.1759  0.1317
   17LEU     CA  257   5.125  -2.418   4.006 -0.0987  0.1909  0.0565
   17LEU     HA  258   5.095  -2.499   3.941  1.0357  0.4420 -0.7981
   17LEU     CB  259   5.192  -2.334   3.896  0.3704  0.0275  0.2152
   17LEU    HB1  260   5.124  -2.329   3.808 -0.6432 -1.1638  0.8817
   17LEU    HB2  261   5.207  -2.233   3.939 -1.6447  0.5529 -0.2180
   17LEU     CG  262   5.325  -2.386   3.840  0.3250 -0.3006  0.4080
   17LEU     HG  263   5.395  -2.412   3.923  1.2068 -0.8422 -0.4943
   17LEU    CD1  264   5.305  -2.508   3.749  0.7323  0.1828 -0.3399
   17LEU   HD11  265   5.232  -2.491   3.668 -2.4916 -0.7204  2.1598
   17LEU   HD12  266   5.399  -2.541   3.699 -0.6164 -0.5716 -2.5145
   17LEU   HD13  267   5.266  -2.589   3.815  0.2660 -0.1376 -0.9987
   17LEU    CD2  268   5.396  -2.274   3.763 -0.9519  0.0632 -0.2711
   17LEU   HD21  269   5.324  -2.236   3.689  1.3609  0.8245 -2.2712
   17LEU   HD22  270   5.419  -2.187   3.829  0.4820 -1.6838  1.6699
   17LEU   HD23  271   5.490  -2.312   3.718 -1.1046  0.8801 -1.3032
   17LEU      C  272   5.225  -2.461   4.108  0.5023 -0.1547 -0.6678
   17LEU      O  273   5.256  -2.579   4.122 -0.3518 -0.3359 -0.1901
   18LYS      N  274   5.272  -2.361   4.185  0.2211 -0.3274 -0.2649
   18LYS     HN  275   5.244  -2.266   4.175  1.8226  0.0744 -1.3716
   18LYS     CA  276   5.382  -2.371   4.276  0.0659  0.2521 -0.0088
   18LYS     HA  277   5.446  -2.453   4.245 -1.2538 -1.1034  0.7256
   18LYS     CB  278   5.458  -2.238   4.283  0.2995  0.1462 -0.5108
   18LYS    HB1  279   5.390  -2.158   4.322  0.4266  0.6858 -1.3458
   18LYS    HB2  280   5.544  -2.248   4.352  0.0583  0.2698 -0.1891
   18LYS     CG  281   5.522  -2.199   4.149  0.1356  0.4860 -0.4919
   18LYS    HG1  282   5.590  -2.284   4.131  0.5498  0.6356  0.3146
   18LYS    HG2  283   5.440  -2.194   4.074 -0.7095 -1.3705  0.2531
   18LYS     CD  284   5.600  -2.067   4.149 -0.3521  0.7780 -0.1596
   18LYS    HD1  285   5.532  -1.979   4.151 -0.0964  0.9629  0.6605
   18LYS    HD2  286   5.660  -2.065   4.242  0.1654  0.8854 -0.4963
   18LYS     CE  287   5.690  -2.061   4.025  0.0027 -0.3025  0.0393
   18LYS    HE1  288   5.736  -2.158   3.995  1.6412  0.9494 -1.7132
   18LYS    HE2  289   5.635  -2.035   3.932 -0.8505 -0.6204  0.4430
   18LYS     NZ  290   5.789  -1.951   4.040 -0.4971  0.2131 -0.4150
   18LYS    HZ1  291   5.867  -1.978   4.103 -1.2099  2.5506  1.5900
   18LYS    HZ2  292   5.828  -1.924   3.947 -0.1888  0.5499 -0.1858
   18LYS    HZ3  293   5.750  -1.866   4.085 -1.3930 -0.6497  0.4975
   18LYS      C  294   5.340  -2.410   4.414 -0.2039 -0.1388 -0.1985
   18LYS      O  295   5.415  -2.489   4.471 -0.0046  0.0168 -0.2406
   19SER      N  296   5.232  -2.349   4.465  0.3859  1.0511 -0.3195
   19SER     HN  297   5.183  -2.277   4.416  0.0574 -0.7000 -2.7348
   19SER     CA  298   5.181  -2.393   4.592  0.0743  0.5661 -0.6098
   19SER     HA  299   5.228  -2.482   4.630  0.5035  0.8996 -0.3543
   19SER     CB  300   5.219  -2.279   4.688 -0.4504  0.0378  0.2320
   19SER    HB1  301   5.213  -2.301   4.797  1.2345  0.9221  0.5208
   19SER    HB2  302   5.329  -2.269   4.677 -0.1630 -0.1945  2.4995
   19SER     OG  303   5.163  -2.151   4.662  0.4670  0.3632 -0.1689
   19SER    HG1  304   5.070  -2.172   4.651 -0.2412  3.6192 -1.5418
   19SER      C  305   5.037  -2.432   4.592  0.2774 -0.1972 -0.4190
   19SER      O  306   4.953  -2.348   4.623  0.2159 -0.2173 -0.5314
   20PRO      N  307   5.000  -2.554   4.569  0.0313 -0.2511  0.2389
   20PRO     CD  308   5.086  -2.668   4.539  0.1197 -0.1489  0.1077
   20PRO    HD1  309   5.174  -2.682   4.604  0.4843 -1.9993 -0.7275
   20PRO    HD2  310   5.127  -2.658   4.436 -2.4906 -0.0997 -1.0056
   20PRO     CA  311   4.859  -2.581   4.557 -0.0293  0.2159 -0.1207
   20PRO     HA  312   4.813  -2.508   4.493 -0.5168 -0.8296 -0.9961
   20PRO     CB  313   4.860  -2.718   4.490  0.0309  0.0103  0.2984
   20PRO    HB1  314   4.762  -2.769   4.508 -0.2233  0.1943 -0.4974
   20PRO    HB2  315   4.858  -2.708   4.379 -1.3186 -1.5560  0.1419
   20PRO     CG  316   4.990  -2.788   4.533  0.1021 -0.1234 -0.1278
   20PRO    HG1  317   4.967  -2.817   4.637 -1.4213 -0.7436 -0.6100
   20PRO    HG2  318   5.016  -2.871   4.464 -1.8231 -0.6144 -0.3197
   20PRO      C  319   4.791  -2.578   4.689 -0.0868  1.4328 -0.1664
   20PRO      O  320   4.856  -2.599   4.792 -0.3637  0.6021 -0.1511
   21SER      N  321   4.658  -2.559   4.686 -0.2048  0.7250  0.2392
   21SER     HN  322   4.613  -2.543   4.599 -2.6658 -1.1930  1.0493
   21SER     CA  323   4.575  -2.534   4.800  0.4034  0.0125  0.8500
   21SER     HA  324   4.638  -2.538   4.888  2.1130 -0.5219 -0.3509
   21SER     CB  325   4.514  -2.392   4.797 -0.3826 -0.3310 -0.1113
   21SER    HB1  326   4.604  -2.330   4.776 -1.6321  1.3277 -0.7322
   21SER    HB2  327   4.444  -2.368   4.715 -0.2934  1.7703  0.3702
   21SER     OG  328   4.466  -2.348   4.923 -0.2519 -0.3670 -0.0484
   21SER    HG1  329   4.374  -2.375   4.923  0.0106 -1.3028 -0.1197
   21SER      C  330   4.476  -2.644   4.812  0.2479  0.0862  0.2908
   21SER      O  331   4.432  -2.671   4.924 -0.3828  0.2337  0.0826
   22SER      N  332   4.440  -2.721   4.708 -0.3296 -0.2553  0.7357
   22SER     HN  333   4.467  -2.698   4.614  1.7958 -1.1880  1.0638
   22SER     CA  334   4.361  -2.840   4.712 -0.2174 -0.3562  0.1280
   22SER     HA  335   4.328  -2.869   4.811  1.3087 -0.2391  0.7003
   22SER     CB  336   4.238  -2.831   4.621 -0.0679  0.1121 -0.0307
   22SER    HB1  337   4.174  -2.922   4.631 -0.9861  0.5232 -1.8167
   22SER    HB2  338   4.174  -2.749   4.661 -0.6796 -0.0843 -0.5741
   22SER     OG  339   4.273  -2.811   4.485 -0.1711 -0.0871 -0.0876
   22SER    HG1  340   4.191  -2.784   4.443 -0.0995  0.0559 -0.1358
   22SER      C  341   4.455  -2.949   4.672  0.4945  0.1002  0.5279
   22SER      O  342   4.567  -2.926   4.629  0.2494 -0.2591 -0.3199
   23PRO      N  343   4.420  -3.075   4.665  0.1698  0.2075  0.2068
   23PRO     CD  344   4.314  -3.131   4.747 -0.0201 -0.5683 -0.5563
   23PRO    HD1  345   4.211  -3.129   4.706 -0.3096  0.1277  0.1831
   23PRO    HD2  346   4.320  -3.090   4.850 -0.3070 -0.0662 -0.7350
   23PRO     CA  347   4.503  -3.175   4.604  0.4563  0.3205  0.4063
   23PRO     HA  348   4.606  -3.179   4.635  0.5280 -0.8834  0.0526
   23PRO     CB  349   4.428  -3.303   4.643  0.2094  0.4008  0.2012
   23PRO    HB1  350   4.341  -3.319   4.576 -0.8622 -0.3923  1.7164
   23PRO    HB2  351   4.488  -3.397   4.641  1.1650  0.9922  0.1947
   23PRO     CG  352   4.359  -3.274   4.777 -0.1400 -0.4483  0.2064
   23PRO    HG1  353   4.275  -3.341   4.806  0.8465 -1.1480  1.5930
   23PRO    HG2  354   4.435  -3.272   4.858 -0.1391 -1.3994  0.2467
   23PRO      C  355   4.511  -3.167   4.456 -0.0508  0.2651  0.3721
   23PRO      O  356   4.579  -3.253   4.401 -0.1331  0.2589  0.2793
   24GLN      N  357   4.449  -3.071   4.385  0.2451  0.1310 -0.0768
   24GLN     HN  358   4.401  -3.003   4.440 -0.8731 -1.7853  1.4665
   24GLN     CA  359   4.464  -3.048   4.245  0.0325  0.4062 -0.0558
   24GLN     HA  360   4.518  -3.131   4.203  0.1820  1.5927 -2.3569
   24GLN     CB  361   4.326  -3.017   4.184 -0.1378 -0.1511  0.0341
   24GLN    HB1  362   4.303  -2.918   4.231  0.9298  0.9611 -1.6773
   24GLN    HB2  363   4.344  -3.001   4.076  2.1703  1.9987  0.6403
   24GLN     CG  364   4.219  -3.125   4.200 -0.2125 -0.0225  0.4177
   24GLN    HG1  365   4.239  -3.203   4.124 -1.1505  0.9951 -0.9259
   24GLN    HG2  366   4.232  -3.179   4.296 -1.5918 -0.7108  0.2519
   24GLN     CD  367   4.075  -3.075   4.199 -0.1435  0.1699  0.0321
   24GLN    OE1  368   4.048  -2.955   4.202 -0.2891  0.1452 -0.2392
   24GLN    NE2  369   3.987  -3.175   4.173  0.6698 -0.4988 -0.1714
   24GLN   HE21  370   4.017  -3.270   4.162  2.2157  0.2746 -5.1409
   24GLN   HE22  371   3.896  -3.149   4.140  0.2638  0.2056  1.4355
   24GLN      C  372   4.552  -2.931   4.222  0.5516  0.1347  0.5213
   24GLN      O  373   4.520  -2.813   4.238  0.3629  0.2456 -0.5501
   25GLN      N  374   4.673  -2.968   4.175  0.1330 -0.5938 -0.0116
   25GLN     HN  375   4.704  -3.062   4.176 -0.3192 -0.7429  0.4547
   25GLN     CA  376   4.766  -2.869   4.128 -0.3434 -0.2152 -0.1687
   25GLN     HA  377   4.749  -2.776   4.179  0.3607  0.4881 -1.1981
   25GLN     CB  378   4.904  -2.922   4.170 -0.1729 -0.1737 -0.6757
   25GLN    HB1  379   4.900  -2.947   4.278 -0.6248 -2.0378 -1.0882
   25GLN    HB2  380   4.923  -3.018   4.117  0.1624 -1.3805  1.5259
   25GLN     CG  381   5.025  -2.829   4.156 -0.0308 -0.3722 -0.7717
   25GLN    HG1  382   5.046  -2.801   4.050  0.6793  1.3292 -0.2194
   25GLN    HG2  383   5.005  -2.738   4.217 -0.8821  0.9908 -2.9477
   25GLN     CD  384   5.146  -2.903   4.210  0.1438  0.1738 -0.4077
   25GLN    OE1  385   5.149  -3.026   4.211 -0.1685  0.1667 -0.2833
   25GLN    NE2  386   5.259  -2.833   4.240  0.5198 -0.4673 -0.3181
   25GLN   HE21  387   5.260  -2.737   4.212 -0.2491 -0.1982  0.5443
   25GLN   HE22  388   5.345  -2.881   4.255  0.3197 -1.3499 -1.8141
   25GLN      C  389   4.751  -2.855   3.981  0.0696 -0.0251 -0.1916
   25GLN      O  390   4.727  -2.752   3.917  0.0326  0.2806  0.3092
   26GLN      N  391   4.781  -2.963   3.907 -0.0824 -0.2510  0.0778
   26GLN     HN  392   4.812  -3.052   3.939  1.4784  0.3105  0.2172
   26GLN     CA  393   4.800  -2.963   3.765 -0.0670 -0.4063  0.0791
   26GLN     HA  394   4.859  -2.877   3.736  1.3063 -0.9957  1.0146
   26GLN     CB  395   4.865  -3.097   3.727 -0.1544 -0.2323 -0.7027
   26GLN    HB1  396   4.791  -3.173   3.759 -0.0135 -0.6500 -1.3652
   26GLN    HB2  397   4.871  -3.105   3.617 -0.4033 -2.0722 -0.6104
   26GLN     CG  398   5.009  -3.124   3.771 -0.1288  0.3159 -0.4414
   26GLN    HG1  399   5.006  -3.128   3.882  0.3712  0.2730 -0.4292
   26GLN    HG2  400   5.048  -3.224   3.744  2.4004  0.5720  1.7937
   26GLN     CD  401   5.111  -3.018   3.731  0.0636  0.1886 -0.2912
   26GLN    OE1  402   5.204  -2.998   3.809 -0.0654  0.1914 -0.1371
   26GLN    NE2  403   5.096  -2.956   3.612 -0.5071  0.6179 -0.0016
   26GLN   HE21  404   5.009  -2.971   3.565 -0.9008 -0.9469  1.1706
   26GLN   HE22  405   5.172  -2.894   3.590  1.7011 -0.3850  3.9231
   26GLN      C  406   4.676  -2.942   3.685  0.2416  0.4257 -0.1884
   26GLN      O  407   4.672  -2.875   3.582  0.2848  0.1482 -0.3720
   27GLN      N  408   4.559  -2.990   3.730  0.1126  0.0824 -0.8723
   27GLN     HN  409   4.557  -3.048   3.811  1.1420 -0.1727 -1.0106
   27GLN     CA  410   4.434  -2.963   3.667 -0.1807  0.2445 -0.2252
   27GLN     HA  411   4.446  -2.990   3.563  0.0404  1.6519 -0.5877
   27GLN     CB  412   4.327  -3.051   3.735  0.4223 -0.1258  0.2597
   27GLN    HB1  413   4.374  -3.150   3.718  1.2186 -0.3748  3.4347
   27GLN    HB2  414   4.323  -3.013   3.839 -0.2632  2.2542 -0.5768
   27GLN     CG  415   4.188  -3.062   3.672  0.7903 -0.0471 -0.5813
   27GLN    HG1  416   4.134  -2.969   3.699  2.1584  0.3473  0.9638
   27GLN    HG2  417   4.194  -3.083   3.563  0.1360 -0.2580 -0.5805
   27GLN     CD  418   4.106  -3.175   3.734  0.0300  0.3787 -0.7990
   27GLN    OE1  419   4.157  -3.285   3.715  0.1991  0.2213  0.5129
   27GLN    NE2  420   3.987  -3.155   3.796  0.3456 -0.0697 -0.0367
   27GLN   HE21  421   3.956  -3.060   3.804 -1.4434 -0.5448 -0.7775
   27GLN   HE22  422   3.949  -3.233   3.846  0.8816 -0.4340 -0.1928
   27GLN      C  423   4.391  -2.821   3.680  0.3163  0.3842 -0.0858
   27GLN      O  424   4.355  -2.752   3.586 -0.6031 -0.0327 -0.0526
   28GLN      N  425   4.401  -2.771   3.805 -0.0029 -0.1077  0.1429
   28GLN     HN  426   4.433  -2.829   3.879 -0.9465 -0.5909  0.1769
   28GLN     CA  427   4.381  -2.631   3.826 -0.0178 -0.1070  0.1218
   28GLN     HA  428   4.285  -2.613   3.781  0.4238  0.4095 -0.6455
   28GLN     CB  429   4.391  -2.598   3.976  0.3142 -0.7659  0.2495
   28GLN    HB1  430   4.484  -2.635   4.023  0.6385 -2.9727 -1.9004
   28GLN    HB2  431   4.383  -2.488   3.991  1.3659 -0.1614 -2.7922
   28GLN     CG  432   4.282  -2.673   4.052  0.2958 -0.5166  0.4699
   28GLN    HG1  433   4.254  -2.779   4.033 -1.8945 -0.3922  2.5276
   28GLN    HG2  434   4.304  -2.683   4.160 -1.1986 -1.1195  0.7474
   28GLN     CD  435   4.146  -2.606   4.034  0.6893  0.1788  0.0272
   28GLN    OE1  436   4.075  -2.650   3.945  0.0383  0.0885  0.5819
   28GLN    NE2  437   4.107  -2.514   4.126 -0.5274 -0.4834  0.2010
   28GLN   HE21  438   4.174  -2.481   4.193 -0.1345 -0.9731  0.0522
   28GLN   HE22  439   4.016  -2.474   4.130  0.4576  1.9631  0.2352
   28GLN      C  440   4.471  -2.537   3.753  0.0615  0.0293  0.3960
   28GLN      O  441   4.433  -2.435   3.695  0.1305 -0.3229 -0.2784
   29VAL      N  442   4.600  -2.572   3.741  0.1466  0.5297 -0.2283
   29VAL     HN  443   4.643  -2.646   3.793 -0.5569 -0.7517 -1.4007
   29VAL     CA  444   4.682  -2.517   3.637 -0.1183  0.2028 -0.6138
   29VAL     HA  445   4.685  -2.413   3.667 -1.2857 -0.2256  1.1390
   29VAL     CB  446   4.826  -2.557   3.638 -0.3246 -0.5445  0.1481
   29VAL     HB  447   4.835  -2.668   3.647 -0.0150 -0.4038  2.1629
   29VAL    CG1  448   4.920  -2.498   3.532 -0.2286 -0.3309  0.3516
   29VAL   HG11  449   4.903  -2.389   3.537  1.0205 -0.1254  0.5777
   29VAL   HG12  450   5.025  -2.530   3.548 -0.4943 -0.6545  1.5930
   29VAL   HG13  451   4.894  -2.538   3.432 -0.6588  0.2354  0.2321
   29VAL    CG2  452   4.877  -2.506   3.774 -0.3721  0.0282 -0.0491
   29VAL   HG21  453   4.982  -2.533   3.798  0.4049  1.3479 -1.7510
   29VAL   HG22  454   4.867  -2.397   3.791 -0.6926  0.3254 -1.9706
   29VAL   HG23  455   4.825  -2.545   3.864  0.8763  0.2976  0.8186
   29VAL      C  456   4.631  -2.509   3.497 -0.2505 -0.0043 -0.5788
   29VAL      O  457   4.615  -2.398   3.446 -0.0996  0.0204 -0.5758
   30LEU      N  458   4.604  -2.622   3.430 -0.0943 -0.5773  0.3105
   30LEU     HN  459   4.611  -2.708   3.481  0.3022  0.5153  2.2160
   30LEU     CA  460   4.536  -2.631   3.305  0.2262 -0.5225  0.1324
   30LEU     HA  461   4.606  -2.591   3.232  1.1083 -3.2891 -0.6527
   30LEU     CB  462   4.513  -2.777   3.262 -0.4135 -0.4818  0.3326
   30LEU    HB1  463   4.604  -2.838   3.275  0.0037 -0.3049 -1.4798
   30LEU    HB2  464   4.439  -2.823   3.330 -1.5368 -0.0569 -0.5620
   30LEU     CG  465   4.453  -2.795   3.122 -0.2601  0.2239  0.1709
   30LEU     HG  466   4.371  -2.722   3.103 -0.4457  0.1606  0.7258
   30LEU    CD1  467   4.559  -2.769   3.013 -0.1537 -0.2295  0.1623
   30LEU   HD11  468   4.622  -2.679   3.027 -1.4593  1.1734 -2.1804
   30LEU   HD12  469   4.624  -2.858   3.002 -0.0686 -0.3249  1.3605
   30LEU   HD13  470   4.506  -2.758   2.916 -1.1326 -2.4043  0.3907
   30LEU    CD2  471   4.400  -2.936   3.092  0.5133  0.0609 -0.4825
   30LEU   HD21  472   4.315  -2.956   3.161  1.9955  0.2613  1.4877
   30LEU   HD22  473   4.374  -2.943   2.984  2.5418 -0.8015 -0.9581
   30LEU   HD23  474   4.487  -3.004   3.103  1.3337  1.3068  1.1503
   30LEU      C  475   4.413  -2.550   3.285  0.6717  0.2080  0.2797
   30LEU      O  476   4.395  -2.469   3.195  0.0564 -0.4073 -0.1654
   31ASN      N  477   4.309  -2.561   3.371 -0.0044 -0.4914 -0.6059
   31ASN     HN  478   4.328  -2.624   3.447  2.8285  0.0923 -0.7048
   31ASN     CA  479   4.188  -2.486   3.368  0.1526 -0.2026  0.1184
   31ASN     HA  480   4.145  -2.511   3.273 -0.9154 -0.6228  0.6946
   31ASN     CB  481   4.084  -2.522   3.476 -0.3596 -0.1309 -0.3426
   31ASN    HB1  482   4.126  -2.508   3.579  0.4376  2.1927 -0.9028
   31ASN    HB2  483   4.001  -2.448   3.478 -0.7475 -0.4435 -2.6037
   31ASN     CG  484   4.026  -2.661   3.458 -0.0600 -0.2590 -0.3242
   31ASN    OD1  485   3.948  -2.681   3.365  0.0742 -0.1251 -0.4644
   31ASN    ND2  486   4.072  -2.762   3.538  0.0584  0.3696  0.4175
   31ASN   HD21  487   4.142  -2.752   3.608  0.9691 -0.4533 -0.3553
   31ASN   HD22  488   4.060  -2.854   3.502  0.7730  0.5681 -0.3620
   31ASN      C  489   4.217  -2.340   3.375 -0.4262 -0.0793  0.0240
   31ASN      O  490   4.168  -2.259   3.296  0.0583 -0.4032 -0.6285
   32ILE      N  491   4.308  -2.289   3.459 -0.2342  0.0303 -0.2476
   32ILE     HN  492   4.362  -2.355   3.510 -1.2606 -0.0956  0.7200
   32ILE     CA  493   4.354  -2.153   3.463  0.1569 -0.1108  0.2179
   32ILE     HA  494   4.268  -2.088   3.473  0.5785  0.2189  2.0534
   32ILE     CB  495   4.435  -2.129   3.586  0.4347  0.3865 -0.0594
   32ILE     HB  496   4.518  -2.203   3.592  0.0529 -0.0340  0.0681
   32ILE    CG2  497   4.500  -1.989   3.591  0.9659  0.1230  0.5246
   32ILE   HG21  498   4.425  -1.908   3.589 -0.1776 -0.9146 -0.0928
   32ILE   HG22  499   4.553  -1.971   3.687  1.2750  0.0241  0.3745
   32ILE   HG23  500   4.570  -1.975   3.506  1.2186  1.8783  0.9853
   32ILE    CG1  501   4.341  -2.146   3.707  0.2356 -0.1472 -0.2875
   32ILE   HG11  502   4.276  -2.056   3.711  1.1465  0.5520 -0.9157
   32ILE   HG12  503   4.271  -2.231   3.696  1.9985 -1.5522 -1.1438
   32ILE     CD  504   4.411  -2.155   3.843 -0.0520  0.2451 -0.1114
   32ILE    HD1  505   4.342  -2.188   3.923  0.7479 -0.2015  0.4041
   32ILE    HD2  506   4.506  -2.213   3.846  0.7324  1.4656 -0.5112
   32ILE    HD3  507   4.464  -2.059   3.863  2.4423 -1.0705  0.0023
   32ILE      C  508   4.426  -2.105   3.341 -0.0476  0.2896  0.2532
   32ILE      O  509   4.398  -2.005   3.275  0.0546  0.5568  0.6142
   33LEU      N  510   4.529  -2.182   3.301  0.3085  0.5654  0.6337
   33LEU     HN  511   4.558  -2.258   3.358 -1.6114 -1.6849 -1.2070
   33LEU     CA  512   4.611  -2.157   3.186 -0.0183 -0.1082  0.2523
   33LEU     HA  513   4.654  -2.061   3.207 -0.9633 -0.0614  2.2050
   33LEU     CB  514   4.724  -2.260   3.195  0.1647  0.0683 -0.0240
   33LEU    HB1  515   4.766  -2.250   3.298 -0.6007 -0.9032  0.3976
   33LEU    HB2  516   4.680  -2.362   3.195  1.8358 -0.7073  0.6783
   33LEU     CG  517   4.844  -2.253   3.099  0.0584  0.0545 -0.1569
   33LEU     HG  518   4.798  -2.246   2.998  0.9291  0.0637 -0.5623
   33LEU    CD1  519   4.922  -2.124   3.128 -0.1412  0.2928 -0.6603
   33LEU   HD11  520   4.860  -2.031   3.126 -0.2872  0.1832 -1.4652
   33LEU   HD12  521   4.967  -2.134   3.229  0.2039 -0.8497 -0.9249
   33LEU   HD13  522   5.016  -2.121   3.070  1.4979  0.6767  1.8741
   33LEU    CD2  523   4.930  -2.379   3.116  0.1870  0.1131 -0.3727
   33LEU   HD21  524   4.859  -2.463   3.125 -0.0691  0.2252 -1.2195
   33LEU   HD22  525   4.999  -2.380   3.029 -0.8737  1.6619 -1.2774
   33LEU   HD23  526   4.987  -2.376   3.211  3.6894 -2.2775 -2.1432
   33LEU      C  527   4.539  -2.145   3.056 -0.1000  0.1421  0.3198
   33LEU      O  528   4.563  -2.051   2.981  0.0776 -0.4353 -0.3681
   34LYS      N  529   4.449  -2.241   3.029 -0.0485  0.2484 -0.2496
   34LYS     HN  530   4.439  -2.317   3.094  1.9777 -0.7205 -0.9930
   34LYS     CA  531   4.373  -2.250   2.908 -0.0429  0.3252 -0.2584
   34LYS     HA  532   4.435  -2.239   2.821  3.6189 -0.4058  2.0282
   34LYS     CB  533   4.316  -2.393   2.908 -0.1206  0.3551 -0.6794
   34LYS    HB1  534   4.406  -2.457   2.900  0.8018  1.4835  0.2688
   34LYS    HB2  535   4.259  -2.402   3.003 -0.5649  0.1881 -0.9601
   34LYS     CG  536   4.221  -2.425   2.793 -0.9320 -0.5814  0.2320
   34LYS    HG1  537   4.117  -2.386   2.808 -1.1656 -1.0647 -0.1148
   34LYS    HG2  538   4.264  -2.376   2.703  0.9748 -2.2178  0.2031
   34LYS     CD  539   4.202  -2.575   2.768 -0.1892 -0.5219 -0.7126
   34LYS    HD1  540   4.151  -2.585   2.670 -0.3146 -1.6313 -0.5457
   34LYS    HD2  541   4.304  -2.618   2.762 -0.3808 -0.9615 -0.7889
   34LYS     CE  542   4.126  -2.659   2.870 -0.0295  0.3006  0.1037
   34LYS    HE1  543   4.190  -2.694   2.954  1.0713  1.8252 -0.0530
   34LYS    HE2  544   4.033  -2.608   2.903 -1.0418 -0.9640 -0.6834
   34LYS     NZ  545   4.084  -2.781   2.797 -0.0973 -0.1046  0.8149
   34LYS    HZ1  546   4.007  -2.756   2.732  0.1276 -0.5402  0.3729
   34LYS    HZ2  547   4.159  -2.819   2.736 -0.6506 -0.5736  0.4184
   34LYS    HZ3  548   4.052  -2.852   2.867  1.8827 -0.2101  1.6837
   34LYS      C  549   4.262  -2.151   2.897 -0.2890  0.1419  0.4740
   34LYS      O  550   4.229  -2.109   2.786 -0.0407  0.0915  0.3797
   35SER      N  551   4.201  -2.104   3.007  0.3416  0.4874  0.6802
   35SER     HN  552   4.232  -2.147   3.091  2.5403 -0.2687 -0.4375
   35SER     CA  553   4.092  -2.012   3.008 -0.2086 -0.1531  0.0280
   35SER     HA  554   4.021  -2.040   2.932 -2.8451 -2.1732  2.9744
   35SER     CB  555   4.022  -1.997   3.145 -0.5628  0.2272 -0.1906
   35SER    HB1  556   4.088  -1.957   3.225 -0.2179 -2.9591  1.2688
   35SER    HB2  557   3.940  -1.925   3.127  0.4006  0.8975 -2.3167
   35SER     OG  558   3.968  -2.121   3.188  0.2017 -0.1630 -0.3136
   35SER    HG1  559   4.035  -2.182   3.219 -1.8195 -0.4788  4.4225
   35SER      C  560   4.145  -1.875   2.986 -0.2456 -0.1416  0.0113
   35SER      O  561   4.074  -1.774   2.979  0.2415  0.1988 -0.0347
   36ASN      N  562   4.277  -1.859   2.966 -0.2041 -0.0397  0.3704
   36ASN     HN  563   4.341  -1.935   2.971 -0.7762 -0.5117  0.6622
   36ASN     CA  564   4.347  -1.735   2.948  0.2414 -0.2642  0.5431
   36ASN     HA  565   4.275  -1.657   2.929 -0.1971 -0.4620  1.3543
   36ASN     CB  566   4.421  -1.722   3.082  0.6780 -0.1234  0.2888
   36ASN    HB1  567   4.473  -1.815   3.113  0.0852 -0.1950  1.1018
   36ASN    HB2  568   4.498  -1.642   3.090  0.0216  0.4225  1.2969
   36ASN     CG  569   4.315  -1.676   3.182  0.8342  0.2210  0.2973
   36ASN    OD1  570   4.252  -1.572   3.161  0.4829 -0.0144  0.1757
   36ASN    ND2  571   4.295  -1.752   3.292 -0.0559 -0.4681 -0.3276
   36ASN   HD21  572   4.325  -1.847   3.307  0.7797 -0.0548  0.7697
   36ASN   HD22  573   4.225  -1.720   3.355  0.2392 -1.0933  0.3486
   36ASN      C  574   4.444  -1.750   2.836 -0.3406 -0.4356  0.0552
   36ASN      O  575   4.564  -1.774   2.850 -0.2609 -0.3955 -0.5342
   37PRO      N  576   4.406  -1.733   2.713 -0.5268 -0.2942  0.1316
   37PRO     CD  577   4.274  -1.690   2.668  0.0992  0.8590 -0.6375
   37PRO    HD1  578   4.264  -1.579   2.663  0.2895  0.9101  0.0294
   37PRO    HD2  579   4.198  -1.733   2.737  0.6496 -0.0634 -0.5954
   37PRO     CA  580   4.486  -1.772   2.601  0.2652  0.2266  0.5086
   37PRO     HA  581   4.518  -1.874   2.615  1.6603  0.6015  0.1925
   37PRO     CB  582   4.397  -1.741   2.481  0.6328  1.0195  0.4320
   37PRO    HB1  583   4.408  -1.644   2.428 -2.1041  0.2306 -1.8874
   37PRO    HB2  584   4.416  -1.823   2.408 -0.5717  2.1271 -1.2297
   37PRO     CG  585   4.254  -1.762   2.534  0.7113 -0.6179  0.0531
   37PRO    HG1  586   4.172  -1.720   2.473  1.5864  2.6395  0.8995
   37PRO    HG2  587   4.227  -1.868   2.555 -0.9302  0.1941  2.5244
   37PRO      C  588   4.612  -1.697   2.577  0.0889  0.2761 -0.3261
   37PRO      O  589   4.698  -1.759   2.514  0.1039 -0.1399  0.0954
   38GLN      N  590   4.634  -1.572   2.623 -0.2467  0.2617 -0.1253
   38GLN     HN  591   4.554  -1.529   2.664 -0.4736  0.0944 -0.3858
   38GLN     CA  592   4.759  -1.503   2.613 -0.0262 -0.0690  0.3279
   38GLN     HA  593   4.803  -1.538   2.521  0.0265 -1.7109  0.9438
   38GLN     CB  594   4.744  -1.351   2.623  0.2663 -0.0450  0.4052
   38GLN    HB1  595   4.677  -1.318   2.541 -0.6286  0.6105  1.3604
   38GLN    HB2  596   4.699  -1.320   2.721  0.6343  1.9004  0.0085
   38GLN     CG  597   4.867  -1.261   2.604  0.4772 -0.3546  0.3039
   38GLN    HG1  598   4.851  -1.151   2.608  2.0611  0.0375 -2.0252
   38GLN    HG2  599   4.935  -1.286   2.688  1.1821 -1.3125 -0.5349
   38GLN     CD  600   4.934  -1.290   2.471 -0.2581 -0.7222  0.0043
   38GLN    OE1  601   4.885  -1.244   2.368 -0.1768 -0.5649  0.0346
   38GLN    NE2  602   5.043  -1.371   2.471 -0.1898 -0.6340  0.3402
   38GLN   HE21  603   5.084  -1.401   2.557  0.6788  1.1978  0.6149
   38GLN   HE22  604   5.099  -1.379   2.387  0.6508 -3.1606  1.0463
   38GLN      C  605   4.858  -1.554   2.712  0.6754 -0.7338 -0.6971
   38GLN      O  606   4.979  -1.550   2.689  0.7401 -0.5275 -0.3280
   39LEU      N  607   4.804  -1.614   2.820  0.5204 -0.0212 -0.3746
   39LEU     HN  608   4.705  -1.628   2.813  0.5675 -0.2723 -0.5582
   39LEU     CA  609   4.875  -1.680   2.925 -0.2461  0.3020  0.3575
   39LEU     HA  610   4.958  -1.615   2.946  0.6336 -0.5947 -0.2802
   39LEU     CB  611   4.786  -1.682   3.050 -0.6856 -0.0526  0.0428
   39LEU    HB1  612   4.733  -1.586   3.065  0.5338  0.4750  1.1414
   39LEU    HB2  613   4.702  -1.753   3.037 -1.2993  0.9085 -1.5185
   39LEU     CG  614   4.861  -1.713   3.181  0.4679 -0.1812 -0.6388
   39LEU     HG  615   4.917  -1.808   3.170  2.0284  0.4743  1.1735
   39LEU    CD1  616   4.944  -1.590   3.221 -0.0056 -0.1477  0.2644
   39LEU   HD11  617   5.041  -1.596   3.167 -0.0277  1.0598  0.0599
   39LEU   HD12  618   4.889  -1.498   3.192  0.8067  0.7119  1.3527
   39LEU   HD13  619   4.967  -1.581   3.329 -0.8334 -2.8943  0.7298
   39LEU    CD2  620   4.752  -1.740   3.286  0.2772  0.0057 -0.7861
   39LEU   HD21  621   4.804  -1.786   3.373  1.0551 -0.3137 -1.4066
   39LEU   HD22  622   4.720  -1.638   3.317 -0.7582  0.2767 -2.6341
   39LEU   HD23  623   4.668  -1.799   3.245  0.9153 -0.3281 -1.6478
   39LEU      C  624   4.927  -1.813   2.883 -0.2574  0.3211  0.2839
   39LEU      O  625   5.046  -1.844   2.889 -0.3094 -0.0115 -0.2633
   40MET      N  626   4.835  -1.893   2.826 -0.2636  0.2818  0.3505
   40MET     HN  627   4.738  -1.872   2.832 -0.5859 -1.3235  1.6949
   40MET     CA  628   4.884  -2.010   2.760 -0.1749  0.4433  0.1287
   40MET     HA  629   4.932  -2.068   2.838 -0.3901  0.9842  0.6651
   40MET     CB  630   4.772  -2.098   2.702  0.3443 -0.2319  0.1236
   40MET    HB1  631   4.690  -2.081   2.776  1.3060 -1.8954  1.6565
   40MET    HB2  632   4.735  -2.059   2.605  0.0718 -1.7772 -0.4113
   40MET     CG  633   4.789  -2.249   2.694 -0.2802 -0.3401  0.6783
   40MET    HG1  634   4.851  -2.264   2.603  1.8305  0.7860  1.8496
   40MET    HG2  635   4.855  -2.273   2.780  1.9192  0.5712 -0.6506
   40MET     SD  636   4.635  -2.345   2.703 -0.2606 -0.4483 -0.0640
   40MET     CE  637   4.722  -2.491   2.766  0.4814 -0.2204 -0.5569
   40MET    HE1  638   4.674  -2.581   2.723 -1.0612  1.1136 -1.7503
   40MET    HE2  639   4.831  -2.495   2.741  0.2472  0.4719 -1.8135
   40MET    HE3  640   4.713  -2.503   2.876 -1.2894 -0.4713 -0.6995
   40MET      C  641   4.989  -1.998   2.655 -0.1868  0.0052  0.0650
   40MET      O  642   5.094  -2.062   2.661 -0.1698  0.0088 -0.1945
   41ALA      N  643   4.968  -1.906   2.560 -0.0870 -0.0954 -0.0554
   41ALA     HN  644   4.877  -1.869   2.543 -0.0592  1.6858  3.0285
   41ALA     CA  645   5.079  -1.864   2.479 -0.0123  0.4965  0.3448
   41ALA     HA  646   5.098  -1.943   2.408  1.4056  0.3825  0.8348
   41ALA     CB  647   5.037  -1.748   2.387 -0.1635  0.1367 -0.0441
   41ALA    HB1  648   5.120  -1.697   2.335  0.5479 -0.8402  0.1064
   41ALA    HB2  649   4.957  -1.786   2.320 -0.3265 -2.0669  1.2807
   41ALA    HB3  650   4.999  -1.664   2.449  1.2877  1.4692 -0.8947
   41ALA      C  651   5.206  -1.818   2.541  0.1262  0.2605  0.2403
   41ALA      O  652   5.317  -1.858   2.507  0.2644  0.8590 -0.0088
   42ALA      N  653   5.191  -1.738   2.648 -0.2600 -0.2483  0.5763
   42ALA     HN  654   5.102  -1.702   2.676  0.4085  2.2447 -0.2758
   42ALA     CA  655   5.302  -1.683   2.720  0.3316 -0.0330 -0.4742
   42ALA     HA  656   5.376  -1.640   2.655  0.5396  1.1896  0.5272
   42ALA     CB  657   5.248  -1.579   2.820 -0.4769 -0.7656 -0.1299
   42ALA    HB1  658   5.325  -1.542   2.891 -1.8352  1.0537  0.4909
   42ALA    HB2  659   5.199  -1.493   2.769 -1.1944 -0.2005  1.4520
   42ALA    HB3  660   5.165  -1.627   2.875 -1.6261  1.6228  0.3428
   42ALA      C  661   5.378  -1.780   2.803  0.0555  0.2845  0.1561
   42ALA      O  662   5.499  -1.774   2.826  0.1519 -0.3089 -0.1792
   43PHE      N  663   5.313  -1.889   2.849  0.4787  0.3878  1.0280
   43PHE     HN  664   5.215  -1.889   2.829  0.5984 -1.5169  0.3043
   43PHE     CA  665   5.377  -2.001   2.910  0.2789 -0.0694  0.4076
   43PHE     HA  666   5.448  -1.963   2.982  1.5992 -0.6343 -0.5741
   43PHE     CB  667   5.264  -2.088   2.968 -0.3274  0.2442 -0.2837
   43PHE    HB1  668   5.195  -2.007   3.003 -0.0876  0.7652 -1.0038
   43PHE    HB2  669   5.210  -2.147   2.891  1.3142 -0.5936 -0.8368
   43PHE     CG  670   5.308  -2.168   3.086 -0.1084  0.5392 -0.1651
   43PHE    CD1  671   5.299  -2.127   3.217 -0.1795 -0.0862  0.0286
   43PHE    HD1  672   5.255  -2.031   3.242 -1.4723 -0.3304 -1.2246
   43PHE    CE1  673   5.334  -2.207   3.323  0.3436  0.2886  0.1408
   43PHE    HE1  674   5.328  -2.173   3.426 -0.0001 -2.4731  1.1095
   43PHE     CZ  675   5.392  -2.329   3.297  0.0020  0.1100  0.2200
   43PHE     HZ  676   5.425  -2.383   3.384 -1.0177  1.3054  1.3902
   43PHE    CD2  677   5.365  -2.291   3.065 -0.4996  0.3010  0.1517
   43PHE    HD2  678   5.377  -2.321   2.962 -0.8552  1.1172 -0.1345
   43PHE    CE2  679   5.402  -2.375   3.168  0.0454  0.4686  0.0951
   43PHE    HE2  680   5.461  -2.463   3.150 -2.0102 -0.6314 -1.7023
   43PHE      C  681   5.448  -2.088   2.812  0.0030  0.0511  0.1008
   43PHE      O  682   5.566  -2.115   2.832 -0.1469 -0.6970 -0.0255
   44ILE      N  683   5.383  -2.131   2.702  0.1340 -0.3194  0.1669
   44ILE     HN  684   5.286  -2.111   2.688  0.5877  1.4811 -0.7176
   44ILE     CA  685   5.438  -2.217   2.603 -0.2035 -0.1378 -0.1843
   44ILE     HA  686   5.491  -2.302   2.644  0.9194  0.3757 -0.5385
   44ILE     CB  687   5.322  -2.272   2.526 -0.3960  0.2581 -0.1814
   44ILE     HB  688   5.249  -2.191   2.504 -2.0462 -0.9111  0.7844
   44ILE    CG2  689   5.368  -2.347   2.399 -0.3527  0.3056 -0.1938
   44ILE   HG21  690   5.420  -2.289   2.319 -0.6954  1.6836  0.5461
   44ILE   HG22  691   5.434  -2.432   2.428  0.4427  1.0563  0.2725
   44ILE   HG23  692   5.290  -2.411   2.354  1.1479 -1.4896 -0.3602
   44ILE    CG1  693   5.241  -2.371   2.611  0.0855  0.1023  0.1019
   44ILE   HG11  694   5.298  -2.464   2.632 -3.2562 -2.1722 -0.0860
   44ILE   HG12  695   5.217  -2.323   2.709  1.2968 -0.8890  0.9186
   44ILE     CD  696   5.107  -2.411   2.549  0.1592  0.1046 -0.0593
   44ILE    HD1  697   5.109  -2.453   2.447 -1.2811  1.6577 -0.7749
   44ILE    HD2  698   5.040  -2.466   2.619  0.0323 -0.4752 -0.6333
   44ILE    HD3  699   5.041  -2.323   2.533 -0.0348 -0.2448 -1.2314
   44ILE      C  700   5.540  -2.150   2.516  0.0367  0.1051  0.2812
   44ILE      O  701   5.648  -2.207   2.499 -0.2596 -0.3292 -0.1735
   45LYS      N  702   5.514  -2.034   2.454 -0.0811 -0.1042 -0.0663
   45LYS     HN  703   5.422  -1.994   2.457 -0.7604 -1.5949 -0.2550
   45LYS     CA  704   5.594  -1.981   2.348  0.2270 -0.1879  0.1241
   45LYS     HA  705   5.642  -2.062   2.296  1.0663 -0.2992  1.0400
   45LYS     CB  706   5.504  -1.907   2.247  0.5329  0.0290  0.0075
   45LYS    HB1  707   5.454  -1.822   2.297  0.8120 -0.1869  0.6773
   45LYS    HB2  708   5.569  -1.868   2.166 -0.2984  1.9603  0.2388
   45LYS     CG  709   5.400  -2.004   2.191  0.1305  0.0112  0.7658
   45LYS    HG1  710   5.463  -2.069   2.127 -0.0529  0.4098  0.1745
   45LYS    HG2  711   5.356  -2.072   2.267  1.6932  0.3789  2.0684
   45LYS     CD  712   5.288  -1.943   2.107  0.3801 -0.6551 -0.0693
   45LYS    HD1  713   5.198  -2.008   2.108 -0.5046  0.5353  0.7436
   45LYS    HD2  714   5.263  -1.854   2.169 -0.2900 -0.5814 -0.4255
   45LYS     CE  715   5.336  -1.892   1.972 -0.4646  0.5576  0.0668
   45LYS    HE1  716   5.428  -1.830   1.981 -0.1008 -0.1122  1.0435
   45LYS    HE2  717   5.356  -1.983   1.910  2.9865 -0.4507  2.3791
   45LYS     NZ  718   5.230  -1.816   1.903 -0.2476  0.3568 -0.5014
   45LYS    HZ1  719   5.228  -1.724   1.953 -1.6801  0.5552 -0.8782
   45LYS    HZ2  720   5.251  -1.804   1.802 -1.1904 -0.5498 -0.8252
   45LYS    HZ3  721   5.136  -1.859   1.917 -0.5323  0.6756 -1.3655
   45LYS      C  722   5.700  -1.897   2.412  0.1303 -0.2968  0.4271
   45LYS      O  723   5.817  -1.919   2.385  0.2228  0.0964  0.4998
   46GLN      N  724   5.667  -1.802   2.502 -0.0723 -0.1829  0.2335
   46GLN     HN  725   5.571  -1.785   2.525  0.3272  3.3339 -0.0819
   46GLN     CA  726   5.763  -1.709   2.553 -0.1530  0.1089 -0.1394
   46GLN     HA  727   5.840  -1.688   2.480  0.4202  0.7022  0.6172
   46GLN     CB  728   5.697  -1.585   2.617 -0.7033 -0.3644  0.2267
   46GLN    HB1  729   5.641  -1.612   2.709  0.0040 -2.5356  0.0870
   46GLN    HB2  730   5.780  -1.520   2.653 -1.0972 -0.7063  1.8070
   46GLN     CG  731   5.603  -1.523   2.513  0.4222  0.4430 -0.3364
   46GLN    HG1  732   5.657  -1.500   2.419  1.5964  0.0600  0.2141
   46GLN    HG2  733   5.530  -1.600   2.480 -0.0265  1.0450 -0.7613
   46GLN     CD  734   5.532  -1.396   2.559 -0.0637  0.1561 -0.2872
   46GLN    OE1  735   5.412  -1.394   2.583  0.0511  0.0076  0.3143
   46GLN    NE2  736   5.603  -1.280   2.562 -0.3187  0.3012  0.2701
   46GLN   HE21  737   5.698  -1.284   2.531  0.7610  1.1098  3.1554
   46GLN   HE22  738   5.565  -1.188   2.576 -1.0050 -0.0022  0.4557
   46GLN      C  739   5.836  -1.776   2.665  0.3365  0.8096 -0.0298
   46GLN      O  740   5.958  -1.765   2.671  0.3864  0.1134  0.3102
   47ARG      N  741   5.766  -1.849   2.754  0.7076  0.5329  0.0335
   47ARG     HN  742   5.668  -1.845   2.741  0.6631 -0.6236 -0.0485
   47ARG     CA  743   5.815  -1.918   2.869  0.0083 -0.0485 -0.0126
   47ARG     HA  744   5.733  -1.980   2.901  0.8850 -1.0278  0.4120
   47ARG     CB  745   5.915  -2.026   2.824  0.2378  0.2679 -0.2692
   47ARG    HB1  746   6.005  -1.975   2.784 -0.5320  0.3303 -2.0239
   47ARG    HB2  747   5.938  -2.075   2.921 -1.7993 -0.4203 -0.0826
   47ARG     CG  748   5.871  -2.121   2.712  0.7282  0.0380 -0.2735
   47ARG    HG1  749   5.784  -2.181   2.748 -0.4071  1.3686 -0.7196
   47ARG    HG2  750   5.837  -2.061   2.625 -2.2552  1.1534  1.4715
   47ARG     CD  751   5.978  -2.222   2.671  0.5806 -0.2124 -0.0511
   47ARG    HD1  752   5.998  -2.298   2.749 -1.5189 -1.4560 -0.6548
   47ARG    HD2  753   5.938  -2.289   2.592 -1.8408  1.0417  0.0227
   47ARG     NE  754   6.106  -2.161   2.626  0.2720  0.2678 -0.2865
   47ARG     HE  755   6.108  -2.062   2.609 -2.5232  0.7045  1.2740
   47ARG     CZ  756   6.199  -2.244   2.570 -0.1327 -0.1823 -0.2936
   47ARG    NH1  757   6.204  -2.379   2.592  0.2676 -0.1926 -0.4433
   47ARG   HH11  758   6.155  -2.404   2.676  0.3278  0.2369 -0.2743
   47ARG   HH12  759   6.293  -2.423   2.582  0.0126 -1.1618  1.2501
   47ARG    NH2  760   6.309  -2.184   2.516 -0.1704 -0.1080 -0.2876
   47ARG   HH21  761   6.312  -2.085   2.522  2.0012 -0.2017  1.3530
   47ARG   HH22  762   6.382  -2.235   2.470  0.4073  1.2128 -0.8964
   47ARG      C  763   5.857  -1.836   2.987  0.1149  0.1886 -0.2142
   47ARG      O  764   5.966  -1.842   3.042 -0.2908 -0.0816  0.5791
   48THR      N  765   5.764  -1.748   3.028 -0.0222 -0.2950  0.5318
   48THR     HN  766   5.678  -1.740   2.978 -0.3210 -1.0155  0.9159
   48THR     CA  767   5.794  -1.644   3.122  0.9612 -0.1873  0.1128
   48THR     HA  768   5.900  -1.622   3.125  0.5850  2.2206 -1.3075
   48THR     CB  769   5.736  -1.508   3.093  0.3705 -0.4119  0.2195
   48THR     HB  770   5.760  -1.430   3.167 -0.1412  0.5474 -0.6045
   48THR    OG1  771   5.595  -1.504   3.083  0.4117  0.1659 -0.1534
   48THR    HG1  772   5.575  -1.410   3.094  1.6565  0.7234 -2.1713
   48THR    CG2  773   5.791  -1.455   2.960 -0.6943  0.1079 -0.0228
   48THR   HG21  774   5.798  -1.345   2.972  1.1728 -0.1287  1.6075
   48THR   HG22  775   5.896  -1.485   2.939 -1.4327 -1.5530 -1.6621
   48THR   HG23  776   5.728  -1.487   2.874 -0.2473  0.7170 -0.5925
   48THR      C  777   5.761  -1.683   3.261  0.1519 -0.4972 -0.1610
   48THR      O  778   5.790  -1.603   3.350 -0.1593 -0.3278 -0.2086
   49ALA      N  779   5.709  -1.805   3.286  0.4463 -0.5121  0.3992
   49ALA     HN  780   5.677  -1.860   3.209  0.3409 -2.2175  1.6003
   49ALA     CA  781   5.702  -1.852   3.421  0.0835 -0.5486  0.3700
   49ALA     HA  782   5.703  -1.779   3.501 -0.1705  0.4345 -0.5009
   49ALA     CB  783   5.580  -1.943   3.436 -0.1645 -0.2371  0.2438
   49ALA    HB1  784   5.484  -1.896   3.407 -1.5089 -1.9690  1.6037
   49ALA    HB2  785   5.586  -2.023   3.359 -0.3096  0.1030 -0.1226
   49ALA    HB3  786   5.571  -1.990   3.537 -0.2054  0.9916  0.8274
   49ALA      C  787   5.819  -1.940   3.449  0.8286  0.3713  0.2157
   49ALA      O  788   5.851  -1.963   3.565  0.5746 -0.0608  0.2016
   50LYS      N  789   5.886  -1.998   3.348  0.1417 -0.1383  0.0417
   50LYS     HN  790   5.856  -1.990   3.253  0.8199 -1.9972 -0.3767
   50LYS     CA  791   6.016  -2.057   3.365  0.0421 -0.4132 -0.1497
   50LYS     HA  792   6.029  -2.111   3.457 -1.4859 -1.0307 -0.2669
   50LYS     CB  793   6.036  -2.164   3.256  0.2581  0.1231 -0.6419
   50LYS    HB1  794   5.954  -2.238   3.267  0.1369  0.1677 -1.2306
   50LYS    HB2  795   6.005  -2.119   3.159  2.3264  3.4917  0.0954
   50LYS     CG  796   6.169  -2.240   3.263 -0.1165 -0.4577  0.3605
   50LYS    HG1  797   6.256  -2.171   3.263 -0.7026  0.3146  1.4457
   50LYS    HG2  798   6.178  -2.288   3.363 -0.3072 -2.1843 -0.4191
   50LYS     CD  799   6.176  -2.347   3.154 -0.3342 -0.6463  0.5297
   50LYS    HD1  800   6.100  -2.426   3.169 -0.3474 -0.9890 -1.1892
   50LYS    HD2  801   6.152  -2.290   3.062  0.6946 -1.0269  0.0015
   50LYS     CE  802   6.313  -2.413   3.133 -0.0723  0.1939 -0.4918
   50LYS    HE1  803   6.314  -2.485   3.048  0.5803 -0.7713  0.3120
   50LYS    HE2  804   6.393  -2.341   3.105  0.8793 -1.0617 -1.1149
   50LYS     NZ  805   6.356  -2.478   3.259  0.3242  0.2850 -0.5811
   50LYS    HZ1  806   6.384  -2.399   3.320 -2.2198  1.2375 -0.5427
   50LYS    HZ2  807   6.283  -2.531   3.311  0.7242 -1.8302 -2.0114
   50LYS    HZ3  808   6.441  -2.537   3.243  1.4363  1.6208  0.2775
   50LYS      C  809   6.127  -1.958   3.359 -0.5930  0.3207 -0.0002
   50LYS      O  810   6.208  -1.964   3.451 -0.6817 -0.4599  0.0391
   51TYR      N  811   6.145  -1.880   3.251 -0.0145 -0.1582 -0.2566
   51TYR     HN  812   6.084  -1.873   3.173 -0.0646 -0.8380 -0.2832
   51TYR     CA  813   6.248  -1.783   3.231  0.1743 -0.2921  0.0564
   51TYR     HA  814   6.336  -1.807   3.289  1.6849 -2.3279 -2.7764
   51TYR     CB  815   6.278  -1.786   3.080 -0.7212  0.4351 -0.1442
   51TYR    HB1  816   6.183  -1.788   3.021 -0.7270 -3.1914 -0.2780
   51TYR    HB2  817   6.345  -1.702   3.054 -0.2510 -0.0626 -0.5829
   51TYR     CG  818   6.351  -1.908   3.033 -1.0764 -0.0332  0.5102
   51TYR    CD1  819   6.294  -1.987   2.937 -0.6096  0.0735  0.1457
   51TYR    HD1  820   6.203  -1.953   2.890 -0.4695 -0.6734 -0.6911
   51TYR    CE1  821   6.363  -2.099   2.898  0.1697  0.6332 -0.1035
   51TYR    HE1  822   6.308  -2.157   2.825 -0.2133  0.4719  0.3096
   51TYR     CZ  823   6.482  -2.136   2.957 -0.4736 -0.2951  0.6386
   51TYR     OH  824   6.547  -2.254   2.916 -0.2331 -0.2122  0.7781
   51TYR     HH  825   6.494  -2.296   2.848 -0.5937  0.1275  0.8450
   51TYR    CD2  826   6.473  -1.936   3.090 -0.5240  0.0057 -0.6419
   51TYR    HD2  827   6.514  -1.860   3.154 -1.2572 -0.3617  0.2799
   51TYR    CE2  828   6.535  -2.054   3.054  0.4437  0.4613 -0.4886
   51TYR    HE2  829   6.634  -2.068   3.096 -0.0068  2.7743  1.5588
   51TYR      C  830   6.196  -1.649   3.270 -0.0949 -0.4629  0.2802
   51TYR      O  831   6.119  -1.590   3.194  0.0445  0.1354  0.5968
   52VAL      N  832   6.230  -1.599   3.390  0.4401 -0.1047 -0.0209
   52VAL     HN  833   6.302  -1.643   3.443  1.1441  1.6913  0.5856
   52VAL     CA  834   6.179  -1.480   3.450  0.5269 -0.1527  0.1513
   52VAL     HA  835   6.077  -1.477   3.412 -0.1401 -1.3821  1.7348
   52VAL     CB  836   6.156  -1.496   3.597 -0.6157  0.4106  0.0479
   52VAL     HB  837   6.250  -1.510   3.655 -0.3208  1.5325 -0.1261
   52VAL    CG1  838   6.118  -1.355   3.646  0.3259  0.8581 -0.4831
   52VAL   HG11  839   6.099  -1.363   3.755 -1.6248 -0.8725 -0.8846
   52VAL   HG12  840   6.200  -1.283   3.627 -1.7559  3.4271 -0.2440
   52VAL   HG13  841   6.025  -1.317   3.598 -0.0189  0.6886  0.0448
   52VAL    CG2  842   6.044  -1.596   3.629 -0.5141  0.4389  0.5059
   52VAL   HG21  843   6.038  -1.596   3.739  0.0244 -0.0176  0.5380
   52VAL   HG22  844   5.950  -1.570   3.575 -0.6025  0.1151  0.5016
   52VAL   HG23  845   6.074  -1.698   3.597 -0.4151  0.1432  1.5129
   52VAL      C  846   6.260  -1.364   3.403 -0.0247  0.1195 -0.1471
   52VAL      O  847   6.215  -1.269   3.339 -0.0178  0.1956 -0.0384
   53ALA      N  848   6.393  -1.363   3.421 -0.0420  0.4069 -0.0412
   53ALA     HN  849   6.440  -1.439   3.467 -0.0659 -0.1383 -0.8943
   53ALA     CA  850   6.478  -1.253   3.386 -0.0492  0.3353 -0.2813
   53ALA     HA  851   6.423  -1.166   3.418 -0.6202 -0.2469  0.3646
   53ALA     CB  852   6.615  -1.260   3.454 -0.0802  0.1882 -0.2320
   53ALA    HB1  853   6.684  -1.182   3.413  1.3619 -0.6656  0.4900
   53ALA    HB2  854   6.598  -1.240   3.562  3.0824  2.1351  0.0445
   53ALA    HB3  855   6.658  -1.362   3.446 -0.5557  0.1117 -2.5558
   53ALA      C  856   6.498  -1.225   3.241 -0.0521  0.1907 -0.3098
   53ALA      O  857   6.515  -1.312   3.156 -0.7755  0.0464 -0.3129
   54ASN      N  858   6.467  -1.100   3.202  0.2279  0.3629  0.0180
   54ASN     HN  859   6.440  -1.023   3.260 -0.7593 -1.1559  1.6959
   54ASN     CA  860   6.459  -1.074   3.062 -0.0605 -0.7284 -0.1754
   54ASN     HA  861   6.408  -1.161   3.023 -1.1976  0.0557 -0.4842
   54ASN     CB  862   6.366  -0.952   3.051  0.5809 -0.2353 -0.1695
   54ASN    HB1  863   6.279  -0.956   3.119  1.9204  0.2373  1.6659
   54ASN    HB2  864   6.421  -0.857   3.071 -0.2184  0.0646  0.6270
   54ASN     CG  865   6.312  -0.941   2.909  0.0596 -0.4680  0.0110
   54ASN    OD1  866   6.366  -0.866   2.828 -0.3596 -0.0491  0.1128
   54ASN    ND2  867   6.196  -1.008   2.886  0.0310 -0.4385  0.0681
   54ASN   HD21  868   6.141  -1.042   2.963 -0.2288  2.0072  1.0616
   54ASN   HD22  869   6.155  -1.003   2.795 -2.5787 -1.6546  1.0564
   54ASN      C  870   6.596  -1.040   3.012  0.1292 -0.3141  0.6189
   54ASN      O  871   6.642  -1.101   2.916 -0.0174 -0.0726  0.3937
   55GLN      N  872   6.663  -0.946   3.080 -0.0304  0.0220  0.3153
   55GLN     HN  873   6.628  -0.910   3.166 -1.0212  0.3227 -0.1987
   55GLN     CA  874   6.796  -0.918   3.037 -0.1101  0.0824  0.1087
   55GLN     HA  875   6.832  -0.998   2.974 -0.0594  0.0634  0.1618
   55GLN     CB  876   6.785  -0.790   2.952  0.0601 -0.2565 -0.4282
   55GLN    HB1  877   6.712  -0.804   2.869  0.2500  0.1579 -0.6700
   55GLN    HB2  878   6.742  -0.709   3.013  2.0133  0.0284  0.6559
   55GLN     CG  879   6.910  -0.735   2.883  0.0575  0.6651  0.2889
   55GLN    HG1  880   6.984  -0.704   2.960  0.5703  0.0016  0.0749
   55GLN    HG2  881   6.947  -0.818   2.819 -1.9651  0.3993 -0.6117
   55GLN     CD  882   6.880  -0.614   2.795  0.2624  0.2107 -0.4123
   55GLN    OE1  883   6.833  -0.622   2.681 -0.2389 -0.0064 -0.1932
   55GLN    NE2  884   6.899  -0.489   2.845  0.1944 -0.1837  0.6264
   55GLN   HE21  885   6.907  -0.476   2.944 -0.3475 -0.4029  0.7020
   55GLN   HE22  886   6.877  -0.410   2.788  0.9361 -0.4577 -0.0576
   55GLN      C  887   6.896  -0.911   3.147  0.4833  0.4193 -0.4450
   55GLN      O  888   6.898  -0.800   3.200  0.2525  0.2652 -0.1159
   56PRO      N  889   6.975  -1.006   3.187 -0.0905  0.0600 -0.1659
   56PRO     CD  890   6.981  -1.142   3.134 -0.2117 -0.0243  0.0336
   56PRO    HD1  891   6.999  -1.139   3.025 -2.6006  3.2377 -0.4360
   56PRO    HD2  892   6.879  -1.185   3.147  0.1021 -0.5663  0.7577
   56PRO     CA  893   7.057  -0.992   3.304 -0.5463 -0.0663  0.1734
   56PRO     HA  894   7.009  -0.944   3.388  1.3112 -1.0047  1.8516
   56PRO     CB  895   7.093  -1.134   3.347  0.1708  0.1585  0.3241
   56PRO    HB1  896   7.188  -1.142   3.404  0.6178  1.7647 -0.1426
   56PRO    HB2  897   7.005  -1.158   3.409 -0.9262 -1.0159 -1.5805
   56PRO     CG  898   7.076  -1.223   3.223 -0.1478  0.2998  0.2656
   56PRO    HG1  899   7.175  -1.234   3.174 -0.1601 -1.0837  0.5002
   56PRO    HG2  900   7.038  -1.325   3.245 -2.2843  0.9013 -0.3687
   56PRO      C  901   7.182  -0.915   3.279 -0.3952 -0.3925 -0.0737
   56PRO      O  902   7.209  -0.860   3.172 -0.2737  1.0027  0.6470
   57GLY      N  903   7.259  -0.893   3.387 -0.0594 -0.0610 -0.3759
   57GLY     HN  904   7.227  -0.938   3.470 -1.8598  0.4738 -0.7257
   57GLY     CA  905   7.390  -0.837   3.387 -0.0662 -0.0336  0.3895
   57GLY    HA1  906   7.414  -0.801   3.288 -1.1537  0.5820  0.3348
   57GLY    HA2  907   7.401  -0.765   3.467 -0.7166 -1.0110  1.3923
   57GLY      C  908   7.493  -0.941   3.415  0.0416 -0.0133  0.0723
   57GLY      O  909   7.486  -1.051   3.360 -0.4535 -0.0685  0.2451
   58MET      N  910   7.594  -0.904   3.497 -0.1052 -0.0878  0.2869
   58MET     HN  911   7.603  -0.813   3.536  0.3748  0.0776 -0.1951
   58MET     CA  912   7.694  -0.998   3.537  0.0251 -0.0214  0.1215
   58MET     HA  913   7.710  -1.067   3.456  1.0941 -1.5413  1.5498
   58MET     CB  914   7.831  -0.933   3.558 -0.0905  0.3470 -0.2510
   58MET    HB1  915   7.821  -0.830   3.600  0.4834  1.1169 -1.9358
   58MET    HB2  916   7.882  -1.001   3.630 -0.4622  0.1539 -0.1670
   58MET     CG  917   7.921  -0.929   3.434  0.5040  0.3170  0.1704
   58MET    HG1  918   7.859  -0.870   3.363  0.1760  1.1904  1.1494
   58MET    HG2  919   8.006  -0.864   3.463 -0.2615  2.1878 -1.5078
   58MET     SD  920   7.987  -1.088   3.378 -0.3612 -0.0507  0.1718
   58MET     CE  921   8.039  -1.023   3.216 -0.6163  0.0623  0.1355
   58MET    HE1  922   8.096  -0.928   3.210 -0.3944 -0.1336 -1.0161
   58MET    HE2  923   8.104  -1.096   3.163  0.2812  1.0934 -0.2186
   58MET    HE3  924   7.941  -1.006   3.165 -0.3266  2.1420  0.2065
   58MET      C  925   7.659  -1.082   3.656  0.2962  0.1109  0.2958
   58MET      O  926   7.657  -1.205   3.660 -0.0333  0.0865 -0.3980
   59GLN      N  927   7.629  -1.012   3.767  0.1158  0.3114  0.1231
   59GLN     HN  928   7.619  -0.913   3.769 -2.6193  0.1091  1.4888
   59GLN     CA  929   7.597  -1.068   3.895 -0.3138 -0.2979 -0.2443
   59GLN     HA  930   7.565  -1.171   3.896  2.5125 -1.2347 -0.2800
   59GLN     CB  931   7.720  -1.072   3.987 -0.1044 -0.0706 -0.5134
   59GLN    HB1  932   7.802  -1.127   3.937  0.6664  0.6751 -0.0992
   59GLN    HB2  933   7.767  -0.971   3.993  0.7187 -0.4866  0.2976
   59GLN     CG  934   7.699  -1.133   4.125 -0.0893 -0.8116 -0.8362
   59GLN    HG1  935   7.653  -1.048   4.180 -1.7359  1.2339 -4.9870
   59GLN    HG2  936   7.618  -1.210   4.121 -0.4391 -0.3761 -2.6769
   59GLN     CD  937   7.824  -1.178   4.199 -0.0183  0.2529 -0.2830
   59GLN    OE1  938   7.844  -1.299   4.212  0.7565  0.3819 -0.2391
   59GLN    NE2  939   7.914  -1.084   4.237  0.4159 -0.3111  0.1046
   59GLN   HE21  940   7.876  -0.993   4.253 -1.4506 -1.0580  0.1756
   59GLN   HE22  941   8.001  -1.119   4.272  0.6132  0.1796  0.1208
   59GLN      C  942   7.484  -0.978   3.944  0.3400  0.1450  0.4589
   59GLN    OT1  943   7.506  -0.854   3.949  0.7706  0.0685  0.5444
   59GLN    OT2  944   7.371  -1.024   3.972  0.0862  0.2849 -0.3134
   60SOL     OW  945   0.618   5.196   1.712 -0.0704 -0.3607  0.4720
   60SOL    HW1  946   0.545   5.247   1.677 -0.7488 -0.8128  1.2071
   60SOL    HW2  947   0.691   5.216   1.653 -0.5177  0.8502  0.2975
   61SOL     OW  948   7.010   1.677   0.416  0.0638  0.1719 -0.4063
   61SOL    HW1  949   6.927   1.647   0.380  0.3804  1.4057 -2.2788
   61SOL    HW2  950   7.076   1.639   0.359  0.6780  0.8781 -0.1710
   62SOL     OW  951   2.536   1.971   0.754 -0.0615 -0.0096  0.4487
   62SOL    HW1  952   2.623   1.985   0.791  0.7156  0.1845 -1.3432
   62SOL    HW2  953   2.509   2.057   0.723 -0.1868 -0.3601 -0.4369
   63SOL     OW  954   0.857   0.345   0.814  1.2101 -0.1095  0.2651
   63SOL    HW1  955   0.899   0.290   0.748  0.4569 -1.9078  1.1758
   63SOL    HW2  956   0.929   0.382   0.865  1.9371  3.2117 -2.8152
   64SOL     OW  957   2.614   2.908   4.665  0.7561  0.2436  0.5897
   64SOL    HW1  958   2.669   2.980   4.694  0.4172  0.7853 -0.0804
   64SOL    HW2  959   2.604   2.922   4.571  2.6233 -1.9782 -0.0205
   65SOL     OW  960   2.199   6.032   4.440 -0.4536  1.0526 -0.0024
   65SOL    HW1  961   2.211   5.940   4.464  0.3452  0.4230 -2.5800
   65SOL    HW2  962   2.105   6.047   4.450 -0.8337 -0.4874 -0.9242
   66SOL     OW  963   1.236   6.932   0.475  0.0623  0.3916  0.7909
   66SOL    HW1  964   1.267   6.858   0.422  0.8026  0.0056  1.7358
   66SOL    HW2  965   1.140   6.923   0.474  0.1537 -2.2505  3.1166
   67SOL     OW  966   2.037   5.349   2.109 -0.4826  0.1989 -0.0568
   67SOL    HW1  967   2.020   5.368   2.201 -0.1774  1.4700 -0.2417
   67SOL    HW2  968   1.957   5.309   2.077 -0.5481 -0.3617  0.7834
   68SOL     OW  969   6.047   6.118   0.570  0.3381  0.4717 -0.5679
   68SOL    HW1  970   6.047   6.188   0.635 -0.8673  0.9186 -1.0194
   68SOL    HW2  971   6.122   6.137   0.514  1.2342  0.2263  0.5216
   69SOL     OW  972   6.098   2.068   1.567 -0.0185  0.3623 -0.0065
   69SOL    HW1  973   6.110   2.137   1.501 -2.4814  1.7927  0.8950
   69SOL    HW2  974   6.081   2.115   1.648 -3.0907 -1.2049  0.3937
   70SOL     OW  975   5.995   2.202   1.777  0.5432 -0.0441 -0.1688
   70SOL    HW1  976   6.000   2.296   1.758 -0.5852 -0.0794 -0.7089
   70SOL    HW2  977   6.002   2.196   1.872 -0.1890  0.6640 -0.0559
   71SOL     OW  978   3.748   4.752   2.031  0.3723  0.1798  0.2208
   71SOL    HW1  979   3.794   4.767   1.949  0.9271  1.1245  0.6889
   71SOL    HW2  980   3.666   4.708   2.005  1.1772 -0.8333 -0.6873
   72SOL     OW  981   1.185   3.483   3.358 -0.0497 -0.2830 -0.8156
   72SOL    HW1  982   1.275   3.513   3.366 -0.5380  0.8437  1.5642
   72SOL    HW2  983   1.168   3.480   3.264  2.1371  0.4693 -1.2867
   73SOL     OW  984   5.621   0.390   0.172 -0.6129 -0.4614  0.0113
   73SOL    HW1  985   5.621   0.476   0.214 -0.7404 -0.7324  0.5611
   73SOL    HW2  986   5.548   0.343   0.211 -1.2078 -0.4630 -1.0485
   74SOL     OW  987   5.309   5.979   3.968 -0.0457  0.6932  0.5272
   74SOL    HW1  988   5.244   6.035   3.927 -0.0584  1.6690  1.8348
   74SOL    HW2  989   5.384   5.981   3.907  0.6362  3.5567  1.2832
   75SOL     OW  990   3.290   0.778   2.411 -0.2180  0.5458  0.1428
   75SOL    HW1  991   3.319   0.729   2.489  2.2598  1.3839 -0.1539
   75SOL    HW2  992   3.319   0.724   2.338 -0.2093  0.9925 -0.1826
   76SOL     OW  993  -0.005   0.961   1.100 -0.1325 -0.6266  0.1521
   76SOL    HW1  994  -0.063   0.886   1.111 -0.0250 -0.5568  1.4589
   76SOL    HW2  995   0.074   0.925   1.061 -0.5857 -0.9438 -0.4799
   77SOL     OW  996   2.710   6.432   2.209  0.4205  0.1215  0.9569
   77SOL    HW1  997   2.683   6.395   2.293  0.8877 -0.7776  0.7169
   77SOL    HW2  998   2.806   6.436   2.215  0.4156  0.6565  0.7086
   78SOL     OW  999   4.688   1.756   0.845  0.4133  0.6436 -0.5662
   78SOL    HW1 1000   4.672   1.662   0.846  0.7903  0.5763 -0.8119
   78SOL    HW2 1001   4.766   1.767   0.790  2.3682  0.7915  2.0432
   79SOL     OW 1002   0.987   6.173   4.033  0.4580  0.0836  0.0504
   79SOL    HW1 1003   0.944   6.098   4.074 -1.6430  0.0975 -1.9347
   79SOL    HW2 1004   0.929   6.247   4.050  0.8943  0.6097 -0.6895
   80SOL     OW 1005   1.242   2.450   1.924 -0.5539  0.1208 -0.2497
   80SOL    HW1 1006   1.257   2.357   1.908 -0.8239 -0.2240  1.3576
   80SOL    HW2 1007   1.301   2.495   1.863  0.5831 -1.1086 -0.0970
   81SOL     OW 1008   2.492   5.465   2.206 -0.1856  0.1782  1.0501
   81SOL    HW1 1009   2.498   5.456   2.110 -0.5396  0.7124  0.9750
   81SOL    HW2 1010   2.400   5.486   2.222 -0.0491  0.4477  1.4789
   82SOL     OW 1011   0.364   4.349   4.769  0.2392 -0.5579  0.1620
   82SOL    HW1 1012   0.419   4.374   4.843  2.1867 -0.5177 -1.2063
   82SOL    HW2 1013   0.304   4.422   4.758  0.6829 -0.0495  0.9975
   83SOL     OW 1014   2.579   3.707   0.024  0.4542  0.2585 -0.2952
   83SOL    HW1 1015   2.611   3.797   0.031 -0.5026  0.6550 -0.7841
   83SOL    HW2 1016   2.554   3.684   0.113  1.1773  0.2863 -0.0782
   84SOL     OW 1017   0.704   7.175   0.417  0.0062 -0.1440 -0.0538
   84SOL    HW1 1018   0.620   7.129   0.410 -0.0424 -0.0200 -0.2922
   84SOL    HW2 1019   0.703   7.238   0.344 -0.5995  1.3044  1.1419
   85SOL     OW 1020   3.424   5.869   4.065  0.2062 -0.2693 -0.0359
   85SOL    HW1 1021   3.392   5.917   3.989 -1.1833 -0.9447  0.0835
   85SOL    HW2 1022   3.410   5.928   4.139  1.7677  0.4748 -0.3069
   86SOL     OW 1023   3.712   4.390   0.708 -0.5972 -0.3708  0.2186
   86SOL    HW1 1024   3.777   4.360   0.645  1.4516  0.5976  1.7514
   86SOL    HW2 1025   3.743   4.477   0.735 -2.8434  0.3623  0.6285
   87SOL     OW 1026   2.024   2.049   1.982  0.0107 -0.4008  0.5011
   87SOL    HW1 1027   1.975   2.131   1.977  0.1881 -0.3017  0.4104
   87SOL    HW2 1028   2.023   2.015   1.893  3.0611  1.3027 -0.3225
   88SOL     OW 1029   0.666   1.737   2.021  0.0161  0.4558  0.2153
   88SOL    HW1 1030   0.582   1.696   2.038 -0.0254  0.8020  0.8784
   88SOL    HW2 1031   0.672   1.742   1.925 -0.6729  0.3499  0.1648
   89SOL     OW 1032   6.326   3.661   1.004 -0.1464  0.6041  0.0630
   89SOL    HW1 1033   6.361   3.672   0.916  0.8467 -1.9553  0.0410
   89SOL    HW2 1034   6.259   3.593   0.995  0.7418 -0.5012  1.3987
   90SOL     OW 1035   0.842   4.542   1.853  0.0959 -0.0590  0.7512
   90SOL    HW1 1036   0.889   4.535   1.937 -0.3921  0.3175  1.0548
   90SOL    HW2 1037   0.780   4.470   1.855  1.5326 -1.3999 -0.2271
   91SOL     OW 1038   2.561   5.094   2.206  0.2471 -0.1207 -0.3341
   91SOL    HW1 1039   2.468   5.114   2.220  0.3245 -0.6074  1.0121
   91SOL    HW2 1040   2.569   5.082   2.111 -0.9552  0.4321 -0.5224
   92SOL     OW 1041   1.424   7.107   0.283  0.3569 -0.1227  0.1426
   92SOL    HW1 1042   1.334   7.136   0.295 -0.3642 -2.5981  1.3624
   92SOL    HW2 1043   1.452   7.149   0.202 -2.4411 -0.5119 -1.1400
   93SOL     OW 1044   5.376   3.615   0.254  0.3419 -0.0188 -0.8679
   93SOL    HW1 1045   5.347   3.538   0.206 -3.1959  1.0260 -0.7616
   93SOL    HW2 1046   5.450   3.585   0.307  0.2501 -2.8192 -2.1626
   94SOL     OW 1047   3.090   6.515   4.499 -0.1993 -0.2581  0.2811
   94SOL    HW1 1048   3.050   6.475   4.421  0.3929 -1.5419  0.6030
   94SOL    HW2 1049   3.016   6.549   4.549 -0.5198  1.7856 -1.4315
   95SOL     OW 1050   3.167   2.769   1.906 -0.2420 -0.0950 -0.4287
   95SOL    HW1 1051   3.115   2.849   1.896  2.3327  1.7543 -0.0899
   95SOL    HW2 1052   3.152   2.720   1.825 -1.4401  0.9971 -0.9000
   96SOL     OW 1053   1.293   5.105   4.500 -0.3583 -0.6946  0.7125
   96SOL    HW1 1054   1.317   5.152   4.420  2.6584 -1.3856  1.1101
   96SOL    HW2 1055   1.203   5.075   4.483 -0.6407  1.0594 -1.4645
   97SOL     OW 1056   6.611   7.119   1.780 -0.4764  0.2449  0.0840
   97SOL    HW1 1057   6.563   7.047   1.738 -1.7582  1.5990 -0.8851
   97SOL    HW2 1058   6.559   7.139   1.858 -0.1236  0.1171  0.3514
   98SOL     OW 1059   2.151   0.806   0.252  0.4340 -0.2011  0.0713
   98SOL    HW1 1060   2.231   0.833   0.297 -0.4731 -0.4212  1.8889
   98SOL    HW2 1061   2.168   0.716   0.225  0.9078 -0.1536  0.2051
   99SOL     OW 1062   4.075   5.808   5.113 -0.2205  0.2668  0.6669
   99SOL    HW1 1063   4.086   5.901   5.091 -1.7963  0.5166  0.8147
   99SOL    HW2 1064   3.988   5.786   5.080 -0.3441 -0.8403  1.6846
  100SOL     OW 1065   1.882   5.437   0.517 -0.2284  0.1448 -0.1977
  100SOL    HW1 1066   1.830   5.492   0.575 -1.3797 -0.0502 -1.0112
  100SOL    HW2 1067   1.830   5.357   0.507  1.8204 -1.5854  1.7205
  101SOL     OW 1068   2.710   2.475   2.409 -0.3896  0.0875  0.0181
  101SOL    HW1 1069   2.724   2.431   2.493  1.6188  0.5379 -0.0425
  101SOL    HW2 1070   2.646   2.544   2.429 -2.8528 -2.1207  0.3138
  102SOL     OW 1071   0.156   7.112   0.846  0.6524 -0.0944 -0.1200
  102SOL    HW1 1072   0.086   7.047   0.851 -0.3288  0.8970 -0.4939
  102SOL    HW2 1073   0.209   7.096   0.924 -0.5616 -0.2550  0.7079
  103SOL     OW 1074   2.965   1.175   1.577  0.0742  0.0118  0.3823
  103SOL    HW1 1075   3.006   1.243   1.524  0.9214 -0.7610  0.0116
  103SOL    HW2 1076   3.002   1.186   1.664  0.7200 -0.3771  0.1637
  104SOL     OW 1077   6.710   6.937   2.769  0.6465  0.1486  0.0624
  104SOL    HW1 1078   6.772   6.998   2.730  0.7004  0.1376  0.1315
  104SOL    HW2 1079   6.692   6.973   2.856  0.0091  0.5435 -0.2211
  105SOL     OW 1080   0.380   3.353   3.123 -0.0846  0.1480 -0.3562
  105SOL    HW1 1081   0.318   3.322   3.057  1.0948 -1.0725 -0.9311
  105SOL    HW2 1082   0.419   3.274   3.160 -0.4288  0.8141  1.5766
  106SOL     OW 1083   1.714   3.357   2.412 -0.3396  0.4032  0.3868
  106SOL    HW1 1084   1.798   3.394   2.437 -0.4057  0.1768  0.9752
  106SOL    HW2 1085   1.731   3.264   2.400 -0.3870  0.4523 -0.0589
  107SOL     OW 1086   1.743   5.974   0.509  0.3718 -0.4822 -0.0502
  107SOL    HW1 1087   1.806   5.948   0.576  1.0804  2.1164  0.3932
  107SOL    HW2 1088   1.694   5.894   0.490  0.7641 -1.5329  2.8910
  108SOL     OW 1089   1.812   5.711   2.422  0.7306 -0.7744 -0.4513
  108SOL    HW1 1090   1.788   5.735   2.333  1.2431 -0.4134 -0.5015
  108SOL    HW2 1091   1.908   5.721   2.424  0.6151  0.3659  0.4636
  109SOL     OW 1092   3.044   3.503   4.731  0.2477 -0.3478 -0.2370
  109SOL    HW1 1093   3.101   3.451   4.675  0.5198 -1.0598  0.6895
  109SOL    HW2 1094   2.963   3.512   4.680  0.8698 -0.0235 -1.2112
  110SOL     OW 1095   7.123   6.102   4.878 -0.4152  0.3047 -0.0489
  110SOL    HW1 1096   7.201   6.110   4.933 -1.0629 -0.0267  0.9545
  110SOL    HW2 1097   7.050   6.115   4.939 -1.1410  0.7392 -0.9929
  111SOL     OW 1098   0.907   2.468   0.504 -0.1448  0.1395  0.6389
  111SOL    HW1 1099   0.887   2.559   0.529  0.5485  0.3374  0.5028
  111SOL    HW2 1100   1.001   2.468   0.490 -0.1703 -0.5658  0.4535
  112SOL     OW 1101   5.746   0.296   2.138 -0.2936 -0.3655 -0.7836
  112SOL    HW1 1102   5.762   0.312   2.230 -0.5161 -0.5703 -0.7079
  112SOL    HW2 1103   5.715   0.379   2.103 -1.1814 -0.5481 -0.4556
  113SOL     OW 1104   1.368   0.950   2.987 -0.3206  0.2145 -0.1068
  113SOL    HW1 1105   1.308   0.946   2.913  1.0294  0.0498 -1.2173
  113SOL    HW2 1106   1.385   1.044   3.000 -0.4010  0.2310 -0.1198
  114SOL     OW 1107   4.000   0.075   1.448 -0.4098 -0.6391  0.2707
  114SOL    HW1 1108   3.974  -0.002   1.497  1.1326 -0.0780  2.1187
  114SOL    HW2 1109   4.091   0.089   1.473  0.1234  0.3319 -1.9866
  115SOL     OW 1110   7.038   0.938   5.035 -0.4090  0.6754  0.3607
  115SOL    HW1 1111   6.955   0.940   4.986 -0.1674 -0.1686 -0.1091
  115SOL    HW2 1112   7.032   0.857   5.087  0.5411  0.0663 -0.4491
  116SOL     OW 1113   1.736   2.011   4.232 -0.1825 -0.5130  0.6778
  116SOL    HW1 1114   1.781   1.977   4.154  1.4661  1.8452  0.5010
  116SOL    HW2 1115   1.646   1.981   4.222  0.4008 -1.8635 -1.1524
  117SOL     OW 1116   6.236   0.254   2.738 -0.6550 -0.2782  0.3650
  117SOL    HW1 1117   6.171   0.298   2.794 -1.5861 -0.7625 -0.3045
  117SOL    HW2 1118   6.261   0.176   2.787 -2.5810 -1.4948 -0.4794
  118SOL     OW 1119   3.896   4.477   2.614 -0.1326 -0.2171  0.2838
  118SOL    HW1 1120   3.826   4.481   2.679 -3.2019  1.1762 -2.8183
  118SOL    HW2 1121   3.870   4.407   2.554 -0.4996  2.1001 -2.4760
  119SOL     OW 1122   4.402   6.393   0.302  0.1279  0.3768  0.3019
  119SOL    HW1 1123   4.396   6.416   0.394 -0.3068  0.4497  0.2547
  119SOL    HW2 1124   4.491   6.418   0.277  0.9051 -1.3726  1.1686
  120SOL     OW 1125   1.234   1.599   4.343  0.0974  0.1059  0.0808
  120SOL    HW1 1126   1.305   1.616   4.404  0.7848 -1.5585 -0.1949
  120SOL    HW2 1127   1.176   1.539   4.390 -0.0286 -0.1812 -0.4309
  121SOL     OW 1128   1.562   1.164   2.307 -0.3369 -0.1862 -0.3276
  121SOL    HW1 1129   1.631   1.108   2.344 -0.8799 -0.6910 -0.0620
  121SOL    HW2 1130   1.536   1.120   2.226 -1.3560 -0.7927  0.3057
  122SOL     OW 1131   0.933   3.440   2.899  0.5914  0.7268 -0.5287
  122SOL    HW1 1132   0.897   3.458   2.812  0.9185  0.7787 -0.6557
  122SOL    HW2 1133   0.961   3.349   2.895 -0.4693  0.3669 -0.0939
  123SOL     OW 1134   1.479   5.271   2.906 -0.4221  0.0114  0.3351
  123SOL    HW1 1135   1.514   5.183   2.917 -0.7420 -0.3081 -1.0182
  123SOL    HW2 1136   1.406   5.261   2.845 -0.5981  1.1817  0.3257
  124SOL     OW 1137   5.679   5.653   1.288 -0.3172 -0.0888  0.3364
  124SOL    HW1 1138   5.604   5.702   1.320 -0.7080 -0.1987 -0.3874
  124SOL    HW2 1139   5.644   5.568   1.263 -0.3411  0.4870 -1.7661
  125SOL     OW 1140   7.099   5.352   0.370 -0.2447 -0.1562 -0.1274
  125SOL    HW1 1141   7.128   5.357   0.461  0.4474  0.4798 -0.3661
  125SOL    HW2 1142   7.177   5.326   0.321 -0.2960  0.6790 -0.6786
  126SOL     OW 1143   2.116   2.574   4.294 -0.2267  0.4293  0.0908
  126SOL    HW1 1144   2.031   2.557   4.334 -0.9771  0.1651 -1.5171
  126SOL    HW2 1145   2.132   2.497   4.238  1.1567  0.4000  0.4858
  127SOL     OW 1146   3.751   4.657   4.962  0.4739  0.1539 -0.1238
  127SOL    HW1 1147   3.824   4.699   5.008  0.0965 -0.0688  0.7024
  127SOL    HW2 1148   3.677   4.715   4.977  0.6720  0.8837 -1.7835
  128SOL     OW 1149   1.960   4.194   1.902 -0.1953 -0.1721  0.0049
  128SOL    HW1 1150   1.972   4.140   1.824 -0.9877  1.5387 -1.3670
  128SOL    HW2 1151   1.875   4.236   1.889  0.9794  2.4828  0.2951
  129SOL     OW 1152   1.712   2.601   3.482  0.1252 -0.2396 -0.4170
  129SOL    HW1 1153   1.635   2.653   3.462 -1.0711 -0.4817  3.0018
  129SOL    HW2 1154   1.682   2.511   3.482  0.4690 -0.3709  0.5421
  130SOL     OW 1155   3.343   3.474   5.115 -0.1190  0.0744  0.3369
  130SOL    HW1 1156   3.380   3.466   5.027 -2.0747 -0.5959 -0.4752
  130SOL    HW2 1157   3.304   3.388   5.132  0.2407  0.1968  1.8816
  131SOL     OW 1158   2.507   5.701   2.579 -0.0081  0.4079  0.3244
  131SOL    HW1 1159   2.535   5.638   2.645 -2.5748 -0.9151  0.2634
  131SOL    HW2 1160   2.438   5.751   2.622  1.6297  2.9595  0.2042
  132SOL     OW 1161   2.606   4.058   2.894  0.6494  0.0294 -0.3037
  132SOL    HW1 1162   2.584   4.125   2.830 -1.5593  0.2905  0.6578
  132SOL    HW2 1163   2.638   3.985   2.841 -2.3169 -0.2673 -1.9195
  133SOL     OW 1164   6.840   5.893   0.786  0.1061  0.8134  0.3252
  133SOL    HW1 1165   6.773   5.865   0.849  0.5909  0.4913  0.7053
  133SOL    HW2 1166   6.828   5.988   0.779  0.0425  0.8522  0.9008
  134SOL     OW 1167   4.553   3.859   3.010  0.6104  0.7917  0.0044
  134SOL    HW1 1168   4.642   3.870   3.042  0.7496 -0.8012  0.2542
  134SOL    HW2 1169   4.550   3.911   2.929  1.3781  1.8341  0.6251
  135SOL     OW 1170   4.567   6.211   4.806  0.1618 -0.0623  0.2469
  135SOL    HW1 1171   4.580   6.306   4.801  2.3716 -0.3771 -1.3106
  135SOL    HW2 1172   4.519   6.198   4.888  0.5161  2.3184  0.9108
  136SOL     OW 1173   7.137   2.098   0.160  0.0269 -0.5772 -0.2396
  136SOL    HW1 1174   7.129   2.155   0.083  1.7933  1.5769  1.0647
  136SOL    HW2 1175   7.072   2.132   0.222  0.2294 -0.7864  0.0894
  137SOL     OW 1176   5.282   6.482   4.639 -0.4946 -0.0957  0.3755
  137SOL    HW1 1177   5.273   6.431   4.558  2.1992  0.0728 -0.1233
  137SOL    HW2 1178   5.260   6.420   4.709  0.6898 -1.3612 -0.3256
  138SOL     OW 1179   0.604   4.383   1.902 -0.0680 -0.4575 -0.3922
  138SOL    HW1 1180   0.602   4.320   1.974 -0.1454 -0.6718 -0.5816
  138SOL    HW2 1181   0.551   4.457   1.934  0.6346 -0.1643  0.1236
  139SOL     OW 1182   5.897   1.393   1.800 -0.1411  0.0212 -0.0533
  139SOL    HW1 1183   5.813   1.439   1.794 -0.6398 -0.8012  0.4967
  139SOL    HW2 1184   5.874   1.301   1.789  0.8052 -0.1338 -0.7769
  140SOL     OW 1185   1.746   2.673   0.875 -0.5081  0.2166 -0.0606
  140SOL    HW1 1186   1.714   2.685   0.965 -1.5045  3.4291 -0.7240
  140SOL    HW2 1187   1.670   2.692   0.820  0.2629 -1.0565 -1.6329
  141SOL     OW 1188   0.305   6.865   3.533 -0.4681 -0.1496  0.4447
  141SOL    HW1 1189   0.259   6.944   3.504 -0.3913 -0.1084  0.4363
  141SOL    HW2 1190   0.397   6.889   3.532 -0.5055  0.0425  1.3302
  142SOL     OW 1191   0.537   0.084   2.316 -0.3099 -0.0762  0.0546
  142SOL    HW1 1192   0.632   0.098   2.320  0.2466 -2.9251 -1.0601
  142SOL    HW2 1193   0.514   0.103   2.225 -0.6122 -0.4820  0.0473
  143SOL     OW 1194   2.013   7.101   1.074 -0.4558 -0.4021 -0.6284
  143SOL    HW1 1195   2.012   7.090   0.979 -0.3256  0.3971 -0.7249
  143SOL    HW2 1196   2.092   7.152   1.091  1.2026 -3.0096  0.1970
  144SOL     OW 1197   6.047   6.274   1.673  0.4313 -0.0053 -0.4533
  144SOL    HW1 1198   6.083   6.336   1.610  0.3292 -0.2459 -0.7483
  144SOL    HW2 1199   6.076   6.188   1.642  0.0299 -0.1600 -0.4114
  145SOL     OW 1200   6.520   6.464   2.639  0.0941 -0.3606 -0.0296
  145SOL    HW1 1201   6.467   6.413   2.700 -0.8943 -1.3947 -1.6802
  145SOL    HW2 1202   6.548   6.540   2.690 -1.1421 -0.8977  1.5425
  146SOL     OW 1203   4.129   1.589   5.071  0.6795 -0.1452  0.1292
  146SOL    HW1 1204   4.091   1.630   4.994  1.4941 -2.3007 -1.5379
  146SOL    HW2 1205   4.068   1.519   5.094  0.2500  0.7136  1.7199
  147SOL     OW 1206   6.309   5.871   2.619 -0.4772 -0.5637 -0.0651
  147SOL    HW1 1207   6.376   5.825   2.669 -0.3943 -0.9474 -0.5247
  147SOL    HW2 1208   6.353   5.949   2.586 -0.8700  0.3738  1.5114
  148SOL     OW 1209   6.730   4.892   1.451  0.4221  0.1721 -0.5712
  148SOL    HW1 1210   6.650   4.936   1.480  0.6283 -0.6389  1.4624
  148SOL    HW2 1211   6.783   4.961   1.412  0.3717  1.6077  1.7064
  149SOL     OW 1212   5.000   6.770   4.821  0.2540 -0.1096  0.3665
  149SOL    HW1 1213   5.038   6.770   4.733 -0.0908 -1.9229  0.1759
  149SOL    HW2 1214   4.984   6.862   4.840 -0.6499  0.2828 -1.9124
  150SOL     OW 1215   0.470   4.554   1.403  0.0427 -0.1939 -0.0546
  150SOL    HW1 1216   0.412   4.556   1.478 -1.1427 -2.1012 -0.8394
  150SOL    HW2 1217   0.471   4.462   1.376  0.9828  0.3143 -1.9363
  151SOL     OW 1218   2.154   5.945   3.066 -0.1150  0.1692 -1.0307
  151SOL    HW1 1219   2.087   5.879   3.083 -0.4894  0.4070 -1.5495
  151SOL    HW2 1220   2.236   5.896   3.059 -0.4498 -0.2954 -1.8323
  152SOL     OW 1221   1.158   0.926   2.792  0.5792 -0.9541  0.3243
  152SOL    HW1 1222   1.098   1.000   2.802  0.9394 -0.4635 -0.9086
  152SOL    HW2 1223   1.104   0.849   2.807  0.3809 -0.4406  2.4877
  153SOL     OW 1224   1.834   0.949   1.656 -0.1077 -0.0685 -0.1690
  153SOL    HW1 1225   1.800   0.923   1.742  1.8941 -0.4812  0.5552
  153SOL    HW2 1226   1.926   0.920   1.657  0.5264  1.6893 -1.6832
  154SOL     OW 1227   1.674   3.123   3.102 -0.2872  0.5501 -0.3051
  154SOL    HW1 1228   1.611   3.052   3.095  0.1000  0.2270 -0.5886
  154SOL    HW2 1229   1.744   3.088   3.158 -0.9531  1.3529  1.0770
  155SOL     OW 1230   4.601   0.143   3.703 -0.3881 -0.4929  0.2800
  155SOL    HW1 1231   4.574   0.096   3.781 -2.1432 -1.3719 -0.7866
  155SOL    HW2 1232   4.666   0.087   3.661 -1.7552 -1.5576 -0.4810
  156SOL     OW 1233   0.790   3.969   1.810  0.4118  0.2872 -0.7091
  156SOL    HW1 1234   0.793   3.916   1.890  1.9249  0.7687 -0.4068
  156SOL    HW2 1235   0.879   4.005   1.802 -0.2613  1.8625 -1.5197
  157SOL     OW 1236   2.846   3.748   2.156 -0.2535 -0.5471  0.1756
  157SOL    HW1 1237   2.791   3.741   2.078  0.1237 -1.6794 -0.0176
  157SOL    HW2 1238   2.914   3.682   2.143  2.6883  2.4100 -0.7806
  158SOL     OW 1239   3.544   4.336   3.134  0.3705 -0.0389 -0.0046
  158SOL    HW1 1240   3.513   4.401   3.071  3.0551  1.5845  0.1940
  158SOL    HW2 1241   3.532   4.378   3.219  0.0874 -0.7420  0.3128
  159SOL     OW 1242   7.172   0.362   3.037 -0.3200  0.1867  0.1995
  159SOL    HW1 1243   7.124   0.291   3.080 -0.0788 -0.3780 -0.4419
  159SOL    HW2 1244   7.128   0.373   2.952  0.6868 -0.3663 -0.4127
  160SOL     OW 1245   0.943   0.106   5.055  0.1699  0.2788  0.5007
  160SOL    HW1 1246   0.966   0.166   5.125  1.6137  0.3866 -0.0333
  160SOL    HW2 1247   1.001   0.031   5.068 -0.4665 -0.2826  0.1830
  161SOL     OW 1248   1.335   6.790   2.107 -0.4162  0.0678 -0.2526
  161SOL    HW1 1249   1.422   6.766   2.074 -0.5014 -2.2733  1.0370
  161SOL    HW2 1250   1.351   6.815   2.199 -1.1357 -0.6286  0.0658
  162SOL     OW 1251   5.921   6.702   0.544  0.1924 -0.2515 -0.1256
  162SOL    HW1 1252   5.901   6.706   0.450  1.1686  2.7459 -0.3057
  162SOL    HW2 1253   5.842   6.735   0.586 -0.6499 -2.5732  0.2797
  163SOL     OW 1254   0.414   2.467   4.619 -0.5187 -0.5702  0.0801
  163SOL    HW1 1255   0.333   2.472   4.670 -1.3018 -0.2676 -1.1439
  163SOL    HW2 1256   0.390   2.501   4.533  0.8363 -0.7894 -0.4095
  164SOL     OW 1257   0.782   2.344   2.779 -0.4475 -0.0646 -0.1657
  164SOL    HW1 1258   0.795   2.282   2.851  0.9699  0.7571  0.3260
  164SOL    HW2 1259   0.755   2.425   2.822 -0.6989  0.1132 -0.6558
  165SOL     OW 1260   0.184   5.863   2.435  0.4357  0.3793  0.0708
  165SOL    HW1 1261   0.172   5.828   2.523 -0.8119  0.7491  0.0630
  165SOL    HW2 1262   0.208   5.955   2.449 -2.3104  1.1918  0.0518
  166SOL     OW 1263   1.161   0.743   4.704  0.5111  0.0686 -0.8803
  166SOL    HW1 1264   1.130   0.654   4.717  0.1257  0.4030  0.6970
  166SOL    HW2 1265   1.139   0.789   4.785  2.5187  1.0723 -0.8171
  167SOL     OW 1266   1.582   0.760   2.324 -0.7096  0.4615 -0.3902
  167SOL    HW1 1267   1.538   0.698   2.266  1.1159  0.9814 -2.4583
  167SOL    HW2 1268   1.659   0.789   2.275  0.8718  1.0823  2.2457
  168SOL     OW 1269   1.353   2.146   0.448 -0.6818 -0.5039  0.8453
  168SOL    HW1 1270   1.433   2.191   0.476 -1.3146 -0.0676  2.0219
  168SOL    HW2 1271   1.370   2.054   0.468  0.7999 -0.9440 -2.0035
  169SOL     OW 1272   3.755   6.277   1.745 -0.0108 -0.2333 -0.3640
  169SOL    HW1 1273   3.801   6.211   1.692 -0.1050  0.3580 -1.1963
  169SOL    HW2 1274   3.717   6.337   1.681 -0.7720  0.0735  0.3628
  170SOL     OW 1275   2.377   1.981   1.874 -0.2118  0.4761 -0.3239
  170SOL    HW1 1276   2.331   1.899   1.859  0.6169 -0.5021  2.0017
  170SOL    HW2 1277   2.322   2.028   1.938  0.1246  1.0242 -0.4262
  171SOL     OW 1278   1.632   5.314   2.641 -0.7458  0.0456 -0.4131
  171SOL    HW1 1279   1.640   5.409   2.629 -0.6125 -0.0221 -0.8737
  171SOL    HW2 1280   1.718   5.287   2.672 -0.1506 -0.1983 -2.1572
  172SOL     OW 1281   4.135   3.802   0.228 -0.3123  0.0317  0.3934
  172SOL    HW1 1282   4.208   3.763   0.180 -2.1968 -1.8738 -1.1122
  172SOL    HW2 1283   4.123   3.888   0.188 -0.3269 -0.5862 -0.9994
  173SOL     OW 1284   6.680   2.985   3.310  0.0825 -0.3891 -0.3505
  173SOL    HW1 1285   6.600   2.942   3.342  0.5208 -1.1645 -0.2658
  173SOL    HW2 1286   6.713   2.926   3.242  0.9388 -0.4198  0.0731
  174SOL     OW 1287   4.186   1.691   3.174 -0.3766  0.3873 -0.1201
  174SOL    HW1 1288   4.092   1.706   3.185 -0.5079 -0.5511  0.1619
  174SOL    HW2 1289   4.192   1.613   3.120  0.2442  0.5120 -0.2427
  175SOL     OW 1290   6.361   6.741   2.542  0.3985  0.1054 -0.0124
  175SOL    HW1 1291   6.388   6.800   2.472  0.2562  0.0760 -0.0916
  175SOL    HW2 1292   6.443   6.716   2.585  0.6708 -1.1795 -1.2007
  176SOL     OW 1293   5.951   3.371   2.961  0.4172 -0.4045 -0.2454
  176SOL    HW1 1294   5.905   3.326   2.890 -0.2715 -0.8510  0.4698
  176SOL    HW2 1295   5.887   3.432   2.997  1.1216  0.6602 -0.7323
  177SOL     OW 1296   2.113   6.432   1.244 -0.4788 -0.3129 -0.3310
  177SOL    HW1 1297   2.187   6.453   1.187  2.0973 -1.8450  2.1820
  177SOL    HW2 1298   2.094   6.340   1.226 -0.9722 -0.2582 -0.1037
  178SOL     OW 1299   6.989   3.306   1.977 -0.4368  0.1716  0.0730
  178SOL    HW1 1300   7.000   3.227   1.925  0.5243 -0.2808  0.9363
  178SOL    HW2 1301   7.033   3.374   1.927  1.7399 -0.5480  0.9246
  179SOL     OW 1302   4.523   5.829   1.092 -0.3832  0.3645 -0.4720
  179SOL    HW1 1303   4.492   5.762   1.153  0.6212  0.6127  0.3509
  179SOL    HW2 1304   4.617   5.810   1.083 -0.3667  0.8162 -1.3329
  180SOL     OW 1305   2.250   0.221   4.894  0.4252  0.4565  0.1710
  180SOL    HW1 1306   2.206   0.294   4.849  0.3347  0.1779 -0.1983
  180SOL    HW2 1307   2.180   0.172   4.936  0.5465  0.9337  0.9527
  181SOL     OW 1308   2.914   5.323   2.865  0.2316  0.0973 -0.4436
  181SOL    HW1 1309   2.974   5.343   2.936 -0.5318  0.6005  0.0808
  181SOL    HW2 1310   2.945   5.240   2.830 -0.0244 -0.7336  1.2074
  182SOL     OW 1311   6.395   7.139   1.973 -0.1713  0.3627  0.4145
  182SOL    HW1 1312   6.340   7.061   1.984  1.0194 -0.6366 -0.3113
  182SOL    HW2 1313   6.333   7.211   1.960 -1.3197 -0.7949 -0.9468
  183SOL     OW 1314   2.844   3.000   3.515 -0.3653 -0.6847  0.1059
  183SOL    HW1 1315   2.935   3.023   3.494 -1.1996  1.2915 -1.6602
  183SOL    HW2 1316   2.844   2.904   3.517  1.9326 -0.7408  1.1493
  184SOL     OW 1317   6.169   0.594   0.146 -0.0220  0.1603  0.2561
  184SOL    HW1 1318   6.234   0.658   0.174 -1.5530  1.6123  0.6800
  184SOL    HW2 1319   6.111   0.642   0.087 -0.6967 -1.0995 -0.1563
  185SOL     OW 1320   0.903   3.609   0.182  0.1733 -0.6537 -0.2525
  185SOL    HW1 1321   0.944   3.686   0.222  1.4868 -0.7925 -1.2477
  185SOL    HW2 1322   0.837   3.580   0.245 -0.4897  1.3954  0.0455
  186SOL     OW 1323   0.877   5.540   1.923  0.5787  0.1540 -0.1908
  186SOL    HW1 1324   0.850   5.449   1.936 -0.9724  0.1816 -2.5279
  186SOL    HW2 1325   0.942   5.536   1.852 -0.6869  0.9568 -1.4401
  187SOL     OW 1326   2.659   5.793   2.867  0.2268 -0.2534  0.0250
  187SOL    HW1 1327   2.741   5.763   2.828  0.8851 -0.0748  1.2333
  187SOL    HW2 1328   2.671   5.780   2.961 -1.0688 -0.0621  0.2301
  188SOL     OW 1329   6.100   2.976   0.942 -0.0606 -0.1513  0.1535
  188SOL    HW1 1330   6.069   2.970   1.032 -1.6473  0.2904 -0.3259
  188SOL    HW2 1331   6.124   2.886   0.918 -2.2125 -0.7845  0.1818
  189SOL     OW 1332   3.755   5.147   2.185 -0.6712 -0.3272  0.2895
  189SOL    HW1 1333   3.717   5.198   2.256 -0.8121 -1.0126  0.7198
  189SOL    HW2 1334   3.844   5.180   2.175 -1.3082  1.2286 -0.6574
  190SOL     OW 1335   2.805   0.639   3.239  0.5960 -0.2819 -0.4763
  190SOL    HW1 1336   2.721   0.601   3.213 -1.0255  1.6820  1.5070
  190SOL    HW2 1337   2.811   0.623   3.334  1.2608  1.6871 -0.1336
  191SOL     OW 1338   5.825   2.479   0.670 -0.0588  0.1679  0.1040
  191SOL    HW1 1339   5.802   2.430   0.749 -0.6894  0.9912  0.4464
  191SOL    HW2 1340   5.786   2.429   0.599 -1.7179  0.7379  0.5480
  192SOL     OW 1341   1.228   2.282   4.569  0.3332  0.0338 -0.4517
  192SOL    HW1 1342   1.318   2.251   4.567  0.6888  0.9805  0.0596
  192SOL    HW2 1343   1.179   2.218   4.518  1.4197 -0.0933 -1.3742
  193SOL     OW 1344   2.606   0.497   4.672 -0.1283  0.0883  0.4389
  193SOL    HW1 1345   2.601   0.542   4.588  3.1359  0.4541  0.3269
  193SOL    HW2 1346   2.553   0.550   4.731 -1.7106  0.3419 -1.1339
  194SOL     OW 1347   0.667   5.243   0.568  0.0839  0.1546 -0.6614
  194SOL    HW1 1348   0.657   5.260   0.662 -0.2102  0.5294 -0.7568
  194SOL    HW2 1349   0.653   5.149   0.559 -0.9241  0.2794 -0.4664
  195SOL     OW 1350   1.006   3.292   0.346  0.1861  0.3289  0.3565
  195SOL    HW1 1351   1.009   3.266   0.254  1.4545  1.6336  0.0026
  195SOL    HW2 1352   0.920   3.333   0.356  0.6049  1.5152 -0.6556
  196SOL     OW 1353   0.392   3.549   0.531  0.4559  0.2211 -0.2207
  196SOL    HW1 1354   0.383   3.562   0.436  2.5653  0.3331 -0.4600
  196SOL    HW2 1355   0.482   3.577   0.550  0.0949  0.1172  1.8119
  197SOL     OW 1356   2.994   2.500   2.080 -0.7387  0.4766  0.2205
  197SOL    HW1 1357   3.027   2.583   2.046  0.0395  0.6390  1.3412
  197SOL    HW2 1358   3.024   2.435   2.016  0.9020  0.7458  0.6644
  198SOL     OW 1359   1.996   2.848   0.096 -1.1440 -0.2907 -0.1190
  198SOL    HW1 1360   1.963   2.904   0.026 -3.2230  0.5937  1.4783
  198SOL    HW2 1361   1.995   2.903   0.174  0.8479 -1.3324  0.7279
  199SOL     OW 1362   3.130   1.635   0.888  0.1745  0.2540  0.3831
  199SOL    HW1 1363   3.182   1.637   0.969 -0.9196  1.4084  1.1021
  199SOL    HW2 1364   3.195   1.642   0.818  1.1427 -0.6095  1.1591
  200SOL     OW 1365   5.038   1.676   2.451 -0.3222  0.1592  0.0282
  200SOL    HW1 1366   5.054   1.635   2.535  1.5858 -0.7456 -0.7172
  200SOL    HW2 1367   5.080   1.618   2.387 -0.2716  1.6605 -1.3792
  201SOL     OW 1368   6.709   2.088   1.968 -0.0179 -0.0101 -0.0103
  201SOL    HW1 1369   6.718   2.018   2.034  0.4006 -1.4675 -1.5353
  201SOL    HW2 1370   6.739   2.167   2.012 -0.5682 -0.7629  1.8141
  202SOL     OW 1371   2.648   3.804   1.372  0.1913 -0.3417  0.3946
  202SOL    HW1 1372   2.677   3.796   1.463  1.5850  0.7441  0.0917
  202SOL    HW2 1373   2.714   3.756   1.322  1.0381  1.3673 -0.2390
  203SOL     OW 1374   4.290   1.215   0.684  0.2490 -0.3778  0.0045
  203SOL    HW1 1375   4.385   1.224   0.675  0.1550  1.3001  0.4062
  203SOL    HW2 1376   4.279   1.177   0.771  0.5615 -1.3964 -0.3820
  204SOL     OW 1377   3.794   1.713   0.678 -0.7387  0.2947  0.3517
  204SOL    HW1 1378   3.747   1.631   0.662 -2.3170  1.6977 -3.1004
  204SOL    HW2 1379   3.727   1.781   0.673  0.6702  1.9561  2.2396
  205SOL     OW 1380   0.329   6.248   2.672  0.1494 -0.6781 -0.1425
  205SOL    HW1 1381   0.294   6.207   2.593  0.4890 -0.8315 -0.2176
  205SOL    HW2 1382   0.301   6.191   2.744 -2.8173  1.0683  0.2407
  206SOL     OW 1383   6.164   0.886   4.964  0.3778 -0.4798 -0.2525
  206SOL    HW1 1384   6.230   0.835   5.011  0.4006  0.0130  0.2578
  206SOL    HW2 1385   6.207   0.914   4.884  0.9399  0.2097  0.2794
  207SOL     OW 1386   2.738   0.026   5.054  0.6391 -0.3410  0.2451
  207SOL    HW1 1387   2.709  -0.008   5.139  0.7762 -0.8044  0.1091
  207SOL    HW2 1388   2.673   0.092   5.031  1.4465  0.9151  1.4432
  208SOL     OW 1389   5.741   6.032   4.038  0.7285 -0.2125 -0.4516
  208SOL    HW1 1390   5.725   6.126   4.030  0.6629 -0.1172  0.6035
  208SOL    HW2 1391   5.732   5.998   3.949 -0.4850  0.5850 -0.6481
  209SOL     OW 1392   1.233   5.581   4.657  0.2454 -1.1352 -0.4694
  209SOL    HW1 1393   1.280   5.662   4.675 -0.0704 -1.3137  1.3046
  209SOL    HW2 1394   1.163   5.608   4.597 -0.2068  0.0528  0.5241
  210SOL     OW 1395   0.742   0.276   1.809  0.3572  0.6046 -0.4787
  210SOL    HW1 1396   0.823   0.326   1.814 -0.6998  2.3194  0.6247
  210SOL    HW2 1397   0.769   0.186   1.826  2.1172  1.0119 -0.9115
  211SOL     OW 1398   4.990   0.029   3.873  0.7302 -0.0776 -0.0032
  211SOL    HW1 1399   4.895   0.033   3.864  0.7559  2.4208  0.1861
  211SOL    HW2 1400   5.007  -0.060   3.904 -1.6258 -0.2680  0.9652
  212SOL     OW 1401   3.345   4.256   1.863  0.2144  0.2308  0.2908
  212SOL    HW1 1402   3.403   4.262   1.940  0.3843 -1.9955  0.4052
  212SOL    HW2 1403   3.278   4.193   1.888  0.6267 -1.0391 -1.5739
  213SOL     OW 1404   3.750   7.083   4.868 -0.9447  0.8271 -0.0489
  213SOL    HW1 1405   3.684   7.100   4.936 -1.9389  1.0054 -1.0228
  213SOL    HW2 1406   3.721   7.002   4.827 -0.5268  0.8809 -0.4510
  214SOL     OW 1407   0.718   2.045   3.691  0.5741  0.4533 -0.0676
  214SOL    HW1 1408   0.803   2.078   3.719  0.2497  2.1197 -0.9010
  214SOL    HW2 1409   0.722   1.950   3.707  3.4031  0.1015 -2.1311
  215SOL     OW 1410   2.790   7.142   4.358  0.6306 -0.5218 -0.0853
  215SOL    HW1 1411   2.885   7.149   4.364  0.5119  0.5186  0.8623
  215SOL    HW2 1412   2.771   7.152   4.265  1.3958  0.1361 -0.1839
  216SOL     OW 1413   5.805   0.318   0.519  0.1717 -0.1030 -0.7989
  216SOL    HW1 1414   5.835   0.284   0.604  0.6259  0.6011 -0.6672
  216SOL    HW2 1415   5.840   0.256   0.455  1.2218  0.2387 -0.5839
  217SOL     OW 1416   6.625   4.036   4.385  0.1416  0.1884  0.0663
  217SOL    HW1 1417   6.635   4.011   4.477 -1.5982  2.2399  0.9079
  217SOL    HW2 1418   6.701   4.091   4.367  2.2600 -2.7918 -0.8302
  218SOL     OW 1419   6.066   6.356   3.891 -0.5394 -0.5069  0.0608
  218SOL    HW1 1420   6.096   6.390   3.975 -1.1613 -0.0550  0.1109
  218SOL    HW2 1421   6.080   6.261   3.896  1.2051 -0.2810 -0.0713
  219SOL     OW 1422   2.836   0.703   2.051  0.5912 -0.5379  0.3774
  219SOL    HW1 1423   2.833   0.662   1.964 -2.7980 -1.2044  0.6824
  219SOL    HW2 1424   2.760   0.762   2.052  0.6512 -0.4294  2.8484
  220SOL     OW 1425   6.507   2.325   3.632 -0.1026 -0.7442  0.1961
  220SOL    HW1 1426   6.488   2.343   3.724  0.8205 -0.4591  0.3448
  220SOL    HW2 1427   6.571   2.392   3.608  1.5823 -2.3217  0.0746
  221SOL     OW 1428   5.237   0.418   5.057  0.0383  0.3347  0.2927
  221SOL    HW1 1429   5.217   0.371   5.138  2.2524  0.9639  1.2594
  221SOL    HW2 1430   5.243   0.349   4.991 -0.0615 -0.3813  1.0142
  222SOL     OW 1431   1.238   0.831   0.277 -0.3177 -0.0259 -0.1817
  222SOL    HW1 1432   1.231   0.797   0.188  0.0944 -0.2393 -0.1332
  222SOL    HW2 1433   1.327   0.810   0.304 -0.4688 -0.0426  0.3123
  223SOL     OW 1434   1.674   3.798   2.130 -0.4289 -0.1808 -0.1517
  223SOL    HW1 1435   1.736   3.737   2.169 -3.0310 -1.1715  2.8768
  223SOL    HW2 1436   1.677   3.875   2.186 -0.0124  0.9373 -1.6349
  224SOL     OW 1437   5.791   4.756   4.479 -0.0290 -0.2432 -0.1379
  224SOL    HW1 1438   5.786   4.715   4.565  0.1178 -1.4486 -0.6881
  224SOL    HW2 1439   5.847   4.832   4.492  0.8615 -1.0013  0.6166
  225SOL     OW 1440   3.774   5.379   3.667  0.5375 -0.4047  0.4091
  225SOL    HW1 1441   3.791   5.470   3.692 -3.2428  0.3206  0.8895
  225SOL    HW2 1442   3.787   5.378   3.572  2.2437  0.1210  0.5869
  226SOL     OW 1443   5.186   6.106   1.625 -0.3462  0.2113  0.3858
  226SOL    HW1 1444   5.162   6.130   1.536 -0.3384 -2.8636 -0.5658
  226SOL    HW2 1445   5.277   6.134   1.634 -0.4440  0.8313 -0.4221
  227SOL     OW 1446   1.535   6.844   0.253 -0.4356 -0.1087 -0.0703
  227SOL    HW1 1447   1.618   6.874   0.217 -0.7344  0.8617  0.0306
  227SOL    HW2 1448   1.487   6.924   0.273 -0.8253 -0.6384  1.2050
  228SOL     OW 1449   6.874   7.154   3.366  0.2424  0.3535  0.6224
  228SOL    HW1 1450   6.919   7.110   3.294 -1.3796  0.7386 -0.6754
  228SOL    HW2 1451   6.933   7.143   3.441  1.7121 -0.5446 -0.6088
  229SOL     OW 1452   5.601   6.264   1.801 -0.0218  0.0442  0.5987
  229SOL    HW1 1453   5.591   6.351   1.762 -0.2933 -0.0095  0.5429
  229SOL    HW2 1454   5.695   6.248   1.801  0.0268  0.3304  0.5916
  230SOL     OW 1455   1.147   4.244   0.879  0.5021  0.5347 -0.3020
  230SOL    HW1 1456   1.076   4.181   0.866 -0.4718  1.5209  0.1213
  230SOL    HW2 1457   1.223   4.190   0.901 -0.6158 -0.4471  1.3989
  231SOL     OW 1458   5.733   4.157   4.583  0.6537  0.1608  0.3052
  231SOL    HW1 1459   5.749   4.245   4.618 -0.7705  0.0617  1.2698
  231SOL    HW2 1460   5.682   4.171   4.504  0.3301  0.1921  0.5208
  232SOL     OW 1461   2.541   2.783   0.527 -0.0145 -0.5573  0.1383
  232SOL    HW1 1462   2.488   2.759   0.603  0.1050  0.4992  0.5753
  232SOL    HW2 1463   2.481   2.778   0.453 -0.2379 -1.1829  0.3529
  233SOL     OW 1464   2.629   0.876   1.511  0.4802  0.2555  0.0710
  233SOL    HW1 1465   2.722   0.878   1.532  0.2107  1.1210  1.2465
  233SOL    HW2 1466   2.597   0.794   1.550  0.8263 -0.2847 -0.7525
  234SOL     OW 1467   5.704   2.352   0.454  0.1807  0.8323 -0.3436
  234SOL    HW1 1468   5.645   2.427   0.440  0.2213  0.6520 -1.6214
  234SOL    HW2 1469   5.645   2.280   0.477 -0.0755  0.7665 -1.1571
  235SOL     OW 1470   6.314   4.220   2.864 -0.6424 -0.5599 -0.1394
  235SOL    HW1 1471   6.271   4.304   2.879  0.1858 -0.2641  0.7002
  235SOL    HW2 1472   6.289   4.195   2.775  0.3228  1.3118 -0.9706
  236SOL     OW 1473   0.701   3.787   3.866  0.1696  0.4020 -0.7649
  236SOL    HW1 1474   0.665   3.875   3.884 -0.4529 -0.0465  0.3037
  236SOL    HW2 1475   0.775   3.803   3.808  1.4072  1.8555  1.0853
  237SOL     OW 1476   2.803   4.844   4.706  0.0891 -0.0743 -0.1072
  237SOL    HW1 1477   2.722   4.870   4.750 -0.0602  0.9721 -0.9618
  237SOL    HW2 1478   2.836   4.925   4.667  0.6599 -0.8026 -1.1915
  238SOL     OW 1479   6.859   5.893   2.066  0.1736 -0.1817 -0.1871
  238SOL    HW1 1480   6.906   5.853   1.992 -2.2912 -1.1733 -1.3046
  238SOL    HW2 1481   6.781   5.932   2.027 -0.4352  0.6256  1.7229
  239SOL     OW 1482   5.786   4.526   1.978  0.0807  0.4322  0.1242
  239SOL    HW1 1483   5.829   4.611   1.981 -0.7898  0.8471  2.3465
  239SOL    HW2 1484   5.848   4.466   2.020 -0.0671  0.3365  0.2059
  240SOL     OW 1485   0.081   7.121   4.224 -0.5400 -0.7283 -0.1381
  240SOL    HW1 1486   0.069   7.203   4.272 -1.7290  0.1652 -1.8607
  240SOL    HW2 1487   0.042   7.055   4.280 -3.7063  0.5581 -0.6248
  241SOL     OW 1488   1.017   5.276   4.975  0.2525 -0.2396 -0.4120
  241SOL    HW1 1489   1.042   5.190   5.009 -0.7237 -0.6010 -0.5903
  241SOL    HW2 1490   1.056   5.338   5.037  1.7892 -0.7584 -0.8130
  242SOL     OW 1491   5.782   2.573   1.365 -0.7632 -0.7326 -0.3525
  242SOL    HW1 1492   5.761   2.649   1.419  3.7497 -1.3459  2.7623
  242SOL    HW2 1493   5.743   2.499   1.412 -1.9801 -0.7449 -1.3466
  243SOL     OW 1494   3.823   1.634   1.876 -0.0472 -0.3323 -0.3871
  243SOL    HW1 1495   3.799   1.571   1.945 -1.5136 -0.0128 -0.5787
  243SOL    HW2 1496   3.917   1.646   1.887  0.4906 -3.2490 -0.8995
  244SOL     OW 1497   2.568   1.941   4.900  0.2869  0.0429  0.3687
  244SOL    HW1 1498   2.571   1.998   4.976 -2.3095  2.6210 -1.2315
  244SOL    HW2 1499   2.482   1.900   4.905 -0.1312  0.6374 -1.3573
  245SOL     OW 1500   7.226   0.110   4.713 -0.1197 -0.0896 -0.0579
  245SOL    HW1 1501   7.244   0.023   4.748 -0.2680  0.3718  1.2006
  245SOL    HW2 1502   7.140   0.101   4.671 -1.5209  0.1100  2.5898
  246SOL     OW 1503   0.500   4.487   0.538 -0.5351 -0.5729  0.0999
  246SOL    HW1 1504   0.511   4.392   0.531 -1.8361 -0.7626  0.4133
  246SOL    HW2 1505   0.559   4.512   0.610  1.1628 -0.8431 -1.1242
  247SOL     OW 1506   6.541   2.097   4.863 -0.3717 -0.8219  0.0609
  247SOL    HW1 1507   6.618   2.047   4.835  1.4746  1.6740  0.3133
  247SOL    HW2 1508   6.485   2.032   4.905  0.5970 -3.1357 -1.9375
  248SOL     OW 1509   4.020   3.097   3.207  0.3548  0.2351  0.2297
  248SOL    HW1 1510   4.087   3.036   3.176  0.1919 -0.1203  0.5722
  248SOL    HW2 1511   3.966   3.045   3.266  1.0823  1.0646  1.6986
  249SOL     OW 1512   2.747   4.334   0.759 -0.0622 -0.1258  0.3837
  249SOL    HW1 1513   2.737   4.428   0.747 -0.1719 -0.4391 -3.0233
  249SOL    HW2 1514   2.802   4.306   0.685 -0.4141 -2.7929  1.0237
  250SOL     OW 1515   2.027   1.484   4.620 -0.1348  0.4116 -0.3021
  250SOL    HW1 1516   1.934   1.504   4.617 -0.2269  0.3860  1.4327
  250SOL    HW2 1517   2.039   1.411   4.559 -0.6338  2.4571 -3.0598
  251SOL     OW 1518   2.799   1.200   4.786  0.2894  0.0035  0.2013
  251SOL    HW1 1519   2.824   1.111   4.812 -0.4160 -0.8245 -1.7168
  251SOL    HW2 1520   2.707   1.193   4.763  0.0254  1.4348  0.7377
  252SOL     OW 1521   3.244   1.760   0.059  0.0840  0.6467  0.9123
  252SOL    HW1 1522   3.175   1.824   0.074  0.5564  1.6196 -0.8121
  252SOL    HW2 1523   3.326   1.807   0.074  0.4391  0.5126 -0.4560
  253SOL     OW 1524   6.226   5.596   2.756  0.1045 -0.3132 -0.4652
  253SOL    HW1 1525   6.291   5.596   2.685 -0.6919  4.3745 -1.5493
  253SOL    HW2 1526   6.155   5.542   2.722  1.9882 -2.8916 -0.6255
  254SOL     OW 1527   6.299   4.299   3.477 -0.1464 -0.7910 -0.2211
  254SOL    HW1 1528   6.321   4.344   3.396  0.8722 -0.2818  0.3230
  254SOL    HW2 1529   6.294   4.206   3.452  0.4002 -0.6654 -0.8205
  255SOL     OW 1530   6.780   3.758   2.451  0.0555 -0.3921 -0.9889
  255SOL    HW1 1531   6.686   3.742   2.445 -0.1355  0.4596 -0.3529
  255SOL    HW2 1532   6.805   3.722   2.536  0.1039  0.3209 -0.6950
  256SOL     OW 1533   6.791   2.801   4.826  0.5605 -0.0562  0.0122
  256SOL    HW1 1534   6.748   2.826   4.744  2.5143  1.5156 -0.6053
  256SOL    HW2 1535   6.853   2.732   4.801  0.8559  0.1210  0.2460
  257SOL     OW 1536   2.931   6.141   0.573 -0.0413  0.0774  1.0947
  257SOL    HW1 1537   3.014   6.189   0.564 -0.0216 -0.1924 -0.2784
  257SOL    HW2 1538   2.927   6.085   0.496 -1.0860 -0.5796  1.6121
  258SOL     OW 1539   0.130   5.888   1.216 -0.5367  0.3767  0.0123
  258SOL    HW1 1540   0.169   5.896   1.303  3.1502 -4.0987 -0.8103
  258SOL    HW2 1541   0.190   5.934   1.157 -0.2818 -0.6506 -0.5656
  259SOL     OW 1542   2.804   3.387   4.501  0.0615  0.6208 -0.1279
  259SOL    HW1 1543   2.734   3.336   4.461  0.3259  0.1076  0.0430
  259SOL    HW2 1544   2.763   3.431   4.576  0.1560 -0.5767  0.6568
  260SOL     OW 1545   1.255   1.553   2.610  0.1763  0.5361  0.4728
  260SOL    HW1 1546   1.250   1.518   2.698 -0.6058 -0.0118  0.2238
  260SOL    HW2 1547   1.347   1.546   2.586  0.0744 -1.2525  0.4848
  261SOL     OW 1548   4.649  -0.012   2.987  0.0066 -0.2222 -0.5091
  261SOL    HW1 1549   4.660  -0.005   2.892  0.4238 -0.2301 -0.4643
  261SOL    HW2 1550   4.663   0.077   3.019  1.5494 -0.4981 -0.3018
  262SOL     OW 1551   2.085   0.322   2.485  0.0480  0.1837 -0.0998
  262SOL    HW1 1552   2.005   0.304   2.435  0.1188  0.9260 -0.4972
  262SOL    HW2 1553   2.053   0.353   2.569 -0.0947  1.0740 -0.4749
  263SOL     OW 1554   2.050   1.099   4.001 -0.1575 -0.3322  0.2844
  263SOL    HW1 1555   2.004   1.035   3.947 -1.6310  0.2323  0.8162
  263SOL    HW2 1556   2.019   1.082   4.090 -0.5601  1.0850  0.4414
  264SOL     OW 1557   4.800   2.462   2.361 -0.1330 -0.0124  0.0512
  264SOL    HW1 1558   4.818   2.369   2.348 -2.6352 -0.2795 -2.4069
  264SOL    HW2 1559   4.756   2.489   2.281  1.0951  3.5062  0.4087
  265SOL     OW 1560   0.029   5.190   5.072  0.5258  0.0293 -0.2218
  265SOL    HW1 1561  -0.044   5.233   5.028 -0.3122 -0.3922  0.7469
  265SOL    HW2 1562   0.020   5.097   5.049 -1.4520 -0.6486  2.8365
  266SOL     OW 1563   5.325   6.500   2.261  0.2863 -0.0519  0.1498
  266SOL    HW1 1564   5.366   6.460   2.184 -1.0764  0.0035 -0.6358
  266SOL    HW2 1565   5.374   6.464   2.335  2.2890  0.6565 -0.7431
  267SOL     OW 1566   6.656   4.707   2.459  0.1729 -0.6946  0.2345
  267SOL    HW1 1567   6.696   4.684   2.376  0.8852 -0.1038  0.4062
  267SOL    HW2 1568   6.727   4.744   2.511 -0.2141 -1.2423  1.1824
  268SOL     OW 1569   0.320   0.248   0.964 -0.2061 -0.2037  0.4832
  268SOL    HW1 1570   0.328   0.153   0.968 -0.8865 -0.2831  0.0510
  268SOL    HW2 1571   0.406   0.278   0.933  0.5919 -0.5327  2.2552
  269SOL     OW 1572   2.793   2.818   1.954  0.2054  0.2985 -0.0843
  269SOL    HW1 1573   2.824   2.831   2.044  0.6482 -2.0007  0.1541
  269SOL    HW2 1574   2.720   2.757   1.963 -1.2244  1.7815 -1.1214
  270SOL     OW 1575   6.836   3.006   3.519 -0.4228 -0.2849 -0.5564
  270SOL    HW1 1576   6.779   3.013   3.442 -0.4522 -0.9133 -0.6000
  270SOL    HW2 1577   6.789   2.946   3.577 -1.3795  1.7259  0.8472
  271SOL     OW 1578   0.028   5.679   3.120 -0.2478 -0.4701  0.5397
  271SOL    HW1 1579   0.094   5.624   3.077  0.8901 -0.8017  2.5969
  271SOL    HW2 1580   0.075   5.720   3.193 -2.0475  0.2189  1.3607
  272SOL     OW 1581  -0.002   3.176   0.293 -0.2988 -0.1021 -0.1841
  272SOL    HW1 1582  -0.062   3.250   0.299  1.9337  1.7781  0.3189
  272SOL    HW2 1583   0.070   3.208   0.239  0.5335 -2.0939 -0.3391
  273SOL     OW 1584   0.410   5.454   3.198 -0.4075 -0.3893 -0.4687
  273SOL    HW1 1585   0.355   5.396   3.251 -1.2409  0.1073 -0.7698
  273SOL    HW2 1586   0.476   5.488   3.259  1.8713 -3.7120 -0.8020
  274SOL     OW 1587   5.484   0.635   3.327  0.5009 -0.3564  0.1967
  274SOL    HW1 1588   5.545   0.687   3.380  0.4460 -0.8455  0.7492
  274SOL    HW2 1589   5.527   0.550   3.318  2.6700  0.9079 -4.2819
  275SOL     OW 1590   1.614   6.389   4.148 -0.0838  0.0866 -0.1101
  275SOL    HW1 1591   1.689   6.332   4.134  1.1863  1.0463  2.1284
  275SOL    HW2 1592   1.585   6.414   4.061  2.1914 -0.3372 -1.0432
  276SOL     OW 1593   2.704   1.642   3.082 -0.7521 -0.2251  0.0189
  276SOL    HW1 1594   2.708   1.549   3.061 -2.4765 -0.4366  0.4425
  276SOL    HW2 1595   2.747   1.650   3.167  2.0914 -0.1002 -1.3263
  277SOL     OW 1596   1.046   6.459   4.649 -0.2879 -0.0420 -0.6090
  277SOL    HW1 1597   1.100   6.533   4.618  0.6672  0.4167  1.8983
  277SOL    HW2 1598   1.020   6.485   4.737  0.1614 -2.7469  0.3900
  278SOL     OW 1599   4.573   2.149   4.318 -0.5183 -0.3194 -0.1212
  278SOL    HW1 1600   4.540   2.060   4.307  0.7425 -0.8890  0.4397
  278SOL    HW2 1601   4.511   2.191   4.377 -1.6333 -0.5153 -1.1220
  279SOL     OW 1602   4.628   6.361   1.233 -0.0292  0.2567 -0.4313
  279SOL    HW1 1603   4.632   6.422   1.160  2.1139  0.7006 -0.0163
  279SOL    HW2 1604   4.618   6.275   1.193  1.1176  0.4964 -1.2749
  280SOL     OW 1605   1.911   1.371   3.701  0.3048 -0.7233 -0.5101
  280SOL    HW1 1606   1.904   1.376   3.796  1.4009 -0.2490 -0.4358
  280SOL    HW2 1607   2.004   1.350   3.685  0.3356  0.0704 -1.4924
  281SOL     OW 1608   6.532   7.105   4.352  0.5359 -0.2455  0.1259
  281SOL    HW1 1609   6.570   7.191   4.367 -0.7016  0.2222  0.6409
  281SOL    HW2 1610   6.539   7.060   4.436 -0.2714 -0.0622  0.2959
  282SOL     OW 1611   5.788   6.480   1.151 -0.2035 -0.8699 -0.2429
  282SOL    HW1 1612   5.877   6.514   1.158 -0.4467  0.9960 -3.7287
  282SOL    HW2 1613   5.787   6.432   1.068 -2.6009  0.0086 -0.8319
  283SOL     OW 1614   0.102   5.894   3.943 -0.0993 -0.5418 -0.2918
  283SOL    HW1 1615   0.124   5.983   3.969 -1.4647 -0.4070  0.4580
  283SOL    HW2 1616   0.185   5.858   3.909 -0.0064  1.7054 -2.7504
  284SOL     OW 1617   3.840   5.508   0.394  0.5111  0.2242  0.0794
  284SOL    HW1 1618   3.754   5.530   0.431  0.3643  0.7708 -0.5677
  284SOL    HW2 1619   3.886   5.592   0.388  0.2162  0.2821 -1.7508
  285SOL     OW 1620   3.256   2.714   2.637  0.0332  0.8716  0.3718
  285SOL    HW1 1621   3.315   2.677   2.572 -0.9666  2.5241 -1.5838
  285SOL    HW2 1622   3.202   2.640   2.666 -0.7930  0.3981 -2.1701
  286SOL     OW 1623   4.462   6.279   4.102 -0.1238  0.3273  0.2337
  286SOL    HW1 1624   4.387   6.339   4.108 -1.2799 -1.1121  0.6564
  286SOL    HW2 1625   4.432   6.199   4.145  1.8240 -0.1472  0.7810
  287SOL     OW 1626   0.436   0.070   3.659  0.3797  0.4903 -0.1105
  287SOL    HW1 1627   0.364   0.109   3.709  0.7603 -0.1975  1.0205
  287SOL    HW2 1628   0.515   0.104   3.700  0.7114 -0.9707  0.5299
  288SOL     OW 1629   0.757   1.230   2.190 -0.1250 -0.2906  0.3698
  288SOL    HW1 1630   0.699   1.279   2.131 -1.2257  1.7392  2.9778
  288SOL    HW2 1631   0.712   1.148   2.205 -0.5261 -0.2331 -0.4537
  289SOL     OW 1632   6.528   5.232   1.483  0.3424  0.0549  0.2931
  289SOL    HW1 1633   6.509   5.325   1.484 -0.6164 -0.1278  0.9413
  289SOL    HW2 1634   6.515   5.203   1.573 -3.0582 -1.3553 -0.4772
  290SOL     OW 1635   0.089   0.901   4.614 -0.3989 -0.1061  0.2508
  290SOL    HW1 1636   0.064   0.988   4.582 -0.1839 -0.1295  0.0175
  290SOL    HW2 1637   0.018   0.876   4.672 -0.8860 -0.1410 -0.3470
  291SOL     OW 1638   1.406   1.390   3.764  0.5546 -0.2935 -0.4160
  291SOL    HW1 1639   1.321   1.399   3.808  1.3354  0.1669  1.0603
  291SOL    HW2 1640   1.410   1.297   3.741  0.9573 -1.0629  2.3950
  292SOL     OW 1641   2.698   5.501   3.505 -0.2500 -0.1953  0.1436
  292SOL    HW1 1642   2.683   5.519   3.412 -3.1474 -0.6931  0.4268
  292SOL    HW2 1643   2.701   5.588   3.546  1.6244  0.0546 -0.4153
  293SOL     OW 1644   5.866   2.179   2.232 -0.0693  0.1698  0.1260
  293SOL    HW1 1645   5.875   2.244   2.302  2.9318  0.8420 -0.7482
  293SOL    HW2 1646   5.792   2.209   2.180 -0.7277  1.0943  1.5461
  294SOL     OW 1647   5.905   2.807   3.885 -0.4857  0.7823  0.0764
  294SOL    HW1 1648   5.948   2.752   3.820 -1.6083 -0.8628  0.6632
  294SOL    HW2 1649   5.831   2.755   3.915 -0.8276  2.0908  1.6265
  295SOL     OW 1650   3.084   0.231   1.747 -0.0608 -0.0620 -0.4638
  295SOL    HW1 1651   3.025   0.163   1.716 -0.0235 -0.2973 -0.0328
  295SOL    HW2 1652   3.094   0.214   1.841  0.8408 -0.1390 -0.5597
  296SOL     OW 1653   4.289   2.516   1.277 -0.1380  0.0420  0.0818
  296SOL    HW1 1654   4.341   2.513   1.357  2.2603 -1.9341 -1.3905
  296SOL    HW2 1655   4.336   2.578   1.220  0.6425 -1.6802 -1.2343
  297SOL     OW 1656   5.904   4.516   2.336  0.2459 -0.1155 -0.4645
  297SOL    HW1 1657   5.829   4.457   2.343  1.0497 -1.7144 -3.4189
  297SOL    HW2 1658   5.866   4.603   2.326 -1.0427 -0.3781  1.5388
  298SOL     OW 1659   5.455   6.087   1.363 -0.4720  0.6529 -0.5142
  298SOL    HW1 1660   5.501   6.166   1.334  2.8759 -1.5219 -1.6909
  298SOL    HW2 1661   5.444   6.100   1.457  2.4294  1.5118 -0.1868
  299SOL     OW 1662   3.149   0.251   3.750 -0.3407 -0.2921  0.4478
  299SOL    HW1 1663   3.189   0.306   3.682 -1.2476 -2.4644 -2.0368
  299SOL    HW2 1664   3.071   0.299   3.776  0.3029  0.8377  0.3553
  300SOL     OW 1665   7.114   0.777   2.253 -0.0524 -0.3715 -0.4424
  300SOL    HW1 1666   7.203   0.794   2.223 -0.2609  0.5724 -0.5745
  300SOL    HW2 1667   7.062   0.848   2.214 -0.7696 -0.6156  0.0482
  301SOL     OW 1668   3.874   3.579   3.347 -0.1173  0.2234  0.1592
  301SOL    HW1 1669   3.911   3.656   3.390 -0.2327  0.3711 -0.0049
  301SOL    HW2 1670   3.936   3.509   3.366 -0.2134  0.2681  0.6375
  302SOL     OW 1671   4.997   1.738   0.115 -0.4717  0.2697 -0.1128
  302SOL    HW1 1672   5.059   1.802   0.150 -0.3122  0.0713 -0.0293
  302SOL    HW2 1673   5.045   1.695   0.044 -0.1842 -0.5218  0.5449
  303SOL     OW 1674   4.804   3.298   1.774  0.1288 -0.0566  0.3313
  303SOL    HW1 1675   4.761   3.213   1.783  1.5035 -0.7660  0.3497
  303SOL    HW2 1676   4.893   3.278   1.748  0.5772  1.3704  0.6654
  304SOL     OW 1677   4.424   0.183   2.082 -0.1316  0.1655 -0.6465
  304SOL    HW1 1678   4.358   0.150   2.021  0.9955  0.0794 -1.8397
  304SOL    HW2 1679   4.418   0.278   2.076 -2.0240  0.2764  1.3443
  305SOL     OW 1680   0.770   2.166   2.992  0.3475 -0.0466 -0.0890
  305SOL    HW1 1681   0.820   2.174   3.073  2.8544 -0.1913 -1.5205
  305SOL    HW2 1682   0.773   2.072   2.971 -1.3889 -0.2176  0.2523
  306SOL     OW 1683   1.014   4.674   2.856 -0.0626 -0.0154  0.5860
  306SOL    HW1 1684   1.032   4.768   2.868 -0.3505  0.0644  0.4031
  306SOL    HW2 1685   1.099   4.637   2.832  0.0026  0.2432  0.4045
  307SOL     OW 1686   2.348   1.121   1.123  0.0934 -0.0508  0.0702
  307SOL    HW1 1687   2.267   1.110   1.172 -1.0461  0.7339 -1.5540
  307SOL    HW2 1688   2.346   1.212   1.093  1.4615 -0.0828 -0.2028
  308SOL     OW 1689   6.048   0.753   3.481 -0.4580  0.1344 -0.4326
  308SOL    HW1 1690   6.033   0.840   3.518 -0.6781 -0.4150  0.8084
  308SOL    HW2 1691   6.025   0.762   3.388  1.6755  1.9667 -0.8664
  309SOL     OW 1692   1.323   6.820   2.406  0.4872  0.9818 -0.3845
  309SOL    HW1 1693   1.398   6.836   2.463  0.5480 -0.4661 -0.0338
  309SOL    HW2 1694   1.247   6.834   2.463  0.5280  0.6996 -0.2583
  310SOL     OW 1695   1.760   2.410   0.834  0.1522 -0.0416  0.2873
  310SOL    HW1 1696   1.760   2.502   0.860 -0.4216 -0.2074  0.8836
  310SOL    HW2 1697   1.736   2.411   0.742  0.1190  0.4036  0.2992
  311SOL     OW 1698   0.700   3.462   3.708 -0.0825 -0.5947 -0.7576
  311SOL    HW1 1699   0.718   3.546   3.665 -1.1893  0.1099  0.1141
  311SOL    HW2 1700   0.714   3.397   3.639 -0.2487  0.3880 -1.7487
  312SOL     OW 1701   2.187   6.163   3.247 -0.2856  0.0792 -0.5620
  312SOL    HW1 1702   2.208   6.219   3.172 -0.2214 -0.7772 -1.1937
  312SOL    HW2 1703   2.177   6.076   3.210  1.2255 -0.6367  0.6370
  313SOL     OW 1704   3.373   0.650   2.182  0.3398  0.6323 -0.6715
  313SOL    HW1 1705   3.292   0.609   2.150  1.1972 -0.8370 -1.0723
  313SOL    HW2 1706   3.391   0.719   2.118 -0.5848  0.9611 -0.5888
  314SOL     OW 1707   1.717   2.651   0.507 -0.1213  1.1367 -0.1985
  314SOL    HW1 1708   1.624   2.632   0.504 -0.3250  1.8448  1.0977
  314SOL    HW2 1709   1.723   2.745   0.524  0.8249  1.1419 -0.4567
  315SOL     OW 1710   3.639   5.858   1.757 -0.3012  0.3133 -0.1114
  315SOL    HW1 1711   3.578   5.855   1.831 -0.0722  0.6013  0.0954
  315SOL    HW2 1712   3.686   5.941   1.769 -0.0409  0.2079 -0.4001
  316SOL     OW 1713   0.425   4.946   2.438  0.1530  0.0317 -0.1850
  316SOL    HW1 1714   0.393   4.894   2.364  0.9540  0.1357 -0.6158
  316SOL    HW2 1715   0.417   5.037   2.409  3.3864  0.0475 -1.4761
  317SOL     OW 1716   3.298   1.099   0.524  0.1822  0.5203 -0.3980
  317SOL    HW1 1717   3.208   1.086   0.497 -0.0011  1.3260 -0.1998
  317SOL    HW2 1718   3.294   1.169   0.590  0.7175 -0.7251  1.0138
  318SOL     OW 1719   0.887   1.964   1.132 -0.0801 -0.3496 -0.4140
  318SOL    HW1 1720   0.838   2.030   1.180  0.0459 -0.9568  0.5724
  318SOL    HW2 1721   0.871   1.985   1.040  1.0548  1.8822 -0.1749
  319SOL     OW 1722   7.028   6.642   1.582  0.2607  0.1289  0.4814
  319SOL    HW1 1723   6.991   6.579   1.644 -0.9999 -0.0232 -0.3793
  319SOL    HW2 1724   7.070   6.589   1.515 -1.0847  0.1472 -0.4185
  320SOL     OW 1725   3.609   2.348   4.822 -0.5399 -0.9051  0.0701
  320SOL    HW1 1726   3.699   2.372   4.800 -1.0724 -0.2076 -1.5167
  320SOL    HW2 1727   3.611   2.329   4.915  1.4100 -1.6465 -0.0769
  321SOL     OW 1728   4.730   3.042   2.581 -0.3159 -0.0529 -0.7699
  321SOL    HW1 1729   4.676   3.054   2.658 -0.1517 -1.6103 -0.3725
  321SOL    HW2 1730   4.678   3.076   2.508 -0.6485  1.0241 -0.0432
  322SOL     OW 1731   3.019   4.868   3.136  0.1061  0.3022 -0.1342
  322SOL    HW1 1732   3.080   4.854   3.209 -0.3509 -0.9208  0.0407
  322SOL    HW2 1733   2.997   4.961   3.140  0.6733  0.4070  0.8189
  323SOL     OW 1734   1.380   1.878   0.565  0.4610  0.1682  0.6846
  323SOL    HW1 1735   1.439   1.889   0.639 -0.7517  0.7828  1.5915
  323SOL    HW2 1736   1.327   1.802   0.587 -0.6440  0.9999  0.9889
  324SOL     OW 1737   3.337   2.275   4.093  0.1108  0.2815  0.2015
  324SOL    HW1 1738   3.369   2.261   4.182  0.3001  1.1500  0.2801
  324SOL    HW2 1739   3.395   2.343   4.057 -0.7317  0.8384 -0.1521
  325SOL     OW 1740   1.492   0.824   3.213 -0.3721  0.4605  1.0652
  325SOL    HW1 1741   1.580   0.863   3.216 -0.5545  0.9051  0.6214
  325SOL    HW2 1742   1.434   0.898   3.195 -0.5876 -0.2092 -1.2130
  326SOL     OW 1743   5.771   1.014   3.301 -0.4717  0.4011  0.3306
  326SOL    HW1 1744   5.849   0.960   3.293  0.6062  1.7131  1.4237
  326SOL    HW2 1745   5.756   1.048   3.212 -1.0059 -1.4203 -0.3034
  327SOL     OW 1746   4.202   3.414   0.527  0.5094  0.0090 -0.3805
  327SOL    HW1 1747   4.260   3.352   0.485  2.0785  0.9349  0.3261
  327SOL    HW2 1748   4.255   3.493   0.539 -0.8147  0.8161  0.5279
  328SOL     OW 1749   5.730   5.495   4.910  0.0314 -0.0627 -0.0578
  328SOL    HW1 1750   5.668   5.487   4.837 -0.4804  0.2416  0.3364
  328SOL    HW2 1751   5.679   5.537   4.980  0.5871 -0.1293  0.3902
  329SOL     OW 1752   5.997   2.592   2.309 -0.5596 -0.5668  0.0778
  329SOL    HW1 1753   6.011   2.661   2.375 -0.1171  1.4444 -2.0021
  329SOL    HW2 1754   6.084   2.575   2.274 -1.0609  0.0636 -1.5436
  330SOL     OW 1755   1.537   5.182   5.040 -0.1230  0.2243 -0.6029
  330SOL    HW1 1756   1.523   5.116   5.108  0.2507  1.4541  0.7090
  330SOL    HW2 1757   1.630   5.172   5.017  0.2983  1.1770  0.5931
  331SOL     OW 1758   4.454   3.961   0.314 -0.2535  0.3448  0.1618
  331SOL    HW1 1759   4.465   3.958   0.219  1.2015  0.6639  0.2959
  331SOL    HW2 1760   4.515   3.895   0.348 -0.6020  0.3780  0.8874
  332SOL     OW 1761   2.899   5.973   3.489 -0.3583 -0.3147  0.2861
  332SOL    HW1 1762   2.914   6.023   3.569  1.3700 -1.0523  0.4821
  332SOL    HW2 1763   2.898   6.038   3.419  1.1073  0.0980  0.6174
  333SOL     OW 1764   6.058   0.282   3.451  0.3163 -0.3466  0.1806
  333SOL    HW1 1765   6.005   0.217   3.498 -1.3524 -0.0256 -1.1629
  333SOL    HW2 1766   6.066   0.354   3.513 -1.4259 -0.1333  0.2286
  334SOL     OW 1767   3.738   1.169   3.422  1.0824 -0.3929  0.2917
  334SOL    HW1 1768   3.667   1.105   3.431  0.5579  0.1679  0.2270
  334SOL    HW2 1769   3.763   1.163   3.330 -0.7912  1.3349 -0.4235
  335SOL     OW 1770   2.082   3.763   3.305 -0.0505 -0.1697 -0.1438
  335SOL    HW1 1771   2.137   3.828   3.348  0.2521 -0.1070 -0.6108
  335SOL    HW2 1772   2.053   3.706   3.376  1.1946 -0.6260  0.0389
  336SOL     OW 1773   7.199   5.152   3.198  0.2367  0.5449 -0.4840
  336SOL    HW1 1774   7.180   5.246   3.207  1.6495  0.7625  0.4883
  336SOL    HW2 1775   7.155   5.127   3.117  1.3197  2.4941 -1.7796
  337SOL     OW 1776   3.524   4.995   2.993  0.0902  0.3055  0.1191
  337SOL    HW1 1777   3.493   4.931   3.058  1.9425 -1.2756 -0.4540
  337SOL    HW2 1778   3.453   5.001   2.930 -1.0503  0.5827  1.3828
  338SOL     OW 1779   3.978   3.750   2.042  0.0987  0.4133 -0.3785
  338SOL    HW1 1780   3.930   3.783   2.118 -0.1637 -0.3173 -0.2114
  338SOL    HW2 1781   4.065   3.729   2.075  0.0142  0.1852 -0.2993
  339SOL     OW 1782   2.385   2.880   2.821  0.5681 -0.2473  0.1980
  339SOL    HW1 1783   2.434   2.849   2.897 -0.6866 -0.9211  0.7794
  339SOL    HW2 1784   2.451   2.895   2.754  1.4412 -2.7818  0.3721
  340SOL     OW 1785   6.777   5.380   0.270  0.3534 -0.7053 -0.1745
  340SOL    HW1 1786   6.832   5.456   0.288 -1.8056  0.6188  1.1440
  340SOL    HW2 1787   6.711   5.412   0.209 -0.7012 -1.4396  0.5516
  341SOL     OW 1788   6.299   0.930   1.229  0.2522  0.3652  0.6639
  341SOL    HW1 1789   6.260   0.886   1.304  2.4337 -1.2192  0.9570
  341SOL    HW2 1790   6.237   0.917   1.158 -1.0992  0.5034  1.7798
  342SOL     OW 1791   0.164   3.296   3.795  0.0177  0.7108  0.2480
  342SOL    HW1 1792   0.251   3.281   3.831  0.9476  0.8620 -1.8009
  342SOL    HW2 1793   0.177   3.361   3.726 -1.5597  0.0957 -0.6868
  343SOL     OW 1794   5.766   6.319   0.904 -0.1667 -0.0940 -0.4311
  343SOL    HW1 1795   5.703   6.265   0.950  0.0989  1.3893  1.8375
  343SOL    HW2 1796   5.735   6.322   0.814 -2.0379 -1.2316  0.1353
  344SOL     OW 1797   3.782   1.362   3.021 -0.1556 -0.6940  0.1406
  344SOL    HW1 1798   3.843   1.317   3.079  0.8919 -0.3355 -0.6449
  344SOL    HW2 1799   3.797   1.321   2.935 -1.1773 -0.7474 -0.0209
  345SOL     OW 1800   0.061   4.758   2.710 -0.4305 -0.5318  0.7526
  345SOL    HW1 1801   0.148   4.799   2.708 -0.1927 -0.9037  2.2215
  345SOL    HW2 1802   0.000   4.831   2.697 -0.0296  0.5019  3.7634
  346SOL     OW 1803   0.188   0.165   0.062  0.3765  0.3860 -0.4991
  346SOL    HW1 1804   0.136   0.085   0.062 -0.6017  0.9840 -2.0403
  346SOL    HW2 1805   0.216   0.175   0.153  2.6200 -2.9795 -0.6625
  347SOL     OW 1806   4.733   3.106   3.026 -0.3472 -0.0788 -0.2967
  347SOL    HW1 1807   4.693   3.083   2.942  0.1003 -1.9342 -0.0384
  347SOL    HW2 1808   4.810   3.049   3.032 -0.3001  0.1128  1.3239
  348SOL     OW 1809   3.218   2.140   0.974  0.0929 -0.9239 -0.6513
  348SOL    HW1 1810   3.265   2.220   0.952 -1.6684 -0.1437 -1.8022
  348SOL    HW2 1811   3.146   2.169   1.030  1.4460 -2.2208  1.9178
  349SOL     OW 1812   2.930   0.183   0.488 -0.0868  0.2226  0.1459
  349SOL    HW1 1813   2.895   0.265   0.453  1.5919  1.1274  0.4825
  349SOL    HW2 1814   3.023   0.201   0.503 -0.1667 -0.9591  2.5219
  350SOL     OW 1815   3.988   3.565   4.989  0.4112 -0.0836  0.4550
  350SOL    HW1 1816   3.946   3.554   5.074  0.7304  1.9683  0.9380
  350SOL    HW2 1817   4.012   3.658   4.986 -0.2016  0.0754 -2.1647
  351SOL     OW 1818   3.199   6.369   3.710 -0.8463  0.2488 -0.2313
  351SOL    HW1 1819   3.144   6.329   3.644 -0.7997  1.6130 -1.1217
  351SOL    HW2 1820   3.143   6.433   3.754 -1.0128 -0.9269  1.3956
  352SOL     OW 1821   2.137   1.125   4.335 -0.9817  0.3894 -0.0514
  352SOL    HW1 1822   2.166   1.037   4.360 -1.4257  0.1558 -0.3559
  352SOL    HW2 1823   2.057   1.111   4.284 -1.2630  0.9930  0.2117
  353SOL     OW 1824   5.593   1.218   2.730 -0.2965  0.5386 -0.6955
  353SOL    HW1 1825   5.626   1.300   2.767  0.5852 -0.7592  1.6850
  353SOL    HW2 1826   5.510   1.241   2.689  0.9012  2.9458 -1.9565
  354SOL     OW 1827   1.994   0.761   4.507  0.7754  0.0912 -0.0893
  354SOL    HW1 1828   2.077   0.733   4.545  2.0733  0.5234 -2.4021
  354SOL    HW2 1829   1.980   0.848   4.544  0.3028 -0.7370  1.7924
  355SOL     OW 1830   0.264   2.892   3.006  0.1735 -0.2410 -0.4524
  355SOL    HW1 1831   0.224   2.807   3.023 -0.7890  0.4784  1.2264
  355SOL    HW2 1832   0.254   2.939   3.089 -1.8019  2.4762 -2.0645
  356SOL     OW 1833   0.760   4.355   3.300 -0.4218 -0.2883 -0.4281
  356SOL    HW1 1834   0.813   4.424   3.260  1.2109 -1.5837 -0.6160
  356SOL    HW2 1835   0.741   4.295   3.228  0.4986 -1.4126  0.2445
  357SOL     OW 1836   7.034   4.468   3.716  0.3927 -0.1427 -0.2545
  357SOL    HW1 1837   7.003   4.555   3.742 -2.7900 -0.1612 -3.1818
  357SOL    HW2 1838   7.120   4.484   3.678  0.7123  1.3797  1.0030
  358SOL     OW 1839   4.602   1.170   2.798 -0.3532 -0.3598  0.0027
  358SOL    HW1 1840   4.696   1.156   2.806  0.0579  1.6035 -0.9121
  358SOL    HW2 1841   4.570   1.093   2.751  0.7789 -1.0440  0.3208
  359SOL     OW 1842   1.159   5.199   1.304  0.0696 -0.1088 -0.1299
  359SOL    HW1 1843   1.145   5.164   1.392  1.3465  1.6201  0.8195
  359SOL    HW2 1844   1.204   5.129   1.257  0.4921 -0.6145  0.9940
  360SOL     OW 1845   7.090   7.033   3.559  0.0649 -0.0289  0.1992
  360SOL    HW1 1846   7.170   7.032   3.508  0.0498  0.2708  0.1659
  360SOL    HW2 1847   7.118   7.017   3.649  0.1182 -0.3057  0.1342
  361SOL     OW 1848   3.063   2.299   0.699 -0.3178 -0.1705 -0.5739
  361SOL    HW1 1849   3.028   2.374   0.651  1.6654  1.2653  0.0746
  361SOL    HW2 1850   3.094   2.240   0.630 -0.1600  0.5046 -1.1037
  362SOL     OW 1851   6.569   5.667   3.211  0.1615  0.6312  0.2058
  362SOL    HW1 1852   6.589   5.639   3.122 -0.2336 -0.8196  0.5439
  362SOL    HW2 1853   6.555   5.762   3.204  0.3479  0.5741 -1.2217
  363SOL     OW 1854   5.988   1.380   2.051  0.3984 -0.0219 -0.1808
  363SOL    HW1 1855   5.940   1.369   1.969 -0.0897 -0.2036  0.1220
  363SOL    HW2 1856   6.078   1.355   2.030  0.2721 -0.0897 -0.6534
  364SOL     OW 1857   7.055   0.847   0.782  0.2676  0.1748  0.1596
  364SOL    HW1 1858   7.000   0.787   0.732  0.4490 -0.6982  0.9671
  364SOL    HW2 1859   7.142   0.807   0.779  0.8490  1.4373 -0.9380
  365SOL     OW 1860   6.566   2.155   0.210 -0.7211 -0.4959 -0.1192
  365SOL    HW1 1861   6.536   2.082   0.264  0.5325 -1.8919 -1.1881
  365SOL    HW2 1862   6.522   2.142   0.126  0.3291 -0.6798 -0.6585
  366SOL     OW 1863   6.321   4.185   3.121 -0.3767 -0.2031 -0.1673
  366SOL    HW1 1864   6.332   4.090   3.125 -1.0810 -0.2662  0.4488
  366SOL    HW2 1865   6.294   4.202   3.031  0.9672 -0.4399 -0.6369
  367SOL     OW 1866   2.877   6.373   1.457  0.3316 -0.0971 -0.1270
  367SOL    HW1 1867   2.932   6.295   1.452  0.2851 -0.1193 -0.3086
  367SOL    HW2 1868   2.862   6.386   1.551  1.2769  0.3518 -0.0272
  368SOL     OW 1869   6.976   0.351   2.416  0.3986  0.2082  0.4319
  368SOL    HW1 1870   7.069   0.367   2.432  0.3780  0.3623  0.4017
  368SOL    HW2 1871   6.955   0.408   2.342  0.9043 -1.7528 -1.3199
  369SOL     OW 1872   3.596   5.152   3.229 -0.0484 -0.4432  0.5361
  369SOL    HW1 1873   3.540   5.095   3.177  0.2044  0.2453 -0.5343
  369SOL    HW2 1874   3.554   5.156   3.314 -2.9631  1.8134 -0.8272
  370SOL     OW 1875   2.364   2.932   4.084 -0.2325 -0.1179 -0.2560
  370SOL    HW1 1876   2.276   2.969   4.073  0.5025  1.5365 -0.9908
  370SOL    HW2 1877   2.365   2.898   4.174 -1.2475  0.9012  0.1682
  371SOL     OW 1878   0.063   3.080   4.999 -0.0088  0.5833  0.4492
  371SOL    HW1 1879  -0.025   3.048   5.021  0.1230 -0.3497 -0.2945
  371SOL    HW2 1880   0.050   3.138   4.924  0.1979 -1.2501 -1.0825
  372SOL     OW 1881   0.556   0.119   3.374  0.4426  0.2307  0.0613
  372SOL    HW1 1882   0.603   0.183   3.321 -0.4344 -0.2419 -1.3341
  372SOL    HW2 1883   0.593   0.129   3.462  1.2049  1.7547 -0.3995
  373SOL     OW 1884   6.958   3.948   2.101 -0.1753  0.0150  0.0584
  373SOL    HW1 1885   7.022   3.991   2.045 -0.1260 -0.7750 -0.5066
  373SOL    HW2 1886   7.009   3.885   2.152 -0.3899 -0.0493  0.1959
  374SOL     OW 1887   1.797   4.490   2.841  0.1508 -0.0158  0.3372
  374SOL    HW1 1888   1.854   4.513   2.767 -1.6262  3.1721 -0.2427
  374SOL    HW2 1889   1.841   4.528   2.917 -0.3299  1.0307  0.1212
  375SOL     OW 1890   3.121   0.344   2.043  0.3448  0.2247  0.2749
  375SOL    HW1 1891   3.116   0.318   2.134 -1.2838 -1.3067 -0.2003
  375SOL    HW2 1892   3.213   0.330   2.018  0.1424 -2.4573  0.8292
  376SOL     OW 1893   6.347   6.727   2.999 -0.2335  0.4201 -0.0530
  376SOL    HW1 1894   6.281   6.794   2.987  1.7911  3.0303  2.1329
  376SOL    HW2 1895   6.314   6.674   3.072 -1.3710 -0.4077 -1.1299
  377SOL     OW 1896   3.041   1.955   0.858 -0.2127  0.0449 -0.3197
  377SOL    HW1 1897   3.109   2.018   0.883 -0.5657  0.5191 -0.5306
  377SOL    HW2 1898   3.090   1.878   0.828  0.2252  0.2450 -0.1360
  378SOL     OW 1899   3.953   4.654   0.594 -0.2384  0.8091 -0.0414
  378SOL    HW1 1900   3.867   4.691   0.614  0.0389  0.9642  0.9207
  378SOL    HW2 1901   4.005   4.729   0.565 -0.5211  0.6534 -0.9985
  379SOL     OW 1902   5.937   1.949   0.129  0.9867 -0.0691 -0.5040
  379SOL    HW1 1903   5.890   1.954   0.046  2.8294  0.4195 -1.5829
  379SOL    HW2 1904   5.869   1.942   0.195 -0.7858  3.3518 -1.7229
  380SOL     OW 1905   0.533   4.217   0.529  0.0399  0.4180 -0.2615
  380SOL    HW1 1906   0.628   4.202   0.538  0.0059  0.0954 -0.4140
  380SOL    HW2 1907   0.498   4.132   0.504 -0.5179  0.1280  1.3999
  381SOL     OW 1908   6.799   0.149   1.571  0.5395  0.5285 -0.3546
  381SOL    HW1 1909   6.835   0.107   1.493 -0.4518  1.0243 -1.1058
  381SOL    HW2 1910   6.836   0.100   1.644  1.6524  0.1820 -1.1204
  382SOL     OW 1911   2.390   4.708   1.681  0.3724  0.1669 -0.3126
  382SOL    HW1 1912   2.457   4.766   1.643 -0.7955  1.5573 -0.3622
  382SOL    HW2 1913   2.310   4.732   1.634 -0.5527 -0.0320  1.1199
  383SOL     OW 1914   7.241   6.704   2.405 -0.7165 -0.5235 -0.9618
  383SOL    HW1 1915   7.196   6.644   2.463  0.2006 -0.4547 -0.1585
  383SOL    HW2 1916   7.176   6.771   2.384 -0.7601  0.0773  0.8983
  384SOL     OW 1917   5.988   2.178   3.117 -0.3696 -0.3198 -0.3040
  384SOL    HW1 1918   6.070   2.227   3.109 -0.1108 -0.6863  0.0758
  384SOL    HW2 1919   5.943   2.193   3.034  0.1099 -0.1677 -0.5384
  385SOL     OW 1920   1.313   0.885   2.380  0.5583  0.1734 -0.0136
  385SOL    HW1 1921   1.390   0.830   2.394  0.3459 -0.1701 -0.1991
  385SOL    HW2 1922   1.330   0.963   2.434  1.4816  0.5464 -0.8000
  386SOL     OW 1923   3.406   6.080   2.788  0.3753  0.0954 -0.0814
  386SOL    HW1 1924   3.441   6.161   2.823  0.6599 -0.5767  1.2649
  386SOL    HW2 1925   3.319   6.072   2.828  1.0585 -1.1292  1.3127
  387SOL     OW 1926   5.210   1.614   1.642  0.2516 -0.0704  0.2054
  387SOL    HW1 1927   5.145   1.546   1.657 -1.5653  1.7545  1.0738
  387SOL    HW2 1928   5.225   1.652   1.729 -0.2085  1.8491 -0.5093
  388SOL     OW 1929   5.263   1.523   3.876  0.0505 -0.6605  0.1782
  388SOL    HW1 1930   5.268   1.435   3.837 -0.7727  0.0676 -1.7106
  388SOL    HW2 1931   5.230   1.578   3.805 -0.6861  0.9491  1.7095
  389SOL     OW 1932   3.755   3.603   1.917  0.2264 -0.6140  0.0795
  389SOL    HW1 1933   3.839   3.638   1.945 -0.0074  0.2380 -0.2695
  389SOL    HW2 1934   3.727   3.547   1.990  1.6921 -1.9722 -0.3408
  390SOL     OW 1935   5.209   2.631   2.502  0.0632 -0.2424  0.3992
  390SOL    HW1 1936   5.164   2.590   2.575 -1.3044  1.6563  0.7036
  390SOL    HW2 1937   5.242   2.714   2.537 -0.3798  0.5834 -1.0384
  391SOL     OW 1938   3.283   5.212   1.589 -0.2002  0.5759  0.5582
  391SOL    HW1 1939   3.351   5.194   1.524 -0.6660  4.4542 -1.2684
  391SOL    HW2 1940   3.327   5.264   1.656 -0.4571 -0.6446  1.7072
  392SOL     OW 1941   1.651   1.582   4.165 -0.1173 -0.5073  0.0139
  392SOL    HW1 1942   1.603   1.503   4.190 -0.6431  0.6033  2.9784
  392SOL    HW2 1943   1.715   1.594   4.235  3.0075 -0.6076 -2.6076
  393SOL     OW 1944   7.094   4.457   4.310  0.3008 -0.4153 -0.3494
  393SOL    HW1 1945   7.169   4.500   4.269  0.1905  0.0498 -0.0694
  393SOL    HW2 1946   7.020   4.480   4.254  0.0275  0.8132  0.4859
  394SOL     OW 1947   4.794   3.039   0.515 -0.1537 -0.5265  0.4277
  394SOL    HW1 1948   4.728   2.970   0.525 -1.7048  0.8210 -0.0270
  394SOL    HW2 1949   4.744   3.116   0.485  1.6385  0.5499  0.0511
  395SOL     OW 1950   3.500   5.457   1.172  0.0390  0.3697  0.0764
  395SOL    HW1 1951   3.416   5.434   1.213  0.1328 -0.0331  0.0481
  395SOL    HW2 1952   3.536   5.525   1.228 -0.1121  0.2446  0.3280
  396SOL     OW 1953   2.744   2.425   4.084 -0.3051 -0.7530  0.1615
  396SOL    HW1 1954   2.752   2.335   4.115 -0.9916 -0.7111  0.4902
  396SOL    HW2 1955   2.803   2.431   4.009 -0.9512 -1.7411 -0.4364
  397SOL     OW 1956   6.645   0.502   3.211  0.3010  0.3395 -0.1697
  397SOL    HW1 1957   6.702   0.433   3.175  0.2850 -0.2338  0.8643
  397SOL    HW2 1958   6.697   0.543   3.280  0.0844  0.9659 -0.3717
  398SOL     OW 1959   6.156   0.582   1.513 -0.5533  0.8932  0.8711
  398SOL    HW1 1960   6.062   0.600   1.511 -0.3012  2.3383  0.0532
  398SOL    HW2 1961   6.178   0.561   1.422  0.1680  2.1670  0.7283
  399SOL     OW 1962   1.085   5.951   4.683 -0.7714  0.2203  0.0476
  399SOL    HW1 1963   1.096   6.042   4.654 -0.3289  0.2328  0.2497
  399SOL    HW2 1964   1.174   5.919   4.696 -0.9467  0.4356  2.0872
  400SOL     OW 1965   5.867   1.405   3.770 -0.5929  0.3793 -0.0069
  400SOL    HW1 1966   5.946   1.420   3.718  1.2899 -1.8524  1.9453
  400SOL    HW2 1967   5.835   1.320   3.741 -1.3741  0.5635  0.2884
  401SOL     OW 1968   4.864   1.897   1.548 -0.1756  0.0090 -0.1891
  401SOL    HW1 1969   4.867   1.812   1.504 -0.3709 -0.1364  0.0728
  401SOL    HW2 1970   4.870   1.961   1.478  0.1496 -0.2214 -0.3784
  402SOL     OW 1971   3.150   0.929   2.580  0.1622  0.4021  0.2013
  402SOL    HW1 1972   3.064   0.890   2.594  0.5362 -0.0500  1.3046
  402SOL    HW2 1973   3.192   0.872   2.515 -1.4793  2.3690 -2.8184
  403SOL     OW 1974   5.766   2.168   4.864  0.3437  0.6136 -0.3548
  403SOL    HW1 1975   5.671   2.172   4.863  0.2924 -0.4122 -0.2759
  403SOL    HW2 1976   5.793   2.256   4.891 -0.6220  0.4448  1.3161
  404SOL     OW 1977   0.933   4.483   3.088 -0.4933 -0.5562  0.0698
  404SOL    HW1 1978   0.931   4.555   3.150 -3.1611  0.5952 -1.1802
  404SOL    HW2 1979   1.004   4.505   3.028 -0.5352  0.4565  0.3658
  405SOL     OW 1980   2.071   5.141   1.943  0.0295 -0.1882  0.0884
  405SOL    HW1 1981   2.158   5.109   1.916 -0.1273  0.8310 -1.7543
  405SOL    HW2 1982   2.090   5.213   2.003  0.4816  0.4295 -0.7809
  406SOL     OW 1983   6.005   2.117   4.295  0.3461  0.1355  0.1470
  406SOL    HW1 1984   6.001   2.079   4.383 -0.2084  1.2835  0.6415
  406SOL    HW2 1985   5.927   2.083   4.251  0.2772  0.0636  0.3215
  407SOL     OW 1986   4.899   4.214   0.232 -0.5062  0.1458  0.1370
  407SOL    HW1 1987   4.960   4.142   0.240 -1.8535 -0.9595  0.8540
  407SOL    HW2 1988   4.917   4.251   0.145 -0.6932 -1.9213 -0.8483
  408SOL     OW 1989   5.575   2.831   0.697  0.0236 -0.3404  0.5767
  408SOL    HW1 1990   5.648   2.778   0.729 -0.0130  0.1542  1.5160
  408SOL    HW2 1991   5.594   2.843   0.604  0.0591 -1.9262  0.3531
  409SOL     OW 1992   4.341   2.852   4.283 -0.0099 -0.0164  0.1752
  409SOL    HW1 1993   4.349   2.780   4.345  1.9185  0.5227  0.6090
  409SOL    HW2 1994   4.393   2.824   4.207 -0.3482  0.3637 -0.2006
  410SOL     OW 1995   5.655   4.128   2.327  0.2366  0.3101  0.4743
  410SOL    HW1 1996   5.598   4.083   2.264 -0.2441  0.9711  0.4314
  410SOL    HW2 1997   5.634   4.086   2.411  2.9407 -2.6337 -0.1210
  411SOL     OW 1998   2.237   5.287   2.536 -0.1776 -0.5194  0.0420
  411SOL    HW1 1999   2.268   5.368   2.495 -1.5114 -0.3199 -0.6288
  411SOL    HW2 2000   2.151   5.272   2.497 -0.4462 -1.6440  1.0131
  412SOL     OW 2001   2.624   4.929   4.434 -0.0529  0.1943 -0.0273
  412SOL    HW1 2002   2.533   4.932   4.405 -0.1647  0.9025  0.3612
  412SOL    HW2 2003   2.625   4.980   4.515  1.0434  1.9789 -1.0721
  413SOL     OW 2004   1.800   0.177   3.538 -0.6999  0.2867  0.3897
  413SOL    HW1 2005   1.756   0.104   3.494  1.3444 -1.1759  0.6854
  413SOL    HW2 2006   1.859   0.212   3.472  0.6970 -0.4445  1.2100
  414SOL     OW 2007   3.876   2.223   0.825 -0.4634 -0.5045  0.5193
  414SOL    HW1 2008   3.912   2.140   0.796  1.3365 -0.7220  3.0082
  414SOL    HW2 2009   3.835   2.203   0.910 -1.4489  0.8523  0.3996
  415SOL     OW 2010   1.807   3.336   3.311 -0.0860 -0.5093  0.1502
  415SOL    HW1 2011   1.747   3.384   3.254 -0.7224 -0.6286  0.7104
  415SOL    HW2 2012   1.754   3.311   3.386  0.7877 -0.1770  0.8965
  416SOL     OW 2013   1.247   3.851   2.216  0.6730 -0.0433 -0.0457
  416SOL    HW1 2014   1.261   3.816   2.304  0.3694  0.0354  0.0360
  416SOL    HW2 2015   1.312   3.807   2.161  1.5884  0.6990  0.4124
  417SOL     OW 2016   0.663   5.503   2.616  0.3370  0.0933  0.3960
  417SOL    HW1 2017   0.631   5.592   2.598  0.5230  0.1219  0.2005
  417SOL    HW2 2018   0.741   5.517   2.671 -0.4562 -0.0104  1.5748
  418SOL     OW 2019   0.826   4.482   1.453 -0.0854 -0.0462 -0.0174
  418SOL    HW1 2020   0.762   4.539   1.409 -0.5728 -1.2239 -0.8910
  418SOL    HW2 2021   0.791   4.473   1.542 -1.7007 -1.4129 -0.7281
  419SOL     OW 2022   5.059   4.105   4.612  0.4984 -0.1459  0.3642
  419SOL    HW1 2023   5.046   4.194   4.646  0.7643 -0.0671  0.2647
  419SOL    HW2 2024   4.988   4.093   4.549 -0.7553 -0.7517  1.8278
  420SOL     OW 2025   1.476   0.846   0.660 -0.4012 -0.2152 -0.1584
  420SOL    HW1 2026   1.555   0.900   0.663 -0.0447 -0.4443 -2.8085
  420SOL    HW2 2027   1.408   0.905   0.629 -0.7215 -0.5937 -0.1849
  421SOL     OW 2028   0.438   0.202   1.268  0.2486 -0.3028 -0.3666
  421SOL    HW1 2029   0.441   0.111   1.296  2.4271 -0.1883 -0.0882
  421SOL    HW2 2030   0.364   0.206   1.207 -0.1432 -2.1288 -0.0584
  422SOL     OW 2031   0.319   5.930   1.414 -0.9608  0.2296 -0.1769
  422SOL    HW1 2032   0.378   5.884   1.354 -0.9597  0.8762 -0.6759
  422SOL    HW2 2033   0.357   6.017   1.423 -1.6588  0.5407 -0.2285
  423SOL     OW 2034   2.196   1.947   4.722 -0.2359  0.4071 -0.6253
  423SOL    HW1 2035   2.186   1.869   4.667 -1.6826 -0.3691  0.6497
  423SOL    HW2 2036   2.116   1.997   4.708  0.3810  1.3538 -0.9059
  424SOL     OW 2037   1.327   5.202   2.083 -0.1273  0.0871 -0.1851
  424SOL    HW1 2038   1.402   5.198   2.023 -1.1664  3.0359 -1.8962
  424SOL    HW2 2039   1.289   5.288   2.067 -3.6153 -1.1026  0.9648
  425SOL     OW 2040   5.419   3.756   0.038 -0.4200  0.0407 -0.0037
  425SOL    HW1 2041   5.514   3.754   0.047 -0.0709 -1.7755 -2.8207
  425SOL    HW2 2042   5.386   3.721   0.121  1.5470 -2.2673 -0.0976
  426SOL     OW 2043   3.823   3.801   3.093  0.8966  0.5573 -0.6912
  426SOL    HW1 2044   3.829   3.759   3.008 -0.4282 -1.0293 -0.0530
  426SOL    HW2 2045   3.849   3.734   3.156  0.9318  1.3981  0.2291
  427SOL     OW 2046   5.289   0.605   3.709 -0.0743  0.3667 -0.0570
  427SOL    HW1 2047   5.210   0.660   3.705  0.3508  1.0322  0.4217
  427SOL    HW2 2048   5.266   0.526   3.661 -0.4333  1.3211 -1.5361
  428SOL     OW 2049   4.142   0.907   0.879  0.1892  0.1844 -0.1640
  428SOL    HW1 2050   4.108   0.869   0.960 -1.0502  2.0805  0.2682
  428SOL    HW2 2051   4.064   0.923   0.826  0.9887 -1.0048 -1.7466
  429SOL     OW 2052   0.035   1.631   4.312  0.2297  0.1341  0.0075
  429SOL    HW1 2053  -0.044   1.665   4.270 -0.0046 -0.3529  0.0570
  429SOL    HW2 2054   0.103   1.637   4.245  0.4271  1.5956  0.2973
  430SOL     OW 2055   3.498   6.876   2.762  0.7302 -0.2613 -0.0727
  430SOL    HW1 2056   3.515   6.782   2.767  1.9467  0.0027  2.4713
  430SOL    HW2 2057   3.402   6.882   2.757  0.6050 -1.6408  0.0660
  431SOL     OW 2058   2.759   1.212   0.566 -0.0581 -0.4148  0.6247
  431SOL    HW1 2059   2.714   1.193   0.483 -0.2125  0.7945  0.4203
  431SOL    HW2 2060   2.693   1.194   0.633  0.1105 -1.5348  0.5140
  432SOL     OW 2061   3.504   0.763   1.070  0.3421  0.0890 -0.2918
  432SOL    HW1 2062   3.480   0.681   1.113 -0.8826  0.7752  0.3822
  432SOL    HW2 2063   3.598   0.753   1.050  0.4853 -1.0000  0.8107
  433SOL     OW 2064   1.795   1.503   1.829 -0.2046  0.1529  0.3878
  433SOL    HW1 2065   1.878   1.534   1.793  0.1320  0.1516  1.1280
  433SOL    HW2 2066   1.819   1.427   1.883 -0.7778 -0.2594  0.0729
  434SOL     OW 2067   2.039   7.009   3.423  0.1811  0.0170  0.2932
  434SOL    HW1 2068   1.943   7.017   3.421  0.1898  0.2924  0.7447
  434SOL    HW2 2069   2.058   6.938   3.362 -0.3853 -0.6443  0.8684
  435SOL     OW 2070   5.524   6.536   0.551 -0.6427  0.5826  0.3055
  435SOL    HW1 2071   5.565   6.587   0.482 -0.9675 -0.5436 -0.7594
  435SOL    HW2 2072   5.531   6.590   0.629 -1.0316  2.2722 -0.7883
  436SOL     OW 2073   4.213   2.148   2.363  0.3362 -0.0023 -0.7672
  436SOL    HW1 2074   4.249   2.060   2.355  0.7806  0.1541 -0.5537
  436SOL    HW2 2075   4.118   2.136   2.362  0.3456 -0.3125 -2.6418
  437SOL     OW 2076   2.001   6.072   0.191 -0.2361  0.8456  0.4005
  437SOL    HW1 2077   1.910   6.078   0.221 -1.4280  0.2338 -2.7586
  437SOL    HW2 2078   2.003   6.123   0.110  2.0435  0.0903 -0.0797
  438SOL     OW 2079   0.486   5.213   4.443 -0.4052 -0.3934 -0.3394
  438SOL    HW1 2080   0.423   5.142   4.447 -1.3540  0.4389 -0.1272
  438SOL    HW2 2081   0.502   5.237   4.534  0.3707 -0.7228 -0.3810
  439SOL     OW 2082   2.598   7.104   2.029 -0.6688  0.0402 -0.1316
  439SOL    HW1 2083   2.508   7.109   1.995 -1.0240 -0.4214  0.7077
  439SOL    HW2 2084   2.587   7.100   2.124  0.1806 -1.2892 -0.0672
  440SOL     OW 2085   3.972   6.634   0.910  0.0054 -0.4668 -0.4831
  440SOL    HW1 2086   3.913   6.618   0.836  1.2183 -0.2105 -1.5489
  440SOL    HW2 2087   3.971   6.729   0.921  1.7740 -0.2243 -1.9058
  441SOL     OW 2088   2.719   1.755   3.588  0.0972  1.0213 -0.0053
  441SOL    HW1 2089   2.809   1.725   3.604 -1.4280 -3.7082  1.5904
  441SOL    HW2 2090   2.682   1.765   3.676 -1.7194 -0.2663 -0.5702
  442SOL     OW 2091   1.917   5.187   0.002 -0.1981 -0.2226  0.2187
  442SOL    HW1 2092   1.962   5.272   0.005 -0.6838  0.0657 -0.3140
  442SOL    HW2 2093   1.988   5.122   0.004  0.1979  0.2041  0.2418
  443SOL     OW 2094   3.333   2.996   3.470 -0.4382  0.4943 -0.2503
  443SOL    HW1 2095   3.274   3.041   3.532 -1.3449 -1.4067  0.3354
  443SOL    HW2 2096   3.418   3.036   3.485 -1.0454  1.4812  0.7693
  444SOL     OW 2097   0.501   3.086   3.192  0.1452 -0.1079 -0.4130
  444SOL    HW1 2098   0.530   3.046   3.111  0.7823 -0.1207 -0.1874
  444SOL    HW2 2099   0.440   3.023   3.230 -1.2652  0.5136 -1.5516
  445SOL     OW 2100   7.177   2.349   0.369  0.0831 -0.1005  0.8038
  445SOL    HW1 2101   7.143   2.272   0.415  0.0866 -0.5207  0.1159
  445SOL    HW2 2102   7.099   2.396   0.342  0.0588 -0.3860  0.3618
  446SOL     OW 2103   4.542   4.626   4.417  0.3828  0.0766 -0.5046
  446SOL    HW1 2104   4.573   4.572   4.344  1.6340  1.0247 -0.7081
  446SOL    HW2 2105   4.447   4.624   4.410  0.3842 -1.9970 -0.5672
  447SOL     OW 2106   0.084   4.442   4.512 -0.1081 -0.4217  0.8083
  447SOL    HW1 2107   0.006   4.445   4.456 -0.3746 -1.2120  1.1138
  447SOL    HW2 2108   0.062   4.499   4.586  0.8174  1.8171 -0.5397
  448SOL     OW 2109   3.346   6.068   1.195  0.3159  0.2094 -0.3538
  448SOL    HW1 2110   3.405   6.054   1.269  0.6017 -0.4684 -0.7066
  448SOL    HW2 2111   3.362   5.994   1.137 -1.0777 -0.1246 -0.3314
  449SOL     OW 2112   3.303   2.044   2.164 -0.0037 -0.3933 -0.3893
  449SOL    HW1 2113   3.268   2.132   2.148  2.6916  1.1461  1.3370
  449SOL    HW2 2114   3.376   2.036   2.102  0.2531 -1.0880  0.0012
  450SOL     OW 2115   2.627   7.156   2.305 -0.3705  0.4725  0.2642
  450SOL    HW1 2116   2.719   7.161   2.333 -0.5546  3.0729  0.6470
  450SOL    HW2 2117   2.577   7.154   2.387 -0.6968  0.5433  0.0678
  451SOL     OW 2118   4.263   5.431   0.483  0.0020 -0.8198 -0.2783
  451SOL    HW1 2119   4.345   5.458   0.525 -0.7303  0.4694  0.4014
  451SOL    HW2 2120   4.207   5.508   0.489 -1.4875 -1.8772 -0.1793
  452SOL     OW 2121   5.613   4.081   1.030  0.3124 -0.2390  0.3666
  452SOL    HW1 2122   5.571   4.070   1.115 -1.7387  1.2653 -0.3666
  452SOL    HW2 2123   5.542   4.108   0.971  2.3337  2.9647 -0.8794
  453SOL     OW 2124   2.045   2.575   0.250  0.4786  0.2896  0.5213
  453SOL    HW1 2125   1.973   2.515   0.272  1.0518 -1.0987 -1.1323
  453SOL    HW2 2126   2.008   2.632   0.182  0.3000  1.0654  1.2484
  454SOL     OW 2127   0.082   3.032   4.674 -0.0953 -0.1025  0.3829
  454SOL    HW1 2128   0.143   2.986   4.732  0.7395  1.2877  0.6562
  454SOL    HW2 2129   0.138   3.092   4.624 -0.9129 -0.7012 -1.3024
  455SOL     OW 2130   0.833   6.951   3.249  0.2775  0.3963  0.1111
  455SOL    HW1 2131   0.908   6.986   3.200  1.0374  1.8422  2.1986
  455SOL    HW2 2132   0.825   7.008   3.325 -1.2696 -1.3695  1.3544
  456SOL     OW 2133   0.432   1.618   3.290 -0.1804  0.5312  0.3908
  456SOL    HW1 2134   0.379   1.547   3.253 -0.5191  1.4842 -1.0008
  456SOL    HW2 2135   0.369   1.674   3.334  0.0943 -0.0266  1.5290
  457SOL     OW 2136   0.542   1.659   0.777 -0.1575 -1.0315  0.0326
  457SOL    HW1 2137   0.564   1.625   0.690 -0.5898  1.2117 -1.0338
  457SOL    HW2 2138   0.446   1.664   0.777 -0.1404 -0.6744  0.4977
  458SOL     OW 2139   3.153   1.326   1.438  0.3781  0.0769  0.3684
  458SOL    HW1 2140   3.139   1.417   1.412  0.7462 -0.1910 -0.8439
  458SOL    HW2 2141   3.246   1.321   1.460  0.2687  0.0849  0.8400
  459SOL     OW 2142   6.712   3.045   1.898 -0.2640  0.2176  0.2854
  459SOL    HW1 2143   6.649   3.055   1.827  0.7016 -0.5357 -0.7165
  459SOL    HW2 2144   6.664   2.998   1.967 -1.1034  0.6362 -0.0006
  460SOL     OW 2145   2.735   2.015   3.457  0.3205 -0.2527 -0.3105
  460SOL    HW1 2146   2.723   1.920   3.461  2.0229 -0.4867 -0.3833
  460SOL    HW2 2147   2.801   2.034   3.523 -1.0917  1.1159  0.8102
  461SOL     OW 2148   0.118   2.151   1.031 -0.1538  0.0556 -0.1090
  461SOL    HW1 2149   0.117   2.095   1.109 -0.1105 -1.1512 -0.9589
  461SOL    HW2 2150   0.143   2.237   1.065  2.5219 -0.9850  0.8629
  462SOL     OW 2151   1.233   1.000   1.438 -0.0767 -0.0764  0.2024
  462SOL    HW1 2152   1.264   1.022   1.350 -1.0670 -0.5627 -0.2924
  462SOL    HW2 2153   1.202   0.910   1.431 -0.4359 -0.0247  0.9781
  463SOL     OW 2154   4.409   1.813   2.076 -0.6178  0.1336 -0.1674
  463SOL    HW1 2155   4.498   1.821   2.109 -0.3556 -0.5840 -0.6710
  463SOL    HW2 2156   4.394   1.718   2.072 -2.2605  0.1898  2.1978
  464SOL     OW 2157   0.429   1.566   2.020  0.4380  0.6944 -0.9180
  464SOL    HW1 2158   0.397   1.536   2.105  0.3097  0.0482 -1.1876
  464SOL    HW2 2159   0.351   1.596   1.974  0.3614  0.1204 -1.1726
  465SOL     OW 2160   6.193   6.408   0.469 -0.9862 -0.5089  0.1730
  465SOL    HW1 2161   6.268   6.466   0.452 -2.0103  1.2300  1.1876
  465SOL    HW2 2162   6.230   6.333   0.515  0.1401  0.3416  0.6924
  466SOL     OW 2163   4.627   0.648   0.406  0.3413  0.1145  0.6476
  466SOL    HW1 2164   4.594   0.736   0.388  0.9201  0.3517  0.7225
  466SOL    HW2 2165   4.626   0.642   0.502 -0.8134 -0.3994  0.6150
  467SOL     OW 2166   6.494   6.431   1.551 -0.5221 -0.0084 -0.4514
  467SOL    HW1 2167   6.513   6.438   1.458  1.0747 -0.0259 -0.1592
  467SOL    HW2 2168   6.549   6.499   1.592 -1.7114  0.4606  0.4191
  468SOL     OW 2169   6.551   3.485   3.482 -0.0192 -0.1727  0.1067
  468SOL    HW1 2170   6.622   3.547   3.467  0.7139 -1.0079  0.0192
  468SOL    HW2 2171   6.555   3.424   3.408 -0.0187 -0.9571  0.7308
  469SOL     OW 2172   7.015   0.149   3.176  0.4389  0.4313  0.1120
  469SOL    HW1 2173   7.065   0.070   3.156  1.7122  1.4662 -0.9917
  469SOL    HW2 2174   6.991   0.140   3.268  1.5801 -0.7066  0.3218
  470SOL     OW 2175   0.195   7.063   1.408 -0.0984 -0.0007  0.1286
  470SOL    HW1 2176   0.127   7.131   1.403  0.4715  0.5799  0.1973
  470SOL    HW2 2177   0.269   7.099   1.360  0.3253 -0.4349  0.4458
  471SOL     OW 2178   5.184   0.314   2.055 -0.0008 -0.1607  0.3308
  471SOL    HW1 2179   5.113   0.269   2.101 -0.1092 -0.1047  0.2179
  471SOL    HW2 2180   5.170   0.294   1.963  1.2928 -1.8324  0.4487
  472SOL     OW 2181   3.153   2.486   2.330  0.1372 -0.3361 -0.5652
  472SOL    HW1 2182   3.115   2.407   2.368 -1.9498  1.1729  0.7174
  472SOL    HW2 2183   3.106   2.499   2.248  1.4305 -1.1028 -1.4648
  473SOL     OW 2184   5.279   0.442   1.347 -0.5127  0.2193 -0.0540
  473SOL    HW1 2185   5.324   0.490   1.416 -2.4804  0.7567  0.9195
  473SOL    HW2 2186   5.350   0.401   1.296  1.0452  1.1262  1.2900
  474SOL     OW 2187   1.422   6.483   1.881 -0.2219  0.2906 -0.3353
  474SOL    HW1 2188   1.461   6.421   1.943  0.5827  0.9740 -0.1341
  474SOL    HW2 2189   1.447   6.450   1.795  2.0773  1.4431 -0.2033
  475SOL     OW 2190   1.335   3.510   2.875 -0.2098  0.2954 -0.4098
  475SOL    HW1 2191   1.406   3.551   2.826 -1.2900  1.3261 -1.1457
  475SOL    HW2 2192   1.258   3.520   2.819 -1.0262 -0.4627  0.5441
  476SOL     OW 2193   5.917   2.914   1.483  0.0312 -1.1693  0.5127
  476SOL    HW1 2194   5.988   2.884   1.427  0.3590  0.9224 -0.3006
  476SOL    HW2 2195   5.846   2.937   1.422 -0.6246 -1.4278  1.1655
  477SOL     OW 2196   3.932   2.959   1.066 -0.1016 -0.4911 -0.2602
  477SOL    HW1 2197   3.971   2.872   1.074  1.3339  0.0861 -0.6466
  477SOL    HW2 2198   3.890   2.974   1.151  0.7123 -1.0570  0.2507
  478SOL     OW 2199   6.355   3.337   2.579 -0.1362  0.2217  0.2803
  478SOL    HW1 2200   6.449   3.349   2.567 -0.0324  0.3461  1.1412
  478SOL    HW2 2201   6.318   3.346   2.492  0.8929 -2.2325 -0.4902
  479SOL     OW 2202   5.251   5.817   1.843 -0.0590 -0.1650  0.4672
  479SOL    HW1 2203   5.157   5.810   1.822  0.5780  0.0350 -3.1301
  479SOL    HW2 2204   5.255   5.884   1.911 -2.4935  0.4162  0.1408
  480SOL     OW 2205   6.058   2.976   4.617 -0.0648  0.7514 -0.1649
  480SOL    HW1 2206   6.043   2.923   4.539  1.4082  1.1630 -0.7661
  480SOL    HW2 2207   6.123   3.041   4.590  0.0962  1.2202  1.2604
  481SOL     OW 2208   0.597   0.986   4.966 -0.4863  0.2367  0.0068
  481SOL    HW1 2209   0.659   0.992   5.038 -1.1376 -1.8579  0.8053
  481SOL    HW2 2210   0.629   0.915   4.911  0.0412  1.8375 -1.8956
  482SOL     OW 2211   2.628   4.599   0.743  0.7264 -0.1449  0.0369
  482SOL    HW1 2212   2.544   4.627   0.778 -0.2951  3.0843 -4.1257
  482SOL    HW2 2213   2.689   4.668   0.769  0.4104  1.1678 -2.4339
  483SOL     OW 2214   4.047   1.727   2.867  0.0339  0.4395  0.4747
  483SOL    HW1 2215   3.996   1.736   2.948  0.4157  2.6667  0.5423
  483SOL    HW2 2216   4.105   1.804   2.867 -0.2051  0.6901 -2.0685
  484SOL     OW 2217   3.963   2.323   4.515 -0.5230  0.3700 -0.4679
  484SOL    HW1 2218   3.921   2.319   4.601  0.5726  0.2698  0.0778
  484SOL    HW2 2219   3.895   2.357   4.457 -1.3665  0.1734  0.3755
  485SOL     OW 2220   3.585   2.368   2.519 -0.2362 -0.0220  0.2878
  485SOL    HW1 2221   3.506   2.420   2.507 -1.5546 -1.4860  2.0693
  485SOL    HW2 2222   3.573   2.293   2.461 -0.1947 -0.2875  0.6214
  486SOL     OW 2223   2.519   0.878   3.687 -0.2982 -0.2294  0.5425
  486SOL    HW1 2224   2.464   0.826   3.745 -0.9888  2.5170  2.5727
  486SOL    HW2 2225   2.603   0.884   3.732  0.5726 -1.4693 -0.8287
  487SOL     OW 2226   3.075   6.681   4.835 -0.0912 -0.1214 -0.6624
  487SOL    HW1 2227   3.027   6.744   4.780  2.0674  1.5555 -0.7848
  487SOL    HW2 2228   3.098   6.731   4.914 -0.1370 -1.4313  0.2002
  488SOL     OW 2229   4.998   5.724   0.552 -0.0719  0.2795 -0.3398
  488SOL    HW1 2230   4.988   5.762   0.465  0.3617 -0.1040 -0.5647
  488SOL    HW2 2231   4.937   5.649   0.552  0.4262 -0.1292 -0.5603
  489SOL     OW 2232   1.882   5.413   4.623 -0.6811  0.6246  0.4183
  489SOL    HW1 2233   1.883   5.509   4.624  0.9893  0.7267 -1.5703
  489SOL    HW2 2234   1.935   5.390   4.546  0.5785 -1.9155  1.9039
  490SOL     OW 2235   3.557   6.965   3.629  0.2578  0.3865  0.0606
  490SOL    HW1 2236   3.503   6.982   3.706 -0.6320 -0.4800 -0.3509
  490SOL    HW2 2237   3.644   6.948   3.664 -0.3603 -1.0400  0.9783
  491SOL     OW 2238   4.675   0.009   2.090  0.4099  0.0226 -0.1760
  491SOL    HW1 2239   4.663  -0.064   2.029 -0.3587 -0.5683  0.6482
  491SOL    HW2 2240   4.618   0.078   2.056  1.2687  0.3287 -1.0563
  492SOL     OW 2241   6.261   3.136   1.725 -0.0896  0.0319  0.3793
  492SOL    HW1 2242   6.178   3.094   1.702 -0.2934  0.1338  0.9212
  492SOL    HW2 2243   6.280   3.106   1.813  0.1924  0.4140  0.4513
  493SOL     OW 2244   2.614   4.437   2.034  0.1669  0.6595 -0.0963
  493SOL    HW1 2245   2.524   4.428   2.065  0.2765 -1.6543 -0.2424
  493SOL    HW2 2246   2.653   4.505   2.089 -1.0183  0.0549  1.5635
  494SOL     OW 2247   3.947   5.075   3.481  0.8385  0.6364 -0.5721
  494SOL    HW1 2248   3.890   5.150   3.464 -0.4261 -0.3725 -0.9466
  494SOL    HW2 2249   3.998   5.066   3.401 -0.1732  0.1201 -1.1816
  495SOL     OW 2250   6.903   1.538   0.878 -0.3034  0.1260 -0.1305
  495SOL    HW1 2251   6.941   1.502   0.958  1.5515  0.9379 -0.5985
  495SOL    HW2 2252   6.975   1.539   0.815 -1.2001  1.3414 -1.1949
  496SOL     OW 2253   3.748   1.734   5.069 -0.3975  0.8272 -0.0967
  496SOL    HW1 2254   3.777   1.643   5.059 -0.2150  0.8689  0.0454
  496SOL    HW2 2255   3.766   1.755   5.161 -1.0406  0.8011  0.0382
  497SOL     OW 2256   2.449   4.102   3.522 -0.2615 -0.2966 -0.2129
  497SOL    HW1 2257   2.391   4.160   3.572  1.0076  0.3283  0.5692
  497SOL    HW2 2258   2.511   4.069   3.586  0.0212 -1.2590 -0.9753
  498SOL     OW 2259   4.010   5.823   2.205 -0.1662  0.5122  0.6995
  498SOL    HW1 2260   3.970   5.892   2.151 -1.5183  1.5421  2.8698
  498SOL    HW2 2261   4.096   5.808   2.165 -1.2327  0.9065 -1.9277
  499SOL     OW 2262   0.967   3.013   2.232 -0.0975 -0.1614 -0.0528
  499SOL    HW1 2263   0.914   2.937   2.257  1.5963 -0.4624  3.1210
  499SOL    HW2 2264   0.908   3.087   2.244 -0.9933 -0.7648 -0.5775
  500SOL     OW 2265   3.442   4.462   3.358  0.1499  0.3537  0.1798
  500SOL    HW1 2266   3.470   4.424   3.441 -0.4012  0.6532  0.5078
  500SOL    HW2 2267   3.489   4.545   3.352 -1.5853  1.4735  1.3459
  501SOL     OW 2268   1.263   0.301   4.759  0.0212  0.0376 -0.2206
  501SOL    HW1 2269   1.321   0.359   4.711  1.9727 -1.5592  0.0752
  501SOL    HW2 2270   1.221   0.247   4.692 -0.5804  0.6823 -0.3789
  502SOL     OW 2271   4.385   1.550   1.963 -0.0863  0.2119 -0.1691
  502SOL    HW1 2272   4.309   1.500   1.932  0.0318  0.0545 -0.1999
  502SOL    HW2 2273   4.403   1.612   1.892 -0.8631  0.9913  0.2888
  503SOL     OW 2274   2.172   0.638   2.489 -0.3899  0.0562  0.1614
  503SOL    HW1 2275   2.179   0.545   2.466 -0.0680  0.0916  0.1064
  503SOL    HW2 2276   2.078   0.653   2.500 -0.4135 -0.3815  0.6164
  504SOL     OW 2277   3.018   6.837   0.502 -0.2361  0.3880  0.0413
  504SOL    HW1 2278   3.008   6.931   0.485 -0.4538  0.0269 -2.1170
  504SOL    HW2 2279   3.085   6.808   0.440 -1.8928 -1.2973 -1.0591
  505SOL     OW 2280   5.343   3.397   1.851  0.1417  0.1475 -0.4603
  505SOL    HW1 2281   5.372   3.414   1.940 -1.6379 -0.5007  0.2887
  505SOL    HW2 2282   5.337   3.483   1.810 -0.7477  0.6335  0.6381
  506SOL     OW 2283   6.086   2.747   1.347  0.4317  0.4549 -0.2734
  506SOL    HW1 2284   6.044   2.685   1.406  0.0490  0.7002 -0.2850
  506SOL    HW2 2285   6.164   2.702   1.316 -0.3676 -0.4100 -1.0827
  507SOL     OW 2286   3.383   1.872   4.291  0.0259 -0.1798  0.3405
  507SOL    HW1 2287   3.343   1.943   4.341  0.4331 -0.3193  0.8733
  507SOL    HW2 2288   3.366   1.794   4.344  3.2932  0.0916  1.9906
  508SOL     OW 2289   2.833   1.859   4.280  0.6408  0.4876  0.2067
  508SOL    HW1 2290   2.869   1.866   4.191 -0.8561 -0.9850 -0.5990
  508SOL    HW2 2291   2.889   1.914   4.334  2.7071  0.0247 -1.3278
  509SOL     OW 2292   5.376   4.750   1.263  0.1665  0.2675 -0.1486
  509SOL    HW1 2293   5.352   4.747   1.170  0.4168  0.6127 -0.2287
  509SOL    HW2 2294   5.392   4.843   1.280 -3.3395  0.7877  1.1561
  510SOL     OW 2295   1.812   5.459   2.991 -0.1173  0.3827 -0.1658
  510SOL    HW1 2296   1.792   5.415   3.074  3.4135 -0.8952  0.1683
  510SOL    HW2 2297   1.790   5.394   2.924  0.7806 -0.1533  0.0464
  511SOL     OW 2298   2.978   5.821   0.803 -0.0337  0.4811 -0.0831
  511SOL    HW1 2299   2.886   5.837   0.783  0.1131  0.7658 -0.5383
  511SOL    HW2 2300   3.009   5.903   0.842 -0.3990 -0.1629  1.6673
  512SOL     OW 2301   6.716   4.480   4.741  0.2672 -0.2684 -0.0462
  512SOL    HW1 2302   6.800   4.507   4.702  0.3416  2.7193  1.8385
  512SOL    HW2 2303   6.739   4.454   4.831 -0.6436 -1.1310 -0.0510
  513SOL     OW 2304   1.836   6.273   1.440  0.6017 -0.2037 -0.0612
  513SOL    HW1 2305   1.762   6.213   1.448  0.4469  0.0693  0.6430
  513SOL    HW2 2306   1.821   6.339   1.507  1.7897 -0.4885  0.5270
  514SOL     OW 2307   6.394   4.394   3.252  0.2904  0.3221  0.1215
  514SOL    HW1 2308   6.475   4.424   3.210  1.8187 -1.3173  1.7261
  514SOL    HW2 2309   6.375   4.310   3.210  0.9273 -0.5538  1.5393
  515SOL     OW 2310   7.011   5.619   4.556 -0.6960 -0.0202  0.3529
  515SOL    HW1 2311   7.092   5.667   4.538 -1.3206  1.2099  0.7060
  515SOL    HW2 2312   6.950   5.651   4.490 -1.6106  0.9641  1.6305
  516SOL     OW 2313   5.522   6.913   4.002  0.1502 -0.3574 -0.0422
  516SOL    HW1 2314   5.552   7.004   3.997 -0.0078 -0.3210 -0.3395
  516SOL    HW2 2315   5.524   6.882   3.911  1.5024 -1.0740  0.2099
  517SOL     OW 2316   4.624   1.858   4.647 -0.5036  0.2481 -0.0830
  517SOL    HW1 2317   4.668   1.920   4.588 -1.3819 -1.4845 -2.7371
  517SOL    HW2 2318   4.695   1.817   4.696  0.4394  0.5996 -1.1204
  518SOL     OW 2319   5.350   1.778   1.227 -0.4065 -0.3779 -0.3168
  518SOL    HW1 2320   5.349   1.863   1.184 -1.6534 -0.2494 -0.0667
  518SOL    HW2 2321   5.436   1.773   1.268 -1.2864  2.0062  2.0959
  519SOL     OW 2322   0.834   5.755   4.312 -0.2660 -0.2189  0.4509
  519SOL    HW1 2323   0.868   5.844   4.300 -0.4332 -0.1260  0.6624
  519SOL    HW2 2324   0.740   5.763   4.296 -0.1479 -0.5416 -0.4847
  520SOL     OW 2325   0.519   3.783   3.445  0.1369  0.0968  0.0151
  520SOL    HW1 2326   0.428   3.757   3.454  0.2615  0.0476  1.2383
  520SOL    HW2 2327   0.563   3.705   3.412 -0.4532  0.4818 -1.7742
  521SOL     OW 2328   2.034   0.934   3.462  0.1309 -0.7985 -0.9549
  521SOL    HW1 2329   2.091   0.981   3.400 -1.2890  0.2452 -1.5106
  521SOL    HW2 2330   1.992   0.866   3.408  0.4797 -1.2630 -0.6495
  522SOL     OW 2331   4.374   5.317   4.297  0.0197  0.2226  0.4896
  522SOL    HW1 2332   4.320   5.393   4.273  2.0545  1.7256  0.4111
  522SOL    HW2 2333   4.374   5.317   4.392 -0.0997  0.2222  0.4901
  523SOL     OW 2334   1.697   3.470   0.637  0.6632  0.2827  0.0785
  523SOL    HW1 2335   1.679   3.434   0.550 -1.5872  2.7801 -0.6102
  523SOL    HW2 2336   1.695   3.565   0.624  2.3160  0.7243  2.5187
  524SOL     OW 2337   2.726   2.844   4.166 -0.4437 -0.0571 -1.0364
  524SOL    HW1 2338   2.694   2.923   4.122  0.4595  1.6002  1.1088
  524SOL    HW2 2339   2.815   2.833   4.134 -0.2899  0.2737 -0.7198
  525SOL     OW 2340   5.668   6.655   4.459 -0.5016 -0.1515 -0.1285
  525SOL    HW1 2341   5.631   6.737   4.426 -2.1171 -1.7473 -2.6343
  525SOL    HW2 2342   5.721   6.622   4.386  0.3227 -1.2265  0.9267
  526SOL     OW 2343   2.905   1.806   4.961  0.3429 -0.0158 -0.1541
  526SOL    HW1 2344   2.831   1.850   4.920 -0.8480 -1.6498  0.0970
  526SOL    HW2 2345   2.970   1.796   4.891 -0.7806 -0.8678 -1.1250
  527SOL     OW 2346   6.373   1.929   1.895 -0.2271 -0.1141  0.2372
  527SOL    HW1 2347   6.356   1.986   1.969 -0.5145  0.4440 -0.2468
  527SOL    HW2 2348   6.458   1.959   1.861 -0.4339  0.1068 -0.0891
  528SOL     OW 2349   1.001   1.450   1.414 -0.2151  0.4187 -0.0614
  528SOL    HW1 2350   0.956   1.514   1.469 -1.0752  1.6407 -2.0774
  528SOL    HW2 2351   0.969   1.365   1.445 -1.5818  1.1250  0.5399
  529SOL     OW 2352   6.923   2.329   1.075 -0.0170  0.3633 -0.2906
  529SOL    HW1 2353   6.999   2.341   1.019 -0.2615 -0.9513 -0.9489
  529SOL    HW2 2354   6.955   2.347   1.163  0.7201  1.0919 -0.6970
  530SOL     OW 2355   0.671   1.596   0.180 -0.2827  0.4649 -0.0649
  530SOL    HW1 2356   0.576   1.603   0.170 -0.1797  0.0297 -1.6707
  530SOL    HW2 2357   0.706   1.671   0.132  0.2048 -0.1198 -0.6477
  531SOL     OW 2358   7.064   5.938   4.654  0.5324 -0.6673  0.4475
  531SOL    HW1 2359   7.100   5.991   4.725 -3.3882  0.8600  1.5761
  531SOL    HW2 2360   7.087   5.985   4.574  0.2791  0.7323  1.1739
  532SOL     OW 2361   1.633   3.408   1.833  1.1316  0.3036 -0.0015
  532SOL    HW1 2362   1.554   3.391   1.885  0.5585 -0.6574 -1.1374
  532SOL    HW2 2363   1.665   3.321   1.810  2.1396  0.7002 -0.1524
  533SOL     OW 2364   0.986   5.881   2.092 -0.4502 -0.1042 -0.1590
  533SOL    HW1 2365   1.045   5.923   2.031  0.0280  0.1383  0.4601
  533SOL    HW2 2366   0.991   5.934   2.172 -0.9397 -0.5000  0.1477
  534SOL     OW 2367   3.777   2.544   2.325  0.0689 -0.0290  0.5927
  534SOL    HW1 2368   3.689   2.537   2.362 -0.8639 -0.2453 -1.5689
  534SOL    HW2 2369   3.785   2.469   2.266  0.9785  1.0027 -0.6635
  535SOL     OW 2370   5.841   0.800   2.293  0.5525  0.0567  0.1015
  535SOL    HW1 2371   5.830   0.886   2.254  0.5911 -0.9687 -2.3720
  535SOL    HW2 2372   5.771   0.793   2.358 -0.7722  1.1823 -1.1440
  536SOL     OW 2373   2.108   0.620   5.064 -0.0577 -0.4944  0.3592
  536SOL    HW1 2374   2.082   0.540   5.109 -0.4869  0.3165  1.6133
  536SOL    HW2 2375   2.031   0.677   5.069  0.5803  0.3880  0.4467
  537SOL     OW 2376   6.057   2.255   2.044  0.7596  0.2615  0.0110
  537SOL    HW1 2377   6.082   2.341   2.078  1.2624  0.0077  0.3017
  537SOL    HW2 2378   5.999   2.218   2.111  1.9808 -0.3592  0.7799
  538SOL     OW 2379   0.399   5.624   3.672 -0.3022 -0.4645 -0.2335
  538SOL    HW1 2380   0.465   5.570   3.716  1.2177  1.5870  0.1478
  538SOL    HW2 2381   0.396   5.705   3.724 -0.3250  0.9929 -2.3920
  539SOL     OW 2382   5.501   7.043   4.938 -0.2063 -0.4953  0.1415
  539SOL    HW1 2383   5.564   6.972   4.953 -0.2630 -0.7715 -0.8645
  539SOL    HW2 2384   5.457   7.054   5.022  0.4233 -1.0463  0.5550
  540SOL     OW 2385   2.529   1.455   4.327 -0.7791  0.4219 -0.7058
  540SOL    HW1 2386   2.615   1.459   4.283 -0.7511 -1.3002 -0.8766
  540SOL    HW2 2387   2.529   1.530   4.386  1.3620 -0.1761  0.1737
  541SOL     OW 2388   6.329   4.292   1.778  0.7345 -0.6595 -0.3561
  541SOL    HW1 2389   6.325   4.240   1.698  1.4373 -1.8998  0.3931
  541SOL    HW2 2390   6.364   4.233   1.844  0.2319  0.3571  0.8678
  542SOL     OW 2391   4.693   2.501   3.161  0.2798  0.3074 -0.0918
  542SOL    HW1 2392   4.725   2.487   3.072 -1.1002 -0.0311 -0.5530
  542SOL    HW2 2393   4.605   2.464   3.161 -0.1230  1.2182  1.1336
  543SOL     OW 2394   1.229   5.641   2.343 -0.6255  0.4520  0.0179
  543SOL    HW1 2395   1.228   5.615   2.435 -2.5949 -1.6277 -0.4948
  543SOL    HW2 2396   1.315   5.681   2.330 -0.4949  1.3157  2.8542
  544SOL     OW 2397   5.523   0.559   2.541 -0.1737  0.0270 -0.3737
  544SOL    HW1 2398   5.560   0.483   2.496  0.4503  0.9847 -1.5532
  544SOL    HW2 2399   5.439   0.574   2.498 -0.8363 -0.6648  0.6386
  545SOL     OW 2400   5.642   2.784   1.480 -0.4671 -0.1822 -0.3360
  545SOL    HW1 2401   5.689   2.814   1.402  0.9592  0.6045  0.7754
  545SOL    HW2 2402   5.612   2.864   1.523 -0.7275 -0.5751  0.2349
  546SOL     OW 2403   4.769   0.243   0.129 -0.5989 -0.3925 -0.0135
  546SOL    HW1 2404   4.824   0.170   0.159 -0.0330  0.3472  0.7876
  546SOL    HW2 2405   4.688   0.234   0.180  0.1591  0.5568  1.4236
  547SOL     OW 2406   5.863   2.593   4.742  0.2029  0.2346 -0.0923
  547SOL    HW1 2407   5.794   2.541   4.700 -0.0553 -0.6970  1.4103
  547SOL    HW2 2408   5.904   2.640   4.669  0.0234 -1.5711 -1.4627
  548SOL     OW 2409   6.553   0.934   2.598 -0.0079  0.9406 -0.1628
  548SOL    HW1 2410   6.533   1.018   2.638  1.2182  0.2717  2.0229
  548SOL    HW2 2411   6.647   0.938   2.577 -0.3416  0.7919 -1.8880
  549SOL     OW 2412   6.693   5.353   2.091  0.3678  0.5186 -0.2602
  549SOL    HW1 2413   6.722   5.370   2.001  0.2401  0.9197 -0.2272
  549SOL    HW2 2414   6.765   5.383   2.146  0.3877  0.4011 -0.2204
  550SOL     OW 2415   6.293   0.893   1.554  0.5492  0.1023 -0.3021
  550SOL    HW1 2416   6.375   0.853   1.524  0.8003  1.1318 -1.0638
  550SOL    HW2 2417   6.322   0.969   1.606  0.0887 -0.5891  1.0013
  551SOL     OW 2418   3.113   1.232   4.443 -0.6088  0.2013  0.1710
  551SOL    HW1 2419   3.092   1.138   4.441  0.7686 -0.1545 -2.9270
  551SOL    HW2 2420   3.032   1.274   4.471 -0.9647 -1.8893  2.7945
  552SOL     OW 2421   0.326   0.333   3.307  0.2758 -0.4645  0.7991
  552SOL    HW1 2422   0.294   0.384   3.232  1.1114 -0.5818  0.3516
  552SOL    HW2 2423   0.389   0.272   3.269 -0.0401 -1.2186  1.4587
  553SOL     OW 2424   4.337   0.309   5.075  0.0140 -0.3313  0.0518
  553SOL    HW1 2425   4.280   0.312   4.998  0.9933 -2.7456 -0.8443
  553SOL    HW2 2426   4.310   0.230   5.122  1.4757 -0.5825  0.5151
  554SOL     OW 2427   1.938   3.444   0.328  0.1283  0.4896 -0.4272
  554SOL    HW1 2428   1.947   3.504   0.401 -0.9240  2.1025 -1.5583
  554SOL    HW2 2429   2.026   3.411   0.313  1.0775  2.9681 -0.7385
  555SOL     OW 2430   0.644   1.844   4.849 -0.2395 -0.4920  0.0795
  555SOL    HW1 2431   0.725   1.863   4.802  0.1301 -1.2283  0.4032
  555SOL    HW2 2432   0.608   1.766   4.806 -1.2525  0.3343 -0.6329
  556SOL     OW 2433   3.681   1.125   0.817 -0.3961  0.5553  0.2344
  556SOL    HW1 2434   3.605   1.069   0.803 -1.0947  2.0581 -2.6527
  556SOL    HW2 2435   3.648   1.198   0.870 -0.9372  1.0676 -0.7853
  557SOL     OW 2436   1.932   2.980   2.978 -0.5649  0.4816 -0.4515
  557SOL    HW1 2437   1.890   2.954   3.060 -2.3482 -1.8088 -1.9624
  557SOL    HW2 2438   2.004   2.919   2.967 -0.2931  0.8221 -0.5619
  558SOL     OW 2439   6.880   3.216   4.859 -0.0256  0.5002  0.4145
  558SOL    HW1 2440   6.945   3.181   4.920  0.8825  0.4758 -0.5247
  558SOL    HW2 2441   6.848   3.296   4.900  0.1327  0.1733  1.1859
  559SOL     OW 2442   7.031   4.755   3.718  0.1635 -0.2870 -0.2030
  559SOL    HW1 2443   7.109   4.766   3.664  0.4988 -0.1318  0.3050
  559SOL    HW2 2444   6.958   4.760   3.656  0.5277  0.1263 -0.6036
  560SOL     OW 2445   4.026   3.073   4.204 -0.3596  0.0047 -0.8454
  560SOL    HW1 2446   3.956   3.045   4.264  0.5802 -2.1670 -0.6726
  560SOL    HW2 2447   4.032   3.002   4.140  0.5947  0.9435 -1.8356
  561SOL     OW 2448   4.065   1.270   2.463  0.5533 -0.2946  0.7694
  561SOL    HW1 2449   4.004   1.202   2.492 -0.9165  0.9849  0.7950
  561SOL    HW2 2450   4.143   1.222   2.435 -1.0673 -2.1617 -0.8639
  562SOL     OW 2451   6.331   0.100   0.519  0.0242 -0.1549 -0.0177
  562SOL    HW1 2452   6.411   0.114   0.469 -0.0664  0.1100 -0.0911
  562SOL    HW2 2453   6.341   0.013   0.556 -0.2228 -0.6428 -1.0716
  563SOL     OW 2454   0.472   4.142   4.665 -0.2750 -0.4572 -0.7801
  563SOL    HW1 2455   0.568   4.150   4.664 -0.2208 -1.0377 -0.8055
  563SOL    HW2 2456   0.442   4.213   4.722  0.3008 -1.4907  0.8779
  564SOL     OW 2457   3.763   6.329   3.404 -0.6534  0.0506 -0.1075
  564SOL    HW1 2458   3.771   6.234   3.411 -0.3158  0.1422  1.0961
  564SOL    HW2 2459   3.669   6.346   3.410 -0.9918 -0.3413 -3.0438
  565SOL     OW 2460   1.018   5.626   4.855  0.2954 -0.0907 -0.1244
  565SOL    HW1 2461   1.107   5.612   4.824  0.3172  0.5199 -0.3438
  565SOL    HW2 2462   1.027   5.686   4.929 -0.0536  1.2263 -1.1124
  566SOL     OW 2463   1.877   1.569   0.629  0.3579  0.2940  0.0278
  566SOL    HW1 2464   1.931   1.566   0.550 -0.9072 -0.3970 -0.8554
  566SOL    HW2 2465   1.926   1.519   0.694  1.4093  0.8522 -0.3168
  567SOL     OW 2466   1.473   5.082   4.192 -0.4953 -0.1490 -0.0477
  567SOL    HW1 2467   1.490   5.033   4.113  0.0381 -1.5686  0.9135
  567SOL    HW2 2468   1.407   5.031   4.239 -0.4236  0.3876  0.6621
  568SOL     OW 2469   3.448   4.487   2.308 -0.1059 -0.1364  0.5360
  568SOL    HW1 2470   3.498   4.466   2.229  0.8636  0.9136  0.8341
  568SOL    HW2 2471   3.380   4.420   2.312  0.3083 -0.6730 -0.7566
  569SOL     OW 2472   3.130   5.493   2.347  0.2924  0.0681 -0.4623
  569SOL    HW1 2473   3.162   5.454   2.266  0.4413  0.3100 -0.5240
  569SOL    HW2 2474   3.096   5.420   2.398  2.0005 -0.3861  0.1041
  570SOL     OW 2475   0.496   1.961   5.089 -0.1110  0.3731 -0.0749
  570SOL    HW1 2476   0.554   1.969   5.013 -1.5787  1.3063 -1.1519
  570SOL    HW2 2477   0.488   1.866   5.101 -0.4703  0.1680 -1.6165
  571SOL     OW 2478   0.253   0.659   0.796 -0.8020 -0.0484 -0.1745
  571SOL    HW1 2479   0.295   0.596   0.737 -2.2418 -1.3830  0.1597
  571SOL    HW2 2480   0.190   0.705   0.740 -1.4242 -0.5804  0.0778
  572SOL     OW 2481   0.475   3.662   1.778 -0.4556 -0.6313  0.1700
  572SOL    HW1 2482   0.430   3.586   1.814  0.8687 -1.0765  0.9868
  572SOL    HW2 2483   0.513   3.706   1.854 -1.6455  1.1895 -0.2202
  573SOL     OW 2484   1.356   2.443   4.178 -0.1058 -0.1861 -0.3107
  573SOL    HW1 2485   1.343   2.404   4.091  2.1495  0.0175 -0.7906
  573SOL    HW2 2486   1.436   2.403   4.211  0.0150  1.0165  0.9479
  574SOL     OW 2487   1.832   1.074   2.234 -0.1988  0.1855  0.5964
  574SOL    HW1 2488   1.815   1.014   2.162 -1.3333  0.2951  0.7536
  574SOL    HW2 2489   1.927   1.073   2.244  0.2122  1.5528 -2.1077
  575SOL     OW 2490   5.119   1.655   1.026  0.0599 -0.0882  0.1185
  575SOL    HW1 2491   5.165   1.728   1.067  1.6254 -0.3148 -1.1654
  575SOL    HW2 2492   5.141   1.661   0.933 -1.9550 -0.6401 -0.4563
  576SOL     OW 2493   0.181   0.667   2.284 -0.2956 -0.0697 -0.6774
  576SOL    HW1 2494   0.224   0.753   2.285  1.9890 -1.1772  0.1293
  576SOL    HW2 2495   0.243   0.607   2.324 -2.5404 -1.8363  0.4299
  577SOL     OW 2496   0.397   1.936   2.284 -0.2652  0.0371 -0.1589
  577SOL    HW1 2497   0.409   1.841   2.293 -0.8186  0.1212  1.9066
  577SOL    HW2 2498   0.484   1.968   2.262 -0.0864 -0.9439 -0.9828
  578SOL     OW 2499   2.620   4.148   1.333 -0.0099  0.1282 -0.0531
  578SOL    HW1 2500   2.565   4.094   1.390 -0.3423  0.2049 -0.2976
  578SOL    HW2 2501   2.564   4.167   1.257  0.0477  0.9436  0.0989
  579SOL     OW 2502   1.216   3.848   1.702 -0.0573 -0.4718 -0.3596
  579SOL    HW1 2503   1.122   3.854   1.684 -0.1599 -0.7448  0.0851
  579SOL    HW2 2504   1.257   3.891   1.627 -0.6188  2.0914  0.7094
  580SOL     OW 2505   0.604   2.707   4.944  0.5456  0.1114 -0.5111
  580SOL    HW1 2506   0.697   2.694   4.923  0.8122  2.3013 -0.9001
  580SOL    HW2 2507   0.602   2.712   5.039  0.5188 -1.7484 -0.3752
  581SOL     OW 2508   3.711   2.391   2.761 -0.1444  0.4221  0.3483
  581SOL    HW1 2509   3.683   2.391   2.669  2.4851  1.8263 -0.5833
  581SOL    HW2 2510   3.665   2.317   2.800 -2.0164  0.2811 -1.8634
  582SOL     OW 2511   4.209   1.034   1.947 -0.5005  0.0309 -0.0735
  582SOL    HW1 2512   4.155   1.043   2.026 -0.4011 -1.0056  0.1292
  582SOL    HW2 2513   4.280   1.097   1.959 -0.9774  0.5158  0.2405
  583SOL     OW 2514   1.588   1.423   3.556 -0.0386 -0.1353 -0.2522
  583SOL    HW1 2515   1.532   1.421   3.633 -1.7038  1.1971 -1.3484
  583SOL    HW2 2516   1.640   1.342   3.561 -0.9018 -0.6231  1.6332
  584SOL     OW 2517   1.675   0.561   0.030  0.1361 -0.2368  0.2507
  584SOL    HW1 2518   1.732   0.487   0.008 -0.6374 -1.0487  0.9388
  584SOL    HW2 2519   1.672   0.562   0.125 -2.5567 -1.4796  0.2687
  585SOL     OW 2520   0.252   0.148   5.001  0.0332  0.7640  0.1755
  585SOL    HW1 2521   0.158   0.157   5.011  0.0063  1.9826 -0.9567
  585SOL    HW2 2522   0.282   0.119   5.087 -1.2223  1.6764  0.9617
  586SOL     OW 2523   4.131   6.047   2.035  0.5586  0.2405 -0.2902
  586SOL    HW1 2524   4.198   6.024   1.971  0.3169  2.0267 -1.2462
  586SOL    HW2 2525   4.054   6.068   1.982  0.5020  2.2593  0.5078
  587SOL     OW 2526   4.498   4.449   0.260  0.0490 -0.4518  0.1830
  587SOL    HW1 2527   4.558   4.512   0.299 -0.3893  0.3101 -0.3545
  587SOL    HW2 2528   4.547   4.367   0.258  1.6681  0.4754 -1.6294
  588SOL     OW 2529   4.139   5.912   1.487  0.1974  0.0103 -0.0227
  588SOL    HW1 2530   4.047   5.914   1.459  0.6059 -0.6985 -1.5145
  588SOL    HW2 2531   4.183   5.861   1.419  1.6412  0.0448  0.8632
  589SOL     OW 2532   0.909   2.164   4.594 -0.6375 -0.1207 -0.1290
  589SOL    HW1 2533   0.845   2.197   4.531  0.4075  1.2837 -0.5000
  589SOL    HW2 2534   0.976   2.122   4.540 -1.1204 -1.4174  0.2452
  590SOL     OW 2535   6.807   4.184   1.967  0.4361 -0.3271 -0.0567
  590SOL    HW1 2536   6.762   4.269   1.964  0.1635 -0.4948 -1.1688
  590SOL    HW2 2537   6.748   4.128   2.017  0.3882  0.0049  0.2676
  591SOL     OW 2538   3.070   4.985   0.102  0.4644  0.4548 -0.2497
  591SOL    HW1 2539   2.991   5.006   0.152  0.9989 -1.4191  1.5720
  591SOL    HW2 2540   3.075   4.889   0.106  2.5812  0.5074 -0.7051
  592SOL     OW 2541   4.608   4.074   1.063 -0.0490  0.3501 -0.2062
  592SOL    HW1 2542   4.678   4.008   1.068  0.9343  1.2029 -1.7467
  592SOL    HW2 2543   4.582   4.089   1.154  0.2184 -1.5886  0.2413
  593SOL     OW 2544   7.089   2.808   3.984 -0.2605 -0.4643 -0.0841
  593SOL    HW1 2545   7.092   2.891   4.032  0.1924 -0.7348  0.3640
  593SOL    HW2 2546   7.102   2.833   3.892  0.2324 -0.0746  0.0901
  594SOL     OW 2547   6.988   4.871   1.492 -0.0068 -1.0124  0.4271
  594SOL    HW1 2548   7.002   4.847   1.583 -1.5060  0.9087  1.2310
  594SOL    HW2 2549   6.893   4.870   1.481 -0.0134  1.4401 -0.2982
  595SOL     OW 2550   3.275   7.122   4.507  0.2158  0.0316  0.3609
  595SOL    HW1 2551   3.319   7.115   4.592 -0.4983 -1.7457  0.6262
  595SOL    HW2 2552   3.287   7.036   4.467 -1.9054 -0.0826 -0.1053
  596SOL     OW 2553   1.259   1.545   0.881 -0.0978 -0.2554 -0.2752
  596SOL    HW1 2554   1.319   1.513   0.949  0.1890  0.3503 -0.2331
  596SOL    HW2 2555   1.186   1.584   0.929  0.0656  0.0996 -0.3096
  597SOL     OW 2556   1.646   3.407   2.135  0.0620 -0.4418 -0.4695
  597SOL    HW1 2557   1.651   3.418   2.230  1.4657 -0.2957 -0.5335
  597SOL    HW2 2558   1.560   3.368   2.119 -0.1159 -0.6348  0.8739
  598SOL     OW 2559   5.891   2.211   2.859 -0.4867  0.2394 -0.0284
  598SOL    HW1 2560   5.831   2.284   2.874 -0.0966  0.4692  0.4381
  598SOL    HW2 2561   5.869   2.180   2.772 -0.0211  1.5323 -0.6326
  599SOL     OW 2562   3.067   1.074   0.864 -0.3024 -0.1272 -0.5123
  599SOL    HW1 2563   3.099   1.123   0.788 -0.1102 -1.8861 -1.6295
  599SOL    HW2 2564   3.053   1.140   0.931 -0.5061  1.5007 -2.0847
  600SOL     OW 2565   5.846   5.245   4.799  1.0901  0.1523 -0.2599
  600SOL    HW1 2566   5.916   5.202   4.847  0.9558  0.3444  0.1094
  600SOL    HW2 2567   5.767   5.227   4.850  0.8897  0.0308 -0.6145
  601SOL     OW 2568   2.570   4.146   0.301 -0.3118 -0.0380 -0.1322
  601SOL    HW1 2569   2.547   4.075   0.361 -1.9131  0.5463  0.0108
  601SOL    HW2 2570   2.609   4.102   0.226  0.8223 -0.8610  0.9115
  602SOL     OW 2571   6.629   6.740   2.532 -0.2512  0.5604 -0.0310
  602SOL    HW1 2572   6.678   6.724   2.612  0.6212  0.6628 -0.5251
  602SOL    HW2 2573   6.653   6.668   2.474  1.0112  1.7462 -1.0442
  603SOL     OW 2574   4.327   1.896   2.338 -0.3594  0.0443  0.5234
  603SOL    HW1 2575   4.251   1.839   2.337 -1.8818  1.8220 -2.6217
  603SOL    HW2 2576   4.376   1.873   2.259 -0.7541  2.5956 -0.5631
  604SOL     OW 2577   1.126   5.473   0.694 -0.1324  0.0016  0.1389
  604SOL    HW1 2578   1.036   5.442   0.706  0.5311 -1.6047  1.3517
  604SOL    HW2 2579   1.153   5.504   0.780  0.5893  0.1202 -0.1216
  605SOL     OW 2580   7.028   4.891   2.403  0.1782 -0.3024 -0.3655
  605SOL    HW1 2581   7.022   4.949   2.327  1.2658 -0.1067 -0.3204
  605SOL    HW2 2582   7.029   4.803   2.366  3.0404 -0.1866 -0.8292
  606SOL     OW 2583   3.576   2.253   1.217  0.4699  0.1676  0.0310
  606SOL    HW1 2584   3.555   2.345   1.204 -1.0700 -0.1304  0.2472
  606SOL    HW2 2585   3.669   2.247   1.196  0.4572  1.6477 -0.5829
  607SOL     OW 2586   3.665   1.410   1.343  0.2760  0.3539  0.2243
  607SOL    HW1 2587   3.756   1.426   1.317  0.8304 -0.6627  1.3881
  607SOL    HW2 2588   3.672   1.347   1.415 -1.5069 -2.4808 -1.8391
  608SOL     OW 2589   3.414   4.923   2.406 -0.4738 -0.5523 -0.2680
  608SOL    HW1 2590   3.468   4.885   2.337  1.0060  1.4925 -0.3249
  608SOL    HW2 2591   3.449   4.886   2.487  0.2113 -0.1874 -0.3909
  609SOL     OW 2592   4.945   6.984   1.950 -0.1134 -0.5290  0.0643
  609SOL    HW1 2593   4.850   6.977   1.939 -0.0661  0.3651 -1.0702
  609SOL    HW2 2594   4.970   6.903   1.995 -1.1596 -1.6933 -1.3507
  610SOL     OW 2595   6.981   2.426   2.112 -0.6750  0.2146 -0.0097
  610SOL    HW1 2596   7.035   2.494   2.072 -0.5403 -0.3482 -0.8176
  610SOL    HW2 2597   6.936   2.385   2.038 -0.4923 -0.7899  0.4203
  611SOL     OW 2598   5.622   3.457   4.626  0.8799  0.1420 -0.0785
  611SOL    HW1 2599   5.554   3.490   4.568 -0.6968 -0.6616  1.2159
  611SOL    HW2 2600   5.661   3.536   4.664 -1.5466  0.6626  1.5520
  612SOL     OW 2601   3.994   4.823   4.489  0.9506 -0.0576 -0.5851
  612SOL    HW1 2602   3.984   4.903   4.438 -0.5835  0.6883  0.8061
  612SOL    HW2 2603   3.919   4.769   4.463 -1.4931  1.4309  2.6427
  613SOL     OW 2604   1.794   5.960   1.998 -0.6688  0.3243 -0.3852
  613SOL    HW1 2605   1.862   5.899   2.027 -1.4649  0.1158  1.1967
  613SOL    HW2 2606   1.813   6.041   2.045 -1.8203  0.0826  0.5658
  614SOL     OW 2607   2.948   3.349   0.786  0.0325  0.7756  0.0298
  614SOL    HW1 2608   2.997   3.418   0.743  0.5040  0.9372  0.8091
  614SOL    HW2 2609   2.928   3.286   0.717  0.4970  1.1864 -0.4759
  615SOL     OW 2610   4.113   0.923   0.063 -0.1730 -0.1939  0.1406
  615SOL    HW1 2611   4.077   0.878   0.139  0.7309  2.4443  2.3173
  615SOL    HW2 2612   4.060   1.002   0.054  1.4974  0.9563 -0.1299
  616SOL     OW 2613   4.324   1.175   1.647 -0.6017 -0.6807 -0.0671
  616SOL    HW1 2614   4.347   1.258   1.689  0.5520 -1.9022  1.8029
  616SOL    HW2 2615   4.230   1.166   1.662 -1.6872  1.9958 -3.5787
  617SOL     OW 2616   3.091   6.849   3.776 -0.1735 -0.0607  0.0421
  617SOL    HW1 2617   3.152   6.801   3.832  2.3008  2.2705 -0.4471
  617SOL    HW2 2618   3.144   6.880   3.703 -2.9581 -1.7759 -3.0141
  618SOL     OW 2619   3.230   1.207   2.088 -0.1111  0.1323  0.6623
  618SOL    HW1 2620   3.275   1.244   2.164 -0.9297  2.0932  0.2623
  618SOL    HW2 2621   3.140   1.239   2.096 -0.3787 -0.2094 -0.7685
  619SOL     OW 2622   3.845   3.172   3.006 -0.3387  0.6077  0.8976
  619SOL    HW1 2623   3.899   3.132   3.074 -0.6984  0.4425  1.0866
  619SOL    HW2 2624   3.907   3.193   2.936 -0.5627 -3.5925 -0.8502
  620SOL     OW 2625   4.701   1.500   4.679 -0.2550  0.0828  0.1849
  620SOL    HW1 2626   4.752   1.581   4.688 -1.5266  0.9502 -0.0020
  620SOL    HW2 2627   4.659   1.489   4.764  0.4869 -0.8123  0.4491
  621SOL     OW 2628   1.592   3.642   1.723 -0.4097 -0.0030  0.2041
  621SOL    HW1 2629   1.607   3.553   1.755  0.8416  0.5928  1.3824
  621SOL    HW2 2630   1.677   3.685   1.732 -0.5110  0.8329 -2.0641
  622SOL     OW 2631   2.123   2.800   0.586  0.3736 -0.4231 -0.0747
  622SOL    HW1 2632   2.054   2.736   0.606  0.2127 -0.2821 -0.1856
  622SOL    HW2 2633   2.145   2.838   0.671  0.1170 -0.2646 -0.0796
  623SOL     OW 2634   6.550   1.326   0.926 -0.0252  0.2733  0.2335
  623SOL    HW1 2635   6.581   1.262   0.862 -1.5769 -0.5747  0.2777
  623SOL    HW2 2636   6.475   1.283   0.968  0.1706  1.3169  1.7201
  624SOL     OW 2637   5.892   2.960   0.728  0.0082 -0.3545 -0.0134
  624SOL    HW1 2638   5.860   2.883   0.776  0.1227 -0.0167  0.6113
  624SOL    HW2 2639   5.896   3.029   0.794  0.2164  0.1031 -0.5043
  625SOL     OW 2640   5.986   5.287   4.446 -0.0169  0.1863 -0.2058
  625SOL    HW1 2641   5.957   5.211   4.497 -0.8272  0.9031  0.4346
  625SOL    HW2 2642   5.980   5.361   4.507 -0.3667  0.9578 -1.1416
  626SOL     OW 2643   2.168   2.627   2.338  0.3652  0.7243  0.0228
  626SOL    HW1 2644   2.188   2.619   2.432  1.0800 -1.0740 -0.2462
  626SOL    HW2 2645   2.074   2.645   2.335  0.1287 -0.2194  1.0737
  627SOL     OW 2646   1.905   3.220   1.755  0.3771 -0.1928 -0.1705
  627SOL    HW1 2647   1.995   3.199   1.731  0.5874  0.1591  0.2827
  627SOL    HW2 2648   1.858   3.137   1.747  0.6431 -0.2846 -0.8394
  628SOL     OW 2649   0.945   3.218   3.129  0.1255 -0.2431 -0.7817
  628SOL    HW1 2650   0.983   3.283   3.188  0.4465  0.6315 -1.9225
  628SOL    HW2 2651   1.010   3.208   3.060 -0.8175 -0.2643 -1.6822
  629SOL     OW 2652   2.699   5.433   2.991  0.2803  0.5399 -0.0811
  629SOL    HW1 2653   2.766   5.381   2.947  0.3380  1.3853 -1.0113
  629SOL    HW2 2654   2.743   5.514   3.016  0.2632  0.0764  1.6191
  630SOL     OW 2655   0.442   5.547   1.868 -0.2648  0.5244  0.1253
  630SOL    HW1 2656   0.381   5.567   1.797  0.5392  0.2706 -0.6459
  630SOL    HW2 2657   0.448   5.629   1.918  0.8722  1.4110 -1.4013
  631SOL     OW 2658   2.312   5.805   1.908  0.4799  0.0364  0.3340
  631SOL    HW1 2659   2.304   5.780   1.999  2.8984 -3.1586 -0.1464
  631SOL    HW2 2660   2.406   5.823   1.896  0.3406 -0.2879 -1.6431
  632SOL     OW 2661   4.399   5.400   0.031 -0.1379  0.5477  0.3094
  632SOL    HW1 2662   4.458   5.386   0.105 -1.3505 -1.0748  1.0422
  632SOL    HW2 2663   4.311   5.392   0.069 -0.7884  0.0303 -1.2306
  633SOL     OW 2664   5.081   1.949   5.063  0.1206 -0.5419  0.1227
  633SOL    HW1 2665   5.027   1.970   4.986  0.9510  1.3983  0.0167
  633SOL    HW2 2666   5.018   1.941   5.135 -0.3987  1.2002 -0.0939
  634SOL     OW 2667   7.042   6.748   4.608 -0.4346  0.0676  0.2871
  634SOL    HW1 2668   6.952   6.748   4.574 -1.1307 -0.4785  2.0535
  634SOL    HW2 2669   7.062   6.841   4.621 -1.4901  0.1158  1.7302
  635SOL     OW 2670   2.351   3.322   2.193  0.3501 -0.4488  0.0696
  635SOL    HW1 2671   2.257   3.308   2.178  0.9066 -2.5347 -2.2282
  635SOL    HW2 2672   2.364   3.298   2.285 -1.2205 -1.1424  0.1628
  636SOL     OW 2673   2.083   6.899   0.054  0.9627  0.9294 -0.0515
  636SOL    HW1 2674   2.024   6.827   0.074  1.4454 -0.3319 -2.6436
  636SOL    HW2 2675   2.118   6.927   0.138 -1.2677 -0.0572  1.2801
  637SOL     OW 2676   3.562   1.519   1.831  0.1011  0.0901 -0.1038
  637SOL    HW1 2677   3.553   1.436   1.878  0.7989 -0.5783 -1.1032
  637SOL    HW2 2678   3.654   1.544   1.843  0.3771 -0.2474 -1.3226
  638SOL     OW 2679   4.303   5.054   4.574 -0.1881 -0.3163  0.2221
  638SOL    HW1 2680   4.281   4.968   4.608 -2.5613  0.0025 -0.3546
  638SOL    HW2 2681   4.308   5.043   4.479 -3.0150  0.5705 -0.1212
  639SOL     OW 2682   3.956   2.725   2.571  0.2584  0.0311 -0.1729
  639SOL    HW1 2683   4.009   2.728   2.491  0.2635  1.2666 -0.1403
  639SOL    HW2 2684   3.930   2.633   2.579  1.7370 -0.4515 -0.6184
  640SOL     OW 2685   2.885   0.531   4.357 -0.0882 -0.3791  0.0801
  640SOL    HW1 2686   2.967   0.578   4.342 -0.9807  0.7741 -1.5095
  640SOL    HW2 2687   2.881   0.468   4.284 -1.2141  0.4765 -0.6226
  641SOL     OW 2688   6.315   4.846   4.739  0.0862 -0.2562 -0.1041
  641SOL    HW1 2689   6.387   4.783   4.730  0.1549 -0.2301  0.2534
  641SOL    HW2 2690   6.343   4.905   4.809 -0.9278 -1.1307  1.0861
  642SOL     OW 2691   4.267   1.678   4.686  0.2683  0.1640  0.5814
  642SOL    HW1 2692   4.322   1.740   4.733  2.0033 -2.6845  2.5997
  642SOL    HW2 2693   4.310   1.594   4.696 -1.3544 -1.3288 -2.9506
  643SOL     OW 2694   6.978   3.472   1.173  0.2344 -0.0846  0.2486
  643SOL    HW1 2695   7.073   3.481   1.175  0.3476 -1.2338  1.3271
  643SOL    HW2 2696   6.946   3.559   1.150  1.5918 -0.2921 -2.9372
  644SOL     OW 2697   6.674   4.056   3.858 -0.6743  0.3634 -0.1265
  644SOL    HW1 2698   6.721   4.097   3.931  1.5623 -1.1432 -0.6108
  644SOL    HW2 2699   6.582   4.077   3.874  0.0208  2.6523  1.4365
  645SOL     OW 2700   6.631   5.368   4.119 -0.3844 -0.3244 -0.1309
  645SOL    HW1 2701   6.710   5.322   4.148 -0.6052 -0.1467  0.7880
  645SOL    HW2 2702   6.660   5.422   4.046 -0.3846 -2.9622 -2.2335
  646SOL     OW 2703   6.952   4.824   5.064 -0.6685 -0.4791 -0.6227
  646SOL    HW1 2704   6.973   4.736   5.032  0.6511 -0.1097 -0.8344
  646SOL    HW2 2705   6.972   4.821   5.158 -1.0645 -0.5350 -0.5397
  647SOL     OW 2706   5.666   0.184   5.031 -0.3156 -0.0122  0.1869
  647SOL    HW1 2707   5.575   0.183   5.061 -0.6714  2.0630 -0.5951
  647SOL    HW2 2708   5.718   0.170   5.110 -1.2940 -1.2670  0.6400
  648SOL     OW 2709   2.356   1.115   4.099  0.3027  0.1799  0.9443
  648SOL    HW1 2710   2.336   1.026   4.071  0.7402  0.3739 -0.0393
  648SOL    HW2 2711   2.280   1.142   4.151 -0.1995 -0.4812  0.5691
  649SOL     OW 2712   5.123   3.129   3.111  0.2853 -0.5377  0.1710
  649SOL    HW1 2713   5.082   3.048   3.081  0.9417 -0.9000  0.2346
  649SOL    HW2 2714   5.089   3.196   3.052 -0.4592 -0.8149  0.2736
  650SOL     OW 2715   5.772   1.132   0.847  0.0237  0.0729 -0.3702
  650SOL    HW1 2716   5.683   1.165   0.834  0.1302  0.2983 -0.5330
  650SOL    HW2 2717   5.820   1.206   0.885 -0.2736 -0.5552  1.3207
  651SOL     OW 2718   5.516   0.137   0.796 -0.0466 -0.1810 -0.2842
  651SOL    HW1 2719   5.450   0.120   0.728 -0.1690 -1.1769  0.0652
  651SOL    HW2 2720   5.526   0.232   0.796 -3.2660  0.2892  1.2582
  652SOL     OW 2721   5.756   6.825   3.311 -0.1068  0.3681 -0.2270
  652SOL    HW1 2722   5.816   6.898   3.299 -0.9212  1.0992 -0.0006
  652SOL    HW2 2723   5.791   6.776   3.385 -0.3619  1.3932  0.5842
  653SOL     OW 2724   1.776   5.433   0.958  0.9660  0.7175 -0.0388
  653SOL    HW1 2725   1.817   5.364   0.905 -0.3371 -2.4101  2.6403
  653SOL    HW2 2726   1.850   5.478   0.999  1.9236 -1.1237  0.3918
  654SOL     OW 2727   6.699   3.451   4.090 -0.4841  0.0464  0.3026
  654SOL    HW1 2728   6.784   3.443   4.046 -0.6430  0.2458 -0.0516
  654SOL    HW2 2729   6.641   3.485   4.022 -0.8302 -0.0198  0.5641
  655SOL     OW 2730   5.151   2.823   3.232 -0.1562 -0.4745  0.5729
  655SOL    HW1 2731   5.114   2.794   3.148 -0.9146 -0.7456  0.9904
  655SOL    HW2 2732   5.076   2.859   3.280  0.0433 -1.3292  1.5579
  656SOL     OW 2733   5.434   2.157   2.578  0.2329  0.2671 -0.2631
  656SOL    HW1 2734   5.490   2.207   2.637  1.7563  0.0029 -1.3840
  656SOL    HW2 2735   5.495   2.095   2.536 -0.8468  0.1635 -1.7621
  657SOL     OW 2736   2.242   2.551   3.107  0.1472  0.4138  0.2176
  657SOL    HW1 2737   2.250   2.456   3.102 -1.7747  0.2524 -1.3539
  657SOL    HW2 2738   2.299   2.577   3.178  1.0604 -1.8717  0.3907
  658SOL     OW 2739   5.009   1.707   0.446 -0.2584  0.0014  0.0144
  658SOL    HW1 2740   5.088   1.670   0.406  1.1903 -0.2136  2.8267
  658SOL    HW2 2741   4.996   1.790   0.399  3.6947  1.7393  1.4550
  659SOL     OW 2742   6.282   5.034   1.036 -0.3548  0.3938 -0.4203
  659SOL    HW1 2743   6.354   5.049   1.098  0.4234  3.1604 -1.8153
  659SOL    HW2 2744   6.279   5.115   0.984  0.1823 -2.2796 -5.1423
  660SOL     OW 2745   7.021   3.921   4.853 -0.0746 -0.2059 -0.2206
  660SOL    HW1 2746   7.097   3.930   4.910  0.5285  1.3465 -1.2038
  660SOL    HW2 2747   6.965   3.994   4.876 -1.5103 -1.5539  0.7624
  661SOL     OW 2748   2.025   6.810   2.554  0.5422 -0.4553  0.0011
  661SOL    HW1 2749   2.063   6.850   2.476  0.1413  1.0450  0.5560
  661SOL    HW2 2750   2.034   6.876   2.623 -2.2900 -0.3574  0.3853
  662SOL     OW 2751   5.931   4.965   1.248 -0.7591  0.2920 -0.4180
  662SOL    HW1 2752   5.900   4.879   1.276 -0.4878  0.3747  0.1516
  662SOL    HW2 2753   5.898   5.026   1.314  0.7519  0.3581  0.3228
  663SOL     OW 2754   3.842   5.559   3.927  0.2025  0.1661  0.7158
  663SOL    HW1 2755   3.857   5.482   3.982  1.2482 -0.7218 -0.7218
  663SOL    HW2 2756   3.828   5.630   3.989 -0.0073 -1.0310  2.1031
  664SOL     OW 2757   6.555   2.043   1.326  0.7668  0.1965 -0.4157
  664SOL    HW1 2758   6.510   2.126   1.313  0.8569 -0.1278 -3.4218
  664SOL    HW2 2759   6.501   1.996   1.389 -0.7635  1.4548 -0.7294
  665SOL     OW 2760   1.525   1.146   4.398 -0.1998  0.5537 -0.1484
  665SOL    HW1 2761   1.456   1.085   4.369 -0.1326  1.6910 -2.9781
  665SOL    HW2 2762   1.584   1.091   4.451 -1.9165 -1.0086  0.2722
  666SOL     OW 2763   6.216   4.998   1.939  0.2294  0.0951  0.0441
  666SOL    HW1 2764   6.282   5.027   2.002  0.5431 -0.9467  0.2084
  666SOL    HW2 2765   6.206   4.904   1.955 -0.9598  0.1400 -0.2953
  667SOL     OW 2766   2.064   0.650   1.039 -0.4665 -0.0016 -0.2563
  667SOL    HW1 2767   2.089   0.642   1.131 -0.9821  1.5742  0.0556
  667SOL    HW2 2768   1.977   0.612   1.033 -0.3352 -0.3236 -0.1568
  668SOL     OW 2769   5.612   2.492   4.672 -0.1507 -0.0332 -0.4557
  668SOL    HW1 2770   5.578   2.403   4.670  0.7398 -0.4348  0.7113
  668SOL    HW2 2771   5.618   2.518   4.580  0.5372 -1.5767 -0.8770
  669SOL     OW 2772   6.808   1.066   0.137 -0.3047 -0.5290  0.2785
  669SOL    HW1 2773   6.810   1.068   0.041 -0.8979  1.4334  0.2785
  669SOL    HW2 2774   6.797   0.973   0.158 -1.2047 -0.8873 -1.5815
  670SOL     OW 2775   0.426   3.885   3.829 -0.3042 -0.3277 -0.9555
  670SOL    HW1 2776   0.390   3.916   3.913 -1.5641 -0.1665 -1.5328
  670SOL    HW2 2777   0.476   3.807   3.852  2.1462  1.4928  0.4044
  671SOL     OW 2778   5.969   6.020   2.371 -0.1581 -0.5260  0.0449
  671SOL    HW1 2779   5.975   6.036   2.465  0.4821  0.1900 -0.1017
  671SOL    HW2 2780   5.960   6.108   2.333  0.4946 -0.7358 -0.6169
  672SOL     OW 2781   1.451   6.931   0.650  0.1628 -0.1067  0.7916
  672SOL    HW1 2782   1.426   6.842   0.675  0.2547 -0.4131 -0.1824
  672SOL    HW2 2783   1.388   6.956   0.583  1.4625 -0.2916 -0.5515
  673SOL     OW 2784   3.525   2.747   2.208  0.6650 -0.4083 -0.2127
  673SOL    HW1 2785   3.611   2.786   2.195  1.1896 -0.8650  1.5764
  673SOL    HW2 2786   3.466   2.821   2.220  1.0155 -0.1088 -0.3259
  674SOL     OW 2787   2.153   4.965   4.443 -0.3348  0.6432 -0.1807
  674SOL    HW1 2788   2.170   4.877   4.476 -0.7842  0.1704 -1.1593
  674SOL    HW2 2789   2.199   5.023   4.503 -0.4451 -0.2278  0.7618
  675SOL     OW 2790   5.888   6.163   1.850 -0.2566 -0.2920 -0.4294
  675SOL    HW1 2791   5.908   6.223   1.923 -0.9948 -0.3786 -0.1512
  675SOL    HW2 2792   5.939   6.198   1.777  1.1748 -0.6937  0.3327
  676SOL     OW 2793   2.889   0.078   1.651 -0.1275 -1.1303  0.1310
  676SOL    HW1 2794   2.830   0.145   1.685 -0.0216 -0.4771 -0.9359
  676SOL    HW2 2795   2.881   0.005   1.713  0.2968  0.1198  1.7254
  677SOL     OW 2796   1.507   3.716   4.849 -0.1657  0.4101  0.3756
  677SOL    HW1 2797   1.478   3.807   4.841 -0.5853  0.2252 -0.2731
  677SOL    HW2 2798   1.567   3.717   4.923  1.8240  1.7092 -1.1632
  678SOL     OW 2799   5.797   5.981   1.536 -0.0611  0.2496  0.3002
  678SOL    HW1 2800   5.802   6.076   1.537  1.5868  0.1868  0.1170
  678SOL    HW2 2801   5.792   5.956   1.629  1.1960  0.4564  0.4322
  679SOL     OW 2802   0.104   6.010   1.711 -0.1294 -0.3759 -0.0722
  679SOL    HW1 2803   0.136   5.960   1.786 -0.0124 -0.5640 -0.2456
  679SOL    HW2 2804   0.169   6.078   1.697  0.3131 -0.8854 -0.5555
  680SOL     OW 2805   2.229   2.973   2.393 -0.5719  0.2201 -0.0775
  680SOL    HW1 2806   2.225   2.925   2.311 -0.7173  1.5145 -0.8580
  680SOL    HW2 2807   2.208   2.908   2.460 -1.2193 -0.6954 -1.1290
  681SOL     OW 2808   0.932   0.683   3.558 -0.1524 -0.5306  0.4257
  681SOL    HW1 2809   0.974   0.656   3.476 -0.2391  0.5023  0.0212
  681SOL    HW2 2810   1.005   0.692   3.620  0.1541  0.4733 -0.0546
  682SOL     OW 2811   2.567   6.656   3.391 -0.1916 -0.5350  0.1598
  682SOL    HW1 2812   2.603   6.679   3.305 -0.3965 -0.7784  0.0065
  682SOL    HW2 2813   2.511   6.731   3.414 -0.7217 -0.7967 -0.2587
  683SOL     OW 2814   6.194   4.799   3.896 -0.1301  0.7137  0.3457
  683SOL    HW1 2815   6.118   4.833   3.849  0.8354  1.3970 -0.7795
  683SOL    HW2 2816   6.170   4.709   3.918 -1.1268  0.8056 -0.2944
  684SOL     OW 2817   0.582   0.275   0.851 -0.1626  0.6423 -0.0824
  684SOL    HW1 2818   0.593   0.180   0.841  0.3706  0.6678  0.2086
  684SOL    HW2 2819   0.670   0.307   0.867 -0.4648  1.0829  0.7138
  685SOL     OW 2820   2.701   6.907   4.450 -0.2928 -0.1682 -0.0685
  685SOL    HW1 2821   2.667   6.912   4.539 -0.0661 -0.8323  0.0620
  685SOL    HW2 2822   2.722   6.998   4.428 -1.6078  0.1788  0.0478
  686SOL     OW 2823   3.044   3.724   4.008 -0.2433  0.1337 -0.0696
  686SOL    HW1 2824   2.992   3.800   3.984  0.4247  0.5267 -0.3137
  686SOL    HW2 2825   2.995   3.649   3.974 -0.2677  0.5538 -0.9936
  687SOL     OW 2826   2.970   1.305   2.136  0.0893 -0.8220 -0.5627
  687SOL    HW1 2827   2.954   1.244   2.208  0.5530 -0.9633 -0.5762
  687SOL    HW2 2828   2.915   1.381   2.156 -0.8703 -1.4313 -0.7982
  688SOL     OW 2829   0.900   6.691   2.695 -0.1204  0.1748  0.1822
  688SOL    HW1 2830   0.893   6.599   2.671  1.2005 -0.2296  1.1946
  688SOL    HW2 2831   0.874   6.694   2.787 -1.6838  1.1040 -0.2486
  689SOL     OW 2832   4.114   5.435   4.488  0.2719 -0.0312 -0.4783
  689SOL    HW1 2833   4.081   5.363   4.541 -2.1214  0.7813 -0.7405
  689SOL    HW2 2834   4.043   5.455   4.427  1.7792  1.0334 -1.9742
  690SOL     OW 2835   1.271   5.946   0.572  0.0886  0.0803  0.2626
  690SOL    HW1 2836   1.181   5.975   0.566  0.2596  0.2412 -3.0693
  690SOL    HW2 2837   1.269   5.874   0.636 -2.4979 -0.3247 -0.1957
  691SOL     OW 2838   3.395   7.005   0.643 -0.3458  0.3326 -0.5748
  691SOL    HW1 2839   3.344   7.007   0.724 -0.5824  0.9011 -0.7325
  691SOL    HW2 2840   3.464   7.070   0.657 -1.7214  2.0985 -1.6816
  692SOL     OW 2841   2.034   1.936   3.657 -0.1541  0.2911  0.1182
  692SOL    HW1 2842   2.024   1.927   3.562 -0.7152  0.9850  0.1067
  692SOL    HW2 2843   2.113   1.885   3.677 -0.3919 -0.3962 -0.6226
  693SOL     OW 2844   4.014   1.962   0.207  0.0835 -0.8641 -0.2036
  693SOL    HW1 2845   3.931   1.983   0.165  0.2904 -0.4915 -0.4305
  693SOL    HW2 2846   4.009   1.868   0.224 -0.0811 -0.9900 -0.9017
  694SOL     OW 2847   5.432   6.535  -0.019  0.2205  0.2666 -0.0847
  694SOL    HW1 2848   5.436   6.489   0.065  1.4197 -0.5853 -0.5879
  694SOL    HW2 2849   5.523   6.552  -0.042 -0.1263  1.4432 -0.7240
  695SOL     OW 2850   2.203   3.835   0.299 -0.0073  0.0928 -0.6450
  695SOL    HW1 2851   2.123   3.883   0.275 -0.9067 -1.1521 -0.2646
  695SOL    HW2 2852   2.231   3.792   0.219 -0.1392 -0.0537 -0.6128
  696SOL     OW 2853   1.941   3.373   4.005  0.0494 -0.2929 -0.0338
  696SOL    HW1 2854   1.985   3.348   3.924 -1.9681 -1.0695 -0.9401
  696SOL    HW2 2855   1.852   3.340   3.996 -0.6729  0.9579  1.8556
  697SOL     OW 2856   0.922   5.034   1.370  0.6563 -0.4452 -0.6691
  697SOL    HW1 2857   0.895   4.993   1.288 -0.1211 -1.0048 -0.1371
  697SOL    HW2 2858   1.018   5.026   1.370  0.7020 -0.0935 -1.6937
  698SOL     OW 2859   1.581   4.460   1.652  0.6073  0.1027  0.0504
  698SOL    HW1 2860   1.604   4.484   1.742  1.9637  0.4581 -0.3655
  698SOL    HW2 2861   1.665   4.444   1.609 -0.0166 -0.0514 -1.1594
  699SOL     OW 2862   6.144   5.606   4.893 -0.6851 -0.0115 -0.3516
  699SOL    HW1 2863   6.091   5.639   4.965  0.0675  0.7050 -0.1049
  699SOL    HW2 2864   6.234   5.607   4.927 -0.5548 -1.7131 -0.5636
  700SOL     OW 2865   5.942   5.568   4.324  0.3414  0.3961 -0.8578
  700SOL    HW1 2866   6.008   5.501   4.309 -1.1792 -0.9345 -1.9975
  700SOL    HW2 2867   5.909   5.550   4.412  0.1589 -0.1788 -1.0387
  701SOL     OW 2868   0.613   1.442   2.910 -0.0529  0.2119 -0.8045
  701SOL    HW1 2869   0.568   1.525   2.923 -2.0658 -0.7824 -0.9400
  701SOL    HW2 2870   0.635   1.413   2.999 -1.3554 -0.1137 -0.5637
  702SOL     OW 2871   6.895   4.737   2.650 -0.2754  0.3061  0.3299
  702SOL    HW1 2872   6.952   4.692   2.588 -2.1591  1.8424 -2.7678
  702SOL    HW2 2873   6.933   4.824   2.659 -1.3349  0.9263 -0.7838
  703SOL     OW 2874   2.979   6.876   1.596 -0.1925 -0.0859 -0.6080
  703SOL    HW1 2875   2.910   6.942   1.591 -1.1813 -1.0862 -0.6139
  703SOL    HW2 2876   2.932   6.793   1.597  0.9362 -0.7578  1.3778
  704SOL     OW 2877   1.822   5.698  -0.011  0.1172 -0.1234  0.2704
  704SOL    HW1 2878   1.780   5.620   0.024 -0.1828 -0.5436 -0.9462
  704SOL    HW2 2879   1.819   5.762   0.059 -0.4493 -0.9188  0.9791
  705SOL     OW 2880   5.080   0.502   2.543 -0.2681  0.4115  0.8090
  705SOL    HW1 2881   5.125   0.447   2.478  1.6450  1.8846  0.8074
  705SOL    HW2 2882   5.004   0.537   2.496  0.4673  0.5706 -0.3122
  706SOL     OW 2883   3.976   0.668   2.199  0.3945  0.0907  0.6435
  706SOL    HW1 2884   3.960   0.678   2.293 -2.1169  0.2003  0.2653
  706SOL    HW2 2885   3.904   0.613   2.168  1.6266 -0.6453 -1.1216
  707SOL     OW 2886   2.527   3.131   1.059 -0.3072  0.0427  0.1318
  707SOL    HW1 2887   2.621   3.151   1.052  0.0763 -0.4747  2.6571
  707SOL    HW2 2888   2.484   3.216   1.049  0.4043  0.2857 -1.0763
  708SOL     OW 2889   3.599   1.326   0.974  0.5430  0.7760 -0.1328
  708SOL    HW1 2890   3.539   1.283   1.035 -0.8645  1.1801 -1.1870
  708SOL    HW2 2891   3.657   1.377   1.031 -0.4377  0.7809  0.9138
  709SOL     OW 2892   1.096   3.443   0.936 -0.3260 -0.2912  0.1300
  709SOL    HW1 2893   1.143   3.360   0.945  1.4947  0.6185 -0.4460
  709SOL    HW2 2894   1.082   3.472   1.026  0.1038 -0.6467  0.3153
  710SOL     OW 2895   5.594   0.388   3.707  0.2722  0.4614 -0.6726
  710SOL    HW1 2896   5.537   0.430   3.771 -1.4057 -0.7273 -1.3077
  710SOL    HW2 2897   5.662   0.346   3.759  0.3204  1.5088  0.1461
  711SOL     OW 2898   2.113   3.019   1.054  0.3786 -0.1638  0.8732
  711SOL    HW1 2899   2.167   3.048   1.128  0.3188 -0.1376  0.9066
  711SOL    HW2 2900   2.055   3.092   1.036  0.7188  0.0174  0.4851
  712SOL     OW 2901   2.229   0.885   2.568 -0.3904  0.1754 -0.3645
  712SOL    HW1 2902   2.196   0.806   2.525 -1.2406 -1.2543  2.6677
  712SOL    HW2 2903   2.319   0.863   2.593  0.0256  0.9167 -1.1368
  713SOL     OW 2904   1.912   3.978   0.495  0.2783  0.2938  0.3661
  713SOL    HW1 2905   1.827   4.005   0.529  1.4924  2.4480  1.9305
  713SOL    HW2 2906   1.941   4.051   0.440  1.2548 -0.2535  0.1251
  714SOL     OW 2907   5.178   1.336   1.712 -0.2495 -0.0143  0.4634
  714SOL    HW1 2908   5.256   1.297   1.672 -1.7042 -0.0283 -2.6576
  714SOL    HW2 2909   5.107   1.312   1.653 -2.6654  0.1001  3.1111
  715SOL     OW 2910   5.439   4.403   3.768 -0.2807  0.5549 -0.3518
  715SOL    HW1 2911   5.441   4.459   3.845 -2.2689  1.4276 -0.8664
  715SOL    HW2 2912   5.366   4.343   3.784  0.6069 -0.6561 -0.6652
  716SOL     OW 2913   0.740   0.851   2.647  0.1747  0.1962  0.4688
  716SOL    HW1 2914   0.721   0.919   2.583  0.8441  0.4484  0.5312
  716SOL    HW2 2915   0.797   0.789   2.601  0.9631  0.5709  0.9170
  717SOL     OW 2916   2.945   5.119   3.897 -0.8650  0.0037 -0.3794
  717SOL    HW1 2917   2.926   5.099   3.806 -0.1044  0.8185 -0.7347
  717SOL    HW2 2918   2.861   5.150   3.933 -0.5768  2.5219 -1.6234
  718SOL     OW 2919   3.076   2.207   4.033 -0.0531 -0.4526  0.7451
  718SOL    HW1 2920   3.161   2.200   4.075  0.3586  1.0031  0.1792
  718SOL    HW2 2921   3.044   2.116   4.030  0.6270 -0.8063  2.6349
  719SOL     OW 2922   2.417   7.198   2.798 -0.2566 -0.3525  0.5096
  719SOL    HW1 2923   2.340   7.246   2.829  0.2150 -0.6652  2.2827
  719SOL    HW2 2924   2.399   7.107   2.820  0.7871 -0.3740  1.3846
  720SOL     OW 2925   0.485   6.293   0.936 -0.5035 -0.1755 -0.3418
  720SOL    HW1 2926   0.465   6.273   0.845  1.6030 -0.8555 -0.7078
  720SOL    HW2 2927   0.487   6.208   0.980 -1.7330  0.1657  0.4171
  721SOL     OW 2928   1.898   0.659   1.762 -0.0503 -0.1129 -0.2387
  721SOL    HW1 2929   1.872   0.622   1.678  0.0609  0.7397 -0.6569
  721SOL    HW2 2930   1.882   0.589   1.825 -2.7661  0.1368 -0.5579
  722SOL     OW 2931   2.096   6.645   4.795  0.3623 -0.3935  0.2214
  722SOL    HW1 2932   2.166   6.612   4.739 -0.0500  0.0808 -0.6007
  722SOL    HW2 2933   2.111   6.739   4.800 -1.3581  0.0624 -1.7074
  723SOL     OW 2934   2.948   2.986   0.131 -0.2088 -0.0284  0.3364
  723SOL    HW1 2935   2.925   2.928   0.058 -0.3105  0.2360  0.1577
  723SOL    HW2 2936   3.043   2.978   0.139 -0.4125 -1.7220  1.5783
  724SOL     OW 2937   1.156   2.160   3.122  0.1435 -0.0961 -0.0217
  724SOL    HW1 2938   1.201   2.075   3.129  1.7333  0.7888  1.1769
  724SOL    HW2 2939   1.204   2.206   3.053 -2.5905 -1.1760 -2.8615
  725SOL     OW 2940   4.298   6.499   4.445  0.3494  0.1096  0.0927
  725SOL    HW1 2941   4.311   6.492   4.539  1.0143  1.4596  0.1295
  725SOL    HW2 2942   4.380   6.537   4.412 -0.4103  1.0157 -0.8254
  726SOL     OW 2943   4.556   1.591   3.117 -0.1543  0.3175 -0.8408
  726SOL    HW1 2944   4.578   1.660   3.054 -0.7464  1.0767 -0.2338
  726SOL    HW2 2945   4.572   1.509   3.070 -1.0067  0.8657 -2.1200
  727SOL     OW 2946   2.391   6.368   4.981 -0.0803 -0.2914  0.6940
  727SOL    HW1 2947   2.390   6.331   4.893  0.9083 -2.8664  1.6639
  727SOL    HW2 2948   2.484   6.375   5.003 -0.2927  1.2603  1.2034
  728SOL     OW 2949   0.939   5.824   3.289  0.2466  0.2873 -0.4224
  728SOL    HW1 2950   0.938   5.807   3.383 -0.2917  0.2950 -0.4251
  728SOL    HW2 2951   0.847   5.823   3.263  0.4538 -1.3077 -1.2346
  729SOL     OW 2952   2.717   0.224   4.720  0.3427  0.3851  0.5544
  729SOL    HW1 2953   2.705   0.248   4.628 -0.6292  1.8766  1.0296
  729SOL    HW2 2954   2.796   0.170   4.721  1.1449  1.4539 -0.9787
  730SOL     OW 2955   2.743   4.946   0.605  0.0971 -0.0565 -0.1742
  730SOL    HW1 2956   2.761   4.916   0.694  0.5393  1.3082  0.2269
  730SOL    HW2 2957   2.653   4.919   0.587 -0.6219  1.1447  1.3649
  731SOL     OW 2958   5.091   6.279   2.072  0.6440 -0.4358  0.7846
  731SOL    HW1 2959   5.122   6.188   2.079 -0.2898 -0.7815  0.5377
  731SOL    HW2 2960   5.159   6.323   2.022  0.2570 -1.4376 -0.6888
  732SOL     OW 2961   4.792   3.168   2.204  0.2127  0.0581 -0.1219
  732SOL    HW1 2962   4.805   3.198   2.113 -1.5822 -0.5541 -0.6271
  732SOL    HW2 2963   4.698   3.155   2.211  0.5181 -1.7559  1.2681
  733SOL     OW 2964  -0.006   0.105   3.716 -0.1212  0.3624 -0.3090
  733SOL    HW1 2965   0.000   0.012   3.736 -1.5906  0.5272  1.2015
  733SOL    HW2 2966   0.076   0.143   3.747 -0.5832 -0.0765  1.5816
  734SOL     OW 2967   0.930   2.381   3.883  0.7485  0.2847 -0.0993
  734SOL    HW1 2968   0.935   2.367   3.977 -0.6602  0.5973  0.0441
  734SOL    HW2 2969   0.956   2.297   3.844  0.4655 -0.1303  0.5916
  735SOL     OW 2970   2.170   6.782   3.291 -0.4394  0.3083 -0.1195
  735SOL    HW1 2971   2.159   6.771   3.386 -0.1524  0.9361 -0.0096
  735SOL    HW2 2972   2.184   6.693   3.259  1.9648  0.2884  0.7627
  736SOL     OW 2973   1.524   3.055   4.058  0.1046  0.2123  0.5424
  736SOL    HW1 2974   1.571   3.135   4.084  0.7471 -0.1508  0.5220
  736SOL    HW2 2975   1.523   3.058   3.963 -1.2023  0.9435  0.5579
  737SOL     OW 2976   4.155   1.352   3.782 -0.4228 -0.0613  0.1710
  737SOL    HW1 2977   4.134   1.413   3.711  1.1765  0.1567 -0.1581
  737SOL    HW2 2978   4.132   1.399   3.862  0.1139  0.7152 -0.1161
  738SOL     OW 2979   5.348   2.064   1.416 -0.2125 -0.7330 -0.0021
  738SOL    HW1 2980   5.342   2.143   1.469 -0.5070 -0.6272 -0.1934
  738SOL    HW2 2981   5.282   2.005   1.454 -1.2217 -0.2498 -0.9404
  739SOL     OW 2982   6.992   3.329   0.360 -0.0425  1.0626  0.4247
  739SOL    HW1 2983   7.026   3.410   0.397 -0.0154  1.6474 -0.8256
  739SOL    HW2 2984   6.957   3.355   0.275 -0.1135 -0.2272  0.0490
  740SOL     OW 2985   2.427   2.633   5.012  0.1720  0.0305  0.0381
  740SOL    HW1 2986   2.389   2.656   4.927 -0.4193 -1.1302 -0.0227
  740SOL    HW2 2987   2.464   2.546   4.999 -1.7039 -1.0399  1.4920
  741SOL     OW 2988   3.186   6.075   3.303  0.3437  0.2188  0.4625
  741SOL    HW1 2989   3.161   5.983   3.314  1.7322 -0.0509  1.6204
  741SOL    HW2 2990   3.105   6.124   3.315 -0.0761 -0.7432  1.7069
  742SOL     OW 2991   7.151   5.544   1.589 -0.0468 -0.6762 -0.4053
  742SOL    HW1 2992   7.210   5.501   1.527  1.7647  2.1972 -0.8505
  742SOL    HW2 2993   7.109   5.613   1.539 -1.0552 -0.3688  0.8156
  743SOL     OW 2994   5.297   3.996   1.707 -0.0432  0.4173 -0.1513
  743SOL    HW1 2995   5.315   4.089   1.715  0.3989  0.3187  0.0628
  743SOL    HW2 2996   5.243   3.988   1.629  0.0174  0.8376 -0.2389
  744SOL     OW 2997   6.021   6.330   0.746 -0.7466 -0.1260 -0.2516
  744SOL    HW1 2998   6.080   6.404   0.762 -0.1273 -0.5734 -0.4075
  744SOL    HW2 2999   5.947   6.345   0.805  2.5586 -3.1121  5.6740
  745SOL     OW 3000   2.556   2.460   0.682  0.2934  0.1504 -0.4691
  745SOL    HW1 3001   2.647   2.431   0.696  0.1985  0.9746  2.5953
  745SOL    HW2 3002   2.558   2.554   0.700 -1.1988  0.1236 -0.0404
  746SOL     OW 3003   3.739   0.409   3.387  0.8178  0.2015  0.4195
  746SOL    HW1 3004   3.811   0.470   3.370 -0.8516  1.9390 -0.8946
  746SOL    HW2 3005   3.706   0.387   3.300  0.3837 -1.4093  0.9505
  747SOL     OW 3006   4.589   3.586   1.384 -0.5379  0.1757 -0.6603
  747SOL    HW1 3007   4.589   3.498   1.346 -0.1659 -0.9762  1.8443
  747SOL    HW2 3008   4.647   3.580   1.460 -0.3658  2.6613 -0.5029
  748SOL     OW 3009   1.793   5.211   2.027 -0.4552 -0.1673  0.0501
  748SOL    HW1 3010   1.788   5.134   2.084 -2.0080  0.7201  1.2270
  748SOL    HW2 3011   1.761   5.181   1.942 -1.1003 -0.8280  0.5160
  749SOL     OW 3012   6.995   5.096   0.359  0.1899 -0.1203 -0.2978
  749SOL    HW1 3013   6.994   5.191   0.356 -1.5855 -0.1251 -0.9028
  749SOL    HW2 3014   7.052   5.070   0.287  0.4814  0.4733 -0.2864
  750SOL     OW 3015   6.728   4.720   2.947 -0.7105  0.1141  0.2657
  750SOL    HW1 3016   6.706   4.790   2.886  1.1079 -0.4845 -1.1713
  750SOL    HW2 3017   6.822   4.729   2.960 -0.9750 -0.0915  2.6522
  751SOL     OW 3018   3.594   1.327   4.121 -0.0053 -0.1483  0.6939
  751SOL    HW1 3019   3.593   1.270   4.199 -1.9337  0.4556  1.1649
  751SOL    HW2 3020   3.666   1.388   4.137 -1.1230  0.7426  2.6324
  752SOL     OW 3021   4.822   2.975   5.074 -0.0795  0.6962  0.0366
  752SOL    HW1 3022   4.841   2.974   4.980  0.0413  2.1091  0.0250
  752SOL    HW2 3023   4.904   3.001   5.115  0.2807 -1.3062  0.6785
  753SOL     OW 3024   3.076   0.322   4.738  0.2004  0.3023 -0.3614
  753SOL    HW1 3025   3.052   0.230   4.744 -0.0906  0.3777 -0.3573
  753SOL    HW2 3026   2.994   0.367   4.718 -0.0439  0.7706  1.4956
  754SOL     OW 3027   3.679   4.025   2.909  0.4161 -0.5200 -0.5174
  754SOL    HW1 3028   3.740   3.994   2.976 -0.0198  1.2404  0.7734
  754SOL    HW2 3029   3.731   4.030   2.829  0.7279 -3.5483 -0.5903
  755SOL     OW 3030   5.747   0.356   4.805  0.6945  0.3366  0.6994
  755SOL    HW1 3031   5.725   0.293   4.736 -0.3800  1.3051  0.1372
  755SOL    HW2 3032   5.701   0.323   4.883 -0.9937  1.1351  0.0758
  756SOL     OW 3033   1.502   0.737   4.133  0.5030 -1.1131 -0.0845
  756SOL    HW1 3034   1.563   0.795   4.179 -0.4906 -0.6447  0.6782
  756SOL    HW2 3035   1.557   0.667   4.099  1.9515  0.8248 -2.0497
  757SOL     OW 3036   1.973   0.966   3.766 -0.1861 -0.2485  0.3040
  757SOL    HW1 3037   1.992   0.951   3.673  2.6999 -1.1959  0.9468
  757SOL    HW2 3038   2.022   0.898   3.812  0.0326  1.3457  2.6121
  758SOL     OW 3039   3.586   0.380  -0.013  0.3232  0.5555 -0.0519
  758SOL    HW1 3040   3.502   0.372   0.032  0.7825  1.1373  0.9364
  758SOL    HW2 3041   3.651   0.364   0.055  1.0313  0.8010 -0.6583
  759SOL     OW 3042   5.302   3.057   2.225  0.5153 -0.3938  0.6308
  759SOL    HW1 3043   5.334   3.102   2.147 -0.1124 -0.4549  0.3397
  759SOL    HW2 3044   5.361   3.086   2.295  1.2508 -0.5524  0.0875
  760SOL     OW 3045   2.165   2.812   2.587 -1.0439 -0.1020  0.1559
  760SOL    HW1 3046   2.214   2.813   2.669  0.1557 -0.2058 -0.5286
  760SOL    HW2 3047   2.073   2.814   2.613 -0.6860 -0.3434  1.4979
  761SOL     OW 3048   6.532   5.802   0.474  0.0599 -0.3497  0.1939
  761SOL    HW1 3049   6.539   5.848   0.390  0.5057 -1.2766 -0.2825
  761SOL    HW2 3050   6.607   5.744   0.476  1.1896  1.0433  2.1070
  762SOL     OW 3051   3.980   1.012   3.479 -0.6001 -0.3058 -0.0902
  762SOL    HW1 3052   3.993   1.079   3.412 -0.8458 -0.1795 -0.0131
  762SOL    HW2 3053   3.956   1.061   3.557  3.2026 -0.0902  1.1669
  763SOL     OW 3054   4.757   3.004   4.292  0.1473 -0.2699  0.0245
  763SOL    HW1 3055   4.734   3.051   4.211 -0.7126 -0.0142  0.4086
  763SOL    HW2 3056   4.810   3.067   4.341  1.1389 -0.6221 -0.5710
  764SOL     OW 3057   5.262   3.071   5.019  0.2128 -0.2700  0.3440
  764SOL    HW1 3058   5.300   3.156   4.997 -4.4853  2.0086 -0.0430
  764SOL    HW2 3059   5.248   3.028   4.935 -1.7326  0.7538  0.1010
  765SOL     OW 3060   5.738   3.387   0.822  0.6883  0.6213 -0.5597
  765SOL    HW1 3061   5.751   3.457   0.886  1.1356 -0.2794  0.3512
  765SOL    HW2 3062   5.779   3.310   0.861  2.5752  0.4326 -2.6952
  766SOL     OW 3063   1.701   3.904   1.105 -0.4214  0.7528  0.2603
  766SOL    HW1 3064   1.623   3.878   1.056 -0.4842  0.0679  0.7121
  766SOL    HW2 3065   1.759   3.943   1.040 -0.6582  0.2030 -0.2829
  767SOL     OW 3066   3.324   4.468   3.965 -0.7427  0.4926  0.0475
  767SOL    HW1 3067   3.234   4.499   3.979 -0.8070 -0.0691  1.0081
  767SOL    HW2 3068   3.359   4.524   3.896 -2.5516 -0.6724 -1.9608
  768SOL     OW 3069   4.266   2.156   4.896  0.0278 -0.8014  0.2839
  768SOL    HW1 3070   4.176   2.123   4.889 -0.2722  0.1757 -0.9708
  768SOL    HW2 3071   4.288   2.182   4.807  0.6497  1.2577  0.9894
  769SOL     OW 3072   0.357   0.449   1.766  0.6840  0.1347  0.1554
  769SOL    HW1 3073   0.328   0.387   1.833  0.2246  1.5075  1.3043
  769SOL    HW2 3074   0.397   0.520   1.816 -0.0529  1.4026 -0.9882
  770SOL     OW 3075   0.459   3.380   0.062  0.1553 -0.6856  0.4988
  770SOL    HW1 3076   0.541   3.364   0.015 -0.4502 -1.7249 -0.2488
  770SOL    HW2 3077   0.401   3.417  -0.005 -1.1156 -3.3422  0.0077
  771SOL     OW 3078   3.924   4.337   1.982  0.0539 -0.6866  0.4979
  771SOL    HW1 3079   4.010   4.379   1.987 -0.4988  0.4674  0.7843
  771SOL    HW2 3080   3.882   4.378   1.906 -1.1892  0.6957  1.8540
  772SOL     OW 3081   1.123   2.226   0.329 -0.4141 -0.8450 -0.4042
  772SOL    HW1 3082   1.076   2.198   0.407 -1.3397  0.5572 -0.4268
  772SOL    HW2 3083   1.215   2.228   0.357 -0.8862  1.5168  1.3121
  773SOL     OW 3084   3.752   7.243   3.836  0.6430  0.0273 -0.2310
  773SOL    HW1 3085   3.846   7.240   3.818  0.2368 -0.0267 -2.6730
  773SOL    HW2 3086   3.722   7.153   3.820  0.2667 -0.1900  1.4496
  774SOL     OW 3087   4.873   4.240   4.826  0.2732  0.5154  0.3135
  774SOL    HW1 3088   4.846   4.325   4.793 -1.9252 -0.5761 -0.8975
  774SOL    HW2 3089   4.792   4.199   4.857  1.3839 -0.8730  1.5645
  775SOL     OW 3090   5.656   4.558   2.540  0.3684 -0.2496  0.2990
  775SOL    HW1 3091   5.638   4.494   2.471  2.0664 -0.6940  0.2437
  775SOL    HW2 3092   5.703   4.629   2.497  1.5838 -0.6009  0.9983
  776SOL     OW 3093   2.923   6.163   3.273 -0.1658  0.0740  0.3392
  776SOL    HW1 3094   2.911   6.083   3.222  2.4956  0.2583 -0.7266
  776SOL    HW2 3095   2.875   6.230   3.224  2.2501  0.2301 -2.0551
  777SOL     OW 3096   1.574   3.257   3.514  0.0874 -0.3610 -0.1200
  777SOL    HW1 3097   1.617   3.199   3.576  0.7173  0.0135 -0.2009
  777SOL    HW2 3098   1.486   3.220   3.503 -0.1329 -0.2960  1.1964
  778SOL     OW 3099   2.250   3.384   4.422 -0.5770 -0.2982  0.2534
  778SOL    HW1 3100   2.314   3.318   4.450 -0.5528  0.5689  2.4598
  778SOL    HW2 3101   2.174   3.333   4.392  0.3737 -1.3143 -0.5171
  779SOL     OW 3102   6.415   0.430   3.764 -0.2066  0.1778 -0.0289
  779SOL    HW1 3103   6.450   0.515   3.736  1.0374 -0.1786  0.3465
  779SOL    HW2 3104   6.382   0.446   3.852  0.0674  0.2780  0.0589
  780SOL     OW 3105   4.338   4.060   2.691  0.2684 -0.5822 -0.1151
  780SOL    HW1 3106   4.302   4.056   2.779  1.4150 -0.2660  0.3874
  780SOL    HW2 3107   4.264   4.040   2.634 -0.0796 -2.7370  0.9950
  781SOL     OW 3108   5.004   6.293   1.743 -0.0654 -0.6031  0.3994
  781SOL    HW1 3109   5.059   6.306   1.820 -0.4887  1.7037  0.4008
  781SOL    HW2 3110   5.050   6.228   1.691  1.5992 -0.2459  1.3586
  782SOL     OW 3111   7.050   1.036   3.292 -1.1029  0.0926  0.5401
  782SOL    HW1 3112   7.139   1.070   3.303 -0.9690 -0.2946  0.6871
  782SOL    HW2 3113   7.012   1.089   3.223  0.0194 -1.1917 -1.1576
  783SOL     OW 3114   0.789   4.609   2.667 -0.5442 -0.7917  0.1795
  783SOL    HW1 3115   0.857   4.650   2.721  0.3657 -0.2610 -1.3073
  783SOL    HW2 3116   0.837   4.559   2.601 -1.6190 -1.3916 -0.1725
  784SOL     OW 3117   3.631   3.072   3.808  0.2206 -0.0184  0.6551
  784SOL    HW1 3118   3.650   3.078   3.901  0.7158 -2.4767  0.7720
  784SOL    HW2 3119   3.710   3.034   3.769  1.6087  4.3180 -1.4970
  785SOL     OW 3120   3.830   6.024   1.613  0.3283 -0.4179  0.3583
  785SOL    HW1 3121   3.826   5.947   1.558 -3.7472 -1.3558  1.5561
  785SOL    HW2 3122   3.758   6.080   1.582 -0.4218  0.2208  2.9192
  786SOL     OW 3123   4.079   3.233   3.762  0.0418 -0.0432 -0.0943
  786SOL    HW1 3124   4.173   3.224   3.751  0.2049  1.5191 -0.2540
  786SOL    HW2 3125   4.045   3.239   3.672 -0.3147 -1.3678 -0.0627
  787SOL     OW 3126   6.621   5.100   4.001 -0.0488  0.4078 -0.6172
  787SOL    HW1 3127   6.590   5.174   4.053  1.5619 -0.6969  2.1296
  787SOL    HW2 3128   6.704   5.076   4.041  0.2383 -1.9155 -2.4117
  788SOL     OW 3129   1.781   1.315   1.261 -0.0842  0.4727  0.4226
  788SOL    HW1 3130   1.765   1.309   1.355 -0.3079  0.5207  0.3870
  788SOL    HW2 3131   1.817   1.403   1.249 -2.0863  1.3039  0.1732
  789SOL     OW 3132   6.876   2.571   1.417  0.0525 -0.5788  0.3948
  789SOL    HW1 3133   6.947   2.581   1.354  0.4180 -1.4709  0.6492
  789SOL    HW2 3134   6.892   2.639   1.483 -1.5262  1.8140 -1.5038
  790SOL     OW 3135   6.418   7.104   3.323 -0.0877  0.3497  0.3111
  790SOL    HW1 3136   6.482   7.161   3.365 -1.0156  0.5089  1.5832
  790SOL    HW2 3137   6.431   7.019   3.366  0.3739 -0.0488 -0.6026
  791SOL     OW 3138   4.623   1.566   3.846  0.9222 -0.4445  0.5848
  791SOL    HW1 3139   4.640   1.634   3.781 -1.5914  0.8165  1.1024
  791SOL    HW2 3140   4.665   1.598   3.926  0.5086  0.1023  0.5946
  792SOL     OW 3141   6.586   2.120   2.514  0.2198  0.3543  0.2461
  792SOL    HW1 3142   6.654   2.146   2.451  2.0535  0.0298  1.9719
  792SOL    HW2 3143   6.598   2.025   2.523  1.0269  0.6038  2.1637
  793SOL     OW 3144   5.886   6.983   0.169 -0.0048 -0.0465  0.2083
  793SOL    HW1 3145   5.962   7.019   0.215 -1.5361  1.4993  1.7168
  793SOL    HW2 3146   5.900   7.007   0.078  1.8516 -0.8247  0.2530
  794SOL     OW 3147   3.250   5.393   1.331  0.0311 -0.3107  0.1589
  794SOL    HW1 3148   3.270   5.327   1.398  0.2474 -1.9017 -1.3870
  794SOL    HW2 3149   3.235   5.473   1.380 -0.2654 -1.5086  2.1418
  795SOL     OW 3150   5.528   6.869   0.220  0.2083 -0.3959 -0.6217
  795SOL    HW1 3151   5.539   6.881   0.125  0.8750 -0.8391 -0.6099
  795SOL    HW2 3152   5.594   6.926   0.259  2.1184 -2.5134 -0.5218
  796SOL     OW 3153   4.421   5.816   4.710  0.1955 -0.1196 -0.2785
  796SOL    HW1 3154   4.436   5.751   4.778 -1.8636  0.6282  0.9982
  796SOL    HW2 3155   4.403   5.765   4.631 -1.5999 -1.1737  0.7414
  797SOL     OW 3156   2.090   4.168   0.306 -0.1963  0.0307  0.2426
  797SOL    HW1 3157   2.170   4.178   0.358  1.4905  0.6780 -2.2369
  797SOL    HW2 3158   2.049   4.254   0.309  0.6079  0.4611 -0.4992
  798SOL     OW 3159   3.783   4.315   4.745  0.5273  0.0482 -0.4438
  798SOL    HW1 3160   3.744   4.233   4.774 -0.0029  0.7663  0.9342
  798SOL    HW2 3161   3.831   4.291   4.665 -0.3585 -1.4046 -0.5787
  799SOL     OW 3162   2.580   2.916   2.608 -0.6021  0.2903  0.6359
  799SOL    HW1 3163   2.601   3.009   2.616  0.8097  0.1808 -1.2221
  799SOL    HW2 3164   2.664   2.872   2.609 -1.0725 -0.7295 -1.0338
  800SOL     OW 3165   5.726   0.723   3.830 -0.2500  0.1672  0.7543
  800SOL    HW1 3166   5.650   0.781   3.821 -0.5958 -0.5670 -1.6211
  800SOL    HW2 3167   5.753   0.704   3.740  1.8382 -0.8100  1.5224
  801SOL     OW 3168   6.622   7.065   0.059  0.0304 -0.3467 -0.8509
  801SOL    HW1 3169   6.681   7.140   0.066 -0.5442 -0.0306  1.9927
  801SOL    HW2 3170   6.677   6.990   0.081 -0.3038 -0.2043  0.5418
  802SOL     OW 3171   4.399   3.372   2.296 -0.1264  0.6129  0.0440
  802SOL    HW1 3172   4.346   3.296   2.274  0.2979  0.3681 -0.1537
  802SOL    HW2 3173   4.434   3.402   2.212  0.1991  0.6548  0.1939
  803SOL     OW 3174   6.957   2.778   0.354 -0.5601 -0.2566  0.1085
  803SOL    HW1 3175   6.885   2.788   0.416 -0.9864  2.9477 -0.7002
  803SOL    HW2 3176   7.025   2.837   0.387  0.3529 -0.6708 -0.9657
  804SOL     OW 3177   1.322   7.134   4.673 -0.2873  0.2449 -0.1601
  804SOL    HW1 3178   1.361   7.063   4.724 -0.3652 -1.2780 -2.1160
  804SOL    HW2 3179   1.390   7.158   4.610 -0.9943  0.4845 -0.8402
  805SOL     OW 3180   1.621   6.374   4.624  0.1526  0.3997 -0.0762
  805SOL    HW1 3181   1.585   6.378   4.712 -0.9852  0.3716 -0.5291
  805SOL    HW2 3182   1.631   6.465   4.598 -1.4369  0.4431 -0.6612
  806SOL     OW 3183   3.339   6.615   4.547 -0.1396 -0.2590 -0.2492
  806SOL    HW1 3184   3.296   6.618   4.633  1.1912  0.1926  0.4228
  806SOL    HW2 3185   3.291   6.547   4.500 -1.0125 -0.3959  0.7817
  807SOL     OW 3186   2.946   0.064   2.851  0.0777 -0.1648 -0.4425
  807SOL    HW1 3187   2.896   0.078   2.770 -2.0040 -0.7849  0.6667
  807SOL    HW2 3188   2.913  -0.019   2.885  1.4417 -0.2708  0.7092
  808SOL     OW 3189   3.853   7.072   1.487 -0.2790 -0.0191 -0.2737
  808SOL    HW1 3190   3.815   7.058   1.574 -0.0438 -2.4209 -0.4965
  808SOL    HW2 3191   3.778   7.070   1.428 -0.4218  1.4770 -0.1992
  809SOL     OW 3192   4.418   3.325   1.994 -0.2761 -0.1096 -0.0775
  809SOL    HW1 3193   4.333   3.284   2.006  0.4243 -1.1899  1.6130
  809SOL    HW2 3194   4.481   3.254   2.009  0.9516  1.2238  1.4475
  810SOL     OW 3195   6.050   6.640   3.409  0.0091  0.2803 -0.1409
  810SOL    HW1 3196   6.086   6.718   3.453 -1.1872  0.2235  0.9911
  810SOL    HW2 3197   5.957   6.641   3.431  0.0996 -1.8797  0.5224
  811SOL     OW 3198   3.590   7.113   2.250  0.6107  0.1989 -0.1904
  811SOL    HW1 3199   3.597   7.112   2.346  0.7573  0.0585 -0.2019
  811SOL    HW2 3200   3.549   7.197   2.230  1.6872  0.7724 -0.0774
  812SOL     OW 3201   3.178   7.049   4.012 -0.0180  0.3446  0.7591
  812SOL    HW1 3202   3.182   7.087   3.924 -0.9074  1.2827  1.1005
  812SOL    HW2 3203   3.085   7.039   4.029  0.1740 -1.7149  0.8344
  813SOL     OW 3204   4.917   7.022   1.322 -0.3530 -0.1757 -0.3214
  813SOL    HW1 3205   4.964   6.956   1.372 -1.3704 -1.3368 -0.8514
  813SOL    HW2 3206   4.867   6.973   1.257  0.3452  1.2317 -2.0132
  814SOL     OW 3207   2.788   4.995   5.050  0.3989 -0.1723  0.2421
  814SOL    HW1 3208   2.795   5.061   4.981 -0.9395  0.3684  0.5970
  814SOL    HW2 3209   2.841   4.922   5.019  0.7315  0.4986 -0.8281
  815SOL     OW 3210   1.190   5.761   4.241  0.2649  0.0775 -0.1063
  815SOL    HW1 3211   1.181   5.748   4.335  2.1464  0.1459  0.1330
  815SOL    HW2 3212   1.177   5.674   4.204 -4.7020  0.6263 -0.3197
  816SOL     OW 3213   4.384   1.603   4.125 -0.1110 -0.0899 -0.6222
  816SOL    HW1 3214   4.475   1.606   4.095 -0.5833  0.6485 -2.0407
  816SOL    HW2 3215   4.390   1.570   4.215  1.6664  1.1239 -0.2362
  817SOL     OW 3216   4.197   2.499   3.470  0.7535  0.1576  0.3661
  817SOL    HW1 3217   4.276   2.529   3.515  0.2725  1.1680  0.5738
  817SOL    HW2 3218   4.194   2.551   3.390  1.0118 -0.8474 -0.3098
  818SOL     OW 3219   3.847   1.106   2.551  0.7110 -0.3308 -0.0609
  818SOL    HW1 3220   3.813   1.093   2.640 -2.1155 -0.1468 -0.9974
  818SOL    HW2 3221   3.813   1.192   2.526  2.6300  0.2401 -0.8816
  819SOL     OW 3222   4.967   4.037   5.003 -0.0475  0.1398 -0.6051
  819SOL    HW1 3223   4.967   4.084   4.920 -1.7904  1.0782 -0.0975
  819SOL    HW2 3224   5.059   4.035   5.029  0.1120  3.4080 -0.5798
  820SOL     OW 3225   6.458   4.003   2.540 -0.3213 -0.1259 -0.3739
  820SOL    HW1 3226   6.547   4.029   2.566 -0.3122 -0.1227 -0.4077
  820SOL    HW2 3227   6.463   3.907   2.531 -0.4366 -0.1791  0.0720
  821SOL     OW 3228   5.587   5.576   1.867 -0.3858 -0.1563  0.9784
  821SOL    HW1 3229   5.569   5.626   1.787 -3.2334 -0.7829  1.1306
  821SOL    HW2 3230   5.618   5.491   1.835 -0.2080  0.0537  0.5853
  822SOL     OW 3231   5.125   1.973   0.248 -0.7996  0.0849  0.0754
  822SOL    HW1 3232   5.220   1.976   0.236 -0.8144 -1.4747 -0.7597
  822SOL    HW2 3233   5.093   2.055   0.212  0.2435  0.7225  0.5594
  823SOL     OW 3234   4.654   3.665   0.308  0.2870 -0.1322 -0.0295
  823SOL    HW1 3235   4.699   3.681   0.225  0.8104 -1.7979 -0.0885
  823SOL    HW2 3236   4.564   3.644   0.284  0.0485  0.8626 -0.0575
  824SOL     OW 3237   0.315   5.789   4.614  0.5065 -0.1115  0.2430
  824SOL    HW1 3238   0.401   5.789   4.571 -0.1802 -0.5193 -1.1954
  824SOL    HW2 3239   0.295   5.881   4.629 -0.8578  0.5085 -3.8671
  825SOL     OW 3240   6.192   4.708   0.549 -0.4474 -0.4005  0.1146
  825SOL    HW1 3241   6.181   4.788   0.602  1.0917 -0.0856  0.0049
  825SOL    HW2 3242   6.140   4.724   0.470  1.3495  1.3468 -0.7835
  826SOL     OW 3243   6.840   4.330   3.557 -0.5958  0.0132 -0.0428
  826SOL    HW1 3244   6.835   4.242   3.594 -0.6261 -0.1249 -0.3664
  826SOL    HW2 3245   6.910   4.373   3.605  0.1779 -0.5617 -0.6465
  827SOL     OW 3246   2.178   3.833   1.085 -0.4676  0.6222  0.2205
  827SOL    HW1 3247   2.230   3.778   1.144  0.5359  0.5226 -0.7363
  827SOL    HW2 3248   2.093   3.788   1.080 -0.4211  0.3917  1.2175
  828SOL     OW 3249   4.621   5.059   1.625 -0.6927 -0.5779 -0.5649
  828SOL    HW1 3250   4.535   5.099   1.639 -0.3234  0.2868 -0.7309
  828SOL    HW2 3251   4.670   5.080   1.704 -0.5291 -0.7963 -0.6089
  829SOL     OW 3252   0.339   3.783   2.689 -0.3835 -0.2102  0.2342
  829SOL    HW1 3253   0.392   3.727   2.632  1.0407  1.3601 -0.0376
  829SOL    HW2 3254   0.371   3.764   2.778 -0.7158 -0.6629  0.2610
  830SOL     OW 3255   2.844   4.514   1.028 -0.2997 -0.5929  0.1760
  830SOL    HW1 3256   2.749   4.503   1.036 -0.4961  0.7005 -0.2458
  830SOL    HW2 3257   2.866   4.467   0.948 -1.1749  2.1245 -1.7803
  831SOL     OW 3258   6.379   5.961   1.128  0.0390  0.2171 -0.0299
  831SOL    HW1 3259   6.434   5.886   1.106 -0.5020 -0.2782  0.2690
  831SOL    HW2 3260   6.293   5.938   1.092 -0.3362  0.3217  0.7935
  832SOL     OW 3261   3.904   2.579   1.977 -0.0109  1.1692  0.4728
  832SOL    HW1 3262   3.899   2.554   1.885 -1.9260  1.0702  0.5767
  832SOL    HW2 3263   3.870   2.503   2.025  0.6458  1.3476  1.2638
  833SOL     OW 3264   1.063   4.434   0.673  0.5512 -0.6089  0.0273
  833SOL    HW1 3265   1.040   4.386   0.594 -0.8297  0.3043 -0.1713
  833SOL    HW2 3266   1.054   4.370   0.744  0.3188 -1.0563 -0.4044
  834SOL     OW 3267   2.822   4.242   3.786 -0.2731  0.6102 -0.2701
  834SOL    HW1 3268   2.814   4.186   3.709  0.6391 -0.0660  0.1171
  834SOL    HW2 3269   2.752   4.307   3.775  0.5445  1.2198 -2.2375
  835SOL     OW 3270   3.064   3.048   3.338  0.2766 -0.7107  0.2095
  835SOL    HW1 3271   3.147   3.013   3.370 -0.1545  0.5344  2.9968
  835SOL    HW2 3272   3.072   3.143   3.350 -0.7763 -0.3738 -1.4987
  836SOL     OW 3273   2.050   1.606   2.117  0.5505  0.3774  0.4447
  836SOL    HW1 3274   2.002   1.685   2.094 -1.0205 -0.5830  0.2412
  836SOL    HW2 3275   1.982   1.539   2.127  1.8057 -0.8806  0.8826
  837SOL     OW 3276   1.009   1.844   0.494  0.5252  0.0879  0.3725
  837SOL    HW1 3277   1.082   1.787   0.519  1.0895  1.1730  1.2976
  837SOL    HW2 3278   0.940   1.784   0.467  1.6963 -0.9771 -0.3958
  838SOL     OW 3279   0.544   6.995   3.459 -0.1804 -0.1393 -0.0048
  838SOL    HW1 3280   0.545   6.998   3.364  2.5782  0.8460 -0.0361
  838SOL    HW2 3281   0.583   7.078   3.486 -0.3966 -0.6261  1.9600
  839SOL     OW 3282   0.454   4.910   4.953  0.4717  0.1777 -0.3112
  839SOL    HW1 3283   0.524   4.971   4.978  0.3366 -0.0504  0.6536
  839SOL    HW2 3284   0.476   4.884   4.863  0.7826  1.2823 -0.5730
  840SOL     OW 3285   1.612   0.469   2.666 -0.0857  0.2006  0.3668
  840SOL    HW1 3286   1.667   0.510   2.733  0.9922  1.1552 -1.0310
  840SOL    HW2 3287   1.651   0.383   2.652  0.6911  0.6153 -0.1314
  841SOL     OW 3288   0.400   3.547   2.938 -0.4395  0.4360 -0.1775
  841SOL    HW1 3289   0.405   3.486   3.012 -2.2438 -0.2338 -0.5639
  841SOL    HW2 3290   0.485   3.590   2.938 -0.5019  0.7780  2.5688
  842SOL     OW 3291   2.456   0.652   4.811 -0.0554 -0.1724 -0.4790
  842SOL    HW1 3292   2.526   0.716   4.816 -0.7009  0.4665  0.5612
  842SOL    HW2 3293   2.450   0.615   4.899 -1.3738  0.1833 -0.3943
  843SOL     OW 3294   1.141   6.293   1.566 -0.0254  0.6740  0.0860
  843SOL    HW1 3295   1.089   6.269   1.642 -0.2787  0.4854 -0.1467
  843SOL    HW2 3296   1.104   6.377   1.537  0.0614  0.7385  0.1607
  844SOL     OW 3297   2.447   2.395   3.225  0.1540  0.0292  0.3778
  844SOL    HW1 3298   2.426   2.437   3.308 -0.1436  1.1529 -0.2380
  844SOL    HW2 3299   2.425   2.303   3.238 -0.0688  0.2287  1.4767
  845SOL     OW 3300   0.172   5.101   3.393  0.6850 -0.1268  0.2383
  845SOL    HW1 3301   0.108   5.123   3.326 -0.4237 -1.5783  0.7657
  845SOL    HW2 3302   0.250   5.073   3.344  1.0749  1.9083 -0.4040
  846SOL     OW 3303   6.016   4.291   4.023 -0.0782  0.0556 -0.1593
  846SOL    HW1 3304   5.938   4.322   4.068  1.0144  0.5626  1.4512
  846SOL    HW2 3305   6.028   4.201   4.054  0.7643  0.4566  0.7038
  847SOL     OW 3306   7.092   6.347   0.618  0.0188 -0.4521  0.0916
  847SOL    HW1 3307   7.115   6.415   0.681  0.4775 -0.5213  0.0033
  847SOL    HW2 3308   7.088   6.266   0.670  1.0509 -0.6199 -0.0753
  848SOL     OW 3309   4.051   3.482   1.116  0.0850  0.2297  0.5839
  848SOL    HW1 3310   4.010   3.522   1.193  0.0016  0.1291  0.5928
  848SOL    HW2 3311   4.042   3.388   1.130 -2.0306  0.1856 -0.6315
  849SOL     OW 3312   4.085   0.908   1.355  0.2762 -0.8576 -0.2602
  849SOL    HW1 3313   4.047   0.995   1.368  1.2054 -0.1796 -1.8213
  849SOL    HW2 3314   4.121   0.885   1.440 -0.5355 -0.0056  0.3411
  850SOL     OW 3315   3.458   6.628   3.605  0.2722  0.4797 -0.5049
  850SOL    HW1 3316   3.401   6.683   3.552 -0.1483 -0.8314 -1.4669
  850SOL    HW2 3317   3.409   6.613   3.686  0.6645  2.0040  0.0532
  851SOL     OW 3318   2.221   1.042   1.631 -0.2651 -0.3907 -0.2799
  851SOL    HW1 3319   2.297   1.092   1.601  1.1857 -1.4712  1.3773
  851SOL    HW2 3320   2.258   0.973   1.685 -2.5586  0.7184  3.0153
  852SOL     OW 3321   6.860   0.811   1.026 -0.7940  0.3083  0.4286
  852SOL    HW1 3322   6.871   0.833   0.933 -0.7974  2.2077  0.8246
  852SOL    HW2 3323   6.860   0.716   1.029  2.7212  0.1035 -1.1216
  853SOL     OW 3324   4.404   5.895   4.149 -0.0702 -0.3085 -0.4004
  853SOL    HW1 3325   4.418   5.804   4.124  0.2505 -1.2708  2.8531
  853SOL    HW2 3326   4.316   5.915   4.117  0.6974 -0.9287 -3.1516
  854SOL     OW 3327   4.454   5.037   1.022 -0.1777  0.5796 -0.0393
  854SOL    HW1 3328   4.445   5.102   1.091  0.3135  1.2559 -0.5942
  854SOL    HW2 3329   4.365   5.006   1.006 -0.2514  0.1312  1.1456
  855SOL     OW 3330   7.182   2.460   3.174  0.3533 -0.0171  0.2185
  855SOL    HW1 3331   7.277   2.455   3.173  0.3205 -0.6426 -0.6404
  855SOL    HW2 3332   7.154   2.405   3.101 -0.6243  0.9709 -0.1806
  856SOL     OW 3333   1.450   6.193   4.289 -0.7183  0.0665 -0.3005
  856SOL    HW1 3334   1.473   6.285   4.283 -0.0073 -0.1309 -0.7620
  856SOL    HW2 3335   1.490   6.153   4.212 -0.9522 -0.6438 -0.0666
  857SOL     OW 3336   6.579   2.681   0.054  0.1414  0.1227  0.1225
  857SOL    HW1 3337   6.513   2.694  -0.014  1.9516  0.7687 -1.6208
  857SOL    HW2 3338   6.553   2.599   0.096 -2.2883  0.8516  0.2041
  858SOL     OW 3339   2.659   0.718   2.574  0.3961  0.1930 -0.5715
  858SOL    HW1 3340   2.619   0.635   2.599  1.5310 -0.1147  0.2486
  858SOL    HW2 3341   2.712   0.697   2.497  0.9515  0.0759 -0.1631
  859SOL     OW 3342   3.670   7.003   3.298  0.1688  0.8515 -0.2755
  859SOL    HW1 3343   3.610   6.942   3.254  1.3215 -0.1360 -0.5230
  859SOL    HW2 3344   3.627   7.021   3.382 -0.7612  0.6330 -0.6839
  860SOL     OW 3345   6.047   3.658   3.470 -0.4473 -0.1659  0.0623
  860SOL    HW1 3346   6.047   3.699   3.384 -1.6234 -0.2011  0.0253
  860SOL    HW2 3347   6.118   3.701   3.518  0.5428 -0.4908 -1.0711
  861SOL     OW 3348   1.421   1.466   0.519 -0.2040 -0.0273  0.3407
  861SOL    HW1 3349   1.376   1.443   0.601  0.4708 -1.9649  0.2318
  861SOL    HW2 3350   1.385   1.405   0.454  2.6328 -1.8793  0.3188
  862SOL     OW 3351   1.715   6.635   1.321 -0.1147 -0.0291 -0.0208
  862SOL    HW1 3352   1.804   6.643   1.287 -0.1926  0.8179 -0.0413
  862SOL    HW2 3353   1.673   6.571   1.264  0.1343  0.4380 -0.7383
  863SOL     OW 3354   3.801   3.032   4.339  0.5456 -0.0227 -0.1671
  863SOL    HW1 3355   3.762   2.955   4.380  1.7778 -1.2686 -1.2404
  863SOL    HW2 3356   3.760   3.037   4.253  1.7834 -0.6253 -0.8275
  864SOL     OW 3357   1.289   2.850   1.337  0.1574  0.3157  0.0450
  864SOL    HW1 3358   1.282   2.928   1.283 -0.1999 -0.1081 -0.5310
  864SOL    HW2 3359   1.340   2.878   1.413 -1.5635  1.6165  0.7892
  865SOL     OW 3360   1.390   2.276   1.582 -0.0469  0.6496 -0.1642
  865SOL    HW1 3361   1.308   2.289   1.535 -0.4781  1.0963  0.6767
  865SOL    HW2 3362   1.458   2.294   1.518 -0.5322 -1.6862 -1.4705
  866SOL     OW 3363   3.558   0.925   0.428 -0.0032 -0.5776 -0.2827
  866SOL    HW1 3364   3.524   0.912   0.339 -0.1696  1.4796 -0.5755
  866SOL    HW2 3365   3.489   0.975   0.472  0.5679 -0.5939  0.6463
  867SOL     OW 3366   4.091   3.940   1.788  0.3808 -0.5469  0.5624
  867SOL    HW1 3367   4.035   3.877   1.743 -0.3911  2.3318 -2.8961
  867SOL    HW2 3368   4.034   3.983   1.852  0.1474 -1.3035  0.8737
  868SOL     OW 3369   4.801   6.064   1.384 -0.1714 -0.2853 -0.3021
  868SOL    HW1 3370   4.848   6.139   1.347  0.8175 -0.9581 -0.4338
  868SOL    HW2 3371   4.719   6.060   1.334 -1.1961  1.9091  1.0309
  869SOL     OW 3372   1.243   0.086   4.906 -0.2477  0.2892 -0.2131
  869SOL    HW1 3373   1.279   0.045   4.827 -0.8100  2.4294 -1.6864
  869SOL    HW2 3374   1.256   0.180   4.892  3.0853  0.7670  3.9497
  870SOL     OW 3375   2.685   6.734   2.373  0.1425  0.2481 -0.2561
  870SOL    HW1 3376   2.652   6.662   2.319  0.2032  1.4025 -1.9223
  870SOL    HW2 3377   2.606   6.778   2.405  0.0854  0.5721 -0.8330
  871SOL     OW 3378   0.181   1.096   1.387 -0.3947 -0.1574  0.2473
  871SOL    HW1 3379   0.198   1.003   1.373  1.3094  0.0221  0.8615
  871SOL    HW2 3380   0.266   1.132   1.412 -0.8104  1.7740 -0.9595
  872SOL     OW 3381   5.479   4.264   1.281  0.0436 -0.8455 -0.4706
  872SOL    HW1 3382   5.392   4.239   1.312 -0.4307 -1.2024 -1.9637
  872SOL    HW2 3383   5.522   4.302   1.357 -1.6317 -0.1124  0.1608
  873SOL     OW 3384   7.035   3.005   0.462  0.1407  0.0729 -0.3296
  873SOL    HW1 3385   7.053   3.087   0.414  2.2348  0.8974  1.6647
  873SOL    HW2 3386   6.980   3.032   0.535 -0.8550 -0.7176 -0.7580
  874SOL     OW 3387   6.026   3.782   1.593 -0.5022  0.9386  0.3114
  874SOL    HW1 3388   5.941   3.819   1.568 -2.2727 -2.2648  0.9932
  874SOL    HW2 3389   6.068   3.761   1.510 -1.9322 -0.5142 -0.0895
  875SOL     OW 3390   4.319   4.140   2.092 -0.1879 -0.6230  0.4396
  875SOL    HW1 3391   4.324   4.181   2.006  0.1990 -1.3684  0.0952
  875SOL    HW2 3392   4.291   4.051   2.074 -3.5335  0.1194  1.3868
  876SOL     OW 3393   5.527   3.895   4.328 -0.0053 -0.2017  0.2397
  876SOL    HW1 3394   5.453   3.884   4.388  1.2809 -0.5352  1.8325
  876SOL    HW2 3395   5.551   3.805   4.304  0.0374 -0.1092 -0.0582
  877SOL     OW 3396   7.142   5.735   0.565  0.4816 -0.1117  0.2025
  877SOL    HW1 3397   7.129   5.742   0.471  0.7785 -0.0420  0.1661
  877SOL    HW2 3398   7.091   5.807   0.602  1.7687  0.9550 -0.0253
  878SOL     OW 3399   3.378   5.607   3.446 -0.0379 -0.6030 -0.6598
  878SOL    HW1 3400   3.340   5.653   3.371 -1.2882 -0.0997  0.2528
  878SOL    HW2 3401   3.425   5.533   3.407  1.1878  0.8265 -2.0910
  879SOL     OW 3402   0.960   3.741   0.765  0.3887  0.8399 -0.5101
  879SOL    HW1 3403   0.931   3.737   0.856 -0.0435  2.1408 -0.5677
  879SOL    HW2 3404   0.920   3.665   0.723  0.6485  0.1936  0.3915
  880SOL     OW 3405   2.943   5.951   3.992  0.1670 -0.2081  0.6178
  880SOL    HW1 3406   2.991   6.032   4.005 -1.2747  0.5258  1.7083
  880SOL    HW2 3407   2.914   5.926   4.080 -1.2839 -0.6981  0.0348
  881SOL     OW 3408   3.935   4.067   1.980  0.1812  0.2956 -0.4651
  881SOL    HW1 3409   3.940   4.162   1.993  1.5407  0.1466  0.3175
  881SOL    HW2 3410   3.960   4.030   2.064  1.7757 -0.7428 -1.3396
  882SOL     OW 3411   3.823   7.051   1.083  0.2916  0.2508 -0.0760
  882SOL    HW1 3412   3.739   7.012   1.059  0.2713 -0.3087  0.8801
  882SOL    HW2 3413   3.802   7.115   1.150  0.4414  1.3035 -1.0036
  883SOL     OW 3414   0.659   0.765   0.763  0.6850 -0.4517  0.5431
  883SOL    HW1 3415   0.584   0.707   0.750  0.3309  0.0516  0.2618
  883SOL    HW2 3416   0.705   0.729   0.838  1.1200 -1.7472 -0.3032
  884SOL     OW 3417   0.219   4.139   4.866  0.3342  0.0119 -0.3060
  884SOL    HW1 3418   0.183   4.152   4.778  1.6460 -0.8128 -1.0086
  884SOL    HW2 3419   0.285   4.207   4.875 -1.2580  1.4744  0.9450
  885SOL     OW 3420   4.547   0.399   0.818  0.5203 -0.5903 -0.2276
  885SOL    HW1 3421   4.560   0.470   0.754 -1.5573 -0.8585 -1.0163
  885SOL    HW2 3422   4.619   0.410   0.880  1.1108  1.2927 -1.1560
  886SOL     OW 3423   1.893   0.757   5.030 -0.1290 -0.0685  0.3889
  886SOL    HW1 3424   1.858   0.669   5.021 -1.4886  0.5688 -1.0709
  886SOL    HW2 3425   1.870   0.783   5.120 -0.3782 -0.9276  0.5817
  887SOL     OW 3426   2.377   2.715   3.725 -0.1739  0.6870 -0.1157
  887SOL    HW1 3427   2.464   2.755   3.730  0.3886 -0.4420 -0.2557
  887SOL    HW2 3428   2.353   2.698   3.816  0.6791 -0.8185 -0.1316
  888SOL     OW 3429   1.407   4.422   0.925 -0.5427  0.3822  0.9788
  888SOL    HW1 3430   1.357   4.502   0.939 -1.7800 -0.3198  0.6836
  888SOL    HW2 3431   1.357   4.354   0.971 -0.3519 -0.5035 -0.0954
  889SOL     OW 3432   6.982   2.436   3.932 -0.8359 -0.4923 -0.3378
  889SOL    HW1 3433   6.947   2.496   3.866 -1.2907 -0.6912 -0.2790
  889SOL    HW2 3434   6.976   2.485   4.015  0.0638 -0.1079 -0.4850
  890SOL     OW 3435   3.034   6.870   2.700  0.3240 -0.2414 -0.3094
  890SOL    HW1 3436   3.051   6.883   2.793 -1.5287 -0.8948  0.1485
  890SOL    HW2 3437   3.070   6.783   2.681 -2.3078 -1.6503  0.6741
  891SOL     OW 3438   1.790   1.448   3.234  0.4435 -0.3143 -0.1892
  891SOL    HW1 3439   1.846   1.507   3.285  1.5687 -0.6661 -0.9812
  891SOL    HW2 3440   1.790   1.485   3.146 -0.5836 -0.3268 -0.2079
  892SOL     OW 3441   2.025   4.635   4.220 -0.3577  0.0965  0.0750
  892SOL    HW1 3442   2.046   4.657   4.129 -0.1973 -1.0844 -0.1890
  892SOL    HW2 3443   2.003   4.542   4.218 -1.4597  0.3032  1.0646
  893SOL     OW 3444   2.313   0.913   4.434  0.0927  0.1485 -0.3132
  893SOL    HW1 3445   2.264   0.846   4.385  1.9708 -1.0012 -0.7126
  893SOL    HW2 3446   2.305   0.887   4.525 -1.1190  0.7452 -0.2215
  894SOL     OW 3447   3.152   3.946   4.411 -0.0683  0.0412 -0.5862
  894SOL    HW1 3448   3.211   3.884   4.454 -1.5164 -1.2187 -0.3265
  894SOL    HW2 3449   3.121   3.900   4.333  0.0722  1.0763 -1.2652
  895SOL     OW 3450   4.084   5.594   1.314 -0.1201  0.2115  0.2580
  895SOL    HW1 3451   4.067   5.624   1.224 -2.0338  1.1583  0.8832
  895SOL    HW2 3452   4.011   5.536   1.334  1.6627 -2.1216  0.3479
  896SOL     OW 3453   1.894   2.824   4.033 -0.3303 -0.2497  0.0279
  896SOL    HW1 3454   1.938   2.827   4.117 -0.3436 -0.4621  0.0434
  896SOL    HW2 3455   1.803   2.799   4.053 -0.4062 -0.0134 -0.0218
  897SOL     OW 3456   6.024   0.426   1.768  1.0700  0.4504 -0.1995
  897SOL    HW1 3457   5.948   0.392   1.721  0.8714  1.1004 -0.3528
  897SOL    HW2 3458   5.999   0.514   1.795  1.4143  0.3163  0.5916
  898SOL     OW 3459   6.006   4.820   2.261 -0.5102 -0.1352  0.0951
  898SOL    HW1 3460   6.074   4.754   2.275  0.6660  1.1799  0.7671
  898SOL    HW2 3461   5.965   4.795   2.179 -0.5366 -2.0685  0.6426
  899SOL     OW 3462   1.748   3.775   0.753  0.7023 -0.3490  0.4072
  899SOL    HW1 3463   1.781   3.857   0.790 -0.2104  0.1548  0.1652
  899SOL    HW2 3464   1.751   3.712   0.825  2.5488 -0.4503  0.2746
  900SOL     OW 3465   7.119   3.804   4.537 -0.0102 -0.1521  0.8526
  900SOL    HW1 3466   7.158   3.816   4.624  1.8228  1.6496 -0.1123
  900SOL    HW2 3467   7.190   3.767   4.484 -0.6291  0.1634 -0.2212
  901SOL     OW 3468   1.613   0.268   1.893 -0.1459  0.4222 -0.1790
  901SOL    HW1 3469   1.588   0.283   1.801 -0.8877  2.3295  0.2878
  901SOL    HW2 3470   1.637   0.355   1.925  0.8322 -0.3443  1.2482
  902SOL     OW 3471   0.008   1.506   4.833 -0.2798 -0.5359 -0.1996
  902SOL    HW1 3472   0.070   1.541   4.897  0.5221 -2.1150 -0.0425
  902SOL    HW2 3473  -0.046   1.445   4.883 -1.2968  0.0438 -0.5558
  903SOL     OW 3474   3.334   0.135   0.217  0.7437 -0.9960  0.4477
  903SOL    HW1 3475   3.417   0.097   0.188  1.4373 -0.3848  1.5656
  903SOL    HW2 3476   3.306   0.080   0.290 -0.0315 -1.4131 -0.1504
  904SOL     OW 3477   7.026   4.030   2.706 -0.1766  1.0241 -0.7506
  904SOL    HW1 3478   7.108   4.047   2.752 -0.0961 -0.5832 -0.2323
  904SOL    HW2 3479   7.053   4.003   2.618 -0.2746  2.7455 -1.3414
  905SOL     OW 3480   6.662   4.863   0.765 -0.9568 -0.8232 -0.1141
  905SOL    HW1 3481   6.707   4.890   0.685 -0.4922  0.3226  0.5098
  905SOL    HW2 3482   6.569   4.865   0.742 -0.7590 -2.9727 -1.3398
  906SOL     OW 3483   1.961   7.011   1.907  0.0803 -0.0292 -0.2595
  906SOL    HW1 3484   1.969   7.048   1.819 -0.1836  1.1872  0.2198
  906SOL    HW2 3485   1.989   6.920   1.896  2.3173  0.6858 -1.1600
  907SOL     OW 3486   0.177   6.661   4.846 -1.0583 -0.2101  0.5142
  907SOL    HW1 3487   0.192   6.567   4.846  0.1234 -0.0664 -1.4030
  907SOL    HW2 3488   0.176   6.686   4.754  0.7744  1.9602  0.9907
  908SOL     OW 3489   4.002   7.170   3.846 -0.4397  0.2016 -0.2281
  908SOL    HW1 3490   4.004   7.077   3.870 -1.7995 -0.1703 -1.3980
  908SOL    HW2 3491   4.046   7.174   3.761  1.0973  0.9239  0.5610
  909SOL     OW 3492   5.219   2.174   4.869 -0.3175 -0.1541  0.2522
  909SOL    HW1 3493   5.149   2.115   4.839  0.5073 -1.1477  0.2512
  909SOL    HW2 3494   5.260   2.128   4.941 -0.4820  1.0083  1.1271
  910SOL     OW 3495   0.676   2.506   4.567 -0.5218  0.1865 -0.4270
  910SOL    HW1 3496   0.586   2.490   4.596  0.2425 -1.0389  1.4538
  910SOL    HW2 3497   0.687   2.601   4.574 -1.8996  0.4752 -1.5691
  911SOL     OW 3498   0.471   0.073   0.187 -0.6958 -0.1227 -0.5029
  911SOL    HW1 3499   0.451  -0.021   0.180 -1.1154 -0.2690  1.8544
  911SOL    HW2 3500   0.396   0.111   0.231  0.4722  0.8799  0.7235
  912SOL     OW 3501   6.905   0.613   2.254 -0.0948 -0.0845 -0.4825
  912SOL    HW1 3502   6.870   0.628   2.342  1.6665 -0.8567  0.4068
  912SOL    HW2 3503   6.975   0.677   2.245  0.2816 -0.5620 -0.9922
  913SOL     OW 3504   1.524   6.824   2.576 -0.2224 -0.4461  0.1174
  913SOL    HW1 3505   1.548   6.868   2.657  0.3101 -0.6121  0.0485
  913SOL    HW2 3506   1.606   6.791   2.540 -0.5184 -0.8363 -0.2191
  914SOL     OW 3507   0.206   5.448   0.999  0.1739 -0.0606 -0.0893
  914SOL    HW1 3508   0.258   5.425   1.076  0.0429 -0.4549 -0.1170
  914SOL    HW2 3509   0.177   5.538   1.016 -0.1318 -0.2625  0.4803
  915SOL     OW 3510   1.588   5.741   0.865 -0.2605 -0.7337 -0.1801
  915SOL    HW1 3511   1.582   5.830   0.830  0.5389 -1.1742 -1.5017
  915SOL    HW2 3512   1.646   5.750   0.941  1.3929 -0.3877 -1.4090
  916SOL     OW 3513   0.381   3.617   0.886  0.1316  0.3274  0.9307
  916SOL    HW1 3514   0.405   3.698   0.840 -1.3931 -0.4802 -1.4639
  916SOL    HW2 3515   0.344   3.647   0.969  0.0128  2.0672  0.2988
  917SOL     OW 3516   5.886   6.908   2.949 -0.7036  0.0236 -0.5585
  917SOL    HW1 3517   5.800   6.875   2.974 -0.5895 -0.5706 -0.9352
  917SOL    HW2 3518   5.869   6.996   2.916 -1.2176 -0.2105 -0.9433
  918SOL     OW 3519   2.599   3.802   0.799  0.0929 -0.6838  0.5532
  918SOL    HW1 3520   2.640   3.855   0.869 -1.2336  1.4346 -0.1603
  918SOL    HW2 3521   2.505   3.815   0.812 -0.1926 -0.4959 -1.4224
  919SOL     OW 3522   0.239   0.925   0.952  0.6324  0.1450 -0.1712
  919SOL    HW1 3523   0.261   0.845   0.905  1.2404  1.0677 -1.5159
  919SOL    HW2 3524   0.274   0.996   0.898  1.0254  1.2897  1.4946
  920SOL     OW 3525   4.152   4.097   1.113 -0.2096 -0.5963  0.2417
  920SOL    HW1 3526   4.151   4.123   1.205 -1.1459 -1.5699  0.5374
  920SOL    HW2 3527   4.150   4.179   1.064 -1.0443 -0.0877  1.1020
  921SOL     OW 3528   5.632   0.737   0.677 -0.0834  0.1230  0.2630
  921SOL    HW1 3529   5.619   0.647   0.707 -1.7446 -0.1306 -1.0729
  921SOL    HW2 3530   5.727   0.745   0.667  0.2472 -0.8849  2.0949
  922SOL     OW 3531   5.833   4.833   3.577 -0.0830 -0.5866 -0.5607
  922SOL    HW1 3532   5.915   4.884   3.582 -1.1701  1.5052 -2.4136
  922SOL    HW2 3533   5.848   4.759   3.636  4.2065 -1.8477 -2.7669
  923SOL     OW 3534   1.639   6.331   0.713 -0.3175 -0.0184 -0.1843
  923SOL    HW1 3535   1.727   6.330   0.677 -1.4019  0.4873 -3.0906
  923SOL    HW2 3536   1.648   6.292   0.800  2.7514  0.1322 -0.3413
  924SOL     OW 3537   4.855   0.620   0.820 -0.3482  0.1251  0.1778
  924SOL    HW1 3538   4.910   0.575   0.884 -0.7672 -0.6679 -0.0032
  924SOL    HW2 3539   4.909   0.625   0.741 -1.2216 -2.6223 -0.7174
  925SOL     OW 3540   0.325   4.855   2.687 -0.7312  0.3521  0.0108
  925SOL    HW1 3541   0.389   4.808   2.741 -1.1655 -1.6718 -1.1287
  925SOL    HW2 3542   0.375   4.885   2.611 -0.9069 -0.3191 -0.3769
  926SOL     OW 3543   1.191   3.632   4.405 -0.3099  0.5344  0.3524
  926SOL    HW1 3544   1.100   3.638   4.374  0.8137  1.3985 -3.2763
  926SOL    HW2 3545   1.196   3.547   4.448 -2.9096  0.6460  1.0563
  927SOL     OW 3546   4.460   0.058   0.521  0.4359  0.6875  0.1648
  927SOL    HW1 3547   4.425   0.040   0.433 -1.7339 -0.5611  1.2151
  927SOL    HW2 3548   4.434   0.148   0.539 -0.5286  0.4184  0.1508
  928SOL     OW 3549   3.361   5.890   4.581 -0.7350  0.7110 -0.6448
  928SOL    HW1 3550   3.284   5.860   4.533 -0.9857  1.4850 -0.7341
  928SOL    HW2 3551   3.325   5.940   4.654 -0.3364  0.2460 -0.1200
  929SOL     OW 3552   6.279   0.747   2.632 -0.3643 -0.3093  0.4799
  929SOL    HW1 3553   6.328   0.816   2.587 -0.6155  0.1992  0.9830
  929SOL    HW2 3554   6.346   0.684   2.658 -0.4104 -1.8571 -2.6595
  930SOL     OW 3555   5.146   3.840   0.278 -0.0554 -0.2375 -0.1518
  930SOL    HW1 3556   5.174   3.806   0.363  0.0210  1.1942  0.4171
  930SOL    HW2 3557   5.117   3.762   0.229  0.1302 -1.1052  1.0828
  931SOL     OW 3558   5.853   7.132   1.527 -0.1577 -0.1197  0.3318
  931SOL    HW1 3559   5.881   7.176   1.608 -1.7415  1.5274  0.0411
  931SOL    HW2 3560   5.816   7.049   1.557  1.2809 -0.5347  1.0643
  932SOL     OW 3561   3.096   4.528   1.146 -0.2577  0.5760 -0.1080
  932SOL    HW1 3562   3.026   4.535   1.081  0.6218  0.3848 -1.1133
  932SOL    HW2 3563   3.062   4.467   1.212 -1.6298  1.6770  0.2483
  933SOL     OW 3564   6.425   2.925   2.817  0.1023  0.3333 -0.3581
  933SOL    HW1 3565   6.361   2.948   2.750  0.4606  1.3946 -0.3603
  933SOL    HW2 3566   6.486   2.866   2.773  0.0670  0.6549 -0.8474
  934SOL     OW 3567   3.710   0.936   4.917 -0.2141  0.0663  0.2959
  934SOL    HW1 3568   3.622   0.898   4.911  0.1292 -0.5012 -3.8188
  934SOL    HW2 3569   3.762   0.868   4.961 -1.1269 -1.1830 -0.4788
  935SOL     OW 3570   5.200   1.425   0.612 -0.4548  0.7074  0.0771
  935SOL    HW1 3571   5.214   1.519   0.602  1.9028  0.5258  0.9664
  935SOL    HW2 3572   5.147   1.416   0.692 -0.8754  1.2562 -0.1363
  936SOL     OW 3573   2.388   6.096   0.127 -0.0538 -0.0059  0.2196
  936SOL    HW1 3574   2.341   6.060   0.053 -1.2444  1.5635  0.1583
  936SOL    HW2 3575   2.390   6.190   0.111  0.5767  0.2599  1.6684
  937SOL     OW 3576   1.105   6.780   0.110  0.5652  0.0548  0.1606
  937SOL    HW1 3577   1.146   6.707   0.063  1.2157 -0.7824  1.9065
  937SOL    HW2 3578   1.044   6.738   0.170 -2.1508  1.2385 -1.6257
  938SOL     OW 3579   3.089   4.755   3.610  0.2343 -0.0806  0.3845
  938SOL    HW1 3580   3.066   4.790   3.696 -0.0806 -0.5194  0.4803
  938SOL    HW2 3581   3.019   4.694   3.589 -0.6973  1.3652 -0.9996
  939SOL     OW 3582   5.400   3.876   2.454  0.1614 -0.2524  0.2366
  939SOL    HW1 3583   5.313   3.836   2.451  1.3836 -3.1372  0.3836
  939SOL    HW2 3584   5.426   3.883   2.362  0.1995 -0.3809  0.2378
  940SOL     OW 3585   0.473   2.880   4.650  0.0047 -0.2917 -0.2722
  940SOL    HW1 3586   0.501   2.862   4.560 -1.3894  1.1116 -1.0525
  940SOL    HW2 3587   0.529   2.825   4.704  1.6737 -0.3328 -1.9228
  941SOL     OW 3588   0.822   2.632   1.969  0.0625  0.2850  0.0673
  941SOL    HW1 3589   0.849   2.587   2.050  0.3473  0.1493 -0.0992
  941SOL    HW2 3590   0.898   2.625   1.912 -0.2019  0.2225 -0.2800
  942SOL     OW 3591   3.346   7.005   3.033  0.2313  0.0098  0.2127
  942SOL    HW1 3592   3.344   7.101   3.034  2.1336  0.1237  2.4575
  942SOL    HW2 3593   3.432   6.983   2.997 -0.2901 -0.8857 -0.5342
  943SOL     OW 3594   2.338   2.283   2.501  0.5516 -0.8467  0.1921
  943SOL    HW1 3595   2.313   2.202   2.458 -2.3476 -0.2236  0.4922
  943SOL    HW2 3596   2.386   2.332   2.435 -1.1878 -1.1623 -1.3914
  944SOL     OW 3597   5.902   3.970   3.217  0.0376 -0.1928 -0.2478
  944SOL    HW1 3598   5.891   3.982   3.123 -0.6188 -2.4909 -0.5239
  944SOL    HW2 3599   5.980   3.914   3.225  0.5589  0.6324  0.6413
  945SOL     OW 3600   2.708   0.186   4.408  0.3166  0.3208 -0.1498
  945SOL    HW1 3601   2.704   0.091   4.423  0.5198  0.1439 -1.1085
  945SOL    HW2 3602   2.747   0.194   4.321  3.9390  1.3593  1.3775
  946SOL     OW 3603   2.978   6.372   4.251 -0.6353  0.3913  0.0812
  946SOL    HW1 3604   3.006   6.394   4.162 -1.9576  0.6222 -0.3060
  946SOL    HW2 3605   3.039   6.303   4.279 -1.3859 -1.1287 -1.7629
  947SOL     OW 3606   5.409   1.467   2.341 -0.2461 -0.0627 -0.6242
  947SOL    HW1 3607   5.423   1.500   2.252  1.8461  1.5393  0.2173
  947SOL    HW2 3608   5.494   1.432   2.367 -1.0129 -1.1703  0.5289
  948SOL     OW 3609   0.542   2.275   3.103 -0.0103  0.0515 -0.2878
  948SOL    HW1 3610   0.632   2.243   3.092 -0.0309 -0.1117  0.0054
  948SOL    HW2 3611   0.523   2.322   3.022 -0.1298 -1.0422 -0.9080
  949SOL     OW 3612   0.997   0.730   2.928 -0.4601 -0.5424 -0.3292
  949SOL    HW1 3613   0.933   0.794   2.897 -0.7602 -0.8901 -0.4420
  949SOL    HW2 3614   0.977   0.717   3.020 -1.1129 -1.2816 -0.5578
  950SOL     OW 3615   6.986   3.374   0.061  0.3803  0.0491 -0.4506
  950SOL    HW1 3616   6.938   3.294   0.083  1.0996 -0.0405  0.8660
  950SOL    HW2 3617   6.943   3.406  -0.019 -1.3674 -0.4391  0.2412
  951SOL     OW 3618   3.144   4.264   4.982  0.4656 -0.4870 -0.3010
  951SOL    HW1 3619   3.230   4.252   4.942  0.2616 -1.1282 -0.5714
  951SOL    HW2 3620   3.121   4.177   5.016 -0.3940 -0.5210 -0.9047
  952SOL     OW 3621   4.090   6.612   2.512  0.2562  0.4710 -0.2057
  952SOL    HW1 3622   4.072   6.621   2.418  2.0950 -0.4904 -0.6923
  952SOL    HW2 3623   4.089   6.702   2.545 -2.0763  0.7169 -0.7615
  953SOL     OW 3624   6.557   4.812   1.144 -0.1245  0.3851 -0.2147
  953SOL    HW1 3625   6.557   4.892   1.197 -0.5465  1.9292 -2.4034
  953SOL    HW2 3626   6.579   4.742   1.206  0.3326  2.1842  1.7771
  954SOL     OW 3627   4.163   6.295   1.815  0.3082  0.0124 -0.6380
  954SOL    HW1 3628   4.116   6.336   1.742 -0.9584  1.4472  0.9182
  954SOL    HW2 3629   4.125   6.207   1.822  1.1263 -0.5266 -2.2561
  955SOL     OW 3630   0.041   4.314   3.041 -0.3060 -0.4318  0.5724
  955SOL    HW1 3631  -0.027   4.270   3.093 -0.2410  0.2426  1.2427
  955SOL    HW2 3632   0.113   4.328   3.102 -0.3613  0.6802  0.4063
  956SOL     OW 3633   1.656   4.038   2.272  0.5723  0.0453  0.5084
  956SOL    HW1 3634   1.719   4.081   2.330  1.2607 -1.8929  1.2864
  956SOL    HW2 3635   1.575   4.037   2.322  0.1307  1.6510 -0.0975
  957SOL     OW 3636   1.649   2.745   4.591  0.4844  0.1306 -0.7457
  957SOL    HW1 3637   1.718   2.802   4.622  0.6424  0.6529 -1.9845
  957SOL    HW2 3638   1.646   2.760   4.496 -1.6656  0.5098 -0.6744
  958SOL     OW 3639   6.340   2.474   2.930  0.1284 -0.6865  0.1945
  958SOL    HW1 3640   6.307   2.563   2.936  2.6063  0.3521 -0.5194
  958SOL    HW2 3641   6.424   2.482   2.885  0.4249 -3.3900  0.1007
  959SOL     OW 3642   0.394   1.029   0.754  0.3092 -0.3752  0.8461
  959SOL    HW1 3643   0.398   1.111   0.705 -2.9728  0.3938  1.6376
  959SOL    HW2 3644   0.484   1.014   0.783  1.2252  2.3050 -0.3092
  960SOL     OW 3645   2.088   2.250   0.205 -0.1590  0.2012  0.0920
  960SOL    HW1 3646   2.136   2.240   0.287 -0.1955  0.5331  0.1544
  960SOL    HW2 3647   2.029   2.175   0.202 -1.0529  0.8643  0.9705
  961SOL     OW 3648   3.889   0.746   3.751  0.4603 -1.0210  0.4640
  961SOL    HW1 3649   3.913   0.838   3.762 -0.4144 -0.7333  0.0586
  961SOL    HW2 3650   3.845   0.742   3.666 -2.5181 -1.1243  1.8740
  962SOL     OW 3651   6.334   4.116   0.127  0.2217 -0.2025  0.1011
  962SOL    HW1 3652   6.339   4.078   0.039 -0.4961  1.3422 -0.6442
  962SOL    HW2 3653   6.248   4.091   0.160  0.6151 -1.0456  0.4989
  963SOL     OW 3654   6.769   4.707   2.080 -0.0760  0.8463 -0.3950
  963SOL    HW1 3655   6.808   4.794   2.088  0.6565  0.4429  0.5464
  963SOL    HW2 3656   6.677   4.725   2.056 -0.9707  2.0749  3.3388
  964SOL     OW 3657   3.357   0.042   0.832 -0.3300  0.4026  0.2137
  964SOL    HW1 3658   3.393  -0.036   0.873  1.1169  0.6661 -0.4697
  964SOL    HW2 3659   3.276   0.059   0.879 -0.6861 -1.5027  0.3570
  965SOL     OW 3660   4.635   2.152   0.175 -0.1271 -0.0627 -0.6600
  965SOL    HW1 3661   4.564   2.103   0.134  1.6849 -1.8604 -1.8356
  965SOL    HW2 3662   4.697   2.168   0.105  1.1236  0.5750  0.5328
  966SOL     OW 3663   0.535   3.142   4.713 -0.4816 -0.3685 -0.3432
  966SOL    HW1 3664   0.501   3.057   4.685  0.3986 -1.0560  0.5932
  966SOL    HW2 3665   0.626   3.124   4.738 -1.0144  0.2715  2.3455
  967SOL     OW 3666   5.189   0.954   2.167  0.3323 -0.1463 -0.7093
  967SOL    HW1 3667   5.274   0.949   2.123  0.0628 -0.5428 -1.1937
  967SOL    HW2 3668   5.132   0.898   2.114 -0.3102  0.3705 -0.5636
  968SOL     OW 3669   5.533   1.635   2.818  0.1462 -0.1689 -0.5417
  968SOL    HW1 3670   5.454   1.687   2.810  0.9452  1.2271  0.1245
  968SOL    HW2 3671   5.544   1.623   2.912  0.4562 -0.7673 -0.6523
  969SOL     OW 3672   0.860   5.284   4.751  0.2965  0.0362  0.3491
  969SOL    HW1 3673   0.919   5.236   4.808 -0.8470  0.2829  1.8158
  969SOL    HW2 3674   0.810   5.216   4.705  0.4365 -0.1735  0.5071
  970SOL     OW 3675   5.111   2.674   0.904 -0.5899 -0.1477  0.0817
  970SOL    HW1 3676   5.060   2.717   0.973 -0.7225  0.7744 -0.5735
  970SOL    HW2 3677   5.189   2.727   0.895 -0.9092  0.1735 -0.9699
  971SOL     OW 3678   1.293   6.343   4.920  0.1257  0.5902 -0.3157
  971SOL    HW1 3679   1.274   6.296   4.839 -0.8220  1.6503 -0.7439
  971SOL    HW2 3680   1.207   6.360   4.958  0.5575  0.1703  0.8906
  972SOL     OW 3681   1.588   4.981   2.659 -0.2788 -0.2905 -0.4276
  972SOL    HW1 3682   1.611   4.904   2.712 -0.9160 -0.6679 -0.6858
  972SOL    HW2 3683   1.672   5.016   2.630  0.0106 -1.2189 -0.7675
  973SOL     OW 3684   1.516   5.551   2.914  0.0311 -0.5967 -0.2785
  973SOL    HW1 3685   1.534   5.458   2.901  1.6637 -0.5368  1.2562
  973SOL    HW2 3686   1.432   5.553   2.959  0.7202 -1.4581  1.1275
  974SOL     OW 3687   5.340   6.987   2.246 -0.0218 -0.6510  0.2061
  974SOL    HW1 3688   5.339   6.917   2.312  2.6261 -0.2779  0.7706
  974SOL    HW2 3689   5.381   7.061   2.290  0.3692  0.1337 -1.4021
  975SOL     OW 3690   4.215   0.223   4.157 -0.9242 -0.2908  0.5481
  975SOL    HW1 3691   4.152   0.197   4.090 -0.3787 -0.5228  0.1182
  975SOL    HW2 3692   4.223   0.147   4.214 -1.8691  0.1279  1.2578
  976SOL     OW 3693   4.963   2.127   2.035  0.4302  0.3002 -0.0367
  976SOL    HW1 3694   4.890   2.146   2.094  0.9562  0.0815  0.6958
  976SOL    HW2 3695   4.922   2.087   1.958 -0.1535 -0.5622  0.7061
  977SOL     OW 3696   6.684   0.716   4.631 -0.3456  0.6593 -0.2993
  977SOL    HW1 3697   6.759   0.690   4.685 -0.9041  0.9100  0.6173
  977SOL    HW2 3698   6.636   0.635   4.616 -1.2905  0.8693  1.3248
  978SOL     OW 3699   4.132   6.886   1.772  0.2977  0.1889  0.3509
  978SOL    HW1 3700   4.116   6.899   1.678 -1.5717  1.0313  0.7410
  978SOL    HW2 3701   4.101   6.797   1.789 -0.6943  0.5339  0.4119
  979SOL     OW 3702   1.802   1.545   1.480 -0.6786  0.5523  0.2176
  979SOL    HW1 3703   1.797   1.453   1.502 -0.5077 -0.4663 -3.3359
  979SOL    HW2 3704   1.711   1.576   1.487 -0.9060 -0.1458  0.4117
  980SOL     OW 3705   6.968   4.209   2.375 -0.1948 -0.3397  0.0287
  980SOL    HW1 3706   6.901   4.152   2.337 -0.9527 -0.3112  1.2723
  980SOL    HW2 3707   6.925   4.250   2.449  0.6154  1.1938 -0.3170
  981SOL     OW 3708   1.209   6.327   3.206 -0.2993  0.4284 -0.1220
  981SOL    HW1 3709   1.254   6.244   3.192 -1.8959 -0.9761  2.2749
  981SOL    HW2 3710   1.138   6.327   3.142 -0.0003  0.1782 -0.4547
  982SOL     OW 3711   1.231   1.389   4.135  0.3067 -0.1744  0.2519
  982SOL    HW1 3712   1.232   1.478   4.170  0.8323 -0.2672  0.4867
  982SOL    HW2 3713   1.214   1.333   4.211  3.8027 -0.5701  0.8856
  983SOL     OW 3714   5.196   3.081   2.739 -0.3001  0.0999  0.2796
  983SOL    HW1 3715   5.251   3.137   2.794 -0.3857  0.4278  0.0365
  983SOL    HW2 3716   5.108   3.093   2.774 -0.3713  0.3945  0.0042
  984SOL     OW 3717   7.126   5.378   4.514  1.4197  0.5148  0.7311
  984SOL    HW1 3718   7.041   5.351   4.481  1.7530 -1.0844  1.1277
  984SOL    HW2 3719   7.118   5.473   4.527  0.1018  0.5752 -0.3668
  985SOL     OW 3720   2.801   3.164   0.946 -0.3753  0.5532 -0.3073
  985SOL    HW1 3721   2.759   3.233   0.895 -1.2308  0.3293  0.0876
  985SOL    HW2 3722   2.890   3.197   0.961 -0.1270  0.6518 -1.8514
  986SOL     OW 3723   2.906   3.242   0.059 -0.2986  0.4106 -0.0165
  986SOL    HW1 3724   2.821   3.267   0.096 -0.1858 -0.0690  0.5814
  986SOL    HW2 3725   2.916   3.150   0.083 -0.0156  0.2081 -0.8729
  987SOL     OW 3726   3.728   3.342   1.543 -0.1999 -0.3010 -0.3437
  987SOL    HW1 3727   3.716   3.253   1.575 -1.1466  0.0471  0.3064
  987SOL    HW2 3728   3.790   3.381   1.604  2.3249 -1.2648 -2.1248
  988SOL     OW 3729   5.396   6.741   4.578  0.2026  0.2533 -0.3260
  988SOL    HW1 3730   5.432   6.663   4.536 -1.0478 -0.0068 -0.9540
  988SOL    HW2 3731   5.370   6.711   4.665  0.6194  0.2173 -0.2098
  989SOL     OW 3732   0.951   2.893   2.952 -0.4223 -0.6517 -0.0468
  989SOL    HW1 3733   1.030   2.889   3.007 -1.7524  1.6148  2.2780
  989SOL    HW2 3734   0.956   2.978   2.908 -1.3372 -0.6802 -0.2324
  990SOL     OW 3735   6.571   1.262   1.659 -0.3487  0.3622  0.3293
  990SOL    HW1 3736   6.523   1.298   1.585  1.3930 -0.9335 -1.5418
  990SOL    HW2 3737   6.662   1.287   1.643  0.4440 -2.0467  0.6526
  991SOL     OW 3738   4.705   6.799   0.023  0.1912  0.4679  0.1631
  991SOL    HW1 3739   4.618   6.759   0.018  1.3559 -2.2316 -1.2771
  991SOL    HW2 3740   4.760   6.730   0.059  2.1117  1.2705 -1.0794
  992SOL     OW 3741   4.988   2.762   2.789  0.1581  0.1394 -0.0271
  992SOL    HW1 3742   4.954   2.785   2.702 -0.2688  1.2890  0.4316
  992SOL    HW2 3743   5.076   2.728   2.771  0.3560  1.0285 -0.8730
  993SOL     OW 3744   1.722   6.832   3.638  0.9093  0.1488  0.7702
  993SOL    HW1 3745   1.630   6.844   3.660  0.2245 -1.6245 -0.8503
  993SOL    HW2 3746   1.734   6.737   3.632  2.5834  0.3636 -0.0608
  994SOL     OW 3747   5.927   3.991   3.693  0.1736 -0.2711  0.3933
  994SOL    HW1 3748   6.016   4.015   3.719  0.6838  0.3320 -1.6875
  994SOL    HW2 3749   5.875   4.070   3.712  0.6532  0.3785 -0.8625
  995SOL     OW 3750   5.206   2.493   4.194 -0.4152  0.0294  0.5231
  995SOL    HW1 3751   5.132   2.504   4.253  0.6601  0.3941  1.8665
  995SOL    HW2 3752   5.179   2.425   4.133 -1.0921 -1.3443  2.2671
  996SOL     OW 3753   5.772   4.786   2.404  0.4519  0.1671  0.1498
  996SOL    HW1 3754   5.852   4.829   2.375  0.5140 -0.5149 -0.7215
  996SOL    HW2 3755   5.729   4.851   2.459  2.3207  0.0395  1.8997
  997SOL     OW 3756   0.254   2.295   4.927 -0.0019 -0.3099 -0.2686
  997SOL    HW1 3757   0.349   2.283   4.919  0.3803  0.6277  2.1099
  997SOL    HW2 3758   0.225   2.314   4.838  2.1894  0.3316 -0.9125
  998SOL     OW 3759   5.777   1.120   3.051  0.2153 -0.7172  0.1788
  998SOL    HW1 3760   5.778   1.214   3.037 -1.1624 -0.7717 -0.5184
  998SOL    HW2 3761   5.771   1.082   2.963  2.7213 -1.5709  0.2953
  999SOL     OW 3762   7.123   3.889   0.972 -0.3150 -0.1547 -0.5221
  999SOL    HW1 3763   7.208   3.858   0.940 -0.1992 -0.3387 -0.0469
  999SOL    HW2 3764   7.118   3.980   0.943  0.4374  0.1286  0.2094
 1000SOL     OW 3765   4.743   0.106   4.586  0.2306 -0.0564  0.8507
 1000SOL    HW1 3766   4.748   0.071   4.675  0.1190 -0.0630  0.8546
 1000SOL    HW2 3767   4.727   0.200   4.599 -1.4060 -0.3007  0.8402
 1001SOL     OW 3768   0.823   2.572   1.060 -0.4091 -0.3633 -0.0760
 1001SOL    HW1 3769   0.745   2.531   1.024  0.1458 -2.7719  1.2435
 1001SOL    HW2 3770   0.868   2.501   1.107  1.1527  1.5560  1.5252
 1002SOL     OW 3771   2.567   1.647   0.759 -0.3040  0.0274 -0.4191
 1002SOL    HW1 3772   2.488   1.661   0.707  0.6004  0.5360 -1.7282
 1002SOL    HW2 3773   2.618   1.727   0.747  1.0825 -0.8898 -0.8829
 1003SOL     OW 3774   6.072   6.243   2.603  0.5396 -0.2816 -0.4330
 1003SOL    HW1 3775   5.985   6.212   2.629  1.2273 -2.3151 -0.3729
 1003SOL    HW2 3776   6.057   6.331   2.570 -1.4002 -0.2215  0.4501
 1004SOL     OW 3777   6.302   1.663   1.913 -0.0930  0.2053  0.3551
 1004SOL    HW1 3778   6.321   1.623   1.828 -0.3521 -0.4060  0.5793
 1004SOL    HW2 3779   6.311   1.757   1.898  0.5605  0.0645 -0.1743
 1005SOL     OW 3780   2.421   5.656   3.273 -0.1005 -0.3530 -0.3068
 1005SOL    HW1 3781   2.428   5.692   3.185  1.5406  0.6365  0.1803
 1005SOL    HW2 3782   2.478   5.580   3.273  0.6616  0.2078  0.1516
 1006SOL     OW 3783   0.641   4.422   4.946  0.0994 -0.3535  0.0076
 1006SOL    HW1 3784   0.618   4.331   4.964  2.0513 -0.6809  1.1163
 1006SOL    HW2 3785   0.589   4.473   5.008 -1.0846 -0.6689 -0.6922
 1007SOL     OW 3786   1.089   2.389   4.276  0.5365  0.0823 -0.9973
 1007SOL    HW1 3787   1.177   2.425   4.264  0.9352 -0.4174  0.3154
 1007SOL    HW2 3788   1.102   2.305   4.319 -0.6013  0.2314 -0.2926
 1008SOL     OW 3789   5.926   3.255   0.489  0.4469  0.1097  0.4828
 1008SOL    HW1 3790   5.841   3.217   0.468  0.4982 -0.0020  0.4791
 1008SOL    HW2 3791   5.986   3.218   0.425 -0.2132  3.2974 -2.2695
 1009SOL     OW 3792   2.211   7.211   1.796 -0.4610  0.2581 -0.1170
 1009SOL    HW1 3793   2.154   7.170   1.731 -0.4294  1.6187 -1.0498
 1009SOL    HW2 3794   2.300   7.192   1.766 -0.4289 -0.2869  0.3097
 1010SOL     OW 3795   1.877   0.663   2.152 -0.4228  0.5405 -0.1531
 1010SOL    HW1 3796   1.848   0.597   2.089 -0.4957  0.1091  0.3333
 1010SOL    HW2 3797   1.972   0.664   2.143 -0.5371  1.7622 -1.5524
 1011SOL     OW 3798   1.735   3.106   2.344 -0.0770 -0.7282  0.2604
 1011SOL    HW1 3799   1.649   3.071   2.321  0.3607 -0.8282 -1.3712
 1011SOL    HW2 3800   1.797   3.040   2.312  0.6565  0.1240 -0.1244
 1012SOL     OW 3801   0.780   0.682   4.207  0.1442 -0.6686  0.3232
 1012SOL    HW1 3802   0.758   0.594   4.236  0.4752 -0.8496  0.0342
 1012SOL    HW2 3803   0.866   0.673   4.165  0.0830 -0.2513  0.0971
 1013SOL     OW 3804   7.213   4.242   1.754 -0.3004  0.0150 -0.0323
 1013SOL    HW1 3805   7.155   4.318   1.765 -1.4020 -0.6466 -1.0361
 1013SOL    HW2 3806   7.221   4.231   1.660 -0.0280 -1.0089  0.0965
 1014SOL     OW 3807   1.773   5.164   1.268 -0.4642 -0.0133  0.4730
 1014SOL    HW1 3808   1.806   5.249   1.298 -0.3221 -0.0162  0.3215
 1014SOL    HW2 3809   1.681   5.163   1.297 -0.9509  0.8752 -0.9446
 1015SOL     OW 3810   0.141   2.654   0.633  0.4502  0.5779  0.1294
 1015SOL    HW1 3811   0.134   2.740   0.674  2.0352 -0.0831  1.9478
 1015SOL    HW2 3812   0.216   2.661   0.574  1.9739 -0.0667  1.8846
 1016SOL     OW 3813   6.443   5.558   3.648 -0.3111  0.4248 -0.1842
 1016SOL    HW1 3814   6.464   5.528   3.560 -1.8068  1.2263 -0.8521
 1016SOL    HW2 3815   6.403   5.483   3.690  0.5310 -0.0020 -0.1240
 1017SOL     OW 3816   6.904   4.541   0.688  0.1557 -0.0476  0.1511
 1017SOL    HW1 3817   6.820   4.552   0.644 -0.7249 -0.9636  1.5392
 1017SOL    HW2 3818   6.896   4.459   0.737  2.6572 -1.3781 -1.4150
 1018SOL     OW 3819   2.403   5.547   1.248  0.3147 -0.5601  0.3598
 1018SOL    HW1 3820   2.479   5.591   1.285  0.5598 -0.5740 -0.1191
 1018SOL    HW2 3821   2.436   5.463   1.217  0.3711 -0.0667 -0.9610
 1019SOL     OW 3822   2.658   5.585   1.314 -0.3763  0.0936  0.2339
 1019SOL    HW1 3823   2.712   5.638   1.255  0.4476 -0.2052  0.7021
 1019SOL    HW2 3824   2.672   5.495   1.286  1.2954 -0.2161  1.8293
 1020SOL     OW 3825   3.310   3.685   1.789 -0.5401 -0.0552  0.6077
 1020SOL    HW1 3826   3.375   3.722   1.848 -0.5676  0.9538  0.0266
 1020SOL    HW2 3827   3.226   3.719   1.821 -0.6596 -0.3578  0.6209
 1021SOL     OW 3828   2.770   1.432   1.325 -0.1819 -0.3421 -0.3783
 1021SOL    HW1 3829   2.779   1.479   1.242  1.2673 -0.9642 -0.6020
 1021SOL    HW2 3830   2.766   1.340   1.300 -0.3285 -0.4993  0.2197
 1022SOL     OW 3831   6.184   1.390   1.515  0.2043 -0.2863  0.4798
 1022SOL    HW1 3832   6.154   1.475   1.547 -0.3979 -0.9347  1.6952
 1022SOL    HW2 3833   6.149   1.327   1.578  1.9287 -1.3143  0.4579
 1023SOL     OW 3834   6.189   1.589   4.791 -0.0565  0.2807  0.1204
 1023SOL    HW1 3835   6.241   1.653   4.840 -0.6176  0.6244  0.2817
 1023SOL    HW2 3836   6.217   1.504   4.826  0.0284  0.4877  0.5702
 1024SOL     OW 3837   6.479   3.364   0.230 -0.1008 -0.1368  0.3487
 1024SOL    HW1 3838   6.510   3.280   0.265 -0.1790  0.1959  1.2558
 1024SOL    HW2 3839   6.401   3.383   0.281 -0.0054  0.5539  0.2452
 1025SOL     OW 3840   6.230   6.512   1.568  0.0406 -0.4662  0.3165
 1025SOL    HW1 3841   6.196   6.500   1.479  0.6026 -2.1256  0.3093
 1025SOL    HW2 3842   6.325   6.510   1.558  0.1407 -2.6761  1.1494
 1026SOL     OW 3843   0.632   1.960   2.166 -0.1924  0.1642  0.0218
 1026SOL    HW1 3844   0.642   2.013   2.086  0.0847 -1.1533 -0.8420
 1026SOL    HW2 3845   0.640   1.870   2.136  2.7636 -0.3208  1.9416
 1027SOL     OW 3846   4.589   1.384   3.506 -0.1066 -0.1989 -0.2759
 1027SOL    HW1 3847   4.681   1.371   3.482  0.1649  0.3119  0.4410
 1027SOL    HW2 3848   4.580   1.342   3.592 -0.4479  0.0571 -0.1837
 1028SOL     OW 3849   1.372   4.927   2.496  0.6687 -0.2938 -0.1471
 1028SOL    HW1 3850   1.331   5.013   2.508  0.4869 -0.3308 -0.4924
 1028SOL    HW2 3851   1.451   4.931   2.549  2.3364  1.2411 -2.5478
 1029SOL     OW 3852   5.314   7.099   0.709  0.3965 -0.1367 -0.1941
 1029SOL    HW1 3853   5.394   7.092   0.761 -0.0599  2.2722  0.9494
 1029SOL    HW2 3854   5.246   7.121   0.773 -0.7490  0.0869 -1.4533
 1030SOL     OW 3855   6.585   2.336   4.984 -0.6848 -0.2043  0.2700
 1030SOL    HW1 3856   6.574   2.390   4.906  0.7908  0.4323  0.4741
 1030SOL    HW2 3857   6.568   2.247   4.954  2.5958 -0.3943 -1.5668
 1031SOL     OW 3858   6.714   6.419   0.678  0.3715  0.6002 -0.3445
 1031SOL    HW1 3859   6.764   6.410   0.759  3.0887  2.6861 -1.6249
 1031SOL    HW2 3860   6.705   6.513   0.665 -1.5120  0.2961 -1.6503
 1032SOL     OW 3861   2.374   6.937   3.857  0.4056 -0.1460  0.0135
 1032SOL    HW1 3862   2.333   6.853   3.839  0.5674 -0.3770  0.7054
 1032SOL    HW2 3863   2.346   6.959   3.946  0.2011  0.6283 -0.2361
 1033SOL     OW 3864   0.591   6.899   3.184  0.1392 -0.3639 -0.0454
 1033SOL    HW1 3865   0.569   6.951   3.107 -0.2252  2.0563  1.5770
 1033SOL    HW2 3866   0.677   6.931   3.210 -0.2810 -0.2422  1.2367
 1034SOL     OW 3867   3.497   0.918   0.831 -0.0075 -0.9380  0.0512
 1034SOL    HW1 3868   3.432   0.873   0.776  1.1471 -0.6645 -1.6054
 1034SOL    HW2 3869   3.483   0.882   0.919 -0.2152 -3.3554 -0.8967
 1035SOL     OW 3870   4.937   4.621   2.023  0.0253  0.3685  0.8661
 1035SOL    HW1 3871   4.860   4.656   2.067 -0.2839  0.1135  0.5413
 1035SOL    HW2 3872   4.951   4.680   1.949  0.4247  0.6826  1.1888
 1036SOL     OW 3873   6.462   4.742   2.678 -0.0574 -0.2319 -0.6290
 1036SOL    HW1 3874   6.459   4.646   2.683  0.2373 -0.3108 -1.6447
 1036SOL    HW2 3875   6.540   4.760   2.626 -0.8680  0.5016 -1.6321
 1037SOL     OW 3876   0.449   2.999   2.457  0.0983  0.0977 -0.0643
 1037SOL    HW1 3877   0.492   2.920   2.491 -1.5975 -1.6631 -1.7048
 1037SOL    HW2 3878   0.357   2.975   2.452 -0.7500  2.8339  0.9431
 1038SOL     OW 3879   3.324   0.697   1.768 -0.3100 -0.1079  0.0139
 1038SOL    HW1 3880   3.358   0.619   1.811  2.0077  1.1694  0.6581
 1038SOL    HW2 3881   3.390   0.765   1.783 -0.3734  1.0312 -3.6597
 1039SOL     OW 3882   5.960   0.392   2.630  0.1473  0.2605 -0.3154
 1039SOL    HW1 3883   6.035   0.436   2.590 -0.4800  2.6198  0.9259
 1039SOL    HW2 3884   5.992   0.366   2.717  0.1621 -0.7372 -0.6113
 1040SOL     OW 3885   6.775   2.317   0.508 -0.0879  0.1634  0.6368
 1040SOL    HW1 3886   6.824   2.371   0.570  1.3069 -1.4293  1.0149
 1040SOL    HW2 3887   6.685   2.321   0.539  0.1028  1.6360  1.0853
 1041SOL     OW 3888   6.221   1.693   3.798  0.1233  0.1355  0.2234
 1041SOL    HW1 3889   6.236   1.621   3.859  0.7271 -0.7840 -0.9780
 1041SOL    HW2 3890   6.289   1.757   3.819  0.5140 -0.3054  0.3250
 1042SOL     OW 3891   6.146   3.742   1.820  0.1918  0.0194  0.4456
 1042SOL    HW1 3892   6.083   3.756   1.890  0.1049 -2.1770  0.8942
 1042SOL    HW2 3893   6.095   3.742   1.739 -0.0488  0.3525  0.6000
 1043SOL     OW 3894   6.923   2.238   4.799  0.5094 -0.3263 -0.0362
 1043SOL    HW1 3895   6.907   2.179   4.726  1.4615 -0.0676 -0.4692
 1043SOL    HW2 3896   6.982   2.190   4.857 -0.0273 -0.4257  0.4387
 1044SOL     OW 3897   4.722   2.697   4.370 -0.2103 -0.1277 -0.4004
 1044SOL    HW1 3898   4.744   2.609   4.338 -0.2689 -0.2867 -0.0140
 1044SOL    HW2 3899   4.744   2.755   4.297  2.1293 -0.2034  0.1698
 1045SOL     OW 3900   4.187   1.317   0.943 -0.1901  0.5804 -0.0331
 1045SOL    HW1 3901   4.182   1.413   0.946  0.3284  0.5887  0.9308
 1045SOL    HW2 3902   4.101   1.290   0.910 -0.2861  1.3782 -0.4753
 1046SOL     OW 3903   4.821   2.626   4.986 -0.0848 -0.0606  0.9794
 1046SOL    HW1 3904   4.888   2.694   4.982  0.9757 -1.1395 -1.3172
 1046SOL    HW2 3905   4.788   2.620   4.897 -0.5350 -2.1701  1.2385
 1047SOL     OW 3906   0.783   6.992   0.852 -0.4320 -0.2281  0.1319
 1047SOL    HW1 3907   0.855   7.054   0.866  0.3359 -1.0986  0.1123
 1047SOL    HW2 3908   0.723   7.038   0.794 -1.0012  1.3673  1.8863
 1048SOL     OW 3909   6.803   2.726   4.506 -0.2752  0.4134  0.5637
 1048SOL    HW1 3910   6.843   2.645   4.538  1.0608  1.1711  0.9111
 1048SOL    HW2 3911   6.791   2.712   4.412  1.5873  0.4187  0.2789
 1049SOL     OW 3912   3.194   1.623   2.377  0.4076  0.3776 -0.1396
 1049SOL    HW1 3913   3.193   1.537   2.335 -1.1295  0.9973 -1.4344
 1049SOL    HW2 3914   3.286   1.634   2.404  0.7515 -1.4212 -0.4068
 1050SOL     OW 3915   6.556   6.067   4.657 -0.2910 -0.2467  0.4360
 1050SOL    HW1 3916   6.551   6.118   4.575  0.2863 -1.0040 -0.0853
 1050SOL    HW2 3917   6.482   6.098   4.709 -0.8835 -0.0079 -0.5233
 1051SOL     OW 3918   3.388   2.193   4.659  0.2542  0.7058  0.0407
 1051SOL    HW1 3919   3.460   2.247   4.692 -0.3713  1.5021  0.1417
 1051SOL    HW2 3920   3.373   2.129   4.728  0.7232  0.6653  0.1122
 1052SOL     OW 3921   6.609   1.080   0.847 -0.4249  0.4275  0.1078
 1052SOL    HW1 3922   6.541   1.026   0.808 -0.1008 -0.0529  0.2044
 1052SOL    HW2 3923   6.599   1.067   0.942  1.8495 -2.2500  0.0968
 1053SOL     OW 3924   3.206   4.066   3.519 -0.4400 -0.3246 -0.1033
 1053SOL    HW1 3925   3.160   4.015   3.587 -0.9311 -1.0500 -0.9638
 1053SOL    HW2 3926   3.137   4.118   3.478  0.0628  1.1162  0.7938
 1054SOL     OW 3927   3.804   6.435   2.660  0.0364 -0.6086 -0.0174
 1054SOL    HW1 3928   3.795   6.340   2.647 -0.9352 -0.5415  0.0478
 1054SOL    HW2 3929   3.894   6.447   2.688  0.3490 -1.4499 -0.6170
 1055SOL     OW 3930   0.119   2.853   2.211  0.2783 -0.3682 -0.1628
 1055SOL    HW1 3931   0.155   2.764   2.215  1.7978  0.1871 -0.8349
 1055SOL    HW2 3932   0.026   2.840   2.193  0.8866 -1.8359 -2.8500
 1056SOL     OW 3933   4.299   5.140   2.283  0.0932  0.1532  0.0837
 1056SOL    HW1 3934   4.339   5.116   2.366 -2.4767  0.2835  1.4704
 1056SOL    HW2 3935   4.205   5.126   2.297 -0.9146  4.2273 -1.3490
 1057SOL     OW 3936   3.512   5.855   3.168 -0.2468 -0.0281 -0.1195
 1057SOL    HW1 3937   3.432   5.812   3.136 -0.3035  1.0910 -1.6259
 1057SOL    HW2 3938   3.583   5.801   3.134 -0.3027  1.2444 -2.4571
 1058SOL     OW 3939   0.295   1.592   0.490  0.0746 -0.2151  0.4465
 1058SOL    HW1 3940   0.278   1.682   0.463 -0.3234 -0.2979  0.4170
 1058SOL    HW2 3941   0.390   1.588   0.500  0.1396  0.0803 -0.0015
 1059SOL     OW 3942   0.566   5.692   1.150  0.0538 -0.8982  0.0835
 1059SOL    HW1 3943   0.593   5.750   1.079  1.5810 -0.8045  0.7032
 1059SOL    HW2 3944   0.564   5.605   1.110 -0.3692 -0.6819 -0.3804
 1060SOL     OW 3945   0.491   0.741   1.220  0.9786 -0.0402 -0.8196
 1060SOL    HW1 3946   0.451   0.826   1.199  1.4466  1.0951  2.3192
 1060SOL    HW2 3947   0.426   0.697   1.273  1.8475 -0.4130 -0.0421
 1061SOL     OW 3948   6.016   6.781   2.076  0.2822 -0.0918  0.4064
 1061SOL    HW1 3949   6.035   6.865   2.034 -0.2369  0.2041  0.7540
 1061SOL    HW2 3950   6.071   6.718   2.029 -0.8237  0.1081 -1.2229
 1062SOL     OW 3951   6.971   0.361   2.834 -0.0805  0.3697  0.3784
 1062SOL    HW1 3952   6.927   0.333   2.754 -0.4006  0.7693  0.4096
 1062SOL    HW2 3953   7.013   0.444   2.811  2.7438 -1.1321 -0.3572
 1063SOL     OW 3954   3.511   4.855   0.983  0.6097 -0.1203  0.5051
 1063SOL    HW1 3955   3.583   4.906   0.947  0.0090  0.2291 -0.2333
 1063SOL    HW2 3956   3.536   4.764   0.969  1.4785 -0.0370  1.4145
 1064SOL     OW 3957   3.750   1.287   1.828 -0.1202 -0.5697  0.1047
 1064SOL    HW1 3958   3.665   1.275   1.870  0.3821 -3.1073  0.5099
 1064SOL    HW2 3959   3.809   1.228   1.873  1.1698 -1.1283 -2.1298
 1065SOL     OW 3960   3.505   0.265   0.942  0.2262 -0.6028  0.1942
 1065SOL    HW1 3961   3.459   0.198   0.891 -0.8058  0.3225 -0.1422
 1065SOL    HW2 3962   3.593   0.267   0.905  0.8951 -3.0338  1.4302
 1066SOL     OW 3963   5.521   3.939   1.534 -0.3611 -0.4760  0.8175
 1066SOL    HW1 3964   5.497   3.939   1.441  0.2136  1.7359  0.5959
 1066SOL    HW2 3965   5.437   3.936   1.580 -0.6657 -1.2884  0.2312
 1067SOL     OW 3966   0.155   5.523   1.996 -0.5977  0.0796 -0.1050
 1067SOL    HW1 3967   0.134   5.431   1.982  0.7231 -0.2141 -0.2650
 1067SOL    HW2 3968   0.150   5.563   1.909 -1.7359  0.3039  0.0443
 1068SOL     OW 3969   1.105   0.582   3.339  0.1130 -0.0486 -0.1143
 1068SOL    HW1 3970   1.118   0.641   3.265  2.6692 -2.7515 -2.0489
 1068SOL    HW2 3971   1.187   0.585   3.387 -1.4373  1.5024  2.7030
 1069SOL     OW 3972   5.007   2.844   4.093  0.4503  0.2193  0.5885
 1069SOL    HW1 3973   4.947   2.769   4.100  1.2636 -0.4829  0.2300
 1069SOL    HW2 3974   5.011   2.879   4.182 -1.3152  0.9491  0.4143
 1070SOL     OW 3975   0.910   4.127   0.046  0.1487 -0.1797 -0.3799
 1070SOL    HW1 3976   0.846   4.058   0.028  0.3908 -1.0348  1.7983
 1070SOL    HW2 3977   0.913   4.133   0.141  0.6024  2.4435 -0.5000
 1071SOL     OW 3978   3.415   5.105   2.654 -0.2966 -0.4411 -0.1929
 1071SOL    HW1 3979   3.496   5.108   2.705  0.7169 -5.0457 -1.0725
 1071SOL    HW2 3980   3.434   5.156   2.575  1.5067 -0.8256 -0.0463
 1072SOL     OW 3981   7.062   3.118   4.424  0.0876  0.2475 -0.6018
 1072SOL    HW1 3982   7.059   3.108   4.520  0.4436 -0.3998 -0.6575
 1072SOL    HW2 3983   7.144   3.165   4.408 -0.7042  1.7284 -0.4825
 1073SOL     OW 3984   0.200   6.287   2.034 -0.0165  0.0718 -0.0189
 1073SOL    HW1 3985   0.161   6.323   1.954 -0.8008 -0.2453  0.2108
 1073SOL    HW2 3986   0.129   6.237   2.075  0.0207  1.2052  1.4989
 1074SOL     OW 3987   3.555   1.173   4.368  0.3949 -0.2089  0.6026
 1074SOL    HW1 3988   3.497   1.126   4.308 -0.6645  0.5443  1.0185
 1074SOL    HW2 3989   3.496   1.222   4.426  1.4286  0.1132  1.4172
 1075SOL     OW 3990   5.323   0.690   3.118  0.1200  0.0887 -0.6071
 1075SOL    HW1 3991   5.235   0.654   3.128 -0.8332  2.6005  0.6551
 1075SOL    HW2 3992   5.368   0.667   3.200 -0.7194  2.2230  0.5133
 1076SOL     OW 3993   1.427   3.725   2.062  0.7962  0.5148  0.4711
 1076SOL    HW1 3994   1.416   3.786   1.989 -0.2090  0.1300  0.2898
 1076SOL    HW2 3995   1.519   3.735   2.087  0.7284  1.8893  0.2673
 1077SOL     OW 3996   1.942   4.480   1.259  0.4699  0.1050  0.0389
 1077SOL    HW1 3997   1.914   4.555   1.206  0.0454  0.4119  0.6777
 1077SOL    HW2 3998   1.871   4.468   1.322 -0.0505 -1.6371 -0.8354
 1078SOL     OW 3999   2.937   3.129   0.512 -0.5529  0.4701 -0.2472
 1078SOL    HW1 4000   2.881   3.062   0.473 -0.8431  0.7913 -0.3879
 1078SOL    HW2 4001   2.915   3.209   0.465 -1.8622  1.1407  1.4191
 1079SOL     OW 4002   0.778   3.423   0.366  0.5605  0.1293  0.4794
 1079SOL    HW1 4003   0.725   3.471   0.430  0.0333  0.0891  0.0885
 1079SOL    HW2 4004   0.718   3.356   0.332  1.2752 -0.7757  0.9809
 1080SOL     OW 4005   6.179   1.731   4.568 -0.1644 -0.2668 -0.0677
 1080SOL    HW1 4006   6.147   1.674   4.498  0.5156  1.2674 -1.7312
 1080SOL    HW2 4007   6.178   1.677   4.646 -1.3589 -1.9481 -1.1839
 1081SOL     OW 4008   4.791   2.796   3.194  0.7758 -0.1161 -0.6479
 1081SOL    HW1 4009   4.783   2.815   3.287  1.3641  0.8256 -0.7671
 1081SOL    HW2 4010   4.728   2.726   3.177  1.5028 -1.1236  0.6870
 1082SOL     OW 4011   6.844   5.439   4.715 -0.6799  0.1053 -0.1132
 1082SOL    HW1 4012   6.886   5.516   4.676 -1.2466 -0.2992 -1.5586
 1082SOL    HW2 4013   6.751   5.452   4.700 -1.0072  0.3179  1.8592
 1083SOL     OW 4014   3.769   6.620   3.455  0.4791  0.3837  0.1323
 1083SOL    HW1 4015   3.850   6.571   3.442  1.0267  1.1841  0.4195
 1083SOL    HW2 4016   3.699   6.559   3.431  1.1217 -0.6339  0.7646
 1084SOL     OW 4017   3.159   0.592   3.184  0.0638  0.5620  0.2082
 1084SOL    HW1 4018   3.071   0.564   3.210 -0.5203 -0.7426 -2.7648
 1084SOL    HW2 4019   3.217   0.525   3.220 -0.3765  0.3382  0.5130
 1085SOL     OW 4020   6.762   6.699   0.643  0.2522  0.1637  0.5567
 1085SOL    HW1 4021   6.768   6.716   0.549 -0.7871  1.1544  0.6343
 1085SOL    HW2 4022   6.812   6.770   0.683 -0.8848  0.8620  0.7849
 1086SOL     OW 4023   6.211   3.582   0.209 -0.4363  0.5532 -0.4620
 1086SOL    HW1 4024   6.159   3.656   0.238  0.0561  1.4657 -1.8423
 1086SOL    HW2 4025   6.213   3.524   0.285 -2.6036  0.9329 -0.0495
 1087SOL     OW 4026   4.351   1.899   3.242  0.2677  0.3357  0.2781
 1087SOL    HW1 4027   4.386   1.878   3.329  0.0069 -0.1394  0.2703
 1087SOL    HW2 4028   4.301   1.821   3.217 -0.3559  0.8036  0.0618
 1088SOL     OW 4029   5.188   0.395   3.547  0.6851 -0.1113  0.0140
 1088SOL    HW1 4030   5.122   0.386   3.478  0.3000  0.2216  0.3417
 1088SOL    HW2 4031   5.154   0.344   3.620  0.4926  0.5689  0.4014
 1089SOL     OW 4032   4.016   0.416   2.339 -0.0257  0.7426  0.2541
 1089SOL    HW1 4033   4.048   0.356   2.272 -2.1109  2.0617 -2.0587
 1089SOL    HW2 4034   4.092   0.430   2.396  0.6434 -3.7711  0.8388
 1090SOL     OW 4035   1.333   5.276   3.146 -0.1821  0.4234 -0.7389
 1090SOL    HW1 4036   1.362   5.203   3.091  0.5954  1.0672 -1.1964
 1090SOL    HW2 4037   1.316   5.348   3.085  2.7273  1.8269 -0.0645
 1091SOL     OW 4038   1.761   1.433   5.030 -0.1213 -0.2241  0.2178
 1091SOL    HW1 4039   1.831   1.495   5.013  0.4001 -1.2281 -1.5736
 1091SOL    HW2 4040   1.695   1.483   5.078 -0.2422  2.0339 -2.1079
 1092SOL     OW 4041   0.801   6.387   4.074  0.5803  0.7643  0.5150
 1092SOL    HW1 4042   0.719   6.436   4.071  0.8428  1.1747 -0.0371
 1092SOL    HW2 4043   0.837   6.394   3.986 -0.8881 -3.0881 -0.6180
 1093SOL     OW 4044   1.982   0.772   3.094  0.2735  0.4220  0.6088
 1093SOL    HW1 4045   2.049   0.711   3.126  0.5703  0.2736 -0.2744
 1093SOL    HW2 4046   2.012   0.798   3.007 -1.7020 -1.1187 -0.6534
 1094SOL     OW 4047   2.208   5.759   4.312  0.0803  0.2899 -0.3406
 1094SOL    HW1 4048   2.131   5.716   4.348 -0.4321  2.3634  1.1952
 1094SOL    HW2 4049   2.174   5.828   4.256  0.8706  0.0349 -1.1702
 1095SOL     OW 4050   3.067   6.487   4.021 -0.1973 -0.2881 -0.7346
 1095SOL    HW1 4051   3.070   6.576   4.055 -0.3712 -0.1643 -1.0406
 1095SOL    HW2 4052   3.033   6.496   3.932  2.6748 -0.3229 -1.9419
 1096SOL     OW 4053   4.156   0.915   4.353 -0.2569  0.1673 -0.4194
 1096SOL    HW1 4054   4.242   0.911   4.395  0.0278 -0.8541 -1.0471
 1096SOL    HW2 4055   4.154   0.838   4.295 -1.1948  0.7360 -1.1817
 1097SOL     OW 4056   6.975   0.752   3.279 -0.0485  0.0735 -0.1982
 1097SOL    HW1 4057   6.927   0.773   3.358  1.9761 -0.6584  1.3232
 1097SOL    HW2 4058   7.007   0.836   3.246  0.0496  0.2793  0.4172
 1098SOL     OW 4059   5.664   3.733   0.184  0.1398 -0.1783 -0.7720
 1098SOL    HW1 4060   5.727   3.682   0.134  1.5471  0.2808  0.4507
 1098SOL    HW2 4061   5.650   3.682   0.265 -0.6372  0.0067 -0.7746
 1099SOL     OW 4062   6.809   5.718   0.569 -0.0505  0.1011 -0.0242
 1099SOL    HW1 4063   6.864   5.779   0.520  0.4760 -0.1241  0.2763
 1099SOL    HW2 4064   6.817   5.746   0.660  0.0329 -0.2950  0.0907
 1100SOL     OW 4065   3.328   3.873   3.808 -0.2642 -0.1661  0.1628
 1100SOL    HW1 4066   3.251   3.912   3.765  0.8851  2.0555 -0.0329
 1100SOL    HW2 4067   3.402   3.905   3.758  0.9388 -0.3645  1.7335
 1101SOL     OW 4068   2.027   6.812   2.184 -0.2842  0.4967  0.7557
 1101SOL    HW1 4069   2.070   6.886   2.226  0.4940  1.1218 -1.0518
 1101SOL    HW2 4070   2.072   6.803   2.100 -1.7162 -0.7483  0.0860
 1102SOL     OW 4071   6.355   6.555   3.685 -0.6096 -0.0310 -0.4325
 1102SOL    HW1 4072   6.276   6.514   3.721  0.7125 -0.6929  1.8935
 1102SOL    HW2 4073   6.366   6.635   3.737 -0.5231  0.8203 -1.7285
 1103SOL     OW 4074   1.499   5.451   1.007  0.2824 -0.3543 -0.4562
 1103SOL    HW1 4075   1.566   5.427   0.944  0.8539  0.0092  0.0012
 1103SOL    HW2 4076   1.546   5.501   1.074 -0.4774  0.0640 -0.2261
 1104SOL     OW 4077   4.062   6.241   1.081 -0.6253  0.0069  0.1113
 1104SOL    HW1 4078   4.137   6.220   1.137 -0.1458  1.9567  0.2829
 1104SOL    HW2 4079   4.072   6.334   1.063 -2.1637 -0.0437 -1.1737
 1105SOL     OW 4080   6.893   1.778   2.453  0.1596 -0.6374  0.5200
 1105SOL    HW1 4081   6.884   1.709   2.387  0.6567 -0.0846 -0.1441
 1105SOL    HW2 4082   6.830   1.754   2.521 -1.9981 -0.0697 -1.1532
 1106SOL     OW 4083   0.157   3.540   0.664  0.0638 -0.0541  0.0035
 1106SOL    HW1 4084   0.153   3.480   0.738  1.1161 -0.5613 -0.3236
 1106SOL    HW2 4085   0.251   3.553   0.649 -0.0405  3.1139  1.1989
 1107SOL     OW 4086   5.991   4.272   1.507 -0.3743 -0.4417  0.1700
 1107SOL    HW1 4087   6.036   4.198   1.549  1.7055  1.1076  0.8761
 1107SOL    HW2 4088   6.019   4.268   1.416 -0.1596 -0.4569  0.2354
 1108SOL     OW 4089   1.136   1.847   3.323 -0.1816  0.1962  0.2178
 1108SOL    HW1 4090   1.197   1.786   3.365 -1.5615 -1.2684  0.2132
 1108SOL    HW2 4091   1.170   1.858   3.234 -0.5629 -1.5910 -0.1834
 1109SOL     OW 4092   2.208   6.833   1.928  1.3579  0.6755 -0.0930
 1109SOL    HW1 4093   2.251   6.750   1.944  0.0164  0.0850  0.6638
 1109SOL    HW2 4094   2.142   6.813   1.861 -1.4109  0.1815  2.5538
 1110SOL     OW 4095   3.412   3.825   0.869 -0.0254  0.0639 -0.9532
 1110SOL    HW1 4096   3.403   3.920   0.880  1.8969  0.0989  1.1228
 1110SOL    HW2 4097   3.476   3.799   0.935 -0.6026 -2.7375 -1.3532
 1111SOL     OW 4098   0.148   6.552   3.790  0.1577  0.3875 -0.6495
 1111SOL    HW1 4099   0.063   6.565   3.832  0.2320 -0.0068 -0.3769
 1111SOL    HW2 4100   0.198   6.499   3.852  0.0042 -0.8705 -1.5501
 1112SOL     OW 4101   0.058   4.037   2.826 -0.2674 -0.6923 -0.1432
 1112SOL    HW1 4102   0.049   4.027   2.921 -0.2770 -0.6646 -0.1412
 1112SOL    HW2 4103   0.152   4.046   2.812 -0.3996  1.8958  0.1255
 1113SOL     OW 4104   5.397   0.410   3.930 -0.2473 -0.4413  0.8817
 1113SOL    HW1 4105   5.347   0.422   3.849  2.7749 -1.7810 -1.3797
 1113SOL    HW2 4106   5.384   0.318   3.953  0.6378 -0.6519  0.5937
 1114SOL     OW 4107   2.557   4.999   1.019  0.7732 -0.0667 -0.1357
 1114SOL    HW1 4108   2.519   5.070   0.967 -0.6492 -2.0370 -1.9310
 1114SOL    HW2 4109   2.484   4.965   1.071  1.0706 -1.1352 -0.3888
 1115SOL     OW 4110   6.503   2.685   1.828  0.0989 -0.1883 -0.0552
 1115SOL    HW1 4111   6.563   2.628   1.876  0.8010 -0.3309 -1.0694
 1115SOL    HW2 4112   6.557   2.726   1.761 -1.0618 -0.8122 -1.4199
 1116SOL     OW 4113   5.888   6.476   2.825  0.6104  0.1910 -0.1156
 1116SOL    HW1 4114   5.969   6.473   2.876  1.0254  1.4192 -0.6648
 1116SOL    HW2 4115   5.916   6.502   2.737 -0.2796 -0.2574 -0.5426
 1117SOL     OW 4116   2.562   5.310   3.703  0.4016  0.2622  0.0954
 1117SOL    HW1 4117   2.610   5.364   3.640  0.8422 -0.7058 -0.4199
 1117SOL    HW2 4118   2.509   5.252   3.649 -0.9772  0.9473  0.6527
 1118SOL     OW 4119   1.070   2.550   3.117 -0.2378 -0.8728  0.7311
 1118SOL    HW1 4120   0.978   2.552   3.090  0.5328  0.1646 -2.2352
 1118SOL    HW2 4121   1.090   2.641   3.139 -0.0393 -1.2054  2.0287
 1119SOL     OW 4122   3.307   2.929   2.213 -0.3830 -0.5506  0.3662
 1119SOL    HW1 4123   3.236   2.938   2.149 -0.7820 -1.1038  0.7222
 1119SOL    HW2 4124   3.263   2.906   2.295 -0.0217  1.4649  1.1981
 1120SOL     OW 4125   6.510   1.965   3.516 -0.3459 -0.0804 -0.3000
 1120SOL    HW1 4126   6.533   2.054   3.489  0.4917 -0.2313 -0.1051
 1120SOL    HW2 4127   6.427   1.975   3.564 -0.7324  0.4666 -1.0546
 1121SOL     OW 4128   4.793   1.224   0.571  0.6569 -0.8288  0.1099
 1121SOL    HW1 4129   4.830   1.153   0.519 -0.5106 -0.7750 -0.8417
 1121SOL    HW2 4130   4.829   1.303   0.531  0.5756 -0.8314  0.0283
 1122SOL     OW 4131   6.844   3.961   0.838  0.2076 -0.3394 -0.1136
 1122SOL    HW1 4132   6.897   4.038   0.857 -0.7966  0.6828 -1.2524
 1122SOL    HW2 4133   6.831   3.919   0.923  0.7499  0.7686  0.5325
 1123SOL     OW 4134   2.051   0.765   0.665  0.1692  0.1930  0.0124
 1123SOL    HW1 4135   2.102   0.688   0.640 -0.2314  0.1578 -0.7465
 1123SOL    HW2 4136   2.067   0.828   0.594 -0.4894  0.3380 -0.0187
 1124SOL     OW 4137   3.443   2.145   2.370 -0.2651  0.1162 -0.4329
 1124SOL    HW1 4138   3.374   2.173   2.431 -0.2400 -0.9312  0.1004
 1124SOL    HW2 4139   3.406   2.068   2.327  0.0269  0.3906 -1.1882
 1125SOL     OW 4140   5.238   7.034   1.360  0.0094 -0.6719  0.5577
 1125SOL    HW1 4141   5.170   6.971   1.385 -0.8141 -0.1114 -0.1773
 1125SOL    HW2 4142   5.244   7.026   1.264 -0.4943  0.7170  0.3918
 1126SOL     OW 4143   0.327   0.111   4.281  0.0965  0.2281  0.3480
 1126SOL    HW1 4144   0.241   0.109   4.323  0.7094 -1.3140  1.6288
 1126SOL    HW2 4145   0.383   0.161   4.341 -0.0025  1.8274 -0.8051
 1127SOL     OW 4146   6.086   4.104   0.249 -0.1900  0.7640 -0.1084
 1127SOL    HW1 4147   6.133   4.118   0.331 -1.0497  0.7919  0.3947
 1127SOL    HW2 4148   5.997   4.134   0.267 -1.1073 -1.6870 -0.1892
 1128SOL     OW 4149   2.212   6.549   2.920 -0.1139 -0.2519  0.0113
 1128SOL    HW1 4150   2.166   6.609   2.980  2.0643  2.2472 -0.5956
 1128SOL    HW2 4151   2.170   6.563   2.835  0.1773  0.1905 -0.0631
 1129SOL     OW 4152   5.915   3.657   5.018  0.2451 -0.1934  0.3291
 1129SOL    HW1 4153   5.861   3.736   5.017 -2.1165 -1.6769 -1.5136
 1129SOL    HW2 4154   5.979   3.672   5.088 -0.2352  3.1896  0.2287
 1130SOL     OW 4155   0.505   1.525   4.264 -0.3899 -0.4301  0.1930
 1130SOL    HW1 4156   0.504   1.620   4.280 -0.8608 -0.5715  1.0458
 1130SOL    HW2 4157   0.593   1.508   4.231  0.6109 -0.0511  2.4640
 1131SOL     OW 4158   0.633   3.571   1.566  0.1130  0.0824 -0.3392
 1131SOL    HW1 4159   0.573   3.591   1.638 -0.7931 -0.4368 -0.9325
 1131SOL    HW2 4160   0.718   3.557   1.609 -0.5203 -0.7387  0.6967
 1132SOL     OW 4161   5.747   3.698   2.179  0.1572  0.0278  0.0745
 1132SOL    HW1 4162   5.806   3.758   2.226  0.9796 -1.3162  0.8138
 1132SOL    HW2 4163   5.804   3.653   2.117 -0.8958  1.6976 -2.2249
 1133SOL     OW 4164   2.349   6.630   4.679  0.2688 -0.3335  0.0710
 1133SOL    HW1 4165   2.372   6.560   4.617 -0.3164  0.2661 -0.8636
 1133SOL    HW2 4166   2.370   6.711   4.632 -1.3588  0.1692  0.1449
 1134SOL     OW 4167   2.335   5.000   3.135 -0.4754 -0.3350 -0.2543
 1134SOL    HW1 4168   2.311   5.004   3.043 -2.6262  2.0328  0.2980
 1134SOL    HW2 4169   2.428   4.975   3.134 -0.5335 -0.7639 -3.0062
 1135SOL     OW 4170   6.042   0.504   3.615 -0.3670  0.0912 -0.0908
 1135SOL    HW1 4171   6.058   0.583   3.563 -0.2903 -0.6703 -1.2666
 1135SOL    HW2 4172   6.046   0.533   3.706 -0.7113  1.5082 -0.5132
 1136SOL     OW 4173   7.024   6.647   0.991  0.2165  0.2553 -0.2967
 1136SOL    HW1 4174   6.958   6.716   1.003  0.2516 -0.0053  1.8387
 1136SOL    HW2 4175   7.069   6.643   1.075  2.0751 -0.5099 -1.2885
 1137SOL     OW 4176   2.656   6.017   0.301  0.1171  0.0812  0.3644
 1137SOL    HW1 4177   2.711   6.013   0.223  0.0774 -2.2075  0.3716
 1137SOL    HW2 4178   2.572   6.050   0.270  0.9014  1.8737  0.0148
 1138SOL     OW 4179   6.958   7.212   1.763 -0.4561 -0.0965 -0.2376
 1138SOL    HW1 4180   7.049   7.187   1.781 -0.4799  0.2680  0.4340
 1138SOL    HW2 4181   6.917   7.131   1.734  0.1779 -0.1791 -0.9331
 1139SOL     OW 4182   6.927   2.484   0.279  0.0101  0.3923  0.3236
 1139SOL    HW1 4183   6.939   2.571   0.315 -0.8207  1.2885 -1.4206
 1139SOL    HW2 4184   6.859   2.444   0.333 -0.3133  1.2190  0.5476
 1140SOL     OW 4185   5.057   3.949   0.868  0.2243 -0.6342 -0.4162
 1140SOL    HW1 4186   5.020   4.037   0.861  2.6510  0.4401 -1.0827
 1140SOL    HW2 4187   4.982   3.892   0.885 -1.2249  1.7848  2.1506
 1141SOL     OW 4188   1.756   5.794   1.104 -0.0849 -0.0272 -0.5739
 1141SOL    HW1 4189   1.840   5.825   1.070  0.3788  0.8111  1.2412
 1141SOL    HW2 4190   1.735   5.855   1.174 -0.8138 -1.8812  0.8803
 1142SOL     OW 4191   2.286   6.892   4.862  0.3351 -0.2155 -0.0129
 1142SOL    HW1 4192   2.315   6.983   4.864  1.2648 -0.5035  0.0784
 1142SOL    HW2 4193   2.214   6.891   4.798 -0.7608  0.8673  1.1560
 1143SOL     OW 4194   5.550   3.945   3.961 -0.0193  0.2315  0.0182
 1143SOL    HW1 4195   5.480   3.993   4.006 -1.6982 -2.1845  0.1841
 1143SOL    HW2 4196   5.515   3.929   3.873  0.3813 -0.8424  0.0351
 1144SOL     OW 4197   1.291   5.330   4.340 -0.1315 -0.4951  0.2146
 1144SOL    HW1 4198   1.320   5.343   4.430  0.9357 -1.5732  0.0531
 1144SOL    HW2 4199   1.370   5.302   4.293 -1.2179 -2.7498 -0.4239
 1145SOL     OW 4200   1.502   2.704   0.703 -0.2762  0.1053  0.1036
 1145SOL    HW1 4201   1.457   2.637   0.652 -0.2577 -0.1791  0.4565
 1145SOL    HW2 4202   1.431   2.755   0.742 -0.2905  0.2919 -0.1651
 1146SOL     OW 4203   0.867   4.208   1.141 -0.1594 -0.5617 -0.0965
 1146SOL    HW1 4204   0.789   4.239   1.187 -1.4471 -1.6391 -1.4716
 1146SOL    HW2 4205   0.940   4.250   1.187 -1.3388 -1.5378  2.9008
 1147SOL     OW 4206   6.373   2.226   2.639 -0.0928  0.1152 -0.4105
 1147SOL    HW1 4207   6.397   2.213   2.731 -0.3678  1.1028 -0.1763
 1147SOL    HW2 4208   6.446   2.192   2.589  0.1766 -0.1982  0.1889
 1148SOL     OW 4209   1.862   5.271   3.545 -0.2350  0.0458  0.0332
 1148SOL    HW1 4210   1.866   5.248   3.638  0.5467  0.4147  0.0958
 1148SOL    HW2 4211   1.931   5.219   3.505  1.1088  1.7246  0.0644
 1149SOL     OW 4212   4.588   1.313   1.857 -0.3782 -0.4656 -0.1276
 1149SOL    HW1 4213   4.587   1.382   1.791 -1.9996 -0.3766 -0.0440
 1149SOL    HW2 4214   4.641   1.243   1.819  1.4845  0.8769 -0.1216
 1150SOL     OW 4215   0.987   3.507   1.481  0.8120 -0.2498 -0.0351
 1150SOL    HW1 4216   0.971   3.558   1.561 -1.3203 -1.3396  0.3196
 1150SOL    HW2 4217   1.068   3.543   1.444  0.5934  1.8368  1.3856
 1151SOL     OW 4218   3.317   3.645   1.523 -0.3025  0.5291  0.3262
 1151SOL    HW1 4219   3.314   3.664   1.616  0.1478  3.1817 -0.1141
 1151SOL    HW2 4220   3.260   3.712   1.483 -0.3954 -0.4676 -1.3089
 1152SOL     OW 4221   3.720   4.636   2.383  0.2073 -0.1915  0.0652
 1152SOL    HW1 4222   3.677   4.694   2.320  0.1423 -0.0843  0.2097
 1152SOL    HW2 4223   3.661   4.632   2.458 -0.8704 -2.2085 -0.8240
 1153SOL     OW 4224   4.350   3.674   2.997  0.2506  0.1380 -0.2952
 1153SOL    HW1 4225   4.289   3.747   2.988  0.5930  0.2425 -2.1979
 1153SOL    HW2 4226   4.437   3.714   2.998  0.3909 -0.1633 -0.0995
 1154SOL     OW 4227   0.621   0.948   4.023 -0.0677 -0.6074 -1.3577
 1154SOL    HW1 4228   0.590   0.887   3.956  0.2128  0.0031 -2.0622
 1154SOL    HW2 4229   0.634   1.030   3.976  2.3027 -0.7377 -1.0782
 1155SOL     OW 4230   5.263   3.408   0.065  0.1901 -0.3219  0.4923
 1155SOL    HW1 4231   5.338   3.387   0.010  0.7847 -0.6901  1.4218
 1155SOL    HW2 4232   5.198   3.340   0.045 -0.7909  1.1474 -1.8597
 1156SOL     OW 4233   6.607   4.343   4.511  0.3801  0.1600  0.1760
 1156SOL    HW1 4234   6.663   4.390   4.573  0.4196  1.4666 -0.8223
 1156SOL    HW2 4235   6.668   4.310   4.445  0.2363 -0.4904  0.3618
 1157SOL     OW 4236   1.244   2.960   3.705  0.0362  0.4549 -0.5475
 1157SOL    HW1 4237   1.208   2.889   3.651 -2.0422  0.5821  0.5792
 1157SOL    HW2 4238   1.198   2.952   3.789  0.7733  2.2939  0.0750
 1158SOL     OW 4239   4.125   7.064   2.946  0.0064  0.2799  0.0648
 1158SOL    HW1 4240   4.113   7.075   3.040  1.1218 -0.4806  0.3241
 1158SOL    HW2 4241   4.210   7.105   2.928  0.1038 -0.1469 -0.4842
 1159SOL     OW 4242   4.267   6.709   5.062 -0.2284 -0.6601 -0.3550
 1159SOL    HW1 4243   4.349   6.666   5.083  0.2837  0.0061 -0.9551
 1159SOL    HW2 4244   4.203   6.670   5.122  0.8505  0.0560  1.3251
 1160SOL     OW 4245   1.766   4.091   4.454 -0.2823 -0.2402  0.7731
 1160SOL    HW1 4246   1.751   4.034   4.378 -1.6173  2.4283 -1.1383
 1160SOL    HW2 4247   1.857   4.120   4.444 -0.2374 -0.4402  0.5970
 1161SOL     OW 4248   6.106   1.018   1.856 -0.2731 -0.0650 -0.1384
 1161SOL    HW1 4249   6.130   0.930   1.827 -1.5312  0.1608 -2.0594
 1161SOL    HW2 4250   6.188   1.057   1.883 -0.0737 -3.0981  4.8366
 1162SOL     OW 4251   2.666   2.189   3.235 -0.2789  0.4485  0.1762
 1162SOL    HW1 4252   2.726   2.143   3.294  0.7122 -0.2597 -1.3110
 1162SOL    HW2 4253   2.675   2.281   3.257  0.6068  0.2523  0.6732
 1163SOL     OW 4254   4.331   6.781   0.228 -0.1449 -0.4231  0.8521
 1163SOL    HW1 4255   4.349   6.693   0.193  0.2055 -0.2722  0.6465
 1163SOL    HW2 4256   4.412   6.806   0.271  1.1378  1.2914 -2.2090
 1164SOL     OW 4257   5.665   1.042   3.681  0.1071 -0.2154 -0.7129
 1164SOL    HW1 4258   5.607   1.049   3.756  0.7224  1.4323 -0.3486
 1164SOL    HW2 4259   5.617   0.987   3.619 -0.9644 -0.5307  0.3556
 1165SOL     OW 4260   3.474   0.386   2.547  0.3233  0.0059  0.0061
 1165SOL    HW1 4261   3.515   0.446   2.485  0.2030 -0.9091 -0.9996
 1165SOL    HW2 4262   3.509   0.300   2.524 -1.9612 -0.7897 -0.7873
 1166SOL     OW 4263   0.956   3.237   1.610 -0.6844 -0.2455 -0.0224
 1166SOL    HW1 4264   0.973   3.318   1.562  1.2034 -1.5004 -1.6877
 1166SOL    HW2 4265   0.906   3.264   1.686  1.8243  2.8546  0.7645
 1167SOL     OW 4266   5.611   1.811   0.467 -0.3153 -0.0435 -0.7177
 1167SOL    HW1 4267   5.603   1.832   0.560  1.3233  2.1905 -1.0107
 1167SOL    HW2 4268   5.633   1.718   0.465  1.3894  0.2520  1.2465
 1168SOL     OW 4269   1.572   5.495   4.069  0.1012  0.1674  0.2358
 1168SOL    HW1 4270   1.645   5.550   4.040 -0.8206  0.3220 -1.9770
 1168SOL    HW2 4271   1.597   5.406   4.043  0.7085 -0.2473  2.0456
 1169SOL     OW 4272   7.092   4.241   2.091  0.0294  0.2360 -0.5322
 1169SOL    HW1 4273   7.020   4.195   2.048  0.0358 -0.1320 -0.1442
 1169SOL    HW2 4274   7.050   4.317   2.133  0.0060  0.5368 -1.0825
 1170SOL     OW 4275   5.522   4.480   2.079 -0.5557 -0.5993  0.3134
 1170SOL    HW1 4276   5.464   4.539   2.031 -1.0421 -1.2404  0.1030
 1170SOL    HW2 4277   5.605   4.486   2.033 -0.5602  0.0302  0.3790
 1171SOL     OW 4278   5.617   1.962   0.691 -0.0553 -0.5728  0.0669
 1171SOL    HW1 4279   5.708   1.946   0.716 -0.1938 -1.3556  0.0870
 1171SOL    HW2 4280   5.567   1.944   0.771 -0.1663  0.7118  0.3142
 1172SOL     OW 4281   2.014   5.175   2.442 -0.0104  0.3283  0.8163
 1172SOL    HW1 4282   2.054   5.089   2.427  0.8402  0.9514 -0.6861
 1172SOL    HW2 4283   1.921   5.161   2.423  0.4428  0.1770 -1.5306
 1173SOL     OW 4284   0.480   0.566   2.879  0.4023  0.1173  0.1127
 1173SOL    HW1 4285   0.501   0.574   2.972 -0.3582 -1.4455  0.4518
 1173SOL    HW2 4286   0.530   0.490   2.850 -0.2306 -0.0769 -0.4887
 1174SOL     OW 4287   5.227   1.665   0.333 -0.3750 -0.3977 -0.0987
 1174SOL    HW1 4288   5.294   1.600   0.310  1.1073  0.5868  1.2041
 1174SOL    HW2 4289   5.266   1.749   0.308 -1.7947  0.1112 -0.7278
 1175SOL     OW 4290   2.915   3.796   3.512 -0.4414  0.8402 -0.2315
 1175SOL    HW1 4291   2.936   3.827   3.424 -1.2739  0.7999 -0.4470
 1175SOL    HW2 4292   2.950   3.707   3.515  3.3725  2.1356  0.8998
 1176SOL     OW 4293   7.050   2.090   1.887  0.3251 -0.1663  0.5424
 1176SOL    HW1 4294   7.098   2.130   1.814  0.9529 -2.9309 -0.6862
 1176SOL    HW2 4295   7.016   2.008   1.852  1.6717 -2.2547  3.6295
 1177SOL     OW 4296   5.726   6.022   3.378  0.0570 -0.1979 -0.2634
 1177SOL    HW1 4297   5.745   5.943   3.429  0.4691 -0.0795 -0.2321
 1177SOL    HW2 4298   5.647   6.000   3.328  1.2455 -1.3154 -1.7352
 1178SOL     OW 4299   0.933   1.197   1.454  0.3928 -0.3956  0.0664
 1178SOL    HW1 4300   0.886   1.129   1.406 -0.0838  1.7394 -2.7846
 1178SOL    HW2 4301   1.019   1.160   1.470 -0.4943 -2.3915  0.4850
 1179SOL     OW 4302   0.773   2.077   0.610  0.1143 -0.4475 -0.4808
 1179SOL    HW1 4303   0.706   2.142   0.629  1.3580  0.6283  0.3399
 1179SOL    HW2 4304   0.731   1.993   0.631 -0.7913  0.2350  0.5614
 1180SOL     OW 4305   6.995   5.080   2.226 -0.4957 -0.3336 -0.3826
 1180SOL    HW1 4306   7.041   5.158   2.195 -1.5028  1.4659  2.2774
 1180SOL    HW2 4307   6.914   5.078   2.175 -0.3331  0.2034 -0.6706
 1181SOL     OW 4308   1.947   3.501   4.783 -0.0392 -0.4710  0.3950
 1181SOL    HW1 4309   1.925   3.493   4.875 -0.5946  0.4427  0.3493
 1181SOL    HW2 4310   1.865   3.482   4.737  0.7144 -3.1565 -0.0322
 1182SOL     OW 4311   0.602   0.614   3.146 -0.0651  0.0149 -0.3385
 1182SOL    HW1 4312   0.549   0.687   3.179 -0.2953 -0.2575 -0.1034
 1182SOL    HW2 4313   0.691   0.648   3.145 -0.1917  0.3519 -0.3781
 1183SOL     OW 4314   2.147   2.278   4.185  0.3558 -0.2314  0.4546
 1183SOL    HW1 4315   2.217   2.235   4.136 -0.8434 -1.0522 -0.6092
 1183SOL    HW2 4316   2.146   2.233   4.270  0.8471 -0.4948  0.3247
 1184SOL     OW 4317   0.313   5.650   4.174  0.2438  0.6161 -0.1256
 1184SOL    HW1 4318   0.284   5.731   4.216 -0.1088 -0.1864  1.2273
 1184SOL    HW2 4319   0.264   5.581   4.218 -1.6344 -0.1770 -3.1348
 1185SOL     OW 4320   5.178   5.870   4.194  0.3897 -0.2588  0.7049
 1185SOL    HW1 4321   5.203   5.886   4.103 -1.2912 -0.8260  0.1106
 1185SOL    HW2 4322   5.130   5.949   4.219 -0.1419 -0.5800  0.7115
 1186SOL     OW 4323   3.157   5.724   0.036 -0.3928 -0.0023  0.2645
 1186SOL    HW1 4324   3.196   5.741  -0.050  3.3701 -2.0519  1.3555
 1186SOL    HW2 4325   3.091   5.793   0.046  1.2439  2.2818 -2.9166
 1187SOL     OW 4326   2.812   3.242   3.355  0.0865 -0.2021 -0.0955
 1187SOL    HW1 4327   2.806   3.158   3.401  0.5226 -0.6666 -0.8627
 1187SOL    HW2 4328   2.888   3.232   3.297 -0.9422  0.0369 -1.5542
 1188SOL     OW 4329   5.989   1.991   1.176  0.2824 -0.3135 -0.4347
 1188SOL    HW1 4330   6.021   2.068   1.128  1.0409 -0.9130 -0.9159
 1188SOL    HW2 4331   6.048   1.920   1.149  0.3391 -0.8121  0.9112
 1189SOL     OW 4332   1.941   2.575   2.592  0.1733  0.8479 -0.1703
 1189SOL    HW1 4333   1.931   2.617   2.677  1.5037  2.1552 -0.6277
 1189SOL    HW2 4334   2.009   2.509   2.606  0.2399  0.9149 -0.1828
 1190SOL     OW 4335   3.507   4.498   0.240 -0.2613 -0.3080  0.0048
 1190SOL    HW1 4336   3.483   4.420   0.189  0.7085 -0.2030 -0.6157
 1190SOL    HW2 4337   3.462   4.570   0.196 -0.9060 -0.4568  0.3963
 1191SOL     OW 4338   2.533   2.119   4.670 -0.2484 -0.4600 -0.3814
 1191SOL    HW1 4339   2.584   2.066   4.731  1.0042  3.0553  1.9137
 1191SOL    HW2 4340   2.451   2.137   4.716 -0.0139  0.8090 -0.4222
 1192SOL     OW 4341   0.704   0.424   4.273  0.2216  0.1514 -0.6789
 1192SOL    HW1 4342   0.638   0.359   4.250 -0.2662  0.3746  0.0488
 1192SOL    HW2 4343   0.713   0.418   4.368 -1.1388  2.3313 -0.3402
 1193SOL     OW 4344   5.720   5.999   3.757  0.3142 -0.0588 -0.1495
 1193SOL    HW1 4345   5.629   6.023   3.739  0.3813  0.3947  0.1076
 1193SOL    HW2 4346   5.758   5.983   3.671 -0.2568 -1.1750 -0.2096
 1194SOL     OW 4347   0.947   4.765   4.458 -0.0727  0.2556 -0.0378
 1194SOL    HW1 4348   0.976   4.854   4.444 -0.0404  0.5440  1.6451
 1194SOL    HW2 4349   0.872   4.754   4.399  0.3157  1.1768 -0.7113
 1195SOL     OW 4350   6.386   4.191   3.867  0.3077  0.1059 -0.0055
 1195SOL    HW1 4351   6.385   4.205   3.962 -2.6396  0.0592  0.0520
 1195SOL    HW2 4352   6.355   4.273   3.830 -1.4313 -0.8144 -0.6866
 1196SOL     OW 4353   6.945   5.294   1.201 -0.0002 -0.3098 -0.1796
 1196SOL    HW1 4354   6.996   5.293   1.121 -0.7676  2.1479 -0.7988
 1196SOL    HW2 4355   7.006   5.267   1.270  1.2212 -0.4716 -1.2983
 1197SOL     OW 4356   2.079   1.646   0.948 -0.7556  0.2181  0.1522
 1197SOL    HW1 4357   2.058   1.662   1.040 -1.7463  0.3821 -0.0986
 1197SOL    HW2 4358   2.033   1.714   0.900  0.9169  1.0274 -0.3813
 1198SOL     OW 4359   3.209   2.270   1.821  0.2288 -0.0254  0.1341
 1198SOL    HW1 4360   3.255   2.337   1.771  0.2552 -0.9731 -1.1653
 1198SOL    HW2 4361   3.262   2.191   1.810  0.0329 -0.3477  1.3715
 1199SOL     OW 4362   7.043   1.264   4.289  0.4513  0.4072  0.5007
 1199SOL    HW1 4363   7.079   1.329   4.350 -0.8456  2.6047 -0.9638
 1199SOL    HW2 4364   7.078   1.288   4.204 -0.1874 -0.7498 -0.1209
 1200SOL     OW 4365   1.551   1.851   4.116 -0.1325 -0.2283 -0.5294
 1200SOL    HW1 4366   1.462   1.851   4.152  0.8221 -0.0106  1.9911
 1200SOL    HW2 4367   1.573   1.758   4.108 -1.0706 -0.3295 -2.6269
 1201SOL     OW 4368   5.786   7.106   4.006 -0.0673 -0.0050 -0.0559
 1201SOL    HW1 4369   5.879   7.127   3.994  0.0505 -0.6796 -0.3502
 1201SOL    HW2 4370   5.742   7.191   4.006  0.4864  0.2853 -0.4594
 1202SOL     OW 4371   3.037   2.976   1.081 -0.4174  0.2383  0.3456
 1202SOL    HW1 4372   3.089   3.043   1.036  0.2109  0.1613  0.9389
 1202SOL    HW2 4373   3.026   2.906   1.016  2.1823 -0.7689  0.8471
 1203SOL     OW 4374   5.143   3.786   2.441  0.0870 -0.3930  0.1504
 1203SOL    HW1 4375   5.103   3.839   2.372  0.8297 -0.3298 -0.2410
 1203SOL    HW2 4376   5.121   3.696   2.418  1.2405 -0.4504 -0.7761
 1204SOL     OW 4377   6.937   5.085   4.380 -0.4003 -0.1551  0.2292
 1204SOL    HW1 4378   6.922   5.022   4.451 -0.2600  0.0655  0.4587
 1204SOL    HW2 4379   7.029   5.073   4.357 -0.2613  0.2589  0.5623
 1205SOL     OW 4380   4.186   2.499   4.174 -0.5219 -0.0442 -0.1552
 1205SOL    HW1 4381   4.149   2.581   4.208 -0.7211 -0.1585 -0.0921
 1205SOL    HW2 4382   4.171   2.503   4.080 -1.6187 -0.5435 -0.0177
 1206SOL     OW 4383   5.870   5.004   4.611 -0.5032  0.1615 -0.3894
 1206SOL    HW1 4384   5.884   5.020   4.704 -0.0154 -2.6764  0.1169
 1206SOL    HW2 4385   5.954   4.970   4.579  0.0818  3.1589 -2.4862
 1207SOL     OW 4386   5.789   0.901   1.848  0.7894 -0.1153 -0.5389
 1207SOL    HW1 4387   5.800   0.942   1.762  1.5451  0.6558 -0.0887
 1207SOL    HW2 4388   5.822   0.966   1.909  0.5875 -0.8050  0.3151
 1208SOL     OW 4389   6.960   6.886   0.730  0.0402 -0.2485 -0.3876
 1208SOL    HW1 4390   7.030   6.908   0.792  0.5630 -0.3606 -0.9245
 1208SOL    HW2 4391   6.990   6.922   0.647  0.0272 -1.3217 -0.8823
 1209SOL     OW 4392   4.847   1.843   2.587 -0.2813 -0.0336 -0.2523
 1209SOL    HW1 4393   4.805   1.782   2.526 -0.3612 -0.3277  0.1008
 1209SOL    HW2 4394   4.920   1.879   2.537  0.9413 -1.8248  0.1490
 1210SOL     OW 4395   2.050   0.396   0.807 -0.1356 -0.6886 -0.7382
 1210SOL    HW1 4396   2.128   0.390   0.862 -1.9361  2.5888  2.6447
 1210SOL    HW2 4397   2.075   0.456   0.737  0.4099  0.4379  0.3847
 1211SOL     OW 4398   3.358   2.935   4.095  0.6245 -0.7220 -0.3462
 1211SOL    HW1 4399   3.382   3.020   4.132  0.7403 -0.1387 -1.6924
 1211SOL    HW2 4400   3.265   2.943   4.075  0.5266 -1.0816 -0.0236
 1212SOL     OW 4401   2.285   6.088   1.016 -0.1784  0.7149  0.6601
 1212SOL    HW1 4402   2.361   6.136   0.984 -0.9163  1.5594  0.1401
 1212SOL    HW2 4403   2.322   6.022   1.075  1.0362  0.5325 -0.2421
 1213SOL     OW 4404   6.238   1.240   4.214  0.0488  0.7198 -0.2017
 1213SOL    HW1 4405   6.324   1.279   4.198 -0.3764  1.4335 -0.8144
 1213SOL    HW2 4406   6.190   1.254   4.132 -0.6745  0.3808  0.1544
 1214SOL     OW 4407   7.061   2.852   0.099 -0.2471  0.2498  0.0873
 1214SOL    HW1 4408   7.023   2.810   0.177  1.2235  0.4586  0.9680
 1214SOL    HW2 4409   6.992   2.848   0.033 -1.5353  0.0290  1.3920
 1215SOL     OW 4410   3.303   2.166   3.716  0.3079  0.1471  0.1184
 1215SOL    HW1 4411   3.355   2.225   3.662  0.8350  1.1432  1.6673
 1215SOL    HW2 4412   3.213   2.198   3.706  0.1980 -0.5164 -1.2044
 1216SOL     OW 4413   5.761   5.011   2.032  0.0254  0.1370 -0.4694
 1216SOL    HW1 4414   5.712   5.039   1.954  0.0452 -1.1742 -0.9850
 1216SOL    HW2 4415   5.826   5.080   2.046 -1.3054  1.4184 -0.3649
 1217SOL     OW 4416   1.882   0.735   3.340 -0.4293  0.1418 -0.3262
 1217SOL    HW1 4417   1.806   0.678   3.336  0.7313 -1.4395 -0.7084
 1217SOL    HW2 4418   1.884   0.778   3.255  0.1170 -1.2177 -1.0286
 1218SOL     OW 4419   2.463   1.841   2.117  0.3569 -0.4889  0.0971
 1218SOL    HW1 4420   2.518   1.901   2.067 -0.0030 -0.4423 -0.2468
 1218SOL    HW2 4421   2.521   1.770   2.143  1.0049  0.4214  1.2483
 1219SOL     OW 4422   6.824   4.634   3.964 -0.1694  0.0305  0.3691
 1219SOL    HW1 4423   6.864   4.687   4.033  0.4345 -0.5821  0.4982
 1219SOL    HW2 4424   6.875   4.553   3.964 -0.3649 -0.0999 -0.5827
 1220SOL     OW 4425   4.062   1.076   4.145  0.2530 -0.0261 -0.5309
 1220SOL    HW1 4426   4.107   1.034   4.218  2.1065  0.2534 -1.4429
 1220SOL    HW2 4427   3.972   1.088   4.175  0.9045 -0.1364  1.5947
 1221SOL     OW 4428   2.490   5.315   1.182  0.5427 -0.0280  0.9144
 1221SOL    HW1 4429   2.471   5.276   1.097  0.2611 -0.7933  1.3210
 1221SOL    HW2 4430   2.582   5.293   1.199  0.8502  0.8427  0.4403
 1222SOL     OW 4431   1.922   3.305   2.732 -0.4745  0.0767 -0.6569
 1222SOL    HW1 4432   1.934   3.218   2.696  1.4066  0.0337 -0.0597
 1222SOL    HW2 4433   1.931   3.364   2.657 -0.1071 -0.1753 -0.8144
 1223SOL     OW 4434   6.058   5.055   4.839  0.0510 -0.0680  0.5768
 1223SOL    HW1 4435   6.087   4.964   4.844  0.1469 -0.1051 -0.4629
 1223SOL    HW2 4436   6.128   5.100   4.790 -1.0662  0.0773 -0.9589
 1224SOL     OW 4437   7.200   3.712   1.772 -0.1180 -0.4743  0.0315
 1224SOL    HW1 4438   7.255   3.774   1.820  0.5837  0.5828 -2.0103
 1224SOL    HW2 4439   7.126   3.765   1.742  0.6045 -0.5168 -1.9292
 1225SOL     OW 4440   4.105   5.410   3.535  0.2335 -0.0898 -0.3536
 1225SOL    HW1 4441   4.126   5.317   3.543  1.5980  0.0322 -1.9986
 1225SOL    HW2 4442   4.159   5.452   3.602 -0.0249 -0.4396  0.0757
 1226SOL     OW 4443   6.363   5.066   0.240  0.3670 -0.0642  0.6220
 1226SOL    HW1 4444   6.306   5.141   0.225 -0.6960 -0.6638  1.5920
 1226SOL    HW2 4445   6.336   5.002   0.174  0.4290 -0.0673  0.5993
 1227SOL     OW 4446   4.059   2.360   1.193  0.9137  0.3475  0.3598
 1227SOL    HW1 4447   4.098   2.273   1.200  0.3193  0.1301  1.1554
 1227SOL    HW2 4448   4.131   2.421   1.207  1.1842 -0.0389  0.6628
 1228SOL     OW 4449   3.664   2.673   0.184 -0.2505  0.3008  0.2700
 1228SOL    HW1 4450   3.651   2.606   0.250 -0.9019 -0.4297 -0.5642
 1228SOL    HW2 4451   3.586   2.667   0.129  0.2510  0.9139 -0.5333
 1229SOL     OW 4452   7.135   1.021   1.456  0.2562  0.6601 -0.2869
 1229SOL    HW1 4453   7.160   1.002   1.547  2.2131 -1.1539 -1.1004
 1229SOL    HW2 4454   7.214   1.059   1.417  0.1063 -0.4024 -1.6921
 1230SOL     OW 4455   7.201   4.645   2.945 -0.5908  0.1911 -0.1583
 1230SOL    HW1 4456   7.247   4.689   2.873 -0.8587  0.4238 -0.1879
 1230SOL    HW2 4457   7.171   4.562   2.907 -0.7511  0.3230 -0.3230
 1231SOL     OW 4458   5.844   4.884   5.082  0.0985 -0.6812  0.2916
 1231SOL    HW1 4459   5.835   4.799   5.124 -1.8970 -1.1923 -1.0043
 1231SOL    HW2 4460   5.770   4.889   5.022  1.1709  1.2269 -1.0005
 1232SOL     OW 4461   6.395   0.170   0.056  0.4040  0.6909 -0.1317
 1232SOL    HW1 4462   6.312   0.207   0.027 -0.0752 -0.1081  0.1954
 1232SOL    HW2 4463   6.377   0.077   0.069  1.4983  0.3880 -0.6122
 1233SOL     OW 4464   7.045   6.798   1.918  0.7717  0.1324 -0.0796
 1233SOL    HW1 4465   7.020   6.755   2.000 -1.0370  1.7874  0.3183
 1233SOL    HW2 4466   6.963   6.831   1.882  1.8417  1.6442 -1.2748
 1234SOL     OW 4467   6.012   6.252   1.052  0.1514  0.5671  0.3745
 1234SOL    HW1 4468   6.097   6.243   1.010 -0.5368 -2.3715 -0.6174
 1234SOL    HW2 4469   5.953   6.279   0.981 -0.7544 -3.0801 -0.4362
 1235SOL     OW 4470   1.412   1.833   2.751 -0.6160 -0.1509 -0.1334
 1235SOL    HW1 4471   1.391   1.765   2.816  0.7740  1.6413  2.3552
 1235SOL    HW2 4472   1.327   1.871   2.729 -1.2516 -1.6386 -0.4156
 1236SOL     OW 4473   1.281   6.130   2.910 -0.3583 -0.0529  0.0999
 1236SOL    HW1 4474   1.362   6.178   2.892  0.5628 -0.7034  2.1161
 1236SOL    HW2 4475   1.310   6.055   2.963 -2.2347 -0.4810  0.5811
 1237SOL     OW 4476   6.908   4.461   3.039 -0.7883  0.4743  0.0521
 1237SOL    HW1 4477   6.866   4.420   3.114 -1.3613  0.2793 -0.3711
 1237SOL    HW2 4478   6.952   4.538   3.075 -0.9384  0.3015  0.6067
 1238SOL     OW 4479   0.118   0.513   1.039  1.1789  0.4744 -0.0499
 1238SOL    HW1 4480   0.175   0.436   1.042 -0.1085 -0.4906  0.9995
 1238SOL    HW2 4481   0.062   0.498   0.963  0.0004 -0.3578  0.9466
 1239SOL     OW 4482   0.198   2.590   1.094 -0.0053 -0.1991  0.0194
 1239SOL    HW1 4483   0.171   2.679   1.070 -0.6676 -0.1857  0.7609
 1239SOL    HW2 4484   0.174   2.536   1.019  0.7094  0.2896 -0.5800
 1240SOL     OW 4485   1.376   2.694   2.237  0.0280 -0.2923  0.1320
 1240SOL    HW1 4486   1.454   2.682   2.182 -0.3623 -0.3097 -0.4197
 1240SOL    HW2 4487   1.372   2.614   2.290  0.0095 -0.5966 -0.3172
 1241SOL     OW 4488   7.064   4.328   1.271 -0.1189  0.0751  0.1486
 1241SOL    HW1 4489   7.042   4.235   1.265  0.1804  0.0939 -1.9758
 1241SOL    HW2 4490   7.063   4.359   1.180  0.6046  1.9620  0.7374
 1242SOL     OW 4491   5.813   0.938   1.596  0.2460 -0.4966  0.0804
 1242SOL    HW1 4492   5.870   0.976   1.529  0.4453 -1.6010 -0.4070
 1242SOL    HW2 4493   5.800   0.847   1.567 -2.0755 -0.1985 -0.0515
 1243SOL     OW 4494   6.979   0.604   3.054  0.4931 -0.5005  0.2305
 1243SOL    HW1 4495   6.983   0.658   3.133 -1.4493 -2.1111  1.5090
 1243SOL    HW2 4496   7.032   0.527   3.075  1.1458 -0.2838 -0.5981
 1244SOL     OW 4497   0.657   1.051   0.555  0.2647  0.6824  0.4292
 1244SOL    HW1 4498   0.662   0.978   0.617  0.6980 -0.8419 -1.3335
 1244SOL    HW2 4499   0.564   1.057   0.533  0.5404 -1.4335 -1.7147
 1245SOL     OW 4500   0.771   4.558   0.184 -0.6956  0.0066  0.3044
 1245SOL    HW1 4501   0.767   4.653   0.189 -0.0132 -0.0217  1.9362
 1245SOL    HW2 4502   0.800   4.540   0.094 -1.5486  1.2812 -0.2645
 1246SOL     OW 4503   5.498   4.331   0.460 -0.7135  0.3158 -0.1793
 1246SOL    HW1 4504   5.464   4.368   0.378  0.9326  0.3105 -0.8994
 1246SOL    HW2 4505   5.437   4.363   0.527 -1.6003  1.0437 -1.2811
 1247SOL     OW 4506   3.653   7.090   4.434  0.0949 -0.2821 -0.2724
 1247SOL    HW1 4507   3.661   6.995   4.436  1.1967 -0.1801  1.5581
 1247SOL    HW2 4508   3.648   7.116   4.526  0.1609  1.4710 -0.7307
 1248SOL     OW 4509   0.944   5.654   4.078 -0.1832 -0.0543 -0.0684
 1248SOL    HW1 4510   1.001   5.586   4.113  0.4779  0.1143 -0.8096
 1248SOL    HW2 4511   0.905   5.695   4.156  0.1406 -0.6504  0.4076
 1249SOL     OW 4512   5.732   1.466   2.716 -0.1067 -0.0027  0.4377
 1249SOL    HW1 4513   5.801   1.456   2.782 -0.1727  1.8056  0.8360
 1249SOL    HW2 4514   5.673   1.532   2.753 -1.6138 -0.8959 -0.2747
 1250SOL     OW 4515   2.603   3.650   3.590  0.4514 -0.5266  0.0907
 1250SOL    HW1 4516   2.566   3.680   3.507  1.5668 -2.4605 -1.1900
 1250SOL    HW2 4517   2.696   3.673   3.585  0.0164  2.0510  2.1845
 1251SOL     OW 4518   7.111   3.652   4.874 -0.3445 -0.2351  0.4160
 1251SOL    HW1 4519   7.176   3.647   4.944  0.1660  0.2086 -0.0190
 1251SOL    HW2 4520   7.077   3.742   4.880  2.5081  1.2060 -2.3390
 1252SOL     OW 4521   4.053   3.832   1.445  0.0732  0.5123  0.1868
 1252SOL    HW1 4522   4.094   3.790   1.521  0.7509 -0.3657 -0.6383
 1252SOL    HW2 4523   4.120   3.829   1.377 -0.9661  0.0604 -0.8613
 1253SOL     OW 4524   4.460   3.226   4.676 -0.1710  0.2714  0.2474
 1253SOL    HW1 4525   4.504   3.144   4.653  0.8548  1.1730 -1.1070
 1253SOL    HW2 4526   4.502   3.252   4.759  1.1316  0.5636 -0.4727
 1254SOL     OW 4527   5.454   3.067   4.037  0.0748  0.4185 -0.1883
 1254SOL    HW1 4528   5.438   3.105   3.950 -1.5217 -0.2768 -0.2170
 1254SOL    HW2 4529   5.510   2.991   4.019 -0.1440  0.3502 -0.5857
 1255SOL     OW 4530   0.987   5.082   3.857  0.6244 -0.2269 -0.2442
 1255SOL    HW1 4531   1.020   5.060   3.769 -0.5506  0.2977 -0.8365
 1255SOL    HW2 4532   0.894   5.060   3.854  0.6375 -0.5215  0.9961
 1256SOL     OW 4533   5.179   5.521   0.596 -0.0248 -0.4956  0.3602
 1256SOL    HW1 4534   5.147   5.610   0.614 -1.4283 -0.9691  0.3403
 1256SOL    HW2 4535   5.248   5.507   0.660  1.6748  1.3505 -0.9610
 1257SOL     OW 4536   4.210   5.415   4.976  0.4647 -0.3768  0.2066
 1257SOL    HW1 4537   4.296   5.418   5.018  1.3665 -1.3786 -1.4792
 1257SOL    HW2 4538   4.199   5.324   4.950  0.1127  0.2385 -1.9734
 1258SOL     OW 4539   1.773   5.592   4.945  0.0267 -0.1263 -0.2836
 1258SOL    HW1 4540   1.834   5.610   5.016  0.0470  0.8566 -0.5248
 1258SOL    HW2 4541   1.740   5.504   4.962  1.7172 -0.7911 -0.2956
 1259SOL     OW 4542   6.568   1.012   3.969  0.2739  0.0723 -0.3700
 1259SOL    HW1 4543   6.644   0.957   3.986  0.0043  0.4871  2.6605
 1259SOL    HW2 4544   6.586   1.093   4.017 -1.5332  0.6722 -0.6429
 1260SOL     OW 4545   2.544   2.688   1.568 -0.2521 -0.4125  0.0508
 1260SOL    HW1 4546   2.519   2.687   1.660 -1.5364  0.0314 -0.2686
 1260SOL    HW2 4547   2.520   2.601   1.535 -1.1094 -0.0996 -0.1776
 1261SOL     OW 4548   5.550   0.810   1.451 -0.6202 -0.2424  0.5933
 1261SOL    HW1 4549   5.562   0.715   1.440  0.6119 -0.2930  1.9800
 1261SOL    HW2 4550   5.457   0.821   1.467 -0.7268 -1.2887  0.7882
 1262SOL     OW 4551   1.985   3.816   5.066 -0.1471  0.3235 -0.2230
 1262SOL    HW1 4552   2.012   3.862   5.146  1.3012 -2.5470  1.1209
 1262SOL    HW2 4553   2.031   3.861   4.996  3.1917 -0.3749  1.2993
 1263SOL     OW 4554   4.753   0.348   4.695  0.1849  0.4148 -0.1466
 1263SOL    HW1 4555   4.844   0.342   4.723  0.2113 -0.8129 -0.4391
 1263SOL    HW2 4556   4.702   0.341   4.776  0.3374  3.3667  0.3139
 1264SOL     OW 4557   6.258   3.460   0.602 -0.5197  0.0285 -0.3832
 1264SOL    HW1 4558   6.181   3.421   0.644  0.1542 -0.9896 -0.0603
 1264SOL    HW2 4559   6.302   3.506   0.673 -0.3099 -0.2243 -0.3478
 1265SOL     OW 4560   5.926   0.223   0.748 -0.2951  0.1954  0.5649
 1265SOL    HW1 4561   6.006   0.254   0.706 -0.8695 -0.0137 -0.7037
 1265SOL    HW2 4562   5.935   0.253   0.839  1.9246 -1.1697  0.8683
 1266SOL     OW 4563   6.441   4.970   0.677 -0.1751  0.0235  0.2476
 1266SOL    HW1 4564   6.346   4.954   0.682 -0.2160 -0.0217 -0.5525
 1266SOL    HW2 4565   6.460   4.973   0.584  0.6343 -0.0476  0.4008
 1267SOL     OW 4566   1.694   6.616   2.259  0.2504  0.3836  0.5768
 1267SOL    HW1 4567   1.602   6.599   2.275  0.0654 -1.6908 -1.9146
 1267SOL    HW2 4568   1.696   6.663   2.175  1.4506 -1.0479 -0.2519
 1268SOL     OW 4569   4.098   6.806   3.064 -0.1331 -0.1841  0.8607
 1268SOL    HW1 4570   4.021   6.821   3.118  0.3825  0.8422  1.3370
 1268SOL    HW2 4571   4.097   6.877   3.000  0.3116 -0.2759  0.7433
 1269SOL     OW 4572   3.447   5.817   1.976  0.3048  0.5720 -0.5209
 1269SOL    HW1 4573   3.357   5.812   1.945 -0.1066  0.5795  0.6447
 1269SOL    HW2 4574   3.440   5.838   2.069  1.4735 -0.9503 -0.0489
 1270SOL     OW 4575   2.601   3.040   4.028  0.2689 -0.4539  0.0449
 1270SOL    HW1 4576   2.521   2.990   4.044 -0.6111  0.7954 -0.3410
 1270SOL    HW2 4577   2.621   3.024   3.935  1.2512 -1.8217  0.4501
 1271SOL     OW 4578   6.190   3.981   1.072  1.1298  0.1548  0.5522
 1271SOL    HW1 4579   6.184   3.898   1.025 -0.1544 -1.0278  2.6209
 1271SOL    HW2 4580   6.116   4.032   1.041  0.3109 -0.6002  1.2114
 1272SOL     OW 4581   6.090   0.199   1.549 -0.3909 -0.0297 -0.2287
 1272SOL    HW1 4582   6.124   0.142   1.479  0.0183 -0.2050  0.1101
 1272SOL    HW2 4583   6.163   0.258   1.569 -0.5253  0.0534  0.0135
 1273SOL     OW 4584   6.096   6.959   4.250  0.1679 -0.2898 -0.5041
 1273SOL    HW1 4585   6.056   7.029   4.302 -0.3987 -1.0608  0.1014
 1273SOL    HW2 4586   6.172   7.001   4.209  1.1527  0.1255  1.6303
 1274SOL     OW 4587   1.764   1.868   1.070 -0.2560  0.2120 -0.0803
 1274SOL    HW1 4588   1.694   1.820   1.114 -0.2838  1.0106  0.7772
 1274SOL    HW2 4589   1.725   1.951   1.044  0.8300  1.5596  2.2527
 1275SOL     OW 4590   2.932   2.532   0.613 -0.1842 -0.0062  0.2764
 1275SOL    HW1 4591   2.910   2.625   0.611  0.1947  0.0987  0.7782
 1275SOL    HW2 4592   2.864   2.489   0.561 -0.6145  0.4991  0.4267
 1276SOL     OW 4593   0.835   3.051   4.125 -0.6218 -0.3643  0.0940
 1276SOL    HW1 4594   0.894   3.102   4.069  0.2224 -0.3552  0.9539
 1276SOL    HW2 4595   0.754   3.045   4.075 -0.5554  1.3241 -0.2826
 1277SOL     OW 4596   0.490   3.736   2.074 -0.5871  0.0571  0.0868
 1277SOL    HW1 4597   0.550   3.663   2.059 -1.0977 -0.2667 -0.4407
 1277SOL    HW2 4598   0.497   3.755   2.167  0.6815  0.3391 -0.0411
 1278SOL     OW 4599   3.154   3.146   0.882  0.3800  0.6800 -0.3254
 1278SOL    HW1 4600   3.137   3.240   0.879  1.0555  0.8641  1.0040
 1278SOL    HW2 4601   3.243   3.138   0.914  0.1499 -0.4262  0.0977
 1279SOL     OW 4602   4.446   2.280   3.646  0.3118 -0.3723 -0.2337
 1279SOL    HW1 4603   4.354   2.251   3.643  0.2042 -0.1549  0.6986
 1279SOL    HW2 4604   4.464   2.293   3.739  1.7324 -1.8126 -0.2584
 1280SOL     OW 4605   1.874   6.243   4.673  0.2486  0.8300 -0.3444
 1280SOL    HW1 4606   1.803   6.280   4.620  0.1933  0.2242 -0.6999
 1280SOL    HW2 4607   1.874   6.295   4.753 -0.8559  0.5869 -0.1721
 1281SOL     OW 4608   0.730   4.194   4.672 -0.6646  0.5394 -0.4126
 1281SOL    HW1 4609   0.757   4.118   4.620 -1.0209 -1.0833  1.6352
 1281SOL    HW2 4610   0.774   4.182   4.757 -0.7517  2.6458 -0.0074
 1282SOL     OW 4611   1.406   5.997   4.995 -0.5711  0.1967 -0.2376
 1282SOL    HW1 4612   1.478   6.055   4.972 -1.4543  1.3812 -0.0891
 1282SOL    HW2 4613   1.367   6.036   5.073 -2.8768  0.9689 -1.6693
 1283SOL     OW 4614   6.793   0.401   2.617  0.2599 -0.3983 -0.7335
 1283SOL    HW1 4615   6.806   0.487   2.578  0.3116 -0.1253 -0.1298
 1283SOL    HW2 4616   6.845   0.342   2.563  0.2834 -0.0400 -1.1064
 1284SOL     OW 4617   5.349   3.657   2.639  0.2051 -0.5260 -0.0359
 1284SOL    HW1 4618   5.371   3.750   2.632  1.9617 -0.9220 -0.2176
 1284SOL    HW2 4619   5.281   3.654   2.706 -1.4993  1.0915 -1.5770
 1285SOL     OW 4620   6.021   6.201   4.847  0.5715  0.0562  0.3353
 1285SOL    HW1 4621   5.968   6.132   4.806  0.7713 -0.1698  0.4570
 1285SOL    HW2 4622   5.956   6.258   4.889  0.3063  0.7341 -0.9445
 1286SOL     OW 4623   3.866   6.915   4.059 -0.3224  0.0136  0.1369
 1286SOL    HW1 4624   3.885   6.823   4.044  1.3199  0.1262  1.2437
 1286SOL    HW2 4625   3.783   6.930   4.014 -0.3303 -1.8456 -0.5622
 1287SOL     OW 4626   1.234   0.473   2.315  0.2585  0.3776 -0.4056
 1287SOL    HW1 4627   1.196   0.514   2.237 -2.5688 -1.5019 -0.1550
 1287SOL    HW2 4628   1.205   0.382   2.312  1.1090 -0.0847  2.2027
 1288SOL     OW 4629   4.441   2.795   3.646  0.1692  0.4757  0.3330
 1288SOL    HW1 4630   4.390   2.859   3.597  1.5726  1.6222  0.3310
 1288SOL    HW2 4631   4.476   2.736   3.580  0.6701  1.0147  0.1136
 1289SOL     OW 4632   5.228   2.218   4.496  0.0319 -0.0925  0.1092
 1289SOL    HW1 4633   5.196   2.150   4.436 -0.6871 -0.1314  0.5230
 1289SOL    HW2 4634   5.255   2.171   4.574 -1.5604  0.1663  0.8567
 1290SOL     OW 4635   3.949   4.032   0.610  0.1213  0.4210  0.0645
 1290SOL    HW1 4636   4.029   4.011   0.660 -0.6360 -1.1300  0.6802
 1290SOL    HW2 4637   3.945   3.964   0.543  0.3143  1.6199 -1.2022
 1291SOL     OW 4638   3.379   0.305   1.966 -0.4598  0.3352  0.1661
 1291SOL    HW1 4639   3.463   0.329   1.927  0.3531 -1.5240  0.6886
 1291SOL    HW2 4640   3.365   0.214   1.938  0.7121 -1.5928  4.8946
 1292SOL     OW 4641   1.443   6.800   3.612  0.2836 -0.3618 -0.0074
 1292SOL    HW1 4642   1.367   6.742   3.612  1.1057 -1.4610 -0.7864
 1292SOL    HW2 4643   1.448   6.834   3.523 -0.1872  0.9408  0.4367
 1293SOL     OW 4644   2.548   0.450   2.930  0.2892  0.1913  0.0046
 1293SOL    HW1 4645   2.555   0.362   2.966 -0.0115 -0.0496 -0.5032
 1293SOL    HW2 4646   2.634   0.489   2.942  0.5277 -0.3020 -0.0841
 1294SOL     OW 4647   1.616   2.909   1.320 -0.4062  0.1123 -0.1369
 1294SOL    HW1 4648   1.551   2.893   1.388 -0.5584 -0.7657 -0.4697
 1294SOL    HW2 4649   1.685   2.959   1.363 -0.0629 -1.2079  0.9182
 1295SOL     OW 4650   2.842   2.830   2.553 -0.4208  0.1702 -1.0350
 1295SOL    HW1 4651   2.839   2.780   2.472 -0.5766  0.2985 -1.1088
 1295SOL    HW2 4652   2.890   2.909   2.532  1.7705 -0.9179 -0.3766
 1296SOL     OW 4653   6.517   1.057   4.506  0.0284 -0.6971 -0.2773
 1296SOL    HW1 4654   6.479   1.145   4.508  0.1662 -0.6502  0.3401
 1296SOL    HW2 4655   6.578   1.059   4.432  1.4097  0.3114  0.8371
 1297SOL     OW 4656   1.824   3.566   3.128  0.0854  0.1810  0.8369
 1297SOL    HW1 4657   1.912   3.599   3.107 -0.6888  0.8186 -1.8586
 1297SOL    HW2 4658   1.814   3.489   3.072 -0.0796 -1.6821  3.2607
 1298SOL     OW 4659   3.834   2.714   0.791 -0.2602 -0.5192 -0.1988
 1298SOL    HW1 4660   3.892   2.638   0.797  0.5477  0.1615  1.1568
 1298SOL    HW2 4661   3.802   2.712   0.701  1.6924 -1.0631 -0.9443
 1299SOL     OW 4662   3.879   4.116   2.730 -0.1719  0.1712  0.0476
 1299SOL    HW1 4663   3.955   4.084   2.681  0.3487  0.2082  0.8105
 1299SOL    HW2 4664   3.917   4.173   2.797 -0.9011  0.3923  0.2774
 1300SOL     OW 4665   2.304   5.218   2.235  0.4360  0.3676 -0.4252
 1300SOL    HW1 4666   2.219   5.257   2.213 -0.4733 -1.7367 -0.9596
 1300SOL    HW2 4667   2.300   5.205   2.330 -0.0510 -0.1144 -0.5027
 1301SOL     OW 4668   1.432   6.659   0.741 -0.5288 -0.1096  0.2592
 1301SOL    HW1 4669   1.470   6.619   0.819 -2.3348 -0.6455  0.9263
 1301SOL    HW2 4670   1.428   6.587   0.677 -1.3823 -0.3523  0.5689
 1302SOL     OW 4671   0.056   4.860   3.598 -0.4024  0.6112  0.1153
 1302SOL    HW1 4672   0.046   4.950   3.567 -0.2052  0.4934 -0.2881
 1302SOL    HW2 4673   0.070   4.808   3.519  0.9998  0.4267  0.4722
 1303SOL     OW 4674   4.732   6.487   2.591  0.0948  0.6019 -0.2047
 1303SOL    HW1 4675   4.761   6.410   2.542  0.3204  1.3321 -1.2618
 1303SOL    HW2 4676   4.812   6.521   2.631 -0.1029 -0.0418  0.7700
 1304SOL     OW 4677   1.110   0.442   0.833 -0.4383  0.1954 -0.1698
 1304SOL    HW1 4678   1.142   0.500   0.764 -1.7738  1.2852  0.0951
 1304SOL    HW2 4679   1.132   0.487   0.914  0.2566 -0.6185  0.1059
 1305SOL     OW 4680   6.989   5.855   4.042 -0.2624  0.7754  0.3174
 1305SOL    HW1 4681   6.976   5.791   3.973  3.0422  0.8723 -0.5684
 1305SOL    HW2 4682   7.068   5.826   4.087  1.7206  4.3316 -0.4699
 1306SOL     OW 4683   1.590   2.134   0.200  1.0161  0.3991  0.2917
 1306SOL    HW1 4684   1.527   2.072   0.236 -0.6039  2.3470  0.9713
 1306SOL    HW2 4685   1.592   2.114   0.106  2.2733 -2.0950  0.7551
 1307SOL     OW 4686   1.809   5.717   2.865  0.3258  0.1901  0.2713
 1307SOL    HW1 4687   1.732   5.770   2.845  0.0631 -0.3679 -0.2162
 1307SOL    HW2 4688   1.773   5.636   2.902  0.6805 -0.0639  0.0571
 1308SOL     OW 4689   2.905   4.085   0.059  0.3587 -0.5019  0.6125
 1308SOL    HW1 4690   2.829   4.030   0.077  0.7413 -2.0335 -1.8924
 1308SOL    HW2 4691   2.970   4.024   0.023  1.9912  1.1123  0.6526
 1309SOL     OW 4692   3.376   6.218   2.389 -0.3235  0.2046 -0.2184
 1309SOL    HW1 4693   3.367   6.176   2.304  0.0683  1.4754 -0.8972
 1309SOL    HW2 4694   3.286   6.239   2.415 -0.3626  0.9467 -0.9109
 1310SOL     OW 4695   0.887   0.410   2.012  0.4187  0.0391  0.0877
 1310SOL    HW1 4696   0.837   0.479   2.057 -1.4796 -1.3590  0.2130
 1310SOL    HW2 4697   0.941   0.458   1.949 -0.7068  1.6635  0.2918
 1311SOL     OW 4698   1.192   4.045   4.273  0.6137 -0.2791  0.2122
 1311SOL    HW1 4699   1.275   3.998   4.267 -0.3333 -2.4431  2.2484
 1311SOL    HW2 4700   1.153   4.015   4.355 -3.2802 -1.2842 -1.7248
 1312SOL     OW 4701   0.370   5.913   0.064 -0.1322 -0.6974 -0.7267
 1312SOL    HW1 4702   0.431   5.954   0.004 -1.0390  1.1059 -0.4836
 1312SOL    HW2 4703   0.403   5.933   0.151 -0.3012 -0.9308 -0.6059
 1313SOL     OW 4704   5.615   5.153   0.884  0.1253 -0.2477 -0.2969
 1313SOL    HW1 4705   5.614   5.185   0.794 -0.6728 -0.5087 -0.3865
 1313SOL    HW2 4706   5.547   5.086   0.887  0.2678 -0.3734  0.4574
 1314SOL     OW 4707   0.469   3.126   3.718  0.0251  0.4835 -0.2241
 1314SOL    HW1 4708   0.521   3.137   3.639  0.3924 -1.2761 -0.2866
 1314SOL    HW2 4709   0.509   3.051   3.762 -1.2058  0.3702  0.7640
 1315SOL     OW 4710   5.895   0.120   3.611  0.3094 -0.2440 -0.1389
 1315SOL    HW1 4711   5.860   0.149   3.695  0.5579 -1.3652  0.3757
 1315SOL    HW2 4712   5.952   0.046   3.633 -0.1550 -1.0002 -1.3392
 1316SOL     OW 4713   3.793   0.077   1.249 -0.6669  0.1872 -0.1028
 1316SOL    HW1 4714   3.843   0.101   1.327  0.5629  1.4607 -1.2131
 1316SOL    HW2 4715   3.854   0.092   1.176 -0.9545 -3.2125 -1.1902
 1317SOL     OW 4716   4.412   0.319   3.956  0.2415 -0.1222  0.4013
 1317SOL    HW1 4717   4.374   0.266   3.886 -1.8011  0.7572  0.7799
 1317SOL    HW2 4718   4.362   0.294   4.034  1.7708 -0.3094  1.3520
 1318SOL     OW 4719   5.898   4.631   3.761 -0.3334  0.4170 -0.3930
 1318SOL    HW1 4720   5.830   4.564   3.763  0.2576 -0.2667 -1.7445
 1318SOL    HW2 4721   5.976   4.588   3.796  0.3973 -0.0856 -2.4635
 1319SOL     OW 4722   5.355   3.425   1.147  0.1670 -0.5454 -0.0591
 1319SOL    HW1 4723   5.358   3.333   1.173  0.6387 -0.5921 -0.2616
 1319SOL    HW2 4724   5.325   3.471   1.225 -0.9766 -0.9644 -0.2352
 1320SOL     OW 4725   6.802   6.172   1.619  0.2104  0.4654 -0.3981
 1320SOL    HW1 4726   6.880   6.146   1.667  0.5610 -0.0069 -1.2033
 1320SOL    HW2 4727   6.729   6.149   1.677  0.6650  1.1705  0.4779
 1321SOL     OW 4728   2.257   2.853   2.148 -0.4053 -0.4393 -0.8928
 1321SOL    HW1 4729   2.172   2.815   2.124 -0.7495  0.5177 -1.2576
 1321SOL    HW2 4730   2.263   2.933   2.095 -0.0010  0.3547  0.2955
 1322SOL     OW 4731   5.529   1.373   3.655 -0.4434  0.2051 -0.1699
 1322SOL    HW1 4732   5.569   1.286   3.650  0.0078  0.4649 -1.4230
 1322SOL    HW2 4733   5.442   1.362   3.618 -0.9746 -0.0117  1.0739
 1323SOL     OW 4734   4.058   4.622   1.889  0.1467  0.5544 -0.2560
 1323SOL    HW1 4735   4.120   4.597   1.820  0.9907  1.3770  0.1937
 1323SOL    HW2 4736   3.986   4.664   1.841 -0.4748 -1.1173 -0.8567
 1324SOL     OW 4737   3.787   3.352   0.455  0.1888  0.0999 -0.4524
 1324SOL    HW1 4738   3.744   3.330   0.373 -0.2674 -1.2179  0.1120
 1324SOL    HW2 4739   3.753   3.288   0.518  1.8211 -0.0090  0.3697
 1325SOL     OW 4740   1.077   3.756   3.446  0.4380 -0.3272 -0.4206
 1325SOL    HW1 4741   1.158   3.740   3.398 -0.1206  0.2983 -1.6144
 1325SOL    HW2 4742   1.018   3.686   3.418  0.7756 -1.2517  1.0398
 1326SOL     OW 4743   6.883   2.174   0.751  0.6987  0.1559  0.1216
 1326SOL    HW1 4744   6.821   2.221   0.806  2.2568  1.9216  0.4866
 1326SOL    HW2 4745   6.943   2.130   0.812 -0.7924 -2.5568 -0.2099
 1327SOL     OW 4746   6.031   1.369   4.389 -0.4492 -0.4323  0.7514
 1327SOL    HW1 4747   6.111   1.322   4.362 -0.2496 -0.1772  0.8910
 1327SOL    HW2 4748   5.962   1.331   4.335 -0.7574 -2.6086  2.5298
 1328SOL     OW 4749   5.602   1.943   2.955  0.0886 -0.2803  0.5113
 1328SOL    HW1 4750   5.659   1.912   2.884 -1.1153 -0.7140 -0.2926
 1328SOL    HW2 4751   5.577   2.031   2.929 -1.0766 -0.7683 -0.0766
 1329SOL     OW 4752   2.374   6.191   2.730  0.2237 -0.2719 -0.9093
 1329SOL    HW1 4753   2.417   6.230   2.806  0.9157 -0.5648 -1.1373
 1329SOL    HW2 4754   2.282   6.215   2.739  0.4624  0.5294 -0.4995
 1330SOL     OW 4755   2.625   1.202   4.144  0.0551  0.3264  0.3765
 1330SOL    HW1 4756   2.533   1.176   4.133  0.1618 -0.0489  0.3500
 1330SOL    HW2 4757   2.632   1.286   4.099 -0.4459  0.7099  0.9769
 1331SOL     OW 4758   5.497   3.587   1.480 -0.5566 -0.1650  0.3621
 1331SOL    HW1 4759   5.410   3.623   1.461 -0.6991 -0.2374  0.8751
 1331SOL    HW2 4760   5.540   3.653   1.533 -0.8910 -0.8207  1.4687
 1332SOL     OW 4761   3.767   5.427   2.241  0.4675 -0.4351  0.0408
 1332SOL    HW1 4762   3.830   5.379   2.186  1.4762  0.9825 -0.0840
 1332SOL    HW2 4763   3.745   5.505   2.191 -1.3467 -0.8267  0.1404
 1333SOL     OW 4764   4.752   2.655   2.865  0.0194  0.3382 -0.5605
 1333SOL    HW1 4765   4.741   2.643   2.770  0.5941  1.8228 -0.8510
 1333SOL    HW2 4766   4.841   2.689   2.875  0.8032 -1.9037  0.7632
 1334SOL     OW 4767   1.065   4.797   2.283  0.0912  0.5003  0.0946
 1334SOL    HW1 4768   1.122   4.871   2.259  2.8157 -1.7484 -0.8703
 1334SOL    HW2 4769   1.048   4.809   2.376 -0.6094  2.9471 -0.2625
 1335SOL     OW 4770   4.517   6.923   4.543 -0.9146 -0.2894 -0.0729
 1335SOL    HW1 4771   4.492   7.015   4.543 -1.4220 -0.4025  1.2988
 1335SOL    HW2 4772   4.508   6.896   4.634 -0.3563 -1.5882 -0.3833
 1336SOL     OW 4773   1.799   0.893   2.025  0.1991 -0.3934 -0.0246
 1336SOL    HW1 4774   1.837   0.813   2.061 -1.0326 -0.0439  2.2134
 1336SOL    HW2 4775   1.705   0.876   2.023 -0.0236  0.7724 -0.1275
 1337SOL     OW 4776   5.257   5.002   1.838  0.2304  0.4465  0.4162
 1337SOL    HW1 4777   5.200   5.078   1.825 -0.0130  0.0360 -1.2471
 1337SOL    HW2 4778   5.295   4.986   1.751  0.3407 -1.2672  0.7411
 1338SOL     OW 4779   0.404   2.749   0.745 -0.1818  0.2073  0.2764
 1338SOL    HW1 4780   0.457   2.812   0.697 -0.8961  0.6665  0.0771
 1338SOL    HW2 4781   0.385   2.792   0.828  3.8497 -1.8296  2.5799
 1339SOL     OW 4782   5.584   5.683   2.128 -0.0806 -0.0099  0.0076
 1339SOL    HW1 4783   5.667   5.646   2.157  0.1679  0.7212  0.2538
 1339SOL    HW2 4784   5.584   5.672   2.033 -0.5512 -1.7184  0.1796
 1340SOL     OW 4785   0.442   2.970   1.832  0.3696  0.6022 -0.0144
 1340SOL    HW1 4786   0.405   2.968   1.921 -0.3662  3.0853 -0.1742
 1340SOL    HW2 4787   0.388   2.909   1.782 -0.3123  0.4505  0.8808
 1341SOL     OW 4788   0.932   3.635   1.938 -0.1409  0.4972 -0.6550
 1341SOL    HW1 4789   0.986   3.566   1.977 -0.5641 -0.5513 -1.8512
 1341SOL    HW2 4790   0.912   3.694   2.011  2.2986  0.7410 -0.1058
 1342SOL     OW 4791   0.411   3.724   4.201  0.2030 -0.3718 -1.0669
 1342SOL    HW1 4792   0.357   3.674   4.141  0.5863 -1.1989 -0.7301
 1342SOL    HW2 4793   0.415   3.671   4.281  0.2241  0.4126 -0.5323
 1343SOL     OW 4794   3.067   2.718   1.258 -0.4704 -0.0590  0.0083
 1343SOL    HW1 4795   3.063   2.790   1.194 -0.4000 -1.1528 -1.2811
 1343SOL    HW2 4796   2.993   2.661   1.234  0.6251 -1.4144 -0.2598
 1344SOL     OW 4797   4.234   1.032   2.386  0.0668 -0.2492  0.3975
 1344SOL    HW1 4798   4.237   0.962   2.450 -0.3071 -0.2204  0.4511
 1344SOL    HW2 4799   4.317   1.025   2.338  0.3790 -0.2277  0.9242
 1345SOL     OW 4800   5.535   1.368   0.034  0.4499  0.8390 -0.6111
 1345SOL    HW1 4801   5.625   1.383   0.006  0.4071 -0.2101 -1.4216
 1345SOL    HW2 4802   5.482   1.410  -0.034  0.3458 -0.3802 -1.3149
 1346SOL     OW 4803   6.526   6.834   1.402  0.2424 -0.0597 -1.0540
 1346SOL    HW1 4804   6.522   6.810   1.495 -1.6965  0.7548 -0.8739
 1346SOL    HW2 4805   6.613   6.806   1.373  1.4949  1.0567  1.3800
 1347SOL     OW 4806   6.747   0.425   0.038  0.3447  0.1955  0.0452
 1347SOL    HW1 4807   6.668   0.396   0.084  0.4130  0.3106  0.2339
 1347SOL    HW2 4808   6.817   0.416   0.102  0.3052  1.1477  0.2403
 1348SOL     OW 4809   0.167   5.595   5.128 -0.1443  0.1931 -0.0785
 1348SOL    HW1 4810   0.202   5.673   5.085 -1.0034  0.5034 -0.2533
 1348SOL    HW2 4811   0.116   5.551   5.060  1.0539 -1.0195 -0.2304
 1349SOL     OW 4812   3.338   2.893   4.738 -0.8460 -0.1955  0.5259
 1349SOL    HW1 4813   3.382   2.809   4.746  1.4058  0.6706 -1.6857
 1349SOL    HW2 4814   3.277   2.882   4.666  1.2672  0.6497 -1.5219
 1350SOL     OW 4815   3.513   2.631   1.375  0.7495 -0.4417  0.9776
 1350SOL    HW1 4816   3.426   2.594   1.391  0.5568 -0.5753 -0.2937
 1350SOL    HW2 4817   3.542   2.591   1.294  1.5246  0.4568  0.7930
 1351SOL     OW 4818   3.283   0.197   4.537 -0.1726  0.0274 -0.1523
 1351SOL    HW1 4819   3.250   0.107   4.533  0.2260 -0.1269 -0.0218
 1351SOL    HW2 4820   3.229   0.240   4.603 -0.3347 -0.1299 -0.1834
 1352SOL     OW 4821   2.159   0.959   1.360 -0.0842  0.1639 -0.2302
 1352SOL    HW1 4822   2.192   0.963   1.450 -0.5972  0.9644 -0.0682
 1352SOL    HW2 4823   2.179   1.045   1.324  0.7610 -0.3864 -1.1317
 1353SOL     OW 4824   6.897   7.068   4.403  0.3841  0.4421  0.0029
 1353SOL    HW1 4825   6.913   6.975   4.391 -0.5879  0.3743 -0.8981
 1353SOL    HW2 4826   6.838   7.092   4.332 -0.1607  1.5319  0.7863
 1354SOL     OW 4827   4.241   3.798   5.096  0.6381  0.1808 -1.1021
 1354SOL    HW1 4828   4.205   3.745   5.167 -0.8131  3.3918  0.8079
 1354SOL    HW2 4829   4.167   3.808   5.035  1.2912 -0.9441 -2.1205
 1355SOL     OW 4830   0.715   2.648   0.596 -0.6898  0.0211 -0.2674
 1355SOL    HW1 4831   0.649   2.706   0.635 -1.4446 -0.4080 -0.8904
 1355SOL    HW2 4832   0.664   2.580   0.552  0.1749 -0.1762 -0.9730
 1356SOL     OW 4833   6.247   3.365   1.300 -0.4644 -0.3713 -0.6656
 1356SOL    HW1 4834   6.218   3.376   1.390  1.0508 -2.3833  0.1454
 1356SOL    HW2 4835   6.172   3.392   1.247 -1.2656  1.1922  1.1603
 1357SOL     OW 4836   1.132   5.186   0.704 -0.3310 -0.5476 -0.2327
 1357SOL    HW1 4837   1.067   5.197   0.634  0.3195 -0.5288 -0.8398
 1357SOL    HW2 4838   1.154   5.276   0.730  1.1708 -0.4619 -1.6484
 1358SOL     OW 4839   7.120   1.802   0.926 -0.0380  0.0956  0.1287
 1358SOL    HW1 4840   7.139   1.720   0.880 -1.7463  0.3633 -1.1779
 1358SOL    HW2 4841   7.074   1.774   1.005 -0.5937 -0.2447 -0.3002
 1359SOL     OW 4842   6.477   3.646   0.756  0.4555  0.0552 -0.4350
 1359SOL    HW1 4843   6.508   3.706   0.688 -0.3461  0.3440 -0.5643
 1359SOL    HW2 4844   6.555   3.623   0.806  0.7834  1.2113 -0.3866
 1360SOL     OW 4845   0.861   4.641   1.030 -0.1065  0.6586  0.4404
 1360SOL    HW1 4846   0.894   4.568   0.978  0.0304  0.3888  0.8951
 1360SOL    HW2 4847   0.766   4.630   1.031 -0.1197  0.7542  0.1164
 1361SOL     OW 4848   5.041   0.771   4.851  0.1404  0.0223 -0.6480
 1361SOL    HW1 4849   5.119   0.731   4.811  0.3712  0.5898 -0.7685
 1361SOL    HW2 4850   5.006   0.703   4.909  0.0665 -0.6445 -1.4612
 1362SOL     OW 4851   4.839   1.902   1.843  0.2046 -0.1417  0.2852
 1362SOL    HW1 4852   4.839   1.902   1.747 -2.3961 -1.1827  0.2016
 1362SOL    HW2 4853   4.748   1.923   1.867  1.0869  1.4898  2.5778
 1363SOL     OW 4854   1.238   5.974   0.056 -0.6009 -0.0551 -0.4906
 1363SOL    HW1 4855   1.200   6.048   0.009  0.0431  0.1551 -0.7028
 1363SOL    HW2 4856   1.173   5.905   0.051 -0.1161 -0.4123 -2.6673
 1364SOL     OW 4857   3.386   1.668   4.523  0.1988 -0.5014  0.3679
 1364SOL    HW1 4858   3.477   1.642   4.509  0.6932  0.2846  1.9149
 1364SOL    HW2 4859   3.368   1.644   4.614 -1.3934 -1.3294 -0.1269
 1365SOL     OW 4860   2.031   4.909   1.184 -0.5304  0.4518 -0.1329
 1365SOL    HW1 4861   2.046   4.892   1.276 -1.5993 -0.4481 -0.1159
 1365SOL    HW2 4862   2.012   5.003   1.180  1.3060  0.8895  0.2963
 1366SOL     OW 4863   3.681   0.611   1.704 -0.0992  0.2853  0.0165
 1366SOL    HW1 4864   3.776   0.597   1.705 -0.1402 -0.0584 -0.3749
 1366SOL    HW2 4865   3.669   0.701   1.733  0.3024  0.0914  0.7961
 1367SOL     OW 4866   3.584   1.743   2.083  0.9802 -0.2278 -0.2522
 1367SOL    HW1 4867   3.556   1.697   2.004 -2.2720  0.8896  0.0933
 1367SOL    HW2 4868   3.594   1.834   2.055  1.0792 -0.0430  0.3711
 1368SOL     OW 4869   2.640   2.833   2.970 -0.4032 -0.3718  0.2863
 1368SOL    HW1 4870   2.642   2.923   3.003  0.2861 -0.3623  0.2262
 1368SOL    HW2 4871   2.683   2.781   3.038 -0.8370 -0.6713  0.3408
 1369SOL     OW 4872   6.633   3.504   2.487  0.6164  0.6462  0.0421
 1369SOL    HW1 4873   6.655   3.497   2.394 -1.3861  0.5272 -0.4643
 1369SOL    HW2 4874   6.706   3.461   2.531  0.4698 -1.4856 -1.6235
 1370SOL     OW 4875   0.481   1.101   4.473  0.1835 -0.2002  0.0218
 1370SOL    HW1 4876   0.550   1.152   4.431 -0.3623  1.1680  0.6920
 1370SOL    HW2 4877   0.451   1.157   4.546 -0.8396 -1.2438  0.4421
 1371SOL     OW 4878   5.114   0.077   3.505 -0.3409 -0.4065 -0.0812
 1371SOL    HW1 4879   5.063   0.123   3.572  0.8737  1.2785 -0.2627
 1371SOL    HW2 4880   5.064   0.090   3.425 -0.5032 -0.2592  0.0416
 1372SOL     OW 4881   0.095   6.688   1.887 -0.1974  0.1756 -0.3270
 1372SOL    HW1 4882   0.138   6.723   1.965 -1.9036 -1.9021  1.6908
 1372SOL    HW2 4883   0.002   6.707   1.900 -0.9676 -3.1487 -0.0396
 1373SOL     OW 4884   1.695   5.477   0.105 -0.3600 -0.1530 -0.3580
 1373SOL    HW1 4885   1.601   5.489   0.096 -0.5568 -0.6937  0.7683
 1373SOL    HW2 4886   1.704   5.404   0.166  0.7797  0.4958  0.2854
 1374SOL     OW 4887   6.505   4.240   1.153 -0.5271 -0.9209  0.1252
 1374SOL    HW1 4888   6.442   4.274   1.089  0.6437 -1.5876 -1.4720
 1374SOL    HW2 4889   6.507   4.146   1.136  0.8570 -0.9162  0.1487
 1375SOL     OW 4890   4.606   1.676   3.530  0.0042  0.2999  0.3171
 1375SOL    HW1 4891   4.699   1.698   3.528  0.2574 -0.7125 -2.4249
 1375SOL    HW2 4892   4.603   1.581   3.520 -1.3361  0.2345  1.0599
 1376SOL     OW 4893   3.126   4.954   2.593 -0.6957  0.4809 -0.4076
 1376SOL    HW1 4894   3.136   4.866   2.557 -3.0648 -1.0834  2.3479
 1376SOL    HW2 4895   3.215   4.984   2.607  0.3287 -2.8503  1.4491
 1377SOL     OW 4896   3.924   2.462   1.739  0.0082 -0.2660 -0.0712
 1377SOL    HW1 4897   3.911   2.430   1.650 -1.8713 -1.0621  0.4427
 1377SOL    HW2 4898   3.956   2.386   1.788  1.9885  0.4183 -0.2417
 1378SOL     OW 4899   4.692   6.830   2.159  0.0407 -0.1953  0.1563
 1378SOL    HW1 4900   4.622   6.841   2.095 -0.4975 -0.1411  0.7381
 1378SOL    HW2 4901   4.758   6.776   2.115 -1.2528 -1.9239  0.2711
 1379SOL     OW 4902   6.111   4.722   1.682 -0.6314 -0.2550 -0.3609
 1379SOL    HW1 4903   6.074   4.636   1.665 -0.0959 -0.6211  0.2772
 1379SOL    HW2 4904   6.174   4.736   1.612 -1.1224 -0.1297 -0.7865
 1380SOL     OW 4905   3.801   2.962   0.392 -0.1048 -0.3341 -0.0836
 1380SOL    HW1 4906   3.842   3.021   0.328  0.2969 -0.0413  0.4362
 1380SOL    HW2 4907   3.777   3.019   0.465 -0.0914 -0.7520  0.2469
 1381SOL     OW 4908   0.371   3.973   4.182 -0.4321  0.6185  0.0017
 1381SOL    HW1 4909   0.458   4.005   4.159 -0.1864 -0.5538 -0.7558
 1381SOL    HW2 4910   0.385   3.885   4.215 -1.3303  0.4228 -0.1057
 1382SOL     OW 4911   3.297   5.556   0.196  0.0415 -0.5816 -0.2813
 1382SOL    HW1 4912   3.249   5.605   0.129 -3.2353 -2.6192  0.3718
 1382SOL    HW2 4913   3.372   5.611   0.217 -0.9036  1.9093 -2.8286
 1383SOL     OW 4914   7.129   6.290   1.009  0.4347  0.3042 -0.2388
 1383SOL    HW1 4915   7.200   6.342   1.047  0.1137  1.6868 -1.4712
 1383SOL    HW2 4916   7.057   6.298   1.072  1.0027 -0.2439  0.5048
 1384SOL     OW 4917   1.808   2.335   1.205 -0.2601  0.8633  0.3953
 1384SOL    HW1 4918   1.742   2.334   1.136 -0.0708  1.0867  0.2109
 1384SOL    HW2 4919   1.856   2.417   1.192  0.3117  0.5180  0.2900
 1385SOL     OW 4920   2.265   2.492   0.400 -0.2447  0.4465 -0.2208
 1385SOL    HW1 4921   2.228   2.465   0.484 -0.6124  1.3450 -0.0774
 1385SOL    HW2 4922   2.189   2.505   0.343  0.0655 -1.7789 -1.2367
 1386SOL     OW 4923   3.273   4.490   4.692 -0.0784 -0.4184  0.3555
 1386SOL    HW1 4924   3.351   4.507   4.745  0.1936 -0.5546 -0.0032
 1386SOL    HW2 4925   3.290   4.405   4.652 -0.3622 -0.3929  0.1834
 1387SOL     OW 4926   6.395   1.497   5.081  0.4862 -0.0229  0.6675
 1387SOL    HW1 4927   6.363   1.470   4.995 -1.7394 -1.6592  1.9187
 1387SOL    HW2 4928   6.474   1.445   5.095 -1.3490 -2.8352  1.2070
 1388SOL     OW 4929   0.511   5.383   4.980 -0.8042 -0.1958  0.5737
 1388SOL    HW1 4930   0.441   5.444   4.958 -1.4004 -1.4957 -1.3574
 1388SOL    HW2 4931   0.591   5.425   4.949 -1.2279 -0.4162 -0.8744
 1389SOL     OW 4932   1.251   3.617   3.717  0.1626 -0.1803  0.3995
 1389SOL    HW1 4933   1.346   3.608   3.722  0.4810  1.4306 -1.3648
 1389SOL    HW2 4934   1.228   3.579   3.632 -0.4029  1.5695 -0.2687
 1390SOL     OW 4935   0.083   1.349   1.479  1.1570 -0.7265 -0.0654
 1390SOL    HW1 4936   0.095   1.393   1.394 -0.2148 -1.3244 -0.5917
 1390SOL    HW2 4937   0.100   1.257   1.461 -1.5642 -1.2664 -0.3375
 1391SOL     OW 4938   4.197   0.014   2.280 -0.2904  0.1748  0.4101
 1391SOL    HW1 4939   4.208   0.049   2.369  1.8469 -0.6882  0.5348
 1391SOL    HW2 4940   4.286   0.003   2.248 -1.0243  0.5977 -1.9233
 1392SOL     OW 4941   6.772   4.101   1.699 -0.5744 -0.0912 -0.3806
 1392SOL    HW1 4942   6.821   4.019   1.701 -0.7311 -0.2294 -1.7289
 1392SOL    HW2 4943   6.774   4.132   1.790  2.8100  0.3816 -0.4721
 1393SOL     OW 4944   1.816   3.828   1.565 -0.1046 -0.6915  0.2580
 1393SOL    HW1 4945   1.859   3.743   1.557 -1.6452 -1.6408  1.5613
 1393SOL    HW2 4946   1.800   3.839   1.659 -2.9322 -0.5383 -0.1561
 1394SOL     OW 4947   0.779   5.509   4.869 -0.0089  0.6928  0.1711
 1394SOL    HW1 4948   0.866   5.550   4.864  0.4859 -0.3213  0.2752
 1394SOL    HW2 4949   0.791   5.421   4.833 -0.7814  0.2014  1.0561
 1395SOL     OW 4950   3.148   7.085   1.191 -0.1340 -0.4674  0.3787
 1395SOL    HW1 4951   3.190   7.137   1.259  1.9938 -1.6184  0.0497
 1395SOL    HW2 4952   3.142   6.997   1.228  0.1094 -0.8733 -0.5122
 1396SOL     OW 4953   3.486   2.994   0.140  0.4650 -0.2287  0.3099
 1396SOL    HW1 4954   3.473   2.899   0.133 -1.6957  0.1474 -2.4171
 1396SOL    HW2 4955   3.564   3.010   0.087 -0.3760 -0.3196 -1.0080
 1397SOL     OW 4956   1.939   5.817   4.889  0.5176  0.5764  0.4577
 1397SOL    HW1 4957   1.901   5.870   4.960 -0.9219 -1.1901  1.0686
 1397SOL    HW2 4958   1.874   5.749   4.872  1.2818  0.3590 -1.9163
 1398SOL     OW 4959   2.156   1.493   0.483  0.2944 -0.3946  0.3347
 1398SOL    HW1 4960   2.133   1.421   0.542  0.4689 -0.3638  0.4392
 1398SOL    HW2 4961   2.209   1.451   0.414 -0.0391 -0.4590  0.1137
 1399SOL     OW 4962   1.722   5.521   1.963  0.0993  0.2941  0.0061
 1399SOL    HW1 4963   1.742   5.453   1.899  1.5551 -0.8810  1.6298
 1399SOL    HW2 4964   1.715   5.601   1.911  0.0716 -0.7942 -1.7387
 1400SOL     OW 4965   1.159   5.962   1.861 -0.0802  0.3331  0.1378
 1400SOL    HW1 4966   1.238   5.912   1.884 -0.6816 -0.2178  1.0651
 1400SOL    HW2 4967   1.165   5.975   1.766  0.2130 -1.2905 -0.0844
 1401SOL     OW 4968   2.968   1.339   3.950 -0.2895  0.3142 -0.5110
 1401SOL    HW1 4969   3.040   1.301   4.001 -0.2759 -1.7329 -1.9546
 1401SOL    HW2 4970   3.009   1.367   3.868 -0.4271  3.0123  0.2267
 1402SOL     OW 4971   3.718   6.462   4.719 -0.8288  0.4372  0.2273
 1402SOL    HW1 4972   3.742   6.514   4.796 -0.2175 -0.5365  0.7148
 1402SOL    HW2 4973   3.705   6.527   4.650  1.9581  1.1905  0.2718
 1403SOL     OW 4974   0.095   0.524   2.800 -0.7367 -0.1810  0.2903
 1403SOL    HW1 4975   0.116   0.611   2.766 -1.1487  0.2852  1.1910
 1403SOL    HW2 4976   0.003   0.510   2.777 -0.1512 -1.2244 -1.5729
 1404SOL     OW 4977   5.451   6.096   1.637 -0.1326 -0.2286  0.8648
 1404SOL    HW1 4978   5.502   6.157   1.690  0.1887 -0.2231  0.5541
 1404SOL    HW2 4979   5.432   6.023   1.696  0.1943 -0.2087  0.9973
 1405SOL     OW 4980   2.181   0.184   4.340  0.4044 -0.1384  0.0888
 1405SOL    HW1 4981   2.263   0.153   4.300  0.9072 -0.3850  1.2850
 1405SOL    HW2 4982   2.208   0.231   4.418 -0.6592 -1.6246  1.4129
 1406SOL     OW 4983   1.159   5.051   2.229  0.0684  0.3320  0.0811
 1406SOL    HW1 4984   1.081   5.085   2.186 -0.7181 -1.3238  0.1306
 1406SOL    HW2 4985   1.227   5.053   2.162 -0.6689 -0.4925 -0.7078
 1407SOL     OW 4986   5.196   0.921   3.009 -0.2106  0.1375  0.2611
 1407SOL    HW1 4987   5.126   0.882   2.957  0.5905 -0.1957 -0.5810
 1407SOL    HW2 4988   5.237   0.848   3.054  0.3895  0.1750 -0.2185
 1408SOL     OW 4989   3.833   6.268   2.084 -0.8758 -0.5293  0.4407
 1408SOL    HW1 4990   3.744   6.300   2.090 -0.3834  0.6690  2.1527
 1408SOL    HW2 4991   3.884   6.342   2.052 -0.5225 -1.3344 -0.9587
 1409SOL     OW 4992   0.651   5.251   3.208 -0.2062  0.3901  0.1877
 1409SOL    HW1 4993   0.594   5.272   3.134 -0.9940 -0.4161  0.5475
 1409SOL    HW2 4994   0.595   5.202   3.269  1.2324 -1.8515 -0.1581
 1410SOL     OW 4995   4.289   0.542   3.086 -0.3192  0.2099 -0.0421
 1410SOL    HW1 4996   4.383   0.525   3.094 -0.3306  0.7366  1.5104
 1410SOL    HW2 4997   4.266   0.589   3.166 -1.5476  1.8053 -1.2690
 1411SOL     OW 4998   1.498   1.372   4.229  0.5228 -0.4396 -0.4550
 1411SOL    HW1 4999   1.419   1.355   4.178  0.2271  0.7976 -0.4477
 1411SOL    HW2 5000   1.503   1.299   4.290 -0.6484 -0.5252 -0.4355
 1412SOL     OW 5001   0.146   5.270   1.840 -0.3986 -0.6748 -0.5946
 1412SOL    HW1 5002   0.149   5.218   1.760 -0.7905  0.5002 -1.4057
 1412SOL    HW2 5003   0.233   5.259   1.879 -0.3446 -1.5957 -0.9444
 1413SOL     OW 5004   3.776   2.361   4.112  0.1036 -0.4023  0.1031
 1413SOL    HW1 5005   3.863   2.343   4.077  0.2067  1.6386 -0.8194
 1413SOL    HW2 5006   3.791   2.416   4.189 -0.3513 -0.5003  0.2694
 1414SOL     OW 5007   7.131   7.060   3.250 -0.3946  0.3718  0.0470
 1414SOL    HW1 5008   7.122   6.980   3.198 -1.5556 -0.2417  1.1357
 1414SOL    HW2 5009   7.221   7.089   3.234 -0.5402 -0.0940 -1.8392
 1415SOL     OW 5010   5.671   7.076   0.356  1.0019 -0.6617 -0.3333
 1415SOL    HW1 5011   5.742   7.087   0.293  0.9947 -0.7622 -0.3608
 1415SOL    HW2 5012   5.703   7.116   0.437  0.5033  0.6381 -0.7529
 1416SOL     OW 5013   4.321   6.566   3.904  0.1653  0.2655  0.2084
 1416SOL    HW1 5014   4.282   6.564   3.991  0.7878  0.4564  0.4923
 1416SOL    HW2 5015   4.254   6.528   3.847  0.9774 -3.1754  1.2678
 1417SOL     OW 5016   2.864   1.273   2.613  0.1246 -0.1313  0.3516
 1417SOL    HW1 5017   2.946   1.269   2.663 -0.5446  1.4147  1.6557
 1417SOL    HW2 5018   2.862   1.362   2.578 -1.8482  0.5126  1.9144
 1418SOL     OW 5019   4.314   4.481   1.732 -0.3655 -0.8544 -0.3853
 1418SOL    HW1 5020   4.341   4.401   1.687  0.8815  0.2612 -1.6957
 1418SOL    HW2 5021   4.374   4.489   1.805 -0.5389 -1.1358 -0.2079
 1419SOL     OW 5022   1.140   7.042   4.518  0.8368  0.5138  0.1280
 1419SOL    HW1 5023   1.147   7.083   4.432 -0.4577 -0.5631 -0.5202
 1419SOL    HW2 5024   1.190   7.100   4.576 -0.3042  2.6106 -0.8737
 1420SOL     OW 5025   6.522   3.069   1.378 -0.1017 -0.1586  0.2959
 1420SOL    HW1 5026   6.590   3.026   1.328  0.6400  0.1648  1.0038
 1420SOL    HW2 5027   6.502   3.149   1.330 -0.1589 -0.3741 -0.0383
 1421SOL     OW 5028   5.812   1.001   0.244 -0.0053  0.1885 -0.2450
 1421SOL    HW1 5029   5.725   1.017   0.207 -0.0251 -0.0076 -0.2845
 1421SOL    HW2 5030   5.871   1.001   0.169  0.2224  1.6249 -0.0931
 1422SOL     OW 5031   5.717   6.895   2.435  0.0533 -0.0298  0.5518
 1422SOL    HW1 5032   5.626   6.923   2.446  0.4799  2.2860 -1.0262
 1422SOL    HW2 5033   5.719   6.856   2.347  0.6254  0.0896  0.5145
 1423SOL     OW 5034   4.049   5.038   2.332 -0.1090 -0.1363 -0.2861
 1423SOL    HW1 5035   4.031   4.956   2.286 -0.6901 -0.1973  0.0403
 1423SOL    HW2 5036   4.021   5.021   2.422 -2.3323  1.1183 -0.6727
 1424SOL     OW 5037   5.767   5.792   3.528 -0.0023 -0.4137  0.5784
 1424SOL    HW1 5038   5.732   5.731   3.592 -0.9907 -0.2611  0.2113
 1424SOL    HW2 5039   5.796   5.737   3.455 -1.9375 -0.4248 -0.2415
 1425SOL     OW 5040   6.595   5.795   0.952  0.5619  0.7633  0.2481
 1425SOL    HW1 5041   6.564   5.713   0.990  2.4167  0.9133  2.2767
 1425SOL    HW2 5042   6.528   5.818   0.888  0.1948 -2.5343 -0.7628
 1426SOL     OW 5043   5.525   1.829   0.909 -0.6174 -0.0532  0.2934
 1426SOL    HW1 5044   5.443   1.857   0.950  0.0337  1.2122  0.7805
 1426SOL    HW2 5045   5.507   1.740   0.880 -1.0998 -1.0624  3.3528
 1427SOL     OW 5046   0.474   1.665   5.042 -0.5999 -0.4169 -0.4600
 1427SOL    HW1 5047   0.504   1.591   5.095 -0.6578 -0.3373 -0.3133
 1427SOL    HW2 5048   0.548   1.686   4.985 -1.1394 -1.6441 -1.6787
 1428SOL     OW 5049   6.327   2.378   0.097  0.3546  0.3393 -0.6545
 1428SOL    HW1 5050   6.282   2.390   0.013 -0.2111 -0.1390 -0.4274
 1428SOL    HW2 5051   6.415   2.412   0.082  0.2279  0.3579 -1.4111
 1429SOL     OW 5052   4.038   5.956   3.807 -0.3316  0.2108 -0.3525
 1429SOL    HW1 5053   4.051   6.038   3.855 -0.0564  0.5486 -0.9871
 1429SOL    HW2 5054   3.975   5.978   3.738  1.0309  0.3673 -1.6217
 1430SOL     OW 5055   3.116   4.099   0.303  0.1064 -0.5212 -0.1720
 1430SOL    HW1 5056   3.199   4.147   0.298 -0.7926  1.2327  0.7449
 1430SOL    HW2 5057   3.083   4.101   0.213  1.3486 -1.8759 -0.7041
 1431SOL     OW 5058   5.118   6.424   3.948 -0.1013  0.3244  0.1095
 1431SOL    HW1 5059   5.047   6.398   4.006 -2.0223 -0.4818 -2.4081
 1431SOL    HW2 5060   5.090   6.507   3.911  1.1246  0.8714  0.3490
 1432SOL     OW 5061   5.191   7.022   0.443 -0.1928 -0.1488  0.3161
 1432SOL    HW1 5062   5.170   7.061   0.528 -0.0022 -1.6004  1.0502
 1432SOL    HW2 5063   5.107   6.993   0.408 -0.1124 -0.7866  0.6422
 1433SOL     OW 5064   5.804   3.928   1.512  0.7369  0.1742 -0.1351
 1433SOL    HW1 5065   5.711   3.953   1.516  0.6936  0.0855 -0.5742
 1433SOL    HW2 5066   5.811   3.873   1.435  0.7846 -1.4345  0.9732
 1434SOL     OW 5067   0.400   4.639   3.723  0.2917 -0.2217  0.0396
 1434SOL    HW1 5068   0.444   4.692   3.657 -0.0221 -0.9257 -0.7547
 1434SOL    HW2 5069   0.322   4.690   3.746  2.0460  1.5805  2.3103
 1435SOL     OW 5070   1.305   7.075   2.076  0.0828  0.5267 -0.4871
 1435SOL    HW1 5071   1.309   7.008   2.007 -2.8280 -0.4600  0.1530
 1435SOL    HW2 5072   1.395   7.104   2.086  1.4487 -2.9333 -1.1768
 1436SOL     OW 5073   2.766   5.310   1.207 -0.6834 -0.0521  0.2286
 1436SOL    HW1 5074   2.831   5.247   1.175  2.0688  3.1892 -1.2731
 1436SOL    HW2 5075   2.806   5.349   1.285 -0.7498  1.9426 -0.6583
 1437SOL     OW 5076   3.073   4.048   3.953  0.1931 -0.8542  0.2786
 1437SOL    HW1 5077   2.996   4.093   3.988  0.1134 -2.1251  1.8841
 1437SOL    HW2 5078   3.124   4.117   3.910 -1.1626  0.2650  0.3933
 1438SOL     OW 5079   1.315   5.738   0.786  0.4110  0.8493 -0.0536
 1438SOL    HW1 5080   1.405   5.710   0.800  0.6505 -0.2975 -3.0785
 1438SOL    HW2 5081   1.262   5.677   0.838  1.2592 -0.7108 -0.9736
 1439SOL     OW 5082   2.578   0.959   2.915 -0.2031 -0.1303  0.0263
 1439SOL    HW1 5083   2.658   0.915   2.944 -0.3773 -0.8514 -0.5681
 1439SOL    HW2 5084   2.575   1.039   2.967  0.9231 -0.0761  0.0296
 1440SOL     OW 5085   1.685   3.486   4.683  0.2838 -0.5906 -0.1638
 1440SOL    HW1 5086   1.660   3.486   4.591 -0.3829  0.3667 -0.0024
 1440SOL    HW2 5087   1.636   3.559   4.721  2.9329  1.0777  0.3026
 1441SOL     OW 5088   2.260   0.490   3.119 -0.0959 -0.1740 -0.4079
 1441SOL    HW1 5089   2.354   0.480   3.107  0.0346  0.1128  0.3300
 1441SOL    HW2 5090   2.234   0.556   3.055  0.1257 -0.5533 -0.9012
 1442SOL     OW 5091   4.817   0.282   2.051  0.3216 -0.6993  0.1269
 1442SOL    HW1 5092   4.889   0.226   2.080  0.2338 -0.4925  0.7443
 1442SOL    HW2 5093   4.803   0.342   2.123  0.3329  0.0453 -0.4846
 1443SOL     OW 5094   3.921   1.588   1.416 -0.8376 -0.1719  0.2439
 1443SOL    HW1 5095   3.989   1.575   1.350 -0.8885 -1.9526  0.4903
 1443SOL    HW2 5096   3.911   1.683   1.422  2.2287  0.2284  0.8098
 1444SOL     OW 5097   1.471   4.796   0.053 -0.1215 -0.7255 -0.0983
 1444SOL    HW1 5098   1.534   4.803  -0.019 -0.2836  1.7989 -0.0943
 1444SOL    HW2 5099   1.417   4.875   0.044 -1.6007 -1.5007  1.4677
 1445SOL     OW 5100   5.358   1.426   1.186  0.1420 -0.2190 -0.1979
 1445SOL    HW1 5101   5.375   1.487   1.114  0.6582  0.6475  0.6356
 1445SOL    HW2 5102   5.284   1.463   1.233 -0.5663 -1.0877 -0.5950
 1446SOL     OW 5103   6.794   2.861   3.102  0.4888  0.3167 -0.7764
 1446SOL    HW1 5104   6.881   2.823   3.111 -0.1349 -0.7590  1.4877
 1446SOL    HW2 5105   6.747   2.802   3.044  0.1076 -1.4665  1.2208
 1447SOL     OW 5106   2.370   3.775   1.279 -0.3553  0.2256 -0.1047
 1447SOL    HW1 5107   2.460   3.756   1.306 -0.5086  0.5727  0.6913
 1447SOL    HW2 5108   2.373   3.865   1.245 -0.5833  0.6272  0.8953
 1448SOL     OW 5109   6.448   6.770   1.837 -0.0175 -0.2368 -0.4268
 1448SOL    HW1 5110   6.406   6.833   1.779  0.9246  2.0132  1.2022
 1448SOL    HW2 5111   6.385   6.756   1.908 -1.9052 -4.2893 -2.5856
 1449SOL     OW 5112   0.725   4.374   4.442  0.6340  0.0255  0.6913
 1449SOL    HW1 5113   0.733   4.357   4.536  0.6656  0.6219  0.8031
 1449SOL    HW2 5114   0.811   4.407   4.416  0.9913 -1.2428  0.2026
 1450SOL     OW 5115   4.617   5.492   1.033 -0.0406 -0.3149  0.6040
 1450SOL    HW1 5116   4.546   5.430   1.015  0.9225 -1.0311 -0.9347
 1450SOL    HW2 5117   4.696   5.449   0.999  0.6270  1.8626 -0.7641
 1451SOL     OW 5118   6.646   0.190   2.622  0.3618  0.4286  0.1233
 1451SOL    HW1 5119   6.625   0.161   2.711  1.9441  1.5524  0.9008
 1451SOL    HW2 5120   6.683   0.277   2.633  2.0945 -0.0490 -1.4710
 1452SOL     OW 5121   0.720   2.255   3.528  0.0848 -0.2077  0.0778
 1452SOL    HW1 5122   0.700   2.164   3.548 -0.8299 -0.1088 -0.3497
 1452SOL    HW2 5123   0.816   2.257   3.519  0.0511 -1.2540 -0.5959
 1453SOL     OW 5124   2.765   4.608   4.017 -0.0393 -0.1120  0.4083
 1453SOL    HW1 5125   2.846   4.650   4.046 -0.3206  0.5772  0.2258
 1453SOL    HW2 5126   2.764   4.524   4.063  0.0453  0.5031  1.5782
 1454SOL     OW 5127   0.974   6.374   0.450 -0.0679  0.2439 -0.0333
 1454SOL    HW1 5128   0.988   6.382   0.356  0.3645 -0.6472 -0.0522
 1454SOL    HW2 5129   1.051   6.329   0.482 -0.5893 -0.1984  0.6262
 1455SOL     OW 5130   1.057   0.578   5.027  0.0632  1.0706  0.2233
 1455SOL    HW1 5131   1.054   0.582   4.932  0.0119 -0.8358  0.1168
 1455SOL    HW2 5132   1.140   0.621   5.050  0.6926  0.4249 -0.7685
 1456SOL     OW 5133   3.930   4.747   1.511 -0.1161  0.1968  0.2800
 1456SOL    HW1 5134   4.011   4.702   1.532 -0.9121 -0.1164  3.1148
 1456SOL    HW2 5135   3.885   4.688   1.450  0.9815 -0.4768  0.1020
 1457SOL     OW 5136   5.011   5.564   0.273  0.0399 -0.1667  0.3264
 1457SOL    HW1 5137   5.097   5.604   0.263  0.8913 -1.8197  0.5292
 1457SOL    HW2 5138   4.949   5.630   0.244  1.5379  0.1355 -2.5370
 1458SOL     OW 5139   0.901   3.119   1.219  0.5650  0.4156  0.4633
 1458SOL    HW1 5140   0.932   3.029   1.223 -0.1485  0.1363 -0.3677
 1458SOL    HW2 5141   0.867   3.130   1.131  0.7706  1.5461  0.5053
 1459SOL     OW 5142   7.081   3.816   1.387 -0.0821  0.2119  0.7644
 1459SOL    HW1 5143   7.075   3.858   1.301 -1.7472 -0.8282  0.3381
 1459SOL    HW2 5144   7.095   3.723   1.367  3.7685  0.4024  1.6760
 1460SOL     OW 5145   3.732   4.585   1.402  0.7675  0.3154  0.3314
 1460SOL    HW1 5146   3.655   4.641   1.394  0.6507 -0.0127 -1.0611
 1460SOL    HW2 5147   3.699   4.497   1.385  1.3593  0.1161  0.1952
 1461SOL     OW 5148   3.901   6.628   4.071  0.1182  0.0100  0.0405
 1461SOL    HW1 5149   3.922   6.545   4.028  1.4791  0.1676  0.3605
 1461SOL    HW2 5150   3.946   6.623   4.156 -0.9708  0.4813  0.6600
 1462SOL     OW 5151   1.890   0.667   3.609 -0.2609  0.6019 -0.2851
 1462SOL    HW1 5152   1.969   0.708   3.645 -0.1597  1.0074 -0.9547
 1462SOL    HW2 5153   1.890   0.693   3.517 -1.4767  1.0809 -0.1590
 1463SOL     OW 5154   6.991   1.156   4.799 -0.0897 -0.1456 -0.2295
 1463SOL    HW1 5155   6.941   1.196   4.728  0.3802  2.3967  0.7256
 1463SOL    HW2 5156   7.081   1.152   4.766 -0.0110  0.3115 -0.0859
 1464SOL     OW 5157   1.359   5.866   0.290  0.7967 -0.3343  0.1088
 1464SOL    HW1 5158   1.311   5.890   0.210  0.6453  1.2092  0.6429
 1464SOL    HW2 5159   1.291   5.851   0.355  0.9648 -0.5044  0.2456
 1465SOL     OW 5160   1.625   0.566   3.583 -0.2693  0.0596 -0.7862
 1465SOL    HW1 5161   1.705   0.619   3.586 -0.7054  0.7015 -0.0295
 1465SOL    HW2 5162   1.624   0.521   3.668 -0.0841 -0.9111 -1.2848
 1466SOL     OW 5163   0.607   3.064   3.480  0.5256 -0.9228 -0.4364
 1466SOL    HW1 5164   0.610   2.970   3.463  3.4984 -0.9212 -0.5504
 1466SOL    HW2 5165   0.550   3.100   3.413  2.0821 -2.3113 -2.6139
 1467SOL     OW 5166   6.452   0.835   2.254 -0.4397  0.5530 -0.7967
 1467SOL    HW1 5167   6.382   0.792   2.205 -1.0044  0.8386 -0.2479
 1467SOL    HW2 5168   6.479   0.771   2.320 -0.1802  0.4474 -0.9994
 1468SOL     OW 5169   0.379   0.736   2.690  0.2724 -0.1907 -0.2392
 1468SOL    HW1 5170   0.396   0.684   2.768 -0.2018  0.0863  0.0533
 1468SOL    HW2 5171   0.445   0.707   2.627  0.5564 -0.5276  0.2085
 1469SOL     OW 5172   1.374   2.194   2.847 -0.2262 -0.6209  0.1615
 1469SOL    HW1 5173   1.293   2.179   2.798 -0.7253 -0.0780  0.7976
 1469SOL    HW2 5174   1.438   2.135   2.807 -0.9812 -1.1795 -0.2422
 1470SOL     OW 5175   6.054   3.959   4.834 -0.2318  0.2468 -0.1254
 1470SOL    HW1 5176   6.094   4.046   4.837 -0.0585  0.1437  0.8850
 1470SOL    HW2 5177   6.115   3.907   4.781  0.4464  0.3690  0.5096
 1471SOL     OW 5178   1.351   5.850   4.703  0.1565 -0.5193 -0.1908
 1471SOL    HW1 5179   1.349   5.901   4.784 -0.6373  1.7291 -1.5300
 1471SOL    HW2 5180   1.435   5.804   4.706 -0.0887 -0.9527  2.1158
 1472SOL     OW 5181   0.836   2.652   1.451  0.8346  0.4765  0.0145
 1472SOL    HW1 5182   0.928   2.644   1.424  1.0427 -0.2414  0.8662
 1472SOL    HW2 5183   0.789   2.591   1.394  0.8266  1.1424 -0.6917
 1473SOL     OW 5184   3.407   4.817   3.204 -0.3242 -0.8214  0.3409
 1473SOL    HW1 5185   3.345   4.856   3.267  0.4120  1.8474 -0.4587
 1473SOL    HW2 5186   3.475   4.778   3.259 -0.7788 -0.4448  1.2011
 1474SOL     OW 5187   1.649   4.433   0.513 -0.5347 -0.2405 -0.0875
 1474SOL    HW1 5188   1.575   4.459   0.567 -0.1541 -0.1269  0.3811
 1474SOL    HW2 5189   1.641   4.486   0.434 -0.9071 -0.1725 -0.0049
 1475SOL     OW 5190   6.106   5.506   0.859 -0.8406  0.1829  0.1095
 1475SOL    HW1 5191   6.193   5.535   0.886 -0.0284 -1.3287 -0.7159
 1475SOL    HW2 5192   6.054   5.509   0.939  0.1362  0.5339  0.7495
 1476SOL     OW 5193   3.722   3.846   4.056 -0.7594  0.0077  0.2034
 1476SOL    HW1 5194   3.698   3.884   4.140 -1.9362 -0.3589  0.0518
 1476SOL    HW2 5195   3.658   3.776   4.042 -0.2941 -0.2426 -0.7730
 1477SOL     OW 5196   0.604   6.733   3.537 -0.1293  0.3970 -0.2500
 1477SOL    HW1 5197   0.597   6.828   3.544  0.4054  0.3154  2.4019
 1477SOL    HW2 5198   0.629   6.717   3.446  3.6645  3.1042  0.0730
 1478SOL     OW 5199   4.840   0.381   0.543 -0.2832  0.0744 -0.4417
 1478SOL    HW1 5200   4.845   0.469   0.507 -2.5539  0.6149  0.4022
 1478SOL    HW2 5201   4.756   0.346   0.513  0.5460 -1.8239 -0.7369
 1479SOL     OW 5202   2.763   3.851   0.254  0.2357  0.5020 -0.0410
 1479SOL    HW1 5203   2.793   3.764   0.230  0.0867  0.2775  0.5629
 1479SOL    HW2 5204   2.827   3.881   0.318 -0.6494  0.1292  1.0548
 1480SOL     OW 5205   6.444   0.550   0.886 -0.5971  0.6599 -0.1150
 1480SOL    HW1 5206   6.538   0.536   0.874 -0.7767 -1.1535  0.3284
 1480SOL    HW2 5207   6.439   0.620   0.951  0.4635  0.3404  0.3383
 1481SOL     OW 5208   1.436   5.993   2.137  0.2434 -0.4342  0.0757
 1481SOL    HW1 5209   1.438   5.918   2.196 -3.5204  1.1025  2.5410
 1481SOL    HW2 5210   1.394   6.062   2.188 -1.3046  1.7276 -3.7369
 1482SOL     OW 5211   2.250   2.290   1.715 -0.0639 -0.2218  0.4123
 1482SOL    HW1 5212   2.332   2.312   1.760 -0.2639 -0.3146  0.8259
 1482SOL    HW2 5213   2.276   2.226   1.650  0.6349  1.5868 -1.1917
 1483SOL     OW 5214   0.101   2.050   0.633 -0.1028 -0.0446  1.0616
 1483SOL    HW1 5215   0.014   2.010   0.623 -0.3640  0.6935  0.2916
 1483SOL    HW2 5216   0.128   2.071   0.543  1.3647 -1.2632  1.1738
 1484SOL     OW 5217   3.990   5.770   2.483 -0.0314 -0.0265 -0.1763
 1484SOL    HW1 5218   3.988   5.771   2.387 -1.7908  0.5119 -0.1656
 1484SOL    HW2 5219   3.949   5.687   2.507  3.0733 -1.6020  0.1505
 1485SOL     OW 5220   2.021   4.215   0.769  0.2833 -0.3952  0.1252
 1485SOL    HW1 5221   1.951   4.267   0.729 -1.2117 -0.4682  2.4376
 1485SOL    HW2 5222   2.087   4.280   0.794  0.0489 -0.0407 -0.1602
 1486SOL     OW 5223   2.170   2.193   4.452  0.6940  0.5295 -0.6261
 1486SOL    HW1 5224   2.243   2.132   4.455  0.5045  0.2362 -1.6974
 1486SOL    HW2 5225   2.099   2.148   4.497  1.3481  1.1143  1.1044
 1487SOL     OW 5226   3.240   3.663   1.127 -0.0779 -0.1450 -0.1205
 1487SOL    HW1 5227   3.304   3.730   1.103  0.1514 -0.5725 -0.7261
 1487SOL    HW2 5228   3.186   3.704   1.195  0.6205  0.3386  0.1513
 1488SOL     OW 5229   2.064   2.998   0.403  0.3171  0.7042  0.2144
 1488SOL    HW1 5230   2.144   3.002   0.351 -0.1369 -1.2987 -0.7327
 1488SOL    HW2 5231   2.082   2.932   0.470 -0.1777  1.0397  0.6878
 1489SOL     OW 5232   3.443   4.590   4.914 -0.0253 -0.6669  0.7628
 1489SOL    HW1 5233   3.521   4.543   4.944  1.1293  0.7480  0.1135
 1489SOL    HW2 5234   3.454   4.679   4.949 -0.2177  0.1643 -1.1470
 1490SOL     OW 5235   5.670   4.746   3.933  0.5574 -0.1767 -0.6826
 1490SOL    HW1 5236   5.697   4.832   3.900  1.0007 -0.0610 -0.0427
 1490SOL    HW2 5237   5.750   4.708   3.969  0.2453 -0.6283 -0.4530
 1491SOL     OW 5238   6.905   0.655   4.845 -0.2973 -0.3871  0.5480
 1491SOL    HW1 5239   6.870   0.715   4.911 -2.1397  0.8403 -1.4075
 1491SOL    HW2 5240   6.858   0.573   4.858 -0.3630 -0.2758  1.0117
 1492SOL     OW 5241   6.771   0.939   1.257 -1.0164  0.0760 -0.2168
 1492SOL    HW1 5242   6.830   0.890   1.314  0.5956  1.9732 -0.1151
 1492SOL    HW2 5243   6.779   0.897   1.171 -1.5607 -1.2833  0.3729
 1493SOL     OW 5244   5.531   6.512   0.970  0.4678  0.3028  0.4263
 1493SOL    HW1 5245   5.573   6.427   0.956  0.5759  0.3229  0.6267
 1493SOL    HW2 5246   5.521   6.518   1.065  0.1788  0.3786  0.3902
 1494SOL     OW 5247   2.595   5.467   2.735  0.3869 -0.4238 -0.4287
 1494SOL    HW1 5248   2.598   5.391   2.677  0.1232  0.4593 -1.6658
 1494SOL    HW2 5249   2.631   5.437   2.818 -0.6937 -2.1726 -0.5465
 1495SOL     OW 5250   5.365   5.222   4.549 -0.1534  0.1501  0.0044
 1495SOL    HW1 5251   5.292   5.191   4.604  0.1715 -0.7428 -0.0531
 1495SOL    HW2 5252   5.432   5.154   4.558 -0.2149 -0.1774 -1.7485
 1496SOL     OW 5253   2.221   0.078   1.083 -0.0767  0.0503  0.1796
 1496SOL    HW1 5254   2.311   0.081   1.049  0.6022 -4.7351  0.8072
 1496SOL    HW2 5255   2.231   0.093   1.177  0.2029 -0.7960  0.3010
 1497SOL     OW 5256   0.634   2.506   1.306  0.1262  0.0045 -0.3397
 1497SOL    HW1 5257   0.597   2.553   1.231  0.6483  1.6291  0.3891
 1497SOL    HW2 5258   0.557   2.472   1.353 -0.4075  1.9543  0.2694
 1498SOL     OW 5259   0.227   2.041   3.113 -0.0492  0.2529 -0.1786
 1498SOL    HW1 5260   0.269   2.081   3.189  0.4951 -0.1237 -0.2652
 1498SOL    HW2 5261   0.163   2.105   3.083  0.2818  0.7309  0.1271
 1499SOL     OW 5262   4.543   3.071   2.022 -0.0288  0.2909 -0.4932
 1499SOL    HW1 5263   4.630   3.052   1.987  0.6840  0.4170  1.1077
 1499SOL    HW2 5264   4.494   2.990   2.009  0.7049 -0.1954 -0.3337
 1500SOL     OW 5265   4.824   7.116   1.593  0.1817  0.7015 -0.1928
 1500SOL    HW1 5266   4.730   7.126   1.607  0.2475  0.4113  0.4676
 1500SOL    HW2 5267   4.831   7.065   1.512 -0.2117  1.6375 -0.8348
 1501SOL     OW 5268   2.642   5.667   4.782 -0.1566 -0.2887  0.0693
 1501SOL    HW1 5269   2.552   5.700   4.788 -0.2043 -0.2369 -0.8112
 1501SOL    HW2 5270   2.697   5.742   4.802 -0.3044 -0.9117  3.2639
 1502SOL     OW 5271   1.484   3.447   3.685  0.0541 -0.2685  0.0283
 1502SOL    HW1 5272   1.456   3.390   3.757 -1.5777 -0.6415 -0.8556
 1502SOL    HW2 5273   1.505   3.387   3.614  0.5053  0.1552 -0.2012
 1503SOL     OW 5274   5.662   6.638   2.856 -0.0078 -0.4544 -0.2128
 1503SOL    HW1 5275   5.664   6.685   2.939 -0.7391 -1.3885  0.3509
 1503SOL    HW2 5276   5.745   6.589   2.854  0.2343 -0.0426 -0.2692
 1504SOL     OW 5277   3.117   6.431   1.059 -0.3630 -0.7189 -0.0530
 1504SOL    HW1 5278   3.057   6.409   0.988 -0.9786 -0.0204  0.2360
 1504SOL    HW2 5279   3.138   6.524   1.045 -0.8315 -0.4566  0.9124
 1505SOL     OW 5280   3.740   6.419   0.621 -0.2139  0.0736 -0.1757
 1505SOL    HW1 5281   3.795   6.347   0.590 -3.8798 -3.1544  0.0649
 1505SOL    HW2 5282   3.732   6.404   0.715 -0.8055  1.0019 -0.0699
 1506SOL     OW 5283   5.290   4.109   2.527 -0.7209 -0.4357 -0.3269
 1506SOL    HW1 5284   5.327   4.028   2.492 -1.3007 -0.1409 -1.6741
 1506SOL    HW2 5285   5.337   4.123   2.609 -0.1547 -1.7825 -0.3943
 1507SOL     OW 5286   0.228   3.012   4.264  0.5038  0.2719 -0.8690
 1507SOL    HW1 5287   0.194   3.102   4.259  2.3606  1.0815  0.2366
 1507SOL    HW2 5288   0.321   3.021   4.243  1.2818 -0.9900  1.7181
 1508SOL     OW 5289   2.391   1.076   1.911 -0.0324  0.1764 -0.2660
 1508SOL    HW1 5290   2.325   1.140   1.935 -1.9126 -0.8033 -2.4158
 1508SOL    HW2 5291   2.456   1.125   1.861 -0.4896  0.7211 -0.3297
 1509SOL     OW 5292   4.415   0.968   0.567 -0.2042  0.3724 -0.0657
 1509SOL    HW1 5293   4.445   0.961   0.476  0.4824 -0.9391  0.2272
 1509SOL    HW2 5294   4.381   1.057   0.574  0.0818  0.6309 -1.5000
 1510SOL     OW 5295   0.965   4.821   1.186  0.5835  0.0223 -0.7710
 1510SOL    HW1 5296   0.919   4.766   1.122 -0.0720 -0.1382 -0.1822
 1510SOL    HW2 5297   0.985   4.762   1.259 -1.5258  0.8316  0.5712
 1511SOL     OW 5298   0.374   6.755   3.255  0.0219  0.1319 -0.1792
 1511SOL    HW1 5299   0.459   6.793   3.234  0.3931 -1.0827 -0.9751
 1511SOL    HW2 5300   0.375   6.745   3.350 -0.0737  2.0068  0.0472
 1512SOL     OW 5301   1.274   2.706   2.574 -0.1447  0.5483  0.3379
 1512SOL    HW1 5302   1.284   2.622   2.530  2.8915  0.2962  1.2559
 1512SOL    HW2 5303   1.280   2.771   2.505 -1.9540  0.1024 -0.3076
 1513SOL     OW 5304   5.932   1.534   0.336 -0.1000 -0.1005 -0.0519
 1513SOL    HW1 5305   6.017   1.500   0.364 -0.0430 -0.9438 -1.1323
 1513SOL    HW2 5306   5.886   1.457   0.303 -1.7800  0.1236  1.6278
 1514SOL     OW 5307   2.283   3.813   4.882  0.2755 -0.8227 -0.0194
 1514SOL    HW1 5308   2.204   3.821   4.828  0.5318 -0.9026 -0.4089
 1514SOL    HW2 5309   2.287   3.895   4.931  0.7657 -0.1813 -1.1047
 1515SOL     OW 5310   6.240   3.377   0.359  0.0881  0.5920  0.2793
 1515SOL    HW1 5311   6.254   3.425   0.440  2.4004 -1.5920  1.3135
 1515SOL    HW2 5312   6.204   3.293   0.386  2.3640 -0.7961 -0.6639
 1516SOL     OW 5313   5.756   6.216   2.834  0.0212  0.6642 -0.0155
 1516SOL    HW1 5314   5.781   6.307   2.820  0.4720  0.5409 -0.0230
 1516SOL    HW2 5315   5.793   6.194   2.919  1.5717 -0.0780 -0.8338
 1517SOL     OW 5316   1.410   0.364   2.810 -0.3410 -0.2842 -0.2535
 1517SOL    HW1 5317   1.338   0.427   2.809 -0.7015 -0.5950 -3.0941
 1517SOL    HW2 5318   1.484   0.412   2.774  0.7790 -0.1437  2.0981
 1518SOL     OW 5319   2.421   6.680   4.925  0.1348  0.1716  0.0877
 1518SOL    HW1 5320   2.361   6.755   4.924 -2.3605 -1.7059  0.8196
 1518SOL    HW2 5321   2.394   6.627   4.850 -1.0890 -2.0873  2.0133
 1519SOL     OW 5322   0.956   6.782   0.943  0.7114  0.6520 -0.0320
 1519SOL    HW1 5323   0.916   6.843   1.006 -1.1319 -0.6613  0.1475
 1519SOL    HW2 5324   0.886   6.762   0.882  1.2266 -1.3886 -0.0089
 1520SOL     OW 5325   2.289   3.673   0.498  0.0065  0.0472  0.2592
 1520SOL    HW1 5326   2.214   3.680   0.557 -0.2949  2.9576 -0.3499
 1520SOL    HW2 5327   2.268   3.731   0.424  1.0464 -2.2676 -2.0298
 1521SOL     OW 5328   5.879   0.275   0.123 -0.1174 -0.1243  0.6573
 1521SOL    HW1 5329   5.913   0.342   0.064 -1.4805 -0.9818 -1.2005
 1521SOL    HW2 5330   5.794   0.307   0.150 -0.0427 -0.3308  1.1592
 1522SOL     OW 5331   2.433   0.975   4.886  0.3049 -0.2048 -0.1648
 1522SOL    HW1 5332   2.384   0.902   4.925  0.2946  0.4870  1.1626
 1522SOL    HW2 5333   2.367   1.043   4.872  0.1142 -0.7349 -2.3155
 1523SOL     OW 5334   0.804   6.814   1.185  0.5974 -0.2705 -0.2769
 1523SOL    HW1 5335   0.858   6.864   1.245  0.1551  0.6221 -0.5956
 1523SOL    HW2 5336   0.744   6.765   1.241 -0.7881  1.6572  0.0544
 1524SOL     OW 5337   0.095   0.265   1.505  0.4760 -0.7463 -0.3461
 1524SOL    HW1 5338   0.154   0.340   1.494  1.2871 -1.4658 -1.0986
 1524SOL    HW2 5339   0.014   0.303   1.538  1.4567  0.2406  1.0512
 1525SOL     OW 5340   6.059   4.137   4.562  0.3723 -0.0655 -0.4482
 1525SOL    HW1 5341   6.117   4.176   4.628  0.4687 -0.2948 -0.3964
 1525SOL    HW2 5342   5.975   4.127   4.606 -0.0409  1.3408 -0.8731
 1526SOL     OW 5343   2.206   6.577   4.067 -0.1055  0.1691 -0.5718
 1526SOL    HW1 5344   2.116   6.605   4.051 -1.7203 -3.9030  0.0880
 1526SOL    HW2 5345   2.216   6.582   4.162  0.5836  1.1270 -0.6892
 1527SOL     OW 5346   3.560   2.487   1.105  0.3102  0.1727  0.3228
 1527SOL    HW1 5347   3.613   2.464   1.028  0.9309 -1.0196  1.0639
 1527SOL    HW2 5348   3.547   2.582   1.097  0.9147  0.1864 -0.9009
 1528SOL     OW 5349   0.571   7.131   0.721  0.0858 -0.0868  0.1177
 1528SOL    HW1 5350   0.646   7.188   0.703  0.6260 -0.6340  0.5678
 1528SOL    HW2 5351   0.552   7.089   0.637  1.0717 -0.8480  0.2470
 1529SOL     OW 5352   7.127   6.909   1.536  0.1969 -0.3282  0.0097
 1529SOL    HW1 5353   7.071   6.977   1.572 -0.4896 -0.4052 -0.8908
 1529SOL    HW2 5354   7.078   6.828   1.548 -0.7716 -0.1835 -2.4486
 1530SOL     OW 5355   4.533   2.000   3.030 -0.3002 -0.3217 -0.7401
 1530SOL    HW1 5356   4.570   1.922   2.988  0.4083 -0.2299 -0.2992
 1530SOL    HW2 5357   4.447   1.972   3.061  0.4086 -1.2812  0.4436
 1531SOL     OW 5358   1.985   6.763   1.752 -0.1874  0.4655 -0.2033
 1531SOL    HW1 5359   2.026   6.775   1.666 -0.6462  2.1091 -0.2250
 1531SOL    HW2 5360   1.934   6.683   1.744  0.5371  0.0853 -1.1573
 1532SOL     OW 5361   4.633   4.922   0.385  0.0387 -0.0023  0.1140
 1532SOL    HW1 5362   4.556   4.922   0.329 -0.7839  2.0995  1.1325
 1532SOL    HW2 5363   4.653   5.015   0.398  0.8641 -0.4366  2.3737
 1533SOL     OW 5364   6.107   2.841   4.961 -0.1050  0.1529 -0.0567
 1533SOL    HW1 5365   6.082   2.795   4.881 -0.3763 -2.2537  1.3168
 1533SOL    HW2 5366   6.030   2.834   5.018  0.3444  1.1751  0.7081
 1534SOL     OW 5367   6.935   3.353   2.904  0.2789  0.1168  0.9068
 1534SOL    HW1 5368   6.933   3.290   2.976  1.5930 -0.9495  0.0640
 1534SOL    HW2 5369   7.019   3.397   2.912  1.4533 -1.5690 -1.1747
 1535SOL     OW 5370   4.538   2.791   4.116 -0.6568 -0.2265 -0.6728
 1535SOL    HW1 5371   4.548   2.885   4.100  0.7049 -0.3181 -0.4566
 1535SOL    HW2 5372   4.623   2.754   4.093 -1.2340 -1.4341 -0.9148
 1536SOL     OW 5373   2.256   4.655   0.438 -0.4943 -0.4748  0.3588
 1536SOL    HW1 5374   2.272   4.619   0.525 -0.6065  0.0266  0.5889
 1536SOL    HW2 5375   2.275   4.582   0.378  1.6209 -0.2183  0.6583
 1537SOL     OW 5376   1.023   5.088   0.159  0.0349 -0.1029  0.1111
 1537SOL    HW1 5377   1.112   5.124   0.160 -0.2550  0.6325  1.1782
 1537SOL    HW2 5378   0.966   5.164   0.156 -0.5762 -0.5820 -1.2132
 1538SOL     OW 5379   3.413   5.134   0.815 -0.0632 -0.1639  0.5040
 1538SOL    HW1 5380   3.338   5.193   0.820  0.8476  1.0061  0.7315
 1538SOL    HW2 5381   3.484   5.180   0.860  1.0535 -0.8325 -0.4874
 1539SOL     OW 5382   1.002   0.439   2.736  0.0946  0.3843 -0.0652
 1539SOL    HW1 5383   0.930   0.427   2.798 -1.3599 -1.3403 -1.9286
 1539SOL    HW2 5384   1.077   0.465   2.790 -0.7774 -2.0704  2.5661
 1540SOL     OW 5385   2.592   4.479   0.186 -0.0393  0.3222 -0.1130
 1540SOL    HW1 5386   2.622   4.414   0.122 -1.1451  0.0648 -0.3927
 1540SOL    HW2 5387   2.662   4.482   0.251  0.0760 -1.0934 -0.1379
 1541SOL     OW 5388   3.504   6.709   5.044  0.1812  0.8057  0.7453
 1541SOL    HW1 5389   3.448   6.771   5.090 -0.3147  0.1312  1.0490
 1541SOL    HW2 5390   3.499   6.628   5.095  1.3305  0.6963  0.7107
 1542SOL     OW 5391   6.362   4.791   0.908  0.3002  0.3164  0.2592
 1542SOL    HW1 5392   6.309   4.850   0.855  0.4592 -2.2814 -3.1510
 1542SOL    HW2 5393   6.412   4.848   0.966 -1.0639  3.2954 -1.3008
 1543SOL     OW 5394   3.119   5.759   1.689 -0.6920  0.0345 -0.3348
 1543SOL    HW1 5395   3.142   5.804   1.770  1.5064 -1.3172 -0.1370
 1543SOL    HW2 5396   3.105   5.668   1.714 -1.7342 -0.0670 -1.2173
 1544SOL     OW 5397   4.591   3.956   0.066  0.7147 -0.4897  0.5335
 1544SOL    HW1 5398   4.602   4.034   0.011 -0.8593  0.3433  1.3437
 1544SOL    HW2 5399   4.666   3.957   0.125  1.3465 -0.2841 -0.2442
 1545SOL     OW 5400   4.463   6.723   4.171 -0.2210  0.1373  0.2673
 1545SOL    HW1 5401   4.463   6.686   4.259  1.8565 -0.1571  0.2020
 1545SOL    HW2 5402   4.526   6.668   4.122  1.0589  2.1775 -0.5230
 1546SOL     OW 5403   0.702   6.912   2.341  0.3334  0.1059  0.3623
 1546SOL    HW1 5404   0.654   6.972   2.399  2.1747  0.0894  2.0458
 1546SOL    HW2 5405   0.794   6.936   2.355  0.9129 -0.7942 -1.6363
 1547SOL     OW 5406   2.498   5.552   0.637 -0.0653 -0.4391 -0.8048
 1547SOL    HW1 5407   2.415   5.517   0.668  0.7800 -1.5872  0.3088
 1547SOL    HW2 5408   2.511   5.509   0.552 -0.9308  0.3025 -1.3232
 1548SOL     OW 5409   3.161   5.043   2.880  0.4925 -0.4037 -0.2441
 1548SOL    HW1 5410   3.143   5.072   2.791  0.5717 -0.3425 -0.2401
 1548SOL    HW2 5411   3.104   4.967   2.893  1.9474 -1.6957 -1.0559
 1549SOL     OW 5412   1.121   6.653   3.286 -0.0683 -0.5884 -0.1884
 1549SOL    HW1 5413   1.200   6.703   3.270 -0.7188  0.6611  0.3631
 1549SOL    HW2 5414   1.151   6.571   3.325  0.8744  0.4947  1.4445
 1550SOL     OW 5415   0.043   0.892   4.284  0.3819 -0.2211 -0.2947
 1550SOL    HW1 5416   0.107   0.939   4.338  0.1966 -0.1011 -0.1778
 1550SOL    HW2 5417  -0.020   0.857   4.346  0.2485 -0.2074 -0.4225
 1551SOL     OW 5418   3.486   1.320   4.798 -1.0622  0.4814 -0.0787
 1551SOL    HW1 5419   3.570   1.280   4.823 -1.6554 -1.0456 -0.4530
 1551SOL    HW2 5420   3.449   1.351   4.880  0.3873  2.3154 -0.0292
 1552SOL     OW 5421   1.539   6.645   4.853 -0.6628  0.0602  0.3519
 1552SOL    HW1 5422   1.481   6.690   4.791 -0.3181 -0.8507 -0.6496
 1552SOL    HW2 5423   1.606   6.710   4.874  1.1460 -0.5468 -2.8142
 1553SOL     OW 5424   1.335   3.586   1.725 -0.3265  0.3154  0.6082
 1553SOL    HW1 5425   1.420   3.628   1.738 -0.6551  1.6905 -1.2801
 1553SOL    HW2 5426   1.276   3.658   1.703 -1.7806 -0.7290  0.9366
 1554SOL     OW 5427   3.632   0.909   3.607  0.5950 -0.3446  0.2338
 1554SOL    HW1 5428   3.581   0.989   3.597 -0.0942 -0.9079 -1.0409
 1554SOL    HW2 5429   3.717   0.938   3.640 -0.2172  0.7102  1.4492
 1555SOL     OW 5430   0.922   6.903   1.797 -0.0554  0.1349 -0.4656
 1555SOL    HW1 5431   0.965   6.937   1.876  0.9208  0.2888 -1.0436
 1555SOL    HW2 5432   0.938   6.809   1.800 -0.2985  0.0981 -0.3177
 1556SOL     OW 5433   4.507   4.805   1.795  0.4828  0.0760  0.0700
 1556SOL    HW1 5434   4.570   4.870   1.765  0.8329 -0.5831 -0.6655
 1556SOL    HW2 5435   4.429   4.856   1.819  0.2792  0.6667 -1.7341
 1557SOL     OW 5436   2.835   1.923   2.195 -0.2014  0.0167 -0.5676
 1557SOL    HW1 5437   2.776   1.943   2.123  0.0262 -0.8179 -0.9949
 1557SOL    HW2 5438   2.834   2.002   2.250 -1.4463  0.1344 -0.7411
 1558SOL     OW 5439   4.591   4.122   2.513  0.1659 -0.4423  0.0774
 1558SOL    HW1 5440   4.636   4.203   2.534 -0.0786 -0.8267  2.2556
 1558SOL    HW2 5441   4.508   4.151   2.474 -0.3448  0.4273  1.7015
 1559SOL     OW 5442   0.500   4.008   3.590 -0.3051  0.2797  0.0435
 1559SOL    HW1 5443   0.481   3.998   3.684  1.2851  0.8733  0.4595
 1559SOL    HW2 5444   0.481   3.921   3.553  1.9792 -0.9561  1.5008
 1560SOL     OW 5445   2.665   6.016   0.570  0.3357  0.2442  0.2228
 1560SOL    HW1 5446   2.649   6.038   0.479  1.4109 -0.0989 -0.0735
 1560SOL    HW2 5447   2.748   6.058   0.591  0.7211 -0.6864  0.6563
 1561SOL     OW 5448   2.916   6.871   2.316 -0.2313  0.3550 -0.2649
 1561SOL    HW1 5449   2.959   6.791   2.346  1.3312  1.1382 -0.3272
 1561SOL    HW2 5450   2.822   6.851   2.321  0.1233 -1.4625 -0.2726
 1562SOL     OW 5451   5.754   2.874   2.383  0.2811  0.1672 -0.1733
 1562SOL    HW1 5452   5.696   2.847   2.312 -1.7115  0.5806  1.1968
 1562SOL    HW2 5453   5.696   2.920   2.444  2.2469  1.3422  0.8903
 1563SOL     OW 5454   5.109   5.647   1.479 -0.1220 -0.3029 -0.2777
 1563SOL    HW1 5455   5.030   5.701   1.475  1.6197  2.6987  1.9247
 1563SOL    HW2 5456   5.176   5.698   1.434  0.9838 -1.9875 -0.6251
 1564SOL     OW 5457   2.456   1.661   4.901 -0.4708 -0.2854  0.6584
 1564SOL    HW1 5458   2.448   1.573   4.866 -0.1835 -0.7657  1.7534
 1564SOL    HW2 5459   2.537   1.660   4.952  0.2934  1.0273 -0.4644
 1565SOL     OW 5460   2.506   3.636   1.019  0.1696  0.2873  0.2189
 1565SOL    HW1 5461   2.502   3.656   0.926 -0.6799 -0.1862  0.1355
 1565SOL    HW2 5462   2.523   3.720   1.061  0.2592  0.5559 -0.3429
 1566SOL     OW 5463   0.741   2.261   4.418 -0.3351  0.0119 -0.5562
 1566SOL    HW1 5464   0.708   2.343   4.454  1.2373  0.0442  0.9730
 1566SOL    HW2 5465   0.665   2.219   4.378 -1.3928  1.6853 -0.3624
 1567SOL     OW 5466   1.414   2.416   0.846  0.2398 -0.2821 -0.7281
 1567SOL    HW1 5467   1.448   2.461   0.769 -0.3626 -0.6565 -1.2223
 1567SOL    HW2 5468   1.325   2.390   0.821  0.2208 -0.8543 -0.0896
 1568SOL     OW 5469   1.346   5.292   2.641 -0.4284  0.0379  0.2344
 1568SOL    HW1 5470   1.303   5.256   2.563 -1.3737 -0.6162  1.0310
 1568SOL    HW2 5471   1.439   5.277   2.626 -0.6484 -0.7109 -0.4583
 1569SOL     OW 5472   4.257   0.728   2.886  0.2298 -0.5542 -0.2839
 1569SOL    HW1 5473   4.324   0.692   2.827  1.3275  1.0363 -0.0789
 1569SOL    HW2 5474   4.257   0.670   2.961  3.0426  0.5931  0.7314
 1570SOL     OW 5475   2.139   2.417   2.675 -0.4944  0.3071  0.4148
 1570SOL    HW1 5476   2.214   2.374   2.634  0.3391  1.5418  0.5863
 1570SOL    HW2 5477   2.156   2.410   2.769 -1.3802 -0.7340  0.5179
 1571SOL     OW 5478   2.021   0.154   0.931  0.0828 -0.4362 -0.4269
 1571SOL    HW1 5479   2.036   0.242   0.897 -0.2707  0.7391  2.1663
 1571SOL    HW2 5480   2.092   0.141   0.994 -0.8964 -1.2457  0.5493
 1572SOL     OW 5481   5.106   1.449   4.202  0.2847 -0.2135  0.1135
 1572SOL    HW1 5482   5.179   1.388   4.191  0.4115 -0.1901  0.7752
 1572SOL    HW2 5483   5.143   1.534   4.180 -0.0313 -0.4173 -1.3400
 1573SOL     OW 5484   3.165   0.624   4.605 -0.2981 -0.0953  0.2172
 1573SOL    HW1 5485   3.075   0.592   4.617  0.1311 -1.2894  0.3512
 1573SOL    HW2 5486   3.178   0.685   4.678 -0.5778 -0.8743  0.9271
 1574SOL     OW 5487   0.437   5.476   0.087 -0.0790  0.2786  0.6180
 1574SOL    HW1 5488   0.358   5.434   0.119  0.9477 -1.0701  1.4929
 1574SOL    HW2 5489   0.481   5.408   0.035 -0.6062  1.7190 -1.8585
 1575SOL     OW 5490   6.063   4.103   1.941  0.2214  0.4944 -0.3939
 1575SOL    HW1 5491   6.095   4.191   1.962 -0.9844  0.9690 -0.4577
 1575SOL    HW2 5492   6.065   4.099   1.845  1.3757  0.0060 -0.3691
 1576SOL     OW 5493   2.939   2.369   1.785  0.1852  0.2556 -0.1638
 1576SOL    HW1 5494   3.030   2.339   1.781 -0.4757 -1.7903 -2.0991
 1576SOL    HW2 5495   2.910   2.370   1.694 -1.8158  0.5667  0.4327
 1577SOL     OW 5496   4.097   2.748   4.214 -0.0334  0.1945  0.2170
 1577SOL    HW1 5497   4.172   2.797   4.247 -1.3922  1.2807  1.8526
 1577SOL    HW2 5498   4.058   2.804   4.146  0.7342 -0.4843 -0.8210
 1578SOL     OW 5499   3.349   1.539   3.888 -0.1783  0.1254 -0.1620
 1578SOL    HW1 5500   3.333   1.630   3.866  0.3883 -0.0536 -1.4271
 1578SOL    HW2 5501   3.387   1.541   3.976 -1.7692  0.9572  0.5439
 1579SOL     OW 5502   5.903   6.227   3.504 -0.0944 -0.0028 -0.1781
 1579SOL    HW1 5503   5.856   6.161   3.454 -0.2966 -0.4524  0.5866
 1579SOL    HW2 5504   5.979   6.248   3.450 -2.0724  2.1693 -2.3892
 1580SOL     OW 5505   7.025   4.111   1.486  0.0020  0.1704 -0.0404
 1580SOL    HW1 5506   7.110   4.155   1.485  0.0486  0.1397  0.9309
 1580SOL    HW2 5507   7.012   4.080   1.397 -0.6038  3.2163 -1.1534
 1581SOL     OW 5508   2.914   7.002   3.905 -0.4920  0.1534  0.1566
 1581SOL    HW1 5509   2.843   7.013   3.842 -0.2890  0.7642  0.0292
 1581SOL    HW2 5510   2.977   6.945   3.862 -0.9727 -0.5299  0.3328
 1582SOL     OW 5511   7.068   2.157   0.485  0.9224  0.6119 -0.1006
 1582SOL    HW1 5512   7.086   2.063   0.484 -1.5061  0.0309 -2.2804
 1582SOL    HW2 5513   6.986   2.165   0.534  0.0149  1.2576 -1.6470
 1583SOL     OW 5514   3.974   1.102   0.532 -0.2901 -0.5483 -0.2372
 1583SOL    HW1 5515   3.947   1.045   0.604 -0.0020  1.4561  1.5451
 1583SOL    HW2 5516   3.892   1.131   0.492 -0.4735 -1.0936 -0.2715
 1584SOL     OW 5517   5.353   0.235   1.734 -0.2576 -0.1676  0.3516
 1584SOL    HW1 5518   5.409   0.159   1.747 -1.0637 -0.9163 -0.4872
 1584SOL    HW2 5519   5.264   0.202   1.745 -0.5950  0.7670  0.5276
 1585SOL     OW 5520   6.475   1.048   3.192 -0.0201 -0.0232  0.1495
 1585SOL    HW1 5521   6.527   1.126   3.208  0.8201 -0.3099 -1.0132
 1585SOL    HW2 5522   6.539   0.980   3.172 -0.7340 -1.0159  1.0894
 1586SOL     OW 5523   2.021   3.936   3.653 -0.1592  0.1242 -0.1480
 1586SOL    HW1 5524   1.990   3.929   3.743 -0.7229 -0.1290 -0.3571
 1586SOL    HW2 5525   1.993   4.023   3.625  1.2908  0.7824  0.3878
 1587SOL     OW 5526   2.439   1.113   0.242 -0.2255 -0.8407  0.5056
 1587SOL    HW1 5527   2.385   1.058   0.298  0.2488 -1.9466 -0.0998
 1587SOL    HW2 5528   2.433   1.073   0.156 -0.6755  0.6434 -0.1982
 1588SOL     OW 5529   4.028   4.304   0.241 -0.7379  0.6319 -0.0071
 1588SOL    HW1 5530   3.942   4.320   0.202 -0.8189  1.8922  0.6261
 1588SOL    HW2 5531   4.049   4.214   0.217 -2.7608 -0.1021  0.7941
 1589SOL     OW 5532   2.027   2.303   1.884  0.1635 -0.1405 -0.4874
 1589SOL    HW1 5533   2.081   2.359   1.940  0.1501 -0.5985 -0.0079
 1589SOL    HW2 5534   2.090   2.249   1.836  0.1675  0.0944 -0.7460
 1590SOL     OW 5535   3.094   4.398   0.865  0.0423  0.4522 -0.4113
 1590SOL    HW1 5536   3.079   4.479   0.817  1.8826  0.7910 -0.4818
 1590SOL    HW2 5537   3.174   4.362   0.826 -1.1465 -1.8187 -0.9244
 1591SOL     OW 5538   3.339   0.184   2.348 -0.1690 -0.3931 -0.7261
 1591SOL    HW1 5539   3.388   0.168   2.267 -1.6370 -1.7620 -1.3961
 1591SOL    HW2 5540   3.405   0.175   2.417  0.8817 -0.3840 -1.6912
 1592SOL     OW 5541   3.582   4.739   4.448 -0.0438 -0.2408  0.0351
 1592SOL    HW1 5542   3.540   4.705   4.369  1.7508 -0.9603 -0.6485
 1592SOL    HW2 5543   3.558   4.676   4.517  1.5722 -1.8704 -0.7977
 1593SOL     OW 5544   5.032   2.431   0.999  0.1765 -0.5007  0.4565
 1593SOL    HW1 5545   4.953   2.449   1.049 -3.3465 -2.0228 -3.8903
 1593SOL    HW2 5546   5.053   2.515   0.957 -0.7517 -0.6259 -0.2943
 1594SOL     OW 5547   5.036   3.428   5.107 -0.5445  0.8072 -0.3731
 1594SOL    HW1 5548   4.990   3.351   5.139  0.6258  0.4498  0.4823
 1594SOL    HW2 5549   5.020   3.428   5.013 -0.7217 -0.3544 -0.3504
 1595SOL     OW 5550   3.201   6.585   1.692  0.0500  0.3812 -0.2605
 1595SOL    HW1 5551   3.226   6.517   1.629  0.2137  0.7731 -0.6261
 1595SOL    HW2 5552   3.114   6.559   1.723  0.9391 -1.0857  1.1373
 1596SOL     OW 5553   5.306   1.940   1.012  0.6931  0.1121 -0.4955
 1596SOL    HW1 5554   5.237   1.942   0.945 -0.4583 -1.9052  0.5402
 1596SOL    HW2 5555   5.335   2.031   1.020 -0.4768  0.6933 -2.3514
 1597SOL     OW 5556   6.693   1.362   0.600  0.6026  0.9247 -0.8790
 1597SOL    HW1 5557   6.676   1.445   0.644 -0.5846  1.8922 -3.0076
 1597SOL    HW2 5558   6.607   1.327   0.578  1.1243  0.3729 -2.1821
 1598SOL     OW 5559   4.387   1.459   4.789 -0.1290  0.6272 -0.1447
 1598SOL    HW1 5560   4.339   1.378   4.771  0.8043  0.4307 -2.0178
 1598SOL    HW2 5561   4.402   1.459   4.884 -2.4631 -0.0347  0.2717
 1599SOL     OW 5562   3.828   2.848   0.082  0.3294  0.2346 -0.1820
 1599SOL    HW1 5563   3.770   2.787   0.127  0.5216  0.9304  1.0559
 1599SOL    HW2 5564   3.802   2.935   0.114  0.4536  0.7671 -1.4518
 1600SOL     OW 5565   3.328   3.669   4.235 -0.0496 -0.1896 -0.3822
 1600SOL    HW1 5566   3.297   3.757   4.212 -0.0882 -0.5487 -1.8100
 1600SOL    HW2 5567   3.292   3.613   4.167 -3.0331 -1.9582  2.4037
 1601SOL     OW 5568   5.570   4.143   4.308 -0.1351 -0.8031  0.3881
 1601SOL    HW1 5569   5.590   4.176   4.220  1.2757 -1.1839  0.5468
 1601SOL    HW2 5570   5.540   4.053   4.294  2.0524 -1.5937  0.4047
 1602SOL     OW 5571   1.480   5.500   2.127 -0.2960 -0.0857  0.1520
 1602SOL    HW1 5572   1.409   5.472   2.069  0.0857  0.6673 -0.7025
 1602SOL    HW2 5573   1.559   5.490   2.075 -0.1520  2.9082 -0.3866
 1603SOL     OW 5574   4.568   0.023   3.933 -0.4518  0.1472 -0.0825
 1603SOL    HW1 5575   4.586   0.085   4.004  0.8938  0.2658 -0.5047
 1603SOL    HW2 5576   4.556  -0.061   3.976  2.2763 -0.1785  0.2245
 1604SOL     OW 5577   6.862   7.118   2.116  0.3562 -0.0325 -0.3186
 1604SOL    HW1 5578   6.771   7.119   2.144  0.8974  1.8907  1.6797
 1604SOL    HW2 5579   6.881   7.209   2.093  2.1027 -0.1258  0.5759
 1605SOL     OW 5580   3.054   7.207   4.374  0.6363  0.2245  0.1985
 1605SOL    HW1 5581   3.094   7.228   4.289 -0.0414 -0.0765 -0.1999
 1605SOL    HW2 5582   3.128   7.177   4.428  1.0963  0.5633 -0.2331
 1606SOL     OW 5583   1.082   3.987   1.025  0.3311 -0.6450 -0.1662
 1606SOL    HW1 5584   1.146   4.058   1.039  0.3668 -1.0074  1.8252
 1606SOL    HW2 5585   1.134   3.915   0.990  0.3786  0.1325 -1.7691
 1607SOL     OW 5586   0.452   6.159   1.384  0.0779  0.6919 -0.3494
 1607SOL    HW1 5587   0.493   6.197   1.462  1.8980 -0.6205 -0.6154
 1607SOL    HW2 5588   0.523   6.113   1.339 -1.1317  0.6312 -2.3143
 1608SOL     OW 5589   0.555   2.581   3.511 -0.2067  0.1743  0.3438
 1608SOL    HW1 5590   0.528   2.498   3.473  1.1096  0.4264 -1.2500
 1608SOL    HW2 5591   0.622   2.558   3.575 -0.0472 -0.0251  0.1057
 1609SOL     OW 5592   6.799   5.117   0.080 -0.1450 -0.7634  0.1378
 1609SOL    HW1 5593   6.797   5.161   0.166 -0.2273 -0.8185  0.1641
 1609SOL    HW2 5594   6.724   5.057   0.082  0.0535 -1.0116  0.1564
 1610SOL     OW 5595   0.880   2.719   0.800 -0.0527 -0.8071  0.0586
 1610SOL    HW1 5596   0.834   2.721   0.715 -1.0770  1.2654  0.5967
 1610SOL    HW2 5597   0.829   2.658   0.853 -1.3207  0.2915  0.1511
 1611SOL     OW 5598   0.043   4.502   3.571  0.0099  0.1399  0.1741
 1611SOL    HW1 5599   0.122   4.550   3.546  0.0202  0.2191  0.3595
 1611SOL    HW2 5600  -0.001   4.483   3.488  0.4210 -0.2422  0.0349
 1612SOL     OW 5601   4.634   3.057   0.256 -0.1754  0.2738  0.0821
 1612SOL    HW1 5602   4.708   2.998   0.269 -1.6254 -1.3700  1.4721
 1612SOL    HW2 5603   4.664   3.141   0.290  1.0070 -0.3817  0.7280
 1613SOL     OW 5604   5.860   1.758   3.568  0.1274  0.1516 -0.4703
 1613SOL    HW1 5605   5.863   1.700   3.492 -0.1784 -2.5062  1.4124
 1613SOL    HW2 5606   5.951   1.773   3.592  0.2574  1.6345 -1.7256
 1614SOL     OW 5607   1.047   6.444   0.163 -0.3005 -0.1070  0.4105
 1614SOL    HW1 5608   0.973   6.503   0.154 -0.9595 -1.0984 -0.9405
 1614SOL    HW2 5609   1.118   6.486   0.113 -1.0075 -0.7892 -1.2467
 1615SOL     OW 5610   2.343   2.279   0.687  0.4884 -0.1464 -0.3402
 1615SOL    HW1 5611   2.267   2.333   0.708  0.7803  0.4775 -0.8467
 1615SOL    HW2 5612   2.417   2.340   0.690  1.0528 -0.8506  0.6852
 1616SOL     OW 5613   3.477   1.399   2.693 -0.2335 -0.0807  0.4663
 1616SOL    HW1 5614   3.489   1.494   2.695  2.2353 -0.2401 -1.4358
 1616SOL    HW2 5615   3.532   1.367   2.764 -1.0236 -0.1154  1.0726
 1617SOL     OW 5616   4.722   5.222   1.828 -0.1268 -0.2064 -0.1260
 1617SOL    HW1 5617   4.733   5.260   1.916 -0.6844  0.8892 -0.5040
 1617SOL    HW2 5618   4.700   5.297   1.773  0.3480 -0.8714 -1.2333
 1618SOL     OW 5619   4.374   6.935   1.573  0.0075 -0.0332  0.4232
 1618SOL    HW1 5620   4.380   6.900   1.484  1.8518 -0.2630  0.6043
 1618SOL    HW2 5621   4.361   6.858   1.628  1.5726 -0.2191  0.5803
 1619SOL     OW 5622   6.032   2.965   4.056 -0.0818  0.0337 -0.5866
 1619SOL    HW1 5623   6.004   2.898   3.993 -1.3695  0.8724 -0.9642
 1619SOL    HW2 5624   5.955   3.022   4.065  0.1831  0.1196  1.5244
 1620SOL     OW 5625   2.043   6.843   0.550 -0.7750  0.1793 -0.0832
 1620SOL    HW1 5626   1.971   6.782   0.565 -2.0231  1.9367  1.4493
 1620SOL    HW2 5627   2.004   6.930   0.559  1.3705  1.2110 -0.0518
 1621SOL     OW 5628   2.929   2.366   4.358 -0.7267  0.4145  0.3623
 1621SOL    HW1 5629   2.974   2.295   4.405 -0.1606  0.1410 -0.5700
 1621SOL    HW2 5630   2.837   2.340   4.358 -0.5616 -0.1857  0.2755
 1622SOL     OW 5631   3.185   2.395   5.095 -0.1062  0.4594  0.3298
 1622SOL    HW1 5632   3.271   2.360   5.118 -0.9126 -1.9372  0.0680
 1622SOL    HW2 5633   3.197   2.434   5.008  0.4545 -1.2210 -0.3899
 1623SOL     OW 5634   1.449   4.752   0.418  0.2956  0.3232 -0.3609
 1623SOL    HW1 5635   1.438   4.844   0.393  0.1933  0.0225 -1.5111
 1623SOL    HW2 5636   1.493   4.712   0.343  0.5800 -0.5164  0.2364
 1624SOL     OW 5637   7.088   1.741   3.000 -0.0987 -0.7212 -1.0027
 1624SOL    HW1 5638   7.152   1.769   3.065 -0.3736 -0.1316 -0.9746
 1624SOL    HW2 5639   7.102   1.800   2.926 -1.2013  0.0042 -0.6510
 1625SOL     OW 5640   1.632   4.714   2.657 -0.5027  0.4488  0.7256
 1625SOL    HW1 5641   1.725   4.692   2.645 -0.6889 -0.1920  0.4234
 1625SOL    HW2 5642   1.591   4.633   2.686 -1.2052  0.3787 -0.4073
 1626SOL     OW 5643   3.553   4.818   3.785  0.2518 -0.5485  0.1730
 1626SOL    HW1 5644   3.639   4.806   3.743  0.1519 -1.1018  0.1204
 1626SOL    HW2 5645   3.574   4.860   3.869  0.3143  2.2483 -1.1328
 1627SOL     OW 5646   5.502   0.446   5.010 -0.1924 -0.0735  0.5015
 1627SOL    HW1 5647   5.490   0.447   4.916 -1.4442 -3.5844  0.4954
 1627SOL    HW2 5648   5.415   0.432   5.046  0.5223 -0.9191  2.0232
 1628SOL     OW 5649   0.096   3.775   0.774 -0.0950 -0.1635 -0.5658
 1628SOL    HW1 5650   0.119   3.846   0.713  2.2879  0.0753  0.4830
 1628SOL    HW2 5651   0.124   3.696   0.729  2.2354  0.0568  0.3200
 1629SOL     OW 5652   5.653   6.639   2.562 -0.0665 -0.0707  0.6881
 1629SOL    HW1 5653   5.623   6.644   2.653 -2.0741 -0.1488  0.0702
 1629SOL    HW2 5654   5.680   6.728   2.541 -0.8187  0.2286  0.9708
 1630SOL     OW 5655   3.798   1.472   4.994  0.4207 -0.1488 -0.1513
 1630SOL    HW1 5656   3.760   1.387   5.017  0.3316  0.3810  1.8310
 1630SOL    HW2 5657   3.884   1.450   4.958  0.0226 -1.1301 -0.5327
 1631SOL     OW 5658   4.305   3.437   2.840 -0.4690 -0.4917  0.2173
 1631SOL    HW1 5659   4.217   3.449   2.805  0.4943 -1.4330 -2.8259
 1631SOL    HW2 5660   4.316   3.509   2.903 -2.8262  0.6009 -0.5126
 1632SOL     OW 5661   2.500   4.665   2.267 -0.1075  0.5171  0.5002
 1632SOL    HW1 5662   2.575   4.655   2.325  0.2503 -0.4625 -0.1097
 1632SOL    HW2 5663   2.533   4.717   2.194 -0.2355  0.7508  0.6089
 1633SOL     OW 5664   1.706   5.748   1.813 -0.4679  0.1720  0.0135
 1633SOL    HW1 5665   1.689   5.832   1.857  0.4468  0.3253  0.0903
 1633SOL    HW2 5666   1.786   5.763   1.764 -0.6425 -0.4753 -0.4763
 1634SOL     OW 5667   2.126   6.265   2.167  0.8196 -0.1870  0.0812
 1634SOL    HW1 5668   2.153   6.174   2.173 -0.8501 -0.6835  0.7918
 1634SOL    HW2 5669   2.186   6.304   2.104  1.3491 -1.8601 -0.5093
 1635SOL     OW 5670   4.540   0.311   0.312  0.5009 -0.2880 -0.0111
 1635SOL    HW1 5671   4.544   0.406   0.322 -0.6907 -0.3780  2.0128
 1635SOL    HW2 5672   4.496   0.281   0.392 -0.1257 -2.4480 -1.0889
 1636SOL     OW 5673   3.698   3.930   0.220 -0.8466  0.3261  0.3831
 1636SOL    HW1 5674   3.747   3.981   0.156 -0.5925  0.8333  0.9803
 1636SOL    HW2 5675   3.764   3.873   0.261 -0.8494  0.6123  0.7935
 1637SOL     OW 5676   1.097   0.833   1.739  0.0472  0.1053  0.4980
 1637SOL    HW1 5677   1.007   0.867   1.735  0.1192  0.4749  1.6902
 1637SOL    HW2 5678   1.112   0.796   1.652 -1.5338 -0.6339  0.4949
 1638SOL     OW 5679   3.786   3.628   4.799  0.5080  0.1045  0.6624
 1638SOL    HW1 5680   3.848   3.696   4.774  0.4662  0.4826  1.5536
 1638SOL    HW2 5681   3.818   3.596   4.883 -1.0573  1.0593  1.6863
 1639SOL     OW 5682   6.342   5.672   4.286 -0.2425  0.5267  0.3841
 1639SOL    HW1 5683   6.385   5.587   4.291 -0.6442  0.3287  0.4944
 1639SOL    HW2 5684   6.315   5.679   4.194 -1.7453 -0.2348  0.7364
 1640SOL     OW 5685   1.580   2.913   0.222  0.7326  0.1495  0.1385
 1640SOL    HW1 5686   1.640   2.839   0.215 -0.1266 -0.6503  0.8357
 1640SOL    HW2 5687   1.530   2.911   0.140  0.1455 -0.5644  0.5092
 1641SOL     OW 5688   3.385   4.257   1.581  0.5952 -0.1359  0.1500
 1641SOL    HW1 5689   3.435   4.179   1.557 -1.2192 -1.1354 -0.5944
 1641SOL    HW2 5690   3.377   4.251   1.676  0.2075 -1.0419  0.0736
 1642SOL     OW 5691   1.473   0.345   3.843  0.4445 -0.0098  0.3810
 1642SOL    HW1 5692   1.453   0.295   3.922  0.8582  0.1992  0.6202
 1642SOL    HW2 5693   1.551   0.302   3.807 -0.0200 -0.3961 -0.1698
 1643SOL     OW 5694   1.506   0.336   4.609 -0.2066 -0.1902 -0.2984
 1643SOL    HW1 5695   1.538   0.419   4.643 -0.3753 -1.0121  2.0605
 1643SOL    HW2 5696   1.562   0.270   4.650 -1.2039 -1.3234 -0.6959
 1644SOL     OW 5697   5.972   3.002   2.247  0.3665 -0.3362 -0.3841
 1644SOL    HW1 5698   6.058   2.970   2.274 -0.0777 -0.1277  1.4056
 1644SOL    HW2 5699   5.910   2.958   2.306 -0.6252  0.5273 -0.7419
 1645SOL     OW 5700   3.240   0.779   3.018  0.0683  0.5457 -0.0099
 1645SOL    HW1 5701   3.300   0.748   2.950 -0.5179  0.3848 -0.4589
 1645SOL    HW2 5702   3.207   0.700   3.060 -0.2514  0.6090 -0.1354
 1646SOL     OW 5703   0.966   0.157   4.101  0.0495 -0.0486  0.3172
 1646SOL    HW1 5704   0.892   0.097   4.088  1.4055 -1.4613 -1.3039
 1646SOL    HW2 5705   0.960   0.218   4.027  1.0357 -0.7939 -0.4037
 1647SOL     OW 5706   0.247   4.801   2.283  0.1994 -0.0203 -0.2532
 1647SOL    HW1 5707   0.190   4.743   2.334 -0.5910 -1.7918 -2.9375
 1647SOL    HW2 5708   0.216   4.793   2.193  3.1800  0.8093 -1.5055
 1648SOL     OW 5709   4.379   1.261   1.357  0.7937  0.0694  0.1644
 1648SOL    HW1 5710   4.368   1.169   1.381  0.5622  0.2428  0.7272
 1648SOL    HW2 5711   4.379   1.308   1.440  2.0352  0.4657 -0.0425
 1649SOL     OW 5712   7.161   1.172   4.571  0.0456 -0.7732  0.4521
 1649SOL    HW1 5713   7.075   1.154   4.533  0.2711 -2.2707  0.5984
 1649SOL    HW2 5714   7.188   1.255   4.532 -0.3852 -1.5048 -1.4968
 1650SOL     OW 5715   3.686   2.102   4.178  0.5385  0.4718 -0.0306
 1650SOL    HW1 5716   3.727   2.181   4.144  1.5687 -0.8746 -2.1149
 1650SOL    HW2 5717   3.736   2.030   4.140 -1.2456 -1.2138  0.6112
 1651SOL     OW 5718   0.984   2.153   1.619  0.1735  0.3112 -0.1766
 1651SOL    HW1 5719   1.011   2.224   1.560 -1.5859  0.6604 -0.6123
 1651SOL    HW2 5720   0.915   2.192   1.673  1.5194 -0.0982  1.9412
 1652SOL     OW 5721   4.046   6.507   3.403 -0.2128  0.3287 -0.1259
 1652SOL    HW1 5722   3.997   6.465   3.332  1.3775  1.2504 -1.8609
 1652SOL    HW2 5723   4.119   6.448   3.420  0.6524  1.1565 -0.8505
 1653SOL     OW 5724   1.454   6.494   3.960 -0.3192 -0.3142 -0.0353
 1653SOL    HW1 5725   1.369   6.450   3.955 -0.6622  0.1922  0.9871
 1653SOL    HW2 5726   1.458   6.547   3.880 -0.3732 -1.3440 -0.7348
 1654SOL     OW 5727   2.884   0.893   1.533  0.2842 -0.0204 -0.2086
 1654SOL    HW1 5728   2.919   0.976   1.564 -0.4127  1.2185 -2.5608
 1654SOL    HW2 5729   2.942   0.827   1.571  0.3853  1.4123  2.3756
 1655SOL     OW 5730   1.719   2.309   0.567  0.2243  0.1768  0.4917
 1655SOL    HW1 5731   1.752   2.220   0.551 -1.0172 -0.0097 -1.4003
 1655SOL    HW2 5732   1.767   2.364   0.506  0.2369  0.6466  0.9175
 1656SOL     OW 5733   5.746   0.495   3.504  0.3260  0.2551  0.0186
 1656SOL    HW1 5734   5.683   0.460   3.566  1.2978 -0.6324  0.5453
 1656SOL    HW2 5735   5.830   0.460   3.534  0.8167 -0.2397 -1.8190
 1657SOL     OW 5736   3.440   0.116   0.572 -0.2504 -0.7250 -0.3873
 1657SOL    HW1 5737   3.396   0.101   0.655 -0.0226 -0.8198 -0.2838
 1657SOL    HW2 5738   3.530   0.138   0.596 -0.1524 -0.8717 -0.6136
 1658SOL     OW 5739   4.299   6.745   0.851 -0.0146 -0.5431 -0.1992
 1658SOL    HW1 5740   4.259   6.722   0.767 -1.5376 -1.1656  0.6505
 1658SOL    HW2 5741   4.229   6.788   0.900  0.1896 -2.0099  1.4978
 1659SOL     OW 5742   2.625   2.443   2.990  0.2107  0.3544  0.5817
 1659SOL    HW1 5743   2.632   2.528   3.034 -1.1254  1.3228 -0.9611
 1659SOL    HW2 5744   2.542   2.407   3.021  0.7533 -0.4136  1.1982
 1660SOL     OW 5745   3.245   1.380   2.587 -0.1299  0.5562  0.4343
 1660SOL    HW1 5746   3.335   1.379   2.619  0.4913  0.1671 -1.2432
 1660SOL    HW2 5747   3.194   1.343   2.659  0.8196  2.0940  1.9796
 1661SOL     OW 5748   4.816   1.893   3.212 -0.6100  0.2384  0.3336
 1661SOL    HW1 5749   4.847   1.803   3.213  0.3948  0.5780  1.4617
 1661SOL    HW2 5750   4.724   1.887   3.241 -0.6803 -0.4522 -0.0183
 1662SOL     OW 5751   0.129   2.332   1.428  0.7694 -0.2658  0.0920
 1662SOL    HW1 5752   0.187   2.390   1.378 -0.8448 -0.5178 -2.2321
 1662SOL    HW2 5753   0.135   2.247   1.383 -0.5260 -0.5784  0.4567
 1663SOL     OW 5754   1.104   1.167   2.481  0.1741 -0.0145 -0.4284
 1663SOL    HW1 5755   1.081   1.099   2.417  0.5468  0.1275 -0.7126
 1663SOL    HW2 5756   1.186   1.137   2.519  1.0070  0.9025 -1.4626
 1664SOL     OW 5757   1.817   2.585   1.597 -0.8909  0.3172 -0.2144
 1664SOL    HW1 5758   1.845   2.493   1.589 -0.0938  0.5225  0.1023
 1664SOL    HW2 5759   1.891   2.635   1.564 -1.3641  0.8510 -0.4792
 1665SOL     OW 5760   3.612   0.363   2.794  0.7228  0.1818 -0.8901
 1665SOL    HW1 5761   3.519   0.348   2.774  0.7309 -0.9759 -0.1641
 1665SOL    HW2 5762   3.628   0.309   2.872  1.6196  1.5900 -0.0638
 1666SOL     OW 5763   3.998   6.292   5.097 -0.8227 -0.4900  0.3973
 1666SOL    HW1 5764   3.968   6.269   5.009  1.7074 -1.2847 -0.3308
 1666SOL    HW2 5765   4.085   6.254   5.104  0.6888  2.7986  1.8141
 1667SOL     OW 5766   0.795   2.066   3.291 -0.1793 -0.4464 -0.3929
 1667SOL    HW1 5767   0.814   2.013   3.214 -0.9873 -0.9797 -0.2321
 1667SOL    HW2 5768   0.845   2.146   3.277  0.1425 -0.7723 -1.1919
 1668SOL     OW 5769   0.436   6.586   2.061  0.1033 -0.2969  0.1917
 1668SOL    HW1 5770   0.446   6.534   2.141 -1.1976 -0.9441 -0.0327
 1668SOL    HW2 5771   0.350   6.627   2.070 -1.7602 -3.1669 -2.3456
 1669SOL     OW 5772   5.999   3.619   0.595 -0.0739  0.3595  0.4509
 1669SOL    HW1 5773   5.979   3.535   0.635  3.1782  0.1861  2.1032
 1669SOL    HW2 5774   5.955   3.683   0.650  0.7519 -0.1114  1.7091
 1670SOL     OW 5775   5.462   6.771   3.745  0.1227 -0.1715  0.0270
 1670SOL    HW1 5776   5.439   6.864   3.737  0.1691 -0.2630 -1.6787
 1670SOL    HW2 5777   5.392   6.726   3.698 -0.9274 -1.1957  2.4320
 1671SOL     OW 5778   6.013   0.962   0.827  0.9370 -0.0582 -0.6417
 1671SOL    HW1 5779   6.067   0.959   0.748  2.1635  2.4597  0.0123
 1671SOL    HW2 5780   5.939   1.017   0.804  1.6637  1.2856  0.1071
 1672SOL     OW 5781   4.416   1.786   0.957  0.2402 -0.4391 -0.6192
 1672SOL    HW1 5782   4.501   1.784   0.914 -0.2021 -1.7342 -1.4835
 1672SOL    HW2 5783   4.363   1.844   0.902  0.7720  1.1241  0.4234
 1673SOL     OW 5784   0.566   5.601   3.414  0.3044 -0.4213  0.0868
 1673SOL    HW1 5785   0.656   5.574   3.431  1.0363  2.8826  2.6517
 1673SOL    HW2 5786   0.527   5.611   3.502 -1.8155  0.3673 -0.8652
 1674SOL     OW 5787   1.666   7.153   3.419  0.3120  0.3826 -0.9932
 1674SOL    HW1 5788   1.693   7.068   3.384  0.4131 -0.4694  1.0410
 1674SOL    HW2 5789   1.650   7.137   3.512 -0.9304  2.3125 -0.8148
 1675SOL     OW 5790   6.382   3.435   5.068 -0.3354 -0.2071  0.0420
 1675SOL    HW1 5791   6.444   3.373   5.031  0.0351 -0.8922  1.6964
 1675SOL    HW2 5792   6.296   3.396   5.054 -0.1562 -0.7389  0.4094
 1676SOL     OW 5793   3.885   5.777   1.439  0.2550 -0.5015  0.5144
 1676SOL    HW1 5794   3.943   5.719   1.389 -0.0998 -0.7780  0.4144
 1676SOL    HW2 5795   3.875   5.734   1.524 -1.3698 -1.5027 -0.1296
 1677SOL     OW 5796   5.522   1.415   2.019  0.6231  0.4383 -0.1271
[truncated: 1,396,652 more chars]
