# Supplementary material for: Molecular dynamics ensemble refinement of the heterogeneous native state of NCBD using chemical shifts and NOEs
Source: PeerJ. 2018 Jul 4;6:e5125. doi: 10.7717/peerj.5125 (PMC6035720; doi:10.7717/peerj.5125)
Supplement: Data S1 — This file contains input files for running the molecular simulations, and the resulting ensemble of NCBD obtained using NOEs and chemical shifts. [file peerj-06-5125-s005.bz2 › raw_data/CS-NOE/CS-NOE4-C22/conf0.gro]

CREB-BINDING PROTEIN in water
26036
    1PRO      N    1   4.519   0.368   3.390  0.7071 -0.1497 -0.2528
    1PRO     H1    2   4.445   0.431   3.364  2.3616  1.3806 -1.5398
    1PRO     H2    3   4.610   0.409   3.373  0.4560  0.4008 -0.2799
    1PRO     CD    4   4.488   0.255   3.295 -0.0490 -0.4706  0.3707
    1PRO    HD1    5   4.553   0.264   3.206 -3.2267  1.2526 -1.9706
    1PRO    HD2    6   4.385   0.276   3.260  0.2995  0.6557 -0.0353
    1PRO     CA    7   4.513   0.325   3.532  0.2287  0.3527 -0.1183
    1PRO     HA    8   4.409   0.347   3.552  0.3145  1.2033 -0.5551
    1PRO     CB    9   4.556   0.179   3.517 -0.1224  0.2483 -0.1345
    1PRO    HB1   10   4.667   0.183   3.515 -0.1247  1.8787  1.0879
    1PRO    HB2   11   4.518   0.115   3.600 -0.5984  0.4750 -0.1763
    1PRO     CG   12   4.505   0.129   3.382 -0.6902 -0.5585  0.3705
    1PRO    HG1   13   4.559   0.043   3.337  1.4708  0.6051  0.6158
    1PRO    HG2   14   4.403   0.092   3.406 -1.3594  0.9170 -0.0977
    1PRO      C   15   4.595   0.409   3.622 -0.0055  0.4081  0.0438
    1PRO      O   16   4.650   0.512   3.582  0.3724  0.1635 -0.0656
    2ASN      N   17   4.615   0.360   3.746  0.3514  0.0483 -0.1560
    2ASN     HN   18   4.570   0.275   3.773 -2.1098 -0.0276 -3.7767
    2ASN     CA   19   4.704   0.418   3.842  0.1492 -0.1155  0.1308
    2ASN     HA   20   4.693   0.525   3.831  1.2988 -0.0639 -0.7173
    2ASN     CB   21   4.658   0.386   3.985  0.7679 -0.3026  0.2868
    2ASN    HB1   22   4.728   0.425   4.062 -0.4144 -1.5313  2.0476
    2ASN    HB2   23   4.559   0.435   3.992  0.2709 -0.3815 -3.9170
    2ASN     CG   24   4.635   0.240   4.023 -0.1378 -0.1589  0.3059
    2ASN    OD1   25   4.619   0.151   3.940  0.4032  0.3902 -0.4014
    2ASN    ND2   26   4.623   0.217   4.157  0.0332 -0.3077  0.2953
    2ASN   HD21   27   4.639   0.289   4.223  0.5669 -1.8618  1.9405
    2ASN   HD22   28   4.596   0.125   4.187 -2.8909  0.7199  1.0460
    2ASN      C   29   4.844   0.373   3.820  0.2162  0.2277 -0.1688
    2ASN      O   30   4.878   0.296   3.730  0.2801  0.1340 -0.0652
    3ARG      N   31   4.941   0.415   3.903  0.0855  0.1134  0.0447
    3ARG     HN   32   4.916   0.477   3.976 -0.2347  0.8126 -0.6472
    3ARG     CA   33   5.079   0.378   3.890  0.1449  0.0428  0.8519
    3ARG     HA   34   5.094   0.318   3.802 -1.3569 -0.7448  1.1046
    3ARG     CB   35   5.166   0.505   3.879 -0.1359  0.1835  0.2044
    3ARG    HB1   36   5.145   0.573   3.964 -0.6180  3.2851 -2.2295
    3ARG    HB2   37   5.276   0.486   3.886 -0.5699 -2.6072  0.7028
    3ARG     CG   38   5.146   0.586   3.751  0.3413  0.3707  0.2441
    3ARG    HG1   39   5.209   0.539   3.673  1.4868  0.7090  0.9496
    3ARG    HG2   40   5.041   0.593   3.714  1.4147  1.4145 -2.9309
    3ARG     CD   41   5.180   0.734   3.767  0.3145  0.3225  0.7553
    3ARG    HD1   42   5.147   0.783   3.674 -0.3541 -0.9935  0.2717
    3ARG    HD2   43   5.133   0.793   3.849 -0.2051  1.6705 -0.4797
    3ARG     NE   44   5.327   0.744   3.788  0.3946  0.1999  0.2637
    3ARG     HE   45   5.362   0.765   3.880  0.7647  0.1557  0.1374
    3ARG     CZ   46   5.417   0.756   3.686  0.2368  0.3695  0.1446
    3ARG    NH1   47   5.381   0.738   3.555  0.2500 -0.1743  0.2136
    3ARG   HH11   48   5.287   0.719   3.529  0.0077  1.0924  0.0969
    3ARG   HH12   49   5.456   0.754   3.491  0.8059 -1.0141  0.6398
    3ARG    NH2   50   5.549   0.775   3.713  0.1058  0.6666  0.5892
    3ARG   HH21   51   5.577   0.763   3.808  0.2032 -1.7941  0.3170
    3ARG   HH22   52   5.611   0.751   3.638  0.4594 -1.2084  1.4167
    3ARG      C   53   5.130   0.300   4.006  0.2714 -0.3596  0.5282
    3ARG      O   54   5.191   0.196   3.982  0.9181  0.0526  0.3440
    4SER      N   55   5.096   0.349   4.127  0.0107  0.3332  0.1800
    4SER     HN   56   5.041   0.432   4.136  1.0673  0.9935  0.7284
    4SER     CA   57   5.121   0.288   4.254  0.3281 -0.6066 -0.3220
    4SER     HA   58   5.217   0.239   4.245  0.3263 -0.4541 -1.2313
    4SER     CB   59   5.139   0.394   4.365 -0.8271 -0.3280 -0.3910
    4SER    HB1   60   5.218   0.467   4.340  0.7327 -1.9363 -0.3768
    4SER    HB2   61   5.043   0.448   4.375 -1.7016 -1.4184 -2.2938
    4SER     OG   62   5.184   0.337   4.487  0.3623  0.6235 -0.3682
    4SER    HG1   63   5.221   0.400   4.549 -0.9910  1.9383 -0.8412
    4SER      C   64   5.013   0.195   4.296 -0.5355  0.4563 -0.1171
    4SER      O   65   4.922   0.234   4.368 -0.1945  0.6317  0.2182
    5ILE      N   66   5.013   0.070   4.246 -0.0781  0.3210  0.2084
    5ILE     HN   67   5.085   0.040   4.184 -2.0785 -0.9527 -1.6688
    5ILE     CA   68   4.919  -0.029   4.288  0.0219  0.0542 -0.1917
    5ILE     HA   69   4.827   0.025   4.301  0.4026  0.7617 -0.4123
    5ILE     CB   70   4.902  -0.130   4.178 -0.3665 -0.2831  0.1733
    5ILE     HB   71   4.828  -0.210   4.200 -0.3425 -0.1050  0.9230
    5ILE    CG2   72   4.847  -0.052   4.057 -0.2679 -0.0216  0.2976
    5ILE   HG21   73   4.911   0.022   4.005 -0.6522 -0.7704 -1.3143
    5ILE   HG22   74   4.806  -0.132   3.992  0.7091 -0.7570  0.5575
    5ILE   HG23   75   4.760   0.008   4.092  0.6789  2.8198 -1.8966
    5ILE    CG1   76   5.028  -0.212   4.144 -0.0049  0.2440  0.2365
    5ILE   HG11   77   5.119  -0.148   4.136  1.6056 -1.7702  1.5285
    5ILE   HG12   78   5.059  -0.287   4.219 -0.7209 -1.9420 -1.5393
    5ILE     CD   79   5.002  -0.291   4.016 -0.1726 -0.3101  0.6092
    5ILE    HD1   80   4.911  -0.355   4.011 -0.9804  0.8762 -1.3778
    5ILE    HD2   81   5.005  -0.237   3.919 -0.5191  0.8529  1.2237
    5ILE    HD3   82   5.088  -0.361   4.016  1.1962  1.1950 -2.3714
    5ILE      C   83   4.961  -0.082   4.420 -0.2233  0.1084 -0.0911
    5ILE      O   84   5.078  -0.082   4.459 -0.3086  0.2541  0.1691
    6SER      N   85   4.864  -0.147   4.488  0.4175 -0.6137  0.1573
    6SER     HN   86   4.770  -0.144   4.455  1.3497  0.5324 -2.8189
    6SER     CA   87   4.871  -0.215   4.613  0.1744 -0.3507  0.3144
    6SER     HA   88   4.886  -0.144   4.693  1.0365 -3.3464  3.0298
    6SER     CB   89   4.735  -0.271   4.660 -0.1839 -0.0483 -0.3466
    6SER    HB1   90   4.655  -0.198   4.636  0.9359  1.0537 -0.8658
    6SER    HB2   91   4.710  -0.367   4.608  0.5322 -0.8718  0.7802
    6SER     OG   92   4.727  -0.286   4.800 -0.3418 -0.2475 -0.3764
    6SER    HG1   93   4.681  -0.369   4.817  0.8663 -0.7052  0.8669
    6SER      C   94   4.964  -0.331   4.616  0.1741 -0.3510  0.3047
    6SER      O   95   4.947  -0.425   4.539  0.1456 -0.0590 -0.0505
    7PRO      N   96   5.065  -0.325   4.698 -0.1489  0.0866  0.6754
    7PRO     CD   97   5.100  -0.213   4.784  0.3487  0.7022 -0.3103
    7PRO    HD1   98   5.019  -0.190   4.856 -0.0145 -1.3626 -0.0164
    7PRO    HD2   99   5.129  -0.122   4.726  3.4292  0.1703  0.2529
    7PRO     CA  100   5.164  -0.428   4.700  0.1506  0.3725  0.6582
    7PRO     HA  101   5.200  -0.455   4.602 -1.4920 -1.1282  0.4121
    7PRO     CB  102   5.284  -0.373   4.776  0.0946 -0.0713  1.0757
    7PRO    HB1  103   5.339  -0.450   4.834 -0.9239 -1.1977  0.5784
    7PRO    HB2  104   5.346  -0.325   4.698 -0.6712  1.8886  1.6010
    7PRO     CG  105   5.226  -0.257   4.859 -0.0459  0.4802  0.2230
    7PRO    HG1  106   5.203  -0.281   4.965  0.3654 -0.2316  0.1557
    7PRO    HG2  107   5.303  -0.178   4.871 -2.6855  2.9468  2.5725
    7PRO      C  108   5.115  -0.549   4.772 -0.4190  0.1949 -0.0132
    7PRO      O  109   5.185  -0.649   4.787  0.0630  0.4059 -0.7796
    8SER      N  110   4.995  -0.551   4.833 -0.9619 -0.3088 -1.0928
    8SER     HN  111   4.946  -0.466   4.844  2.3386  1.4937  1.5776
    8SER     CA  112   4.942  -0.658   4.912  0.4739 -0.2992 -0.0944
    8SER     HA  113   5.016  -0.682   4.988 -0.0806 -3.0567 -0.3400
    8SER     CB  114   4.811  -0.619   4.982  0.7187  0.3732 -0.0044
    8SER    HB1  115   4.765  -0.707   5.033  0.3525 -0.0486 -1.0368
    8SER    HB2  116   4.837  -0.544   5.060  2.7241  0.1851 -0.4467
    8SER     OG  117   4.705  -0.568   4.902  0.2690  0.4423  0.6233
    8SER    HG1  118   4.623  -0.603   4.936  0.5171 -0.3341  0.4563
    8SER      C  119   4.912  -0.775   4.825 -0.5036 -0.4350  0.4081
    8SER      O  120   4.942  -0.890   4.853 -0.0283 -0.2290  0.7642
    9ALA      N  121   4.848  -0.750   4.709  0.2189  0.0154  0.0962
    9ALA     HN  122   4.821  -0.655   4.695  0.8622  0.1834 -0.0532
    9ALA     CA  123   4.818  -0.839   4.601 -0.1897 -0.0263  0.2438
    9ALA     HA  124   4.741  -0.912   4.620 -1.4736  1.2015 -0.1129
    9ALA     CB  125   4.763  -0.741   4.496 -0.4980 -0.3591  0.0904
    9ALA    HB1  126   4.662  -0.709   4.531  0.3033  1.9972  0.4204
    9ALA    HB2  127   4.822  -0.650   4.473  0.4337 -0.7561  0.8111
    9ALA    HB3  128   4.749  -0.800   4.403  1.0501  0.5372 -0.7411
    9ALA      C  129   4.937  -0.913   4.548 -0.1064  0.4097 -0.1871
    9ALA      O  130   4.935  -1.035   4.531 -0.6489  0.3521  0.2593
   10LEU      N  131   5.037  -0.832   4.512 -0.1491  0.3416 -0.4588
   10LEU     HN  132   5.029  -0.733   4.524  0.5580  0.3003  0.5185
   10LEU     CA  133   5.168  -0.874   4.471 -0.0228  0.0037  0.2815
   10LEU     HA  134   5.145  -0.919   4.376  0.0340 -1.4191  0.9121
   10LEU     CB  135   5.263  -0.755   4.453  0.0411 -0.1465 -0.3886
   10LEU    HB1  136   5.207  -0.698   4.375 -0.5225 -1.1403 -0.7223
   10LEU    HB2  137   5.274  -0.694   4.545  1.0377  0.5922 -0.9734
   10LEU     CG  138   5.396  -0.806   4.395  0.1816 -0.4247  0.1781
   10LEU     HG  139   5.434  -0.872   4.476 -2.6548  1.2195  3.0655
   10LEU    CD1  140   5.385  -0.881   4.261  0.2977  0.4315 -0.3159
   10LEU   HD11  141   5.490  -0.901   4.231  0.1684 -0.1617 -0.3888
   10LEU   HD12  142   5.334  -0.976   4.287 -2.1438  1.6869 -0.2746
   10LEU   HD13  143   5.334  -0.825   4.180  1.5429 -0.4556 -1.7790
   10LEU    CD2  144   5.479  -0.678   4.373 -0.4879 -0.0338 -0.1110
   10LEU   HD21  145   5.584  -0.712   4.367  0.3524  2.0288  1.6717
   10LEU   HD22  146   5.461  -0.621   4.280 -2.1909  1.5167  1.0855
   10LEU   HD23  147   5.464  -0.613   4.462 -0.6812  1.6679 -1.3576
   10LEU      C  148   5.223  -0.978   4.562 -0.3598 -0.3075  0.1335
   10LEU      O  149   5.270  -1.084   4.519  0.2564 -0.2878  0.7358
   11GLN      N  150   5.224  -0.952   4.694  0.3495  0.6043 -0.0456
   11GLN     HN  151   5.180  -0.867   4.723 -1.5062 -0.7997  1.5307
   11GLN     CA  152   5.268  -1.044   4.795 -0.1931  0.0425 -0.3160
   11GLN     HA  153   5.368  -1.072   4.765 -0.8324 -0.5749 -1.9754
   11GLN     CB  154   5.285  -0.966   4.926  0.2606 -0.4498 -0.0799
   11GLN    HB1  155   5.369  -0.893   4.918  0.1672 -0.2071  0.9468
   11GLN    HB2  156   5.191  -0.908   4.937 -0.5204 -1.3714 -1.6544
   11GLN     CG  157   5.304  -1.048   5.053 -0.0552 -0.2641  0.0896
   11GLN    HG1  158   5.225  -1.125   5.045  0.5296 -0.6789 -2.2419
   11GLN    HG2  159   5.400  -1.102   5.070  0.7643  0.0823 -2.9043
   11GLN     CD  160   5.291  -0.952   5.171  0.2183  0.4830 -0.4855
   11GLN    OE1  161   5.390  -0.902   5.225  0.5475  0.0354 -0.6627
   11GLN    NE2  162   5.165  -0.910   5.198  0.0441 -0.3382 -0.0027
   11GLN   HE21  163   5.082  -0.958   5.167 -0.6657  0.6509  0.3060
   11GLN   HE22  164   5.152  -0.838   5.266  0.3861  1.8330 -2.1282
   11GLN      C  165   5.200  -1.176   4.800  0.0419 -0.0923 -0.5994
   11GLN      O  166   5.274  -1.273   4.789  0.6864  0.2469  0.6163
   12ASP      N  167   5.066  -1.187   4.811  0.1371 -0.9190 -0.1596
   12ASP     HN  168   5.025  -1.100   4.837  2.7042 -0.1205  1.5701
   12ASP     CA  169   4.988  -1.303   4.783  0.1066 -0.9181 -0.0764
   12ASP     HA  170   5.005  -1.383   4.853 -0.4547 -1.3230 -0.3914
   12ASP     CB  171   4.841  -1.261   4.802  0.3933 -0.0032  0.1668
   12ASP    HB1  172   4.803  -1.181   4.736  2.0551  0.9940  0.3700
   12ASP    HB2  173   4.783  -1.352   4.774  0.1577 -0.0207  0.7005
   12ASP     CG  174   4.795  -1.231   4.944  0.1290  0.2603  0.0250
   12ASP    OD1  175   4.695  -1.156   4.961  0.0649  0.2084 -0.1220
   12ASP    OD2  176   4.853  -1.282   5.044 -0.0804 -0.2749 -0.1208
   12ASP      C  177   5.026  -1.371   4.656  0.2007 -0.0907 -0.4945
   12ASP      O  178   5.036  -1.493   4.664  0.5003 -0.0477 -0.1903
   13LEU      N  179   5.040  -1.304   4.540 -0.9221  0.1899 -0.4711
   13LEU     HN  180   5.022  -1.206   4.532  1.6628  0.7732  0.1689
   13LEU     CA  181   5.083  -1.371   4.421 -0.1906 -0.4088  0.1273
   13LEU     HA  182   5.011  -1.446   4.395 -1.6714  0.7713  0.6943
   13LEU     CB  183   5.083  -1.271   4.305 -0.7225 -0.4737  0.0684
   13LEU    HB1  184   4.989  -1.218   4.280 -0.2164  0.3167 -0.2395
   13LEU    HB2  185   5.144  -1.184   4.338 -0.9760 -0.5279  0.6848
   13LEU     CG  186   5.143  -1.321   4.172 -0.0079 -0.1909  0.2775
   13LEU     HG  187   5.117  -1.429   4.165  2.1691 -0.6455 -3.9998
   13LEU    CD1  188   5.066  -1.258   4.055  0.6382  0.2876  0.1052
   13LEU   HD11  189   4.959  -1.276   4.080  1.0324 -1.2356  0.7661
   13LEU   HD12  190   5.089  -1.150   4.064  0.0874  0.2864  2.1574
   13LEU   HD13  191   5.097  -1.299   3.957 -2.8207 -1.2558 -0.4739
   13LEU    CD2  192   5.295  -1.308   4.151 -0.1144 -0.0138 -0.3878
   13LEU   HD21  193   5.322  -1.346   4.050 -1.7969  0.1810 -0.9433
   13LEU   HD22  194   5.326  -1.202   4.158 -0.3793  0.0115  0.5320
   13LEU   HD23  195   5.356  -1.354   4.231 -0.4390  1.0628  0.4910
   13LEU      C  196   5.217  -1.436   4.435  0.2595  0.3313 -0.6607
   13LEU      O  197   5.227  -1.552   4.398 -0.6870 -0.0757  0.3117
   14LEU      N  198   5.321  -1.368   4.486 -0.2347  0.4019  0.2815
   14LEU     HN  199   5.304  -1.271   4.500  0.6897  0.4135  1.4964
   14LEU     CA  200   5.455  -1.416   4.502 -0.2452  0.5864  0.9651
   14LEU     HA  201   5.491  -1.445   4.404  0.4298  0.8376  1.1292
   14LEU     CB  202   5.559  -1.310   4.544  0.1795  0.6043 -0.1006
   14LEU    HB1  203   5.519  -1.272   4.640  0.2928 -0.3471  0.3349
   14LEU    HB2  204   5.656  -1.362   4.558 -0.3614 -0.0833  1.3242
   14LEU     CG  205   5.601  -1.196   4.449 -0.0503  0.3467 -0.5184
   14LEU     HG  206   5.504  -1.148   4.425 -1.1451 -1.3467  0.2619
   14LEU    CD1  207   5.707  -1.103   4.512  0.0729 -0.0764 -0.0919
   14LEU   HD11  208   5.710  -1.007   4.457 -2.0983  0.3289  0.3796
   14LEU   HD12  209   5.680  -1.086   4.618 -0.4140  0.8639 -0.3600
   14LEU   HD13  210   5.812  -1.138   4.515  0.3093  0.5775 -0.5962
   14LEU    CD2  211   5.664  -1.248   4.318  0.6286 -0.1008 -0.0239
   14LEU   HD21  212   5.761  -1.302   4.318 -0.1987 -1.6525 -1.2688
   14LEU   HD22  213   5.592  -1.322   4.278  1.9181 -1.4881  0.1394
   14LEU   HD23  214   5.674  -1.154   4.259 -3.3956  0.9741  0.6859
   14LEU      C  215   5.455  -1.540   4.584  0.4249 -0.0295  0.0663
   14LEU      O  216   5.530  -1.632   4.553  0.4603 -0.0062  0.0848
   15ARG      N  217   5.374  -1.538   4.692  0.3617  0.2494  0.0164
   15ARG     HN  218   5.339  -1.450   4.723 -0.5558 -1.1660  3.4828
   15ARG     CA  219   5.388  -1.637   4.795 -0.3653  0.1441  0.0181
   15ARG     HA  220   5.492  -1.660   4.814 -0.1220  1.8994  1.0476
   15ARG     CB  221   5.326  -1.598   4.930  0.1447 -0.4801  0.4382
   15ARG    HB1  222   5.222  -1.566   4.907  0.0819 -2.3345 -2.2676
   15ARG    HB2  223   5.330  -1.681   5.004  2.2142 -0.7555  0.1012
   15ARG     CG  224   5.407  -1.492   5.005 -0.0371  0.1749 -0.2693
   15ARG    HG1  225   5.503  -1.539   5.038 -2.0863 -4.5939 -0.2976
   15ARG    HG2  226   5.430  -1.411   4.933  0.2404  0.6434  0.3311
   15ARG     CD  227   5.343  -1.429   5.129  0.1056  0.6964 -0.4587
   15ARG    HD1  228   5.264  -1.358   5.095 -0.1969  0.2502 -0.6937
   15ARG    HD2  229   5.295  -1.502   5.198  0.5128  2.5587  1.9291
   15ARG     NE  230   5.440  -1.352   5.212  0.4981 -0.2357 -0.0425
   15ARG     HE  231   5.537  -1.369   5.195  0.3657  1.0127 -2.4233
   15ARG     CZ  232   5.415  -1.272   5.320  0.1934  0.2880 -0.4993
   15ARG    NH1  233   5.289  -1.262   5.371  0.2427  0.6073 -0.4387
   15ARG   HH11  234   5.211  -1.300   5.321 -0.1942  3.7418 -2.4129
   15ARG   HH12  235   5.279  -1.220   5.461  0.8775 -2.3783  1.1493
   15ARG    NH2  236   5.520  -1.213   5.384  0.0352  0.3122 -0.2594
   15ARG   HH21  237   5.614  -1.213   5.348 -0.2069  0.5864 -0.9000
   15ARG   HH22  238   5.501  -1.136   5.445  0.3083  0.5732 -0.4983
   15ARG      C  239   5.325  -1.767   4.760 -0.3606  0.0549  0.3444
   15ARG      O  240   5.376  -1.878   4.781  0.4700  0.3212 -0.2023
   16THR      N  241   5.204  -1.749   4.706 -0.3509 -0.0029  0.3029
   16THR     HN  242   5.181  -1.652   4.706  0.2420  0.1422  0.0530
   16THR     CA  243   5.121  -1.850   4.646  0.4495 -0.4753 -0.0232
   16THR     HA  244   5.113  -1.924   4.724 -0.2514 -1.6726 -1.1856
   16THR     CB  245   4.986  -1.812   4.593  0.2469 -0.4931  0.4768
   16THR     HB  246   4.997  -1.745   4.505 -2.3532  1.4412  1.4815
   16THR    OG1  247   4.920  -1.738   4.694 -0.1795 -0.1867 -0.0210
   16THR    HG1  248   4.961  -1.651   4.692 -0.4571 -0.0731 -1.6655
   16THR    CG2  249   4.891  -1.929   4.562 -0.6755  0.3200  0.1975
   16THR   HG21  250   4.943  -1.985   4.482 -1.4170 -1.5707  0.9847
   16THR   HG22  251   4.871  -1.992   4.652  1.4339  0.4754  0.8324
   16THR   HG23  252   4.796  -1.880   4.530 -0.2256  0.0618 -1.6253
   16THR      C  253   5.203  -1.920   4.544  0.6015 -0.5238  0.1323
   16THR      O  254   5.216  -2.043   4.540 -0.0396 -0.5932  0.1716
   17LEU      N  255   5.253  -1.844   4.445 -0.0312 -0.2180  0.0484
   17LEU     HN  256   5.236  -1.746   4.437 -4.6655 -0.9131 -3.2331
   17LEU     CA  257   5.329  -1.891   4.334  0.0948  0.0029  0.0401
   17LEU     HA  258   5.260  -1.944   4.270  0.0420  0.3933 -0.2291
   17LEU     CB  259   5.379  -1.769   4.254 -0.2193 -0.1785 -0.4384
   17LEU    HB1  260   5.288  -1.711   4.231 -0.7645 -1.2395 -1.0597
   17LEU    HB2  261   5.451  -1.716   4.320  0.2602  0.4224 -1.4300
   17LEU     CG  262   5.445  -1.788   4.117 -0.0737 -0.0492 -0.3863
   17LEU     HG  263   5.543  -1.841   4.120 -0.6667 -1.1185  0.4235
   17LEU    CD1  264   5.367  -1.873   4.015 -0.1005 -0.1920 -0.2453
   17LEU   HD11  265   5.406  -1.854   3.913 -4.2965 -0.2543 -2.0419
   17LEU   HD12  266   5.368  -1.981   4.043 -1.0893  0.1279  1.1218
   17LEU   HD13  267   5.266  -1.829   3.999 -0.5119 -1.9713 -3.3973
   17LEU    CD2  268   5.460  -1.647   4.056 -0.3865 -0.0063 -0.3643
   17LEU   HD21  269   5.530  -1.582   4.112 -1.0160 -1.9869  3.0095
   17LEU   HD22  270   5.477  -1.638   3.946 -1.1993  3.3342 -0.3095
   17LEU   HD23  271   5.364  -1.592   4.056  0.4148  1.5087  1.3173
   17LEU      C  272   5.449  -1.972   4.368 -0.6326 -0.8314  0.6566
   17LEU      O  273   5.491  -2.056   4.289  0.0346 -0.1711  0.2976
   18LYS      N  274   5.508  -1.940   4.485  0.0402 -0.5007  0.2326
   18LYS     HN  275   5.471  -1.862   4.535 -0.9993 -1.3854  0.8903
   18LYS     CA  276   5.624  -2.002   4.541  0.0571  0.1208  0.9075
   18LYS     HA  277   5.686  -2.033   4.458  0.1523  0.9079  0.6801
   18LYS     CB  278   5.701  -1.905   4.632 -0.0279  0.6212  0.4488
   18LYS    HB1  279   5.723  -1.807   4.584 -1.6177  1.1489  0.7216
   18LYS    HB2  280   5.633  -1.870   4.712  0.4663  1.4207  0.5237
   18LYS     CG  281   5.829  -1.974   4.680 -0.1118  0.5009  0.5005
   18LYS    HG1  282   5.816  -2.066   4.741 -0.3363  1.1199  1.4021
   18LYS    HG2  283   5.869  -2.007   4.582 -0.6197 -2.7808  1.2697
   18LYS     CD  284   5.934  -1.885   4.747  0.3264  0.0827  0.3730
   18LYS    HD1  285   6.037  -1.916   4.721  0.1801  1.6657 -2.4682
   18LYS    HD2  286   5.929  -1.782   4.706 -0.0146 -0.8175 -2.0241
   18LYS     CE  287   5.917  -1.871   4.898 -0.4458  0.4005  0.2632
   18LYS    HE1  288   5.837  -1.794   4.902 -1.2629 -0.4090 -0.1571
   18LYS    HE2  289   5.874  -1.964   4.942 -0.0456 -0.4509 -1.1056
   18LYS     NZ  290   6.041  -1.827   4.966 -0.1241 -0.3965  0.2007
   18LYS    HZ1  291   6.115  -1.896   4.941 -0.8799 -0.8180 -0.9663
   18LYS    HZ2  292   6.082  -1.746   4.916  1.0239 -1.3526 -0.4810
   18LYS    HZ3  293   6.022  -1.809   5.067  0.8340  3.1401 -0.1300
   18LYS      C  294   5.581  -2.126   4.612 -0.4901 -0.1712  0.0901
   18LYS      O  295   5.623  -2.237   4.581 -0.2408  0.1522 -0.7467
   19SER      N  296   5.496  -2.111   4.716 -0.4577  0.3948  0.0366
   19SER     HN  297   5.454  -2.023   4.737 -2.0955  0.1617 -1.9480
   19SER     CA  298   5.475  -2.204   4.822 -0.1667 -0.2868 -0.4957
   19SER     HA  299   5.531  -2.294   4.802  0.2114 -0.0165 -0.6696
   19SER     CB  300   5.511  -2.150   4.962 -0.2933 -0.1073 -0.5321
   19SER    HB1  301   5.465  -2.050   4.980  2.1140  0.9743  0.0770
   19SER    HB2  302   5.465  -2.216   5.038 -2.2545  0.6538 -0.9984
   19SER     OG  303   5.650  -2.152   4.990 -0.4608 -0.6241  0.2675
   19SER    HG1  304   5.670  -2.119   5.078  2.4283 -0.3127 -0.4048
   19SER      C  305   5.328  -2.226   4.831 -0.2994  0.6859 -0.1920
   19SER      O  306   5.253  -2.150   4.892 -0.4452  0.2796  0.1345
   20PRO      N  307   5.267  -2.320   4.766  0.3942 -0.1178  0.3044
   20PRO     CD  308   5.331  -2.407   4.669 -0.0473 -0.5191  0.3633
   20PRO    HD1  309   5.424  -2.457   4.705  0.3719 -0.3591 -0.4573
   20PRO    HD2  310   5.337  -2.344   4.577 -4.8400  0.0518  0.2269
   20PRO     CA  311   5.130  -2.359   4.780  0.2980  0.1336  0.0682
   20PRO     HA  312   5.069  -2.272   4.796  1.9571  1.0213  1.9319
   20PRO     CB  313   5.093  -2.444   4.658  0.0827 -0.0596  0.2669
   20PRO    HB1  314   5.003  -2.509   4.662 -0.7851  1.1101  0.2817
   20PRO    HB2  315   5.073  -2.361   4.587  1.0336  1.0194  1.2054
   20PRO     CG  316   5.228  -2.515   4.635 -0.1105 -0.4224  0.2473
   20PRO    HG1  317   5.259  -2.599   4.699  1.0722 -1.0126 -1.0420
   20PRO    HG2  318   5.218  -2.550   4.529  0.5152  0.2004 -0.0232
   20PRO      C  319   5.124  -2.444   4.902  0.0357 -0.3010 -0.2423
   20PRO      O  320   5.224  -2.500   4.948  0.1743 -0.5289 -0.8158
   21SER      N  321   5.004  -2.464   4.959 -0.1578  0.3679 -0.4127
   21SER     HN  322   4.919  -2.426   4.923 -1.1080 -0.9657  0.3082
   21SER     CA  323   4.980  -2.580   5.039  0.2297  0.1832 -0.5634
   21SER     HA  324   5.076  -2.624   5.062  0.2564  0.0227 -0.9763
   21SER     CB  325   4.910  -2.538   5.170  0.3249 -0.4407 -0.3088
   21SER    HB1  326   4.956  -2.444   5.207 -2.4271  0.9354 -0.1000
   21SER    HB2  327   4.804  -2.512   5.151  0.8183  0.6265 -1.8735
   21SER     OG  328   4.908  -2.630   5.278  0.1513 -0.0103  0.0605
   21SER    HG1  329   4.842  -2.603   5.341  0.0422 -0.9263  0.3564
   21SER      C  330   4.892  -2.687   4.985  0.1021 -0.2609  0.4945
   21SER      O  331   4.924  -2.806   4.984  0.3971 -0.1790  0.0743
   22SER      N  332   4.772  -2.651   4.938  0.0855  0.1205  0.8196
   22SER     HN  333   4.754  -2.553   4.933 -1.0314  0.1622  3.6715
   22SER     CA  334   4.687  -2.743   4.868  0.4165  0.4967 -0.0985
   22SER     HA  335   4.695  -2.844   4.906 -1.3862  0.2560 -0.2876
   22SER     CB  336   4.538  -2.712   4.892  0.3371 -0.0206  0.1029
   22SER    HB1  337   4.470  -2.783   4.842 -0.2762  0.1126  0.7300
   22SER    HB2  338   4.514  -2.718   5.001  0.6415  0.1631  0.1820
   22SER     OG  339   4.506  -2.581   4.846  0.0545 -0.0476  0.2242
   22SER    HG1  340   4.444  -2.558   4.917 -1.1080 -0.1112 -0.7388
   22SER      C  341   4.724  -2.741   4.724  0.1976 -0.0628 -0.1680
   22SER      O  342   4.808  -2.661   4.681  0.1006 -0.1193 -0.4607
   23PRO      N  343   4.668  -2.830   4.648 -0.0656 -0.3958  0.4121
   23PRO     CD  344   4.627  -2.963   4.692 -0.4849 -0.1855  0.6697
   23PRO    HD1  345   4.519  -2.973   4.715 -1.0620  0.0763 -1.6696
   23PRO    HD2  346   4.690  -3.005   4.773 -0.4800  1.0365  1.3282
   23PRO     CA  347   4.665  -2.818   4.505 -0.2119 -0.2399  0.4286
   23PRO     HA  348   4.765  -2.802   4.469  0.4007 -0.8637  1.8062
   23PRO     CB  349   4.592  -2.945   4.463 -0.4722 -0.0991  0.4490
   23PRO    HB1  350   4.482  -2.929   4.462 -0.6856 -1.4287  0.8964
   23PRO    HB2  351   4.626  -2.982   4.364  4.4386  0.4653  1.6646
   23PRO     CG  352   4.627  -3.052   4.567 -0.4451 -0.0033  0.5389
   23PRO    HG1  353   4.579  -3.151   4.582  2.7779 -2.0164 -1.2006
   23PRO    HG2  354   4.734  -3.075   4.548  0.5362  4.1880  0.0855
   23PRO      C  355   4.592  -2.704   4.441 -0.3147 -0.2139  0.5892
   23PRO      O  356   4.584  -2.694   4.319 -0.1253 -0.0948  0.5858
   24GLN      N  357   4.545  -2.606   4.520  0.1043  0.0977  0.4525
   24GLN     HN  358   4.557  -2.608   4.619  0.3888 -0.1383  0.4166
   24GLN     CA  359   4.468  -2.491   4.483 -0.0484 -0.1730 -0.0911
   24GLN     HA  360   4.394  -2.528   4.414  1.7352  0.0402 -2.2079
   24GLN     CB  361   4.391  -2.420   4.595  0.2927 -0.4747  0.3397
   24GLN    HB1  362   4.457  -2.415   4.684 -0.2914 -0.3466  0.7779
   24GLN    HB2  363   4.375  -2.316   4.557 -2.2626 -0.4800  1.2003
   24GLN     CG  364   4.253  -2.477   4.629 -0.3791  0.9104  0.0054
   24GLN    HG1  365   4.254  -2.577   4.677 -0.9220  0.9211  0.0477
   24GLN    HG2  366   4.202  -2.407   4.699  0.8743  1.5284  0.3197
   24GLN     CD  367   4.158  -2.486   4.510 -0.0822 -0.0139 -0.1647
   24GLN    OE1  368   4.144  -2.588   4.443  0.1063  0.1104 -0.3967
   24GLN    NE2  369   4.080  -2.377   4.489  0.5956  0.5394  0.1183
   24GLN   HE21  370   4.090  -2.293   4.542  3.4183  0.5730 -0.3447
   24GLN   HE22  371   3.997  -2.376   4.433 -1.4404  0.2629  2.9176
   24GLN      C  372   4.541  -2.394   4.397  0.3525 -0.6056 -0.2378
   24GLN      O  373   4.477  -2.325   4.318 -0.1498 -0.5671  0.2034
   25GLN      N  374   4.675  -2.386   4.404  0.2752  0.1848  0.3560
   25GLN     HN  375   4.734  -2.451   4.452  0.6836  1.2787  1.3917
   25GLN     CA  376   4.750  -2.281   4.341 -0.1314  0.4508  0.3132
   25GLN     HA  377   4.758  -2.197   4.408 -2.3456  1.5971 -0.7480
   25GLN     CB  378   4.888  -2.338   4.305 -0.0911  0.6569  0.1376
   25GLN    HB1  379   4.934  -2.384   4.395 -0.7025  3.3905  1.9598
   25GLN    HB2  380   4.869  -2.415   4.227 -0.3461 -1.3067  2.0102
   25GLN     CG  381   4.988  -2.228   4.268  0.1874  0.2323 -0.3943
   25GLN    HG1  382   4.956  -2.189   4.170 -0.6229 -0.3551 -0.3745
   25GLN    HG2  383   4.997  -2.148   4.345 -1.0579 -0.1034  0.1314
   25GLN     CD  384   5.129  -2.278   4.240  0.0626 -0.4570  0.1674
   25GLN    OE1  385   5.151  -2.346   4.140  0.7979 -0.5151  0.3634
   25GLN    NE2  386   5.234  -2.238   4.316 -0.0276 -1.0395  0.6078
   25GLN   HE21  387   5.220  -2.174   4.392 -1.0049  2.7388 -2.4164
   25GLN   HE22  388   5.325  -2.259   4.280 -1.2276 -2.6577 -1.6834
   25GLN      C  389   4.694  -2.207   4.224 -0.1631 -0.1752 -0.0730
   25GLN      O  390   4.660  -2.089   4.232 -0.0751 -0.1516 -0.0420
   26GLN      N  391   4.692  -2.268   4.105 -0.1784 -0.3295  0.0055
   26GLN     HN  392   4.699  -2.368   4.105  1.7547 -0.2442 -0.5028
   26GLN     CA  393   4.649  -2.202   3.985 -0.1112 -0.2012  0.0523
   26GLN     HA  394   4.719  -2.124   3.958 -2.1414  1.9953  0.8261
   26GLN     CB  395   4.640  -2.307   3.873 -0.0199  0.3073 -0.4351
   26GLN    HB1  396   4.601  -2.404   3.911 -4.4287  1.8869 -0.3222
   26GLN    HB2  397   4.579  -2.277   3.785 -1.0577 -1.9585 -0.5374
   26GLN     CG  398   4.782  -2.335   3.824 -0.0174 -0.5643  0.0540
   26GLN    HG1  399   4.870  -2.352   3.890  1.0236  1.1469 -0.8211
   26GLN    HG2  400   4.781  -2.435   3.776  1.4560 -0.1884 -0.8308
   26GLN     CD  401   4.836  -2.231   3.727 -0.7193  0.2075  0.4815
   26GLN    OE1  402   4.945  -2.175   3.736 -0.3680 -0.4798  0.5362
   26GLN    NE2  403   4.752  -2.197   3.626  0.2078  0.1532 -0.3213
   26GLN   HE21  404   4.674  -2.254   3.599  2.2968 -1.7782 -2.8557
   26GLN   HE22  405   4.756  -2.102   3.595 -1.8186  0.4586  0.2041
   26GLN      C  406   4.517  -2.133   3.986 -0.1980 -0.3694  0.1345
   26GLN      O  407   4.505  -2.028   3.923  0.0165 -0.1911  0.3914
   27GLN      N  408   4.418  -2.192   4.056 -0.4242 -0.4266 -0.2306
   27GLN     HN  409   4.434  -2.278   4.104 -1.4683 -0.1675  0.6033
   27GLN     CA  410   4.286  -2.148   4.089 -0.1296  0.2375  0.0811
   27GLN     HA  411   4.237  -2.114   3.999  0.1898 -1.4321 -0.7690
   27GLN     CB  412   4.200  -2.256   4.155  0.2147 -0.0500  0.0633
   27GLN    HB1  413   4.249  -2.289   4.249 -0.0208 -1.7659 -0.3676
   27GLN    HB2  414   4.103  -2.211   4.184  0.0936  0.7614 -1.4925
   27GLN     CG  415   4.176  -2.384   4.073  0.0659 -0.0575  0.1180
   27GLN    HG1  416   4.082  -2.425   4.116  0.4241  0.1214  1.1212
   27GLN    HG2  417   4.166  -2.355   3.967 -1.7928 -2.8279 -0.5701
   27GLN     CD  418   4.285  -2.489   4.092  0.5606  0.4634  0.1835
   27GLN    OE1  419   4.373  -2.502   4.007  0.3679  0.1453  0.0343
   27GLN    NE2  420   4.279  -2.574   4.198 -0.7317  0.1855 -0.0953
   27GLN   HE21  421   4.211  -2.568   4.271 -3.4856  1.3795 -2.5386
   27GLN   HE22  422   4.354  -2.640   4.205 -1.1343 -0.4715 -1.5247
   27GLN      C  423   4.298  -2.029   4.177  0.0787 -0.0461  0.4391
   27GLN      O  424   4.223  -1.932   4.163 -0.4024 -0.4725  0.0385
   28GLN      N  425   4.379  -2.038   4.284 -0.0254 -0.3990  0.4878
   28GLN     HN  426   4.440  -2.116   4.299  1.5148  0.7218  0.2465
   28GLN     CA  427   4.395  -1.932   4.379 -0.6568  0.0560  0.0983
   28GLN     HA  428   4.300  -1.895   4.413 -0.7602 -0.6695  0.6345
   28GLN     CB  429   4.474  -1.979   4.503 -0.1155 -0.6328 -0.4954
   28GLN    HB1  430   4.532  -2.071   4.480 -0.6556 -1.2023  0.3844
   28GLN    HB2  431   4.538  -1.894   4.533  0.1169 -0.3401 -1.7355
   28GLN     CG  432   4.384  -2.009   4.623  0.2229  0.0484 -0.0629
   28GLN    HG1  433   4.321  -2.101   4.617 -1.4117  0.9980  1.5771
   28GLN    HG2  434   4.447  -2.023   4.713 -1.5308 -0.2165  1.1662
   28GLN     CD  435   4.286  -1.897   4.655  0.2206 -0.0184  0.1609
   28GLN    OE1  436   4.167  -1.925   4.654  0.0815  0.5844 -0.2007
   28GLN    NE2  437   4.334  -1.773   4.682 -0.2299  0.1792  0.0492
   28GLN   HE21  438   4.433  -1.766   4.697 -0.0407  2.9379 -1.6444
   28GLN   HE22  439   4.264  -1.703   4.665 -0.1290  0.1603 -0.4505
   28GLN      C  440   4.468  -1.817   4.318  0.0197 -0.2486  0.3129
   28GLN      O  441   4.420  -1.705   4.340  0.6230  0.1797 -0.5108
   29VAL      N  442   4.574  -1.833   4.237 -0.7484  0.1011 -0.7943
   29VAL     HN  443   4.600  -1.925   4.209  0.3771  1.0122 -2.9629
   29VAL     CA  444   4.642  -1.722   4.178 -0.0783  0.2566  0.2436
   29VAL     HA  445   4.658  -1.649   4.256  2.7574 -0.1936  0.1958
   29VAL     CB  446   4.774  -1.758   4.116 -0.1170  0.1950  0.1972
   29VAL     HB  447   4.757  -1.820   4.025 -2.4282  3.8965 -2.1429
   29VAL    CG1  448   4.851  -1.637   4.062  0.2846 -0.2737 -0.2973
   29VAL   HG11  449   4.951  -1.660   4.021  1.4596  3.2701  0.1733
   29VAL   HG12  450   4.790  -1.573   3.993 -1.6776 -1.4290  0.2789
   29VAL   HG13  451   4.878  -1.575   4.150  2.6220 -1.3382 -0.1914
   29VAL    CG2  452   4.872  -1.832   4.208 -0.1849 -0.0818  0.0491
   29VAL   HG21  453   4.967  -1.848   4.153 -0.2461 -0.2154 -0.0194
   29VAL   HG22  454   4.895  -1.776   4.301  0.1459 -1.6729  0.9693
   29VAL   HG23  455   4.836  -1.934   4.234  0.5689  0.1430  2.1596
   29VAL      C  456   4.550  -1.657   4.081  0.0042 -0.2695 -0.1922
   29VAL      O  457   4.535  -1.535   4.090  0.0364 -0.2907  0.1498
   30LEU      N  458   4.470  -1.731   4.001 -0.0654 -0.1693 -0.2159
   30LEU     HN  459   4.476  -1.831   4.006  0.7189 -0.1413 -0.3902
   30LEU     CA  460   4.372  -1.683   3.910 -0.4947 -0.6085  0.0108
   30LEU     HA  461   4.425  -1.628   3.834  1.6125 -2.2835  0.1497
   30LEU     CB  462   4.299  -1.797   3.836 -0.5428 -0.5136 -0.0880
   30LEU    HB1  463   4.370  -1.875   3.800 -0.4651  0.3181 -1.8823
   30LEU    HB2  464   4.237  -1.849   3.911 -1.2034 -1.2988 -1.1432
   30LEU     CG  465   4.201  -1.748   3.728 -0.7998  0.5782  0.6273
   30LEU     HG  466   4.131  -1.669   3.763 -0.4828  1.1301  0.0529
   30LEU    CD1  467   4.285  -1.713   3.603 -0.6895 -0.7410  0.3221
   30LEU   HD11  468   4.226  -1.670   3.520 -0.2935 -0.9589 -0.0723
   30LEU   HD12  469   4.361  -1.635   3.627 -2.7481  1.3872  0.3015
   30LEU   HD13  470   4.345  -1.799   3.567  0.3779  0.4239 -0.7655
   30LEU    CD2  471   4.094  -1.846   3.679  0.1118  0.0991 -0.4525
   30LEU   HD21  472   4.023  -1.807   3.603 -0.4557 -2.4156 -1.3366
   30LEU   HD22  473   4.146  -1.938   3.644  0.3009 -0.7970  1.9695
   30LEU   HD23  474   4.034  -1.876   3.767  1.5103 -1.6674 -0.0357
   30LEU      C  475   4.269  -1.589   3.962 -0.0619 -0.1542  0.0459
   30LEU      O  476   4.253  -1.478   3.910  0.4850 -0.0361  0.1190
   31ASN      N  477   4.212  -1.626   4.078 -0.0201 -0.0059  0.1137
   31ASN     HN  478   4.242  -1.714   4.114 -2.2338 -1.4199 -1.3179
   31ASN     CA  479   4.095  -1.564   4.131 -0.1945 -0.1918 -0.0568
   31ASN     HA  480   4.027  -1.532   4.053  0.1967 -0.7800 -0.6480
   31ASN     CB  481   4.025  -1.658   4.230 -0.2560  0.1794  0.2556
   31ASN    HB1  482   4.101  -1.718   4.284  1.3215 -0.6792 -2.6950
   31ASN    HB2  483   3.965  -1.595   4.299 -1.5753 -0.9188  0.1466
   31ASN     CG  484   3.925  -1.743   4.153  0.3737 -0.2787 -0.0735
   31ASN    OD1  485   3.830  -1.694   4.092  0.0939  0.1174  0.6583
   31ASN    ND2  486   3.931  -1.878   4.163  0.6361 -0.2202  0.6426
   31ASN   HD21  487   4.021  -1.921   4.156 -0.0518 -1.5094 -1.2765
   31ASN   HD22  488   3.854  -1.929   4.124  2.3543 -0.7781 -2.2949
   31ASN      C  489   4.137  -1.436   4.194  0.3753 -0.1311 -0.5474
   31ASN      O  490   4.060  -1.341   4.207  0.2217 -0.3226 -0.0073
   32ILE      N  491   4.265  -1.432   4.235  0.1193 -0.4003  0.3218
   32ILE     HN  492   4.322  -1.514   4.236 -1.9304 -1.8711  0.7135
   32ILE     CA  493   4.322  -1.313   4.291 -0.3864  0.1210 -0.2497
   32ILE     HA  494   4.253  -1.268   4.361  0.4647 -0.6627  1.1469
   32ILE     CB  495   4.441  -1.338   4.379 -0.3182  0.3245 -0.2816
   32ILE     HB  496   4.512  -1.384   4.308  1.2842  2.0857  0.1118
   32ILE    CG2  497   4.519  -1.216   4.428  0.1878 -0.1916  0.2198
   32ILE   HG21  498   4.534  -1.137   4.350 -1.4019  2.1131  2.1000
   32ILE   HG22  499   4.454  -1.168   4.504  0.8945  0.1205  0.6428
   32ILE   HG23  500   4.620  -1.235   4.470 -0.5829 -0.1375  2.1921
   32ILE    CG1  501   4.412  -1.430   4.500 -0.2250  0.0500 -0.4676
   32ILE   HG11  502   4.346  -1.377   4.572  1.1170  1.0760  0.0496
   32ILE   HG12  503   4.347  -1.507   4.453  0.2712 -0.2326 -0.6997
   32ILE     CD  504   4.538  -1.488   4.564 -0.1341  0.5080 -0.2277
   32ILE    HD1  505   4.584  -1.574   4.511 -0.2521  0.3943 -0.1467
   32ILE    HD2  506   4.622  -1.416   4.566  0.4167 -0.1370  1.0159
   32ILE    HD3  507   4.516  -1.520   4.668  1.2374 -1.6603 -0.5433
   32ILE      C  508   4.364  -1.221   4.182 -0.2698  0.2069 -0.1324
   32ILE      O  509   4.323  -1.105   4.177 -0.9730 -0.0046  0.5327
   33LEU      N  510   4.441  -1.266   4.082 -0.4116 -0.0790 -0.1108
   33LEU     HN  511   4.460  -1.364   4.073  2.5060  0.4559 -0.9346
   33LEU     CA  512   4.500  -1.190   3.977 -0.2054 -0.6000 -0.3794
   33LEU     HA  513   4.547  -1.105   4.025 -2.1705 -0.4317  1.3378
   33LEU     CB  514   4.600  -1.287   3.911 -0.1244 -0.4692 -0.4503
   33LEU    HB1  515   4.661  -1.339   3.988 -1.4237  0.6536  1.4217
   33LEU    HB2  516   4.548  -1.367   3.854 -0.2519 -0.4594 -0.3490
   33LEU     CG  517   4.695  -1.217   3.813  0.1340  0.0175  0.1392
   33LEU     HG  518   4.637  -1.177   3.727  2.4965  3.0232 -0.2430
   33LEU    CD1  519   4.774  -1.101   3.875  0.1653  0.0513  0.0362
   33LEU   HD11  520   4.802  -1.128   3.979 -1.1153 -1.5285 -0.0109
   33LEU   HD12  521   4.876  -1.083   3.835  1.1512 -2.0905  1.3902
   33LEU   HD13  522   4.712  -1.009   3.879  1.4341  0.9439 -0.2249
   33LEU    CD2  523   4.792  -1.323   3.757  0.2518  0.5161 -0.6238
   33LEU   HD21  524   4.865  -1.277   3.687 -2.3960  3.2790 -1.7713
   33LEU   HD22  525   4.847  -1.355   3.849  0.3341 -0.9554 -1.1577
   33LEU   HD23  526   4.735  -1.406   3.713  1.0251 -0.0261 -0.6317
   33LEU      C  527   4.404  -1.135   3.877 -0.2846 -0.0902 -0.0288
   33LEU      O  528   4.431  -1.027   3.825 -0.1488 -0.2084 -0.2058
   34LYS      N  529   4.286  -1.197   3.862 -0.5532  0.2591  0.5923
   34LYS     HN  530   4.290  -1.293   3.890  2.4490  0.2139  0.2971
   34LYS     CA  531   4.176  -1.162   3.778 -0.3680 -0.0788  0.2054
   34LYS     HA  532   4.221  -1.127   3.686  0.4812  1.6415  1.2457
   34LYS     CB  533   4.064  -1.267   3.761 -0.0775 -0.3573 -0.0095
   34LYS    HB1  534   4.054  -1.309   3.863  0.1564 -0.0334  0.1461
   34LYS    HB2  535   3.971  -1.215   3.731 -0.0879 -2.0357 -3.3992
   34LYS     CG  536   4.103  -1.374   3.658  0.3837 -0.0910 -0.1138
   34LYS    HG1  537   4.125  -1.323   3.562  1.0604 -0.1025  0.0270
   34LYS    HG2  538   4.187  -1.441   3.686  0.6582  0.4953  0.5362
   34LYS     CD  539   3.996  -1.482   3.648 -0.0124  0.3141 -0.2870
   34LYS    HD1  540   4.037  -1.568   3.592  0.6107 -0.3546  1.1398
   34LYS    HD2  541   3.976  -1.515   3.753 -0.0180 -1.4693 -0.8195
   34LYS     CE  542   3.865  -1.437   3.583 -0.1771 -0.0392 -0.2044
   34LYS    HE1  543   3.813  -1.362   3.646  2.8602  2.0818  0.0229
   34LYS    HE2  544   3.879  -1.391   3.482 -3.0548  0.0710 -0.6223
   34LYS     NZ  545   3.779  -1.557   3.572 -0.7390  0.3892 -0.5076
   34LYS    HZ1  546   3.697  -1.542   3.509 -0.8053 -1.6956 -1.0032
   34LYS    HZ2  547   3.834  -1.629   3.521 -0.0020 -0.3162  1.2140
   34LYS    HZ3  548   3.759  -1.603   3.663 -0.4993 -0.1404 -0.7186
   34LYS      C  549   4.126  -1.030   3.823 -0.0659  0.0753  0.0914
   34LYS      O  550   4.108  -0.934   3.748 -0.2281 -0.0897 -0.0827
   35SER      N  551   4.115  -1.012   3.956  0.4450 -0.2046  0.1704
   35SER     HN  552   4.126  -1.090   4.017 -1.0361  1.5181  2.8320
   35SER     CA  553   4.072  -0.894   4.024  0.3123  0.0100 -0.2836
   35SER     HA  554   3.974  -0.860   3.994 -0.6911 -1.8913  0.6834
   35SER     CB  555   4.064  -0.918   4.176 -0.3442 -0.2651 -0.3570
   35SER    HB1  556   4.167  -0.921   4.217  0.3301  1.9546 -1.7092
   35SER    HB2  557   4.015  -0.832   4.226  0.7405 -0.5173  1.2010
   35SER     OG  558   3.983  -1.028   4.213  0.1277 -0.6064 -0.3327
   35SER    HG1  559   3.988  -1.028   4.309  0.3689 -1.1024 -0.3398
   35SER      C  560   4.165  -0.778   4.017  0.2625  0.0533 -0.2318
   35SER      O  561   4.136  -0.665   4.055 -0.3300 -0.1137 -0.1729
   36ASN      N  562   4.288  -0.803   3.968  0.5270  0.0806  0.4107
   36ASN     HN  563   4.306  -0.891   3.924  0.2578  0.4191 -0.3916
   36ASN     CA  564   4.390  -0.703   3.972  0.6252 -0.0127  0.2485
   36ASN     HA  565   4.361  -0.608   4.014 -0.6638 -0.9352  1.5391
   36ASN     CB  566   4.517  -0.743   4.050  0.7908 -0.1127 -0.0703
   36ASN    HB1  567   4.553  -0.844   4.022 -0.0452 -0.1745 -0.9775
   36ASN    HB2  568   4.601  -0.673   4.030  0.6646  0.3882  1.0693
   36ASN     CG  569   4.497  -0.736   4.201  0.3938 -0.0593 -0.1230
   36ASN    OD1  570   4.522  -0.636   4.268 -0.1344 -0.1111  0.1516
   36ASN    ND2  571   4.446  -0.848   4.258  0.6292  0.2671  0.7378
   36ASN   HD21  572   4.407  -0.920   4.201 -2.4968  1.7214  0.7751
   36ASN   HD22  573   4.390  -0.835   4.341  2.2166  1.7382  1.6474
   36ASN      C  574   4.429  -0.679   3.830  0.2396  0.2670  0.1882
   36ASN      O  575   4.536  -0.720   3.785 -0.0188 -0.1373 -0.0644
   37PRO      N  576   4.357  -0.607   3.750 -0.2319 -0.4112 -0.0086
   37PRO     CD  577   4.241  -0.529   3.788 -0.1814 -0.2290 -0.2229
   37PRO    HD1  578   4.247  -0.470   3.882 -3.5954 -0.1026  0.0642
   37PRO    HD2  579   4.155  -0.597   3.808 -1.9057  1.2945 -1.9836
   37PRO     CA  580   4.385  -0.601   3.609 -0.1108 -0.2776  0.0210
   37PRO     HA  581   4.394  -0.702   3.573 -0.8790 -0.3162 -0.0926
   37PRO     CB  582   4.258  -0.539   3.550 -0.2136 -0.1769  0.3470
   37PRO    HB1  583   4.279  -0.471   3.465  0.4142 -0.8009 -0.0031
   37PRO    HB2  584   4.179  -0.615   3.537 -0.3052 -0.0501  0.1640
   37PRO     CG  585   4.210  -0.446   3.663 -0.2661  0.1555  0.0509
   37PRO    HG1  586   4.271  -0.354   3.672  0.0217 -0.1654  1.7010
   37PRO    HG2  587   4.103  -0.415   3.656 -0.0370  0.9654  0.0295
   37PRO      C  588   4.512  -0.530   3.576 -0.2152  0.0697  0.3560
   37PRO      O  589   4.561  -0.567   3.470  0.1701  0.0850  0.5283
   38GLN      N  590   4.565  -0.438   3.659 -0.5551  1.1749 -0.6246
   38GLN     HN  591   4.519  -0.433   3.748 -1.2315 -0.8758 -0.8013
   38GLN     CA  592   4.697  -0.393   3.628  0.3516 -0.7557  0.2233
   38GLN     HA  593   4.701  -0.368   3.523  0.4866  0.0301  0.4122
   38GLN     CB  594   4.715  -0.260   3.704 -0.3426 -0.3621 -0.2861
   38GLN    HB1  595   4.633  -0.190   3.678  1.4433  3.4246  3.2109
   38GLN    HB2  596   4.723  -0.273   3.814 -0.3115  0.8214 -0.1370
   38GLN     CG  597   4.847  -0.190   3.670 -0.2307 -0.4730 -0.0783
   38GLN    HG1  598   4.867  -0.114   3.748 -1.0604  0.8796 -1.1490
   38GLN    HG2  599   4.931  -0.263   3.674 -0.8678 -1.2559 -0.7329
   38GLN     CD  600   4.850  -0.122   3.534 -0.2808 -0.0295  0.1400
   38GLN    OE1  601   4.758  -0.126   3.452  0.1756  0.2624 -0.3925
   38GLN    NE2  602   4.954  -0.041   3.502 -0.0133 -0.6938 -0.6979
   38GLN   HE21  603   5.031  -0.029   3.564  0.5789  2.5858 -1.9139
   38GLN   HE22  604   4.957   0.006   3.414  1.6086  0.2127 -0.2075
   38GLN      C  605   4.809  -0.486   3.661  0.8008 -0.1460  0.4335
   38GLN      O  606   4.896  -0.503   3.576  0.4958  0.1772  0.0466
   39LEU      N  607   4.798  -0.556   3.775 -0.1374  0.2997  0.6273
   39LEU     HN  608   4.716  -0.558   3.833  0.1066 -0.3553  0.9508
   39LEU     CA  609   4.885  -0.665   3.803 -0.4052 -0.0277  0.1949
   39LEU     HA  610   4.989  -0.638   3.792  0.0401 -1.2993  1.0602
   39LEU     CB  611   4.881  -0.698   3.953 -0.2284  0.0073  0.2088
   39LEU    HB1  612   4.871  -0.604   4.011  1.8122  0.4527 -0.0971
   39LEU    HB2  613   4.791  -0.762   3.971  1.2096 -1.4499  2.8419
   39LEU     CG  614   5.008  -0.766   4.006 -0.3021 -0.1380  0.1997
   39LEU     HG  615   5.043  -0.844   3.934 -2.8873 -1.0556 -0.1775
   39LEU    CD1  616   5.123  -0.665   4.021 -0.2436 -0.1188 -0.3664
   39LEU   HD11  617   5.093  -0.614   4.115  0.2581 -0.0967 -0.2171
   39LEU   HD12  618   5.219  -0.718   4.033  0.2150  0.7523 -0.0988
   39LEU   HD13  619   5.127  -0.587   3.942 -2.6683  3.4178  2.6361
   39LEU    CD2  620   4.984  -0.838   4.140 -0.1336  0.1019  0.3578
   39LEU   HD21  621   4.949  -0.777   4.226  0.2521 -1.2885  1.5448
   39LEU   HD22  622   4.911  -0.919   4.122 -0.7514  0.7607 -0.1476
   39LEU   HD23  623   5.078  -0.891   4.169 -0.5577 -0.5078  0.6355
   39LEU      C  624   4.877  -0.790   3.722  0.1079  0.0404  0.0346
   39LEU      O  625   4.980  -0.850   3.689  0.2018  0.5667 -0.6526
   40MET      N  626   4.755  -0.827   3.679  0.1147  0.3585 -0.2582
   40MET     HN  627   4.670  -0.785   3.709  0.7993  2.8322 -1.5057
   40MET     CA  628   4.732  -0.930   3.583  0.2062  0.1393 -0.0453
   40MET     HA  629   4.766  -1.021   3.631 -2.5485 -0.3183  1.2097
   40MET     CB  630   4.583  -0.955   3.555  0.0844  0.0288  0.6968
   40MET    HB1  631   4.526  -0.959   3.650  0.2306 -0.7883  0.7625
   40MET    HB2  632   4.552  -0.872   3.488  1.1354 -0.5893 -0.6090
   40MET     CG  633   4.559  -1.081   3.472  0.2408  0.0813  0.5715
   40MET    HG1  634   4.608  -1.074   3.372  1.3072  1.8846  1.1749
   40MET    HG2  635   4.608  -1.160   3.532  1.1653  0.8662  0.8709
   40MET     SD  636   4.387  -1.139   3.462  0.2310  0.2593 -0.4218
   40MET     CE  637   4.434  -1.314   3.448  0.5369  0.2793  0.2970
   40MET    HE1  638   4.533  -1.332   3.402  0.4692 -0.8941  0.5618
   40MET    HE2  639   4.428  -1.366   3.546  0.0364  0.5318  0.4059
   40MET    HE3  640   4.350  -1.364   3.394 -2.3566  0.9920  3.7973
   40MET      C  641   4.803  -0.905   3.454  0.8889 -0.1356  0.2684
   40MET      O  642   4.887  -0.983   3.409  0.7113 -0.2475  0.1278
   41ALA      N  643   4.780  -0.787   3.393 -0.2377 -0.6802 -0.4172
   41ALA     HN  644   4.702  -0.732   3.422 -1.2190 -1.1517 -2.1165
   41ALA     CA  645   4.858  -0.734   3.285 -0.2660  0.1055 -0.0615
   41ALA     HA  646   4.845  -0.802   3.202 -2.2923 -0.2030  0.4398
   41ALA     CB  647   4.818  -0.591   3.244 -0.0302  0.2655  0.2555
   41ALA    HB1  648   4.710  -0.588   3.219 -0.3184 -0.5444  1.3061
   41ALA    HB2  649   4.848  -0.517   3.320  0.0499 -2.9902  3.6923
   41ALA    HB3  650   4.866  -0.558   3.150  1.8935  2.6182  1.9539
   41ALA      C  651   5.005  -0.733   3.310 -0.3315 -0.5137  0.3779
   41ALA      O  652   5.070  -0.773   3.213 -0.0651 -0.3594  0.4925
   42ALA      N  653   5.060  -0.706   3.430  0.3654 -0.1829 -0.0069
   42ALA     HN  654   5.007  -0.685   3.512 -0.0968 -1.5741  0.0838
   42ALA     CA  655   5.200  -0.703   3.454  0.2823  0.0736  0.4574
   42ALA     HA  656   5.250  -0.647   3.375  2.0570 -0.8997  0.8348
   42ALA     CB  657   5.238  -0.628   3.583  0.0948  0.6082  0.2046
   42ALA    HB1  658   5.185  -0.676   3.668 -0.7453  0.5934 -0.3166
   42ALA    HB2  659   5.349  -0.621   3.586  0.0147  2.2326  0.1901
   42ALA    HB3  660   5.196  -0.526   3.574 -2.1868 -0.4091 -2.2306
   42ALA      C  661   5.257  -0.841   3.454 -0.2259 -0.1437 -0.3869
   42ALA      O  662   5.370  -0.873   3.416 -0.0898  0.0054 -0.1142
   43PHE      N  663   5.179  -0.939   3.501 -0.5283  0.2280 -0.1026
   43PHE     HN  664   5.091  -0.918   3.542 -0.1102  2.4407 -0.2248
   43PHE     CA  665   5.218  -1.076   3.518 -0.1055  0.3535 -0.0408
   43PHE     HA  666   5.322  -1.073   3.545  0.0946 -2.0942 -0.2863
   43PHE     CB  667   5.156  -1.141   3.643  0.1128  0.5613  0.1758
   43PHE    HB1  668   5.157  -1.066   3.725 -0.8007  2.6463 -1.6315
   43PHE    HB2  669   5.049  -1.169   3.640 -0.3998  1.9853  2.6499
   43PHE     CG  670   5.236  -1.261   3.681 -0.1392  0.3329 -0.0056
   43PHE    CD1  671   5.369  -1.261   3.718 -0.0439  0.0452 -0.3440
   43PHE    HD1  672   5.421  -1.167   3.728  0.7877 -0.5146  0.7985
   43PHE    CE1  673   5.439  -1.375   3.746 -0.0812  0.1097  0.0202
   43PHE    HE1  674   5.545  -1.377   3.768 -0.3164  1.9965  1.5064
   43PHE     CZ  675   5.374  -1.496   3.748 -0.4122  0.2975  0.6198
   43PHE     HZ  676   5.438  -1.583   3.754 -0.8850 -0.1429 -0.4499
   43PHE    CD2  677   5.175  -1.384   3.685 -0.1446  0.3621  1.0043
   43PHE    HD2  678   5.070  -1.386   3.659  0.1719 -0.1965 -0.3075
   43PHE    CE2  679   5.241  -1.501   3.711 -0.1818  0.0675 -0.1862
   43PHE    HE2  680   5.178  -1.588   3.725 -0.3262  0.3319  0.8790
   43PHE      C  681   5.202  -1.162   3.397 -0.1494 -0.2339  0.3756
   43PHE      O  682   5.260  -1.268   3.378 -0.3747 -0.3649  0.4211
   44ILE      N  683   5.123  -1.115   3.298 -0.0083 -0.5230  0.1246
   44ILE     HN  684   5.064  -1.038   3.321 -0.4824 -0.5468 -0.9561
   44ILE     CA  685   5.117  -1.154   3.161  0.2151 -0.2962  0.0488
   44ILE     HA  686   5.110  -1.262   3.156 -1.5969 -0.1837 -0.5746
   44ILE     CB  687   4.996  -1.100   3.090  0.2317 -0.6952 -0.2899
   44ILE     HB  688   4.980  -0.993   3.116 -1.1562 -0.9478 -0.0186
   44ILE    CG2  689   5.001  -1.117   2.938 -0.5386  0.8475 -0.5081
   44ILE   HG21  690   5.011  -1.225   2.914  1.8395  1.2570 -1.6473
   44ILE   HG22  691   4.898  -1.090   2.905 -0.4672 -0.0474 -1.5354
   44ILE   HG23  692   5.084  -1.059   2.893 -1.0709  1.5886 -0.5451
   44ILE    CG1  693   4.871  -1.175   3.140  0.2202 -0.7327 -0.3748
   44ILE   HG11  694   4.868  -1.275   3.091 -1.0210 -1.5449  1.2670
   44ILE   HG12  695   4.883  -1.186   3.249 -0.4005  1.7937  0.0147
   44ILE     CD  696   4.744  -1.090   3.124  0.6948  0.0725  0.1004
   44ILE    HD1  697   4.671  -1.150   3.182 -1.4458  2.0117 -0.4650
   44ILE    HD2  698   4.763  -0.993   3.175 -0.5955  0.0203  0.7128
   44ILE    HD3  699   4.711  -1.075   3.019  0.6450  4.3639  0.5413
   44ILE      C  700   5.246  -1.113   3.100  0.0849 -0.3372 -0.2591
   44ILE      O  701   5.311  -1.185   3.024  0.4899 -0.1168 -0.1255
   45LYS      N  702   5.280  -0.985   3.123 -0.0791 -0.2230 -0.6478
   45LYS     HN  703   5.221  -0.925   3.176  1.4915  0.5720  0.2747
   45LYS     CA  704   5.393  -0.919   3.063  0.2244 -0.1142  0.0311
   45LYS     HA  705   5.381  -0.931   2.956 -1.7156 -2.5189  0.3983
   45LYS     CB  706   5.401  -0.767   3.084  0.1971 -0.0097 -0.7052
   45LYS    HB1  707   5.384  -0.741   3.190  1.9081  1.9445 -0.8544
   45LYS    HB2  708   5.492  -0.710   3.054 -0.5448  2.0760  0.7713
   45LYS     CG  709   5.293  -0.690   3.008 -0.3117 -0.3490 -0.3333
   45LYS    HG1  710   5.297  -0.707   2.898  1.9199  1.3131 -0.5771
   45LYS    HG2  711   5.193  -0.725   3.042  0.1610  1.3608  3.2017
   45LYS     CD  712   5.295  -0.539   3.033 -0.5277 -0.3001 -0.5924
   45LYS    HD1  713   5.307  -0.514   3.141 -1.2923  1.3259 -0.8667
   45LYS    HD2  714   5.382  -0.498   2.979 -1.1402  1.9919  0.0729
   45LYS     CE  715   5.163  -0.472   2.995 -0.4114  0.3288  0.0754
   45LYS    HE1  716   5.145  -0.482   2.885  0.3590 -0.1094 -0.0229
   45LYS    HE2  717   5.081  -0.531   3.039 -1.3310 -0.3620 -2.3632
   45LYS     NZ  718   5.158  -0.328   3.027 -0.4588  0.3791 -0.1562
   45LYS    HZ1  719   5.063  -0.295   2.998 -0.8503 -0.8303 -0.3396
   45LYS    HZ2  720   5.166  -0.300   3.127 -2.6878  1.4845 -0.2255
   45LYS    HZ3  721   5.232  -0.278   2.974  1.2739  0.5008  2.2325
   45LYS      C  722   5.520  -0.991   3.094  0.1690 -0.1724  0.1236
   45LYS      O  723   5.591  -1.047   3.010  0.0355  0.1417 -0.2031
   46GLN      N  724   5.556  -0.998   3.223 -0.0969  0.2450  0.2239
   46GLN     HN  725   5.488  -0.957   3.283 -1.1380  3.2698 -2.6745
   46GLN     CA  726   5.685  -1.038   3.271 -0.1911 -0.0734  0.2135
   46GLN     HA  727   5.752  -1.071   3.193 -0.7913  2.1581 -1.3493
   46GLN     CB  728   5.750  -0.911   3.328  0.2164 -0.1101 -0.1653
   46GLN    HB1  729   5.681  -0.859   3.397 -0.5600 -0.0638 -0.9588
   46GLN    HB2  730   5.833  -0.940   3.397  0.1399  1.1499  0.4884
   46GLN     CG  731   5.790  -0.808   3.222  0.3826 -0.2223 -0.2130
   46GLN    HG1  732   5.881  -0.850   3.175  0.8021  2.3233 -1.8762
   46GLN    HG2  733   5.700  -0.791   3.159 -0.2893  1.0845  1.0248
   46GLN     CD  734   5.823  -0.673   3.284  0.3607 -0.1892 -0.2735
   46GLN    OE1  735   5.761  -0.567   3.280 -0.0519 -0.3948  0.5373
   46GLN    NE2  736   5.937  -0.671   3.359  0.3155 -0.1047 -0.2052
   46GLN   HE21  737   5.995  -0.753   3.361  0.0881 -0.3047 -1.0695
   46GLN   HE22  738   5.946  -0.596   3.423  3.0045  0.2771 -0.8812
   46GLN      C  739   5.669  -1.141   3.378  0.4885 -0.3566  0.0477
   46GLN      O  740   5.622  -1.105   3.486  0.0955 -0.9430  0.0752
   47ARG      N  741   5.719  -1.264   3.356  0.5646 -0.2364 -0.4627
   47ARG     HN  742   5.767  -1.288   3.272  0.8999 -0.7405 -0.1325
   47ARG     CA  743   5.718  -1.360   3.461  0.0941  0.1375 -0.1204
   47ARG     HA  744   5.649  -1.336   3.540 -1.5384  0.1954 -1.5145
   47ARG     CB  745   5.673  -1.498   3.409  0.1408  0.0167  0.1584
   47ARG    HB1  746   5.744  -1.529   3.330  0.2052  1.1369 -0.2313
   47ARG    HB2  747   5.663  -1.583   3.481  0.6171 -1.7783 -1.8059
   47ARG     CG  748   5.536  -1.501   3.341  0.0771 -0.3509  0.3001
   47ARG    HG1  749   5.451  -1.471   3.405 -1.3984 -2.0004 -0.8144
   47ARG    HG2  750   5.528  -1.428   3.258 -1.7845  0.5443  1.2225
   47ARG     CD  751   5.492  -1.640   3.296 -0.3917 -0.0189 -0.2833
   47ARG    HD1  752   5.501  -1.723   3.370  0.0960  0.6844  0.4572
   47ARG    HD2  753   5.382  -1.638   3.280 -0.4178 -2.4699 -0.8039
   47ARG     NE  754   5.558  -1.672   3.167  0.6573 -0.0898  0.2590
   47ARG     HE  755   5.595  -1.606   3.100  0.5542 -1.8088 -1.5837
   47ARG     CZ  756   5.555  -1.798   3.115 -0.3083  0.0496 -0.0419
   47ARG    NH1  757   5.502  -1.908   3.177 -0.0164  0.1667  0.4155
   47ARG   HH11  758   5.462  -1.895   3.268  1.6370 -0.0535  1.2102
   47ARG   HH12  759   5.516  -1.991   3.124 -0.7085  2.3027 -3.5029
   47ARG    NH2  760   5.599  -1.822   2.988  0.0474  0.3780  0.0177
   47ARG   HH21  761   5.630  -1.735   2.948  0.3250  0.7561  1.0225
   47ARG   HH22  762   5.616  -1.919   2.976 -1.6425 -0.1756  1.6027
   47ARG      C  763   5.850  -1.362   3.530  0.0484 -0.2372 -0.0405
   47ARG      O  764   5.949  -1.300   3.490  0.2141 -0.5630 -0.1370
   48THR      N  765   5.865  -1.438   3.640 -0.5316  0.2008  0.3402
   48THR     HN  766   5.802  -1.506   3.676  0.8408 -1.1830  0.1716
   48THR     CA  767   5.985  -1.439   3.717 -0.4338  0.0065  0.1849
   48THR     HA  768   6.031  -1.341   3.712 -1.0416  0.2507 -0.7275
   48THR     CB  769   5.974  -1.489   3.858 -0.0589  0.3873  0.3516
   48THR     HB  770   5.949  -1.597   3.859 -0.9916  0.5934  0.1078
   48THR    OG1  771   5.857  -1.432   3.914 -0.5727 -0.0428 -0.2667
   48THR    HG1  772   5.824  -1.503   3.969 -0.0833 -0.0199  0.0666
   48THR    CG2  773   6.096  -1.455   3.944 -0.1268  0.2678  0.4954
   48THR   HG21  774   6.177  -1.529   3.925 -1.2366 -1.4342  2.0573
   48THR   HG22  775   6.130  -1.349   3.941  1.9998 -0.2669  2.4361
   48THR   HG23  776   6.075  -1.488   4.048 -1.2251 -2.2744 -0.4577
   48THR      C  777   6.082  -1.526   3.645 -0.2541  0.4676 -0.1292
   48THR      O  778   6.050  -1.642   3.620  0.1492  0.2353  0.4162
   49ALA      N  779   6.209  -1.483   3.627 -0.0471 -0.1253 -0.1028
   49ALA     HN  780   6.222  -1.385   3.637  0.2452  0.0263 -1.6637
   49ALA     CA  781   6.315  -1.557   3.566  0.0670 -0.3411  0.3509
   49ALA     HA  782   6.276  -1.617   3.486  1.5580  0.4129 -1.0142
   49ALA     CB  783   6.428  -1.461   3.524 -0.3609 -0.0866 -0.2263
   49ALA    HB1  784   6.517  -1.516   3.488  0.4562 -0.1462  1.7994
   49ALA    HB2  785   6.390  -1.394   3.443 -1.0625 -0.6062 -0.3378
   49ALA    HB3  786   6.454  -1.403   3.615 -0.6788 -1.4591  0.7623
   49ALA      C  787   6.367  -1.662   3.657  0.8295 -0.4105 -0.1574
   49ALA      O  788   6.351  -1.780   3.626 -0.4815 -0.1999 -0.3422
   50LYS      N  789   6.415  -1.623   3.777  0.4551 -0.5757  0.0468
   50LYS     HN  790   6.427  -1.524   3.787 -0.8009 -0.3767 -0.2304
   50LYS     CA  791   6.465  -1.710   3.878  0.9077 -0.3082  0.0553
   50LYS     HA  792   6.382  -1.771   3.912 -0.6599  0.1659 -2.6416
   50LYS     CB  793   6.588  -1.788   3.828  1.1328 -0.1042  0.2860
   50LYS    HB1  794   6.562  -1.835   3.731  0.2443  0.4961  0.2184
   50LYS    HB2  795   6.664  -1.710   3.807  1.0437 -0.4544 -1.5153
   50LYS     CG  796   6.636  -1.910   3.907  0.3922 -0.0546  0.8311
   50LYS    HG1  797   6.652  -1.869   4.009  0.4684  1.4257  0.2523
   50LYS    HG2  798   6.553  -1.983   3.907  0.7500 -0.4680  0.4434
   50LYS     CD  799   6.745  -1.984   3.828  0.8670  0.8270  0.6429
   50LYS    HD1  800   6.726  -2.000   3.720  1.7470 -1.5771  0.7860
   50LYS    HD2  801   6.829  -1.911   3.835  1.4481  0.4506 -1.8033
   50LYS     CE  802   6.789  -2.119   3.884 -0.1644  0.2213  0.0255
   50LYS    HE1  803   6.705  -2.182   3.919 -1.0086  0.9707 -0.6264
   50LYS    HE2  804   6.849  -2.174   3.808 -0.0893 -0.4021  0.5278
   50LYS     NZ  805   6.875  -2.094   4.002 -0.1225 -0.4712  0.1449
   50LYS    HZ1  806   6.815  -2.082   4.086 -1.3058 -3.3263 -0.1748
   50LYS    HZ2  807   6.922  -2.187   4.009  1.7501  0.0377 -3.3112
   50LYS    HZ3  808   6.939  -2.015   3.979 -1.2679  0.2360 -0.6960
   50LYS      C  809   6.507  -1.635   4.000  0.0598 -0.1438  0.2555
   50LYS      O  810   6.458  -1.656   4.110 -0.0915 -0.4013  0.1379
   51TYR      N  811   6.602  -1.542   3.978 -0.6010  0.5182  0.1656
   51TYR     HN  812   6.642  -1.521   3.889  0.1510  1.6504  0.7447
   51TYR     CA  813   6.630  -1.444   4.079 -0.0396  0.3785  0.1470
   51TYR     HA  814   6.595  -1.485   4.172  0.2631 -1.5956 -0.5598
   51TYR     CB  815   6.782  -1.421   4.091 -0.1045  0.6134  0.5275
   51TYR    HB1  816   6.827  -1.366   4.006 -0.8325  1.7679  0.8562
   51TYR    HB2  817   6.819  -1.366   4.180  2.0242 -0.5433  0.4043
   51TYR     CG  818   6.847  -1.555   4.090 -0.4825  0.4304 -0.1634
   51TYR    CD1  819   6.923  -1.605   3.987  0.0444 -0.0221  0.4324
   51TYR    HD1  820   6.926  -1.547   3.896  0.2324 -1.5006 -0.5294
   51TYR    CE1  821   6.983  -1.728   3.990  0.0895 -0.0216 -0.2000
   51TYR    HE1  822   7.044  -1.769   3.911 -0.2887 -1.5673  0.2694
   51TYR     CZ  823   6.979  -1.798   4.109 -0.0003 -0.2946 -0.3638
   51TYR     OH  824   7.068  -1.906   4.129  0.4872  0.1456 -0.1425
   51TYR     HH  825   7.066  -1.952   4.213  0.8065  1.0824  0.3887
   51TYR    CD2  826   6.833  -1.632   4.203  0.2395 -0.1463 -0.4591
   51TYR    HD2  827   6.776  -1.586   4.282 -1.3149  0.7411 -2.0237
   51TYR    CE2  828   6.898  -1.753   4.210  0.4874  0.0052 -0.1011
   51TYR    HE2  829   6.897  -1.810   4.301  1.0790 -0.9031 -0.6424
   51TYR      C  830   6.559  -1.319   4.041 -0.4890  0.0642 -0.0518
   51TYR      O  831   6.470  -1.321   3.956 -1.0049  0.4659  0.4610
   52VAL      N  832   6.586  -1.201   4.100  0.0179  0.0294 -0.2114
   52VAL     HN  833   6.656  -1.184   4.169  0.9293  3.5046 -1.7834
   52VAL     CA  834   6.505  -1.083   4.088  0.3508  0.2932  0.1305
   52VAL     HA  835   6.424  -1.097   4.019 -1.3270 -0.2042  2.1023
   52VAL     CB  836   6.454  -1.030   4.219  0.0907  0.3209  0.0173
   52VAL     HB  837   6.535  -1.046   4.293 -0.1906 -1.5737 -0.0486
   52VAL    CG1  838   6.400  -0.886   4.207 -0.2951  0.1698 -0.0511
   52VAL   HG11  839   6.484  -0.820   4.176  1.0257 -1.7751 -0.8348
   52VAL   HG12  840   6.316  -0.884   4.134  0.0020  2.2882 -0.3889
   52VAL   HG13  841   6.371  -0.854   4.309  1.6899  0.1719  0.5545
   52VAL    CG2  842   6.337  -1.123   4.252  0.2481  0.0437 -0.2008
   52VAL   HG21  843   6.259  -1.117   4.173 -0.2226 -2.0441  0.0377
   52VAL   HG22  844   6.369  -1.228   4.268  0.7785 -0.0038 -1.4836
   52VAL   HG23  845   6.299  -1.077   4.346  1.4412 -1.2098  0.9262
   52VAL      C  846   6.591  -0.987   4.013 -0.5669  0.8655 -0.1951
   52VAL      O  847   6.566  -0.954   3.897  0.0265 -0.4937 -0.7406
   53ALA      N  848   6.703  -0.946   4.075  0.2520 -0.3982 -0.7873
   53ALA     HN  849   6.706  -0.958   4.174  1.1695  1.2823 -0.5738
   53ALA     CA  850   6.808  -0.861   4.028  0.2312  0.0791  0.0021
   53ALA     HA  851   6.780  -0.811   3.936 -1.5523  0.7052  0.8498
   53ALA     CB  852   6.858  -0.766   4.137 -0.3099  0.3572  0.0071
   53ALA    HB1  853   6.943  -0.707   4.097  0.5267  1.7620  3.4265
   53ALA    HB2  854   6.780  -0.691   4.163 -0.4080  0.9195 -1.8289
   53ALA    HB3  855   6.891  -0.818   4.230 -3.0131 -1.1568  0.2345
   53ALA      C  856   6.920  -0.956   4.001  0.0016 -0.3006  0.3845
   53ALA      O  857   6.924  -1.079   4.007  0.4298 -0.3086 -0.0478
   54ASN      N  858   7.022  -0.894   3.940 -0.2059 -0.4146 -0.0804
   54ASN     HN  859   7.012  -0.796   3.921 -5.8713 -0.2581  1.7388
   54ASN     CA  860   7.129  -0.961   3.874  0.2546 -0.0648  0.2986
   54ASN     HA  861   7.090  -1.043   3.814  0.6103 -2.2547  2.8853
   54ASN     CB  862   7.189  -0.867   3.768 -0.1498 -0.4850 -0.3133
   54ASN    HB1  863   7.114  -0.819   3.702  0.6371 -0.9265 -1.5813
   54ASN    HB2  864   7.246  -0.791   3.825  1.0861 -1.8223  0.3342
   54ASN     CG  865   7.301  -0.938   3.692  0.3633  0.4834 -0.4704
   54ASN    OD1  866   7.405  -0.973   3.745 -0.1795  0.0547  0.3276
   54ASN    ND2  867   7.270  -0.978   3.565 -0.2546 -0.4320 -0.0407
   54ASN   HD21  868   7.177  -0.960   3.534  0.0149 -1.4030 -1.5173
   54ASN   HD22  869   7.340  -1.017   3.505 -1.1678 -0.7054 -0.9483
   54ASN      C  870   7.231  -1.006   3.972  0.7378  0.0629 -0.1443
   54ASN      O  871   7.272  -1.120   3.994  0.1302 -0.1512 -0.1272
   55GLN      N  872   7.290  -0.908   4.044  0.3811  0.1985 -0.0359
   55GLN     HN  873   7.278  -0.810   4.031 -3.1402 -0.1211 -0.1658
   55GLN     CA  874   7.370  -0.932   4.160  0.1029  0.1042  0.1383
   55GLN     HA  875   7.432  -1.020   4.144 -0.2965  0.0861 -1.5529
   55GLN     CB  876   7.451  -0.804   4.184 -0.5426  0.6248 -0.4172
   55GLN    HB1  877   7.391  -0.715   4.213 -1.6025 -0.7283  1.7465
   55GLN    HB2  878   7.513  -0.819   4.275 -2.0168  0.0542  0.5240
   55GLN     CG  879   7.538  -0.771   4.062  0.1846  0.0553 -0.0616
   55GLN    HG1  880   7.594  -0.864   4.038 -0.1419 -0.9146  2.5755
   55GLN    HG2  881   7.482  -0.730   3.975  1.9107  0.9353 -0.8001
   55GLN     CD  882   7.642  -0.672   4.112 -0.4039  0.5597  0.1866
   55GLN    OE1  883   7.732  -0.715   4.184 -0.4025  0.2883  0.0245
   55GLN    NE2  884   7.634  -0.540   4.079 -0.1369  0.4816 -0.1993
   55GLN   HE21  885   7.561  -0.516   4.014  1.6640 -1.3841 -3.1595
   55GLN   HE22  886   7.687  -0.470   4.125  0.6679 -0.0197 -0.3495
   55GLN      C  887   7.285  -0.951   4.280  0.2929 -0.3238  0.2098
   55GLN      O  888   7.168  -0.911   4.288  0.3011 -0.3261  0.3390
   56PRO      N  889   7.329  -1.013   4.386  0.0923 -0.1093  0.4213
   56PRO     CD  890   7.447  -1.097   4.390 -0.0891 -0.3964 -0.0665
   56PRO    HD1  891   7.531  -1.025   4.403  0.1477  0.4859 -4.6639
   56PRO    HD2  892   7.478  -1.156   4.301  0.1453  1.8170 -1.5477
   56PRO     CA  893   7.269  -1.006   4.516  0.3121 -0.4094  0.5378
   56PRO     HA  894   7.165  -1.034   4.517  0.2512 -0.1862  0.9000
   56PRO     CB  895   7.362  -1.084   4.609  0.8706  0.1714  0.4774
   56PRO    HB1  896   7.437  -1.020   4.660  0.1046 -0.1974  2.1314
   56PRO    HB2  897   7.306  -1.134   4.691 -0.4105  0.1090 -0.4020
   56PRO     CG  898   7.435  -1.183   4.516  0.2166 -0.0557  0.2004
   56PRO    HG1  899   7.531  -1.197   4.570  1.0667  2.1494 -0.6550
   56PRO    HG2  900   7.379  -1.278   4.501  3.0415 -1.7855 -0.1619
   56PRO      C  901   7.269  -0.868   4.572  0.3280 -0.2417  0.1233
   56PRO      O  902   7.311  -0.767   4.514 -0.0461  0.0580  0.3696
   57GLY      N  903   7.214  -0.847   4.693 -0.1427  0.0281 -0.1327
   57GLY     HN  904   7.169  -0.923   4.740 -0.6655 -1.1506 -2.3346
   57GLY     CA  905   7.194  -0.715   4.743 -0.1079 -0.0071 -0.0255
   57GLY    HA1  906   7.281  -0.672   4.790  0.8976 -0.8790 -1.0238
   57GLY    HA2  907   7.174  -0.647   4.661  3.7105  0.1230 -1.0351
   57GLY      C  908   7.082  -0.730   4.840 -0.1014 -0.0222 -0.0209
   57GLY      O  909   7.043  -0.839   4.882 -0.0447 -0.1219 -0.2266
   58MET      N  910   7.040  -0.613   4.892  0.1432  0.0261  0.0716
   58MET     HN  911   7.074  -0.525   4.861  0.6644  0.7376  2.4465
   58MET     CA  912   6.936  -0.586   4.987  0.0059 -0.2424 -0.0007
   58MET     HA  913   6.914  -0.680   5.035  0.5492 -0.7313 -0.6860
   58MET     CB  914   6.984  -0.475   5.082  0.1001 -0.1119 -0.1994
   58MET    HB1  915   7.079  -0.507   5.129  0.4535 -1.7332 -1.8968
   58MET    HB2  916   7.001  -0.379   5.027  2.2883  0.0271  0.6267
   58MET     CG  917   6.884  -0.447   5.195 -0.3261  0.0077 -0.5997
   58MET    HG1  918   6.916  -0.367   5.265 -0.8034 -1.2723  1.1302
   58MET    HG2  919   6.797  -0.398   5.147 -0.3696  0.6565  0.1137
   58MET     SD  920   6.834  -0.584   5.303  0.2529  0.2228 -0.0526
   58MET     CE  921   7.000  -0.636   5.355  0.4180  0.4833 -0.3153
   58MET    HE1  922   7.005  -0.708   5.440  0.9696  1.3075  0.3690
   58MET    HE2  923   7.068  -0.666   5.272 -0.0291  2.0272 -1.2750
   58MET    HE3  924   7.063  -0.550   5.385 -0.9985  1.2402  0.5657
   58MET      C  925   6.808  -0.548   4.921  0.0131  0.2744  0.2797
   58MET      O  926   6.707  -0.618   4.929  0.0839  0.1056 -0.2791
   59GLN      N  927   6.802  -0.437   4.846  0.2396  0.0909 -0.0108
   59GLN     HN  928   6.881  -0.377   4.839  0.7015 -0.5094  0.0392
   59GLN     CA  929   6.695  -0.400   4.758  0.2071 -0.1541 -0.0755
   59GLN     HA  930   6.611  -0.466   4.771 -0.2732  0.2640 -0.9131
   59GLN     CB  931   6.653  -0.257   4.797 -0.1875 -0.3435  0.2018
   59GLN    HB1  932   6.742  -0.190   4.802  0.2705 -0.8098 -1.0571
   59GLN    HB2  933   6.598  -0.203   4.717 -0.6015 -0.4781  0.3956
   59GLN     CG  934   6.567  -0.252   4.923 -0.1561 -0.2916  0.2214
   59GLN    HG1  935   6.480  -0.316   4.896  1.4643 -2.1522 -0.7796
   59GLN    HG2  936   6.623  -0.298   5.006 -2.0983 -0.7407  1.3401
   59GLN     CD  937   6.524  -0.115   4.974  0.0305  0.1939 -0.8748
   59GLN    OE1  938   6.408  -0.076   4.980  0.0180  0.0751 -0.1331
   59GLN    NE2  939   6.620  -0.036   5.030 -0.3698 -0.0432  0.1816
   59GLN   HE21  940   6.711  -0.068   5.057 -0.6592  0.0622  1.3271
   59GLN   HE22  941   6.598   0.059   5.050 -0.4338 -0.0220  0.0143
   59GLN      C  942   6.733  -0.393   4.610  0.0894  0.2923 -0.0866
   59GLN    OT1  943   6.856  -0.393   4.583  0.1748 -0.1147  0.2816
   59GLN    OT2  944   6.644  -0.373   4.524 -0.0421 -0.2479 -0.0822
   60SOL     OW  945   5.792   6.653   2.137 -0.0021 -0.2754  0.0462
   60SOL    HW1  946   5.792   6.677   2.044  1.0524 -0.7085 -0.0811
   60SOL    HW2  947   5.749   6.726   2.181 -0.4423 -0.0290 -0.7706
   61SOL     OW  948   5.581   3.641   3.583  0.8590 -0.3049 -0.1569
   61SOL    HW1  949   5.535   3.674   3.660 -1.3543 -1.2071 -1.0008
   61SOL    HW2  950   5.646   3.579   3.619 -0.1392 -0.7342  0.9926
   62SOL     OW  951   5.254   5.194   2.217 -0.0961 -0.4114 -0.3328
   62SOL    HW1  952   5.331   5.244   2.243  0.6306 -0.5702 -2.0829
   62SOL    HW2  953   5.231   5.143   2.295  0.8475  0.5051  0.5803
   63SOL     OW  954   2.454   3.486   3.551  0.2781 -0.2494 -0.0275
   63SOL    HW1  955   2.383   3.439   3.595  1.3206 -1.2022  0.6803
   63SOL    HW2  956   2.488   3.545   3.617 -0.1763  0.5883 -0.5244
   64SOL     OW  957   1.919   5.067   3.956  0.1590 -0.2323 -0.3602
   64SOL    HW1  958   1.826   5.058   3.936 -0.3700 -0.5087  1.8995
   64SOL    HW2  959   1.957   5.104   3.877 -1.9727  0.4371 -1.1528
   65SOL     OW  960   4.873   2.205   2.103 -0.5333  0.6134 -0.7890
   65SOL    HW1  961   4.848   2.171   2.016  0.4181 -0.4460 -0.6861
   65SOL    HW2  962   4.929   2.136   2.139 -1.4037  0.7630  0.9352
   66SOL     OW  963   4.751   2.272   3.123 -1.0021  0.5061 -0.0398
   66SOL    HW1  964   4.688   2.234   3.062  1.1042 -0.2654 -1.8662
   66SOL    HW2  965   4.819   2.310   3.067  0.8936  0.0245  1.8017
   67SOL     OW  966   4.367   5.536   1.976 -0.7145 -0.3583  0.6670
   67SOL    HW1  967   4.407   5.611   1.931 -0.1397 -0.5870  0.7950
   67SOL    HW2  968   4.282   5.569   2.006 -1.2660 -0.2992 -0.8803
   68SOL     OW  969   0.025   0.898   4.112 -0.2316  0.7915  0.3759
   68SOL    HW1  970   0.067   0.931   4.191  2.7342 -5.0099  1.8010
   68SOL    HW2  971   0.098   0.884   4.051 -1.2033 -1.9650 -0.2999
   69SOL     OW  972   5.735   0.649   1.035  0.1834 -0.2892 -0.4616
   69SOL    HW1  973   5.816   0.641   0.985  0.8912  0.4568  0.5307
   69SOL    HW2  974   5.763   0.668   1.125 -1.0861  1.5018 -0.3832
   70SOL     OW  975   5.165   1.232   3.851 -0.5641 -0.3473 -0.1887
   70SOL    HW1  976   5.243   1.223   3.798 -1.4386  0.0859 -1.5932
   70SOL    HW2  977   5.156   1.147   3.896  0.5412 -0.4813 -0.2108
   71SOL     OW  978   6.298   6.845   1.560  0.3929  0.1918  0.3392
   71SOL    HW1  979   6.272   6.936   1.543 -2.0078 -0.5216 -0.2445
   71SOL    HW2  980   6.297   6.804   1.474 -0.2111 -0.7477  0.7788
   72SOL     OW  981   5.499   5.326   3.670 -0.3561  0.1119 -0.4982
   72SOL    HW1  982   5.520   5.244   3.625  2.1976 -0.7375  1.9401
   72SOL    HW2  983   5.408   5.318   3.695  0.1585 -2.6015  0.7696
   73SOL     OW  984   1.615   1.122   0.318 -0.1906 -0.1413 -0.0940
   73SOL    HW1  985   1.580   1.043   0.275 -0.1929 -0.5968  0.7304
   73SOL    HW2  986   1.662   1.168   0.248  1.0479 -1.6038 -0.2741
   74SOL     OW  987   3.235   5.263   0.669 -0.3705  0.1687 -0.1018
   74SOL    HW1  988   3.206   5.231   0.583 -0.3925  1.9014 -0.7845
   74SOL    HW2  989   3.316   5.311   0.650 -0.6087  0.9437  0.7714
   75SOL     OW  990   1.355   6.064   4.813  0.3960 -0.3856 -0.5916
   75SOL    HW1  991   1.392   5.976   4.810 -0.0724 -0.5970 -0.1799
   75SOL    HW2  992   1.423   6.117   4.855 -0.0275 -0.9117  0.8162
   76SOL     OW  993   1.710   0.763   3.294  0.1110 -0.6634  0.5153
   76SOL    HW1  994   1.748   0.834   3.242 -2.7895  0.1445 -0.7289
   76SOL    HW2  995   1.619   0.789   3.307 -0.8919 -3.8144  0.6343
   77SOL     OW  996   0.719   2.405   4.144  0.6200  0.6120 -0.3964
   77SOL    HW1  997   0.775   2.429   4.070 -0.2857  3.1154 -0.3418
   77SOL    HW2  998   0.629   2.413   4.110  0.2198  0.0148  0.4715
   78SOL     OW  999   5.139   1.374   1.694  0.4799 -0.1007 -0.0548
   78SOL    HW1 1000   5.159   1.326   1.774 -3.0191 -1.3220  0.2492
   78SOL    HW2 1001   5.142   1.466   1.720  0.1114 -0.4598  1.3272
   79SOL     OW 1002   4.698   4.141   1.231 -0.4125 -0.4861  0.2141
   79SOL    HW1 1003   4.737   4.152   1.318 -0.9375 -0.1229  0.4060
   79SOL    HW2 1004   4.773   4.131   1.173  0.0938  2.1759  0.2842
   80SOL     OW 1005   3.013   4.582   1.625 -0.3923  0.1074 -0.1088
   80SOL    HW1 1006   3.006   4.513   1.559 -0.9995  0.3156 -0.2689
   80SOL    HW2 1007   2.936   4.568   1.681  0.3580 -0.3481  0.8252
   81SOL     OW 1008   4.559   7.010   3.299 -0.1428 -0.2567 -0.0200
   81SOL    HW1 1009   4.625   7.035   3.364  1.5789 -0.1964 -1.7123
   81SOL    HW2 1010   4.476   7.027   3.343  0.9448  1.4214  1.5628
   82SOL     OW 1011   1.444   3.117   3.840  0.2690  0.4017  0.4282
   82SOL    HW1 1012   1.426   3.047   3.902 -1.4763 -1.2531 -1.7680
   82SOL    HW2 1013   1.363   3.168   3.836 -1.0239 -1.5748 -2.8142
   83SOL     OW 1014   2.795   0.775   1.611  0.1126  0.0609  0.7809
   83SOL    HW1 1015   2.759   0.800   1.696  0.9667 -0.3359  1.2814
   83SOL    HW2 1016   2.883   0.814   1.610  0.7005 -1.2043  0.7419
   84SOL     OW 1017   2.483   3.647   1.887  0.2073 -0.0882 -0.1980
   84SOL    HW1 1018   2.439   3.592   1.821 -1.5953  0.5519  0.3966
   84SOL    HW2 1019   2.485   3.593   1.966  2.1958 -0.7828 -0.6649
   85SOL     OW 1020   4.401   0.639   4.211 -0.1062 -0.2887 -0.5445
   85SOL    HW1 1021   4.388   0.640   4.306  0.9862  0.0394 -0.3842
   85SOL    HW2 1022   4.373   0.726   4.182 -2.7111 -1.1643 -0.8845
   86SOL     OW 1023   3.171   3.238   1.195 -0.3333 -0.3894 -0.0977
   86SOL    HW1 1024   3.183   3.152   1.235 -1.6050 -0.6283 -0.1888
   86SOL    HW2 1025   3.242   3.245   1.131  1.0566 -0.4574  1.3936
   87SOL     OW 1026   1.725   4.692   4.817  0.6724  0.4365  0.2602
   87SOL    HW1 1027   1.764   4.773   4.851  0.5904 -0.3301  2.3443
   87SOL    HW2 1028   1.788   4.624   4.838 -0.0821 -0.2999  0.2029
   88SOL     OW 1029   2.209   0.999   4.815 -0.6725 -0.7294 -0.1550
   88SOL    HW1 1030   2.268   1.073   4.823 -0.3022 -1.0511  0.0905
   88SOL    HW2 1031   2.171   0.989   4.902  0.1000 -1.5084  0.1009
   89SOL     OW 1032   2.563   0.333   1.121  0.5679 -0.3982 -0.0678
   89SOL    HW1 1033   2.597   0.361   1.036 -0.7414  2.0428  0.1239
   89SOL    HW2 1034   2.636   0.346   1.182  1.2019 -1.2023 -0.6488
   90SOL     OW 1035   3.722   3.340   0.017 -0.4482 -0.1834 -0.1582
   90SOL    HW1 1036   3.700   3.249  -0.002 -4.0130  0.4463  0.1859
   90SOL    HW2 1037   3.743   3.341   0.110 -1.4236 -0.5246  0.0734
   91SOL     OW 1038   5.632   3.597   1.545 -0.0872  0.1201 -0.3445
   91SOL    HW1 1039   5.703   3.541   1.511 -0.6514  0.1602 -1.6375
   91SOL    HW2 1040   5.673   3.682   1.559  0.2134  0.0525 -0.7753
   92SOL     OW 1041   4.724   1.114   4.503 -0.9393  0.0443  0.2497
   92SOL    HW1 1042   4.814   1.123   4.473 -0.7913  0.9592  0.8940
   92SOL    HW2 1043   4.679   1.065   4.434 -0.0496 -0.0480 -0.2726
   93SOL     OW 1044   3.195   2.046   1.656 -1.0671 -0.2168 -0.4408
   93SOL    HW1 1045   3.266   1.996   1.695 -1.1142  0.0856  0.0463
   93SOL    HW2 1046   3.220   2.137   1.670 -2.1160 -0.0887  0.8484
   94SOL     OW 1047   4.906   3.845   1.060  0.1699 -0.1213 -0.3443
   94SOL    HW1 1048   4.892   3.830   0.966 -0.4345  0.3223 -0.3288
   94SOL    HW2 1049   4.837   3.795   1.103 -0.5799  1.0019 -0.2103
   95SOL     OW 1050   2.312   6.231   3.185 -0.0407 -0.5330  0.4260
   95SOL    HW1 1051   2.356   6.180   3.117  0.7816  1.5695 -0.7133
   95SOL    HW2 1052   2.223   6.198   3.187 -0.1663 -0.4625 -1.9349
   96SOL     OW 1053   5.340   0.037   2.273 -0.4960  0.0141 -0.0955
   96SOL    HW1 1054   5.345  -0.037   2.213  2.5615  0.8345 -1.0372
   96SOL    HW2 1055   5.324   0.112   2.215  1.0401  0.6302  0.2410
   97SOL     OW 1056   4.835   4.245   3.835 -0.8761 -0.4554 -0.0734
   97SOL    HW1 1057   4.923   4.242   3.796 -0.0531  0.3748  1.6211
   97SOL    HW2 1058   4.844   4.306   3.909 -2.3080 -2.0804  1.5158
   98SOL     OW 1059   3.578   0.705   3.902 -0.5288 -0.2192  0.1883
   98SOL    HW1 1060   3.554   0.623   3.945  0.4629 -0.2829  0.6286
   98SOL    HW2 1061   3.606   0.678   3.814  0.9881 -0.5166  0.7331
   99SOL     OW 1062   6.900   2.611   2.899 -0.1423 -0.4133  0.5265
   99SOL    HW1 1063   6.914   2.705   2.883 -2.0619  0.0414  1.1946
   99SOL    HW2 1064   6.923   2.569   2.817  3.7332  0.2170  1.0881
  100SOL     OW 1065   6.376   0.145   0.747  0.0709 -0.2382 -0.3530
  100SOL    HW1 1066   6.296   0.093   0.744 -1.1759  1.4286  1.6001
  100SOL    HW2 1067   6.366   0.208   0.675  0.0387 -0.5573 -0.6336
  101SOL     OW 1068   1.215   2.143   1.204  0.3822  0.1443 -0.4254
  101SOL    HW1 1069   1.181   2.123   1.117 -0.3132 -3.3082  0.4763
  101SOL    HW2 1070   1.234   2.057   1.243 -0.1489  1.4565  3.1263
  102SOL     OW 1071   7.013   5.717   2.905 -0.1289  0.0291 -0.5244
  102SOL    HW1 1072   7.031   5.624   2.918  1.9076  0.2958 -1.0465
  102SOL    HW2 1073   7.015   5.754   2.993  0.6878 -0.1859 -0.4399
  103SOL     OW 1074   1.370   2.369   3.273  0.0939  0.6264  0.8610
  103SOL    HW1 1075   1.304   2.300   3.264  2.6109 -1.8626  0.3029
  103SOL    HW2 1076   1.410   2.375   3.187  1.1970  1.4658  1.4065
  104SOL     OW 1077   2.175   1.287   2.513  0.1218 -0.5189  0.0071
  104SOL    HW1 1078   2.178   1.355   2.446 -0.8551 -0.2943  0.1798
  104SOL    HW2 1079   2.257   1.298   2.561  1.0843 -1.0261 -1.4571
  105SOL     OW 1080   5.648   5.696   2.951 -0.5091  0.0193 -0.1996
  105SOL    HW1 1081   5.583   5.767   2.946  0.7193  1.1580 -0.5434
  105SOL    HW2 1082   5.707   5.713   2.878 -0.5263 -1.7317 -0.6434
  106SOL     OW 1083   5.871   4.634   0.987  0.1648 -0.4013 -0.4681
  106SOL    HW1 1084   5.804   4.581   1.031 -1.8875  2.3768  0.0298
  106SOL    HW2 1085   5.893   4.585   0.908  0.2472 -3.1177  1.1171
  107SOL     OW 1086   0.547   0.850   3.321 -0.0548 -0.0322 -0.3753
  107SOL    HW1 1087   0.539   0.757   3.299 -0.5716 -0.3750  1.1661
  107SOL    HW2 1088   0.457   0.883   3.322 -0.0686 -0.0574  1.2392
  108SOL     OW 1089   3.052   0.376   2.528 -0.0671 -0.2815 -0.5354
  108SOL    HW1 1090   3.049   0.311   2.458  0.2074 -0.3341 -0.4975
  108SOL    HW2 1091   3.053   0.325   2.609  3.0490 -0.3701 -0.5098
  109SOL     OW 1092   5.315   5.107   3.647  0.1497  0.2585 -0.1370
  109SOL    HW1 1093   5.300   5.085   3.739 -2.8378  1.6612 -0.1623
  109SOL    HW2 1094   5.376   5.040   3.616 -0.8685 -1.9420  2.1888
  110SOL     OW 1095   5.805   3.067   0.380  0.1003  0.4520 -0.1065
  110SOL    HW1 1096   5.726   3.036   0.335 -1.7003  3.1057  0.9499
  110SOL    HW2 1097   5.788   3.160   0.394  1.4953  0.2363  4.0998
  111SOL     OW 1098   2.025   3.747   4.978  0.3141  0.0622 -0.4791
  111SOL    HW1 1099   2.040   3.841   4.991 -0.1233  0.2318 -1.1313
  111SOL    HW2 1100   2.066   3.706   5.053  1.0620  0.7340 -0.5010
  112SOL     OW 1101   5.393   2.518   1.489 -0.0581  0.4400  0.2019
  112SOL    HW1 1102   5.370   2.437   1.444  2.6702 -0.2770 -0.1127
  112SOL    HW2 1103   5.402   2.583   1.419  0.2747  0.3503  0.1610
  113SOL     OW 1104   4.028   3.225   0.338 -0.6048  0.8925  0.2185
  113SOL    HW1 1105   4.037   3.186   0.425  0.4138  1.0498  0.1931
  113SOL    HW2 1106   4.118   3.236   0.307 -0.9606 -0.5259 -1.4778
  114SOL     OW 1107   1.648   5.987   0.618 -0.2492 -0.0603 -0.1307
  114SOL    HW1 1108   1.703   5.909   0.610 -2.1115 -1.4965  0.3657
  114SOL    HW2 1109   1.652   6.027   0.531  0.8306 -0.6292 -0.3679
  115SOL     OW 1110   4.817   6.613   1.607  0.7966 -0.2122  0.3008
  115SOL    HW1 1111   4.835   6.547   1.675  0.4497  0.3331  0.9371
  115SOL    HW2 1112   4.722   6.622   1.608  0.6846 -0.9517 -1.0037
  116SOL     OW 1113   2.165   1.995   3.853 -0.1823  0.3235  0.1300
  116SOL    HW1 1114   2.218   1.972   3.777 -1.4553  1.5069 -1.1699
  116SOL    HW2 1115   2.211   1.955   3.927  0.9392 -1.1126 -1.2677
  117SOL     OW 1116   3.893   0.349   2.608 -0.2095  0.8565 -0.2485
  117SOL    HW1 1117   3.886   0.261   2.571  0.8152 -1.2019  3.7982
  117SOL    HW2 1118   3.960   0.392   2.556 -0.1490 -1.0265 -1.8494
  118SOL     OW 1119   2.517   4.639   1.430 -0.5541 -0.2508  0.4769
  118SOL    HW1 1120   2.482   4.727   1.440  0.3256  0.1552  0.0703
  118SOL    HW2 1121   2.579   4.646   1.358  0.4896 -0.8974  1.2886
  119SOL     OW 1122   4.128   2.881   4.799  0.4381 -0.5282 -0.0086
  119SOL    HW1 1123   4.151   2.947   4.864  2.7956  0.3365 -1.5784
  119SOL    HW2 1124   4.034   2.867   4.812  0.4018  1.1230  2.1622
  120SOL     OW 1125   0.671   5.917   3.702 -0.5806 -0.4475  0.5625
  120SOL    HW1 1126   0.743   5.977   3.721  0.0300 -0.4213 -1.6524
  120SOL    HW2 1127   0.701   5.832   3.735  0.4075 -0.3964 -0.1613
  121SOL     OW 1128   2.913   2.166   1.170  0.3018  0.0421  0.4842
  121SOL    HW1 1129   2.876   2.199   1.088 -0.1278  0.5063  0.8615
  121SOL    HW2 1130   2.966   2.238   1.204  0.9367 -0.3468  0.3382
  122SOL     OW 1131   2.206   1.533   2.821 -0.2064 -0.4418 -0.2954
  122SOL    HW1 1132   2.129   1.476   2.812  0.6170 -1.5633 -0.4903
  122SOL    HW2 1133   2.214   1.576   2.736 -0.8673  0.0217 -0.1309
  123SOL     OW 1134   2.915   6.431   1.585  0.2536 -0.0436 -0.2687
  123SOL    HW1 1135   2.962   6.423   1.502 -0.3647  0.2241 -0.6441
  123SOL    HW2 1136   2.970   6.383   1.647  0.2318 -1.0939 -1.0305
  124SOL     OW 1137   3.368   1.034   0.788  0.3068 -0.3903  0.1140
  124SOL    HW1 1138   3.444   1.043   0.846  0.0542 -0.8563  0.5235
  124SOL    HW2 1139   3.296   1.071   0.839  0.0687 -0.8766  0.1329
  125SOL     OW 1140   1.062   6.840   0.386 -0.2961 -0.0700 -0.1071
  125SOL    HW1 1141   1.064   6.892   0.305  0.7241 -0.1530 -0.1548
  125SOL    HW2 1142   1.151   6.805   0.393 -0.6309 -0.8072  0.5762
  126SOL     OW 1143   1.434   4.925   4.491  0.2451 -0.6826 -0.0304
  126SOL    HW1 1144   1.491   4.853   4.520  2.3700  0.9875  0.2293
  126SOL    HW2 1145   1.492   4.980   4.438 -1.0740  1.3005  0.5102
  127SOL     OW 1146   2.651   0.430   4.367  0.2117  0.5258  0.0186
  127SOL    HW1 1147   2.568   0.427   4.415  0.6252  0.3496  0.7493
  127SOL    HW2 1148   2.634   0.383   4.285  0.4173 -2.3901  1.5133
  128SOL     OW 1149   2.120   6.801   1.139 -0.4937  0.0951  0.0179
  128SOL    HW1 1150   2.106   6.842   1.224 -0.5662 -2.3978  1.2939
  128SOL    HW2 1151   2.041   6.820   1.089 -0.2560  1.9752  0.2727
  129SOL     OW 1152   3.131   0.684   1.739 -0.2373 -0.1876  0.3529
  129SOL    HW1 1153   3.087   0.623   1.798  1.3040 -1.3301  0.3971
  129SOL    HW2 1154   3.183   0.628   1.681  1.0670  1.0506  0.2626
  130SOL     OW 1155   1.817   4.427   2.954  0.4112 -0.3955 -0.1669
  130SOL    HW1 1156   1.725   4.406   2.971  0.2516  0.6979  0.3651
  130SOL    HW2 1157   1.859   4.422   3.039  1.1921 -2.3562 -0.6041
  131SOL     OW 1158   5.125   2.901   2.989 -0.3886 -0.8626 -0.3674
  131SOL    HW1 1159   5.083   2.960   3.050 -0.2212  0.5469 -1.5704
  131SOL    HW2 1160   5.219   2.913   3.004 -0.3267 -2.3185  0.7260
  132SOL     OW 1161   0.643   4.789   4.752  0.1978 -0.0074 -0.0644
  132SOL    HW1 1162   0.657   4.780   4.846 -0.0612  2.1211  0.2320
  132SOL    HW2 1163   0.653   4.701   4.717 -2.3792 -1.3732  2.2882
  133SOL     OW 1164   6.423   7.004   2.438  0.1769  0.0896 -0.2635
  133SOL    HW1 1165   6.340   6.955   2.435  0.1766  0.0427 -3.8663
  133SOL    HW2 1166   6.398   7.093   2.462 -0.4266 -0.5355  1.6760
  134SOL     OW 1167   1.472   5.947   2.915 -0.0208  0.1491  0.0565
  134SOL    HW1 1168   1.468   5.872   2.855  1.6795  0.0747 -0.0170
  134SOL    HW2 1169   1.412   5.924   2.986 -1.2012 -0.2746 -1.0332
  135SOL     OW 1170   4.418   6.362   1.679  0.3926 -0.3439  0.0053
  135SOL    HW1 1171   4.414   6.331   1.589  0.7279  0.7544 -0.4101
  135SOL    HW2 1172   4.510   6.354   1.704  0.4528  0.1153 -0.0489
  136SOL     OW 1173   7.196   2.317   3.985  0.0305 -0.3306 -0.7067
  136SOL    HW1 1174   7.144   2.291   4.061 -0.9837  0.8563 -0.9758
  136SOL    HW2 1175   7.283   2.337   4.021 -0.4699  0.3188  0.1640
  137SOL     OW 1176   0.682   4.256   3.275 -0.6598  0.2451  0.1143
  137SOL    HW1 1177   0.695   4.253   3.181  1.0475  2.3130  0.1881
  137SOL    HW2 1178   0.591   4.229   3.289 -1.1931  0.6951 -2.1823
  138SOL     OW 1179   0.618   3.411   2.554  0.0650  0.0880  0.0888
  138SOL    HW1 1180   0.650   3.374   2.471  2.5792  0.1559  0.9319
  138SOL    HW2 1181   0.690   3.396   2.616 -0.9678  1.7207  1.7872
  139SOL     OW 1182   2.827   1.152   4.977 -0.0405  0.5013 -0.7291
  139SOL    HW1 1183   2.817   1.088   5.046 -1.3437  1.1761 -0.2604
  139SOL    HW2 1184   2.881   1.109   4.911  1.3174 -0.1034  0.7476
  140SOL     OW 1185   5.062   5.432   1.867  0.0527  0.2827 -0.7107
  140SOL    HW1 1186   5.076   5.526   1.881  3.0275 -0.3830  1.5787
  140SOL    HW2 1187   5.054   5.396   1.955  0.4421 -1.8233 -1.5027
  141SOL     OW 1188   6.607   0.289   3.697  0.0737 -0.1600  0.7984
  141SOL    HW1 1189   6.640   0.277   3.786 -1.3945 -1.3538  1.2228
  141SOL    HW2 1190   6.533   0.349   3.707 -0.4186 -0.7088  0.4565
  142SOL     OW 1191   3.521   5.903   2.008  0.1375 -0.0216  0.1913
  142SOL    HW1 1192   3.562   5.864   1.931 -0.8847 -2.0724  0.6117
  142SOL    HW2 1193   3.429   5.914   1.983 -0.3076 -1.1422  1.2202
  143SOL     OW 1194   5.620   5.454   2.663 -0.2187 -0.1164 -0.1526
  143SOL    HW1 1195   5.645   5.369   2.699 -1.6216 -0.5906 -0.2591
  143SOL    HW2 1196   5.557   5.489   2.724 -0.4011  0.3978 -0.6285
  144SOL     OW 1197   3.624   2.470   4.798 -0.2607  0.5438  0.1189
  144SOL    HW1 1198   3.664   2.396   4.843  1.4061  1.8609  0.8930
  144SOL    HW2 1199   3.541   2.483   4.844  0.3072  0.3547  1.2289
  145SOL     OW 1200   2.207   1.565   3.653 -0.2019 -0.0796  0.1133
  145SOL    HW1 1201   2.205   1.521   3.568 -0.6044  0.9374 -0.4171
  145SOL    HW2 1202   2.124   1.541   3.694 -0.5669  0.4274 -0.3108
  146SOL     OW 1203   6.719   0.925   2.313 -0.8730  0.2721 -0.5445
  146SOL    HW1 1204   6.706   0.842   2.266 -0.8069 -0.6018  0.9154
  146SOL    HW2 1205   6.683   0.992   2.255  0.0331 -0.6495 -2.2390
  147SOL     OW 1206   2.930   1.185   0.016  0.0960 -0.1947  0.1590
  147SOL    HW1 1207   2.991   1.233  -0.040 -1.5861  1.4434 -0.3693
  147SOL    HW2 1208   2.986   1.130   0.070  2.0429  1.1764 -0.3367
  148SOL     OW 1209   3.009   6.316   0.155  0.2098 -0.3478 -0.0704
  148SOL    HW1 1210   3.066   6.377   0.108  0.4363 -0.3338  0.2226
  148SOL    HW2 1211   3.060   6.235   0.159 -0.6248 -1.0095 -1.6830
  149SOL     OW 1212   6.495   0.086   2.371 -0.1281  0.0868 -0.3581
  149SOL    HW1 1213   6.457   0.056   2.288  0.5113 -2.9980  0.3397
  149SOL    HW2 1214   6.424   0.075   2.435 -0.2400  1.2871 -0.2578
  150SOL     OW 1215   3.276   1.071   4.896  0.5860 -0.0408 -0.3000
  150SOL    HW1 1216   3.213   1.029   4.955  1.2603 -0.0077  0.4534
  150SOL    HW2 1217   3.222   1.108   4.826 -0.2520  0.1547  0.4350
  151SOL     OW 1218   4.731   3.669   3.806 -0.5348 -0.7710  0.0155
  151SOL    HW1 1219   4.646   3.688   3.767 -0.6396 -0.8086  0.2240
  151SOL    HW2 1220   4.789   3.655   3.732 -0.4212  0.4779 -0.1516
  152SOL     OW 1221   4.019   3.788   3.155  0.0058  0.3252 -0.0059
  152SOL    HW1 1222   3.946   3.802   3.215  2.2596 -1.0903  3.4735
  152SOL    HW2 1223   3.983   3.735   3.084 -2.7083  1.3935  0.4732
  153SOL     OW 1224   6.141   6.765   2.107  0.0588  0.1637 -0.6025
  153SOL    HW1 1225   6.076   6.740   2.041 -1.0613  1.7113 -0.1501
  153SOL    HW2 1226   6.219   6.789   2.057 -1.0067  2.0293 -1.4804
  154SOL     OW 1227   6.348   6.900   3.337  0.1283 -0.2694  0.5038
  154SOL    HW1 1228   6.276   6.857   3.289 -0.5265 -1.0177  2.0733
  154SOL    HW2 1229   6.315   6.988   3.356  0.7477  0.3517 -1.1425
  155SOL     OW 1230   6.114   3.478   4.689 -0.3360  0.1447 -0.0218
  155SOL    HW1 1231   6.158   3.437   4.764 -2.4198 -1.1258  0.5770
  155SOL    HW2 1232   6.105   3.570   4.714 -0.4470 -0.1404  1.0188
  156SOL     OW 1233   0.628   6.309   3.726  0.5573 -0.4959  0.3556
  156SOL    HW1 1234   0.683   6.371   3.774  0.6386 -0.8015  0.6660
  156SOL    HW2 1235   0.600   6.246   3.793  0.5323 -0.8301  0.0315
  157SOL     OW 1236   2.860   6.890   0.487 -0.5542 -0.9071 -0.5704
  157SOL    HW1 1237   2.886   6.804   0.518 -0.3125 -0.3556  0.8219
  157SOL    HW2 1238   2.782   6.874   0.433 -1.0785 -1.8967  0.4596
  158SOL     OW 1239   2.942   3.545   0.423 -0.4491  0.0437  0.6745
  158SOL    HW1 1240   2.869   3.545   0.361 -0.4650 -0.4527  0.6842
  158SOL    HW2 1241   3.019   3.524   0.369 -0.6876 -1.9707  1.0430
  159SOL     OW 1242   3.902   3.360   4.242  0.0769 -0.6042 -0.4803
  159SOL    HW1 1243   3.864   3.355   4.330  0.3275  0.6972 -0.2729
  159SOL    HW2 1244   3.841   3.312   4.187 -1.1436  0.2434  0.0821
  160SOL     OW 1245   2.653   5.770   4.898  0.6457  0.8977  0.3087
  160SOL    HW1 1246   2.620   5.713   4.829 -1.0846  1.4839  0.6016
  160SOL    HW2 1247   2.694   5.843   4.852  3.8333 -0.9552 -0.0928
  161SOL     OW 1248   0.309   0.152   0.753  0.2702  0.0941 -0.0514
  161SOL    HW1 1249   0.224   0.157   0.795  0.0989  1.1298 -0.4996
  161SOL    HW2 1250   0.306   0.071   0.702 -0.3782  0.0498  0.0546
  162SOL     OW 1251   2.929   6.603   3.779  0.6217  0.1417 -0.0692
  162SOL    HW1 1252   2.952   6.575   3.691 -1.0844 -1.7760  0.0294
  162SOL    HW2 1253   3.005   6.580   3.832  0.4748 -1.5839 -0.5386
  163SOL     OW 1254   5.411   2.806   1.047  0.5212  0.1868 -0.5226
  163SOL    HW1 1255   5.360   2.822   0.968  0.1055 -0.8473 -0.4721
  163SOL    HW2 1256   5.380   2.873   1.109 -0.5721 -0.2326 -0.5904
  164SOL     OW 1257   2.010   2.754   1.452 -0.0089  0.3244  0.6237
  164SOL    HW1 1258   1.942   2.808   1.493  0.4314  0.4346  1.2295
  164SOL    HW2 1259   2.081   2.816   1.433  0.6009 -0.0697  1.5554
  165SOL     OW 1260   1.554   4.499   4.986 -0.2514 -0.0269  0.0790
  165SOL    HW1 1261   1.472   4.460   4.956  0.4027  0.2466 -2.2690
  165SOL    HW2 1262   1.564   4.578   4.933 -0.3714  2.1651  3.0779
  166SOL     OW 1263   2.077   3.587   0.228 -0.4982 -0.3969  0.0204
  166SOL    HW1 1264   1.998   3.602   0.175  0.5607  2.4005 -0.9574
  166SOL    HW2 1265   2.084   3.665   0.283  1.6179 -0.5154  0.0029
  167SOL     OW 1266   6.007   3.352   3.355  0.1304  0.1542  0.5003
  167SOL    HW1 1267   6.062   3.337   3.432  0.0018 -1.9261  0.2347
  167SOL    HW2 1268   5.921   3.372   3.392  0.1665 -0.4119  0.9026
  168SOL     OW 1269   3.173   0.289   3.839  0.8455 -0.4721  0.4946
  168SOL    HW1 1270   3.228   0.261   3.911  0.8727 -0.8797  0.3161
  168SOL    HW2 1271   3.213   0.371   3.809  0.6616 -0.1431  1.1249
  169SOL     OW 1272   3.567   4.679   0.738  0.2134  0.3314 -0.2243
  169SOL    HW1 1273   3.525   4.644   0.660  1.8692  0.4190 -1.2054
  169SOL    HW2 1274   3.551   4.773   0.734 -1.8908  0.0782  0.9539
  170SOL     OW 1275   6.962   6.462   2.565  0.3182 -0.2046 -0.3245
  170SOL    HW1 1276   7.041   6.434   2.519  0.2093  1.8320 -1.8874
  170SOL    HW2 1277   6.890   6.426   2.514  0.1442 -2.1575  1.1633
  171SOL     OW 1278   5.493   3.403   4.738 -0.5431 -0.0217  0.0375
  171SOL    HW1 1279   5.398   3.405   4.724 -0.6926 -2.1567  0.4370
  171SOL    HW2 1280   5.521   3.319   4.701  1.1689  0.4553  0.1586
  172SOL     OW 1281   7.051   0.843   3.024 -0.1572  0.5984 -0.2491
  172SOL    HW1 1282   6.986   0.823   2.957 -0.3138 -0.3128  0.1530
  172SOL    HW2 1283   7.117   0.775   3.014  0.5526  1.3065 -0.4156
  173SOL     OW 1284   4.787   5.263   1.088 -0.2311  0.1612  0.0842
  173SOL    HW1 1285   4.792   5.350   1.048  1.2587  0.1988  0.2856
  173SOL    HW2 1286   4.863   5.260   1.147  0.3515 -1.6564 -0.6882
  174SOL     OW 1287   5.286   5.281   0.898 -0.0253 -0.4046  0.4867
  174SOL    HW1 1288   5.283   5.224   0.822 -0.1472 -0.3203  0.4273
  174SOL    HW2 1289   5.340   5.355   0.870 -1.8615  0.7060 -0.2720
  175SOL     OW 1290   2.258   5.930   1.002 -0.4580  0.3815 -0.5270
  175SOL    HW1 1291   2.225   5.877   1.074  2.3733  0.2378  0.7947
  175SOL    HW2 1292   2.215   6.015   1.013 -0.2769  0.2718  1.2011
  176SOL     OW 1293   3.006   2.240   1.981 -0.2676 -0.3153  0.3194
  176SOL    HW1 1294   2.977   2.151   2.003  0.9898 -0.6103  0.9186
  176SOL    HW2 1295   2.928   2.283   1.945 -0.8328 -1.7422 -0.2489
  177SOL     OW 1296   4.314   5.534   1.542 -0.5256  0.0954  0.5913
  177SOL    HW1 1297   4.240   5.538   1.604 -0.9889  0.7739  0.0087
  177SOL    HW2 1298   4.390   5.514   1.597 -0.9910  0.2915  1.3295
  178SOL     OW 1299   1.120   6.995   3.313  0.0137  0.0249 -0.0759
  178SOL    HW1 1300   1.157   7.072   3.269  1.4585  0.0041  1.0588
  178SOL    HW2 1301   1.140   7.008   3.405 -2.3467 -0.2888  0.5520
  179SOL     OW 1302   5.574   3.566   2.158 -0.4276  0.0859  0.1023
  179SOL    HW1 1303   5.633   3.641   2.165  0.9347 -0.9936  0.8736
  179SOL    HW2 1304   5.487   3.601   2.175  0.1297  1.5456  0.0595
  180SOL     OW 1305   4.479   1.017   2.280 -0.2658 -0.4643  0.0626
  180SOL    HW1 1306   4.439   0.934   2.255  0.1731 -1.1249  1.4715
  180SOL    HW2 1307   4.423   1.050   2.350  0.0019  0.0486  0.0388
  181SOL     OW 1308   1.818   2.901   5.112  0.2583 -0.3328 -0.6036
  181SOL    HW1 1309   1.738   2.953   5.119 -0.5830 -1.3790 -1.9376
  181SOL    HW2 1310   1.793   2.825   5.059  1.8757 -1.2297 -0.1630
  182SOL     OW 1311   2.397   4.181   0.401 -0.2990  0.0052  0.7671
  182SOL    HW1 1312   2.305   4.166   0.381  0.1309 -0.7976 -0.7299
  182SOL    HW2 1313   2.438   4.095   0.394  0.4719  0.2373  2.0482
  183SOL     OW 1314   5.777   2.221   1.071  0.6216  0.1947 -0.0393
  183SOL    HW1 1315   5.829   2.245   1.147  0.5645 -1.3519  0.5365
  183SOL    HW2 1316   5.701   2.279   1.073  0.6333  0.1867  1.0787
  184SOL     OW 1317   6.920   4.667   4.929  0.1364  0.4103  0.3869
  184SOL    HW1 1318   6.928   4.704   5.017 -2.1998 -0.2173  0.9399
  184SOL    HW2 1319   6.956   4.579   4.936 -2.2226 -0.5657  1.4663
  185SOL     OW 1320   6.891   4.006   0.726 -0.1045 -0.4090 -0.2748
  185SOL    HW1 1321   6.961   4.066   0.751 -0.3587 -0.3928  0.4031
  185SOL    HW2 1322   6.899   3.999   0.631 -0.7472  1.5254 -0.5098
  186SOL     OW 1323   0.323   4.469   3.849  0.1139  0.3446 -0.7158
  186SOL    HW1 1324   0.359   4.404   3.789  0.7141 -0.4801  0.4877
  186SOL    HW2 1325   0.385   4.471   3.922 -0.5592  1.3654 -0.1434
  187SOL     OW 1326   0.776  -0.014   2.953 -0.2586  0.4088  0.1509
  187SOL    HW1 1327   0.758   0.079   2.939 -0.4574  0.4456  0.6111
  187SOL    HW2 1328   0.746  -0.058   2.873 -0.6555  0.6827  0.1479
  188SOL     OW 1329   5.792   6.736   1.473 -0.3575 -0.2231  0.3274
  188SOL    HW1 1330   5.820   6.718   1.384  0.5336  0.1674  0.5222
  188SOL    HW2 1331   5.785   6.650   1.514 -1.7712 -0.4854 -0.3902
  189SOL     OW 1332   0.111   1.745   4.447 -0.7371 -0.2169  0.0994
  189SOL    HW1 1333   0.039   1.745   4.510 -0.0079  0.0343  0.9755
  189SOL    HW2 1334   0.168   1.673   4.476 -1.2972 -1.2949 -1.3965
  190SOL     OW 1335   6.249   3.057   4.621  0.3231  0.1569 -0.3534
  190SOL    HW1 1336   6.190   3.129   4.599 -0.1320  0.0586  0.4816
  190SOL    HW2 1337   6.231   2.990   4.555 -2.5184 -0.9803  1.3798
  191SOL     OW 1338   5.428   4.186   1.068 -0.0568 -0.3370 -0.0049
  191SOL    HW1 1339   5.482   4.202   1.145 -1.6273 -0.6358  1.2154
  191SOL    HW2 1340   5.371   4.263   1.063 -0.8443 -0.9143 -0.0845
  192SOL     OW 1341   4.268   5.804   0.814  0.6889  0.1957  0.2389
  192SOL    HW1 1342   4.270   5.717   0.774  0.3168  0.2150  0.1710
  192SOL    HW2 1343   4.231   5.861   0.745  3.1696  0.8907 -0.6219
  193SOL     OW 1344   3.502   5.396   4.752  0.0457 -0.4364  0.5545
  193SOL    HW1 1345   3.578   5.454   4.753 -0.2536  0.3253 -3.5183
  193SOL    HW2 1346   3.539   5.308   4.742  0.4675 -0.1399 -0.6733
  194SOL     OW 1347   1.184   5.557   0.329  0.0647  0.3618  0.1906
  194SOL    HW1 1348   1.185   5.644   0.290 -0.0459  0.2245 -0.1252
  194SOL    HW2 1349   1.114   5.511   0.283 -0.2086  0.2601  0.7010
  195SOL     OW 1350   3.957   1.061   0.599 -0.3630 -0.4847 -0.3836
  195SOL    HW1 1351   3.962   1.147   0.559 -1.6361 -0.5824 -0.8245
  195SOL    HW2 1352   4.008   1.004   0.541  1.4579  0.1453  0.5286
  196SOL     OW 1353   3.354   3.030   2.315  0.2462  0.2918 -0.3230
  196SOL    HW1 1354   3.261   3.043   2.297  0.5746  1.6709 -1.1951
  196SOL    HW2 1355   3.378   2.955   2.261 -0.4732 -0.4074  0.3176
  197SOL     OW 1356   3.946   0.435   1.659  0.5016 -0.3386 -0.4751
  197SOL    HW1 1357   4.005   0.510   1.666 -0.6546  0.4837  1.2634
  197SOL    HW2 1358   3.859   0.473   1.665 -0.1316 -1.7492 -0.4565
  198SOL     OW 1359   4.726   1.591   0.403  0.3603 -0.4713 -0.1474
  198SOL    HW1 1360   4.660   1.656   0.428 -0.3047 -2.2612  3.5907
  198SOL    HW2 1361   4.679   1.529   0.347 -1.0633 -1.3162  1.8574
  199SOL     OW 1362   6.343   7.162   0.498 -0.1214 -0.3549 -0.4685
  199SOL    HW1 1363   6.284   7.232   0.469 -1.4994 -1.3072 -0.0388
  199SOL    HW2 1364   6.373   7.121   0.418  0.7578  0.7418 -0.7336
  200SOL     OW 1365   0.033   6.988   4.008 -0.6123 -0.0916 -0.0339
  200SOL    HW1 1366  -0.009   6.964   4.091  1.3233 -1.1223  0.6973
  200SOL    HW2 1367   0.076   6.908   3.979  0.9967  0.9561 -0.6389
  201SOL     OW 1368   3.164   4.005   3.574  0.3098 -0.1638  0.2166
  201SOL    HW1 1369   3.091   3.991   3.514  1.0626  0.1592 -0.7932
  201SOL    HW2 1370   3.126   4.058   3.645 -0.3728  0.2426 -0.4377
  202SOL     OW 1371   2.054   4.975   0.786  0.1907  0.1041 -0.8003
  202SOL    HW1 1372   1.995   5.032   0.737 -2.7309 -0.5446  1.6240
  202SOL    HW2 1373   2.059   5.015   0.873 -0.5329 -2.3060  0.4377
  203SOL     OW 1374   5.421   3.875   0.305 -0.6059 -0.0176 -0.0037
  203SOL    HW1 1375   5.505   3.870   0.350 -0.5710  0.1092 -0.0550
  203SOL    HW2 1376   5.443   3.864   0.212 -0.5414  0.9332 -0.1115
  204SOL     OW 1377   4.117   3.927   0.016 -0.5897  0.3872  0.3967
  204SOL    HW1 1378   4.096   3.951  -0.074 -1.6453 -0.8876  0.2654
  204SOL    HW2 1379   4.104   4.007   0.067 -1.2544  0.7926 -0.3977
  205SOL     OW 1380   4.933   1.735   3.324 -0.1132  0.2637 -0.1341
  205SOL    HW1 1381   4.877   1.668   3.284 -0.1770 -0.3958  1.0081
  205SOL    HW2 1382   4.914   1.728   3.418  0.2883  1.5213  0.0515
  206SOL     OW 1383   6.220   0.258   1.328 -0.4996  0.5787 -0.3595
  206SOL    HW1 1384   6.192   0.197   1.260  0.1401  0.3450 -0.4151
  206SOL    HW2 1385   6.165   0.236   1.403 -0.4956  0.1452 -0.4780
  207SOL     OW 1386   2.873   3.024   1.973 -0.3903  0.2422 -0.1804
  207SOL    HW1 1387   2.888   2.931   1.957  0.6666  0.3838 -0.0535
  207SOL    HW2 1388   2.822   3.026   2.054 -0.5221 -0.2284 -0.2484
  208SOL     OW 1389   6.960   2.445   2.468  0.7705  0.7743  0.2023
  208SOL    HW1 1390   7.004   2.451   2.553  1.6889 -0.8500 -0.1224
  208SOL    HW2 1391   6.873   2.480   2.484  1.8913  3.5531  1.0143
  209SOL     OW 1392   6.320   6.618   4.307  0.3500 -0.2467  0.4634
  209SOL    HW1 1393   6.415   6.611   4.296  0.1408 -0.2260 -2.0381
  209SOL    HW2 1394   6.307   6.631   4.401  2.9302  1.6497  0.6664
  210SOL     OW 1395   0.399   0.382   4.021  0.1000 -0.0574 -0.1966
  210SOL    HW1 1396   0.467   0.333   3.974 -0.1162 -1.2886  0.7189
  210SOL    HW2 1397   0.449   0.438   4.081  0.3611 -1.2173  0.7313
  211SOL     OW 1398   7.195   5.043   3.136 -0.1605  0.1337  0.1141
  211SOL    HW1 1399   7.237   4.960   3.157 -0.8136 -0.4488 -0.7757
  211SOL    HW2 1400   7.114   5.018   3.090  0.1950  1.2580 -1.1990
  212SOL     OW 1401   5.208   6.418   0.367  0.1624  0.2847 -0.1450
  212SOL    HW1 1402   5.138   6.395   0.307  0.8291 -1.6838 -0.2596
  212SOL    HW2 1403   5.180   6.383   0.452  0.1723  1.1458  0.2183
  213SOL     OW 1404   2.971   1.330   1.876  0.2922  0.0380  0.0567
  213SOL    HW1 1405   2.927   1.272   1.938 -0.6672  0.1389 -0.4989
  213SOL    HW2 1406   3.064   1.308   1.883  0.3508  0.7292  2.2220
  214SOL     OW 1407   1.769   0.930   0.459  0.5736 -0.1096  0.0983
  214SOL    HW1 1408   1.707   1.001   0.442  1.7128  0.9184  0.1112
  214SOL    HW2 1409   1.830   0.933   0.386  3.8619  2.5338  2.6588
  215SOL     OW 1410   5.462   1.649   3.464 -0.1651 -0.3580  0.4492
  215SOL    HW1 1411   5.554   1.625   3.468 -0.0163 -0.0137 -0.6252
  215SOL    HW2 1412   5.420   1.593   3.530  0.6655 -1.1958  0.2911
  216SOL     OW 1413   1.351   0.065   4.888 -0.1332  0.3267  0.0820
  216SOL    HW1 1414   1.287   0.008   4.845 -1.4793  0.0999  2.2356
  216SOL    HW2 1415   1.408   0.005   4.935  1.3246  0.5701 -1.3005
  217SOL     OW 1416   4.710   0.775   0.043 -0.5183  0.1705  0.3957
  217SOL    HW1 1417   4.770   0.794  -0.030  1.2168  0.4634  1.8307
  217SOL    HW2 1418   4.667   0.859   0.060  0.8945  0.7513  1.2601
  218SOL     OW 1419   6.038   0.621   0.729  0.1490 -0.0493  0.7100
  218SOL    HW1 1420   6.016   0.528   0.732 -0.2330  0.0445  0.8494
  218SOL    HW2 1421   6.105   0.627   0.661  1.7997 -0.7451  2.2148
  219SOL     OW 1422   0.896   3.958   0.499 -0.5277  0.1578  0.3069
  219SOL    HW1 1423   0.861   3.900   0.567 -0.0197 -2.6776 -1.6815
  219SOL    HW2 1424   0.850   3.933   0.419 -0.9895  3.2724 -0.5707
  220SOL     OW 1425   5.742   3.130   3.088  0.4904 -0.2158 -0.5929
  220SOL    HW1 1426   5.733   3.071   3.162  0.9766  1.3073  0.7344
  220SOL    HW2 1427   5.784   3.077   3.020 -1.2333 -2.0398 -0.3215
  221SOL     OW 1428   3.409   5.964   2.675  0.3597 -0.0372  0.1063
  221SOL    HW1 1429   3.409   6.019   2.596 -1.3046 -0.4375 -0.2259
  221SOL    HW2 1430   3.489   5.988   2.721  2.1272 -0.7569 -2.3648
  222SOL     OW 1431   2.565   3.610   2.881  0.0452 -0.1284 -0.0238
  222SOL    HW1 1432   2.511   3.538   2.911  0.3183 -0.2380  0.2128
  222SOL    HW2 1433   2.511   3.688   2.894  0.3633 -0.1021  1.3130
  223SOL     OW 1434   0.258   3.775   2.008 -0.2123  0.4663  0.5786
  223SOL    HW1 1435   0.336   3.827   1.991  0.5198 -0.0744  2.1184
  223SOL    HW2 1436   0.212   3.822   2.078 -1.6528  1.1514 -0.7835
  224SOL     OW 1437   3.332   1.381   4.175  0.5191 -0.4290  0.1533
  224SOL    HW1 1438   3.330   1.352   4.083 -0.4624 -0.9731  0.3342
  224SOL    HW2 1439   3.327   1.301   4.226  0.4078 -0.0929  0.6810
  225SOL     OW 1440   5.479   1.464   1.065 -0.5022  0.2146  0.8778
  225SOL    HW1 1441   5.553   1.412   1.035 -0.5100  1.3356 -1.2356
  225SOL    HW2 1442   5.518   1.540   1.109 -0.3470  0.7767 -0.1886
  226SOL     OW 1443   3.826   2.595   4.072  0.0116 -0.0633  0.5429
  226SOL    HW1 1444   3.789   2.624   3.989  0.2339 -0.0032  0.4645
  226SOL    HW2 1445   3.778   2.644   4.138  2.3334  2.7281  0.3165
  227SOL     OW 1446   4.766   1.535   3.235  0.3674  0.3066 -0.4087
  227SOL    HW1 1447   4.680   1.554   3.197 -0.3716 -0.7896  0.6310
  227SOL    HW2 1448   4.765   1.441   3.253  1.7122  0.3095 -0.1822
  228SOL     OW 1449   5.462   4.081   2.716  0.0881  0.2979  0.0485
  228SOL    HW1 1450   5.424   4.031   2.788  0.9172 -0.0578  0.2523
  228SOL    HW2 1451   5.447   4.026   2.639  2.0125 -0.8520  0.4417
  229SOL     OW 1452   0.402   2.879   3.877  0.3201 -0.4716 -0.1378
  229SOL    HW1 1453   0.318   2.910   3.841  0.7258  0.7833 -0.0600
  229SOL    HW2 1454   0.468   2.921   3.822  0.9178 -1.0138  0.1513
  230SOL     OW 1455   3.862   5.560   1.134 -0.0913  0.7003  0.1461
  230SOL    HW1 1456   3.941   5.515   1.165  0.8849  1.2427 -1.4212
  230SOL    HW2 1457   3.792   5.526   1.188  1.0444 -0.6594  0.8196
  231SOL     OW 1458   0.864   5.918   4.268  0.4819  0.0058 -0.1760
  231SOL    HW1 1459   0.900   6.007   4.257  2.0173 -0.8201 -2.7850
  231SOL    HW2 1460   0.940   5.861   4.262 -0.6563 -1.5754 -0.0643
  232SOL     OW 1461   6.009   3.012   2.267  0.0511 -0.0430  0.1571
  232SOL    HW1 1462   5.975   2.987   2.181 -0.7107 -0.9026  0.6916
  232SOL    HW2 1463   5.977   3.101   2.280 -1.4910 -0.5936  0.3603
  233SOL     OW 1464  -0.014   2.514   0.465 -0.7121 -0.4066  0.1606
  233SOL    HW1 1465  -0.003   2.527   0.371 -3.5178 -2.5134 -0.6141
  233SOL    HW2 1466   0.040   2.438   0.485 -0.0296  0.1080  0.2840
  234SOL     OW 1467   2.226   6.687   3.937  0.6363 -0.3359 -0.3528
  234SOL    HW1 1468   2.186   6.602   3.920 -0.9837  0.5491 -1.2638
  234SOL    HW2 1469   2.156   6.738   3.980  1.2315  0.8253 -0.7133
  235SOL     OW 1470   3.844   3.674   5.067 -0.2517  0.0292 -0.3859
  235SOL    HW1 1471   3.857   3.579   5.065  1.2680  0.2001 -0.3536
  235SOL    HW2 1472   3.873   3.699   5.155 -0.2824  0.5572 -0.5262
  236SOL     OW 1473   6.223   0.363   2.231  0.8654 -0.4001 -0.1676
  236SOL    HW1 1474   6.180   0.388   2.312  3.5025  0.9307  0.9304
  236SOL    HW2 1475   6.191   0.427   2.166  0.9477  0.4070  0.5666
  237SOL     OW 1476   2.728   4.961   4.705  0.7126 -0.7124 -0.3635
  237SOL    HW1 1477   2.747   4.873   4.673  1.9106  0.0896 -1.9990
  237SOL    HW2 1478   2.633   4.971   4.695  0.3181 -2.3024  1.2711
  238SOL     OW 1479   7.000   0.685   1.254 -0.2046  0.3546 -0.3685
  238SOL    HW1 1480   7.040   0.657   1.172  2.6775 -2.0617  1.6472
  238SOL    HW2 1481   6.907   0.693   1.234 -0.1020 -3.2326 -3.1511
  239SOL     OW 1482   1.334   4.985   0.046 -0.6446  0.4049 -0.3144
  239SOL    HW1 1483   1.405   4.938   0.002 -0.3621 -0.4120  0.9650
  239SOL    HW2 1484   1.375   5.021   0.125 -1.9731 -1.5198  1.3540
  240SOL     OW 1485   3.571   5.209   2.671 -0.1403  0.0204 -0.1446
  240SOL    HW1 1486   3.633   5.165   2.614  0.5017  1.6320 -0.7513
  240SOL    HW2 1487   3.536   5.281   2.618 -1.0557  0.3247  0.8281
  241SOL     OW 1488   4.795   3.291   1.584  0.1409 -0.2904 -0.1656
  241SOL    HW1 1489   4.784   3.386   1.576  2.8954  0.2051  0.8289
  241SOL    HW2 1490   4.754   3.269   1.667 -0.0854  0.1283 -0.1634
  242SOL     OW 1491   6.035   5.463   4.099 -0.1583  0.1017 -0.6004
  242SOL    HW1 1492   6.089   5.505   4.166  1.1636 -0.3450 -1.3579
  242SOL    HW2 1493   5.946   5.492   4.119  0.0653 -0.6541  1.8454
  243SOL     OW 1494   2.354   7.064   1.093  0.2074  0.5080 -0.7139
  243SOL    HW1 1495   2.419   7.081   1.024 -0.2336 -0.1919 -1.3100
  243SOL    HW2 1496   2.272   7.049   1.045  0.1663 -1.3361 -0.1342
  244SOL     OW 1497   3.184   1.555   3.306  0.4266 -0.3228 -0.7311
  244SOL    HW1 1498   3.154   1.518   3.389  0.5008  1.2116  0.0033
  244SOL    HW2 1499   3.199   1.479   3.251  0.1958 -1.3737  0.5962
  245SOL     OW 1500   2.617   0.900   1.436 -0.4900  0.0980  0.1215
  245SOL    HW1 1501   2.528   0.871   1.454 -1.2643  2.2456  0.1167
  245SOL    HW2 1502   2.670   0.858   1.504 -1.9986  1.0581  1.9958
  246SOL     OW 1503   5.701   2.082   3.221  0.5789 -0.1940 -0.0626
  246SOL    HW1 1504   5.722   2.042   3.137 -2.6213 -1.6481 -0.3549
  246SOL    HW2 1505   5.687   2.007   3.280  0.7811  0.7291  1.1865
  247SOL     OW 1506   4.314   3.904   0.381 -0.4591  0.1838 -0.3343
  247SOL    HW1 1507   4.394   3.926   0.333  0.1098  1.0841  0.9873
  247SOL    HW2 1508   4.273   3.989   0.399 -0.2710 -0.0548  1.3906
  248SOL     OW 1509   6.523   0.871   1.068 -0.3091 -0.4093 -0.5817
  248SOL    HW1 1510   6.451   0.851   1.128 -0.9115  0.0023 -1.1583
  248SOL    HW2 1511   6.511   0.963   1.045 -0.4453 -0.7267 -1.8213
  249SOL     OW 1512   4.039   1.945   0.348  0.2532 -0.1180  0.2385
  249SOL    HW1 1513   3.945   1.955   0.330  0.4376  1.2419 -0.0425
  249SOL    HW2 1514   4.077   2.031   0.329  1.4624 -0.4619  0.9828
  250SOL     OW 1515   0.597   4.434   2.468 -0.0958 -0.4060  0.5786
  250SOL    HW1 1516   0.552   4.511   2.502  2.2981  0.4995  2.0009
  250SOL    HW2 1517   0.609   4.451   2.375  0.2075  0.8901  0.8347
  251SOL     OW 1518   2.009   0.489   5.038 -0.2504  0.2105  0.3709
  251SOL    HW1 1519   2.055   0.554   4.985  0.6031 -0.8093 -0.1812
  251SOL    HW2 1520   1.999   0.414   4.979  0.8035 -0.9845  1.6501
  252SOL     OW 1521   5.731   3.110   3.889 -0.1314  0.3896 -0.3479
  252SOL    HW1 1522   5.690   3.196   3.894  1.5681  1.1988  0.5891
  252SOL    HW2 1523   5.798   3.111   3.957 -1.3141 -2.4081  1.0284
  253SOL     OW 1524   2.559   4.605   2.414 -0.3655  0.1346 -0.6337
  253SOL    HW1 1525   2.603   4.687   2.390  0.0726  0.2344  0.4616
  253SOL    HW2 1526   2.492   4.632   2.476  1.5231 -0.5614  1.8971
  254SOL     OW 1527   4.373   2.518   4.471 -0.3929  0.1602  0.2017
  254SOL    HW1 1528   4.461   2.539   4.501  0.4122 -1.3947 -0.9240
  254SOL    HW2 1529   4.339   2.457   4.536 -0.5973  0.6552  0.5638
  255SOL     OW 1530   6.884   3.792   4.907  0.0118  0.5919  0.2654
  255SOL    HW1 1531   6.959   3.792   4.966  1.6273 -1.6027 -1.6157
  255SOL    HW2 1532   6.866   3.885   4.891  1.3080  1.1909  1.9707
  256SOL     OW 1533   4.720   1.281   3.214  0.2947  0.0689  0.0093
  256SOL    HW1 1534   4.799   1.236   3.185  0.2803 -0.4966  0.8263
  256SOL    HW2 1535   4.659   1.211   3.238 -0.9609  0.4577 -1.8378
  257SOL     OW 1536   4.480   6.416   4.738 -0.4561  0.7055  0.3157
  257SOL    HW1 1537   4.439   6.444   4.819 -1.4975 -0.8971  0.3968
  257SOL    HW2 1538   4.518   6.330   4.760 -1.4151 -0.1022 -1.0563
  258SOL     OW 1539   2.488   6.520   3.613  0.0285  0.5763  0.2396
  258SOL    HW1 1540   2.530   6.575   3.679  1.3949  1.9201 -1.6254
  258SOL    HW2 1541   2.561   6.480   3.565 -0.8465  0.7995 -1.3439
  259SOL     OW 1542   1.820   3.969   1.534  0.6663 -0.7802 -0.8255
  259SOL    HW1 1543   1.792   3.948   1.445  0.2281  0.0533 -0.8919
  259SOL    HW2 1544   1.739   3.969   1.585  1.0713 -2.5940 -0.1348
  260SOL     OW 1545   2.972   2.617   4.659 -0.0349 -0.0419 -0.7236
  260SOL    HW1 1546   3.011   2.530   4.646  1.6533  0.1198  2.3389
  260SOL    HW2 1547   2.886   2.599   4.696  1.1434 -0.5706  2.0281
  261SOL     OW 1548   1.061   1.823   4.604 -0.0702 -0.0729  0.2080
  261SOL    HW1 1549   1.033   1.778   4.683 -0.0287  1.4097  1.1020
  261SOL    HW2 1550   1.094   1.754   4.547 -0.4120 -1.2021  1.3523
  262SOL     OW 1551   1.591   5.637   2.799  0.4277  0.1576  0.2253
  262SOL    HW1 1552   1.668   5.684   2.831  1.4088 -0.7341 -0.7532
  262SOL    HW2 1553   1.548   5.605   2.878  1.4223  0.1014  0.7591
  263SOL     OW 1554   6.665   7.023   1.554 -0.5568 -0.5225  0.1423
  263SOL    HW1 1555   6.595   7.084   1.572 -0.8151 -1.1115  1.2173
  263SOL    HW2 1556   6.653   6.952   1.618  0.6454 -0.9289 -0.0448
  264SOL     OW 1557   4.154   3.111   3.956  0.7759  0.3720  0.1189
  264SOL    HW1 1558   4.249   3.111   3.949  0.7964 -0.2242  0.4032
  264SOL    HW2 1559   4.136   3.118   4.050  0.5301  1.3417  0.0113
  265SOL     OW 1560   0.245   2.491   1.173 -0.2154  0.1414  0.2748
  265SOL    HW1 1561   0.293   2.462   1.250  0.9937 -0.9697 -0.8627
  265SOL    HW2 1562   0.299   2.561   1.136 -0.4082  0.1500  0.0059
  266SOL     OW 1563   1.591   0.385   3.620  0.2487 -0.2263  0.0471
  266SOL    HW1 1564   1.614   0.477   3.630  0.6272 -0.0730 -1.8721
  266SOL    HW2 1565   1.529   0.368   3.692  0.6214  1.3415  0.7821
  267SOL     OW 1566   2.644   6.812   2.195 -0.4176  0.0491 -0.4726
  267SOL    HW1 1567   2.729   6.850   2.175 -0.6561  0.4625 -0.7173
  267SOL    HW2 1568   2.641   6.731   2.143 -1.1269  1.2266 -2.3931
  268SOL     OW 1569   0.180   1.020   4.320  0.3556  0.5183 -0.3982
  268SOL    HW1 1570   0.197   0.962   4.394 -0.9052  0.6805  0.0495
  268SOL    HW2 1571   0.123   1.089   4.356 -0.4900  0.4691 -1.5559
  269SOL     OW 1572   0.521   0.781   4.607  0.0901 -0.5907  0.2045
  269SOL    HW1 1573   0.509   0.727   4.529 -0.3119  1.2100 -1.0677
  269SOL    HW2 1574   0.614   0.802   4.608  0.1040 -0.6546  0.2217
  270SOL     OW 1575   5.947   0.097   2.303  0.0923 -0.2156 -0.0125
  270SOL    HW1 1576   6.025   0.134   2.344  0.3283 -0.0596 -0.5965
  270SOL    HW2 1577   5.944   0.007   2.335  0.0563  0.0200  0.6519
  271SOL     OW 1578   5.895   5.650   0.706 -0.5229  0.7443  1.1039
  271SOL    HW1 1579   5.890   5.681   0.615 -1.2503 -0.9763  0.5051
  271SOL    HW2 1580   5.907   5.729   0.758 -0.1358  1.7832 -0.4853
  272SOL     OW 1581   0.578   6.394   1.164  0.7471  0.3773 -0.1520
  272SOL    HW1 1582   0.499   6.362   1.122  1.2791 -0.6601 -0.3792
  272SOL    HW2 1583   0.550   6.419   1.252  0.1679  0.0436 -0.2390
  273SOL     OW 1584   5.219   3.339   1.099  0.5736 -0.5960 -0.1854
  273SOL    HW1 1585   5.181   3.260   1.062 -0.2166  0.6052 -2.0934
  273SOL    HW2 1586   5.264   3.381   1.026 -0.0262  1.2927  0.4452
  274SOL     OW 1587   4.174   1.633   3.853  0.3357 -0.2170 -0.4018
  274SOL    HW1 1588   4.167   1.660   3.762 -1.2163  0.3996 -0.1388
  274SOL    HW2 1589   4.244   1.687   3.889  0.1132  0.4449 -0.9346
  275SOL     OW 1590   2.672   0.779   1.839 -0.1174  0.0385  0.7364
  275SOL    HW1 1591   2.588   0.736   1.849  0.6101 -1.2640  1.6148
  275SOL    HW2 1592   2.732   0.726   1.892  1.2097  1.0404  0.2869
  276SOL     OW 1593   1.973   6.177   0.151  0.6093 -0.3470  0.8899
  276SOL    HW1 1594   2.003   6.127   0.227 -1.3512  0.6317  2.4169
  276SOL    HW2 1595   1.990   6.268   0.175  0.7290 -0.0627 -0.2356
  277SOL     OW 1596   0.760   2.579   4.415 -0.1853  0.4592 -0.0871
  277SOL    HW1 1597   0.772   2.492   4.377  1.3017  1.2060 -1.4265
  277SOL    HW2 1598   0.684   2.615   4.370 -0.6840 -0.0503  0.3303
  278SOL     OW 1599   5.668   0.162   0.444 -0.0651  0.0534  0.0628
  278SOL    HW1 1600   5.615   0.110   0.384  0.1247  0.0102 -0.0691
  278SOL    HW2 1601   5.753   0.118   0.444  0.0072  0.1949  0.1775
  279SOL     OW 1602   1.923   4.455   3.221 -0.3398  0.1290  0.0805
  279SOL    HW1 1603   1.850   4.469   3.281 -0.2083 -1.5899  0.6744
  279SOL    HW2 1604   1.968   4.378   3.254  2.0181  1.3512 -0.0402
  280SOL     OW 1605   6.522   4.871   3.153 -0.2983 -0.5475  0.8363
  280SOL    HW1 1606   6.450   4.872   3.091 -0.1425 -0.7954  0.6490
  280SOL    HW2 1607   6.599   4.899   3.103 -0.3818  0.3263  1.1890
  281SOL     OW 1608   5.184   5.774   2.823 -0.0142 -0.6047 -0.0032
  281SOL    HW1 1609   5.209   5.740   2.909  1.7553 -1.3009 -0.7485
  281SOL    HW2 1610   5.090   5.791   2.831 -0.1060 -1.6540  1.7342
  282SOL     OW 1611   3.006   5.332   2.899 -0.7256  0.3895  0.0021
  282SOL    HW1 1612   3.021   5.307   2.808  1.6539  0.1252  0.3998
  282SOL    HW2 1613   3.031   5.254   2.949  0.0062  1.2204  0.9612
  283SOL     OW 1614   5.299   3.638   0.065  0.1612  0.2901  0.6583
  283SOL    HW1 1615   5.337   3.658  -0.021 -1.3056 -0.8473 -0.2956
  283SOL    HW2 1616   5.331   3.550   0.085 -0.8514 -0.1405  0.4570
  284SOL     OW 1617   0.299   0.507   3.601 -0.1206 -0.2163  0.2231
  284SOL    HW1 1618   0.282   0.601   3.608 -0.4894 -0.4296  3.3128
  284SOL    HW2 1619   0.213   0.467   3.601  0.0393 -0.6198 -1.0177
  285SOL     OW 1620   2.781   2.294   2.357 -0.4832  0.4144 -0.3794
  285SOL    HW1 1621   2.870   2.267   2.380 -0.9689 -1.0196 -0.1118
  285SOL    HW2 1622   2.788   2.389   2.345  1.1221  0.3067 -0.5747
  286SOL     OW 1623   1.450   1.291   1.779  0.1586 -1.0210  0.6305
  286SOL    HW1 1624   1.398   1.214   1.803 -1.3115  0.2187  1.6301
  286SOL    HW2 1625   1.500   1.311   1.858 -1.5569  0.6238  1.3727
  287SOL     OW 1626   6.384   6.263   1.969 -0.2789  0.0319  0.1396
  287SOL    HW1 1627   6.377   6.197   1.900  0.2513 -0.6153  0.6810
  287SOL    HW2 1628   6.350   6.220   2.047  0.2348  0.3318  0.5389
  288SOL     OW 1629   2.045   3.937   0.154  0.0751 -0.9757 -0.3539
  288SOL    HW1 1630   2.062   3.958   0.245  1.2655  2.4760 -1.2121
  288SOL    HW2 1631   2.128   3.903   0.121 -0.4656 -2.5924 -0.1028
  289SOL     OW 1632   4.269   6.332   1.105 -0.1106  0.3087  0.0938
  289SOL    HW1 1633   4.245   6.252   1.153 -0.0766  0.7325  0.8401
  289SOL    HW2 1634   4.209   6.399   1.138  2.3065  1.5430  2.4236
  290SOL     OW 1635   6.687   1.675   4.384 -0.0237 -0.4332 -1.1082
  290SOL    HW1 1636   6.597   1.679   4.351 -0.1472 -1.9551 -1.0092
  290SOL    HW2 1637   6.695   1.751   4.442 -1.7238 -1.0701  0.0329
  291SOL     OW 1638   3.125   1.454   2.937  0.3185 -0.4399 -0.1714
  291SOL    HW1 1639   3.037   1.416   2.939  0.3009 -0.3729  1.1020
  291SOL    HW2 1640   3.184   1.380   2.952  0.5058 -0.5159 -1.2096
  292SOL     OW 1641   0.572   4.463   1.817  0.4458  0.1759  0.1210
  292SOL    HW1 1642   0.517   4.476   1.740  2.4138 -0.0046 -1.3679
  292SOL    HW2 1643   0.588   4.551   1.850 -2.0767  0.1789  1.6681
  293SOL     OW 1644   6.456   3.245   0.943 -0.0185 -0.1717  0.3323
  293SOL    HW1 1645   6.472   3.320   1.000  0.4968  0.3504 -0.4696
  293SOL    HW2 1646   6.474   3.278   0.855 -1.8970 -0.6188 -0.2707
  294SOL     OW 1647   7.196   5.758   2.512  0.0929 -0.2409 -0.2226
  294SOL    HW1 1648   7.176   5.844   2.549  0.4323 -0.4102  0.3679
  294SOL    HW2 1649   7.200   5.700   2.588  1.7253 -0.4328 -0.4247
  295SOL     OW 1650   6.595   6.442   2.189 -0.1529 -0.4123 -0.3707
  295SOL    HW1 1651   6.552   6.377   2.246 -0.3738 -1.0001 -1.1918
  295SOL    HW2 1652   6.523   6.481   2.139  0.1146 -0.3884 -0.7387
  296SOL     OW 1653   4.116   4.107   4.555  0.0466 -0.0042 -0.7117
  296SOL    HW1 1654   4.148   4.049   4.624  2.6210  2.4215  0.3460
  296SOL    HW2 1655   4.039   4.062   4.520 -1.0172 -1.7268  3.2177
  297SOL     OW 1656   0.614   6.109   1.712 -0.0211  0.1027  0.8549
  297SOL    HW1 1657   0.654   6.086   1.628 -0.6293  0.1078  0.5630
  297SOL    HW2 1658   0.676   6.171   1.751  1.1464 -1.2367  1.2184
  298SOL     OW 1659   1.368   1.035   4.402 -0.0194 -0.7089  0.5039
  298SOL    HW1 1660   1.276   1.059   4.403  0.0742 -0.1556 -1.1302
  298SOL    HW2 1661   1.378   0.975   4.476 -2.0247 -1.9582 -0.1596
  299SOL     OW 1662   6.001   5.567   2.149  0.2749 -0.0783  0.3249
  299SOL    HW1 1663   5.925   5.561   2.091  1.5260 -0.2718 -1.3677
  299SOL    HW2 1664   5.983   5.643   2.204 -0.7977  0.3676 -0.5972
  300SOL     OW 1665   3.898   5.534   1.792  0.4070 -0.0102  0.1443
  300SOL    HW1 1666   3.972   5.486   1.830  0.8908 -1.1510 -2.0682
  300SOL    HW2 1667   3.891   5.500   1.703 -2.1884  0.7826 -0.0287
  301SOL     OW 1668   4.281   0.191   1.003  0.0232 -0.3276  0.3253
  301SOL    HW1 1669   4.196   0.172   1.043  0.4022  0.7600  1.7402
  301SOL    HW2 1670   4.276   0.152   0.916 -2.2174  0.3944  0.0628
  302SOL     OW 1671   0.520   0.412   4.852  0.5219 -0.0457 -0.3443
  302SOL    HW1 1672   0.546   0.348   4.786  0.0713 -0.3409 -0.2324
  302SOL    HW2 1673   0.469   0.477   4.804 -1.2148 -1.1161 -0.0156
  303SOL     OW 1674   2.154   4.222   0.204  0.7571  0.1714  0.2995
  303SOL    HW1 1675   2.086   4.250   0.265  0.8713 -1.4176  1.2101
  303SOL    HW2 1676   2.118   4.145   0.160  1.2226  0.4709 -0.6312
  304SOL     OW 1677   2.901   4.222   1.774  0.3352  0.0093 -0.2726
  304SOL    HW1 1678   2.917   4.131   1.798  1.1888 -0.0593 -1.0352
  304SOL    HW2 1679   2.966   4.241   1.706  0.3951  1.2970  0.1201
  305SOL     OW 1680   2.727   2.857   2.787 -0.1028  0.1080  0.0063
  305SOL    HW1 1681   2.657   2.809   2.831  1.0918 -1.1549  0.6171
  305SOL    HW2 1682   2.793   2.790   2.768  2.1616  1.6116  1.9283
  306SOL     OW 1683   4.292   1.525   0.153  0.4014 -0.0992  0.6228
  306SOL    HW1 1684   4.228   1.530   0.082 -1.1413  0.3692  1.9781
  306SOL    HW2 1685   4.269   1.445   0.201  0.6686  0.1866  1.2409
  307SOL     OW 1686   2.576   6.181   1.762 -0.6890  0.2000 -0.4929
  307SOL    HW1 1687   2.594   6.125   1.837 -2.4979  0.5018  0.2068
  307SOL    HW2 1688   2.587   6.270   1.795 -0.2905  0.3168 -0.9269
  308SOL     OW 1689   5.269   1.069   4.614  0.2318  0.5134  0.1723
  308SOL    HW1 1690   5.363   1.056   4.629  0.6058  0.8204 -1.7252
  308SOL    HW2 1691   5.264   1.116   4.531 -1.6582 -0.5529 -0.3693
  309SOL     OW 1692   1.721   0.040   1.388  0.2759 -1.0388 -0.4814
  309SOL    HW1 1693   1.747   0.070   1.302  0.4729  1.3022  0.3279
  309SOL    HW2 1694   1.804   0.027   1.435  0.1541  0.0711  0.0762
  310SOL     OW 1695   5.526   2.932   3.312  0.1113 -0.1272  0.4935
  310SOL    HW1 1696   5.476   2.855   3.339 -0.8805  0.4246  0.2853
  310SOL    HW2 1697   5.609   2.897   3.280 -0.1259 -1.0649  0.8633
  311SOL     OW 1698   2.230   5.100   1.468 -0.4150  0.1478  0.0408
  311SOL    HW1 1699   2.288   5.165   1.507 -1.7848  1.3738  0.1372
  311SOL    HW2 1700   2.166   5.080   1.537 -0.1453 -1.1669 -0.0554
  312SOL     OW 1701   1.735   1.174   4.085 -0.0202  0.6019  0.1600
  312SOL    HW1 1702   1.769   1.087   4.106 -0.5294  0.7181  1.5309
  312SOL    HW2 1703   1.640   1.164   4.086 -0.1248  1.5216  2.0015
  313SOL     OW 1704   1.447   5.495   5.022  0.4744 -0.0666  0.2643
  313SOL    HW1 1705   1.533   5.533   5.006 -0.0351  0.2320 -2.2892
  313SOL    HW2 1706   1.455   5.404   4.992  0.2401 -0.4369  1.2795
  314SOL     OW 1707   7.181   0.960   3.571  0.2497  0.0552  0.1232
  314SOL    HW1 1708   7.122   0.885   3.583 -0.3540  0.2614 -1.3375
  314SOL    HW2 1709   7.159   0.994   3.484  1.3399  1.2073  0.2712
  315SOL     OW 1710   2.283   4.164   2.240 -0.1151  0.2290 -0.1719
  315SOL    HW1 1711   2.359   4.198   2.287 -1.1150  1.6725  0.4594
  315SOL    HW2 1712   2.307   4.170   2.148  0.4746  0.8261  0.0100
  316SOL     OW 1713   6.593   0.241   0.899 -0.5688 -0.4245 -0.0510
  316SOL    HW1 1714   6.660   0.203   0.843 -0.4627  1.0346 -0.9864
  316SOL    HW2 1715   6.510   0.217   0.857 -0.5368 -0.3842 -0.1376
  317SOL     OW 1716   3.709   2.066   0.798 -0.2069  0.7090  0.5100
  317SOL    HW1 1717   3.664   1.992   0.838  0.3549 -0.5087 -1.0375
  317SOL    HW2 1718   3.641   2.113   0.751 -0.2713  0.1793  0.0665
  318SOL     OW 1719   2.570   1.448   2.323  0.0393 -0.1653 -0.5007
  318SOL    HW1 1720   2.560   1.509   2.250 -1.6995 -0.8982 -0.9283
  318SOL    HW2 1721   2.501   1.473   2.384 -1.7489 -2.6132 -1.3940
  319SOL     OW 1722   0.494   2.981   1.711 -0.1641 -0.1038  0.1639
  319SOL    HW1 1723   0.565   3.013   1.766  1.3461  0.2469 -1.8481
  319SOL    HW2 1724   0.462   2.902   1.755  2.9102 -1.4889  0.1294
  320SOL     OW 1725   6.155   2.951   2.473  0.1403  0.1103  0.1489
  320SOL    HW1 1726   6.115   2.947   2.386  1.3073 -2.2929 -0.3708
  320SOL    HW2 1727   6.241   2.992   2.457 -0.3693  1.3634  0.5235
  321SOL     OW 1728   1.656   2.766   0.494 -0.1315  0.0288  0.0925
  321SOL    HW1 1729   1.591   2.791   0.427  0.4931  0.4036 -0.3860
  321SOL    HW2 1730   1.693   2.850   0.522 -0.0639 -0.1670  0.5776
  322SOL     OW 1731   0.389   5.640   2.625  0.4368 -0.2705 -0.6551
  322SOL    HW1 1732   0.303   5.634   2.667  0.3948 -0.3134 -0.7471
  322SOL    HW2 1733   0.417   5.730   2.639  0.0922 -0.0778 -1.1867
  323SOL     OW 1734   6.995   6.625   3.807 -0.2230  0.2442 -0.0355
  323SOL    HW1 1735   6.995   6.691   3.877  0.2035  2.1928 -1.7462
  323SOL    HW2 1736   7.059   6.658   3.743 -1.3314 -0.8724 -1.8215
  324SOL     OW 1737   3.442   5.672   2.597  0.3472  0.1033 -0.1600
  324SOL    HW1 1738   3.352   5.694   2.572  0.7884  0.0112 -1.9961
  324SOL    HW2 1739   3.474   5.749   2.644 -0.2254  0.7157 -0.7645
  325SOL     OW 1740   2.288   6.900   0.493 -0.2506 -0.0307  0.1719
  325SOL    HW1 1741   2.372   6.932   0.526 -0.0242  0.5209 -0.8879
  325SOL    HW2 1742   2.308   6.870   0.404 -0.8929 -1.2019  0.4160
  326SOL     OW 1743   4.348   6.223   5.030 -0.1880  0.2877  0.7267
  326SOL    HW1 1744   4.330   6.165   5.103  2.4155 -0.9626  0.4765
  326SOL    HW2 1745   4.274   6.211   4.970 -0.1889 -2.0603  1.1332
  327SOL     OW 1746   2.452   4.148   3.272  0.0497 -0.0755  0.1840
  327SOL    HW1 1747   2.474   4.233   3.235 -0.9893 -0.5774 -1.6871
  327SOL    HW2 1748   2.438   4.091   3.197 -1.2492 -1.4023  1.3592
  328SOL     OW 1749   3.960   6.327   2.922  0.7568 -0.1373  0.2691
  328SOL    HW1 1750   3.887   6.301   2.866  0.6015  1.1833 -0.1796
  328SOL    HW2 1751   3.927   6.401   2.972  1.8280  0.5799 -0.0428
  329SOL     OW 1752   4.541   1.439   3.515  0.5558  0.3511 -0.4076
  329SOL    HW1 1753   4.471   1.436   3.450 -0.2047  0.0536  0.4128
  329SOL    HW2 1754   4.567   1.348   3.527 -2.8166 -0.3821  3.3828
  330SOL     OW 1755   2.064   3.335   1.491  0.1498 -0.0049 -0.3459
  330SOL    HW1 1756   2.045   3.292   1.408  1.1146 -1.6914  0.2513
  330SOL    HW2 1757   2.014   3.284   1.556  0.5063  0.4116  0.2663
  331SOL     OW 1758   6.336   4.064   0.554  0.2762  0.1065  0.1819
  331SOL    HW1 1759   6.425   4.058   0.590 -0.1067  1.3193  1.4121
  331SOL    HW2 1760   6.280   4.077   0.630 -1.1985 -2.2054 -0.4059
  332SOL     OW 1761   4.038   0.276   1.103 -0.1704 -0.8106 -0.1178
  332SOL    HW1 1762   3.962   0.218   1.118  0.9773 -3.2521 -2.7001
  332SOL    HW2 1763   4.029   0.303   1.012  0.8960  0.7383  0.2103
  333SOL     OW 1764   2.236   2.142   0.449 -0.0128 -0.5433  0.7159
  333SOL    HW1 1765   2.247   2.063   0.397  0.3175 -1.6768  2.4488
  333SOL    HW2 1766   2.212   2.111   0.536  1.6581  1.1635  1.8605
  334SOL     OW 1767   2.999   0.155   1.829  0.6475 -0.4385  0.6461
  334SOL    HW1 1768   2.925   0.213   1.847  0.2166 -0.7130 -0.1799
  334SOL    HW2 1769   3.072   0.215   1.813  0.9228 -0.1816  2.6569
  335SOL     OW 1770   1.116   2.899   1.407  0.0690 -0.7736 -0.3966
  335SOL    HW1 1771   1.021   2.886   1.413 -0.3037  0.2943 -2.7613
  335SOL    HW2 1772   1.126   2.984   1.364  2.1041 -1.0305 -0.5277
  336SOL     OW 1773   5.216   3.592   0.859 -0.0863 -0.3048 -0.4448
  336SOL    HW1 1774   5.232   3.672   0.809 -1.6905 -0.1769 -0.8038
  336SOL    HW2 1775   5.295   3.581   0.913  0.1569  1.5282 -0.3683
  337SOL     OW 1776   3.354   3.132   4.057  0.1993  0.3555 -0.3950
  337SOL    HW1 1777   3.272   3.172   4.083  0.0005 -0.3907  0.1438
  337SOL    HW2 1778   3.373   3.068   4.125  0.2586 -0.8219 -1.4705
  338SOL     OW 1779   3.693   1.384   4.864 -0.4178  0.0467 -0.2418
  338SOL    HW1 1780   3.746   1.464   4.870 -0.6170  0.2108 -0.6469
  338SOL    HW2 1781   3.710   1.338   4.946  3.5314 -1.9138 -1.8854
  339SOL     OW 1782   4.827   5.441   0.526  0.9420  0.0457  0.3166
  339SOL    HW1 1783   4.905   5.459   0.473  0.8333 -1.3535 -0.3457
  339SOL    HW2 1784   4.861   5.421   0.613  1.2640  0.1795  0.2225
  340SOL     OW 1785   3.298   0.299   3.409 -0.5783  0.0800  0.0503
  340SOL    HW1 1786   3.282   0.223   3.466  0.4335  0.5024  0.9386
  340SOL    HW2 1787   3.277   0.268   3.321 -1.2252 -0.9005  0.5299
  341SOL     OW 1788   4.709   5.614   2.554  0.2696 -0.2055 -0.2081
  341SOL    HW1 1789   4.791   5.590   2.510  1.1260  0.6869  0.8405
  341SOL    HW2 1790   4.659   5.659   2.487  2.4006  2.9742  0.1148
  342SOL     OW 1791   5.850   0.439   1.992 -0.3979 -0.5680 -0.5467
  342SOL    HW1 1792   5.923   0.461   2.049 -0.5384  2.2488 -1.3161
  342SOL    HW2 1793   5.787   0.394   2.049  0.4207  0.1272  0.9510
  343SOL     OW 1794   0.566   3.674   1.601 -0.2764  0.8920 -0.5060
  343SOL    HW1 1795   0.573   3.592   1.649 -0.0604  1.1055 -0.1759
  343SOL    HW2 1796   0.586   3.650   1.510  2.2531  0.9940 -0.0581
  344SOL     OW 1797   5.961   7.122   1.949  0.7351 -0.1625 -0.4401
  344SOL    HW1 1798   6.022   7.097   1.880 -0.3091  0.2567 -1.5593
  344SOL    HW2 1799   5.974   7.216   1.960  0.0888 -0.0103 -0.9123
  345SOL     OW 1800   3.224   2.093   4.058  0.0110  0.2440 -0.5966
  345SOL    HW1 1801   3.307   2.049   4.038 -0.5204 -1.5365  0.8805
  345SOL    HW2 1802   3.163   2.022   4.078 -1.9971  1.4838 -1.8820
  346SOL     OW 1803   0.182   7.144   2.467  0.2975  0.4646  0.7692
  346SOL    HW1 1804   0.119   7.197   2.515  0.7396  0.5621  1.2509
  346SOL    HW2 1805   0.261   7.145   2.521  0.7123  0.3368  0.1800
  347SOL     OW 1806   6.516   0.490   2.229  0.2596 -0.1307 -0.4930
  347SOL    HW1 1807   6.593   0.434   2.237 -0.8736 -1.9463 -1.6222
  347SOL    HW2 1808   6.450   0.449   2.285 -0.2040  0.8637 -0.2764
  348SOL     OW 1809   5.533   6.459   0.263 -0.3127  0.2642 -0.2006
  348SOL    HW1 1810   5.490   6.451   0.179 -0.9078  1.9611 -0.0792
  348SOL    HW2 1811   5.617   6.414   0.251 -1.7902 -2.6366 -0.5893
  349SOL     OW 1812   5.415   2.242   2.879  0.1902  0.3867 -0.5386
  349SOL    HW1 1813   5.436   2.333   2.857 -0.5130  0.4018 -1.2047
  349SOL    HW2 1814   5.338   2.222   2.826 -1.3823  0.2850  1.6743
  350SOL     OW 1815   2.924   3.050   3.698  0.0651  0.1120  0.0695
  350SOL    HW1 1816   2.914   3.142   3.723  0.2134 -0.2166  1.4089
  350SOL    HW2 1817   2.865   3.039   3.623 -0.9325  0.9820  0.6962
  351SOL     OW 1818   0.524   6.805   1.525  0.1849 -0.1562 -0.1074
  351SOL    HW1 1819   0.575   6.830   1.602  0.1456 -0.4365  0.0091
  351SOL    HW2 1820   0.536   6.877   1.464 -1.7540  1.2733  1.0678
  352SOL     OW 1821   0.863   1.309   3.311 -0.6388  0.4921 -0.3023
  352SOL    HW1 1822   0.810   1.338   3.386 -0.8739 -0.8336  0.0571
  352SOL    HW2 1823   0.827   1.224   3.288  2.0227 -0.9770  0.6402
  353SOL     OW 1824   5.633   1.007   2.498 -0.0969 -0.3084  0.2596
  353SOL    HW1 1825   5.618   0.915   2.477 -0.2487 -0.7025  1.9472
  353SOL    HW2 1826   5.723   1.010   2.533  0.5600  0.5041 -1.3632
  354SOL     OW 1827   6.434   1.796   1.299  0.5636  0.3195 -0.1987
  354SOL    HW1 1828   6.423   1.776   1.207 -0.8910 -1.6677  0.3471
  354SOL    HW2 1829   6.518   1.842   1.304 -0.1264  2.0296 -2.6867
  355SOL     OW 1830   4.804   0.672   1.208  0.1036 -0.0817  0.2655
  355SOL    HW1 1831   4.723   0.647   1.163  0.6212 -0.4762 -0.4842
  355SOL    HW2 1832   4.808   0.617   1.285 -0.0936 -0.4275  0.0298
  356SOL     OW 1833   4.175   4.361   1.660 -0.2365  0.8455  0.0836
  356SOL    HW1 1834   4.114   4.288   1.672 -1.1652  1.4104 -0.9324
  356SOL    HW2 1835   4.243   4.347   1.725  0.5812 -1.9306 -1.1882
  357SOL     OW 1836   6.824   4.367   2.496 -0.1143 -0.5411 -0.3695
  357SOL    HW1 1837   6.911   4.391   2.464 -0.6308  2.1740 -0.0170
  357SOL    HW2 1838   6.824   4.394   2.588 -1.2332 -0.7093 -0.3044
  358SOL     OW 1839   3.143   5.119   0.176  0.2305 -1.1530  0.3749
  358SOL    HW1 1840   3.133   5.108   0.270 -2.0980 -3.6000 -0.0641
  358SOL    HW2 1841   3.174   5.034   0.145  3.3834  0.2919 -0.8985
  359SOL     OW 1842   3.247   5.984   4.489  0.7712 -0.3515  0.0472
  359SOL    HW1 1843   3.288   5.946   4.411 -0.5369  0.9877 -1.3674
  359SOL    HW2 1844   3.280   6.074   4.492 -2.9083  1.3028 -2.0355
  360SOL     OW 1845   5.586   5.081   3.034 -0.4092 -0.0430  0.2616
  360SOL    HW1 1846   5.662   5.035   3.068  0.4524 -0.8538 -2.4953
  360SOL    HW2 1847   5.520   5.012   3.021 -0.5836  0.1836 -0.0636
  361SOL     OW 1848   2.673   5.171   2.337 -0.0450 -0.2967 -0.4616
  361SOL    HW1 1849   2.602   5.234   2.350 -0.4499 -0.9435  0.5956
  361SOL    HW2 1850   2.750   5.224   2.320  0.0526  0.6171  2.3589
  362SOL     OW 1851   0.245   6.282   1.967 -0.0594  0.5503 -0.1015
  362SOL    HW1 1852   0.283   6.320   2.047  0.7842 -1.1515  0.3394
  362SOL    HW2 1853   0.313   6.290   1.901  0.6408 -1.3318  0.3462
  363SOL     OW 1854   2.003   0.907   3.859 -0.3832  1.1720  0.4555
  363SOL    HW1 1855   1.943   0.981   3.847 -0.9025  0.6796  0.0056
  363SOL    HW2 1856   1.961   0.834   3.814  0.0651  0.5629  1.0167
  364SOL     OW 1857   0.279   4.200   2.819  0.1447  0.4133  0.7190
  364SOL    HW1 1858   0.264   4.272   2.758  0.1682 -1.7814 -2.0860
  364SOL    HW2 1859   0.356   4.155   2.785 -0.4135 -1.4865  1.7882
  365SOL     OW 1860   6.374   2.446   0.869  0.0665 -0.4773  0.4590
  365SOL    HW1 1861   6.468   2.453   0.857 -0.1866  1.3857 -0.8004
  365SOL    HW2 1862   6.344   2.390   0.797 -0.0093  0.6879 -0.4424
  366SOL     OW 1863   0.569   2.077   4.222 -0.3243 -0.5217 -0.0550
  366SOL    HW1 1864   0.585   2.082   4.128  2.8756  1.8510  0.4245
  366SOL    HW2 1865   0.508   2.149   4.240  0.9678  0.6403 -0.1165
  367SOL     OW 1866   3.556   0.459   4.014 -0.5049  0.1229  0.1393
  367SOL    HW1 1867   3.601   0.387   4.060 -1.2048  0.3031  1.1342
  367SOL    HW2 1868   3.538   0.423   3.927 -0.3591 -0.7130  0.4391
  368SOL     OW 1869   5.346   6.114   1.352  0.2305  0.2317 -0.2091
  368SOL    HW1 1870   5.395   6.194   1.329  0.4315  0.7637  1.8294
  368SOL    HW2 1871   5.297   6.138   1.430  1.0255 -1.8992  1.0299
  369SOL     OW 1872   2.295   6.190   0.074 -0.1458  0.1268  0.0507
  369SOL    HW1 1873   2.333   6.278   0.064  0.1960 -0.1198 -0.9937
  369SOL    HW2 1874   2.276   6.182   0.167  1.6633  0.5495  0.4872
  370SOL     OW 1875   2.545   6.205   4.333  0.5482 -0.4874  0.0364
  370SOL    HW1 1876   2.535   6.240   4.421  1.2807  1.9689 -0.7535
  370SOL    HW2 1877   2.640   6.200   4.320  0.4960  0.6610 -1.0764
  371SOL     OW 1878   5.367   3.952   3.180  0.0306  0.6873 -0.0294
  371SOL    HW1 1879   5.450   3.908   3.161 -0.4553 -0.2134 -0.1130
  371SOL    HW2 1880   5.320   3.951   3.097 -0.0820  1.1678  0.0257
  372SOL     OW 1881   1.266   2.342   1.869 -0.1521  0.0363 -0.2478
  372SOL    HW1 1882   1.324   2.308   1.800 -0.5927 -2.4156  0.5059
  372SOL    HW2 1883   1.305   2.426   1.893  1.3142 -0.1103 -1.8816
  373SOL     OW 1884   6.795   4.043   4.865  0.5445  0.1686 -0.0541
  373SOL    HW1 1885   6.718   4.058   4.919  1.9820  0.6582  1.9979
  373SOL    HW2 1886   6.816   4.129   4.829  0.2316  0.0728 -0.4621
  374SOL     OW 1887   5.547   1.621   2.009 -0.2675 -0.9655  0.4286
  374SOL    HW1 1888   5.523   1.589   1.921  0.3124 -1.2726  0.3805
  374SOL    HW2 1889   5.605   1.695   1.992  1.7887 -2.4724  0.5256
  375SOL     OW 1890   3.066   3.055   0.546  0.6787 -0.0187  0.2100
  375SOL    HW1 1891   3.053   3.105   0.626 -1.2948  0.9754 -0.6540
  375SOL    HW2 1892   3.156   3.073   0.519  0.8237  0.9559  1.3126
  376SOL     OW 1893   4.602   1.113   3.029 -0.0457 -0.1142 -0.4781
  376SOL    HW1 1894   4.604   1.207   3.009  1.2089  0.1503  0.7571
  376SOL    HW2 1895   4.686   1.080   2.997 -1.1984 -1.2275 -2.5666
  377SOL     OW 1896   0.796   3.850   0.271 -0.2276 -0.2573  0.3734
  377SOL    HW1 1897   0.712   3.844   0.227 -0.1877 -2.5926  0.4741
  377SOL    HW2 1898   0.860   3.825   0.205  0.1946 -0.3268  0.7987
  378SOL     OW 1899   2.843   2.823   4.527  0.1687 -0.4041  0.3511
  378SOL    HW1 1900   2.882   2.780   4.450  1.3568  3.2057 -1.3195
  378SOL    HW2 1901   2.898   2.795   4.600  0.8788 -1.6384 -0.6054
  379SOL     OW 1902   3.725   4.048   4.390  0.0810  0.3730 -0.0461
  379SOL    HW1 1903   3.689   3.970   4.348  0.5874  0.7839 -1.2569
  379SOL    HW2 1904   3.708   4.034   4.484 -2.1550  0.0036 -0.4387
  380SOL     OW 1905   5.633   3.903   4.284 -0.1342 -0.7139  0.4164
  380SOL    HW1 1906   5.636   3.968   4.354 -1.4700  2.4653 -2.2259
  380SOL    HW2 1907   5.549   3.858   4.298 -0.0432 -0.6456  1.2546
  381SOL     OW 1908   6.181   1.328   2.481 -0.4803 -0.4332  0.3006
  381SOL    HW1 1909   6.176   1.380   2.402  1.5937  1.8762  1.5444
  381SOL    HW2 1910   6.100   1.346   2.528 -0.7628 -0.1176 -0.3065
  382SOL     OW 1911   0.453   7.094   0.426  0.4537  0.2256 -0.5083
  382SOL    HW1 1912   0.533   7.113   0.475 -0.2536  0.9120  0.4317
  382SOL    HW2 1913   0.385   7.143   0.472 -0.6122 -0.7918 -0.9520
  383SOL     OW 1914   2.666   2.563   4.649 -0.0006  0.0921 -0.0766
  383SOL    HW1 1915   2.650   2.597   4.561 -1.8802 -1.3015 -0.3239
  383SOL    HW2 1916   2.665   2.640   4.705  2.2014  1.1429 -1.3175
  384SOL     OW 1917   3.389   2.433   0.809  0.4612 -0.1492  0.2715
  384SOL    HW1 1918   3.301   2.444   0.771 -0.4874 -1.5645  1.9358
  384SOL    HW2 1919   3.436   2.381   0.743 -1.1500 -2.5639  0.8653
  385SOL     OW 1920   1.666   0.340   0.393  0.3863 -0.4950 -0.0082
  385SOL    HW1 1921   1.663   0.275   0.323  0.3783  0.6283 -1.0783
  385SOL    HW2 1922   1.736   0.400   0.368  0.8367 -0.4356  1.2920
  386SOL     OW 1923   4.573   0.546   2.146  0.0326 -0.0846 -0.2406
  386SOL    HW1 1924   4.662   0.527   2.175 -0.2070 -0.4465  0.2721
  386SOL    HW2 1925   4.517   0.502   2.210 -0.5087 -0.9814 -1.3107
  387SOL     OW 1926   4.130   6.109   1.809  0.3082 -0.1182 -0.4497
  387SOL    HW1 1927   4.070   6.129   1.881 -0.7885 -1.5925 -0.9212
  387SOL    HW2 1928   4.191   6.183   1.809  0.2441  0.0228  1.8662
  388SOL     OW 1929   4.077   1.838   4.299 -0.4058  0.6729  0.2201
  388SOL    HW1 1930   4.090   1.919   4.249  0.3401 -0.3712 -1.3505
  388SOL    HW2 1931   4.162   1.793   4.294 -0.1942  0.6449  2.7271
  389SOL     OW 1932   2.477   0.420   0.792 -0.4886  0.0367 -0.2585
  389SOL    HW1 1933   2.460   0.369   0.713  0.6102  1.4023 -1.4328
  389SOL    HW2 1934   2.391   0.453   0.818 -0.8835 -0.5278 -0.8138
  390SOL     OW 1935   1.126   5.586   2.429 -0.7644 -0.1426 -0.0364
  390SOL    HW1 1936   1.210   5.630   2.444 -0.6634 -0.4778  0.4022
  390SOL    HW2 1937   1.062   5.657   2.426 -0.6671  0.0194  1.1446
  391SOL     OW 1938   5.545   2.393   3.473  0.5850 -0.6913  0.2003
  391SOL    HW1 1939   5.615   2.337   3.440  0.7979 -0.5929  0.4751
  391SOL    HW2 1940   5.588   2.477   3.491  0.3765 -0.5989  0.2764
  392SOL     OW 1941   2.076   3.616   1.384 -0.0437  0.4629  0.0764
  392SOL    HW1 1942   2.069   3.594   1.291 -0.8088 -0.0451  0.2523
  392SOL    HW2 1943   2.083   3.532   1.429 -0.3385  0.6733  0.5306
  393SOL     OW 1944   2.695   1.852   3.717 -0.3697 -0.7166  0.8937
  393SOL    HW1 1945   2.613   1.816   3.684  0.2304 -1.3974  0.1088
  393SOL    HW2 1946   2.686   1.947   3.708 -0.0740 -0.8726 -1.6823
  394SOL     OW 1947   7.147   7.105   0.862  0.6707 -0.2729  0.1701
  394SOL    HW1 1948   7.204   7.182   0.861  2.0522 -1.2204  1.6268
  394SOL    HW2 1949   7.074   7.130   0.918 -0.3324  0.8775 -1.5448
  395SOL     OW 1950   1.765   7.034   3.943 -0.3636 -0.0510  0.0614
  395SOL    HW1 1951   1.854   7.043   3.977 -0.3433  0.0389 -0.0137
  395SOL    HW2 1952   1.711   7.082   4.006 -0.4253 -0.5402  0.3847
  396SOL     OW 1953   3.452   6.585   0.690 -0.0106  0.4031 -0.7103
  396SOL    HW1 1954   3.540   6.553   0.667 -0.1563  0.7159 -1.7653
  396SOL    HW2 1955   3.463   6.679   0.699 -0.3643  0.5337 -1.5432
  397SOL     OW 1956   4.816   4.552   3.973 -0.2352  0.2408  0.2624
  397SOL    HW1 1957   4.745   4.519   4.028 -0.0138  0.1880  0.5178
  397SOL    HW2 1958   4.778   4.559   3.886 -0.4948  0.0121  0.3578
  398SOL     OW 1959   5.046   1.035   3.629 -0.5048 -0.2407 -0.3320
  398SOL    HW1 1960   5.036   1.005   3.538 -0.7428 -0.2313 -0.3086
  398SOL    HW2 1961   5.121   1.094   3.626 -1.0635  0.4696 -0.6980
  399SOL     OW 1962   0.106   4.753   2.248  0.1244 -0.0731  0.6588
  399SOL    HW1 1963   0.103   4.667   2.291 -1.7361 -0.6050 -0.4405
  399SOL    HW2 1964   0.182   4.748   2.190  1.4341 -0.0795  2.2821
  400SOL     OW 1965   5.927   4.172   0.481 -0.8220  0.4272  0.6991
  400SOL    HW1 1966   5.922   4.251   0.536 -1.1953  1.1796 -0.3849
  400SOL    HW2 1967   5.890   4.199   0.397 -1.6909 -1.1395  0.5504
  401SOL     OW 1968   6.224   4.188   1.570  0.0582 -0.0927 -0.6186
  401SOL    HW1 1969   6.184   4.171   1.655  0.5017  2.9675  0.3155
  401SOL    HW2 1970   6.292   4.122   1.562 -0.4194 -0.8510  1.0902
  402SOL     OW 1971   4.518   0.180   1.147  0.2187 -0.3377  0.1573
  402SOL    HW1 1972   4.447   0.230   1.109  1.9766  1.5079 -0.8966
  402SOL    HW2 1973   4.536   0.110   1.084  0.3636  0.1648 -0.3647
  403SOL     OW 1974   6.756   1.415   2.929  0.2467 -0.8566 -0.3370
  403SOL    HW1 1975   6.697   1.419   3.004 -0.7050 -3.2193 -0.8914
  403SOL    HW2 1976   6.721   1.346   2.873  1.7692 -0.1780 -2.2528
  404SOL     OW 1977   0.725   5.128   0.291  0.3730 -0.1062  0.1029
  404SOL    HW1 1978   0.680   5.177   0.223  0.5705  1.6770  1.1844
  404SOL    HW2 1979   0.817   5.154   0.283  0.6539 -1.0363  0.1253
  405SOL     OW 1980   0.557   0.059   3.299 -0.5165  0.0589  0.2853
  405SOL    HW1 1981   0.477   0.038   3.251  0.4197  0.1216 -1.3855
  405SOL    HW2 1982   0.595   0.133   3.252 -0.5270  1.4493  2.3213
  406SOL     OW 1983   0.710   3.459   1.093  0.3802 -0.1217  0.1431
  406SOL    HW1 1984   0.627   3.475   1.048  1.9213  2.1571 -2.1611
  406SOL    HW2 1985   0.761   3.408   1.031  0.9125 -1.1422  1.3701
  407SOL     OW 1986   0.710   4.317   1.614 -0.0457 -0.2231  0.4238
  407SOL    HW1 1987   0.645   4.247   1.619  0.7130 -0.8992  1.2425
  407SOL    HW2 1988   0.687   4.376   1.686 -0.4445  0.1581 -0.0143
  408SOL     OW 1989   5.377   5.534   0.872 -0.0206  0.2665 -0.5498
  408SOL    HW1 1990   5.386   5.559   0.780  0.4974 -1.9098 -1.1364
  408SOL    HW2 1991   5.286   5.554   0.893 -0.0477  1.1281 -1.4117
  409SOL     OW 1992   1.178   6.044   3.662  0.5677  0.2479 -0.4432
  409SOL    HW1 1993   1.187   5.976   3.729 -0.7733  0.9809  0.5251
  409SOL    HW2 1994   1.142   6.119   3.709  0.6254  1.1387 -1.7829
  410SOL     OW 1995   6.319   2.935   4.326  0.5501 -0.3105 -0.0661
  410SOL    HW1 1996   6.294   2.862   4.383  1.1614 -0.6264 -0.1921
  410SOL    HW2 1997   6.340   3.006   4.386  0.0108 -0.2578  0.0614
  411SOL     OW 1998   4.997   1.086   4.446  0.4980 -0.2715  0.4639
  411SOL    HW1 1999   5.073   1.109   4.499  0.7601  2.7605 -1.0416
  411SOL    HW2 2000   5.032   1.076   4.357 -0.6763 -0.0268 -0.0468
  412SOL     OW 2001   1.589   3.534   4.747 -0.2804  0.8875  0.1544
  412SOL    HW1 2002   1.581   3.440   4.732 -2.7367  1.3544 -2.1408
  412SOL    HW2 2003   1.655   3.563   4.684  1.1188  0.6605  1.4486
  413SOL     OW 2004   4.898   3.019   2.164 -0.6898  0.3811  0.3144
  413SOL    HW1 2005   4.920   3.080   2.093 -1.7365  1.1624  0.6425
  413SOL    HW2 2006   4.934   3.060   2.243  0.8134 -0.6763  0.2077
  414SOL     OW 2007   7.053   0.823   0.803 -0.1890 -0.0294 -0.5154
  414SOL    HW1 2008   7.038   0.785   0.716 -0.7057 -1.6800  0.2467
  414SOL    HW2 2009   7.054   0.917   0.788 -0.6974 -0.2584 -2.2506
  415SOL     OW 2010   1.638   7.151   0.374 -0.5461 -0.0413 -1.1288
  415SOL    HW1 2011   1.549   7.167   0.408 -0.3388 -1.0874 -0.0003
  415SOL    HW2 2012   1.673   7.082   0.431  1.3408  0.9868 -0.9834
  416SOL     OW 2013   1.413   6.524   2.697 -0.1158 -0.1873 -0.1181
  416SOL    HW1 2014   1.449   6.612   2.684 -1.7858  0.5260 -0.1511
  416SOL    HW2 2015   1.469   6.468   2.644  0.2288  1.0449 -1.1208
  417SOL     OW 2016   2.199   6.989   1.638 -0.7648  1.0137  0.3731
  417SOL    HW1 2017   2.288   7.023   1.641 -0.6495  0.7352  0.1324
  417SOL    HW2 2018   2.168   7.011   1.550 -0.7081  0.5458  0.2349
  418SOL     OW 2019   2.476   0.704   2.670 -0.1299  0.0258 -0.1713
  418SOL    HW1 2020   2.449   0.684   2.760  1.1148  0.1099  0.2378
  418SOL    HW2 2021   2.400   0.748   2.632 -1.0220 -0.8512  0.5324
  419SOL     OW 2022   5.995   5.805   1.527 -0.1603  0.3997 -0.0218
  419SOL    HW1 2023   6.056   5.793   1.454  1.2022  2.0233  0.7598
  419SOL    HW2 2024   6.040   5.767   1.602 -0.8792  0.0907  0.2574
  420SOL     OW 2025   6.315   1.714   3.686 -0.0086 -0.6867 -0.1556
  420SOL    HW1 2026   6.256   1.727   3.760  0.4791 -0.1975  0.1588
  420SOL    HW2 2027   6.377   1.787   3.692 -0.8213  0.2132 -1.9086
  421SOL     OW 2028   1.453   3.066   1.744 -0.7396  0.0673 -0.1840
  421SOL    HW1 2029   1.421   3.035   1.829 -0.8647  0.1438 -0.2028
  421SOL    HW2 2030   1.410   3.009   1.680  1.0226 -1.4405 -0.1082
  422SOL     OW 2031   4.588   4.999   0.059 -0.4654  0.1721  0.3083
  422SOL    HW1 2032   4.530   5.025   0.130 -1.6957  2.0342 -1.2667
  422SOL    HW2 2033   4.547   4.920   0.023 -0.0018 -0.6022  1.4279
  423SOL     OW 2034   2.017   1.256   2.737 -0.1411  0.0596 -0.3246
  423SOL    HW1 2035   1.983   1.340   2.768  1.4566  0.3319  0.8171
  423SOL    HW2 2036   2.054   1.276   2.650  0.3797  0.5955  0.0133
  424SOL     OW 2037   6.100   5.545   2.515  0.1670 -0.0861  0.1906
  424SOL    HW1 2038   6.195   5.532   2.510  0.2443  0.3329  0.5828
  424SOL    HW2 2039   6.084   5.627   2.469  0.1988  0.7303  1.5855
  425SOL     OW 2040   1.898   2.617   0.422 -0.2120  0.0303  0.8789
  425SOL    HW1 2041   1.841   2.686   0.389  1.1209 -0.1058 -2.0121
  425SOL    HW2 2042   1.960   2.661   0.480 -0.0311  1.1283 -0.1197
  426SOL     OW 2043   3.311   5.352   4.177  0.2814  0.0584  0.3418
  426SOL    HW1 2044   3.270   5.361   4.263  2.7235  0.3605  1.5558
  426SOL    HW2 2045   3.371   5.427   4.171 -0.0592  0.2253 -1.7862
  427SOL     OW 2046   3.200   5.403   1.062 -0.3327  0.3329 -0.0860
  427SOL    HW1 2047   3.249   5.341   1.008 -1.9911  0.5182 -1.9451
  427SOL    HW2 2048   3.236   5.489   1.040 -0.0101  0.2867  0.2529
  428SOL     OW 2049   0.057   6.965   1.435 -0.4800  0.5143 -0.1317
  428SOL    HW1 2050  -0.018   6.943   1.379 -1.4779  1.9365  0.5869
  428SOL    HW2 2051   0.105   7.032   1.385  0.3942 -0.4648 -0.6342
  429SOL     OW 2052   6.877   2.904   3.377  0.0325  0.2585 -1.1462
  429SOL    HW1 2053   6.846   2.866   3.460 -0.4652 -0.2547 -1.5577
  429SOL    HW2 2054   6.973   2.899   3.383  0.0853  1.7856  0.1065
  430SOL     OW 2055   2.280   6.533   2.909  0.0741  0.0423 -0.2501
  430SOL    HW1 2056   2.334   6.612   2.908 -1.2680  0.9945 -0.1373
  430SOL    HW2 2057   2.190   6.565   2.909 -0.5365 -1.5040 -1.7069
  431SOL     OW 2058   0.573   2.203   0.025 -0.0730  0.3165 -0.3430
  431SOL    HW1 2059   0.582   2.108   0.023  1.5165  0.3707  1.3882
  431SOL    HW2 2060   0.649   2.235  -0.025  0.0700  0.6869  0.1130
  432SOL     OW 2061   3.187   6.093   3.318 -0.4536  0.1682 -0.8147
  432SOL    HW1 2062   3.092   6.091   3.306 -0.4748 -1.7050 -0.6163
  432SOL    HW2 2063   3.199   6.081   3.412 -0.0210 -0.8705 -0.9880
  433SOL     OW 2064   2.676   3.878   3.292  0.3068  0.0158  0.0323
  433SOL    HW1 2065   2.691   3.819   3.218 -0.4219 -1.9286  1.3628
  433SOL    HW2 2066   2.682   3.822   3.369 -0.7082  1.6518  1.3674
  434SOL     OW 2067   4.986   5.205   0.091 -0.1308  0.1620 -0.0492
  434SOL    HW1 2068   4.939   5.174   0.169  1.1242 -0.8570  0.3353
  434SOL    HW2 2069   4.975   5.135   0.027 -1.9754  1.4088 -1.1888
  435SOL     OW 2070   4.547   1.325   4.533  0.2790 -0.0516  0.0478
  435SOL    HW1 2071   4.476   1.315   4.596 -0.1582 -0.2135 -0.4725
  435SOL    HW2 2072   4.593   1.240   4.536  1.0156  0.3537  1.0486
  436SOL     OW 2073   5.128   0.770   2.068 -0.7398  0.2372 -0.0002
  436SOL    HW1 2074   5.153   0.836   2.133 -1.8542 -0.4139  1.1354
  436SOL    HW2 2075   5.154   0.808   1.984  0.8113  1.0732  0.8060
  437SOL     OW 2076   2.444   3.743   0.467  0.6923  0.5135 -0.4399
  437SOL    HW1 2077   2.412   3.794   0.542  1.4874 -0.5812  0.6945
  437SOL    HW2 2078   2.495   3.806   0.415  1.4052  0.9697  0.7652
  438SOL     OW 2079   4.113   5.298   3.199 -0.0640 -0.1263 -0.3205
  438SOL    HW1 2080   4.055   5.286   3.124  0.9657 -2.4491 -0.8170
  438SOL    HW2 2081   4.074   5.245   3.268  0.4394 -0.1466 -0.0501
  439SOL     OW 2082   3.221   0.312   4.510 -0.3522  0.3731  0.1395
  439SOL    HW1 2083   3.292   0.354   4.462 -0.3505 -0.2422 -0.4187
  439SOL    HW2 2084   3.243   0.323   4.602  0.9354 -0.5662 -0.0272
  440SOL     OW 2085   2.761   2.358   3.740  0.3363 -0.0026  0.7516
  440SOL    HW1 2086   2.704   2.374   3.665  3.6839 -1.9309 -2.5791
  440SOL    HW2 2087   2.788   2.445   3.769 -1.5559  0.8130  0.1690
  441SOL     OW 2088   4.352   6.003   2.989 -0.2541  0.6350  0.3018
  441SOL    HW1 2089   4.347   6.098   2.996 -2.8451  0.6704 -0.9099
  441SOL    HW2 2090   4.340   5.972   3.079  0.1920  1.4277  0.6517
  442SOL     OW 2091   5.892   1.783   2.847 -0.2540 -0.3780  0.0691
  442SOL    HW1 2092   5.807   1.741   2.857  0.0222 -0.7517  0.9571
  442SOL    HW2 2093   5.946   1.718   2.802 -0.4012 -0.1831 -0.3952
  443SOL     OW 2094   2.620  -0.024   0.999 -0.1398  0.0835 -0.4115
  443SOL    HW1 2095   2.658   0.042   1.057  0.1862  1.3565 -1.9899
  443SOL    HW2 2096   2.658  -0.004   0.913 -1.9545 -0.5996 -1.4264
  444SOL     OW 2097   0.257   5.247   1.912 -0.0975 -0.1087 -0.0003
  444SOL    HW1 2098   0.334   5.304   1.906 -0.3681  0.1786 -0.9076
  444SOL    HW2 2099   0.246   5.213   1.823  0.7354 -2.4774  0.7131
  445SOL     OW 2100   0.413   6.301   1.757  0.4253 -0.1079  0.4747
  445SOL    HW1 2101   0.475   6.234   1.728  0.3713  0.9432 -2.3464
  445SOL    HW2 2102   0.435   6.378   1.705 -0.5624  1.6270  2.4704
  446SOL     OW 2103   1.629   5.641   1.413 -0.1283  0.1331 -0.0240
  446SOL    HW1 2104   1.608   5.550   1.434  1.9873 -0.1856  0.9325
  446SOL    HW2 2105   1.716   5.636   1.373  0.2216  1.7842  0.4903
  447SOL     OW 2106   3.207   3.638   1.472  0.0778 -0.2698  0.3730
  447SOL    HW1 2107   3.234   3.722   1.435 -2.4056  0.9939  1.1735
  447SOL    HW2 2108   3.160   3.594   1.401 -2.1129  0.8663  1.0130
  448SOL     OW 2109   1.248   3.754   2.141  0.0594  0.3453  0.3336
  448SOL    HW1 2110   1.276   3.707   2.220 -0.1529  0.1914  0.3190
  448SOL    HW2 2111   1.177   3.700   2.105  0.0450  0.5005  0.1276
  449SOL     OW 2112   0.884   6.814   3.692 -0.3461 -0.0717  0.1289
  449SOL    HW1 2113   0.802   6.859   3.673 -0.1006  0.2141 -0.2634
  449SOL    HW2 2114   0.898   6.757   3.616 -0.5326 -0.6313  0.5114
  450SOL     OW 2115   2.964   0.190   0.827 -0.1077 -0.0959  0.1971
  450SOL    HW1 2116   3.011   0.167   0.907  0.2756 -0.2542 -0.0699
  450SOL    HW2 2117   2.913   0.268   0.851 -0.3902 -0.4446  0.7305
  451SOL     OW 2118   2.662   3.003   1.525 -0.7906  0.3017 -0.2576
  451SOL    HW1 2119   2.721   3.059   1.575 -0.7519  1.3670 -1.4473
  451SOL    HW2 2120   2.693   3.009   1.434 -0.3728 -2.1951 -0.3643
  452SOL     OW 2121   3.133   4.062   0.258 -0.5723  0.2232 -0.0027
  452SOL    HW1 2122   3.047   4.036   0.225 -0.5205  0.1151 -0.0517
  452SOL    HW2 2123   3.191   4.053   0.183 -0.0952 -1.7910  0.5675
  453SOL     OW 2124   5.048   4.509   0.042  0.0683 -0.0976 -0.1365
  453SOL    HW1 2125   5.124   4.511  -0.016  0.4899  1.0227  0.4217
  453SOL    HW2 2126   5.078   4.459   0.119 -0.3035 -1.0813 -0.6199
  454SOL     OW 2127   1.626   3.505   3.967  0.0943  0.2687  0.2523
  454SOL    HW1 2128   1.604   3.576   3.908 -0.3419 -0.4726 -0.4925
  454SOL    HW2 2129   1.543   3.481   4.009  0.1178 -0.1896  0.0515
  455SOL     OW 2130   0.553   2.697   4.764 -0.7291 -0.1786 -0.3642
  455SOL    HW1 2131   0.643   2.683   4.793 -0.9928 -0.2208  0.4683
  455SOL    HW2 2132   0.499   2.676   4.841 -1.5656 -1.9766 -1.3721
  456SOL     OW 2133   0.275   2.492   4.266 -0.4803  0.2322 -0.0624
  456SOL    HW1 2134   0.338   2.467   4.334 -0.4554  0.5348  0.0252
  456SOL    HW2 2135   0.284   2.424   4.199  0.1388  0.4277 -0.1838
  457SOL     OW 2136   1.217   4.424   4.879 -0.1515  0.0067  0.5094
  457SOL    HW1 2137   1.170   4.501   4.845  0.1519 -0.4890 -1.1305
  457SOL    HW2 2138   1.250   4.381   4.800  2.1214 -0.2676  1.5628
  458SOL     OW 2139   7.173   2.785   4.205  0.1100  0.5684 -0.0501
  458SOL    HW1 2140   7.146   2.696   4.185 -0.9428  1.0136 -0.6845
  458SOL    HW2 2141   7.252   2.775   4.258 -0.2446 -0.7468  0.2629
  459SOL     OW 2142   0.545   2.058   2.596  0.1443 -0.5179  0.7566
  459SOL    HW1 2143   0.597   2.130   2.560 -0.1463 -0.6050  0.1454
  459SOL    HW2 2144   0.458   2.097   2.609 -0.5800 -1.2599 -1.4745
  460SOL     OW 2145   3.627   0.335   1.574 -0.3365 -0.8507 -0.4479
  460SOL    HW1 2146   3.560   0.284   1.529 -0.7520 -1.1960  0.5280
  460SOL    HW2 2147   3.673   0.272   1.630 -0.8883 -0.1923  0.8120
  461SOL     OW 2148   3.030   0.433   2.931 -0.5857  0.1379 -0.4943
  461SOL    HW1 2149   2.956   0.493   2.927 -2.0246 -1.1787  2.8260
  461SOL    HW2 2150   3.107   0.488   2.919 -1.7178  3.0328  3.5151
  462SOL     OW 2151   4.954   2.122   2.854 -0.4509 -0.2610  0.4308
  462SOL    HW1 2152   4.964   2.213   2.879  0.3588 -0.0474 -0.6008
  462SOL    HW2 2153   4.961   2.073   2.936  2.0038  0.4201  0.7020
  463SOL     OW 2154   5.684   2.744   1.808 -0.7209 -0.6743 -0.4657
  463SOL    HW1 2155   5.770   2.719   1.776  0.0021 -0.6664  1.3899
  463SOL    HW2 2156   5.623   2.697   1.752  0.4622 -0.4499 -2.0047
  464SOL     OW 2157   1.298   4.156   1.913 -0.0966 -0.0605 -0.1444
  464SOL    HW1 2158   1.327   4.218   1.846  0.8560 -1.3093 -0.9468
  464SOL    HW2 2159   1.380   4.123   1.951 -0.6147  0.2590  1.3218
  465SOL     OW 2160   5.679   5.202   2.759  0.4092 -0.1390 -0.4377
  465SOL    HW1 2161   5.626   5.134   2.718  0.5532  0.3321 -1.4405
  465SOL    HW2 2162   5.735   5.156   2.821  1.5371 -1.1474 -2.1286
  466SOL     OW 2163   0.777   6.787   3.408 -0.3192 -0.1721 -0.1122
  466SOL    HW1 2164   0.830   6.864   3.389  1.7508 -1.2641  0.8158
  466SOL    HW2 2165   0.835   6.713   3.389 -1.5417 -1.4626  0.9146
  467SOL     OW 2166   0.741   3.150   0.163 -0.5984  0.2404 -0.0512
  467SOL    HW1 2167   0.710   3.236   0.190 -1.1054  0.3700 -1.0023
  467SOL    HW2 2168   0.706   3.091   0.230 -2.4504  0.4659 -0.7428
  468SOL     OW 2169   2.377   6.858   1.808  0.1313  0.8469 -0.4846
  468SOL    HW1 2170   2.418   6.942   1.829  0.9242  0.6825 -1.3131
  468SOL    HW2 2171   2.291   6.882   1.773  0.1357  1.2846 -0.2022
  469SOL     OW 2172   2.872   6.802   3.336 -0.1100  0.0290 -0.9517
  469SOL    HW1 2173   2.792   6.774   3.382 -0.8363  1.2759 -1.3981
  469SOL    HW2 2174   2.942   6.755   3.380 -1.0445 -0.7767 -0.2578
  470SOL     OW 2175   0.153   4.487   4.526 -0.1889  0.1726 -0.0580
  470SOL    HW1 2176   0.232   4.533   4.556  0.3077  0.4868 -1.7387
  470SOL    HW2 2177   0.080   4.538   4.561  0.3657  0.9456 -0.0028
  471SOL     OW 2178   3.026   1.838   2.630  0.2923 -0.4831  0.5864
  471SOL    HW1 2179   3.083   1.865   2.702 -1.2184 -0.5229  1.8490
  471SOL    HW2 2180   3.071   1.762   2.591  2.4757  1.1381 -0.3197
  472SOL     OW 2181   3.339   1.509   1.193  0.4172  0.1157  0.1788
  472SOL    HW1 2182   3.340   1.423   1.151  1.2401 -0.0783  0.5881
  472SOL    HW2 2183   3.409   1.558   1.150 -0.8467  1.0378 -0.9395
  473SOL     OW 2184   2.850   6.269   3.933  0.0852  0.2665 -0.2552
  473SOL    HW1 2185   2.860   6.317   4.015 -0.3659  0.5867 -0.3871
  473SOL    HW2 2186   2.766   6.223   3.942  0.2290 -0.0210 -0.3731
  474SOL     OW 2187   1.392   3.116   4.888 -0.8367  0.1031  0.3837
  474SOL    HW1 2188   1.455   3.167   4.838 -1.0978 -1.5968 -1.8197
  474SOL    HW2 2189   1.309   3.130   4.844 -1.4223 -0.1172  1.3881
  475SOL     OW 2190   6.366   0.606   2.015  0.2022 -0.1600  0.0093
  475SOL    HW1 2191   6.401   0.547   2.082 -0.2492 -1.6781 -1.0372
  475SOL    HW2 2192   6.402   0.573   1.933 -1.3782 -0.0035 -0.7817
  476SOL     OW 2193   5.938   4.645   0.368  0.7827  0.2050 -0.4070
  476SOL    HW1 2194   5.868   4.583   0.389  0.2909  0.8048 -0.2309
  476SOL    HW2 2195   6.008   4.624   0.429  0.1387  0.6291  0.4945
  477SOL     OW 2196   1.478   5.249   3.532 -0.1648  0.3220 -0.0344
  477SOL    HW1 2197   1.427   5.293   3.464  0.7576 -1.3945 -1.9253
  477SOL    HW2 2198   1.469   5.156   3.514  1.2058 -0.1433  1.3885
  478SOL     OW 2199   2.229   3.375   0.304 -0.3292  0.2029 -0.2732
  478SOL    HW1 2200   2.183   3.450   0.264  0.2229 -1.2141 -3.9794
  478SOL    HW2 2201   2.316   3.409   0.325 -0.1604  0.7127 -1.6838
  479SOL     OW 2202   3.964   3.811   0.955  0.2476  0.5106  0.0294
  479SOL    HW1 2203   4.009   3.811   0.870  0.2342  1.0850  0.0186
  479SOL    HW2 2204   4.016   3.870   1.010  1.3956 -1.3603  1.0492
  480SOL     OW 2205   3.153   0.730   3.373  0.7076 -0.2709 -0.2093
  480SOL    HW1 2206   3.086   0.798   3.364  0.2471 -0.5992  0.6410
  480SOL    HW2 2207   3.176   0.730   3.466  0.2447 -1.7029 -0.0692
  481SOL     OW 2208   3.358   5.995   0.591  0.2777 -0.2687  0.0189
  481SOL    HW1 2209   3.410   6.070   0.621  1.5929 -1.8117  1.8456
  481SOL    HW2 2210   3.295   5.980   0.661 -0.7894 -0.1372 -0.9019
  482SOL     OW 2211   5.778   6.502   1.847  0.1265  0.2064  0.1857
  482SOL    HW1 2212   5.783   6.422   1.899 -1.6204 -0.1458 -0.1320
  482SOL    HW2 2213   5.868   6.516   1.816  1.0527  0.0008  2.6004
  483SOL     OW 2214   4.642   4.743   1.131 -0.2795 -0.5767  0.2007
  483SOL    HW1 2215   4.716   4.804   1.132  0.6525 -1.6010 -1.5839
  483SOL    HW2 2216   4.573   4.789   1.084 -0.8100  0.3555  1.8100
  484SOL     OW 2217   6.411   5.577   5.051 -0.4015  0.5847  0.8285
  484SOL    HW1 2218   6.506   5.564   5.048 -0.1663  2.2443 -1.4606
  484SOL    HW2 2219   6.375   5.489   5.068  1.5194  0.1847  3.3618
  485SOL     OW 2220   5.709   5.092   0.991  0.1766 -0.0971  0.3420
  485SOL    HW1 2221   5.692   5.009   1.035  0.5351  0.1862  1.0258
  485SOL    HW2 2222   5.727   5.067   0.900  1.0742 -0.8437  0.7117
  486SOL     OW 2223   1.610   4.720   4.549 -1.0070  0.2760 -0.3623
  486SOL    HW1 2224   1.663   4.756   4.620 -2.3480  0.0091  0.8071
  486SOL    HW2 2225   1.645   4.632   4.536 -0.7821  0.3083  0.0070
  487SOL     OW 2226   0.231   1.364   1.634 -0.0227  0.3485 -0.9739
  487SOL    HW1 2227   0.243   1.459   1.625  0.1387  0.4185 -0.0543
  487SOL    HW2 2228   0.137   1.352   1.639 -0.0826  0.3832 -1.8559
  488SOL     OW 2229   7.111   5.206   3.854  0.2025  0.2246 -0.4666
  488SOL    HW1 2230   7.180   5.147   3.883  1.4082  1.3020 -1.0334
  488SOL    HW2 2231   7.127   5.218   3.760 -0.5009  0.8269 -0.5219
  489SOL     OW 2232   5.067   3.128   3.981 -0.0504 -0.3284  0.4616
  489SOL    HW1 2233   4.983   3.168   3.957  0.7483  0.0906 -1.8502
  489SOL    HW2 2234   5.132   3.197   3.968  0.8422 -1.0860  0.7645
  490SOL     OW 2235   5.173   2.901   4.453  0.3105  0.1663  0.3195
  490SOL    HW1 2236   5.159   2.965   4.383 -0.2935 -1.0152 -0.6890
  490SOL    HW2 2237   5.185   2.818   4.407 -0.0008 -0.6265  1.6187
  491SOL     OW 2238   4.907   6.672   0.081 -0.2688 -0.2289  0.6805
  491SOL    HW1 2239   4.954   6.694   0.000 -0.1202 -0.1505  0.7882
  491SOL    HW2 2240   4.895   6.756   0.125 -1.1554 -0.1428  0.3109
  492SOL     OW 2241   3.982   7.053   0.903 -0.1771  0.4323 -0.0370
  492SOL    HW1 2242   4.000   7.140   0.866  2.0391 -0.7157 -1.9045
  492SOL    HW2 2243   3.916   7.015   0.844 -0.0159  0.2794 -0.1187
  493SOL     OW 2244   3.783   6.213   0.925 -0.5727 -0.6370 -0.3617
  493SOL    HW1 2245   3.864   6.163   0.929  0.1419  0.5210  0.3998
  493SOL    HW2 2246   3.716   6.150   0.901  0.6163 -1.5501 -1.3643
  494SOL     OW 2247   1.605   1.765   4.436  0.1169  0.1864  0.2500
  494SOL    HW1 2248   1.553   1.766   4.516  1.0619 -0.8796  0.9144
  494SOL    HW2 2249   1.696   1.771   4.467  0.4368  1.0002 -0.8175
  495SOL     OW 2250   4.115   4.968   3.690 -0.0732 -0.3956 -0.3278
  495SOL    HW1 2251   4.135   4.885   3.735  0.4613  0.4254  0.9915
  495SOL    HW2 2252   4.199   4.997   3.655 -0.5455 -1.2245 -2.2943
  496SOL     OW 2253   1.036   1.299   1.022  0.1550  0.0966  0.2127
  496SOL    HW1 2254   1.012   1.209   1.000  0.3814 -0.1584  0.9616
  496SOL    HW2 2255   1.048   1.298   1.117 -0.1174  0.9858  0.2706
  497SOL     OW 2256   1.755   1.992   1.215 -0.4729 -0.3179 -0.5120
  497SOL    HW1 2257   1.830   2.018   1.269 -0.7902 -0.0607 -0.1809
  497SOL    HW2 2258   1.764   2.044   1.135 -0.7614  0.3559 -0.1135
  498SOL     OW 2259   1.060   3.723   4.490  0.5938 -0.0638 -0.0001
  498SOL    HW1 2260   1.104   3.697   4.409  0.7650 -1.3179  0.4815
  498SOL    HW2 2261   1.117   3.690   4.560 -1.1909 -1.9665  0.6553
  499SOL     OW 2262   2.143   2.549   2.271 -0.0014 -0.1089 -0.1802
  499SOL    HW1 2263   2.122   2.630   2.224  0.9351  0.5108  0.4138
  499SOL    HW2 2264   2.120   2.479   2.210 -1.8455  0.5429 -0.3034
  500SOL     OW 2265   7.142   5.773   0.683  0.0591 -0.1197  0.3554
  500SOL    HW1 2266   7.094   5.725   0.751 -0.0984  1.8040  1.6857
  500SOL    HW2 2267   7.234   5.754   0.700 -0.0339 -0.5270  0.4043
  501SOL     OW 2268   6.350   1.862   1.691  0.1096  0.6733 -0.0675
  501SOL    HW1 2269   6.429   1.916   1.690  0.6032 -0.0380 -0.3849
  501SOL    HW2 2270   6.343   1.830   1.781  2.4014 -2.3986 -0.8364
  502SOL     OW 2271   1.808   2.857   4.721  0.0145  0.6497  0.4731
  502SOL    HW1 2272   1.756   2.785   4.758 -1.4511  0.6024 -1.5099
  502SOL    HW2 2273   1.893   2.818   4.702 -0.0695  0.0130  1.3290
  503SOL     OW 2274   3.244   1.113   4.241  0.2111  0.2001 -0.3659
  503SOL    HW1 2275   3.192   1.039   4.212 -1.3846  0.9571  0.4358
  503SOL    HW2 2276   3.191   1.155   4.309  2.3715  0.3371  1.3724
  504SOL     OW 2277   0.932   6.137   4.955 -0.3580 -0.2084 -0.1799
  504SOL    HW1 2278   0.965   6.223   4.978 -1.1469  0.2153 -0.5996
  504SOL    HW2 2279   0.891   6.105   5.035 -0.4368 -0.0137 -0.1419
  505SOL     OW 2280   5.900   6.481   4.419  0.0740 -0.3974  0.0346
  505SOL    HW1 2281   5.948   6.561   4.441 -0.6444  0.0566 -0.0147
  505SOL    HW2 2282   5.846   6.505   4.344  0.1032 -1.0303 -0.1950
  506SOL     OW 2283   1.342   1.588   3.042 -0.2107  0.2282  0.2622
  506SOL    HW1 2284   1.248   1.579   3.027 -0.1482 -0.8804  0.4323
  506SOL    HW2 2285   1.378   1.610   2.956 -0.6051  0.4706  0.1580
  507SOL     OW 2286   4.167   4.789   1.522 -0.6248 -0.4378  0.0126
  507SOL    HW1 2287   4.107   4.719   1.496  0.1214 -1.0376 -0.1559
  507SOL    HW2 2288   4.246   4.772   1.470 -0.1796  0.1107  0.4978
  508SOL     OW 2289   6.389   0.985   3.333 -0.1185 -0.2342 -0.2213
  508SOL    HW1 2290   6.395   1.042   3.410 -0.1281 -1.9405  1.0988
  508SOL    HW2 2291   6.297   0.960   3.328  0.1670 -1.4439  0.2383
  509SOL     OW 2292   5.433   7.055   0.110  0.5250  0.3463  0.3327
  509SOL    HW1 2293   5.480   7.134   0.138  2.1789 -0.3966 -0.2326
  509SOL    HW2 2294   5.451   7.048   0.016  0.2778 -0.6058  0.3433
  510SOL     OW 2295   2.632   3.627   4.183  0.1995  0.3914 -0.1471
  510SOL    HW1 2296   2.673   3.691   4.241 -1.3560  0.2800  1.1415
  510SOL    HW2 2297   2.639   3.544   4.229 -0.6608  0.2235 -0.2847
  511SOL     OW 2298   2.103   4.948   4.765  0.4263  0.0247  0.2420
  511SOL    HW1 2299   2.037   4.929   4.832 -0.4488  0.8806 -0.3520
  511SOL    HW2 2300   2.186   4.945   4.812 -0.2044  1.1030  1.4871
  512SOL     OW 2301   3.473   1.730   3.094 -0.5054  0.2417  0.4151
  512SOL    HW1 2302   3.458   1.743   3.188  0.1871 -0.3710  0.6163
  512SOL    HW2 2303   3.567   1.741   3.083 -0.7290  1.5838 -0.4293
  513SOL     OW 2304   5.767   1.993   2.989 -0.0130  0.5312  0.4103
  513SOL    HW1 2305   5.810   2.070   2.951  0.0816  1.1895  1.7765
  513SOL    HW2 2306   5.801   1.919   2.939 -1.8190  1.4982 -2.4720
  514SOL     OW 2307   5.562   0.214   4.148 -1.5291 -0.4916 -0.5253
  514SOL    HW1 2308   5.631   0.180   4.092 -0.8678 -2.5556  1.3556
  514SOL    HW2 2309   5.494   0.146   4.146 -0.8606 -1.3942  2.1442
  515SOL     OW 2310   1.191   1.135   4.652 -0.2298 -0.3773 -0.2512
  515SOL    HW1 2311   1.153   1.059   4.696 -1.8555  0.7891  0.4107
  515SOL    HW2 2312   1.242   1.179   4.720 -1.5529  0.6230  0.1184
  516SOL     OW 2313   4.020   0.725   0.627  0.2840  0.9438  0.5976
  516SOL    HW1 2314   4.042   0.675   0.548 -0.4872 -0.0304  0.9851
  516SOL    HW2 2315   4.101   0.725   0.679 -0.1757 -1.4814  1.4171
  517SOL     OW 2316   1.148   3.650   3.914 -0.4422 -0.5015 -0.2385
  517SOL    HW1 2317   1.204   3.580   3.948  0.7595 -0.1930 -1.4754
  517SOL    HW2 2318   1.128   3.623   3.825 -0.6363  0.3336 -0.4545
  518SOL     OW 2319   2.628   5.262   4.547 -0.4085 -0.2682 -0.0394
  518SOL    HW1 2320   2.593   5.235   4.632  0.8226  1.5288  1.1127
  518SOL    HW2 2321   2.567   5.330   4.517  1.6709  2.6771  1.8473
  519SOL     OW 2322   0.181   0.847   1.215  0.3481  0.0219 -0.0231
  519SOL    HW1 2323   0.117   0.910   1.184 -1.5296 -2.3874 -1.4322
  519SOL    HW2 2324   0.134   0.794   1.280  1.7512 -0.1878  0.8845
  520SOL     OW 2325   0.213   2.089   1.039 -0.2511  0.2676  0.0732
  520SOL    HW1 2326   0.256   2.105   1.123 -0.0341 -2.1066  0.4871
  520SOL    HW2 2327   0.172   2.172   1.017 -1.3478  0.6791  3.1414
  521SOL     OW 2328   0.711   2.361   0.841 -0.2840  0.1180  0.3140
  521SOL    HW1 2329   0.626   2.377   0.799 -0.7624  0.2729  1.2862
  521SOL    HW2 2330   0.774   2.360   0.770 -1.0411  0.5033 -0.3801
  522SOL     OW 2331   6.493   3.805   1.285 -0.2044  0.2384 -0.6476
  522SOL    HW1 2332   6.411   3.759   1.304 -0.8755  1.3147 -0.8526
  522SOL    HW2 2333   6.542   3.745   1.230 -0.8101 -0.4621 -0.4448
  523SOL     OW 2334   2.780   2.981   4.299 -0.3831 -0.0245 -0.2241
  523SOL    HW1 2335   2.780   2.954   4.391 -0.8713  1.2362  0.1676
  523SOL    HW2 2336   2.716   2.922   4.258 -0.1546 -0.6067  0.2367
  524SOL     OW 2337   2.919   7.067   3.312 -0.2285 -0.0758 -0.6476
  524SOL    HW1 2338   3.012   7.069   3.290 -0.2004  0.7816 -0.4789
  524SOL    HW2 2339   2.904   6.978   3.346  0.6888  0.0005  0.0009
  525SOL     OW 2340   5.748   5.898   1.450 -0.1617  0.2027  0.1300
  525SOL    HW1 2341   5.832   5.854   1.462  0.0068  0.6688  0.6901
  525SOL    HW2 2342   5.704   5.889   1.534  0.3475  2.0758  0.6492
  526SOL     OW 2343   1.188   0.581   3.763  0.0198  0.0843  0.0084
  526SOL    HW1 2344   1.235   0.541   3.836 -0.3341 -0.6029 -0.1337
  526SOL    HW2 2345   1.242   0.656   3.738  0.2239  0.2352  0.8729
  527SOL     OW 2346   1.387   1.263   3.206  0.1268  0.0359  0.0644
  527SOL    HW1 2347   1.392   1.188   3.147 -0.4402  0.4151 -0.4694
  527SOL    HW2 2348   1.293   1.274   3.224  0.2585  0.1715  0.7201
  528SOL     OW 2349   5.522   4.819   1.896  0.4462 -0.4830 -0.5088
  528SOL    HW1 2350   5.435   4.780   1.896 -0.2283  0.9572 -1.1968
  528SOL    HW2 2351   5.581   4.746   1.916 -0.9848 -1.2551  1.1491
  529SOL     OW 2352   3.439   2.090   3.847 -0.5374 -0.0091 -0.7104
  529SOL    HW1 2353   3.522   2.068   3.804 -0.6366 -1.1419 -0.3696
  529SOL    HW2 2354   3.450   2.062   3.938 -0.8341  1.0552 -0.3331
  530SOL     OW 2355   2.988   3.139   0.893 -0.0819  0.4194 -0.3847
  530SOL    HW1 2356   2.987   3.160   0.987  0.2797 -0.4101 -0.1925
  530SOL    HW2 2357   3.076   3.107   0.877 -0.4871 -0.5470 -0.7597
  531SOL     OW 2358   5.564   1.352   2.846 -0.0563  0.2044 -0.2194
  531SOL    HW1 2359   5.481   1.383   2.882  0.0055  0.9770 -0.7201
  531SOL    HW2 2360   5.594   1.286   2.908 -0.0752  1.3196  1.0215
  532SOL     OW 2361   5.295   2.068   3.417  0.5226 -0.2360  0.0303
  532SOL    HW1 2362   5.298   2.163   3.403  1.9979 -0.1157  0.8915
  532SOL    HW2 2363   5.386   2.040   3.409  0.3535 -1.3119  1.4369
  533SOL     OW 2364   6.944   4.636   0.446  0.4632  0.0761  0.7207
  533SOL    HW1 2365   6.868   4.647   0.504 -0.8413 -0.9122 -0.7395
  533SOL    HW2 2366   6.952   4.720   0.400 -1.8239 -0.8044 -1.4713
  534SOL     OW 2367   2.559   6.410   0.069 -0.5109  0.0626 -0.1482
  534SOL    HW1 2368   2.537   6.388  -0.021 -0.4533  1.2812 -0.4787
  534SOL    HW2 2369   2.557   6.506   0.072  0.3526  0.0747  0.9252
  535SOL     OW 2370   0.086   2.508   0.203  0.3647  0.0925  0.4419
  535SOL    HW1 2371   0.118   2.419   0.218  1.7094  0.5028  0.1409
  535SOL    HW2 2372   0.164   2.557   0.178  0.0560  1.8431  2.5879
  536SOL     OW 2373   2.714   0.255   2.129 -0.4939  0.4749  0.4921
  536SOL    HW1 2374   2.648   0.206   2.178 -0.5897  0.8859  0.7750
  536SOL    HW2 2375   2.750   0.317   2.192  0.7382 -0.2857  0.5505
  537SOL     OW 2376   3.876   6.814   3.118 -0.3465  0.1026 -0.0269
  537SOL    HW1 2377   3.961   6.809   3.163 -0.7353 -0.8919  0.6147
  537SOL    HW2 2378   3.813   6.835   3.187 -0.9614 -1.5018 -0.0765
  538SOL     OW 2379   4.504   1.706   2.299  0.0862 -0.2395 -0.5089
  538SOL    HW1 2380   4.415   1.673   2.288 -0.3599  1.2305 -1.7183
  538SOL    HW2 2381   4.551   1.635   2.341 -1.5736 -1.1802 -0.1358
  539SOL     OW 2382   3.306   4.183   1.117 -0.2497 -0.4667  0.5804
  539SOL    HW1 2383   3.298   4.252   1.182 -1.3924 -0.2330  0.2130
  539SOL    HW2 2384   3.221   4.181   1.073  0.1166 -1.3939 -0.1281
  540SOL     OW 2385   0.372   2.036   1.839 -0.0329 -0.4880  0.2821
  540SOL    HW1 2386   0.462   2.010   1.858  0.1824  0.0035 -0.0286
  540SOL    HW2 2387   0.320   1.997   1.908  0.4263 -0.7530  0.4809
  541SOL     OW 2388   2.038   3.765   2.161  0.1303 -1.4706 -0.2297
  541SOL    HW1 2389   2.078   3.757   2.247 -0.1981  0.4673  0.1682
  541SOL    HW2 2390   2.108   3.800   2.105 -0.4559  0.2487  0.0459
  542SOL     OW 2391   0.028   7.012   3.004 -0.3945  0.0686 -0.6170
  542SOL    HW1 2392   0.116   7.049   2.994 -0.7781  1.4165  0.5332
  542SOL    HW2 2393  -0.012   7.021   2.918 -0.5942  2.8733 -0.3360
  543SOL     OW 2394   3.435   6.542   0.053  0.0607  0.1619 -0.0900
  543SOL    HW1 2395   3.501   6.541  -0.016  0.9529  3.1226  0.5799
  543SOL    HW2 2396   3.483   6.567   0.132 -1.5847  0.9462  0.7116
  544SOL     OW 2397   1.353   3.664   2.388 -0.0777 -0.0067 -0.0662
  544SOL    HW1 2398   1.322   3.683   2.477 -1.5019 -0.0083 -0.5392
  544SOL    HW2 2399   1.434   3.713   2.380 -0.0132  0.1324  1.1832
  545SOL     OW 2400   2.014   3.320   4.307  0.4293  0.3792 -0.0357
  545SOL    HW1 2401   2.044   3.411   4.311 -0.6957  0.7696  0.1500
  545SOL    HW2 2402   1.924   3.327   4.273 -0.3421 -0.4803  1.6895
  546SOL     OW 2403   5.782   6.850   1.910 -0.4947  0.2871  0.2202
  546SOL    HW1 2404   5.840   6.920   1.937 -0.2843  0.5066 -0.7542
  546SOL    HW2 2405   5.835   6.795   1.852 -1.2147  0.4249 -0.5932
  547SOL     OW 2406   3.669   4.715   0.409 -0.2586 -0.1723 -0.0590
  547SOL    HW1 2407   3.626   4.795   0.438 -1.0197 -0.9600  1.0962
  547SOL    HW2 2408   3.606   4.645   0.429  0.4657 -1.0885 -0.8424
  548SOL     OW 2409   2.771   5.983   4.783 -0.4750 -0.7115 -0.2751
  548SOL    HW1 2410   2.769   6.055   4.846 -1.7050 -1.0518  0.1144
  548SOL    HW2 2411   2.801   6.023   4.702 -0.3259  0.0615  0.1472
  549SOL     OW 2412   0.271   6.682   4.826 -0.0713 -0.3658 -0.0623
  549SOL    HW1 2413   0.334   6.611   4.837  1.5427  0.8226 -1.1623
  549SOL    HW2 2414   0.259   6.688   4.731  0.3425  1.2212 -0.0421
  550SOL     OW 2415   2.379   5.332   1.567  0.1226 -0.7362  0.1151
  550SOL    HW1 2416   2.327   5.397   1.614 -0.2394 -0.8308 -0.1494
  550SOL    HW2 2417   2.463   5.331   1.613  0.3648  0.3745 -0.2712
  551SOL     OW 2418   1.318   2.885   1.599  0.3440  0.0334 -0.3742
  551SOL    HW1 2419   1.359   2.800   1.583 -0.9220 -0.4420 -1.3285
  551SOL    HW2 2420   1.245   2.887   1.537  0.3323  1.8086 -0.3320
  552SOL     OW 2421   2.527   2.429  -0.007 -0.1496 -0.1617 -0.3599
  552SOL    HW1 2422   2.502   2.336  -0.007  0.0783 -0.2432  0.9537
  552SOL    HW2 2423   2.596   2.434   0.059 -2.0772  1.4433  1.6539
  553SOL     OW 2424   5.841   6.755   4.852 -0.0045 -0.0948 -0.0155
  553SOL    HW1 2425   5.780   6.824   4.826  0.6139  0.6439  0.4547
  553SOL    HW2 2426   5.789   6.698   4.909 -0.4789  0.0489 -0.2917
  554SOL     OW 2427   4.553   4.066   1.511  0.5535 -0.1802 -0.2003
  554SOL    HW1 2428   4.638   4.110   1.514  0.3935  0.1152 -0.0013
  554SOL    HW2 2429   4.491   4.135   1.485  0.1105  0.0154  1.2803
  555SOL     OW 2430   5.630   2.137   2.547  0.3392  0.3646  0.1631
  555SOL    HW1 2431   5.712   2.093   2.526  0.0562  0.4398 -1.1895
  555SOL    HW2 2432   5.590   2.082   2.614  2.2705  1.2625  2.1497
  556SOL     OW 2433   6.919   3.117   1.716 -0.0605 -0.1879 -0.2289
  556SOL    HW1 2434   6.970   3.153   1.643 -1.4382  0.9555 -0.6742
  556SOL    HW2 2435   6.953   3.160   1.794  1.1984 -1.1702 -0.1998
  557SOL     OW 2436   4.977   5.997   2.332 -0.0167 -0.2308 -0.0965
  557SOL    HW1 2437   4.905   6.033   2.281  0.0055  0.0527  0.0711
  557SOL    HW2 2438   5.009   5.923   2.280 -1.5214 -1.4514  0.6234
  558SOL     OW 2439   4.441   4.044   2.624  0.1752 -0.6178 -0.6829
  558SOL    HW1 2440   4.490   3.970   2.660  0.5821 -0.9733 -1.9353
  558SOL    HW2 2441   4.354   4.008   2.606 -0.9021  0.1901  2.2261
  559SOL     OW 2442   0.682   6.862   1.769  0.7944  0.5383  0.9442
  559SOL    HW1 2443   0.601   6.899   1.804  1.4721  0.1436  3.0404
  559SOL    HW2 2444   0.750   6.890   1.830  1.4651 -3.5056  2.3738
  560SOL     OW 2445   0.878   4.062   3.009 -0.0394  0.0829 -0.2817
  560SOL    HW1 2446   0.908   4.055   2.918 -0.7701 -2.5786 -0.4222
  560SOL    HW2 2447   0.886   4.155   3.030  0.9751  0.6534 -2.7683
  561SOL     OW 2448   7.045   2.755   3.803 -0.3386  0.2622  0.7130
  561SOL    HW1 2449   7.085   2.713   3.726  0.8813  1.2400  0.7908
  561SOL    HW2 2450   7.113   2.753   3.870 -0.6941  1.2709  1.1178
  562SOL     OW 2451   2.355   5.118   0.260  0.2753 -0.3818 -0.6134
  562SOL    HW1 2452   2.297   5.047   0.286  1.1372 -1.5313 -1.6885
  562SOL    HW2 2453   2.442   5.088   0.286  0.6210  0.4150 -0.8249
  563SOL     OW 2454   4.874   3.972   4.418  0.2588 -0.4736  0.0074
  563SOL    HW1 2455   4.888   3.942   4.508  0.6815  2.0689  0.8675
  563SOL    HW2 2456   4.779   3.972   4.407  0.1316  0.3414  0.9284
  564SOL     OW 2457   6.957   3.122   4.973 -0.1791 -0.1284 -0.0662
  564SOL    HW1 2458   6.954   3.069   5.053 -0.1550 -1.5592 -0.9793
  564SOL    HW2 2459   7.050   3.129   4.952 -0.2565 -1.2867 -0.9148
  565SOL     OW 2460   3.106   5.012   5.078 -0.0970  0.1026  0.1424
  565SOL    HW1 2461   3.159   4.932   5.073  1.4521  1.1282 -1.0025
  565SOL    HW2 2462   3.170   5.081   5.096 -1.1274  1.3229 -0.6953
  566SOL     OW 2463   2.646   6.153   0.156  0.3441 -0.5350 -0.5501
  566SOL    HW1 2464   2.587   6.207   0.208  0.1420 -0.7694 -0.5346
  566SOL    HW2 2465   2.732   6.167   0.195  0.8525  2.0850 -2.3318
  567SOL     OW 2466   5.681   4.568   3.341  0.7947 -0.5085 -0.0610
  567SOL    HW1 2467   5.600   4.614   3.362  0.6694  0.1015 -1.6729
  567SOL    HW2 2468   5.653   4.480   3.314  0.7932 -0.7090  0.5901
  568SOL     OW 2469   0.391   6.408   2.186 -0.8744 -0.5285  0.5016
  568SOL    HW1 2470   0.386   6.504   2.190  2.3568 -0.0893 -2.0728
  568SOL    HW2 2471   0.435   6.384   2.268  1.1603  0.5946 -0.1925
  569SOL     OW 2472   2.588   5.554   1.620 -0.2769  0.4252  0.1470
  569SOL    HW1 2473   2.646   5.492   1.664  0.9013  1.7105  0.4774
  569SOL    HW2 2474   2.542   5.599   1.691  1.4226  2.3129  0.1288
  570SOL     OW 2475   0.838   7.045   3.333 -0.1011  0.0000  0.2350
  570SOL    HW1 2476   0.933   7.032   3.334 -0.1797 -0.7217 -0.4726
  570SOL    HW2 2477   0.827   7.140   3.333  0.6829  0.1435 -1.8086
  571SOL     OW 2478   6.429   4.210   3.796 -0.0011 -0.2866  0.0196
  571SOL    HW1 2479   6.403   4.280   3.737 -0.5981  0.3693  1.0400
  571SOL    HW2 2480   6.418   4.130   3.744 -0.4486  0.2735 -0.7730
  572SOL     OW 2481   6.714   5.064   0.669 -1.2025  0.0796  0.2800
  572SOL    HW1 2482   6.764   5.003   0.724 -1.9893 -0.5114  0.3666
  572SOL    HW2 2483   6.779   5.125   0.635  0.0140 -2.1307 -1.6445
  573SOL     OW 2484   7.032   2.907   4.742  0.8157  0.0353 -0.0683
  573SOL    HW1 2485   7.053   2.815   4.722  0.1127 -0.6990  2.3260
  573SOL    HW2 2486   6.939   2.914   4.725  0.9160  0.3897 -0.4866
  574SOL     OW 2487   5.629   4.471   1.058 -0.1030 -0.3705  0.0028
  574SOL    HW1 2488   5.551   4.497   1.008 -0.2596  1.0453  0.9028
  574SOL    HW2 2489   5.614   4.507   1.146  1.8658  0.5859  0.0125
  575SOL     OW 2490   1.965   5.266   0.115 -0.0568 -0.0929  0.6103
  575SOL    HW1 2491   2.039   5.274   0.176  0.4786  0.0320 -0.0496
  575SOL    HW2 2492   1.983   5.330   0.047  0.2952 -1.5132 -0.6698
  576SOL     OW 2493   6.135   5.909   3.314  0.1066  0.2402 -0.4720
  576SOL    HW1 2494   6.069   5.919   3.382  0.5032  0.5136 -0.1260
  576SOL    HW2 2495   6.207   5.967   3.340  0.4387  0.0336 -0.8993
  577SOL     OW 2496   3.372   2.292   4.306 -0.1189 -0.5441  1.0618
  577SOL    HW1 2497   3.442   2.303   4.241 -1.9171 -0.5235 -0.9485
  577SOL    HW2 2498   3.344   2.201   4.296  0.1999 -0.8364  2.5272
  578SOL     OW 2499   5.805   2.293   0.692  0.3300  0.3724 -0.2790
  578SOL    HW1 2500   5.711   2.303   0.676  0.4181  1.9864 -0.0114
  578SOL    HW2 2501   5.810   2.250   0.777 -0.1434 -0.5880 -0.7119
  579SOL     OW 2502   4.898   1.750   2.155 -0.1723 -0.5016 -0.3454
  579SOL    HW1 2503   4.831   1.786   2.098 -1.0313 -0.0575  0.8900
  579SOL    HW2 2504   4.849   1.707   2.225  0.8425 -2.2296 -0.6385
  580SOL     OW 2505   6.592   5.238   3.152  0.1014  0.1963 -0.5784
  580SOL    HW1 2506   6.556   5.264   3.236  1.6210 -0.8321  0.4483
  580SOL    HW2 2507   6.644   5.160   3.171  2.8953  1.5913 -1.8876
  581SOL     OW 2508   1.216   6.941   1.017 -0.8610  0.7273 -0.0906
  581SOL    HW1 2509   1.156   6.896   0.957  0.5139 -0.1621 -0.8469
  581SOL    HW2 2510   1.299   6.895   1.007 -0.5923  0.4586  2.6087
  582SOL     OW 2511   3.039   2.150   0.784 -0.1241  0.0752 -0.0230
  582SOL    HW1 2512   2.964   2.198   0.747  1.1171  0.7058 -1.8692
  582SOL    HW2 2513   3.040   2.175   0.876 -1.0140  1.6242 -0.3921
  583SOL     OW 2514   6.544   3.501   0.315  0.0807  0.4521 -0.7531
  583SOL    HW1 2515   6.568   3.591   0.296  0.3032  0.7647  0.8601
  583SOL    HW2 2516   6.601   3.448   0.259  2.0195  1.2666  0.3838
  584SOL     OW 2517   2.403   5.671   4.337  0.3052 -0.4591 -0.3882
  584SOL    HW1 2518   2.316   5.707   4.323  0.5502 -0.7078 -3.0412
  584SOL    HW2 2519   2.450   5.740   4.384 -0.8523  0.3059 -0.3171
  585SOL     OW 2520   0.283   4.765   4.299 -0.5491  0.3108  0.2911
  585SOL    HW1 2521   0.249   4.825   4.365 -1.3473 -0.6175  0.7499
  585SOL    HW2 2522   0.207   4.746   4.243  0.2292  1.5252 -1.2857
  586SOL     OW 2523   6.855   0.507   3.086 -0.0086 -0.2718 -0.5033
  586SOL    HW1 2524   6.826   0.446   3.018  0.9362  0.3676 -1.5036
  586SOL    HW2 2525   6.948   0.520   3.069  0.2955 -0.2227  1.0214
  587SOL     OW 2526   0.055   5.145   1.172 -0.3161 -0.4988  0.1574
  587SOL    HW1 2527   0.058   5.051   1.192 -1.4564 -0.5170  0.3033
  587SOL    HW2 2528   0.073   5.187   1.256  2.3095 -0.5379 -0.2891
  588SOL     OW 2529   5.861   0.142   4.284  0.2543 -0.1350  0.0458
  588SOL    HW1 2530   5.816   0.145   4.200  1.1573 -0.9267 -0.4807
  588SOL    HW2 2531   5.918   0.219   4.283 -2.2070  1.8445  1.4158
  589SOL     OW 2532   2.764   4.345   5.005  0.2029 -0.2203 -0.1624
  589SOL    HW1 2533   2.792   4.400   4.932  1.4423 -0.6894 -0.0643
  589SOL    HW2 2534   2.771   4.402   5.082  2.1913 -0.6727  0.0446
  590SOL     OW 2535   4.403   2.173   2.654  0.2799  0.3799  0.3663
  590SOL    HW1 2536   4.447   2.090   2.634  2.0245  0.8497  2.0340
  590SOL    HW2 2537   4.315   2.163   2.617  0.0384 -2.6689  1.5289
  591SOL     OW 2538   6.833   4.174   2.909  0.3109 -0.4241  0.2107
  591SOL    HW1 2539   6.833   4.110   2.839 -1.2957  1.5526 -1.7422
  591SOL    HW2 2540   6.823   4.123   2.989 -0.7175 -2.5889 -1.2264
  592SOL     OW 2541   0.782   1.127   4.192 -0.0108 -0.2487  0.3631
  592SOL    HW1 2542   0.836   1.049   4.185  0.6058  0.1779  0.2695
  592SOL    HW2 2543   0.756   1.147   4.102  0.0338 -0.2067  0.3594
  593SOL     OW 2544   4.263   4.336   2.356  0.4298 -0.0087 -0.4331
  593SOL    HW1 2545   4.262   4.241   2.366  1.0951 -0.0680 -0.8769
  593SOL    HW2 2546   4.174   4.358   2.328  0.7498 -0.7123 -2.1237
  594SOL     OW 2547   0.695   7.013   3.678  0.1631  0.0294 -0.1172
  594SOL    HW1 2548   0.745   7.084   3.637 -0.3295  0.5042  0.0932
  594SOL    HW2 2549   0.606   7.025   3.647 -0.2413  0.4543  1.1555
  595SOL     OW 2550   2.739   2.313   2.646 -1.0990  0.0132  0.2420
  595SOL    HW1 2551   2.730   2.228   2.690  0.4597  0.1948  1.0084
  595SOL    HW2 2552   2.760   2.290   2.556 -2.3212 -0.3841  0.0372
  596SOL     OW 2553   4.994   6.040   1.826 -0.3070  0.0272 -0.0091
  596SOL    HW1 2554   4.958   5.973   1.884 -0.3195 -1.0823 -1.2608
  596SOL    HW2 2555   5.014   6.114   1.884 -0.3495 -1.0248  1.3847
  597SOL     OW 2556   3.982   0.843   0.203  0.6472  0.1333  0.6048
  597SOL    HW1 2557   4.009   0.752   0.213  1.0955  0.0765 -0.9694
  597SOL    HW2 2558   4.025   0.888   0.277  3.0839 -0.3900 -0.3850
  598SOL     OW 2559   5.080   5.535   3.511  0.1188  0.8834  0.0010
  598SOL    HW1 2560   4.985   5.535   3.517 -0.0088 -1.1465 -1.0836
  598SOL    HW2 2561   5.107   5.461   3.566  0.8706  0.0365 -1.4508
  599SOL     OW 2562   1.469   0.969   3.089 -0.0290 -0.6559 -0.4212
  599SOL    HW1 2563   1.562   0.992   3.089 -0.1585 -0.0780  0.3227
  599SOL    HW2 2564   1.460   0.902   3.157 -0.3946  0.4586  0.6902
  600SOL     OW 2565   1.540   0.866   0.250  0.8530  0.0536  0.2439
  600SOL    HW1 2566   1.460   0.899   0.209  1.0840  0.2303 -0.0626
  600SOL    HW2 2567   1.512   0.786   0.294  0.4484  0.2623  0.3685
  601SOL     OW 2568   0.906   5.226   4.212  0.3396  0.0340 -0.3066
  601SOL    HW1 2569   0.814   5.206   4.227  0.5092  0.4165  1.4433
  601SOL    HW2 2570   0.922   5.306   4.261  0.6406  2.4476 -3.9500
  602SOL     OW 2571   6.939   7.130   1.546 -0.2267  0.3184 -0.0739
  602SOL    HW1 2572   6.859   7.079   1.530 -0.2897  1.0836 -2.7295
  602SOL    HW2 2573   6.929   7.208   1.491  2.0462  0.7669  0.0617
  603SOL     OW 2574   4.502   1.573   3.855 -0.0482 -0.1055  0.2153
  603SOL    HW1 2575   4.479   1.632   3.783 -0.0446  0.2434  0.4901
  603SOL    HW2 2576   4.585   1.534   3.830 -0.6703 -0.9674 -0.5486
  604SOL     OW 2577   2.028   1.754   0.914 -0.1698  0.2014 -0.2976
  604SOL    HW1 2578   1.952   1.700   0.891 -0.7534  1.3301 -1.0756
  604SOL    HW2 2579   2.015   1.773   1.007 -0.2135 -0.5840 -0.1358
  605SOL     OW 2580   0.876   4.948   3.793  0.0472  0.1476  0.0411
  605SOL    HW1 2581   0.964   4.975   3.767 -0.7347  0.6244 -2.3603
  605SOL    HW2 2582   0.821   5.024   3.774 -1.2100 -0.8908 -0.6511
  606SOL     OW 2583   1.748   6.185   1.095  0.0734 -0.3322 -0.3609
  606SOL    HW1 2584   1.749   6.226   1.009  0.5542 -2.2869 -1.3585
  606SOL    HW2 2585   1.722   6.094   1.078  0.0613 -0.7368  1.5751
  607SOL     OW 2586   4.958   3.443   0.833  0.6473 -0.3120  0.4336
  607SOL    HW1 2587   4.932   3.467   0.922 -1.2300 -1.1968  0.1763
  607SOL    HW2 2588   5.027   3.505   0.811 -0.4412  1.4481  1.6525
  608SOL     OW 2589   3.023   5.180   1.951  0.2371  0.3314  0.0692
  608SOL    HW1 2590   2.947   5.239   1.946  0.0012  0.0284  0.0564
  608SOL    HW2 2591   3.000   5.117   2.019  0.0157 -0.4046 -0.6734
  609SOL     OW 2592   4.795   0.956   4.123  0.2125  0.1641  0.3812
  609SOL    HW1 2593   4.812   0.993   4.037 -0.8018  0.3738  0.2666
  609SOL    HW2 2594   4.881   0.954   4.165  0.6088  0.6745 -0.3813
  610SOL     OW 2595   0.509   0.712   4.876 -0.0002 -0.1127  0.4809
  610SOL    HW1 2596   0.516   0.739   4.784  1.1103 -0.6997  0.3873
  610SOL    HW2 2597   0.419   0.736   4.900 -1.1199 -2.0026 -1.4273
  611SOL     OW 2598   4.967   1.202   1.981  0.3038  0.1281  0.3485
  611SOL    HW1 2599   4.977   1.119   1.936 -0.0452  0.2396  0.0692
  611SOL    HW2 2600   5.050   1.248   1.965  0.3152  0.0265  0.1204
  612SOL     OW 2601   4.310   6.259   3.005  0.3731 -0.1582 -0.2936
  612SOL    HW1 2602   4.243   6.280   3.070  0.1807 -0.8449 -0.2585
  612SOL    HW2 2603   4.389   6.300   3.039  0.7587 -2.1801  1.4772
  613SOL     OW 2604   5.767   1.826   1.493  0.0150 -0.5037  0.4155
  613SOL    HW1 2605   5.671   1.831   1.493 -0.0090 -0.1792  2.0391
  613SOL    HW2 2606   5.794   1.878   1.418 -1.0757 -0.2024  0.2082
  614SOL     OW 2607   3.896   5.104   5.067 -0.2339  0.3883 -0.0862
  614SOL    HW1 2608   3.844   5.024   5.068 -1.3605  1.0984 -0.4893
  614SOL    HW2 2609   3.889   5.138   5.156 -1.9553  1.4061 -0.5812
  615SOL     OW 2610   6.340   0.366   4.679  0.0504 -0.6268  0.0267
  615SOL    HW1 2611   6.354   0.415   4.760 -1.0961 -0.6883  0.2754
  615SOL    HW2 2612   6.427   0.331   4.657  0.4825 -0.1484  0.9203
  616SOL     OW 2613   6.453   3.987   2.807 -0.3304  0.1792  0.1378
  616SOL    HW1 2614   6.507   3.908   2.813 -0.4719  0.0798  0.1148
  616SOL    HW2 2615   6.382   3.973   2.870 -1.4772 -0.5993 -1.2587
  617SOL     OW 2616   0.875   0.878   0.734 -0.5515  0.1617  0.5677
  617SOL    HW1 2617   0.938   0.837   0.676 -0.2712 -0.6251  1.4129
  617SOL    HW2 2618   0.791   0.868   0.690 -0.2530  0.1699 -0.0065
  618SOL     OW 2619   2.875   5.262   4.289 -0.5905  1.0522 -0.1482
  618SOL    HW1 2620   2.850   5.260   4.196  1.8811 -3.2005 -1.0069
  618SOL    HW2 2621   2.832   5.185   4.327 -0.4279  1.9265  1.9167
  619SOL     OW 2622   0.925   1.037   1.105  0.8190 -0.0694  0.4483
  619SOL    HW1 2623   0.874   1.032   1.186  0.2308 -0.9424  0.0419
  619SOL    HW2 2624   0.867   1.082   1.043  1.2240  0.5002  0.4782
  620SOL     OW 2625   4.861   3.159   0.885 -0.6748  0.2157  0.0030
  620SOL    HW1 2626   4.896   3.234   0.837 -1.2785  1.4985  1.5075
  620SOL    HW2 2627   4.766   3.164   0.873 -0.7171 -0.3651  0.0447
  621SOL     OW 2628   5.390   7.093   3.159  0.2288 -0.0815  0.0737
  621SOL    HW1 2629   5.445   7.164   3.190  0.4632 -0.6473  0.9981
  621SOL    HW2 2630   5.431   7.014   3.194 -0.2175 -0.6502 -0.6418
  622SOL     OW 2631   6.572   2.955   1.754 -0.0068  0.3419 -0.0406
  622SOL    HW1 2632   6.520   2.914   1.684  1.7420 -1.2930 -0.4683
  622SOL    HW2 2633   6.663   2.950   1.722  0.7801  0.0469  2.1050
  623SOL     OW 2634   6.785   5.406   2.438 -0.6825 -0.6582  1.2177
  623SOL    HW1 2635   6.770   5.495   2.468  0.4585 -0.4936  1.3381
  623SOL    HW2 2636   6.807   5.357   2.517 -0.4453 -0.8564  1.0296
  624SOL     OW 2637   4.053   6.592   0.287  0.5628  0.0978  0.1543
  624SOL    HW1 2638   4.048   6.496   0.284  0.0710  0.1242  0.0531
  624SOL    HW2 2639   3.983   6.621   0.229 -0.7924  0.5424  1.9510
  625SOL     OW 2640   3.883   5.790   1.837 -0.3965 -0.1582  0.4579
  625SOL    HW1 2641   3.894   5.700   1.805 -0.3200 -0.2856  0.8381
  625SOL    HW2 2642   3.928   5.844   1.772 -1.0370 -0.3311 -0.1427
  626SOL     OW 2643   0.214   3.648   4.485 -0.1296  0.3713 -0.1982
  626SOL    HW1 2644   0.300   3.622   4.519 -0.9086 -0.1920  1.5034
  626SOL    HW2 2645   0.231   3.686   4.399  1.5561 -1.9661 -0.9914
  627SOL     OW 2646   6.737   4.383   2.765  0.5998 -0.6169 -0.0784
  627SOL    HW1 2647   6.752   4.317   2.832  0.8863 -0.5119 -0.0392
  627SOL    HW2 2648   6.648   4.365   2.733 -0.4253  0.6469  1.8348
  628SOL     OW 2649   5.264   1.592   0.285 -0.4298 -0.0453 -0.3533
  628SOL    HW1 2650   5.179   1.548   0.290 -2.1704  3.2071  1.9017
  628SOL    HW2 2651   5.285   1.615   0.375  1.9170  0.9770 -1.0794
  629SOL     OW 2652   2.318   3.413   2.914  0.1802 -0.1392 -0.4871
  629SOL    HW1 2653   2.317   3.380   3.004  0.1167  0.0130 -0.4313
  629SOL    HW2 2654   2.275   3.344   2.863  0.3936 -0.3146 -0.4325
  630SOL     OW 2655   7.099   5.111   2.733  0.0485 -0.4060  0.1190
  630SOL    HW1 2656   7.107   5.024   2.773  0.5053 -0.2863  0.2852
  630SOL    HW2 2657   7.162   5.110   2.661  2.0821  0.7418  1.7975
  631SOL     OW 2658   4.484   5.762   1.852 -0.0976  0.0346 -0.3459
  631SOL    HW1 2659   4.484   5.784   1.759 -2.0208 -1.0905 -0.6445
  631SOL    HW2 2660   4.423   5.824   1.891  0.9282  0.7023  0.2615
  632SOL     OW 2661   5.036   2.343   4.228 -0.2614 -0.0659  0.1450
  632SOL    HW1 2662   5.087   2.264   4.250 -1.2227 -1.0739 -1.1193
  632SOL    HW2 2663   5.100   2.403   4.190  0.3605 -0.4780  0.5170
  633SOL     OW 2664   6.871   5.745   0.209  0.5549 -0.7296 -0.2340
  633SOL    HW1 2665   6.792   5.698   0.185  0.0060  0.5429 -1.0371
  633SOL    HW2 2666   6.934   5.722   0.140  0.4150 -0.6064 -0.4042
  634SOL     OW 2667   3.035   0.922   2.144  0.0739  0.4647  0.5680
  634SOL    HW1 2668   2.990   0.842   2.170  0.9247  0.2662  1.4495
  634SOL    HW2 2669   3.043   0.915   2.048  0.1929 -0.5179  0.6440
  635SOL     OW 2670   6.943   4.211   1.432 -0.7580 -0.1555 -0.0503
  635SOL    HW1 2671   7.000   4.161   1.374 -1.2663  1.7989 -2.3619
  635SOL    HW2 2672   6.862   4.161   1.435 -0.3507 -0.8329 -0.0976
  636SOL     OW 2673   2.815   0.141   1.123 -0.3048  0.4887 -0.0359
  636SOL    HW1 2674   2.812   0.237   1.119  0.8866  0.5262 -0.3544
  636SOL    HW2 2675   2.904   0.119   1.097 -0.4911 -0.7030  0.2970
  637SOL     OW 2676   1.202   2.463   4.053  0.2204 -0.3409 -0.0698
  637SOL    HW1 2677   1.140   2.492   4.120  0.9379  2.1477 -0.3576
  637SOL    HW2 2678   1.149   2.415   3.990 -0.8219 -0.9799  1.2555
  638SOL     OW 2679   7.040   2.338   2.735  0.2314  0.4147 -0.2970
  638SOL    HW1 2680   7.081   2.255   2.708 -0.3684 -0.3602  1.0342
  638SOL    HW2 2681   7.100   2.372   2.802  0.7500  1.3494 -1.2172
  639SOL     OW 2682   6.052   3.768   3.106  0.4086 -0.6000  0.4264
  639SOL    HW1 2683   6.057   3.717   3.187 -2.3316 -1.6418  0.0641
  639SOL    HW2 2684   5.995   3.717   3.049  0.3217  1.2622 -1.2860
  640SOL     OW 2685   6.135   3.918   4.380 -0.5498  0.2202  0.3200
  640SOL    HW1 2686   6.204   3.984   4.381  0.4477 -0.7592 -0.8060
  640SOL    HW2 2687   6.093   3.929   4.295 -0.1949 -0.7459  0.0066
  641SOL     OW 2688   2.457   1.915   1.861 -0.0416  0.5529 -0.6345
  641SOL    HW1 2689   2.449   1.822   1.881 -0.5047  0.6152 -0.5223
  641SOL    HW2 2690   2.374   1.939   1.819 -0.9177  1.4316  1.4607
  642SOL     OW 2691   2.239   6.447   2.657  0.5052  0.4747 -0.0964
  642SOL    HW1 2692   2.259   6.450   2.751  1.6282 -0.1045 -0.3013
  642SOL    HW2 2693   2.228   6.538   2.632 -2.6634  0.5780  1.1478
  643SOL     OW 2694   4.952   4.256   3.019 -0.0188 -0.1885  0.6315
  643SOL    HW1 2695   5.035   4.224   2.985  1.0760  1.6357  1.3947
  643SOL    HW2 2696   4.971   4.282   3.109 -1.0037  1.6385  0.3755
  644SOL     OW 2697   5.351   1.701   4.144  0.0107 -0.4554  0.5075
  644SOL    HW1 2698   5.444   1.681   4.159 -0.0737 -0.0952  1.5687
  644SOL    HW2 2699   5.314   1.618   4.112 -0.0456 -1.6867  3.4878
  645SOL     OW 2700   2.105   1.139   4.260  0.3539  0.0398  0.6201
  645SOL    HW1 2701   2.089   1.045   4.259 -0.8917  0.2096  1.4312
  645SOL    HW2 2702   2.059   1.172   4.182 -0.4633  0.1279  1.1234
  646SOL     OW 2703   1.374   3.085   1.212 -0.3754  0.3277 -0.4232
  646SOL    HW1 2704   1.413   3.007   1.254 -0.9270 -0.0387 -0.5857
  646SOL    HW2 2705   1.433   3.103   1.138  0.8550  1.2406  0.7282
  647SOL     OW 2706   5.556   2.285   3.110  0.1793 -0.2438 -0.8148
  647SOL    HW1 2707   5.492   2.271   3.041 -0.9686  0.6936  0.0013
  647SOL    HW2 2708   5.594   2.199   3.127 -1.2835 -0.9364 -0.9380
  648SOL     OW 2709   3.392   3.948   1.729 -0.0248  0.4484 -0.5609
  648SOL    HW1 2710   3.323   3.883   1.741  0.3602  0.0690 -0.3861
  648SOL    HW2 2711   3.454   3.932   1.800  0.7871  0.0865 -1.3305
  649SOL     OW 2712   6.207   4.867   3.435 -0.6859  0.1030 -0.2994
  649SOL    HW1 2713   6.125   4.870   3.486 -0.0252  2.2283  0.7886
  649SOL    HW2 2714   6.221   4.774   3.418 -0.5464 -0.9417  4.2124
  650SOL     OW 2715   5.604   1.685   1.738  0.0975 -0.1627  0.3394
  650SOL    HW1 2716   5.532   1.643   1.690  0.9732 -1.3550  0.0144
  650SOL    HW2 2717   5.577   1.777   1.745 -0.1093  0.0837 -2.4215
  651SOL     OW 2718   1.805   6.611   2.818 -0.1835  0.0622 -0.4612
  651SOL    HW1 2719   1.735   6.675   2.824 -0.7643 -0.6488  0.6448
  651SOL    HW2 2720   1.772   6.534   2.864  2.0505  0.3818  1.9066
  652SOL     OW 2721   6.349   6.077   0.993 -0.1113  0.2055 -0.2001
  652SOL    HW1 2722   6.404   6.073   0.915  0.0938 -0.1432 -0.0436
  652SOL    HW2 2723   6.267   6.035   0.967  0.4800 -1.2548  0.1805
  653SOL     OW 2724   6.156   3.468   3.007  0.1295  0.3485  0.1459
  653SOL    HW1 2725   6.077   3.414   3.009 -0.7555  1.5547 -0.8304
  653SOL    HW2 2726   6.138   3.535   2.942  1.1819  1.8417  1.3087
  654SOL     OW 2727   4.567   3.174   4.557 -0.3107  0.3965 -0.3829
  654SOL    HW1 2728   4.604   3.233   4.491 -0.7766  1.2026  0.0635
  654SOL    HW2 2729   4.500   3.226   4.602  0.1165 -0.0746  0.8525
  655SOL     OW 2730   0.139   3.421   0.082 -0.5078  0.3691  0.3079
  655SOL    HW1 2731   0.207   3.475   0.123 -0.4145 -0.0504  0.7151
  655SOL    HW2 2732   0.144   3.442  -0.011 -0.3246  0.9004  0.4359
  656SOL     OW 2733   3.802   0.681   0.474 -0.0971 -0.5850  0.1861
  656SOL    HW1 2734   3.774   0.752   0.417 -1.0153 -1.5839 -0.6746
  656SOL    HW2 2735   3.845   0.724   0.547 -0.0421  0.8065 -0.6267
  657SOL     OW 2736   3.847   2.866   2.705 -0.0135 -0.0112  0.4949
  657SOL    HW1 2737   3.817   2.780   2.734  0.8647 -0.3165  0.5385
  657SOL    HW2 2738   3.782   2.895   2.642 -0.8094 -0.2972  1.1658
  658SOL     OW 2739   1.246   5.066   3.079 -0.7405 -0.5166 -0.0144
  658SOL    HW1 2740   1.166   5.053   3.027 -1.6438  0.7609  1.0008
  658SOL    HW2 2741   1.293   5.137   3.035 -1.2967  0.2746  0.6417
  659SOL     OW 2742   1.752   4.464   3.987 -0.0242 -0.4951 -0.2951
  659SOL    HW1 2743   1.686   4.426   4.045 -0.0584 -0.9088 -0.6014
  659SOL    HW2 2744   1.764   4.553   4.019 -0.5559 -0.4973 -0.0869
  660SOL     OW 2745   3.081   2.262   2.398 -0.6020  0.0527 -0.1411
  660SOL    HW1 2746   3.138   2.298   2.330  1.3700 -0.6811  1.0164
  660SOL    HW2 2747   3.099   2.168   2.396 -1.8187 -0.2018  0.2538
  661SOL     OW 2748   5.999   1.339   4.060 -0.3699 -0.6462 -0.1352
  661SOL    HW1 2749   5.931   1.396   4.023  0.9242 -0.0055 -1.6651
  661SOL    HW2 2750   6.077   1.358   4.008  1.2400 -0.7133  2.1056
  662SOL     OW 2751   4.555   5.659   4.934 -0.7035  0.1326  0.3366
  662SOL    HW1 2752   4.603   5.681   5.014  0.7746 -0.1707 -0.4295
  662SOL    HW2 2753   4.526   5.743   4.900 -4.0714  0.1220  2.7218
  663SOL     OW 2754   5.498   6.687   4.015  0.0907 -0.0908  0.2748
  663SOL    HW1 2755   5.469   6.607   3.972 -0.4175 -0.7812  1.8433
  663SOL    HW2 2756   5.588   6.668   4.043  0.3106  0.2483 -0.1740
  664SOL     OW 2757   5.044   1.659   2.514 -0.0543  0.1851  0.1197
  664SOL    HW1 2758   4.996   1.616   2.584  0.7466 -0.4407  0.2971
  664SOL    HW2 2759   5.062   1.589   2.450  0.9707  0.3099  0.2526
  665SOL     OW 2760   1.485   1.186   2.804 -0.2047 -0.0875 -0.0341
  665SOL    HW1 2761   1.514   1.110   2.754  0.6487  0.1775  0.0397
  665SOL    HW2 2762   1.537   1.183   2.885  0.4691  1.0366 -0.4031
  666SOL     OW 2763   2.373   0.949   3.069 -0.1383 -0.1116  0.1299
  666SOL    HW1 2764   2.355   0.862   3.033 -0.3311 -0.4590  1.0345
  666SOL    HW2 2765   2.296   1.000   3.046  0.3229  0.0572 -1.1018
  667SOL     OW 2766   0.548   4.070   4.910  0.2969 -0.3437  0.2040
  667SOL    HW1 2767   0.525   4.000   4.972  1.6416  0.6182  1.8627
  667SOL    HW2 2768   0.641   4.085   4.924 -0.2655  2.9246  1.1556
  668SOL     OW 2769   2.394   3.034   3.025  0.2592  0.0226  0.0292
  668SOL    HW1 2770   2.335   3.005   3.094 -0.0459 -0.5746 -0.4710
  668SOL    HW2 2771   2.428   2.953   2.987 -2.2028  0.1494 -2.7797
  669SOL     OW 2772   6.682   1.373   0.922  0.4145 -0.1268 -0.4480
  669SOL    HW1 2773   6.773   1.347   0.935  0.5885  0.1537 -1.0494
  669SOL    HW2 2774   6.674   1.387   0.827 -0.4936 -1.0373 -0.5220
  670SOL     OW 2775   4.319   2.434   3.962  0.1408 -0.3767  0.3793
  670SOL    HW1 2776   4.257   2.405   4.029 -2.5447  1.2686 -1.1837
  670SOL    HW2 2777   4.348   2.520   3.992 -0.7702  0.1935 -0.2982
  671SOL     OW 2778   6.624   3.770   0.278  0.3340 -0.4257  0.1264
  671SOL    HW1 2779   6.626   3.850   0.226 -0.2266 -1.4282 -1.5310
  671SOL    HW2 2780   6.632   3.799   0.368 -2.9356  1.7752 -0.1309
  672SOL     OW 2781   4.700   1.203   3.884  0.1284 -0.1730 -0.5622
  672SOL    HW1 2782   4.623   1.170   3.931  0.0153 -0.2534 -0.7996
  672SOL    HW2 2783   4.678   1.293   3.863  0.1436 -0.1630 -0.5346
  673SOL     OW 2784   5.949   0.526   4.797  0.5769  0.2883  0.3168
  673SOL    HW1 2785   6.000   0.449   4.824  1.1996  0.8794  0.8783
  673SOL    HW2 2786   5.978   0.595   4.856 -2.7251  0.0959  2.4209
  674SOL     OW 2787   3.264   4.229   3.438 -0.0341 -0.3647 -0.5357
  674SOL    HW1 2788   3.223   4.154   3.481  0.3722 -1.1968 -1.5342
  674SOL    HW2 2789   3.329   4.189   3.379 -1.3777  0.6197 -2.8132
  675SOL     OW 2790   4.550   7.141   2.018 -0.0560 -0.2535 -0.7562
  675SOL    HW1 2791   4.640   7.146   2.048  0.1560 -0.8518 -1.2815
  675SOL    HW2 2792   4.553   7.166   1.926 -0.5436  0.4949 -0.5770
  676SOL     OW 2793   4.397   5.079   0.531  0.0246  0.3217 -0.1846
  676SOL    HW1 2794   4.359   5.011   0.587 -0.3260  0.7364  0.0875
  676SOL    HW2 2795   4.385   5.046   0.442  0.9088 -0.5094 -0.0107
  677SOL     OW 2796   5.649   0.845   4.373 -1.2368  0.5274  0.2840
  677SOL    HW1 2797   5.620   0.764   4.331 -1.4953  0.4685  0.5723
  677SOL    HW2 2798   5.692   0.817   4.453 -0.2886  0.6081 -0.1728
  678SOL     OW 2799   3.274   5.433   3.665 -0.7363  0.1767  0.0553
  678SOL    HW1 2800   3.266   5.494   3.592  1.5778  0.6249  0.1093
  678SOL    HW2 2801   3.307   5.352   3.625  1.4617  0.7210  0.6716
  679SOL     OW 2802   1.944   6.000   1.311  0.4093  0.4490  0.3277
  679SOL    HW1 2803   1.912   5.951   1.387 -1.6973  0.2322 -0.6331
  679SOL    HW2 2804   1.997   5.936   1.263  0.1403 -0.0091  0.6234
  680SOL     OW 2805   6.479   4.596   4.136 -0.2863  1.2876  0.1898
  680SOL    HW1 2806   6.394   4.561   4.108 -0.0868 -0.4306  1.5170
  680SOL    HW2 2807   6.521   4.627   4.056 -1.4073  0.4204 -0.7543
  681SOL     OW 2808   0.609   1.608   0.597  0.4358 -0.0347 -0.5838
  681SOL    HW1 2809   0.625   1.626   0.689 -0.3392 -2.1345  0.0382
  681SOL    HW2 2810   0.650   1.523   0.582 -0.1053 -0.0807 -1.9675
  682SOL     OW 2811   6.747   6.290   2.440 -0.6258 -0.4200  0.2556
  682SOL    HW1 2812   6.663   6.276   2.395  0.6063  0.4549 -2.5038
  682SOL    HW2 2813   6.808   6.232   2.394  0.5121 -0.3180  1.5851
  683SOL     OW 2814   3.702   3.899   1.819 -0.6088  0.2382  0.1064
  683SOL    HW1 2815   3.753   3.882   1.740  1.7196  0.5871  1.4243
  683SOL    HW2 2816   3.705   3.994   1.830  0.0192  0.1069  1.1677
  684SOL     OW 2817   5.368   5.821   0.157 -0.2335  0.1902 -0.2691
  684SOL    HW1 2818   5.393   5.729   0.152  0.9067  0.5158 -1.1209
  684SOL    HW2 2819   5.406   5.860   0.079 -1.0555  1.3128 -0.1326
  685SOL     OW 2820   4.255   2.723   2.602 -0.0593 -0.3899  0.0871
  685SOL    HW1 2821   4.287   2.638   2.572  1.3562  0.2341 -0.2718
  685SOL    HW2 2822   4.325   2.785   2.579 -0.2305  0.6037  1.9624
  686SOL     OW 2823   1.501   6.927   0.191  0.1044  0.4422 -0.3450
  686SOL    HW1 2824   1.563   6.941   0.262 -0.9482  1.8283  0.3427
  686SOL    HW2 2825   1.547   6.957   0.113  0.7793  0.1832 -0.0551
  687SOL     OW 2826   2.582   3.139   4.403  0.2582  0.7436 -0.1417
  687SOL    HW1 2827   2.578   3.150   4.498  0.2594 -1.8162  0.2271
  687SOL    HW2 2828   2.673   3.117   4.386  0.1103  0.5361 -0.6632
  688SOL     OW 2829   5.311   1.100   3.627  0.0948 -0.2741 -0.7982
  688SOL    HW1 2830   5.403   1.119   3.607  0.0060 -0.5619 -1.5223
  688SOL    HW2 2831   5.315   1.026   3.687  0.3302 -0.5993 -1.2059
  689SOL     OW 2832   0.713   1.779   3.050 -0.5487 -0.1923  0.9021
  689SOL    HW1 2833   0.706   1.809   2.959 -1.5262 -3.3880 -0.2209
  689SOL    HW2 2834   0.807   1.784   3.070 -0.4224  1.3272  0.0312
  690SOL     OW 2835   1.696   5.172   3.697 -0.1987 -0.3473  0.4108
  690SOL    HW1 2836   1.759   5.117   3.651 -0.8007 -0.3839 -0.3909
  690SOL    HW2 2837   1.619   5.174   3.640 -0.0245  1.7344  0.1710
  691SOL     OW 2838   3.553   1.593   1.015 -0.3874 -0.3173  0.2717
  691SOL    HW1 2839   3.541   1.583   0.920 -0.2280 -1.2491  0.3416
  691SOL    HW2 2840   3.632   1.647   1.023 -0.5905  0.0506 -0.1190
  692SOL     OW 2841   5.162   5.776   0.851  0.3358 -0.3337  0.5816
  692SOL    HW1 2842   5.219   5.780   0.927  0.5165 -0.5235  0.4557
  692SOL    HW2 2843   5.192   5.847   0.794 -0.1925  0.2107  0.9548
  693SOL     OW 2844   1.350   2.439   2.983  0.3830 -0.1243  0.3701
  693SOL    HW1 2845   1.311   2.508   3.036 -2.2722  0.0796 -1.6158
  693SOL    HW2 2846   1.429   2.478   2.947  1.1216  0.4184  2.4487
  694SOL     OW 2847   0.489   1.229   1.017  0.0297  0.2917  0.2464
  694SOL    HW1 2848   0.466   1.181   1.096  0.3527 -2.0498 -0.9815
  694SOL    HW2 2849   0.451   1.316   1.029 -2.2181 -0.8240  1.8179
  695SOL     OW 2850   2.295   5.113   4.245  0.3327 -0.9992  0.1886
  695SOL    HW1 2851   2.358   5.185   4.233 -0.0696 -0.4862  1.0651
  695SOL    HW2 2852   2.214   5.146   4.207  0.1234 -0.9540  0.6710
  696SOL     OW 2853   5.334   3.068   2.778  0.1195  0.0145  0.2384
  696SOL    HW1 2854   5.383   3.123   2.838  0.6171 -0.7017  0.5051
  696SOL    HW2 2855   5.372   3.086   2.692 -1.1913  1.7115 -0.0380
  697SOL     OW 2856   6.457   3.989   3.610 -0.0806 -0.0933 -0.8244
  697SOL    HW1 2857   6.546   3.954   3.622  0.2093  1.1823  1.1875
  697SOL    HW2 2858   6.465   4.047   3.535  0.7578 -0.0999 -0.7546
  698SOL     OW 2859   1.353   2.721   0.671 -0.0360  1.4172  0.2413
  698SOL    HW1 2860   1.263   2.744   0.648  0.0238 -0.3254 -2.0159
  698SOL    HW2 2861   1.405   2.797   0.645 -0.3752  0.7194 -2.7944
  699SOL     OW 2862   1.714   6.148   3.221  0.3020 -0.1831 -0.2625
  699SOL    HW1 2863   1.622   6.174   3.234 -0.3221 -1.3558 -2.0044
  699SOL    HW2 2864   1.764   6.227   3.242 -1.0889  0.4679  0.7802
  700SOL     OW 2865   1.071   0.884   4.298  0.0977  0.4420  0.8641
  700SOL    HW1 2866   1.077   0.978   4.315  0.2905  0.6584 -0.2753
  700SOL    HW2 2867   1.103   0.874   4.208  0.4355 -0.7664  1.1005
  701SOL     OW 2868   0.537   6.605   3.036  0.2989  0.2114  0.3462
  701SOL    HW1 2869   0.459   6.607   2.980  1.3464  0.4923 -1.1505
  701SOL    HW2 2870   0.509   6.650   3.116 -1.8695 -2.0368  0.9816
  702SOL     OW 2871   5.161   3.391   1.359 -0.0113  0.1872 -0.1153
  702SOL    HW1 2872   5.175   3.364   1.268 -3.7884 -1.4590 -0.4154
  702SOL    HW2 2873   5.136   3.483   1.354 -0.3268  0.0692 -0.7938
  703SOL     OW 2874   1.380   7.049   2.622  0.4638 -0.2437  0.4968
  703SOL    HW1 2875   1.332   7.132   2.621  1.7388  0.5287  0.3650
  703SOL    HW2 2876   1.318   6.984   2.591 -0.2557  0.8548 -0.4176
  704SOL     OW 2877   6.341   5.791   2.304  0.3110 -0.3215 -0.4871
  704SOL    HW1 2878   6.272   5.785   2.370  1.7868 -2.4879  1.0161
  704SOL    HW2 2879   6.294   5.798   2.220 -1.6333  0.9072  0.6316
  705SOL     OW 2880   5.870   4.613   0.723  0.3421  0.1860 -0.0232
  705SOL    HW1 2881   5.933   4.684   0.729  1.5453 -0.7213 -1.2640
  705SOL    HW2 2882   5.791   4.654   0.687  1.0881  0.8689 -0.9271
  706SOL     OW 2883   3.384   0.829   1.814 -0.1844  0.7181  0.5747
  706SOL    HW1 2884   3.390   0.887   1.738  1.0186 -0.8621 -0.5707
  706SOL    HW2 2885   3.315   0.767   1.792 -0.6588  0.9599  1.3118
  707SOL     OW 2886   4.176   2.124   4.226 -0.0610  0.3577  0.3505
  707SOL    HW1 2887   4.195   2.206   4.270  0.7731  2.3474 -3.2909
  707SOL    HW2 2888   4.261   2.093   4.194 -0.7747  0.2746 -1.6681
  708SOL     OW 2889   5.985   3.537   4.317 -0.2170  0.4612  0.1492
  708SOL    HW1 2890   6.041   3.586   4.257 -1.8694  0.3435 -1.5724
  708SOL    HW2 2891   5.933   3.604   4.362 -0.3783  0.4484 -0.0173
  709SOL     OW 2892   3.009   7.018   4.771 -0.1888 -0.3544  0.4458
  709SOL    HW1 2893   3.041   7.009   4.681  0.8433  0.9592  0.6423
  709SOL    HW2 2894   3.017   6.931   4.809  1.1566 -0.5302 -0.1854
  710SOL     OW 2895   0.030   2.124   1.576  0.1761  0.6306  0.7631
  710SOL    HW1 2896   0.019   2.183   1.502 -0.6660  0.3049  0.6240
  710SOL    HW2 2897   0.117   2.086   1.564 -0.4822 -0.4898 -0.8577
  711SOL     OW 2898   3.447   7.112   1.530 -0.1376 -0.1206 -0.1909
  711SOL    HW1 2899   3.534   7.081   1.555  0.4374  0.4831 -1.4162
  711SOL    HW2 2900   3.407   7.038   1.484  1.0855  0.7343 -2.7624
  712SOL     OW 2901   0.712   0.866   4.022  0.4983  0.2645  0.0833
  712SOL    HW1 2902   0.776   0.828   3.962  1.2968  0.5450  0.7387
  712SOL    HW2 2903   0.714   0.808   4.099 -0.1756  0.1706  0.0413
  713SOL     OW 2904   5.391   5.026   0.405 -0.1302 -0.6974  0.2368
  713SOL    HW1 2905   5.464   5.085   0.421 -0.1940 -0.1619 -1.3042
  713SOL    HW2 2906   5.333   5.073   0.345 -2.0150 -0.9150  1.7835
  714SOL     OW 2907   5.424   6.861   3.779 -0.0833  0.5055 -0.1537
  714SOL    HW1 2908   5.448   6.800   3.849 -1.0478 -1.0657 -1.1370
  714SOL    HW2 2909   5.364   6.923   3.821 -0.5030 -0.3017  0.4570
  715SOL     OW 2910   1.077   1.131   4.399  0.5551 -0.2226  0.0858
  715SOL    HW1 2911   1.107   1.146   4.489 -0.6628  1.0588  0.3105
  715SOL    HW2 2912   1.030   1.211   4.376  1.3988 -0.2490 -1.9502
  716SOL     OW 2913   6.922   4.271   1.807  0.3391  0.0165  0.4270
  716SOL    HW1 2914   6.941   4.177   1.800  0.0486 -0.0903  1.0352
  716SOL    HW2 2915   6.838   4.282   1.762  0.3762 -0.0151  0.3500
  717SOL     OW 2916   1.454   0.940   2.040 -0.5023 -0.0047 -0.2296
  717SOL    HW1 2917   1.426   0.998   1.970  0.4387  1.7468  0.7687
  717SOL    HW2 2918   1.529   0.893   2.004  0.1688  1.1075 -0.3303
  718SOL     OW 2919   3.576   7.129   3.679  0.4178  0.3673 -0.4364
  718SOL    HW1 2920   3.578   7.180   3.760 -0.5424  0.9588 -0.7559
  718SOL    HW2 2921   3.587   7.195   3.610  2.5973 -0.2780 -0.7802
  719SOL     OW 2922   6.138   6.773   3.183  0.2273 -0.0227 -0.5266
  719SOL    HW1 2923   6.056   6.820   3.167  0.1014 -0.0274  0.0862
  719SOL    HW2 2924   6.131   6.694   3.130 -0.7415 -0.6696  0.5231
  720SOL     OW 2925   3.528   5.125   1.051  0.3985  0.2506 -0.2618
  720SOL    HW1 2926   3.515   5.063   1.123  0.3746  0.5104 -0.0383
  720SOL    HW2 2927   3.439   5.148   1.023  0.3668  1.2229  0.5674
  721SOL     OW 2928   6.213   1.706   4.624  0.0413 -0.4043 -0.4028
  721SOL    HW1 2929   6.297   1.751   4.612 -1.1177  2.6672  1.8551
  721SOL    HW2 2930   6.154   1.750   4.562 -0.9538  0.8987  1.3807
  722SOL     OW 2931   6.748   0.804   0.892 -0.1680 -0.0753  0.1851
  722SOL    HW1 2932   6.675   0.826   0.951  0.2380  1.5086  0.1280
  722SOL    HW2 2933   6.746   0.708   0.887 -1.6980 -0.1138  0.8783
  723SOL     OW 2934   1.868   5.870   4.734  0.0905 -0.1157 -1.0367
  723SOL    HW1 2935   1.875   5.901   4.824  1.4648 -0.6783 -0.9239
  723SOL    HW2 2936   1.852   5.950   4.683 -0.1253  0.2823 -0.3589
  724SOL     OW 2937   2.101   5.016   1.707  0.0379 -0.0320 -0.4160
  724SOL    HW1 2938   2.062   4.944   1.656  1.1643 -0.8636 -0.1371
  724SOL    HW2 2939   2.059   5.010   1.792 -0.1634 -0.0941 -0.5176
  725SOL     OW 2940   2.134   4.267   3.520 -0.3498  0.0600  0.2091
  725SOL    HW1 2941   2.063   4.220   3.563  0.4073 -0.5401  0.8354
  725SOL    HW2 2942   2.110   4.268   3.428 -1.1378 -0.1958  0.4050
  726SOL     OW 2943  -0.011   5.376   1.989 -0.0922  0.0846  0.2705
  726SOL    HW1 2944  -0.008   5.313   2.061  0.1570  0.4897  0.6198
  726SOL    HW2 2945   0.069   5.358   1.939  0.1442  0.3376  0.5555
  727SOL     OW 2946   5.256   2.622   1.907  0.1582  0.7089 -0.3669
  727SOL    HW1 2947   5.207   2.700   1.933  0.3486  0.4890  0.7086
  727SOL    HW2 2948   5.192   2.551   1.910 -0.0239  0.8157 -1.3838
  728SOL     OW 2949   4.240   5.531   5.013 -0.2539 -0.1233  0.0064
  728SOL    HW1 2950   4.246   5.602   4.950 -1.2973  0.7491  0.8603
  728SOL    HW2 2951   4.174   5.472   4.977 -0.3139 -0.0018 -0.0826
  729SOL     OW 2952   3.514   6.179   0.803  0.7628 -0.0809  0.2314
  729SOL    HW1 2953   3.459   6.240   0.852 -1.3746 -1.6979 -0.0210
  729SOL    HW2 2954   3.552   6.232   0.733 -0.1282  1.2066  0.6827
  730SOL     OW 2955   3.140   1.647   2.449 -0.0336  0.8992  0.0602
  730SOL    HW1 2956   3.095   1.605   2.376  0.8787 -1.7193  0.9071
  730SOL    HW2 2957   3.230   1.656   2.420  0.6073 -1.2414  1.1902
  731SOL     OW 2958   0.887   5.634   3.602 -0.0050 -0.0877 -0.1119
  731SOL    HW1 2959   0.935   5.696   3.546  0.4507 -2.2578 -2.2909
  731SOL    HW2 2960   0.945   5.558   3.609 -1.5619 -1.2902  0.3646
  732SOL     OW 2961   6.016   0.777   2.200 -0.2186 -0.4092  0.0764
  732SOL    HW1 2962   6.049   0.849   2.147 -2.3838  0.7156  0.1163
  732SOL    HW2 2963   6.057   0.788   2.285 -0.7778  1.0171  0.1826
  733SOL     OW 2964   1.915   1.946   0.385  0.1558 -0.2561  0.5744
  733SOL    HW1 2965   1.902   1.865   0.433  0.3276 -0.7786 -0.2450
  733SOL    HW2 2966   1.926   2.013   0.453 -0.7579 -0.7787  1.2577
  734SOL     OW 2967   0.525   4.770   2.493 -0.6182 -0.4131  0.5515
  734SOL    HW1 2968   0.460   4.808   2.551 -0.9697  0.4144 -0.3569
  734SOL    HW2 2969   0.608   4.807   2.522 -0.5969 -1.0732  1.3812
  735SOL     OW 2970   2.098   2.543   3.862 -0.1030  0.0736  0.5549
  735SOL    HW1 2971   2.133   2.454   3.867 -0.9482 -0.2207  1.5501
  735SOL    HW2 2972   2.167   2.598   3.897  0.7567 -0.0728 -0.8274
  736SOL     OW 2973   7.153   6.185   0.668 -0.8115  0.2807 -0.0908
  736SOL    HW1 2974   7.160   6.158   0.577 -0.3980  1.2697 -0.3611
  736SOL    HW2 2975   7.240   6.169   0.705 -1.1302 -0.6475  0.2938
  737SOL     OW 2976   3.649   7.202   0.339 -0.4424 -0.1872 -0.2644
  737SOL    HW1 2977   3.603   7.212   0.255  0.0137 -0.2281 -0.5224
  737SOL    HW2 2978   3.587   7.155   0.395 -0.1047 -1.6980 -1.1157
  738SOL     OW 2979   4.726   0.772   3.758 -0.1756  0.4899  0.2117
  738SOL    HW1 2980   4.637   0.796   3.782 -0.2358  0.6470 -0.1626
  738SOL    HW2 2981   4.781   0.827   3.814 -0.3143  0.8319  0.0194
  739SOL     OW 2982   0.217   6.632   2.567 -0.1083  0.2100  0.1667
  739SOL    HW1 2983   0.292   6.691   2.575  0.8707 -0.5722 -2.2800
  739SOL    HW2 2984   0.246   6.552   2.611 -0.7857  0.9076  1.9849
  740SOL     OW 2985   2.012   1.933   1.592  0.7583  0.6794 -0.3264
  740SOL    HW1 2986   2.066   1.979   1.655  0.7215 -0.4981  0.6113
  740SOL    HW2 2987   1.932   1.912   1.640 -0.4395  2.1512 -1.6094
  741SOL     OW 2988   4.818   2.044   1.860 -0.1143  0.2913  0.4946
  741SOL    HW1 2989   4.806   2.060   1.766  1.7106 -0.1533  0.1385
  741SOL    HW2 2990   4.889   1.980   1.864 -2.2815 -2.2270  2.1005
  742SOL     OW 2991   5.200   5.914   1.184  0.1683 -0.3432  0.7453
  742SOL    HW1 2992   5.269   5.871   1.133 -1.3412  1.7500 -3.6496
  742SOL    HW2 2993   5.238   5.996   1.213  0.8492 -1.2771  2.6375
  743SOL     OW 2994   2.477   1.359   3.916  0.1722  0.6599 -0.8597
  743SOL    HW1 2995   2.391   1.392   3.942 -0.1457 -1.1660  0.6482
  743SOL    HW2 2996   2.461   1.269   3.889  1.6590  0.1860 -0.2451
  744SOL     OW 2997   0.716   4.225   1.286  0.4957  0.1749  0.1598
  744SOL    HW1 2998   0.806   4.244   1.312  0.7890 -1.5228  0.4968
  744SOL    HW2 2999   0.677   4.182   1.362  0.6961 -2.8888 -1.3036
  745SOL     OW 3000   1.692   2.061   4.087 -0.2478  0.2328 -0.3523
  745SOL    HW1 3001   1.764   2.038   4.028 -0.2698 -1.5567  0.2329
  745SOL    HW2 3002   1.735   2.080   4.171 -0.4290 -0.8575  0.0021
  746SOL     OW 3003   5.527   0.160   2.966 -0.4510 -0.6558 -0.1091
  746SOL    HW1 3004   5.467   0.127   2.900  0.4639 -0.4555 -1.0780
  746SOL    HW2 3005   5.580   0.084   2.990 -1.2250 -0.8926  0.9270
  747SOL     OW 3006   7.114   3.043   3.175  0.1993 -0.6327 -0.1744
  747SOL    HW1 3007   7.177   3.112   3.197  1.9890 -1.7725 -1.4049
  747SOL    HW2 3008   7.128   2.976   3.241 -0.0129 -0.7163 -0.2148
  748SOL     OW 3009   2.235   2.683   0.369 -0.6130  0.2286  0.3550
  748SOL    HW1 3010   2.194   2.712   0.451  0.1376  1.7923  0.2270
  748SOL    HW2 3011   2.328   2.704   0.381 -0.2200 -1.0275 -0.2900
  749SOL     OW 3012   5.300   1.695   0.538 -0.3339 -0.0959  0.4037
  749SOL    HW1 3013   5.335   1.634   0.603  0.4221  1.4563  1.5398
  749SOL    HW2 3014   5.279   1.774   0.589 -0.2127  0.9966 -1.1637
  750SOL     OW 3015   1.188   0.539   1.536 -0.3691 -0.5406 -0.1217
  750SOL    HW1 3016   1.130   0.488   1.478 -0.8128 -0.4938  0.2743
  750SOL    HW2 3017   1.141   0.622   1.548 -0.0081 -0.3337 -0.1490
  751SOL     OW 3018   1.794   6.935   2.983  0.5882 -0.4578 -0.3524
  751SOL    HW1 3019   1.704   6.923   2.952  0.3006 -0.8186  0.5832
  751SOL    HW2 3020   1.847   6.886   2.921  0.2059  0.2669 -1.2725
  752SOL     OW 3021   7.135   3.279   2.882  0.1207  0.0391 -0.5979
  752SOL    HW1 3022   7.128   3.302   2.790 -1.4382 -1.6168 -0.9491
  752SOL    HW2 3023   7.058   3.225   2.900  1.4539 -1.4392  1.1329
  753SOL     OW 3024   1.442   4.136   3.878  0.3630 -0.0611 -0.4106
  753SOL    HW1 3025   1.369   4.083   3.909  1.1248 -1.0992 -0.3499
  753SOL    HW2 3026   1.402   4.219   3.852 -0.6357 -0.0531  1.0218
  754SOL     OW 3027   5.737   5.788   0.292 -0.3372  0.4656 -0.1479
  754SOL    HW1 3028   5.804   5.826   0.349 -1.1725  0.6602  0.7318
  754SOL    HW2 3029   5.752   5.828   0.207  1.5164 -0.5048 -0.3226
  755SOL     OW 3030   3.084   6.771   4.866  0.2002 -0.0559  0.2502
  755SOL    HW1 3031   3.086   6.807   4.955  0.0906 -1.8327  1.0301
  755SOL    HW2 3032   3.001   6.724   4.861  1.1221 -1.7469  0.0058
  756SOL     OW 3033   0.612   3.444   1.791 -0.1151  0.4145 -0.2398
  756SOL    HW1 3034   0.635   3.480   1.876  2.1911 -0.0258 -0.6131
  756SOL    HW2 3035   0.696   3.421   1.751 -1.2786 -2.4774 -1.2888
  757SOL     OW 3036   0.889   5.241   2.297  0.0847  0.0865  0.2052
  757SOL    HW1 3037   0.975   5.283   2.303  0.2366 -0.4032  1.8613
  757SOL    HW2 3038   0.858   5.264   2.209  1.8020  0.4606 -0.3617
  758SOL     OW 3039   6.065   6.167   2.413  0.2703  0.2220  0.0153
  758SOL    HW1 3040   5.978   6.159   2.375  0.2227  0.0516  0.1566
  758SOL    HW2 3041   6.122   6.187   2.339  0.2093 -0.3191 -0.1843
  759SOL     OW 3042   3.093   1.871   1.978  0.4669 -0.1665  0.2138
  759SOL    HW1 3043   3.088   1.946   2.038  0.3604  1.0717 -1.2639
  759SOL    HW2 3044   3.001   1.851   1.958  0.5185 -0.1146 -0.0730
  760SOL     OW 3045   4.105   4.087   4.149 -0.1261 -0.1245  0.1497
  760SOL    HW1 3046   4.078   4.173   4.183 -1.4308 -0.7090  0.6809
  760SOL    HW2 3047   4.072   4.025   4.213  0.0317 -1.0836 -0.6736
  761SOL     OW 3048   0.975   6.857   4.706  0.3091 -0.0087  0.6065
  761SOL    HW1 3049   0.902   6.827   4.652 -0.0926 -1.3335  1.8242
  761SOL    HW2 3050   0.938   6.863   4.794  1.2982  0.7899  0.9927
  762SOL     OW 3051   0.627   0.840   0.565  0.0975  0.2401 -0.0914
  762SOL    HW1 3052   0.576   0.875   0.639  0.2439  1.3370 -0.4847
  762SOL    HW2 3053   0.582   0.874   0.487 -0.2778 -1.2052 -0.5420
  763SOL     OW 3054   5.105   5.950   2.588  0.1025  0.4275 -0.1706
  763SOL    HW1 3055   5.050   5.955   2.510 -1.4693  0.8152  0.9255
  763SOL    HW2 3056   5.058   5.892   2.647  0.5628  1.2378  1.0268
  764SOL     OW 3057   5.376   4.559   1.867  0.2490 -0.3077 -0.4949
  764SOL    HW1 3058   5.460   4.517   1.885  0.3727  0.0862 -0.1383
  764SOL    HW2 3059   5.327   4.550   1.949  0.0926 -0.1853 -0.5756
  765SOL     OW 3060   6.541   2.062   0.727  0.0163  0.5816  0.0246
  765SOL    HW1 3061   6.455   2.070   0.768  0.4287  1.7880  0.7200
  765SOL    HW2 3062   6.546   1.971   0.697 -0.6938 -0.0657  1.7673
  766SOL     OW 3063   5.442   2.743   4.685 -0.4884 -0.0293 -0.2920
  766SOL    HW1 3064   5.350   2.738   4.709 -0.3205  1.3775  0.7863
  766SOL    HW2 3065   5.477   2.815   4.738  1.3966 -0.9853 -0.1413
  767SOL     OW 3066   5.311   1.980   0.201  0.1198 -0.2441 -0.1622
  767SOL    HW1 3067   5.229   1.932   0.202 -0.3088  0.4697 -0.2651
  767SOL    HW2 3068   5.374   1.921   0.242 -0.8715 -0.0883  1.7315
  768SOL     OW 3069   4.737   3.020   5.120  0.0792 -0.2270  0.0794
  768SOL    HW1 3070   4.799   2.953   5.090  0.3365  0.3073 -0.6255
  768SOL    HW2 3071   4.771   3.102   5.082 -0.1937  0.3102  0.9707
  769SOL     OW 3072   6.354   6.561   2.945 -0.3670 -0.0085  0.1751
  769SOL    HW1 3073   6.359   6.584   2.852  0.0268 -0.5183  0.0675
  769SOL    HW2 3074   6.261   6.573   2.967 -0.3764  0.5836 -0.1574
  770SOL     OW 3075   5.464   5.561   0.164 -1.0809  0.6165  0.0746
  770SOL    HW1 3076   5.490   5.516   0.244 -1.4826  0.8995  0.3617
  770SOL    HW2 3077   5.396   5.506   0.126  0.1381 -0.3095 -0.8593
  771SOL     OW 3078   1.880   1.820   0.618  0.7311  0.1939  0.8214
  771SOL    HW1 3079   1.793   1.823   0.657  0.9050  0.5285  1.1975
  771SOL    HW2 3080   1.939   1.810   0.692  1.0443  0.4698  0.6116
  772SOL     OW 3081   5.373   6.527   3.844 -0.3274  0.0183  0.2462
  772SOL    HW1 3082   5.448   6.506   3.788 -0.9311 -1.3117 -0.0969
  772SOL    HW2 3083   5.320   6.587   3.792  1.2269  2.2609  1.0867
  773SOL     OW 3084   2.654   0.116   1.572 -0.5194  0.5870 -0.1745
  773SOL    HW1 3085   2.665   0.156   1.658  0.0073  1.6380 -0.7050
  773SOL    HW2 3086   2.668   0.023   1.587 -1.9349  0.5592  1.1261
  774SOL     OW 3087   3.860   6.121   4.685  0.5285 -0.5863  0.2042
  774SOL    HW1 3088   3.893   6.079   4.606  0.0130 -0.6313  0.0076
  774SOL    HW2 3089   3.765   6.107   4.682  0.2949  0.9193 -0.0596
  775SOL     OW 3090   5.636   6.776   2.653  0.5490 -1.0752 -0.6432
  775SOL    HW1 3091   5.567   6.840   2.667 -0.3458 -2.0991 -0.2440
  775SOL    HW2 3092   5.714   6.816   2.692 -0.5967 -1.3762  2.2183
  776SOL     OW 3093   6.095   4.200   3.466 -0.0466  0.2647 -0.3563
  776SOL    HW1 3094   6.064   4.254   3.393 -0.5356  1.6802  0.8590
  776SOL    HW2 3095   6.188   4.221   3.473 -0.7016  3.0822  1.7394
  777SOL     OW 3096   1.730   3.202   0.988 -0.2341 -0.2240 -0.1378
  777SOL    HW1 3097   1.715   3.224   0.896  0.4661  0.5214 -0.0835
  777SOL    HW2 3098   1.664   3.135   1.008  0.4560 -1.3677 -1.5421
  778SOL     OW 3099   2.433   3.384   5.035 -0.0016 -0.1107  0.2366
  778SOL    HW1 3100   2.474   3.422   4.958 -0.2942 -1.2892 -0.5167
  778SOL    HW2 3101   2.488   3.308   5.057  0.0458  0.1784  1.1564
  779SOL     OW 3102   4.970   4.996   2.436  0.1371 -0.3535  0.4219
  779SOL    HW1 3103   5.042   5.057   2.453  0.3374 -0.5197  0.1840
  779SOL    HW2 3104   5.008   4.931   2.376 -0.5617  0.2564 -0.7138
  780SOL     OW 3105   1.422   6.009   0.162 -0.4169  0.4922 -0.5409
  780SOL    HW1 3106   1.464   5.928   0.190 -0.1655  1.0888  0.8758
  780SOL    HW2 3107   1.451   6.021   0.072  1.1695  0.0609 -0.1131
  781SOL     OW 3108   5.908   1.332   1.409 -0.0881 -0.4773 -0.8426
  781SOL    HW1 3109   5.980   1.275   1.380 -1.0602 -1.7213 -0.9127
  781SOL    HW2 3110   5.951   1.413   1.437  1.3986 -1.4131 -0.3012
  782SOL     OW 3111   6.669   3.887   2.007 -0.2332 -0.2222 -0.4321
  782SOL    HW1 3112   6.762   3.865   2.004  0.0373  0.6162  1.0537
  782SOL    HW2 3113   6.666   3.982   2.021 -1.3104 -0.2015 -0.6773
  783SOL     OW 3114   6.177   4.629   3.706 -0.5640 -0.0930  0.2291
  783SOL    HW1 3115   6.168   4.717   3.742  0.1032  0.0886 -0.0466
  783SOL    HW2 3116   6.108   4.579   3.750 -1.6049  0.7919 -0.3446
  784SOL     OW 3117   5.913   7.115   3.497 -0.7665  1.0522 -0.3499
  784SOL    HW1 3118   5.892   7.029   3.462  2.2958 -0.4629  1.0953
  784SOL    HW2 3119   5.877   7.177   3.434  1.0398 -1.3726 -4.0899
  785SOL     OW 3120   5.785   3.093   4.924 -0.4817 -0.0572  0.1700
  785SOL    HW1 3121   5.746   3.050   4.848 -0.8039  0.6797 -0.0801
  785SOL    HW2 3122   5.856   3.146   4.888 -1.0673  0.8282  0.2945
  786SOL     OW 3123   1.363   4.885   2.446  0.0032 -0.7045 -0.3236
  786SOL    HW1 3124   1.335   4.944   2.516  2.6373 -0.9549  1.0471
  786SOL    HW2 3125   1.314   4.804   2.463  0.5733 -0.7484  1.2290
  787SOL     OW 3126   2.885   4.378   4.486  0.2438 -0.8178 -0.0256
  787SOL    HW1 3127   2.827   4.406   4.415 -0.3082 -1.1310  0.2996
  787SOL    HW2 3128   2.971   4.415   4.463  0.1227 -1.1105 -0.9745
  788SOL     OW 3129   7.105   2.123   4.601 -0.0647  0.0238 -0.3525
  788SOL    HW1 3130   7.122   2.030   4.615 -1.0469 -0.1635 -0.3104
  788SOL    HW2 3131   7.022   2.125   4.553 -0.0285  0.8783 -0.3965
  789SOL     OW 3132   0.887   5.134   4.539  0.5319 -0.0810  0.2722
  789SOL    HW1 3133   0.902   5.071   4.609  2.0559  1.3301  1.2999
  789SOL    HW2 3134   0.854   5.212   4.584 -1.2530 -0.0624 -0.9507
  790SOL     OW 3135   4.557   2.744   5.025  0.8227  0.3888 -0.3454
  790SOL    HW1 3136   4.649   2.718   5.024  0.5480 -0.6574 -0.4163
  790SOL    HW2 3137   4.547   2.803   4.950  1.5855  1.0993  0.1054
  791SOL     OW 3138   3.249   5.172   2.447 -0.4143  0.2986  0.3486
  791SOL    HW1 3139   3.193   5.099   2.420 -1.2789  1.3354 -0.7722
  791SOL    HW2 3140   3.242   5.173   2.542  0.1725 -1.4993  0.4433
  792SOL     OW 3141   5.247   0.355   3.496 -0.5860  0.0098  0.1908
  792SOL    HW1 3142   5.289   0.329   3.414 -0.3270  0.0639  0.3055
  792SOL    HW2 3143   5.306   0.322   3.565  0.2151  1.6629  0.3447
  793SOL     OW 3144   7.053   3.281   1.471 -0.2670  0.2531  0.6060
  793SOL    HW1 3145   7.013   3.300   1.386 -2.8691 -0.7029  1.5101
  793SOL    HW2 3146   7.141   3.249   1.450 -0.5434  0.7724 -1.6357
  794SOL     OW 3147   3.216   7.209   4.276  0.4140 -0.5785  0.0967
  794SOL    HW1 3148   3.170   7.289   4.251  2.0091  0.7947  1.3622
  794SOL    HW2 3149   3.154   7.139   4.256 -1.3149  1.0097 -0.3898
  795SOL     OW 3150   6.765   1.251   1.903 -0.1884  1.0597 -0.3658
  795SOL    HW1 3151   6.733   1.338   1.880 -2.4045  0.3081 -0.3618
  795SOL    HW2 3152   6.792   1.212   1.820 -2.0380  0.7031 -0.8417
  796SOL     OW 3153   5.852   3.213   2.079 -0.4054  0.6452  0.6712
  796SOL    HW1 3154   5.926   3.266   2.049 -0.6454  0.8990  0.5244
  796SOL    HW2 3155   5.807   3.187   1.999 -0.3726  0.3412  0.7516
  797SOL     OW 3156   0.491   1.910   3.557  0.0817 -0.2118  0.0453
  797SOL    HW1 3157   0.551   1.968   3.511  1.0083 -1.6517 -0.6586
  797SOL    HW2 3158   0.500   1.826   3.511 -3.5845 -0.1614 -1.0805
  798SOL     OW 3159   6.087   6.747   0.236  0.1414 -0.0243 -0.0743
  798SOL    HW1 3160   6.111   6.753   0.144  0.4433  0.4814  0.0306
  798SOL    HW2 3161   6.116   6.660   0.263  1.0148  0.2190 -0.1952
  799SOL     OW 3162   0.620   2.480   2.229 -0.2193 -0.5602 -0.2913
  799SOL    HW1 3163   0.606   2.527   2.311  1.0683  0.5504 -0.6722
  799SOL    HW2 3164   0.537   2.491   2.181 -0.3050  0.4573  0.0618
  800SOL     OW 3165   6.100   7.121   1.704 -0.0808 -0.4420 -0.2018
  800SOL    HW1 3166   6.011   7.099   1.675 -0.5834 -2.7873  2.6794
  800SOL    HW2 3167   6.157   7.066   1.650 -0.4051  0.3129 -1.3519
  801SOL     OW 3168   3.219   7.016   2.004  0.6955  0.0647  0.1832
  801SOL    HW1 3169   3.244   7.080   1.938 -0.2214 -1.0220 -1.2547
  801SOL    HW2 3170   3.250   6.932   1.970  1.0527 -0.4073  1.5980
  802SOL     OW 3171   1.142   3.509   1.009 -0.0279  0.7489  0.2386
  802SOL    HW1 3172   1.168   3.435   1.063  0.1121 -0.8858 -1.9261
  802SOL    HW2 3173   1.064   3.544   1.052 -1.2686 -1.9007  0.3155
  803SOL     OW 3174   0.547   6.957   3.351 -0.2796 -0.2292 -0.2089
  803SOL    HW1 3175   0.591   6.884   3.396 -0.9678 -0.7145 -0.3162
  803SOL    HW2 3176   0.613   7.027   3.349  0.1197 -0.5623  0.6219
  804SOL     OW 3177   0.398   5.944   1.807 -0.3034  0.2901  0.4117
  804SOL    HW1 3178   0.461   6.015   1.799  0.5950 -0.3775  1.3164
  804SOL    HW2 3179   0.448   5.871   1.843 -1.0053 -1.0926 -1.3135
  805SOL     OW 3180   6.756   0.115   0.706  0.1727 -0.0392  0.6281
  805SOL    HW1 3181   6.691   0.061   0.661  1.4155 -0.7144 -0.4389
  805SOL    HW2 3182   6.783   0.179   0.640  1.6454 -0.7082  0.5405
  806SOL     OW 3183   1.412   0.715   4.312 -0.2021 -0.0723 -0.3911
  806SOL    HW1 3184   1.422   0.640   4.371 -0.5012 -0.3881 -0.7368
  806SOL    HW2 3185   1.339   0.764   4.349 -0.6401 -0.4758 -0.7084
  807SOL     OW 3186   0.241   0.164   3.925 -0.2090 -0.0993 -0.5506
  807SOL    HW1 3187   0.302   0.228   3.960 -0.4341  0.5337 -1.2778
  807SOL    HW2 3188   0.275   0.144   3.838 -1.1244  0.4047 -1.0395
  808SOL     OW 3189   4.120   2.619   0.300  0.0463 -0.2043 -0.0901
  808SOL    HW1 3190   4.032   2.589   0.320 -0.1324  0.5821  0.3714
  808SOL    HW2 3191   4.167   2.615   0.384 -0.1663  1.3364  0.1470
  809SOL     OW 3192   1.830   1.573   1.303  0.6267  0.2065  0.1079
  809SOL    HW1 3193   1.873   1.658   1.311  0.6501  0.2076 -0.0126
  809SOL    HW2 3194   1.736   1.593   1.303  0.6083  0.1436  1.0169
  810SOL     OW 3195   1.511   2.816   1.293  0.3885 -0.3841 -0.0332
  810SOL    HW1 3196   1.432   2.763   1.278  0.2807 -0.3548  0.4126
  810SOL    HW2 3197   1.583   2.761   1.262  0.1064  0.0843 -1.6395
  811SOL     OW 3198   2.476   6.773   4.033  0.3997 -0.1804 -0.2166
  811SOL    HW1 3199   2.545   6.827   3.995  0.2081 -0.3995 -0.9033
  811SOL    HW2 3200   2.414   6.760   3.961 -0.6084  0.4110  0.5154
  812SOL     OW 3201   1.891   6.246   4.897  0.0201  0.6216  1.2087
  812SOL    HW1 3202   1.887   6.303   4.821 -0.5498 -0.4218  0.4357
  812SOL    HW2 3203   1.985   6.232   4.913  0.2157 -1.7860 -1.3593
  813SOL     OW 3204   0.524   1.552   1.163 -0.2522  0.1065  0.0368
  813SOL    HW1 3205   0.529   1.602   1.245  0.5459 -0.3468  0.2764
  813SOL    HW2 3206   0.614   1.521   1.149  0.0868  1.8080 -2.0597
  814SOL     OW 3207   3.828   3.415   4.993 -0.3056 -0.2598 -0.0967
  814SOL    HW1 3208   3.824   3.342   5.055  1.4810  0.2177  0.6247
  814SOL    HW2 3209   3.900   3.392   4.934 -2.2278 -0.9281 -2.3687
  815SOL     OW 3210   3.251   4.524   0.994 -0.4283  0.2087  0.1899
  815SOL    HW1 3211   3.179   4.567   0.948 -0.2255 -0.9530 -1.3152
  815SOL    HW2 3212   3.219   4.511   1.083 -0.6044  3.1297  0.6608
  816SOL     OW 3213   0.323   0.907   4.026  0.1529  0.6499  0.2508
  816SOL    HW1 3214   0.356   0.912   4.116  0.0622  0.4498  0.2968
  816SOL    HW2 3215   0.399   0.882   3.974  0.1078  0.3277  0.3369
  817SOL     OW 3216   2.750   1.533   4.763  0.1062 -0.4429 -0.5713
  817SOL    HW1 3217   2.759   1.560   4.672  0.6086 -0.8213 -0.6340
  817SOL    HW2 3218   2.702   1.450   4.759 -1.4265  0.3834 -0.3800
  818SOL     OW 3219   1.827   3.821   3.969 -0.0210 -0.1508 -0.0352
  818SOL    HW1 3220   1.893   3.890   3.955  0.0324 -0.3779 -0.9436
  818SOL    HW2 3221   1.746   3.869   3.987 -0.4128  0.2328 -2.4589
  819SOL     OW 3222   4.823   2.512   4.344  0.4803  0.2802  0.0226
  819SOL    HW1 3223   4.874   2.493   4.265  0.7292 -1.4392  0.5524
  819SOL    HW2 3224   4.875   2.475   4.416 -1.2315 -1.0885  0.6370
  820SOL     OW 3225   7.018   0.736   3.678 -0.8822 -0.2072  0.4630
  820SOL    HW1 3226   6.923   0.732   3.664 -0.9284  0.3309  0.5792
  820SOL    HW2 3227   7.028   0.735   3.773 -0.7439 -0.7700  0.4401
  821SOL     OW 3228   4.112   2.350   3.447  0.1114 -0.0962 -0.3224
  821SOL    HW1 3229   4.156   2.417   3.498 -1.7040  0.7525  0.2129
  821SOL    HW2 3230   4.165   2.342   3.367  0.2337  2.1624 -0.5237
  822SOL     OW 3231   5.815   3.423   0.025 -0.1366 -0.0561 -0.1159
  822SOL    HW1 3232   5.766   3.447   0.104 -1.4625 -2.5112 -0.1046
  822SOL    HW2 3233   5.880   3.360   0.056 -0.6386 -1.0100 -0.9393
  823SOL     OW 3234   5.659   0.602   4.248 -0.5370  0.1690 -0.4810
  823SOL    HW1 3235   5.687   0.528   4.301 -1.9852  1.1740  1.8240
  823SOL    HW2 3236   5.580   0.571   4.204  0.9087 -0.8118 -2.5266
  824SOL     OW 3237   0.130   5.201   0.923 -0.1304 -0.3742 -0.0698
  824SOL    HW1 3238   0.131   5.180   1.016  2.4032  0.6644  0.2185
  824SOL    HW2 3239   0.144   5.117   0.879 -0.1062 -0.6973  0.5442
  825SOL     OW 3240   2.212   7.148   2.696 -0.1090 -0.1937 -0.5612
  825SOL    HW1 3241   2.263   7.211   2.746 -0.3014 -0.5146  0.0419
  825SOL    HW2 3242   2.219   7.066   2.745  0.6160 -0.8011 -1.6272
  826SOL     OW 3243   6.149   4.020   4.069  0.0594  0.1371 -0.5157
  826SOL    HW1 3244   6.217   3.988   4.010 -0.7201  1.4816 -2.2458
  826SOL    HW2 3245   6.073   4.033   4.012 -1.3838 -0.4332  1.1840
  827SOL     OW 3246   4.010   1.595   1.570  0.4995 -0.4129  0.3969
  827SOL    HW1 3247   4.015   1.688   1.592 -1.4866 -0.6972  2.4132
  827SOL    HW2 3248   3.967   1.593   1.484  1.0803  0.5430  0.0775
  828SOL     OW 3249   3.104   0.910   5.022  0.0125 -0.3047 -0.3571
  828SOL    HW1 3250   3.077   0.869   5.104 -0.1902 -1.3190 -0.9136
  828SOL    HW2 3251   3.038   0.883   4.959 -0.6412  1.6348 -0.5783
  829SOL     OW 3252   2.163   0.462   4.398  0.0154  1.1550  0.0719
  829SOL    HW1 3253   2.236   0.405   4.422  0.2174  0.4377 -2.0120
  829SOL    HW2 3254   2.189   0.549   4.428 -0.6398  0.1440  4.0534
  830SOL     OW 3255   3.461   6.213   1.482 -0.1937  0.4927  0.4229
  830SOL    HW1 3256   3.493   6.303   1.485 -0.5736  0.6862 -0.8317
  830SOL    HW2 3257   3.522   6.164   1.537  1.4651  1.1007 -0.7928
  831SOL     OW 3258   2.546   5.568   2.184 -0.5290  0.3514  0.1826
  831SOL    HW1 3259   2.625   5.558   2.132 -0.8570 -0.0289 -0.2534
  831SOL    HW2 3260   2.570   5.535   2.271 -0.6700 -1.3367 -0.3851
  832SOL     OW 3261   5.866   2.002   2.530 -0.2825 -0.0152  0.2744
  832SOL    HW1 3262   5.946   1.996   2.478  0.3050 -0.5373  1.1990
  832SOL    HW2 3263   5.888   2.059   2.603  0.1003 -2.1503  1.9397
  833SOL     OW 3264   7.052   4.803   2.447 -0.1057  0.3697  0.5152
  833SOL    HW1 3265   7.141   4.820   2.414 -0.1644  0.9045  0.6331
  833SOL    HW2 3266   7.066   4.763   2.533  0.0179  2.8818  1.7463
  834SOL     OW 3267   2.519   0.834   5.069 -0.0487 -0.1286  0.4252
  834SOL    HW1 3268   2.592   0.781   5.038 -0.1397 -0.1468  0.2355
  834SOL    HW2 3269   2.543   0.860   5.158 -0.2759 -1.0071  0.7532
  835SOL     OW 3270   2.423   1.866   3.126  0.3706  0.4013  0.2503
  835SOL    HW1 3271   2.358   1.862   3.196 -0.4005 -0.4206 -0.4743
  835SOL    HW2 3272   2.372   1.856   3.046  1.3767 -0.1007 -0.3503
  836SOL     OW 3273   1.630   3.258   4.806 -0.6281  0.2511  0.1918
  836SOL    HW1 3274   1.664   3.222   4.724 -2.2385 -1.6405  0.2718
  836SOL    HW2 3275   1.700   3.245   4.869 -0.7362 -1.7766 -0.0621
  837SOL     OW 3276   1.648   5.256   4.181  0.1516 -0.0813 -0.1104
  837SOL    HW1 3277   1.726   5.250   4.237 -0.8036 -1.9966  1.0896
  837SOL    HW2 3278   1.682   5.242   4.092  1.6151  2.4765 -0.0646
  838SOL     OW 3279   6.375   5.171   1.470 -0.0649  0.1896 -0.0122
  838SOL    HW1 3280   6.401   5.132   1.387 -1.1914 -0.1312 -0.2352
  838SOL    HW2 3281   6.454   5.214   1.503  0.3805  0.3550 -1.2629
  839SOL     OW 3282   2.640   0.973   3.139  0.0143  0.0148  0.2748
  839SOL    HW1 3283   2.631   0.894   3.194 -0.3594 -2.0874 -2.5980
  839SOL    HW2 3284   2.550   1.000   3.121  0.1374  1.7449  1.9803
  840SOL     OW 3285   5.963   2.628   0.585 -0.5184  0.3705 -0.4483
  840SOL    HW1 3286   5.931   2.718   0.581 -0.9249  0.3709  1.7697
  840SOL    HW2 3287   5.929   2.594   0.668 -0.3731 -1.8417 -1.2252
  841SOL     OW 3288   1.498   3.743   1.860 -0.3014  0.2731 -0.1425
  841SOL    HW1 3289   1.543   3.663   1.887 -1.3005 -0.0142  0.7383
  841SOL    HW2 3290   1.406   3.717   1.853 -0.6404  1.3504  0.1914
  842SOL     OW 3291   3.714   5.202   3.375 -0.1463 -0.3124 -0.0739
  842SOL    HW1 3292   3.664   5.181   3.454  0.5821  2.0708  1.1035
  842SOL    HW2 3293   3.654   5.253   3.321  0.3671  0.9302  0.4918
  843SOL     OW 3294   4.474   3.486   0.309 -0.1048 -0.1266 -0.2349
  843SOL    HW1 3295   4.431   3.534   0.239 -0.0649 -0.3059 -0.3847
  843SOL    HW2 3296   4.540   3.546   0.343  0.2862 -0.2596 -0.7591
  844SOL     OW 3297   3.746   0.861   4.858 -0.1009 -0.2478  0.3084
  844SOL    HW1 3298   3.753   0.944   4.811 -1.4772 -0.5529 -0.4889
  844SOL    HW2 3299   3.826   0.856   4.910  1.1716  0.4112 -1.5063
  845SOL     OW 3300   0.503   1.582   3.042 -0.0987 -0.1146  0.0628
  845SOL    HW1 3301   0.497   1.593   2.947  0.8494  0.5333  0.0600
  845SOL    HW2 3302   0.582   1.631   3.067 -1.0678  0.8889  1.3565
  846SOL     OW 3303   6.017   1.461   0.473 -0.2305 -0.0994 -0.8839
  846SOL    HW1 3304   6.063   1.543   0.457  1.0532 -0.4178  0.9031
  846SOL    HW2 3305   6.083   1.403   0.511 -1.6388 -1.2131 -0.0253
  847SOL     OW 3306   5.896   0.273   1.746  0.2721  0.3861 -0.6260
  847SOL    HW1 3307   5.803   0.268   1.721 -0.4004  0.1019  1.7147
  847SOL    HW2 3308   5.895   0.289   1.840  2.6234  0.1443 -0.4957
  848SOL     OW 3309   4.756   3.572   2.997 -0.1467  0.0348 -0.3126
  848SOL    HW1 3310   4.714   3.520   2.928 -0.9439  1.2285 -0.7497
  848SOL    HW2 3311   4.833   3.521   3.021 -0.4540 -0.9454 -1.3060
  849SOL     OW 3312   1.499   2.919   2.332 -0.1664  0.1023 -0.0011
  849SOL    HW1 3313   1.516   2.870   2.413 -0.0358 -1.2624 -0.8348
  849SOL    HW2 3314   1.516   3.010   2.356  0.6890 -0.3675  1.2953
  850SOL     OW 3315   0.133   3.777   0.108  1.0563  0.6373  0.3250
  850SOL    HW1 3316   0.179   3.699   0.137  2.3056  0.7895 -1.1194
  850SOL    HW2 3317   0.049   3.774   0.154  1.2564 -1.3117  0.6472
  851SOL     OW 3318   3.520   6.911   0.720 -0.0751  0.0729 -0.3841
  851SOL    HW1 3319   3.483   6.879   0.802 -0.7664 -0.0651 -0.7448
  851SOL    HW2 3320   3.596   6.963   0.747 -0.1314 -0.2014  0.3235
  852SOL     OW 3321   2.402   2.117   2.810 -0.0039  0.2417 -0.3345
  852SOL    HW1 3322   2.401   2.212   2.796  2.0013  0.5575  1.1204
  852SOL    HW2 3323   2.368   2.106   2.899  0.5413 -0.3046 -0.1862
  853SOL     OW 3324   5.945   2.449   3.900 -0.4534 -0.1067 -0.2454
  853SOL    HW1 3325   5.969   2.362   3.867  0.2525  0.6271 -1.8004
  853SOL    HW2 3326   6.028   2.488   3.925 -0.4429  0.9508 -1.7812
  854SOL     OW 3327   3.823   4.931   0.570  0.5908  0.4380 -0.5385
  854SOL    HW1 3328   3.745   4.933   0.514  0.8581 -0.6486 -0.9689
  854SOL    HW2 3329   3.882   4.870   0.527  0.3868 -1.2905  1.4769
  855SOL     OW 3330   4.739   5.510   1.389 -0.2316 -0.2606 -0.1684
  855SOL    HW1 3331   4.753   5.605   1.391  1.2381 -0.4439  2.0238
  855SOL    HW2 3332   4.821   5.475   1.356 -0.2467 -0.8243  0.3845
  856SOL     OW 3333   2.067   2.323   2.101  0.5168 -0.2889  0.1527
  856SOL    HW1 3334   2.044   2.245   2.152  3.4415 -1.4816 -0.1706
  856SOL    HW2 3335   2.129   2.291   2.035  0.9271  2.1335 -0.7312
  857SOL     OW 3336   1.509   3.042   0.970  0.1121 -0.1662 -0.2923
  857SOL    HW1 3337   1.478   2.952   0.961 -1.9047  0.4959 -0.3047
  857SOL    HW2 3338   1.456   3.092   0.908  0.0273  1.2862  0.9059
  858SOL     OW 3339   6.203   3.134   0.996  0.0444  0.3149 -0.2077
  858SOL    HW1 3340   6.161   3.116   0.911 -0.0654 -1.8862  0.2526
  858SOL    HW2 3341   6.288   3.171   0.973  0.5171 -1.3498 -1.3546
  859SOL     OW 3342   0.113   4.239   4.630  0.2164  0.6043 -0.1407
  859SOL    HW1 3343   0.190   4.193   4.664 -1.3921 -1.0076  1.5558
  859SOL    HW2 3344   0.149   4.315   4.584  2.7734  0.4547  1.4010
  860SOL     OW 3345   4.428   1.744   1.917 -0.2903  0.1439 -0.0062
  860SOL    HW1 3346   4.399   1.833   1.894  1.6642  0.7792 -0.2054
  860SOL    HW2 3347   4.351   1.703   1.954 -1.6238  1.4744 -1.1647
  861SOL     OW 3348   2.809   6.651   0.711 -0.3352  0.1630 -0.0910
  861SOL    HW1 3349   2.869   6.609   0.649 -1.1726 -1.6056  0.2211
  861SOL    HW2 3350   2.821   6.601   0.793 -0.2153  1.6046  0.8071
  862SOL     OW 3351   4.822   3.339   0.616 -0.0204 -0.6855  0.4799
  862SOL    HW1 3352   4.885   3.393   0.665  0.1349  0.9689 -1.3794
  862SOL    HW2 3353   4.876   3.278   0.567  0.0064 -0.5347  0.3217
  863SOL     OW 3354   2.426   3.618   1.451  0.7830  0.4520 -0.7470
  863SOL    HW1 3355   2.385   3.609   1.365 -1.0981 -0.0941  0.1532
  863SOL    HW2 3356   2.399   3.539   1.499  1.2704  1.0462  0.5520
  864SOL     OW 3357   6.048   2.418   2.027  0.0609  0.1103  0.3772
  864SOL    HW1 3358   5.992   2.485   2.066 -0.5512  0.1930 -0.6105
  864SOL    HW2 3359   5.996   2.337   2.033  0.6503 -0.2143  1.2453
  865SOL     OW 3360   1.570   6.762   2.874  0.0468 -0.0374  0.1742
  865SOL    HW1 3361   1.491   6.816   2.877 -0.2958 -0.3583 -1.8681
  865SOL    HW2 3362   1.552   6.690   2.935 -0.3094  1.0535  1.4009
  866SOL     OW 3363   0.161   6.672   0.785  0.2048  0.3489 -0.3641
  866SOL    HW1 3364   0.158   6.738   0.854 -0.6518 -0.7608  0.6998
  866SOL    HW2 3365   0.083   6.689   0.732 -1.0693 -0.9181  1.0194
  867SOL     OW 3366   2.803   3.992   3.653  0.2962 -0.5263  0.2473
  867SOL    HW1 3367   2.760   4.053   3.594  0.4463 -0.2324  0.4426
  867SOL    HW2 3368   2.802   3.908   3.606  2.1260  0.0950 -1.0022
  868SOL     OW 3369   3.115   6.664   3.103 -0.7974  0.0512 -0.3671
  868SOL    HW1 3370   3.117   6.590   3.164  0.5186  0.0231 -0.4294
  868SOL    HW2 3371   3.124   6.624   3.017  0.3792  0.3056 -0.3728
  869SOL     OW 3372   5.669   4.865   1.120  0.9869 -0.1353  0.1750
  869SOL    HW1 3373   5.629   4.889   1.204  1.6639 -1.5848  0.9416
  869SOL    HW2 3374   5.747   4.816   1.144 -0.2498 -3.0233 -1.2475
  870SOL     OW 3375   5.489   3.245   1.558 -1.3948  0.1263  0.2520
  870SOL    HW1 3376   5.426   3.207   1.620 -2.9484  1.1004 -0.6581
  870SOL    HW2 3377   5.450   3.329   1.534 -0.4452  0.1145 -1.4622
  871SOL     OW 3378   2.090   3.787   0.465 -0.6671  0.4410  0.2953
  871SOL    HW1 3379   2.002   3.750   0.477 -0.3499 -1.1161 -1.6420
  871SOL    HW2 3380   2.148   3.720   0.501 -0.2293  1.0096  0.6451
  872SOL     OW 3381   5.585   3.016   0.199 -0.1251 -0.2741  0.1142
  872SOL    HW1 3382   5.599   3.065   0.118  1.6327 -0.0610  0.5056
  872SOL    HW2 3383   5.532   2.941   0.173 -0.6503  0.4516 -0.9831
  873SOL     OW 3384   6.800   2.897   4.604 -0.6739  0.4905  0.7047
  873SOL    HW1 3385   6.759   2.983   4.608  0.3053  0.9602  0.8945
  873SOL    HW2 3386   6.727   2.836   4.589 -1.3106  1.4070 -0.0637
  874SOL     OW 3387   1.532   1.554   0.770 -0.6026  0.2819  0.7529
  874SOL    HW1 3388   1.558   1.507   0.691  0.5205  1.9375  0.0913
  874SOL    HW2 3389   1.466   1.617   0.739 -1.2060 -0.0044  1.4148
  875SOL     OW 3390   6.419   1.766   0.519 -0.2715 -0.2132 -0.5914
  875SOL    HW1 3391   6.438   1.673   0.531 -2.8772 -0.7761 -0.4401
  875SOL    HW2 3392   6.471   1.810   0.586  0.5820 -1.5910 -0.3107
  876SOL     OW 3393   2.059   4.127   4.339  0.8781 -0.1684  0.2047
  876SOL    HW1 3394   2.078   4.034   4.347  1.7852  0.0607  0.7794
  876SOL    HW2 3395   2.130   4.161   4.285 -0.3227 -0.0781 -1.4142
  877SOL     OW 3396   3.933   6.382   2.270 -0.1490 -0.2426 -0.3779
  877SOL    HW1 3397   3.939   6.460   2.215 -1.2724  0.7389  0.8207
  877SOL    HW2 3398   4.009   6.388   2.328 -1.7049  1.5755  1.6328
  878SOL     OW 3399   1.330   6.291   1.022  0.1498  0.1970 -0.6242
  878SOL    HW1 3400   1.381   6.369   1.041 -0.8119  0.7752 -0.3448
  878SOL    HW2 3401   1.389   6.235   0.971  1.6074  0.1226  1.0509
  879SOL     OW 3402   2.544   6.685   0.050 -0.4570  0.4640  0.2625
  879SOL    HW1 3403   2.491   6.715  -0.024 -0.9084 -0.0354  0.3786
  879SOL    HW2 3404   2.621   6.742   0.049  0.6159 -0.9180 -1.8938
  880SOL     OW 3405   4.752   4.035   2.985 -0.0417  1.0815  0.0066
  880SOL    HW1 3406   4.792   4.113   3.023  1.5397  0.3490 -0.0710
  880SOL    HW2 3407   4.825   3.975   2.970 -1.3136 -0.8515  1.0663
  881SOL     OW 3408   3.547   7.170   5.021 -0.6868  0.4426 -0.4451
  881SOL    HW1 3409   3.540   7.185   5.116  0.7938 -0.2487 -0.2054
  881SOL    HW2 3410   3.634   7.202   4.998 -0.8163  0.0836 -1.4732
  882SOL     OW 3411   0.847   6.137   3.624 -0.3078 -0.3266 -0.0732
  882SOL    HW1 3412   0.862   6.128   3.718 -2.6790  0.8163  0.4911
  882SOL    HW2 3413   0.781   6.207   3.616  1.0820  0.8394 -2.7012
  883SOL     OW 3414   7.208   4.137   3.153  0.3209 -0.7129 -0.2871
  883SOL    HW1 3415   7.130   4.082   3.153 -0.3965  0.2476  1.1310
  883SOL    HW2 3416   7.265   4.098   3.087 -2.0945 -0.3641 -2.7641
  884SOL     OW 3417   6.000   5.980   1.221  0.0591 -0.8491  0.3832
  884SOL    HW1 3418   6.016   6.070   1.248 -0.6261 -0.9046  1.0134
  884SOL    HW2 3419   6.083   5.935   1.238  0.6745 -0.1789 -0.7167
  885SOL     OW 3420   1.404   6.971   2.911 -0.4408 -0.2102 -0.0410
  885SOL    HW1 3421   1.362   7.038   2.965  1.3950  0.5226  0.5523
  885SOL    HW2 3422   1.388   7.000   2.821  1.4538  1.8634  0.1959
  886SOL     OW 3423   1.970   0.025   1.502 -0.2884 -0.2136 -0.0119
  886SOL    HW1 3424   1.991   0.003   1.592  0.7924 -4.0159 -1.0027
  886SOL    HW2 3425   2.051   0.063   1.467 -0.4688  0.5551  0.3868
  887SOL     OW 3426   0.045   0.389   1.215  0.0190 -0.0255 -0.2603
  887SOL    HW1 3427   0.090   0.450   1.273 -0.3106  0.0493 -0.0839
  887SOL    HW2 3428   0.094   0.307   1.224 -0.4999 -0.2324  0.7185
  888SOL     OW 3429   6.675   4.186   0.494 -0.7846  0.1370 -0.0122
  888SOL    HW1 3430   6.619   4.172   0.571  0.5670 -0.0153  0.9694
  888SOL    HW2 3431   6.724   4.266   0.514  2.8911 -2.2514  1.4118
  889SOL     OW 3432   2.306   3.917   4.123  0.2282 -0.3385 -0.1676
  889SOL    HW1 3433   2.307   3.918   4.219 -0.6244 -1.7063 -0.1160
  889SOL    HW2 3434   2.232   3.973   4.099 -0.0817 -0.6516  0.0269
  890SOL     OW 3435   1.199   3.531   0.176 -0.1749  0.3212 -0.3197
  890SOL    HW1 3436   1.151   3.514   0.257 -0.2957 -1.0628 -0.6632
  890SOL    HW2 3437   1.160   3.611   0.141 -0.4141  0.6929  0.7623
  891SOL     OW 3438   1.311   6.622   2.048  0.5070 -0.3590 -0.8016
  891SOL    HW1 3439   1.354   6.600   2.130  1.0846 -0.0748 -1.0230
  891SOL    HW2 3440   1.376   6.604   1.980 -0.1154 -1.0141 -1.2412
  892SOL     OW 3441   6.450   1.897   0.260 -0.0570  0.1530 -0.8134
  892SOL    HW1 3442   6.526   1.941   0.299 -1.6900  1.7242  0.7954
  892SOL    HW2 3443   6.422   1.834   0.327  1.4751 -2.6127 -2.5768
  893SOL     OW 3444   0.558   0.169   3.551  0.3975 -0.1685  0.3551
  893SOL    HW1 3445   0.558   0.125   3.466 -0.8089  0.6996 -0.1144
  893SOL    HW2 3446   0.644   0.212   3.555 -0.7171  2.5984 -1.9847
  894SOL     OW 3447   6.711   1.703   1.523 -0.5608 -0.6400 -0.2582
  894SOL    HW1 3448   6.618   1.684   1.530 -0.7992 -0.0264 -1.4963
  894SOL    HW2 3449   6.726   1.718   1.430  0.5651  0.3609  0.0560
  895SOL     OW 3450   2.792   6.483   3.500 -0.2703  0.5880 -0.0993
  895SOL    HW1 3451   2.868   6.536   3.473  0.0909 -0.5646 -1.4497
  895SOL    HW2 3452   2.827   6.423   3.566 -0.1281  0.4279 -0.3188
  896SOL     OW 3453   7.007   3.242   2.648 -0.2299 -0.1280  0.0297
  896SOL    HW1 3454   6.917   3.215   2.632  0.1309 -1.6912  0.5322
  896SOL    HW2 3455   7.016   3.324   2.599 -1.8489 -0.0495 -0.1923
  897SOL     OW 3456   2.479   4.196   1.616 -0.2712 -0.0945  0.0625
  897SOL    HW1 3457   2.406   4.144   1.650 -1.1314  1.0531  0.0156
  897SOL    HW2 3458   2.438   4.270   1.573  0.8931 -0.2341 -1.3439
  898SOL     OW 3459   0.370   5.589   4.674  0.4405 -0.3416  0.0900
  898SOL    HW1 3460   0.296   5.643   4.700  0.6549  0.0603 -0.1300
  898SOL    HW2 3461   0.378   5.602   4.580  0.4086 -0.8686  0.0094
  899SOL     OW 3462   2.496   6.002   5.093  0.0166  0.3200  0.4838
  899SOL    HW1 3463   2.560   6.072   5.085  1.9352 -1.4521 -0.7599
  899SOL    HW2 3464   2.423   6.029   5.037  1.7172  0.3729 -1.8525
  900SOL     OW 3465   1.487   1.154   1.348 -0.0730  0.0610  0.0717
  900SOL    HW1 3466   1.453   1.134   1.261  0.8020  1.1014 -0.5406
  900SOL    HW2 3467   1.581   1.138   1.342  0.0824  0.6921  0.6576
  901SOL     OW 3468   1.111   3.613   4.237 -0.7231 -0.0054 -0.0621
  901SOL    HW1 3469   1.053   3.539   4.222 -0.2167 -0.1935 -1.2236
  901SOL    HW2 3470   1.193   3.588   4.193 -0.7112  1.4328 -0.9206
  902SOL     OW 3471   5.056   3.508   1.825  0.1147  0.2975  0.7522
  902SOL    HW1 3472   5.133   3.540   1.779 -0.0707  1.1968  1.0341
  902SOL    HW2 3473   5.038   3.575   1.891 -0.1799 -0.5016  1.5103
  903SOL     OW 3474   0.581   0.962   3.822  0.2910 -1.0506 -0.5305
  903SOL    HW1 3475   0.622   0.921   3.898  0.5607 -2.3906 -1.3526
  903SOL    HW2 3476   0.652   1.011   3.781  1.0510 -2.9430 -1.6585
  904SOL     OW 3477   0.063   2.501   4.934 -0.3325  0.0313  0.4470
  904SOL    HW1 3478   0.121   2.513   4.859  3.0986 -0.7476  2.7246
  904SOL    HW2 3479   0.037   2.590   4.959  1.0795  0.5621  0.1434
  905SOL     OW 3480   1.180   6.689   5.059 -0.2507 -0.1604 -0.3294
  905SOL    HW1 3481   1.108   6.743   5.026 -0.4584  0.8141  1.5974
  905SOL    HW2 3482   1.144   6.646   5.136  1.2418  0.4173  0.7195
  906SOL     OW 3483   1.056   3.123   0.525  0.2427  0.2549 -0.2619
  906SOL    HW1 3484   1.001   3.046   0.536  0.6099 -0.0429 -0.5260
  906SOL    HW2 3485   1.145   3.090   0.525  0.4147  0.7037 -0.1561
  907SOL     OW 3486   2.622   6.870   0.371 -0.8082  0.2253 -0.4498
  907SOL    HW1 3487   2.621   6.927   0.447 -1.4419  2.7570 -2.2239
  907SOL    HW2 3488   2.534   6.834   0.367 -0.4380 -0.8707  0.6168
  908SOL     OW 3489   6.727   1.033   0.738  0.2971  0.4564  0.1150
  908SOL    HW1 3490   6.819   1.050   0.719  0.0849 -0.2384 -1.6911
  908SOL    HW2 3491   6.728   0.958   0.798  0.8945  0.4797  0.1393
  909SOL     OW 3492   5.430   1.510   0.748 -0.1950 -0.0082  0.3686
  909SOL    HW1 3493   5.456   1.463   0.669 -0.0926 -0.3843  0.6229
  909SOL    HW2 3494   5.479   1.468   0.818  1.2173  1.5769  0.3975
  910SOL     OW 3495   5.840   3.340   0.467 -0.1046  0.1550 -0.1091
  910SOL    HW1 3496   5.930   3.341   0.434 -0.1534 -2.7138 -0.5834
  910SOL    HW2 3497   5.819   3.433   0.481  2.9027  0.9357  0.0689
  911SOL     OW 3498   0.388   1.337   2.631  0.4826 -0.3339  0.1557
  911SOL    HW1 3499   0.383   1.404   2.563  1.6523  0.1865  0.5551
  911SOL    HW2 3500   0.323   1.364   2.696  1.3470  0.7585  0.5956
  912SOL     OW 3501   3.821   2.733   1.655  0.4224  0.0121  0.7520
  912SOL    HW1 3502   3.862   2.816   1.633  0.2693  0.1355  0.9326
  912SOL    HW2 3503   3.798   2.694   1.571  0.2494  0.2762  0.6770
  913SOL     OW 3504   5.848   7.231   3.735 -0.0578 -0.0898  0.2739
  913SOL    HW1 3505   5.875   7.203   3.647  1.6334  0.7324  0.4863
  913SOL    HW2 3506   5.781   7.168   3.761 -2.4568  1.0393 -2.5716
  914SOL     OW 3507   1.116   5.730   3.769 -0.1754  0.4774 -0.3582
  914SOL    HW1 3508   1.035   5.729   3.718  0.1380  1.4855 -0.8920
  914SOL    HW2 3509   1.127   5.639   3.797 -1.4651  0.3097 -0.3009
  915SOL     OW 3510   3.785   0.268   4.660 -0.1024  0.4339 -0.1171
  915SOL    HW1 3511   3.733   0.189   4.671 -0.0404  0.5636  1.1848
  915SOL    HW2 3512   3.721   0.338   4.647 -0.2186  0.4180  0.3586
  916SOL     OW 3513   3.618   0.224   1.267  0.0654  0.1359  0.4696
  916SOL    HW1 3514   3.688   0.280   1.299 -1.0750  1.0932  1.3575
  916SOL    HW2 3515   3.541   0.250   1.317 -0.8323 -1.2256 -0.1323
  917SOL     OW 3516   4.621   6.945   2.452  0.0840 -0.7959  0.0938
  917SOL    HW1 3517   4.682   6.872   2.460  1.2737  0.1699  0.1946
  917SOL    HW2 3518   4.670   7.020   2.486 -0.9960  0.1031 -0.2966
  918SOL     OW 3519   0.281   2.263   0.656  0.3268 -0.7915  0.1667
  918SOL    HW1 3520   0.190   2.281   0.679  0.3588 -0.0913 -0.2353
  918SOL    HW2 3521   0.294   2.170   0.678 -1.1087 -1.5132 -1.7149
  919SOL     OW 3522   4.018   4.154   2.682  0.1835  0.3614 -0.2802
  919SOL    HW1 3523   4.068   4.162   2.763  0.7813 -0.6181 -0.5439
  919SOL    HW2 3524   4.033   4.237   2.636  0.6814  0.5054  0.1407
  920SOL     OW 3525   2.168   2.272   3.860 -0.1704  0.1609 -0.3075
  920SOL    HW1 3526   2.165   2.176   3.856 -0.8566  0.2036 -1.0188
  920SOL    HW2 3527   2.259   2.294   3.838  0.8194 -0.4150  2.7329
  921SOL     OW 3528   5.253   0.331   2.593  0.4839  0.0795 -0.8479
  921SOL    HW1 3529   5.204   0.253   2.570  0.0747  0.8031 -2.5414
  921SOL    HW2 3530   5.235   0.344   2.687  0.4991 -1.7726 -0.5611
  922SOL     OW 3531   2.660   0.219   4.116 -0.0726  0.0667 -0.1809
  922SOL    HW1 3532   2.679   0.150   4.054  1.2126  0.5596 -0.3729
  922SOL    HW2 3533   2.574   0.253   4.089 -0.9446 -1.7232  0.2082
  923SOL     OW 3534   6.489   2.413   2.865 -0.1627  0.0617 -0.2756
  923SOL    HW1 3535   6.558   2.394   2.929 -0.4493 -0.2286 -0.0446
  923SOL    HW2 3536   6.531   2.469   2.800 -0.3390  1.9886  1.1704
  924SOL     OW 3537   0.506   0.875   2.406 -0.3703  0.0654  0.3021
  924SOL    HW1 3538   0.549   0.867   2.321 -0.9881 -0.9305  0.0712
  924SOL    HW2 3539   0.427   0.821   2.399  0.0786 -0.8605  1.8330
  925SOL     OW 3540   6.670   4.145   2.045  0.2286  0.1914  0.0106
  925SOL    HW1 3541   6.603   4.147   2.114  0.8835  0.5311  0.6488
  925SOL    HW2 3542   6.656   4.227   1.997  0.2116  0.2805  0.1665
  926SOL     OW 3543   0.831   2.725   4.835 -0.3971 -0.1951  0.0935
  926SOL    HW1 3544   0.871   2.658   4.779  0.0040 -0.6493  0.9119
  926SOL    HW2 3545   0.839   2.690   4.923  1.7322  1.8457  0.8060
  927SOL     OW 3546   7.014   0.774   4.014  0.4163 -0.4698 -0.0059
  927SOL    HW1 3547   7.022   0.709   4.083  1.0308 -0.4258 -0.0341
  927SOL    HW2 3548   7.085   0.836   4.030  1.5333 -1.2825 -1.5430
  928SOL     OW 3549   3.138   3.428   0.686  0.1868 -0.9556 -0.7222
  928SOL    HW1 3550   3.209   3.395   0.631  1.6311  3.0125 -1.5305
  928SOL    HW2 3551   3.182   3.465   0.763 -1.2168 -0.2835 -0.2176
  929SOL     OW 3552   1.541   4.043   0.760  0.4044 -0.2833  0.1654
  929SOL    HW1 3553   1.549   3.966   0.816  1.2164  0.5974  1.3085
  929SOL    HW2 3554   1.483   4.102   0.808 -0.2305 -0.1711 -0.7091
  930SOL     OW 3555   7.013   3.628   4.089  0.5198 -0.3139 -0.4323
  930SOL    HW1 3556   6.954   3.573   4.037  0.7598 -1.8655  0.8376
  930SOL    HW2 3557   6.972   3.633   4.175 -1.0779  4.1525 -1.2010
  931SOL     OW 3558   3.755   6.268   3.928  0.1910  0.3431 -0.4016
  931SOL    HW1 3559   3.788   6.182   3.954 -0.6539 -0.4258 -1.7761
  931SOL    HW2 3560   3.743   6.315   4.011  1.4425 -0.5474  0.3252
  932SOL     OW 3561   1.692   2.652   1.167 -0.0010  0.2472  0.4783
  932SOL    HW1 3562   1.703   2.629   1.074  0.7386  0.1208  0.5946
  932SOL    HW2 3563   1.754   2.596   1.213  0.5942  1.2516  0.9251
  933SOL     OW 3564   0.031   5.563   0.508  0.2513  0.2751  0.3322
  933SOL    HW1 3565  -0.005   5.594   0.592 -0.2611  0.5774  0.0077
  933SOL    HW2 3566   0.059   5.474   0.525  0.9726  0.6322  1.0669
  934SOL     OW 3567   2.401   5.416   0.908 -0.1528  0.8104 -0.5103
  934SOL    HW1 3568   2.405   5.509   0.888 -0.5839  0.8505 -0.4320
  934SOL    HW2 3569   2.321   5.386   0.864 -0.0405  0.4890 -0.4980
  935SOL     OW 3570   1.926   4.826   0.193  0.2890  0.0263 -0.2170
  935SOL    HW1 3571   1.900   4.914   0.163  0.3871  0.0151 -0.3350
  935SOL    HW2 3572   1.917   4.771   0.115 -1.6314 -0.4687  0.2960
  936SOL     OW 3573   7.035   5.743   2.292  0.0371 -0.2144  0.1428
  936SOL    HW1 3574   7.065   5.798   2.220  0.8037 -0.6118  0.1542
  936SOL    HW2 3575   7.106   5.743   2.355 -0.4258 -0.2789  0.6754
  937SOL     OW 3576   2.459   3.348   0.596  0.3255 -0.7340  0.1728
  937SOL    HW1 3577   2.540   3.302   0.574  0.6520  0.2516 -0.7452
  937SOL    HW2 3578   2.445   3.409   0.524 -2.6666 -2.6876 -1.1126
  938SOL     OW 3579   5.980   1.105   1.592  0.2606 -0.4180 -0.2213
  938SOL    HW1 3580   6.015   1.179   1.643  1.5981 -0.9468 -0.3217
  938SOL    HW2 3581   5.887   1.124   1.583  0.0272 -0.1270  2.1385
  939SOL     OW 3582   2.527   4.984   4.052 -0.4215 -0.5756  0.3746
  939SOL    HW1 3583   2.538   4.951   3.962 -1.4732 -0.5898  0.2390
  939SOL    HW2 3584   2.610   4.965   4.094 -0.7672 -2.9870  0.1545
  940SOL     OW 3585   0.825   4.696   0.660 -0.5941  0.1092 -0.2924
  940SOL    HW1 3586   0.756   4.743   0.615 -2.4896 -2.1245  0.0850
  940SOL    HW2 3587   0.784   4.615   0.690  1.9935 -0.9840  0.6511
  941SOL     OW 3588   4.941   2.409   0.662  0.0096 -0.2891 -0.2529
  941SOL    HW1 3589   5.018   2.455   0.694 -0.5410  0.0890  0.5778
  941SOL    HW2 3590   4.937   2.430   0.569  1.1048 -0.6128 -0.3840
  942SOL     OW 3591   5.665   0.809   0.446  0.5286 -0.6641 -0.0874
  942SOL    HW1 3592   5.741   0.763   0.411  0.1837 -0.0262 -1.7870
  942SOL    HW2 3593   5.591   0.773   0.398  0.1477  0.9134 -0.7639
  943SOL     OW 3594   7.077   2.004   3.214  0.1833  0.8370 -0.3617
  943SOL    HW1 3595   7.011   1.944   3.178  0.4249  0.4042 -0.0924
  943SOL    HW2 3596   7.115   1.956   3.287  1.6341  0.5943 -1.2305
  944SOL     OW 3597   2.764   5.849   2.698  0.1605 -0.0177 -0.1062
  944SOL    HW1 3598   2.828   5.906   2.656  3.1703 -1.6500  1.8441
  944SOL    HW2 3599   2.750   5.887   2.784 -0.5534 -0.3624 -0.0592
  945SOL     OW 3600   0.639   1.908   0.546  0.4221  0.2521  0.9523
  945SOL    HW1 3601   0.710   1.847   0.528  1.0085  1.1977 -0.0531
  945SOL    HW2 3602   0.661   1.946   0.631  2.5653  2.4025 -0.4298
  946SOL     OW 3603   0.051   3.886   4.375 -0.3215 -0.0265  0.5884
  946SOL    HW1 3604   0.120   3.870   4.439 -0.0336  0.0656  0.3045
  946SOL    HW2 3605   0.065   3.976   4.346 -0.5528 -0.0111  0.5206
  947SOL     OW 3606   1.954   6.397   4.366  0.4914 -0.1227 -0.2572
  947SOL    HW1 3607   1.969   6.458   4.293  1.6624 -1.2882 -1.0270
  947SOL    HW2 3608   2.041   6.374   4.397  0.0841 -1.5569 -0.1187
  948SOL     OW 3609   1.936   2.967   1.648  0.3812  0.6593  0.2240
  948SOL    HW1 3610   1.885   3.046   1.667  2.0812  1.6895  0.7304
  948SOL    HW2 3611   2.012   2.999   1.600  0.3203 -0.8994 -0.9773
  949SOL     OW 3612   3.838   6.002   4.050 -0.1418 -0.0254  0.6467
  949SOL    HW1 3613   3.927   6.034   4.066  1.0854 -2.9077  0.1280
  949SOL    HW2 3614   3.813   5.958   4.132 -1.1537  0.8291  0.8144
  950SOL     OW 3615   6.578   0.437   1.534  0.3669 -0.2396 -0.1145
  950SOL    HW1 3616   6.542   0.430   1.445  2.6443 -1.5939 -1.0249
  950SOL    HW2 3617   6.662   0.481   1.522  1.2025 -1.4058  1.2056
  951SOL     OW 3618   2.241   4.899   0.613 -0.4203 -0.6117  0.1506
  951SOL    HW1 3619   2.187   4.935   0.683  0.0506 -1.0046  0.7240
  951SOL    HW2 3620   2.325   4.944   0.623 -0.3714 -0.6280 -0.1968
  952SOL     OW 3621   6.882   5.186   3.528  0.7807  0.4226 -0.0293
  952SOL    HW1 3622   6.882   5.238   3.447  0.0466  0.0375 -0.2914
  952SOL    HW2 3623   6.943   5.232   3.586 -0.8281  2.3646  0.2388
  953SOL     OW 3624   5.436   5.232   2.011 -1.1723 -0.4961  0.2049
  953SOL    HW1 3625   5.471   5.149   2.044  0.7462  1.1082  2.6489
  953SOL    HW2 3626   5.343   5.230   2.033 -1.5744 -2.6259 -1.3685
  954SOL     OW 3627   7.156   4.117   2.554  0.6320  0.0705 -0.0489
  954SOL    HW1 3628   7.233   4.063   2.571 -0.9074 -2.2369  0.0744
  954SOL    HW2 3629   7.085   4.054   2.540 -1.7912  2.0457  2.2475
  955SOL     OW 3630   3.964   0.358   3.942  0.4396  0.9961  0.1271
  955SOL    HW1 3631   3.939   0.427   4.004  0.7225  0.2873  1.0430
  955SOL    HW2 3632   4.059   0.351   3.951  0.3038 -0.1863  0.7638
  956SOL     OW 3633   1.630   0.207   3.430  0.8285 -0.3201 -0.2481
  956SOL    HW1 3634   1.665   0.132   3.477 -1.7498 -1.0572  0.7135
  956SOL    HW2 3635   1.620   0.275   3.497  1.3099  0.2062 -0.6986
  957SOL     OW 3636   7.221   4.326   1.908  0.4443 -0.2634  0.0862
  957SOL    HW1 3637   7.177   4.325   1.823  2.0376 -0.8217 -0.7612
  957SOL    HW2 3638   7.181   4.399   1.955 -1.6876 -1.0062 -0.4464
  958SOL     OW 3639   0.149   3.193   4.696  0.2922 -0.1151  0.3837
  958SOL    HW1 3640   0.079   3.217   4.635  1.0470  1.0742 -0.0727
  958SOL    HW2 3641   0.193   3.119   4.654  0.6526  0.5399 -0.4254
  959SOL     OW 3642   1.739   3.896   1.284 -0.2742  0.0694 -0.0160
  959SOL    HW1 3643   1.786   3.925   1.206  0.4553  0.1807  0.4590
  959SOL    HW2 3644   1.672   3.837   1.250 -1.9155  2.3775 -1.0207
  960SOL     OW 3645   2.025   2.523   0.880  0.4055  0.0162  0.0008
  960SOL    HW1 3646   2.018   2.445   0.825  0.3704 -0.2400  0.3630
  960SOL    HW2 3647   2.110   2.560   0.858 -0.4656  1.0914 -1.7521
  961SOL     OW 3648   0.477   1.356   1.427 -0.0230  0.1785  0.0568
  961SOL    HW1 3649   0.415   1.286   1.409 -0.5817  0.6272  0.2358
  961SOL    HW2 3650   0.424   1.435   1.437  0.5042  0.4364  0.9780
  962SOL     OW 3651   1.144   5.829   4.262  0.5306 -0.1878  0.2172
  962SOL    HW1 3652   1.152   5.892   4.333 -0.4355 -1.6737  1.7261
  962SOL    HW2 3653   1.234   5.801   4.244  0.8008  0.3244  0.7332
  963SOL     OW 3654   3.512   1.386   2.312  0.1061 -0.5928 -0.8610
  963SOL    HW1 3655   3.520   1.290   2.313  0.4004 -0.5785 -1.5677
  963SOL    HW2 3656   3.418   1.402   2.312 -0.0016 -0.8429  1.4417
  964SOL     OW 3657   5.197   2.897   0.802  0.0774  0.2201 -0.6848
  964SOL    HW1 3658   5.182   2.831   0.734 -1.3672  0.3178 -0.4733
  964SOL    HW2 3659   5.111   2.933   0.820  0.1308 -0.9453  2.4059
  965SOL     OW 3660   0.788   5.476   4.023  0.3048  0.1827 -0.1021
  965SOL    HW1 3661   0.726   5.474   4.096 -0.4142 -2.3117 -0.7124
  965SOL    HW2 3662   0.869   5.510   4.062 -0.0701 -0.9862  1.8577
  966SOL     OW 3663   5.577   0.125   2.552 -0.2863  0.0223  0.1025
  966SOL    HW1 3664   5.507   0.188   2.573 -1.6104 -0.7855 -1.6491
  966SOL    HW2 3665   5.570   0.112   2.458  1.8597 -0.5882 -0.0229
  967SOL     OW 3666   4.215   2.649   4.779  0.0254  0.0117  0.1636
  967SOL    HW1 3667   4.139   2.612   4.734 -1.3847  0.8840  1.7043
  967SOL    HW2 3668   4.206   2.744   4.768  1.1500  0.1183 -0.0042
  968SOL     OW 3669   5.377   2.143   1.753  0.3382 -0.1376  0.5722
  968SOL    HW1 3670   5.289   2.138   1.788 -0.0108  0.6881 -0.1396
  968SOL    HW2 3671   5.423   2.203   1.812 -0.4783  1.9065 -0.7653
  969SOL     OW 3672   1.945   5.594   4.843  0.4080  0.3231  0.2048
  969SOL    HW1 3673   1.904   5.675   4.814  0.2141 -0.2925 -1.3541
  969SOL    HW2 3674   1.881   5.555   4.903  0.4502  1.2432  0.8672
  970SOL     OW 3675   4.043   3.028   4.541  0.0646  0.3345  0.0133
  970SOL    HW1 3676   3.966   3.054   4.592 -1.5890 -0.4171 -1.9176
  970SOL    HW2 3677   4.064   2.940   4.573 -0.5442  0.1381 -0.0921
  971SOL     OW 3678   0.052   0.997   3.162 -0.2674 -0.1156  0.1369
  971SOL    HW1 3679   0.067   0.918   3.110 -3.1219 -0.1464 -0.8292
  971SOL    HW2 3680   0.020   1.061   3.098  0.7489  1.4249  1.1255
  972SOL     OW 3681   6.028   2.327   4.526  0.0051  0.0801  0.7589
  972SOL    HW1 3682   5.942   2.336   4.484  0.0459 -0.9335  0.4369
  972SOL    HW2 3683   6.015   2.361   4.614  0.0582  2.8085 -0.1793
  973SOL     OW 3684   7.188   2.261   4.932  0.4602 -0.2356  0.3142
  973SOL    HW1 3685   7.129   2.274   4.858 -0.1742 -1.8278  0.4981
  973SOL    HW2 3686   7.228   2.346   4.946 -2.1038  1.0543  0.4355
  974SOL     OW 3687   2.270   1.868   0.985 -0.4126  0.0711  0.4307
  974SOL    HW1 3688   2.201   1.806   1.006 -1.1627  0.8008  0.1735
  974SOL    HW2 3689   2.336   1.855   1.053 -0.3025 -1.3716  0.0664
  975SOL     OW 3690   2.876   1.320   2.946 -0.3237  0.5611 -0.4941
  975SOL    HW1 3691   2.842   1.402   2.912  0.0659  1.4888  1.2460
  975SOL    HW2 3692   2.836   1.312   3.033 -2.1871 -2.2624 -1.4506
  976SOL     OW 3693   3.202   0.897   2.367 -0.7168  0.3923  0.5451
  976SOL    HW1 3694   3.152   0.818   2.389 -0.9557  0.4469  0.2031
  976SOL    HW2 3695   3.149   0.941   2.300  0.5060 -0.3243 -0.9486
  977SOL     OW 3696   5.995   0.431   1.071 -0.1446 -0.5640  0.2799
  977SOL    HW1 3697   5.929   0.377   1.113  0.7678 -1.2801  0.8239
  977SOL    HW2 3698   6.035   0.480   1.143 -0.1082 -0.1005 -0.0493
  978SOL     OW 3699   6.246   5.440   0.947 -0.1200 -0.1661  0.3456
  978SOL    HW1 3700   6.332   5.467   0.979 -0.6953  0.8085  1.1221
  978SOL    HW2 3701   6.195   5.424   1.026 -0.2084 -2.3475 -0.0766
  979SOL     OW 3702   0.818   3.959   1.719 -0.0094  0.0247  0.1463
  979SOL    HW1 3703   0.867   3.886   1.756  0.4309  0.6964  0.9192
  979SOL    HW2 3704   0.736   3.961   1.769 -0.1866 -0.1596 -0.1289
  980SOL     OW 3705   0.258   0.109   3.362 -0.3453  0.1434  0.6452
  980SOL    HW1 3706   0.284   0.022   3.332 -3.0273 -1.0767  1.5925
  980SOL    HW2 3707   0.284   0.167   3.291 -0.1162 -1.6776 -0.8414
  981SOL     OW 3708   3.860   4.764   4.226 -0.5806 -0.1579 -0.1824
  981SOL    HW1 3709   3.883   4.680   4.185  1.8259 -0.6896  2.0074
  981SOL    HW2 3710   3.785   4.743   4.282 -0.6381 -0.5949 -0.4159
  982SOL     OW 3711   0.943   0.131   0.543 -0.4064 -0.2453 -0.4019
  982SOL    HW1 3712   1.032   0.151   0.516 -0.1565 -1.8466 -0.8817
  982SOL    HW2 3713   0.902   0.093   0.465 -1.0947 -0.7432  0.1785
  983SOL     OW 3714   4.009   4.594   3.324 -0.0453  0.2107  0.1663
  983SOL    HW1 3715   4.066   4.639   3.262 -0.7978 -1.0974 -1.5697
  983SOL    HW2 3716   3.945   4.660   3.350  0.8490  1.0435  0.3236
  984SOL     OW 3717   0.896   0.128   0.955  0.0469 -0.7107  0.4345
  984SOL    HW1 3718   0.987   0.157   0.966 -0.0454 -0.2533  0.0211
  984SOL    HW2 3719   0.899   0.065   0.883 -0.0470 -0.2740  0.0457
  985SOL     OW 3720   5.519   3.264   0.949  0.1620 -0.2288  0.1706
  985SOL    HW1 3721   5.448   3.209   0.917 -0.3969  0.4354  0.2489
  985SOL    HW2 3722   5.593   3.243   0.893  0.1731 -1.5992  0.6679
  986SOL     OW 3723   0.883   5.529   1.104 -0.3510 -0.2271  0.5466
  986SOL    HW1 3724   0.890   5.622   1.083 -0.9047 -0.4311 -0.6001
  986SOL    HW2 3725   0.973   5.496   1.096  0.1494  0.4960  2.5501
  987SOL     OW 3726   6.230   4.549   1.150  0.0219 -0.9436  0.4511
  987SOL    HW1 3727   6.276   4.542   1.066 -0.3025 -3.9216  0.4321
  987SOL    HW2 3728   6.286   4.605   1.203  1.0382 -0.2945 -1.2245
  988SOL     OW 3729   0.802   2.862   1.760  0.3358  0.0679 -0.0256
  988SOL    HW1 3730   0.803   2.786   1.818  0.2512  0.0289 -0.0760
  988SOL    HW2 3731   0.856   2.837   1.686  0.1898  0.0032 -0.1109
  989SOL     OW 3732   4.768   0.912   2.489  0.3163  0.1129  0.1534
  989SOL    HW1 3733   4.716   0.895   2.411  0.3942  0.6061 -0.0128
  989SOL    HW2 3734   4.858   0.921   2.457  0.1973  1.4754  0.1224
  990SOL     OW 3735   2.653   1.244   4.789  0.0092 -0.1295 -0.1261
  990SOL    HW1 3736   2.714   1.204   4.852 -1.6946 -0.5348  1.3776
  990SOL    HW2 3737   2.644   1.179   4.720  0.1410 -0.7338  0.4118
  991SOL     OW 3738   1.412   2.780   0.938  0.3139  0.1433 -0.5151
  991SOL    HW1 3739   1.364   2.766   0.856  0.9764 -1.8191 -0.6196
  991SOL    HW2 3740   1.500   2.747   0.920  0.3782 -0.6428  1.0821
  992SOL     OW 3741   3.135   1.239   0.833  0.0008  0.5085  0.4742
  992SOL    HW1 3742   3.144   1.308   0.768  0.3644 -0.4111 -0.4935
  992SOL    HW2 3743   3.067   1.181   0.798  0.6196 -0.3199  0.6005
  993SOL     OW 3744   4.486   1.440   2.455  0.2547  0.5826  0.1379
  993SOL    HW1 3745   4.416   1.476   2.400  0.4452 -1.0347 -1.2330
  993SOL    HW2 3746   4.537   1.384   2.396  0.2268 -1.5729  2.0371
  994SOL     OW 3747   6.459   1.414   0.673 -0.1472  0.2786  0.3272
  994SOL    HW1 3748   6.551   1.441   0.673 -0.3480  1.0444 -0.9058
  994SOL    HW2 3749   6.452   1.355   0.598 -0.7301  0.5163  0.1909
  995SOL     OW 3750   3.579   5.751   3.412  0.1911 -0.3488  0.0790
  995SOL    HW1 3751   3.526   5.831   3.413 -1.4710 -1.3796  0.0288
  995SOL    HW2 3752   3.594   5.733   3.320 -1.2731 -1.1845 -0.0343
  996SOL     OW 3753   0.913   5.654   0.405  0.3222 -0.4654  0.3443
  996SOL    HW1 3754   0.941   5.746   0.402 -2.0760  0.3462  0.1895
  996SOL    HW2 3755   0.921   5.629   0.497  1.2267 -0.1840  0.3448
  997SOL     OW 3756   1.405   5.636   3.011  0.0590  0.6811  0.0806
  997SOL    HW1 3757   1.416   5.704   3.077  1.5393  1.5180 -0.9713
  997SOL    HW2 3758   1.337   5.669   2.952 -0.3148  0.5350  0.4246
  998SOL     OW 3759   2.967   4.079   4.078 -0.0734 -0.0173 -0.2998
  998SOL    HW1 3760   3.057   4.045   4.073  0.1902  0.3787  1.1872
  998SOL    HW2 3761   2.977   4.171   4.100 -0.8456  0.0386 -0.1459
  999SOL     OW 3762   4.316   1.816   1.113 -0.1462 -0.3481  0.0293
  999SOL    HW1 3763   4.275   1.735   1.145  0.8809 -0.4916  1.0148
  999SOL    HW2 3764   4.372   1.787   1.041  0.4179 -0.5666  0.5454
 1000SOL     OW 3765   5.822   0.083   1.006 -0.0073 -0.2744 -0.0491
 1000SOL    HW1 3766   5.781   0.001   0.978  0.2830 -1.5105  2.7386
 1000SOL    HW2 3767   5.765   0.115   1.076  0.4165  1.3959 -0.4314
 1001SOL     OW 3768   3.936   0.107   3.259 -0.0430 -0.4250 -0.3820
 1001SOL    HW1 3769   3.918   0.171   3.191 -0.7539  0.2944  0.4589
 1001SOL    HW2 3770   3.906   0.148   3.340 -2.8147 -2.7269 -0.0860
 1002SOL     OW 3771   6.690   5.071   1.231  0.0468 -0.1574  0.0989
 1002SOL    HW1 3772   6.763   5.077   1.292 -0.2744  0.4231  0.4265
 1002SOL    HW2 3773   6.725   5.105   1.149  0.3562 -0.5661  0.0534
 1003SOL     OW 3774   5.081   3.696   0.420 -0.3936 -0.0763 -0.2275
 1003SOL    HW1 3775   5.162   3.732   0.457 -0.9244  1.7873 -0.7975
 1003SOL    HW2 3776   5.064   3.618   0.473  1.4553 -0.1961  0.2746
 1004SOL     OW 3777   3.063   2.734   0.288  0.1493  0.1510  0.0218
 1004SOL    HW1 3778   3.105   2.819   0.291 -1.5972  1.0727  2.9991
 1004SOL    HW2 3779   2.980   2.750   0.243  0.6460 -0.4706 -1.1591
 1005SOL     OW 3780   3.648   3.032   4.931  0.1731  0.2495 -0.2976
 1005SOL    HW1 3781   3.651   2.937   4.927  0.1137  0.1674  1.3133
 1005SOL    HW2 3782   3.689   3.055   5.014  1.1666  1.7055 -1.1210
 1006SOL     OW 3783   6.702   1.753   0.385 -0.1587  0.2206 -0.5443
 1006SOL    HW1 3784   6.681   1.843   0.360  1.2091  0.9827  0.8758
 1006SOL    HW2 3785   6.783   1.760   0.436  1.3206 -2.0619 -2.3488
 1007SOL     OW 3786   4.080   2.163   0.670 -0.7194 -0.6375  0.1537
 1007SOL    HW1 3787   4.100   2.198   0.757  0.1485  0.1201 -0.3361
 1007SOL    HW2 3788   4.159   2.118   0.643 -1.0340 -0.9894 -0.1904
 1008SOL     OW 3789   3.807   2.101   3.275 -0.2283  0.0561 -0.1615
 1008SOL    HW1 3790   3.879   2.136   3.224 -0.2112  0.4642  0.1400
 1008SOL    HW2 3791   3.748   2.062   3.211  0.4951 -0.7225 -0.3763
 1009SOL     OW 3792   4.529   2.923   2.232 -0.3052  0.5568  0.2487
 1009SOL    HW1 3793   4.499   3.014   2.240  1.5299  1.1579  0.6412
 1009SOL    HW2 3794   4.541   2.894   2.323  0.1146  0.2696  0.1037
 1010SOL     OW 3795   4.663   3.763   2.586  0.0450  0.0992  0.1389
 1010SOL    HW1 3796   4.737   3.798   2.534  0.6925 -0.2204  0.8301
 1010SOL    HW2 3797   4.588   3.770   2.527  0.3149  1.8360 -0.0644
 1011SOL     OW 3798   6.209   2.754   4.544  0.1561 -0.0258 -0.1416
 1011SOL    HW1 3799   6.267   2.729   4.616  1.3758  0.1206 -1.0299
 1011SOL    HW2 3800   6.212   2.678   4.485 -1.3271 -0.4024  0.2373
 1012SOL     OW 3801   5.108   0.941   1.248 -0.0534 -0.6863 -0.1535
 1012SOL    HW1 3802   5.087   0.866   1.305  0.9814 -0.0460  1.1286
 1012SOL    HW2 3803   5.067   0.920   1.165 -2.4579 -1.2407  1.0765
 1013SOL     OW 3804   1.087   0.714   4.799 -0.3502 -0.4064  0.5097
 1013SOL    HW1 3805   1.111   0.694   4.708  0.5034 -0.1891  0.6772
 1013SOL    HW2 3806   1.068   0.808   4.798 -2.2207 -0.7563  0.1733
 1014SOL     OW 3807   2.634   6.815   4.305 -0.0898 -0.0734  0.5966
 1014SOL    HW1 3808   2.543   6.824   4.277  0.2264  0.5233 -0.2884
 1014SOL    HW2 3809   2.640   6.727   4.342 -0.5893 -0.8500 -1.0714
 1015SOL     OW 3810   5.849   0.163   2.673  0.3150 -0.3695 -0.3936
 1015SOL    HW1 3811   5.812   0.237   2.626  0.5062 -0.6761 -1.0408
 1015SOL    HW2 3812   5.819   0.086   2.625 -0.1398 -0.7374  0.4458
 1016SOL     OW 3813   3.864   5.889   2.077  0.3975 -0.1740 -0.1377
 1016SOL    HW1 3814   3.882   5.840   1.997  1.1356  0.0747 -0.1233
 1016SOL    HW2 3815   3.866   5.981   2.051  0.3239 -0.1009  0.1056
 1017SOL     OW 3816   3.568   6.579   3.086  0.2838 -0.5506 -0.6226
 1017SOL    HW1 3817   3.515   6.651   3.050 -0.2081 -0.8421 -0.4867
 1017SOL    HW2 3818   3.541   6.502   3.036 -0.6819 -1.0393  0.6127
 1018SOL     OW 3819   6.096   2.063   4.445  0.2419  0.6038 -0.1925
 1018SOL    HW1 3820   6.097   2.070   4.350 -0.2805  0.5024 -0.2091
 1018SOL    HW2 3821   6.098   2.153   4.476  0.7288  0.6295 -0.2938
 1019SOL     OW 3822   4.110   0.687   5.126  0.2924  0.1640  0.4533
 1019SOL    HW1 3823   4.177   0.681   5.058 -0.9195 -0.9778 -0.6788
 1019SOL    HW2 3824   4.054   0.760   5.098 -0.7290 -0.8735 -0.3035
 1020SOL     OW 3825   4.932   5.725   2.751 -0.2649 -0.1801 -0.6236
 1020SOL    HW1 3826   4.950   5.643   2.705 -1.3000 -0.4727 -0.5235
 1020SOL    HW2 3827   4.839   5.722   2.771 -0.6590  1.6419 -1.8696
 1021SOL     OW 3828   1.559   5.770   0.190 -0.1403 -0.1494  0.1950
 1021SOL    HW1 3829   1.644   5.795   0.155  0.0587 -0.1281  0.6807
 1021SOL    HW2 3830   1.578   5.706   0.259 -0.6995 -2.2810 -1.5367
 1022SOL     OW 3831   6.319   0.488   0.388 -0.3186 -0.2241  0.2027
 1022SOL    HW1 3832   6.313   0.462   0.480 -0.5846 -1.2055 -0.0830
 1022SOL    HW2 3833   6.400   0.446   0.357 -0.1091  0.2929  0.0504
 1023SOL     OW 3834   1.205   6.290   2.543  0.4335  0.5612  0.2461
 1023SOL    HW1 3835   1.142   6.346   2.498 -2.6218 -2.2248  0.6759
 1023SOL    HW2 3836   1.285   6.296   2.490 -0.8005  2.7033 -1.5247
 1024SOL     OW 3837   5.733   3.500   2.407  0.6603  0.4409 -0.3289
 1024SOL    HW1 3838   5.710   3.561   2.477  0.8792  2.0615 -1.6087
 1024SOL    HW2 3839   5.661   3.508   2.344 -0.1650 -1.9069  0.1863
 1025SOL     OW 3840   2.727   1.333   3.986 -0.1161  0.3093  0.3141
 1025SOL    HW1 3841   2.726   1.238   3.975  1.9336  0.3108 -0.2937
 1025SOL    HW2 3842   2.638   1.361   3.965 -1.1087 -1.5677  1.7161
 1026SOL     OW 3843   0.072   0.587   3.376  0.1939 -0.4548 -0.2366
 1026SOL    HW1 3844   0.032   0.673   3.389 -0.6770 -0.8115 -0.4803
 1026SOL    HW2 3845   0.166   0.605   3.371  0.0083  0.5115 -0.5072
 1027SOL     OW 3846   6.550   5.709   2.719  0.3544  0.1508  0.3913
 1027SOL    HW1 3847   6.521   5.736   2.806  0.5665 -0.4343  0.6443
 1027SOL    HW2 3848   6.623   5.649   2.735  1.5084  1.3379 -0.2253
 1028SOL     OW 3849   6.133   0.517   1.313 -0.6081 -0.1998  0.4518
 1028SOL    HW1 3850   6.168   0.429   1.322  2.3647  0.7410 -0.7762
 1028SOL    HW2 3851   6.170   0.566   1.387 -1.3352  0.2933  0.5047
 1029SOL     OW 3852   1.996   3.041   3.562 -0.6958  0.2213  0.4714
 1029SOL    HW1 3853   1.977   3.120   3.611  0.0925  1.7353 -1.5226
 1029SOL    HW2 3854   2.084   3.054   3.528 -1.1076 -0.8295 -1.1416
 1030SOL     OW 3855   3.854   0.405   3.199 -0.2127 -0.1139  0.3341
 1030SOL    HW1 3856   3.874   0.401   3.105  1.3975  0.2525  0.6325
 1030SOL    HW2 3857   3.759   0.421   3.202 -0.3022 -0.1182 -1.2208
 1031SOL     OW 3858   2.811   0.416   2.351  0.3970  0.3058  0.2421
 1031SOL    HW1 3859   2.740   0.423   2.415 -0.6337  2.5681 -1.0144
 1031SOL    HW2 3860   2.877   0.362   2.394 -1.8599 -1.5419  1.6418
 1032SOL     OW 3861   6.469   1.923   3.748  0.3749 -0.5741 -0.0093
 1032SOL    HW1 3862   6.543   1.985   3.745  0.8916 -1.2261 -1.1075
 1032SOL    HW2 3863   6.399   1.972   3.791  0.5572  1.0273 -1.4265
 1033SOL     OW 3864   5.926   4.885   0.690  0.3249  0.0310 -0.3338
 1033SOL    HW1 3865   5.951   4.961   0.638 -0.8491  1.3325  0.9062
 1033SOL    HW2 3866   5.837   4.866   0.663  1.0227 -1.7867 -1.5600
 1034SOL     OW 3867   2.795   1.554   2.890  0.0274  0.2092 -0.1487
 1034SOL    HW1 3868   2.747   1.539   2.809  0.1475  2.0833 -0.6159
 1034SOL    HW2 3869   2.739   1.612   2.941  0.6863  0.3936  0.3863
 1035SOL     OW 3870   2.606   0.981   4.254  0.4174  0.1885  0.2689
 1035SOL    HW1 3871   2.514   0.990   4.277  0.8118  0.7659  1.6735
 1035SOL    HW2 3872   2.634   0.900   4.297  0.7040  0.3100  0.3165
 1036SOL     OW 3873   6.733   5.962   1.838  0.8435  0.7296 -0.2443
 1036SOL    HW1 3874   6.826   5.972   1.818  0.5371 -0.8357 -3.0273
 1036SOL    HW2 3875   6.731   5.931   1.928  2.9942  1.1142 -0.0173
 1037SOL     OW 3876   0.551   3.812   3.940 -0.5630 -0.0905 -0.5932
 1037SOL    HW1 3877   0.582   3.864   4.014  0.0498  0.8374 -1.4775
 1037SOL    HW2 3878   0.457   3.804   3.954 -0.7061  1.4370 -0.5334
 1038SOL     OW 3879   1.570   5.744   1.743 -0.1472  0.7980  0.0697
 1038SOL    HW1 3880   1.527   5.659   1.730 -1.0295  1.0089  1.4154
 1038SOL    HW2 3881   1.649   5.738   1.691 -0.4813 -0.6420 -0.3333
 1039SOL     OW 3882   1.293   6.920   4.383 -0.1955 -0.3537  0.2466
 1039SOL    HW1 3883   1.213   6.966   4.410 -0.0430  0.3428 -0.4560
 1039SOL    HW2 3884   1.262   6.843   4.336 -0.4719  0.5107 -1.0293
 1040SOL     OW 3885   5.152   3.530   4.010 -0.1278 -0.1076 -0.4150
 1040SOL    HW1 3886   5.114   3.617   4.015  1.7648  0.7257  0.7492
 1040SOL    HW2 3887   5.174   3.517   3.918  0.2062  0.9617 -0.4933
 1041SOL     OW 3888   3.850   6.213   0.372  0.5670 -0.2535 -0.3339
 1041SOL    HW1 3889   3.886   6.129   0.400  0.0379 -0.5898 -0.6407
 1041SOL    HW2 3890   3.819   6.198   0.283  0.3046  0.2176 -0.3309
 1042SOL     OW 3891   2.450   0.625   1.792 -0.3641  0.5869  0.1015
 1042SOL    HW1 3892   2.469   0.600   1.702 -1.2696 -0.2243  0.1234
 1042SOL    HW2 3893   2.470   0.547   1.843 -1.7017  0.4009  0.3694
 1043SOL     OW 3894   2.905   2.043   0.550  0.5508 -0.1829 -0.4179
 1043SOL    HW1 3895   2.960   2.044   0.629 -2.6532  0.7924  1.9882
 1043SOL    HW2 3896   2.864   1.956   0.551 -0.0069  0.0748 -0.6318
 1044SOL     OW 3897   6.603   0.702   5.050 -0.3892  0.0638  0.5580
 1044SOL    HW1 3898   6.519   0.657   5.046  1.1171 -2.9855 -0.6345
 1044SOL    HW2 3899   6.610   0.734   5.140 -2.1179 -1.1146  1.1622
 1045SOL     OW 3900   4.904   0.995   4.809  0.0114 -0.1743  0.0395
 1045SOL    HW1 3901   4.969   1.064   4.822 -0.9297  0.7720 -0.1126
 1045SOL    HW2 3902   4.887   0.962   4.898 -0.8995  1.0992  0.3679
 1046SOL     OW 3903   2.441   0.700   4.636 -0.0421 -0.1398 -0.0196
 1046SOL    HW1 3904   2.379   0.700   4.709 -1.2120 -0.6816 -0.9685
 1046SOL    HW2 3905   2.506   0.634   4.660 -0.3584 -0.2435  0.5834
 1047SOL     OW 3906   4.719   5.658   2.034 -0.2714 -0.2062  0.2453
 1047SOL    HW1 3907   4.688   5.599   2.103 -0.2369  0.5523  0.9214
 1047SOL    HW2 3908   4.655   5.647   1.963 -0.6155 -0.5923  0.6076
 1048SOL     OW 3909   2.620   1.983   3.272  0.5137  0.2359  0.1182
 1048SOL    HW1 3910   2.558   1.925   3.227 -0.8335  1.3027  0.5301
 1048SOL    HW2 3911   2.576   2.068   3.274  2.5653  1.3981 -0.7626
 1049SOL     OW 3912   4.213   6.364   0.726  0.0657 -0.1538 -0.0266
 1049SOL    HW1 3913   4.210   6.298   0.795  0.7990  0.4267  0.5747
 1049SOL    HW2 3914   4.246   6.318   0.649  0.9706 -0.4030  0.4966
 1050SOL     OW 3915   6.847   4.514   1.454  0.7865  0.3157 -0.0020
 1050SOL    HW1 3916   6.871   4.421   1.451  0.2163  0.1295  0.8224
 1050SOL    HW2 3917   6.778   4.518   1.520  0.6148  1.2881 -0.2387
 1051SOL     OW 3918   2.657   6.808   1.489 -0.6392 -0.2870 -0.0675
 1051SOL    HW1 3919   2.692   6.886   1.534 -0.7930  0.1438 -0.6851
 1051SOL    HW2 3920   2.629   6.841   1.404  0.6772 -1.3076 -0.9263
 1052SOL     OW 3921   6.793   1.971   3.013 -0.5639 -0.4485 -0.4746
 1052SOL    HW1 3922   6.759   1.945   3.098 -2.6150  1.0154 -0.7650
 1052SOL    HW2 3923   6.839   1.893   2.980  0.4580 -0.9768  2.0030
 1053SOL     OW 3924   7.049   5.166   0.248 -0.3259 -0.0225  0.2425
 1053SOL    HW1 3925   7.142   5.169   0.226  0.3351 -0.9250  2.5949
 1053SOL    HW2 3926   7.011   5.240   0.202  2.1909  2.4409  1.8061
 1054SOL     OW 3927   6.009   0.564   1.641  0.2695  0.3162 -0.8049
 1054SOL    HW1 3928   6.015   0.485   1.695  0.4595  1.6776  1.2508
 1054SOL    HW2 3929   6.099   0.580   1.612  0.9138  1.6310  1.6499
 1055SOL     OW 3930   1.839   1.758   2.667  0.0207 -0.4487  0.1392
 1055SOL    HW1 3931   1.887   1.798   2.595  1.0106 -1.9567 -0.0801
 1055SOL    HW2 3932   1.757   1.729   2.627 -1.3913  2.5119  0.6072
 1056SOL     OW 3933   0.077   2.352   1.005 -0.1346 -0.4098  0.9173
 1056SOL    HW1 3934   0.148   2.389   1.057  0.4416  1.0402 -0.7987
 1056SOL    HW2 3935  -0.003   2.390   1.043  0.3512  1.5571  0.1019
 1057SOL     OW 3936   6.359   0.781   1.319 -0.2149  0.2224  0.1238
 1057SOL    HW1 3937   6.268   0.787   1.290  0.0491  1.4838 -0.5314
 1057SOL    HW2 3938   6.353   0.764   1.413 -1.0944 -2.8352 -0.3615
 1058SOL     OW 3939   1.088   2.379   1.522  0.3735 -0.1024  0.4174
 1058SOL    HW1 3940   1.050   2.452   1.571  0.2881  0.1081  0.0426
 1058SOL    HW2 3941   1.178   2.407   1.504  0.0731  0.3139 -0.5126
 1059SOL     OW 3942   3.940   7.245   2.213 -0.5871 -0.4999 -0.0210
 1059SOL    HW1 3943   3.897   7.182   2.156 -1.3154 -0.8603  0.9166
 1059SOL    HW2 3944   4.022   7.202   2.239 -0.8110 -0.8204  0.1540
 1060SOL     OW 3945   5.705   0.274   2.176 -0.7059 -0.3383 -0.0131
 1060SOL    HW1 3946   5.768   0.254   2.247 -0.6325 -0.8219 -0.2108
 1060SOL    HW2 3947   5.682   0.188   2.140  0.8308 -0.0034 -1.9404
 1061SOL     OW 3948   0.215   7.145   2.023  0.3674  0.1321 -0.5078
 1061SOL    HW1 3949   0.301   7.142   2.063  0.6572  2.8185 -0.7804
 1061SOL    HW2 3950   0.231   7.176   1.934 -0.6548 -2.0386 -1.5278
 1062SOL     OW 3951   4.779   6.101   2.197  0.1186 -0.2408 -0.2948
 1062SOL    HW1 3952   4.698   6.148   2.175 -0.0992  0.0843  1.1037
 1062SOL    HW2 3953   4.805   6.058   2.115 -1.1166  0.1753 -0.9313
 1063SOL     OW 3954   6.833   0.505   1.618 -0.0651 -0.9452  0.3629
 1063SOL    HW1 3955   6.834   0.414   1.647  1.0740 -1.0383  0.0888
 1063SOL    HW2 3956   6.888   0.551   1.682 -2.5698  0.0399  1.9251
 1064SOL     OW 3957   2.752   2.320   1.886  0.1498  0.1922 -0.2800
 1064SOL    HW1 3958   2.739   2.292   1.795  0.6424 -0.3752 -0.1790
 1064SOL    HW2 3959   2.670   2.296   1.930  1.1795 -2.8788  0.2301
 1065SOL     OW 3960   2.603   4.819   4.933 -0.0804 -0.3093  0.0200
 1065SOL    HW1 3961   2.656   4.898   4.938 -0.0251 -0.2991 -0.6815
 1065SOL    HW2 3962   2.661   4.749   4.962 -0.1822 -0.0740  0.8062
 1066SOL     OW 3963   2.596   0.215   2.410 -0.0814  0.0913  0.0973
 1066SOL    HW1 3964   2.540   0.276   2.457 -2.5267 -2.8910  1.4332
 1066SOL    HW2 3965   2.654   0.180   2.477  0.2736 -0.1252 -0.3185
 1067SOL     OW 3966   2.614   0.351   0.223 -0.5779 -0.2981  0.1360
 1067SOL    HW1 3967   2.706   0.375   0.237 -0.2251 -2.0950  1.1564
 1067SOL    HW2 3968   2.565   0.422   0.263  0.3938  0.0724  0.7171
 1068SOL     OW 3969   1.088   4.113   1.015 -0.1909 -0.0370  0.5156
 1068SOL    HW1 3970   1.070   4.167   0.937 -0.2547  0.1934  0.6901
 1068SOL    HW2 3971   1.015   4.052   1.019 -1.0773  1.0387  1.3520
 1069SOL     OW 3972   6.933   4.853   4.068  0.1853  0.6301 -0.2529
 1069SOL    HW1 3973   6.941   4.839   4.162 -0.4842  0.5095 -0.2080
 1069SOL    HW2 3974   7.023   4.854   4.036  0.4314  1.0599  0.4414
 1070SOL     OW 3975   2.389   0.707   0.986 -0.2458 -0.4936 -0.0361
 1070SOL    HW1 3976   2.374   0.615   0.966 -0.2103 -0.9447  1.8326
 1070SOL    HW2 3977   2.383   0.712   1.081  0.6214  1.2857 -0.0397
 1071SOL     OW 3978   4.718   6.423   2.940 -0.3525 -0.0615  0.1685
 1071SOL    HW1 3979   4.653   6.446   3.007 -0.0649  0.4567  0.2802
 1071SOL    HW2 3980   4.680   6.348   2.894 -0.1013 -1.1197  1.5980
 1072SOL     OW 3981   1.151   0.188   2.133  0.0098 -0.0361  0.1053
 1072SOL    HW1 3982   1.153   0.217   2.225 -0.2539  0.0803  0.0759
 1072SOL    HW2 3983   1.165   0.269   2.083 -2.5114  0.4009 -0.0366
 1073SOL     OW 3984   4.514   1.755   0.388 -0.6718 -0.2402  0.3242
 1073SOL    HW1 3985   4.420   1.766   0.375 -0.4830  1.4567  0.1238
 1073SOL    HW2 3986   4.554   1.815   0.325  0.5107 -0.0158  1.2494
 1074SOL     OW 3987   2.358   6.454   0.215  0.1060  0.2194 -0.3209
 1074SOL    HW1 3988   2.286   6.460   0.153 -0.3092 -3.7237 -0.4616
 1074SOL    HW2 3989   2.436   6.441   0.160  0.4322  1.0029 -0.0683
 1075SOL     OW 3990   6.957   4.381   0.316 -0.1640  1.0102  0.2417
 1075SOL    HW1 3991   6.990   4.417   0.233  0.9552  2.1164  1.1236
 1075SOL    HW2 3992   6.953   4.456   0.375 -1.5078  0.3497  1.0449
 1076SOL     OW 3993   3.075   4.280   0.753  0.3225 -0.3169  0.1245
 1076SOL    HW1 3994   3.163   4.270   0.718  0.6653  0.3671  0.7603
 1076SOL    HW2 3995   3.024   4.315   0.681  0.9594  0.8450  0.2137
 1077SOL     OW 3996   0.435   6.094   4.935  0.0210  0.5872 -0.2683
 1077SOL    HW1 3997   0.346   6.081   4.968 -0.1000  1.7730 -0.0564
 1077SOL    HW2 3998   0.485   6.120   5.013  0.1959  1.3963 -0.6375
 1078SOL     OW 3999   1.041   7.054   1.265 -0.2676 -0.5529 -0.2447
 1078SOL    HW1 4000   1.081   6.982   1.216  0.9276 -1.5214  1.9709
 1078SOL    HW2 4001   1.115   7.104   1.299 -1.0183 -0.0039  0.6341
 1079SOL     OW 4002   5.181   0.363   1.849  0.2051  0.3453 -0.1878
 1079SOL    HW1 4003   5.142   0.298   1.790  0.9311 -0.2242 -0.0494
 1079SOL    HW2 4004   5.120   0.437   1.846 -0.4219 -0.1770 -0.6634
 1080SOL     OW 4005   6.342   3.483   2.175  0.6720  0.1091  0.1182
 1080SOL    HW1 4006   6.358   3.463   2.267  0.1339 -1.2900 -0.0806
 1080SOL    HW2 4007   6.331   3.398   2.133  1.6108  0.6952 -1.3789
 1081SOL     OW 4008   3.484   2.481   2.887 -0.0644  0.1823 -0.5071
 1081SOL    HW1 4009   3.389   2.470   2.881 -0.3325  0.5955  1.9787
 1081SOL    HW2 4010   3.497   2.574   2.906  0.7091 -0.1498  0.7096
 1082SOL     OW 4011   7.113   0.266   2.683  0.0487 -0.0960 -0.6408
 1082SOL    HW1 4012   7.097   0.202   2.614  0.2563 -1.9786  1.0024
 1082SOL    HW2 4013   7.043   0.252   2.746  0.3777  0.9917 -0.0094
 1083SOL     OW 4014   2.721   3.426   3.361  0.0145 -0.0125  0.2151
 1083SOL    HW1 4015   2.742   3.450   3.271  0.8980  0.6489  0.5898
 1083SOL    HW2 4016   2.700   3.509   3.404 -4.1052 -0.5849 -0.2526
 1084SOL     OW 4017   1.258   6.865   1.434 -0.0281  0.0433 -0.8736
 1084SOL    HW1 4018   1.342   6.882   1.392  0.0032  0.0455 -0.8114
 1084SOL    HW2 4019   1.246   6.770   1.426  0.6670 -0.1784  0.3694
 1085SOL     OW 4020   1.130   2.086   4.619 -0.1450 -0.2529 -0.1246
 1085SOL    HW1 4021   1.113   1.992   4.612  1.1153 -0.4166 -1.3000
 1085SOL    HW2 4022   1.197   2.093   4.687  1.8351 -0.5106 -1.9704
 1086SOL     OW 4023   1.202   5.659   1.731 -0.2554 -0.1263 -0.0011
 1086SOL    HW1 4024   1.257   5.683   1.656  0.6110 -1.7978  0.0425
 1086SOL    HW2 4025   1.197   5.739   1.783  2.9252 -0.0891  0.4433
 1087SOL     OW 4026   6.500   4.285   0.304  0.0618  0.1283  0.4490
 1087SOL    HW1 4027   6.576   4.256   0.355 -0.1777  1.4480  1.6322
 1087SOL    HW2 4028   6.536   4.342   0.237  0.1888  0.0231  0.4275
 1088SOL     OW 4029   1.174   6.934   2.495  0.8064  0.4532  0.0869
 1088SOL    HW1 4030   1.124   6.869   2.545  2.3451 -1.0030 -0.1663
 1088SOL    HW2 4031   1.115   6.961   2.424 -0.3021  0.2782  0.9128
 1089SOL     OW 4032   2.714   0.800   2.830 -0.1917  0.3433  0.5987
 1089SOL    HW1 4033   2.623   0.796   2.801 -0.2472 -1.0060  0.9023
 1089SOL    HW2 4034   2.746   0.711   2.820  0.6300  0.4591  1.9838
 1090SOL     OW 4035   2.253   5.489   4.199  0.6386 -0.3955 -0.0413
 1090SOL    HW1 4036   2.198   5.416   4.171  0.2931 -0.9017  1.8242
 1090SOL    HW2 4037   2.191   5.555   4.229  0.9779  0.3442 -0.9183
 1091SOL     OW 4038   5.344   5.819   1.428  0.9961  0.1979 -0.0832
 1091SOL    HW1 4039   5.388   5.855   1.351 -0.3234 -0.1588 -1.0439
 1091SOL    HW2 4040   5.385   5.733   1.441  1.6416  0.5146 -0.0086
 1092SOL     OW 4041   7.043   2.582   0.197 -0.3825  0.3157  0.0828
 1092SOL    HW1 4042   7.039   2.647   0.127 -0.7618 -0.0797 -0.2696
 1092SOL    HW2 4043   7.133   2.551   0.197 -0.0583  1.2126  0.6055
 1093SOL     OW 4044   5.121   4.641   0.307  0.0240  0.2395  0.4793
 1093SOL    HW1 4045   5.202   4.686   0.285  0.9872 -1.5557  0.1686
 1093SOL    HW2 4046   5.126   4.629   0.402  1.8430 -2.8184  0.1305
 1094SOL     OW 4047   5.869   3.357   0.762  0.0144 -0.3069 -0.1039
 1094SOL    HW1 4048   5.851   3.336   0.671 -0.2869 -0.7275  0.0493
 1094SOL    HW2 4049   5.836   3.282   0.811  0.7933 -0.3939  0.3033
 1095SOL     OW 4050   1.728   5.672   0.845 -0.2918 -0.1593  0.3081
 1095SOL    HW1 4051   1.751   5.597   0.900  1.0343  0.2975  0.4141
 1095SOL    HW2 4052   1.749   5.748   0.898 -1.4321  0.3034  0.1224
 1096SOL     OW 4053   0.368   2.321   4.945 -0.6593 -0.1220  0.1820
 1096SOL    HW1 4054   0.367   2.275   5.029  1.3150 -0.3492  0.1331
 1096SOL    HW2 4055   0.310   2.269   4.889 -1.3382 -0.4411  1.1501
 1097SOL     OW 4056   1.745   2.197   1.575  0.3353  0.3609  0.5067
 1097SOL    HW1 4057   1.824   2.228   1.531  1.3448  0.3962  2.2403
 1097SOL    HW2 4058   1.777   2.158   1.657 -1.5154  1.7566  1.9988
 1098SOL     OW 4059   1.639   6.866   3.436  0.4487 -0.4367  0.0945
 1098SOL    HW1 4060   1.684   6.929   3.492 -2.3133  0.9371  0.9200
 1098SOL    HW2 4061   1.548   6.868   3.465 -0.1797 -3.2349 -1.3258
 1099SOL     OW 4062   3.746   2.433   1.501 -0.3335 -0.1779 -0.1674
 1099SOL    HW1 4063   3.676   2.449   1.565  1.5253 -0.8606  2.1982
 1099SOL    HW2 4064   3.759   2.518   1.459 -1.6002  0.3221  0.3873
 1100SOL     OW 4065   2.244   1.890   0.361  0.4919 -0.0828 -0.3581
 1100SOL    HW1 4066   2.182   1.887   0.288 -3.4934 -0.8496  2.7309
 1100SOL    HW2 4067   2.286   1.804   0.361 -1.0338 -0.8447 -0.5510
 1101SOL     OW 4068   3.779   3.135   2.293 -0.1527  0.3573  0.6754
 1101SOL    HW1 4069   3.786   3.140   2.197  0.9671  0.7641  0.7596
 1101SOL    HW2 4070   3.788   3.226   2.322  0.1856  0.1646  1.1932
 1102SOL     OW 4071   0.184   0.515   3.959  0.0164 -0.0545  0.1771
 1102SOL    HW1 4072   0.158   0.480   3.874 -0.0676  1.9029 -0.6725
 1102SOL    HW2 4073   0.270   0.477   3.976 -0.0555 -0.6202 -0.6970
 1103SOL     OW 4074   4.347   4.749   2.205 -0.4471  0.0479  0.2635
 1103SOL    HW1 4075   4.404   4.752   2.282  1.0829  0.4472 -0.8437
 1103SOL    HW2 4076   4.261   4.723   2.240  0.4850 -1.0023  1.9302
 1104SOL     OW 4077   4.468   4.160   1.118 -0.7377  0.3080 -0.0116
 1104SOL    HW1 4078   4.552   4.139   1.158 -0.7924  0.7576  0.3503
 1104SOL    HW2 4079   4.448   4.085   1.063  0.4979  0.7558 -1.1007
 1105SOL     OW 4080   5.924   5.795   0.993 -0.0757  0.3064  0.3197
 1105SOL    HW1 4081   5.938   5.847   1.072  0.7344 -0.9923  1.0706
 1105SOL    HW2 4082   5.938   5.705   1.021  2.4832 -0.0763 -1.7540
 1106SOL     OW 4083   1.178   3.016   2.441  0.2297 -0.0346  0.5702
 1106SOL    HW1 4084   1.209   3.062   2.519  0.4100 -0.4493  0.7482
 1106SOL    HW2 4085   1.211   2.927   2.451  2.6755  0.5526 -1.3496
 1107SOL     OW 4086   2.395   2.075   3.703  0.0291  0.0978  0.4507
 1107SOL    HW1 4087   2.479   2.110   3.672  0.2797 -1.2941 -0.5509
 1107SOL    HW2 4088   2.417   2.028   3.783  0.3361 -0.7537 -0.1163
 1108SOL     OW 4089   5.432   3.474   4.331 -0.8921 -0.2220 -0.1271
 1108SOL    HW1 4090   5.433   3.482   4.427  1.0044 -2.6880  0.1500
 1108SOL    HW2 4091   5.358   3.417   4.312 -0.5431 -0.7267  0.0049
 1109SOL     OW 4092   1.127   5.895   1.849  0.2921  0.2430  0.1242
 1109SOL    HW1 4093   1.177   5.953   1.791  0.0967 -0.6198 -0.9375
 1109SOL    HW2 4094   1.053   5.948   1.879  0.6093  0.8171 -0.0931
 1110SOL     OW 4095   7.057   7.184   3.410  1.0901  0.3377 -0.2124
 1110SOL    HW1 4096   7.096   7.263   3.448  0.2759  0.0327  1.3628
 1110SOL    HW2 4097   7.129   7.121   3.405  1.4876  0.8017 -0.3707
 1111SOL     OW 4098   6.360   1.545   5.107  0.2736 -0.4415 -0.1043
 1111SOL    HW1 4099   6.323   1.609   5.046 -0.0795 -1.5565 -1.0923
 1111SOL    HW2 4100   6.447   1.526   5.073  1.0818  0.7466  1.1535
 1112SOL     OW 4101   6.366   2.655   1.055 -0.1613 -0.3544 -0.0725
 1112SOL    HW1 4102   6.323   2.591   0.997 -0.8684 -0.0081  0.0607
 1112SOL    HW2 4103   6.297   2.717   1.077  0.8711  1.3664 -1.4499
 1113SOL     OW 4104   0.931   7.187   0.751  0.0530 -0.1828  0.3288
 1113SOL    HW1 4105   0.958   7.098   0.727  1.9345 -0.2249  2.3730
 1113SOL    HW2 4106   0.959   7.241   0.677 -2.2234 -1.3630 -1.5187
 1114SOL     OW 4107   3.776   3.324   4.471  0.0562 -0.5412  0.0031
 1114SOL    HW1 4108   3.761   3.296   4.561  0.1694  0.5015  0.3634
 1114SOL    HW2 4109   3.721   3.266   4.418  1.0013 -2.0544  0.6089
 1115SOL     OW 4110   3.352   6.613   4.922 -0.0641 -0.3865  0.2378
 1115SOL    HW1 4111   3.367   6.632   4.829  1.0535  0.1822  0.5166
 1115SOL    HW2 4112   3.270   6.658   4.943  1.0156  1.7374  0.1454
 1116SOL     OW 4113   7.001   0.117   2.928 -0.3108  0.4425 -0.3622
 1116SOL    HW1 4114   6.950   0.072   2.995  1.2398 -0.4004  0.3070
 1116SOL    HW2 4115   6.963   0.204   2.923 -1.5613 -0.0363  0.3634
 1117SOL     OW 4116   7.115   1.354   3.051  0.4151  0.7853 -0.3271
 1117SOL    HW1 4117   7.100   1.375   3.143 -0.0785  0.3953 -0.3134
 1117SOL    HW2 4118   7.069   1.422   3.002 -0.2089  0.4043 -0.2816
 1118SOL     OW 4119   6.752   5.042   0.333  0.3327  0.3632 -0.3931
 1118SOL    HW1 4120   6.803   5.102   0.386  1.4772 -0.0584 -0.9855
 1118SOL    HW2 4121   6.738   5.088   0.250 -0.3694  0.5294 -0.1844
 1119SOL     OW 4122   6.972   0.516   2.105 -0.3700  0.2317  0.2809
 1119SOL    HW1 4123   6.907   0.474   2.048  2.2200 -0.6411 -2.3207
 1119SOL    HW2 4124   7.056   0.495   2.064  1.5699  1.6203  3.2105
 1120SOL     OW 4125   5.299   7.182   0.754 -1.1022 -0.0066 -0.4683
 1120SOL    HW1 4126   5.207   7.187   0.779 -0.8692 -1.1931  0.7405
 1120SOL    HW2 4127   5.333   7.106   0.802  0.8315  1.2151  0.2162
 1121SOL     OW 4128   1.344   2.340   2.247  0.0616  0.5440 -0.1451
 1121SOL    HW1 4129   1.313   2.410   2.304  3.0458  1.1038  0.9348
 1121SOL    HW2 4130   1.351   2.380   2.161 -0.7935  0.7862 -0.1103
 1122SOL     OW 4131   1.347   0.832   2.256 -0.2400  0.5705 -0.5186
 1122SOL    HW1 4132   1.378   0.876   2.177  1.0048  0.8148  0.0796
 1122SOL    HW2 4133   1.293   0.897   2.301 -0.9212  0.4416 -1.1505
 1123SOL     OW 4134   6.761   2.517   0.175 -0.1596  0.1225 -0.3764
 1123SOL    HW1 4135   6.754   2.543   0.267 -0.8290 -1.1068 -0.0643
 1123SOL    HW2 4136   6.847   2.551   0.147  0.9836 -1.2591  1.2871
 1124SOL     OW 4137   1.278   0.399   2.719 -0.0993  0.0654 -0.5355
 1124SOL    HW1 4138   1.372   0.381   2.715 -0.5156 -2.2478 -0.9871
 1124SOL    HW2 4139   1.253   0.377   2.809  0.1020  2.8158  0.3062
 1125SOL     OW 4140   1.641   4.987   2.014  0.3399 -0.2663 -0.1798
 1125SOL    HW1 4141   1.667   5.070   1.975 -2.4881  0.9784  0.3236
 1125SOL    HW2 4142   1.620   5.008   2.105 -0.4306 -1.4977 -0.0358
 1126SOL     OW 4143   2.681   3.191   2.210 -0.0238  0.4781  0.2528
 1126SOL    HW1 4144   2.671   3.248   2.133  1.1427 -1.2865 -1.3041
 1126SOL    HW2 4145   2.770   3.207   2.240  0.0832 -0.0270  0.2082
 1127SOL     OW 4146   3.977   6.850   1.086  0.1240  0.2823 -0.1574
 1127SOL    HW1 4147   3.985   6.926   1.029 -1.8596  1.5160  1.0773
 1127SOL    HW2 4148   3.935   6.783   1.032 -1.5575  1.3744 -0.2705
 1128SOL     OW 4149   1.494   6.026   1.728 -0.2590  0.1052 -0.5256
 1128SOL    HW1 4150   1.553   6.053   1.657 -1.0196 -0.6006 -1.4497
 1128SOL    HW2 4151   1.506   5.931   1.734 -1.8049 -0.1689 -1.2268
 1129SOL     OW 4152   3.180   0.295   2.134 -0.7604  0.8391  0.6181
 1129SOL    HW1 4153   3.153   0.378   2.095 -2.5324 -0.3270 -0.8086
 1129SOL    HW2 4154   3.259   0.270   2.085 -2.2417  0.0106 -1.4442
 1130SOL     OW 4155   2.150   6.328   0.364 -0.6508  0.0284 -0.1673
 1130SOL    HW1 4156   2.074   6.360   0.315 -0.4228 -0.3135 -0.7502
 1130SOL    HW2 4157   2.224   6.371   0.322 -0.5754  1.0101  0.9306
 1131SOL     OW 4158   6.189   5.600   4.864  0.4440  0.8697  0.0881
 1131SOL    HW1 4159   6.278   5.592   4.898  0.2318 -0.9958  0.3411
 1131SOL    HW2 4160   6.183   5.690   4.832  3.3008  0.3355 -2.4058
 1132SOL     OW 4161   5.590   0.537   0.753  0.5674 -0.3385 -0.3251
 1132SOL    HW1 4162   5.577   0.491   0.670 -1.0534  2.0249 -1.4844
 1132SOL    HW2 4163   5.651   0.482   0.801 -1.2665 -3.7400 -1.5284
 1133SOL     OW 4164   6.828   2.184   2.798 -0.4638 -0.6870 -0.0828
 1133SOL    HW1 4165   6.869   2.134   2.869 -2.2326  0.2831  1.7133
 1133SOL    HW2 4166   6.892   2.251   2.776  0.3888 -1.4197  0.1012
 1134SOL     OW 4167   4.002   2.594   2.542  0.4265  0.2832  0.0961
 1134SOL    HW1 4168   3.940   2.595   2.615  1.0793 -0.4167  0.6750
 1134SOL    HW2 4169   4.064   2.665   2.562  0.7309 -0.0483  0.3407
 1135SOL     OW 4170   0.293   4.877   4.958  0.2623  0.2935  0.0849
 1135SOL    HW1 4171   0.205   4.839   4.967 -0.5035  2.2162  1.5204
 1135SOL    HW2 4172   0.294   4.915   4.871  0.0361 -0.6013 -0.3168
 1136SOL     OW 4173   0.012   3.973   3.422 -0.0715 -0.0200  0.1468
 1136SOL    HW1 4174  -0.062   4.034   3.428 -1.1757 -1.3732  1.0477
 1136SOL    HW2 4175   0.074   4.016   3.363 -0.8695  1.8757  0.6016
 1137SOL     OW 4176   4.502   0.961   0.730 -0.3861  0.0421  0.3215
 1137SOL    HW1 4177   4.556   0.975   0.808 -1.3631 -0.8616  1.1814
 1137SOL    HW2 4178   4.565   0.942   0.660  0.4683  0.3400  0.9983
 1138SOL     OW 4179   6.208   5.155   4.868 -0.9179 -0.0930 -0.3427
 1138SOL    HW1 4180   6.267   5.111   4.929 -0.9586  1.0649  0.5649
 1138SOL    HW2 4181   6.169   5.084   4.817 -2.4644 -1.3489  2.3675
 1139SOL     OW 4182   2.097   3.852   2.910  0.0262 -0.6181 -0.1898
 1139SOL    HW1 4183   2.022   3.793   2.907  0.4760 -1.1392 -1.7246
 1139SOL    HW2 4184   2.059   3.938   2.928 -1.1767 -0.5672 -2.6273
 1140SOL     OW 4185   6.831   2.314   4.610  0.2883  0.4649 -0.3157
 1140SOL    HW1 4186   6.843   2.254   4.536  0.8065  0.2443 -0.0589
 1140SOL    HW2 4187   6.739   2.340   4.606 -0.6233 -2.2691  1.0179
 1141SOL     OW 4188   1.421   0.578   3.433  0.4114  0.1687  1.2545
 1141SOL    HW1 4189   1.357   0.513   3.404 -0.4455  0.9420  1.3725
 1141SOL    HW2 4190   1.503   0.529   3.441  0.0116 -0.6765  0.3639
 1142SOL     OW 4191   4.235   3.562   4.889 -0.2362  0.1182 -0.8675
 1142SOL    HW1 4192   4.313   3.615   4.869 -0.1790 -0.0248 -1.0319
 1142SOL    HW2 4193   4.241   3.544   4.983 -0.3262  0.5131 -0.7874
 1143SOL     OW 4194   3.138   3.014   1.381 -0.1075 -0.6937 -0.0361
 1143SOL    HW1 4195   3.194   2.974   1.448  1.0266  1.4023  0.3746
 1143SOL    HW2 4196   3.051   2.980   1.399  0.4638 -1.4565  1.4758
 1144SOL     OW 4197   6.076   3.119   2.943 -0.0845  0.1794  0.5995
 1144SOL    HW1 4198   5.996   3.074   2.918  0.2172 -0.0362 -0.0014
 1144SOL    HW2 4199   6.134   3.110   2.867 -0.0806  1.7305  0.3951
 1145SOL     OW 4200   5.900   4.341   0.703  0.8435 -0.5875  0.1167
 1145SOL    HW1 4201   5.810   4.317   0.721  0.9729 -0.3091  1.2065
 1145SOL    HW2 4202   5.895   4.433   0.676  0.6072 -1.1127 -1.7503
 1146SOL     OW 4203   3.817   5.798   1.029  0.2427  0.4037 -0.4363
 1146SOL    HW1 4204   3.844   5.761   0.944 -1.2261  0.0478 -0.7693
 1146SOL    HW2 4205   3.840   5.729   1.092  2.6728  1.2337 -0.2932
 1147SOL     OW 4206   6.678   6.409   1.241  0.1603  0.2005 -0.1879
 1147SOL    HW1 4207   6.708   6.322   1.267  0.9176  0.9886  1.7606
 1147SOL    HW2 4208   6.757   6.455   1.214 -0.3520  0.0531 -2.0719
 1148SOL     OW 4209   1.943   6.632   1.395 -0.1973  0.1860  0.6625
 1148SOL    HW1 4210   1.957   6.597   1.483  2.9376 -2.8967 -0.8454
 1148SOL    HW2 4211   2.026   6.672   1.371 -1.0847  1.2501 -0.8233
 1149SOL     OW 4212   5.248   4.214   2.000 -0.4336  0.2602  0.0100
 1149SOL    HW1 4213   5.268   4.281   2.065 -1.2094  0.8930 -0.3866
 1149SOL    HW2 4214   5.174   4.249   1.951  0.3570 -0.0525 -1.4469
 1150SOL     OW 4215   1.183   4.679   3.234  0.3341 -0.5752  0.1646
 1150SOL    HW1 4216   1.107   4.643   3.188 -0.1153  1.1247 -0.5210
 1150SOL    HW2 4217   1.145   4.732   3.305  0.6576  2.1370 -1.5276
 1151SOL     OW 4218   1.082   5.081   3.715  0.0576  0.6578  0.0257
 1151SOL    HW1 4219   1.152   5.051   3.772 -1.3313  0.4103  1.6575
 1151SOL    HW2 4220   1.090   5.177   3.715  0.0145  0.6619  0.7059
 1152SOL     OW 4221   3.376   6.706   4.678 -0.4847  0.0400  1.1294
 1152SOL    HW1 4222   3.379   6.720   4.583 -0.7337  0.4994  1.1910
 1152SOL    HW2 4223   3.326   6.780   4.712  1.8933  1.3640  1.9277
 1153SOL     OW 4224   6.212   3.468   4.415  0.1670  0.3385  0.1606
 1153SOL    HW1 4225   6.200   3.461   4.510  0.1919  0.9561  0.2149
 1153SOL    HW2 4226   6.124   3.461   4.379  0.1944 -0.2753  0.1967
 1154SOL     OW 4227   7.241   4.482   0.083 -0.2266  0.4616 -0.3820
 1154SOL    HW1 4228   7.147   4.463   0.090  0.0116 -2.5071 -2.9625
 1154SOL    HW2 4229   7.251   4.522  -0.003  0.9437 -0.1313 -0.5450
 1155SOL     OW 4230   4.646   1.181   0.550  0.3711  0.1469  0.1947
 1155SOL    HW1 4231   4.669   1.092   0.522  3.7471  1.2978 -1.1673
 1155SOL    HW2 4232   4.575   1.207   0.492  0.4785 -1.0801 -0.5174
 1156SOL     OW 4233   2.840   4.421   3.812 -0.3619  0.2131 -0.0455
 1156SOL    HW1 4234   2.759   4.465   3.836  0.0845  0.3613  1.2856
 1156SOL    HW2 4235   2.895   4.490   3.776 -0.3415  0.3853  0.3087
 1157SOL     OW 4236   2.140   4.047   3.769 -0.1658 -0.0066 -0.1942
 1157SOL    HW1 4237   2.075   4.095   3.716  0.8939 -0.1839 -1.7177
 1157SOL    HW2 4238   2.199   4.008   3.705  0.7018 -0.9399  1.1224
 1158SOL     OW 4239   3.367   1.345   3.245  0.5994  0.4319 -0.2257
 1158SOL    HW1 4240   3.428   1.395   3.299  1.7230 -0.6741 -0.4343
 1158SOL    HW2 4241   3.363   1.259   3.285 -1.0231  0.5304 -0.0996
 1159SOL     OW 4242   3.690   5.257   2.077 -0.7836  0.5876 -0.0181
 1159SOL    HW1 4243   3.616   5.318   2.074 -1.0031  0.4814  1.7741
 1159SOL    HW2 4244   3.676   5.208   2.159  0.0166 -1.0541 -0.8230
 1160SOL     OW 4245   3.382   6.790   3.006 -0.1222 -0.1754 -0.6127
 1160SOL    HW1 4246   3.364   6.873   2.962 -0.2214  1.4158  2.1952
 1160SOL    HW2 4247   3.296   6.758   3.032  0.0361 -0.1437 -0.0335
 1161SOL     OW 4248   1.014   0.435   3.535  0.9261 -0.0233 -0.4499
 1161SOL    HW1 4249   1.019   0.413   3.442 -0.6370  1.2713 -0.8930
 1161SOL    HW2 4250   1.078   0.504   3.547 -0.4625  1.4571 -1.1525
 1162SOL     OW 4251   4.970   0.366   3.490  0.1284 -0.2555  0.2411
 1162SOL    HW1 4252   4.924   0.358   3.573  0.1001  2.8095  0.6260
 1162SOL    HW2 4253   5.062   0.375   3.514 -0.0740  3.0507  0.2829
 1163SOL     OW 4254   3.893   1.983   2.021 -0.0206  0.5541 -0.0388
 1163SOL    HW1 4255   3.953   2.012   2.090  1.1097  0.4768 -0.9657
 1163SOL    HW2 4256   3.938   1.910   1.979 -0.6511  0.6693 -0.9439
 1164SOL     OW 4257   7.016   3.219   0.258  0.5407 -0.3951 -0.0220
 1164SOL    HW1 4258   7.027   3.307   0.223 -0.6058 -0.1880  0.1243
 1164SOL    HW2 4259   7.094   3.205   0.312  0.9141  0.3755 -0.3395
 1165SOL     OW 4260   1.762   4.065   0.275  0.0948 -0.3689 -0.8349
 1165SOL    HW1 4261   1.687   4.008   0.295 -1.1737  1.5072  0.0016
 1165SOL    HW2 4262   1.767   4.064   0.179 -0.9615 -0.5669 -0.9003
 1166SOL     OW 4263   1.698   5.993   1.953 -0.5128 -0.3369 -0.2474
 1166SOL    HW1 4264   1.642   6.070   1.943 -0.7392  0.0018  2.8464
 1166SOL    HW2 4265   1.785   6.024   1.928 -0.8428  0.4906 -0.4197
 1167SOL     OW 4266   3.966   1.691   0.440 -0.4449 -0.2104  0.5024
 1167SOL    HW1 4267   3.926   1.745   0.509  0.6899  1.2124  0.0885
 1167SOL    HW2 4268   4.037   1.745   0.405 -1.8988 -0.2562 -2.8416
 1168SOL     OW 4269   3.827   0.110   2.451  0.0141 -0.2863  0.3869
 1168SOL    HW1 4270   3.876   0.120   2.369  1.8709 -1.0124  1.3352
 1168SOL    HW2 4271   3.745   0.068   2.425 -0.1413  0.9410 -1.2793
 1169SOL     OW 4272   1.376   4.472   3.208 -0.2933  0.1414 -0.0408
 1169SOL    HW1 4273   1.395   4.494   3.300  1.3389 -1.1760 -0.0191
 1169SOL    HW2 4274   1.297   4.523   3.188  0.1749  1.6506  1.6150
 1170SOL     OW 4275   6.461   0.499   1.789 -0.3759 -0.3012  0.4697
 1170SOL    HW1 4276   6.510   0.496   1.707 -1.0166  0.2055  0.0582
 1170SOL    HW2 4277   6.400   0.426   1.784  1.1811 -1.7507  1.5565
 1171SOL     OW 4278   6.853   6.893   4.283  0.2917  0.4213 -0.1613
 1171SOL    HW1 4279   6.763   6.919   4.263 -0.4660 -1.8576 -0.0109
 1171SOL    HW2 4280   6.849   6.859   4.372  0.9835 -0.9121 -0.6047
 1172SOL     OW 4281   1.929   5.083   3.369 -0.1636 -0.0719 -0.5747
 1172SOL    HW1 4282   1.871   5.153   3.338 -0.2654 -0.7822 -2.0969
 1172SOL    HW2 4283   1.912   5.077   3.463 -0.9045  1.2476 -0.6044
 1173SOL     OW 4284   6.044   5.441   1.713  0.2981 -0.3782 -0.2542
 1173SOL    HW1 4285   6.024   5.389   1.635 -0.2416  0.9588 -1.0457
 1173SOL    HW2 4286   5.967   5.431   1.768 -0.0115 -0.0391 -0.6201
 1174SOL     OW 4287   3.221   5.715   0.304 -0.2781 -0.0621  0.2024
 1174SOL    HW1 4288   3.194   5.752   0.220  1.4707  1.1656  0.1351
 1174SOL    HW2 4289   3.143   5.722   0.360 -1.8247 -1.8978 -1.5577
 1175SOL     OW 4290   1.130   4.382   0.837 -0.0125  0.1782  0.0727
 1175SOL    HW1 4291   1.171   4.423   0.912 -0.8338 -1.4150  1.4582
 1175SOL    HW2 4292   1.038   4.372   0.862 -0.2319 -0.7209 -0.9993
 1176SOL     OW 4293   1.078   0.280   3.745 -0.3284 -0.3698 -0.3130
 1176SOL    HW1 4294   1.099   0.357   3.799  1.6585 -0.7085 -0.5171
 1176SOL    HW2 4295   1.045   0.317   3.663  0.7736  0.2959 -0.4753
 1177SOL     OW 4296   4.679   5.068   0.502  0.0278 -0.1526 -0.1853
 1177SOL    HW1 4297   4.715   5.039   0.586  1.4637  0.6061 -0.5141
 1177SOL    HW2 4298   4.594   5.106   0.525 -0.8623 -2.3840  0.5457
 1178SOL     OW 4299   3.998   0.913   0.888 -0.4601  0.1488  0.0356
 1178SOL    HW1 4300   3.995   0.952   0.801 -2.3078  2.3551  0.9541
 1178SOL    HW2 4301   4.056   0.970   0.938  1.9005 -2.0216 -0.0497
 1179SOL     OW 4302   6.703   5.177   0.114  0.4307 -0.3409 -0.6447
 1179SOL    HW1 4303   6.618   5.221   0.115  0.7254  0.4193  2.6001
 1179SOL    HW2 4304   6.765   5.245   0.086  0.1933 -0.4809 -1.5564
 1180SOL     OW 4305   3.900   5.521   4.691 -0.1518 -0.2811  0.2726
 1180SOL    HW1 4306   3.893   5.518   4.787 -0.6548 -0.7268  0.2257
 1180SOL    HW2 4307   3.993   5.506   4.674  0.8096  3.9193  0.8371
 1181SOL     OW 4308   4.472   2.828   3.061 -0.0768  0.0590  0.0189
 1181SOL    HW1 4309   4.412   2.757   3.084 -1.8466  1.2571 -0.7224
 1181SOL    HW2 4310   4.545   2.784   3.016 -0.5348 -1.3907  0.6199
 1182SOL     OW 4311   0.774   1.732   2.563 -0.0529 -0.6060  0.2516
 1182SOL    HW1 4312   0.773   1.642   2.595  0.6768 -0.2414  1.3571
 1182SOL    HW2 4313   0.783   1.785   2.642 -2.4432  0.5771 -0.1902
 1183SOL     OW 4314   4.818   2.428   2.714 -0.2268 -0.1501  0.1591
 1183SOL    HW1 4315   4.752   2.407   2.648  0.5686  1.6391 -1.2596
 1183SOL    HW2 4316   4.898   2.444   2.665 -0.0482  3.1618  1.2994
 1184SOL     OW 4317   3.300   0.773   3.135 -0.1458 -0.5994 -0.0135
 1184SOL    HW1 4318   3.240   0.756   3.207 -0.9001 -0.3843 -0.5744
 1184SOL    HW2 4319   3.293   0.695   3.079 -0.8131 -0.0752 -0.6861
 1185SOL     OW 4320   2.505   4.688   3.965  0.0263 -0.2688  0.5200
 1185SOL    HW1 4321   2.537   4.603   3.936  2.0907  0.4440  0.4836
 1185SOL    HW2 4322   2.447   4.718   3.895 -0.5478 -1.5294  0.4343
 1186SOL     OW 4323   4.774   0.348   0.764 -0.1023 -0.0740 -0.1350
 1186SOL    HW1 4324   4.683   0.318   0.767 -0.3344  0.4536 -1.2944
 1186SOL    HW2 4325   4.769   0.436   0.728  0.8748 -0.0715 -0.2965
 1187SOL     OW 4326   5.293   5.758   2.133 -0.2428  0.5221  0.5108
 1187SOL    HW1 4327   5.339   5.837   2.105 -1.2627  0.9337 -0.0993
 1187SOL    HW2 4328   5.334   5.687   2.084  0.2292  0.7745  0.5371
 1188SOL     OW 4329   6.757   6.587   2.343  0.1276  0.3617  0.0157
 1188SOL    HW1 4330   6.699   6.528   2.294  0.5704  0.4016 -0.5593
 1188SOL    HW2 4331   6.725   6.582   2.433 -0.7956  0.4057 -0.2953
 1189SOL     OW 4332   0.135   5.570   0.095  0.3170 -0.4573  0.7881
 1189SOL    HW1 4333   0.056   5.538   0.138  0.4432 -2.0938 -0.1347
 1189SOL    HW2 4334   0.200   5.501   0.109  0.7930 -0.3481 -0.7134
 1190SOL     OW 4335   4.464   1.386   1.604 -0.2670  0.4673  0.5487
 1190SOL    HW1 4336   4.369   1.388   1.617 -0.4579 -1.1177 -0.3909
 1190SOL    HW2 4337   4.484   1.472   1.568 -1.2366  1.0641  1.3682
 1191SOL     OW 4338   2.493   3.190   1.184 -0.4251  0.4486 -0.0778
 1191SOL    HW1 4339   2.422   3.247   1.155  0.3262  0.8803 -1.1392
 1191SOL    HW2 4340   2.561   3.201   1.117  0.0221 -1.1521  0.0691
 1192SOL     OW 4341   2.179   1.769   1.424 -0.1298 -0.5530 -0.0587
 1192SOL    HW1 4342   2.150   1.678   1.430 -0.3555 -0.4202  0.9891
 1192SOL    HW2 4343   2.130   1.815   1.493 -0.0313  0.3712 -0.5805
 1193SOL     OW 4344   2.140   5.153   2.976  0.8043 -0.0588 -0.9284
 1193SOL    HW1 4345   2.045   5.165   2.986  0.6372 -1.5096 -0.4915
 1193SOL    HW2 4346   2.153   5.152   2.881  0.4599  0.6546 -0.9889
 1194SOL     OW 4347   0.228   3.417   3.038  0.5748  0.3477 -1.0249
 1194SOL    HW1 4348   0.210   3.467   2.958 -0.6478  1.4213 -0.1138
 1194SOL    HW2 4349   0.252   3.483   3.103 -0.5390 -0.2724  0.0615
 1195SOL     OW 4350   3.749   4.060   4.002 -0.4891  0.0358  0.4210
 1195SOL    HW1 4351   3.686   4.082   3.933 -0.8808  0.7645  1.0019
 1195SOL    HW2 4352   3.825   4.027   3.955 -0.7886  0.4348 -0.3639
 1196SOL     OW 4353   0.384   4.072   2.144 -0.6949 -0.3617 -0.0984
 1196SOL    HW1 4354   0.340   4.134   2.085 -0.5280  0.2559  0.4221
 1196SOL    HW2 4355   0.430   4.127   2.207 -0.0008 -1.0126 -0.0245
 1197SOL     OW 4356   6.878   6.553   0.479 -0.1146  0.1006 -0.1919
 1197SOL    HW1 4357   6.955   6.512   0.518 -0.8423 -0.1454  1.0332
 1197SOL    HW2 4358   6.844   6.610   0.548 -2.0175 -1.1056 -0.0654
 1198SOL     OW 4359   0.195   1.330   3.199 -0.4502  0.5551  0.4375
 1198SOL    HW1 4360   0.174   1.332   3.293 -1.0838 -0.5210  0.3365
 1198SOL    HW2 4361   0.243   1.248   3.187  1.7502  1.7831  0.2131
 1199SOL     OW 4362   4.332   6.929   0.430  0.0326  0.0167 -0.3624
 1199SOL    HW1 4363   4.404   6.907   0.488 -0.0993  1.1574  0.2698
 1199SOL    HW2 4364   4.373   6.950   0.346  0.2375 -1.4755 -0.6480
 1200SOL     OW 4365   5.371   1.425   3.591 -0.2605  0.2606 -0.2283
 1200SOL    HW1 4366   5.285   1.405   3.554  0.8111  0.8897 -3.3727
 1200SOL    HW2 4367   5.433   1.403   3.521  1.9732  1.9278  1.0774
 1201SOL     OW 4368   1.197   6.879   2.114 -0.2852  0.5518 -0.3864
 1201SOL    HW1 4369   1.250   6.954   2.087 -0.6950  0.2952 -2.0326
 1201SOL    HW2 4370   1.246   6.802   2.085 -0.6215  0.2441 -0.1545
 1202SOL     OW 4371   2.328   6.373   4.785 -0.5958  0.0610 -0.5436
 1202SOL    HW1 4372   2.369   6.295   4.748  1.2111  0.9713 -0.5925
 1202SOL    HW2 4373   2.387   6.444   4.761 -2.0209  1.4095 -0.2196
 1203SOL     OW 4374   4.100   6.711   3.247  0.4648  0.2940  0.1540
 1203SOL    HW1 4375   4.164   6.772   3.210 -0.5359 -0.4244 -3.0278
 1203SOL    HW2 4376   4.151   6.635   3.273  1.3409  1.2743  1.4849
 1204SOL     OW 4377   0.649   5.252   4.858 -0.5383  0.0472 -0.5949
 1204SOL    HW1 4378   0.557   5.275   4.850 -0.5481  0.2710  0.0920
 1204SOL    HW2 4379   0.696   5.325   4.817 -0.6632 -0.0760 -0.9608
 1205SOL     OW 4380   0.018   6.067   1.704 -0.6039  0.2033  0.4651
 1205SOL    HW1 4381   0.062   6.127   1.764  1.2813 -0.2761 -0.3710
 1205SOL    HW2 4382   0.065   5.984   1.714  0.5692  0.3980 -2.4617
 1206SOL     OW 4383   3.714   6.005   1.379 -0.1903 -0.8065 -0.4816
 1206SOL    HW1 4384   3.799   6.048   1.363 -0.1473 -1.3222 -1.7217
 1206SOL    HW2 4385   3.687   6.038   1.465  1.9706 -1.7627  0.6613
 1207SOL     OW 4386   1.317   3.155   2.691  0.0705  0.1398 -0.3218
 1207SOL    HW1 4387   1.370   3.091   2.738  2.3515  2.1482 -0.0115
 1207SOL    HW2 4388   1.231   3.149   2.733  0.7519 -1.3112  1.0020
 1208SOL     OW 4389   5.554   0.672   2.704 -0.6301 -0.2809 -0.3415
 1208SOL    HW1 4390   5.584   0.741   2.644 -1.8470  1.3455  0.8191
 1208SOL    HW2 4391   5.574   0.590   2.659 -0.8915  0.8549 -2.6756
 1209SOL     OW 4392   2.835   0.934   1.057  0.6150 -0.2748  0.3454
 1209SOL    HW1 4393   2.916   0.912   1.010  0.1514  0.5229 -0.8827
 1209SOL    HW2 4394   2.767   0.932   0.990 -0.1165  0.7129  1.0227
 1210SOL     OW 4395   6.662   4.429   4.452 -0.2082  0.1783  0.3591
 1210SOL    HW1 4396   6.682   4.428   4.359  1.3734  0.7064  0.6568
 1210SOL    HW2 4397   6.566   4.422   4.457 -0.3461  0.6009 -1.3038
 1211SOL     OW 4398   4.601   4.292   3.698  0.6430 -0.2672  0.6086
 1211SOL    HW1 4399   4.670   4.266   3.759  1.1469 -0.6935 -0.1340
 1211SOL    HW2 4400   4.601   4.223   3.631  0.8075  0.7365 -0.4423
 1212SOL     OW 4401   6.399   1.100   0.183  0.3857 -0.0070 -0.3099
 1212SOL    HW1 4402   6.311   1.105   0.219  1.1370  0.0672  1.6932
 1212SOL    HW2 4403   6.409   1.179   0.130 -0.7630 -0.0745 -0.6474
 1213SOL     OW 4404   6.160   0.189   0.366 -0.3346 -0.3924 -0.0962
 1213SOL    HW1 4405   6.231   0.248   0.344 -1.1207  0.3256 -0.8039
 1213SOL    HW2 4406   6.141   0.142   0.285 -1.7588  0.6423 -0.4159
 1214SOL     OW 4407   4.309   6.631   0.453  0.5117  0.4093 -0.1643
 1214SOL    HW1 4408   4.220   6.612   0.423  0.4325  0.5482 -0.0144
 1214SOL    HW2 4409   4.314   6.727   0.453  0.0434  0.4662  1.6528
 1215SOL     OW 4410   7.021   5.233   1.863  0.0451  0.1854  0.0580
 1215SOL    HW1 4411   7.070   5.273   1.935  1.7444  3.2242 -2.5478
 1215SOL    HW2 4412   7.074   5.158   1.837  0.7344  0.5443  0.3898
 1216SOL     OW 4413   5.088   3.939   3.770 -0.2799  0.2825 -0.4286
 1216SOL    HW1 4414   5.005   3.894   3.755 -0.6627  0.3671  1.2907
 1216SOL    HW2 4415   5.127   3.894   3.845 -0.5318  2.5459  1.1590
 1217SOL     OW 4416   3.983   3.730   3.950  0.0558  0.3511  0.6678
 1217SOL    HW1 4417   4.032   3.768   4.022 -0.3976  0.9696  0.6546
 1217SOL    HW2 4418   4.020   3.642   3.940  0.1324  0.2599  1.6425
 1218SOL     OW 4419   5.218   6.056   2.155 -0.2188  0.2579  0.3772
 1218SOL    HW1 4420   5.254   5.987   2.211 -0.8878  0.1982  0.7487
 1218SOL    HW2 4421   5.245   6.031   2.066  0.0684 -0.1453  0.5737
 1219SOL     OW 4422   2.236   1.220   3.476 -0.2358 -0.0064 -0.0147
 1219SOL    HW1 4423   2.150   1.179   3.479 -0.5686  0.7304  1.5710
 1219SOL    HW2 4424   2.219   1.308   3.442 -0.0220 -0.0480 -0.2300
 1220SOL     OW 4425   3.681   4.319   3.327  0.4959  0.6077 -0.4114
 1220SOL    HW1 4426   3.721   4.278   3.405  0.9553 -0.6341 -1.2665
 1220SOL    HW2 4427   3.595   4.278   3.321  1.0816 -0.5700 -1.4592
 1221SOL     OW 4428   2.927   4.517   0.496  0.0544  0.0609 -0.0262
 1221SOL    HW1 4429   2.866   4.583   0.461  1.0375  1.1498  0.2357
 1221SOL    HW2 4430   2.894   4.499   0.584 -2.1108 -2.2873 -1.1859
 1222SOL     OW 4431   6.419   4.588   3.072 -0.5060 -0.3914  0.1812
 1222SOL    HW1 4432   6.455   4.520   3.014  0.2070  1.7430 -2.0817
 1222SOL    HW2 4433   6.478   4.662   3.060 -1.6236  0.8739  2.0525
 1223SOL     OW 4434   1.146   5.147   4.108 -0.2948 -0.2614  0.2443
 1223SOL    HW1 4435   1.174   5.067   4.153 -1.9513 -1.4470 -0.7093
 1223SOL    HW2 4436   1.068   5.175   4.156  1.2836  1.9525  1.7451
 1224SOL     OW 4437   1.176   5.610   1.335 -0.7232 -0.6587 -0.2453
 1224SOL    HW1 4438   1.156   5.532   1.283  0.3243 -1.6762  0.8216
 1224SOL    HW2 4439   1.132   5.596   1.418 -0.2159 -0.2997  0.0926
 1225SOL     OW 4440   6.878   6.684   1.760 -0.1900 -0.2198 -0.3411
 1225SOL    HW1 4441   6.942   6.626   1.801  0.0314  0.5889  0.4654
 1225SOL    HW2 4442   6.929   6.732   1.695 -0.6400 -1.8766 -2.0273
 1226SOL     OW 4443   6.052   0.449   3.101  0.2756  0.2936 -0.2532
 1226SOL    HW1 4444   6.054   0.401   3.184 -1.6754 -1.1467 -0.9618
 1226SOL    HW2 4445   5.968   0.494   3.102 -0.4309 -0.8779 -2.0065
 1227SOL     OW 4446   4.933   2.354   1.226 -0.6500  0.6219 -0.3278
 1227SOL    HW1 4447   4.920   2.402   1.307  0.0998 -0.3705  0.3984
 1227SOL    HW2 4448   4.905   2.265   1.245  2.4685 -0.4561 -0.1018
 1228SOL     OW 4449   3.794   7.181   4.282  0.2579 -0.2423 -0.3313
 1228SOL    HW1 4450   3.858   7.145   4.344  0.6218  1.2967  0.2509
 1228SOL    HW2 4451   3.835   7.170   4.196  1.1243  0.2769 -0.0067
 1229SOL     OW 4452   4.090   7.167   2.818  0.5661 -0.5592 -0.3164
 1229SOL    HW1 4453   4.035   7.139   2.745 -0.9508 -0.4271  0.7333
 1229SOL    HW2 4454   4.092   7.263   2.812 -0.1589 -0.5053  0.2194
 1230SOL     OW 4455   3.328   2.584   1.025 -0.5998 -0.5533  0.0980
 1230SOL    HW1 4456   3.339   2.508   1.083 -3.9163 -2.1999 -1.1617
 1230SOL    HW2 4457   3.359   2.553   0.940  1.1148  0.7093  0.2176
 1231SOL     OW 4458   0.253   1.950   0.024 -0.1092 -0.7074  0.1716
 1231SOL    HW1 4459   0.305   1.884   0.070  1.5978 -0.2157 -0.9733
 1231SOL    HW2 4460   0.242   2.021   0.088 -0.2651 -1.2555  0.7582
 1232SOL     OW 4461   2.913   3.174   3.285 -0.0691  0.3534  0.0492
 1232SOL    HW1 4462   2.875   3.249   3.332  1.7828  0.0730  2.1629
 1232SOL    HW2 4463   2.979   3.212   3.228 -0.8529  0.5078 -0.7793
 1233SOL     OW 4464   3.237   0.108   2.769 -0.5313  0.1124 -0.0586
 1233SOL    HW1 4465   3.164   0.077   2.715  0.6827  0.3860 -1.9471
 1233SOL    HW2 4466   3.281   0.028   2.797  0.9689 -0.0498 -2.6131
 1234SOL     OW 4467   5.519   3.528   0.960 -0.1845 -0.1252  0.4781
 1234SOL    HW1 4468   5.598   3.534   1.014  1.0659 -1.0832 -1.1458
 1234SOL    HW2 4469   5.501   3.434   0.955 -1.6610  0.0966  1.0961
 1235SOL     OW 4470   6.052   3.307   0.137 -0.1390  0.5431 -0.0386
 1235SOL    HW1 4471   6.079   3.399   0.134  0.3327  0.3996 -0.2922
 1235SOL    HW2 4472   6.038   3.289   0.230  0.5936  0.6421  0.0975
 1236SOL     OW 4473   6.807   4.271   4.677 -0.3175  0.6647 -0.1650
 1236SOL    HW1 4474   6.807   4.324   4.597  1.7983  1.3740  0.2449
 1236SOL    HW2 4475   6.768   4.328   4.743  2.1011  1.8979  0.3128
 1237SOL     OW 4476   2.751   4.129   0.355  0.2203 -0.4457  0.3254
 1237SOL    HW1 4477   2.784   4.214   0.325 -1.8648  0.3114  0.0166
 1237SOL    HW2 4478   2.812   4.103   0.424  1.7034  0.6229 -0.5164
 1238SOL     OW 4479   1.810   5.374   3.835  0.6005 -0.0824  0.2286
 1238SOL    HW1 4480   1.763   5.303   3.792  0.0466  0.9095 -0.8568
 1238SOL    HW2 4481   1.888   5.387   3.782 -0.2303  1.3443 -0.7268
 1239SOL     OW 4482   6.334   3.825   3.941 -0.4612 -0.1766 -0.4425
 1239SOL    HW1 4483   6.429   3.825   3.937 -0.4591 -2.0597 -3.1829
 1239SOL    HW2 4484   6.312   3.755   4.003 -0.1223  0.5385  0.5178
 1240SOL     OW 4485   3.907   3.633   2.170  0.5040 -0.3346  0.2943
 1240SOL    HW1 4486   4.001   3.634   2.149  0.5262  1.6045  0.3221
 1240SOL    HW2 4487   3.864   3.651   2.087  0.2337  0.1587  0.5356
 1241SOL     OW 4488   4.169   2.918   3.240  0.2522 -0.2477  0.8621
 1241SOL    HW1 4489   4.225   2.996   3.236  1.5306 -1.1300  1.0440
 1241SOL    HW2 4490   4.136   2.916   3.330  1.3785 -0.6832  1.2832
 1242SOL     OW 4491   6.186   1.406   3.873  0.0263  0.5208  0.7658
 1242SOL    HW1 4492   6.161   1.328   3.823 -2.5565  1.3626  0.5701
 1242SOL    HW2 4493   6.269   1.383   3.913  0.6757 -1.3410 -1.4056
 1243SOL     OW 4494   5.910   6.358   4.990  0.3437 -0.3505  0.2300
 1243SOL    HW1 4495   5.869   6.417   4.927  2.1761 -0.5988 -1.2730
 1243SOL    HW2 4496   5.837   6.312   5.031 -0.9528  0.6180 -0.8938
 1244SOL     OW 4497   7.002   2.092   0.040 -0.0915  0.1207  0.3671
 1244SOL    HW1 4498   6.908   2.103   0.050 -0.4696 -2.7379  0.6395
 1244SOL    HW2 4499   7.013   2.002   0.008  2.4538  0.9774 -1.5269
 1245SOL     OW 4500   3.887   6.527   3.122  0.8583 -0.4442 -0.1914
 1245SOL    HW1 4501   3.931   6.598   3.168  0.4307 -0.7745  0.7549
 1245SOL    HW2 4502   3.795   6.552   3.121  0.8944 -0.3202 -1.1120
 1246SOL     OW 4503   7.143   0.644   2.357 -0.7154  0.3371  0.4956
 1246SOL    HW1 4504   7.050   0.667   2.363 -0.3850  2.1550 -0.7531
 1246SOL    HW2 4505   7.148   0.587   2.279 -0.8101  0.0057  0.7286
 1247SOL     OW 4506   5.518   1.332   4.366 -0.1600  0.4049  0.1681
 1247SOL    HW1 4507   5.546   1.392   4.297 -0.3686  1.4651  0.9821
 1247SOL    HW2 4508   5.548   1.246   4.337  0.8573  1.0117 -0.6333
 1248SOL     OW 4509   1.869   2.787   3.450  0.3729  0.2580  0.0262
 1248SOL    HW1 4510   1.888   2.764   3.541 -2.5753  2.2827  1.3106
 1248SOL    HW2 4511   1.912   2.872   3.438 -0.9595  0.9899  0.2756
 1249SOL     OW 4512   3.010   3.653   3.114 -0.6486  0.2760  0.1424
 1249SOL    HW1 4513   2.926   3.644   3.069 -0.2805  0.1471 -0.5236
 1249SOL    HW2 4514   2.993   3.619   3.202 -0.6755 -1.9980 -0.6778
 1250SOL     OW 4515   0.386   1.056   1.196  0.0296  0.6893  0.5496
 1250SOL    HW1 4516   0.367   1.067   1.289  0.9861 -0.4259  0.9003
 1250SOL    HW2 4517   0.323   0.992   1.165 -1.0505  1.9021  0.1206
 1251SOL     OW 4518   3.259   5.639   4.459  0.6709 -0.1225  0.0277
 1251SOL    HW1 4519   3.241   5.585   4.535  0.9465  0.1355  0.2756
 1251SOL    HW2 4520   3.209   5.598   4.388 -0.1426  0.0426  0.4988
 1252SOL     OW 4521   1.949   2.999   3.139 -0.2352 -0.0483  0.2240
 1252SOL    HW1 4522   2.041   3.002   3.165  0.3267 -1.7431 -1.3581
 1252SOL    HW2 4523   1.948   3.033   3.050 -0.8391 -1.6765 -0.4221
 1253SOL     OW 4524   3.533   5.547   1.233  0.1000 -0.1391 -0.4597
 1253SOL    HW1 4525   3.490   5.557   1.149 -0.8775  1.4873  0.1861
 1253SOL    HW2 4526   3.487   5.475   1.276 -0.8747  0.4581 -0.4678
 1254SOL     OW 4527   5.566   5.595   1.049 -0.1931 -0.8695 -0.0955
 1254SOL    HW1 4528   5.646   5.543   1.041 -0.6554 -1.6791  0.5389
 1254SOL    HW2 4529   5.498   5.540   1.010 -0.2785  0.2661 -1.6655
 1255SOL     OW 4530   2.517   6.268   0.634  0.1228  0.7186  0.2492
 1255SOL    HW1 4531   2.577   6.287   0.562  0.4409 -0.5912  0.1435
 1255SOL    HW2 4532   2.554   6.190   0.677 -0.1787  1.3468  1.7037
 1256SOL     OW 4533   6.308   4.850   1.723 -0.1686  0.3032 -0.3978
 1256SOL    HW1 4534   6.347   4.877   1.640  1.1095  0.4529  0.2257
 1256SOL    HW2 4535   6.244   4.919   1.743 -0.3370  0.3701 -1.1546
 1257SOL     OW 4536   2.433   1.960   3.937 -0.3050 -0.0214  0.0607
 1257SOL    HW1 4537   2.471   2.027   3.994 -1.2717  0.7070 -0.1321
 1257SOL    HW2 4538   2.450   1.878   3.983  0.6084  0.3775  0.4619
 1258SOL     OW 4539   2.168   4.319   1.209 -0.1830  0.3175 -0.0214
 1258SOL    HW1 4540   2.187   4.270   1.289 -0.7350  0.6992  0.3503
 1258SOL    HW2 4541   2.102   4.383   1.236  1.8424  2.5639  0.0064
 1259SOL     OW 4542   4.959   6.332   1.533 -0.3638 -0.0522  0.3845
 1259SOL    HW1 4543   4.919   6.248   1.556 -1.2899 -0.6473 -2.8795
 1259SOL    HW2 4544   4.886   6.384   1.498  0.6044  1.2887  0.2808
 1260SOL     OW 4545   4.899   6.275   1.185 -0.3023 -0.1875  0.3677
 1260SOL    HW1 4546   4.908   6.332   1.261  0.7914 -0.3742  0.3928
 1260SOL    HW2 4547   4.849   6.327   1.122 -0.2701  0.3760  0.7964
 1261SOL     OW 4548   5.430   2.548   0.953  0.4425 -0.4365 -0.2355
 1261SOL    HW1 4549   5.407   2.630   0.997 -0.2905  0.4985 -2.2611
 1261SOL    HW2 4550   5.500   2.572   0.892 -1.0607 -0.8543 -2.2155
 1262SOL     OW 4551   4.278   4.033   1.291  0.2413 -0.1869  0.5971
 1262SOL    HW1 4552   4.196   4.017   1.338  1.1505 -0.4163  2.1667
 1262SOL    HW2 4553   4.305   4.120   1.319 -1.8372  2.1580 -3.6508
 1263SOL     OW 4554   5.612   1.534   3.746  0.2766  1.2051  0.0650
 1263SOL    HW1 4555   5.523   1.501   3.736  1.0192 -0.6701 -0.8868
 1263SOL    HW2 4556   5.637   1.563   3.659  0.8409  1.0326  0.1637
 1264SOL     OW 4557   6.287   6.622   3.370 -0.0793 -0.1028 -0.2005
 1264SOL    HW1 4558   6.255   6.687   3.308 -0.0974  0.9641  0.8863
 1264SOL    HW2 4559   6.212   6.566   3.388 -0.5785  0.6832  0.2162
 1265SOL     OW 4560   0.626   5.504   2.528 -0.0099 -0.1139 -0.3153
 1265SOL    HW1 4561   0.605   5.414   2.505 -1.1455 -0.4751  1.8658
 1265SOL    HW2 4562   0.549   5.536   2.574  0.5770  1.8131 -0.5734
 1266SOL     OW 4563   6.174   1.652   3.966 -0.1096 -0.2401 -0.4056
 1266SOL    HW1 4564   6.166   1.640   4.061 -0.8670 -1.6362 -0.6248
 1266SOL    HW2 4565   6.175   1.563   3.931  4.0471  0.0488 -1.4833
 1267SOL     OW 4566   3.021   2.758   1.177 -0.2084  0.7369 -0.4702
 1267SOL    HW1 4567   3.022   2.725   1.087 -0.9649  1.2999 -0.6929
 1267SOL    HW2 4568   2.931   2.784   1.193 -0.0531  0.7875  0.4095
 1268SOL     OW 4569   6.190   3.678   1.603  0.5677 -0.5780 -0.1232
 1268SOL    HW1 4570   6.242   3.684   1.683  0.6431  1.3121 -0.2723
 1268SOL    HW2 4571   6.178   3.584   1.589  0.5204 -0.9576  2.1149
 1269SOL     OW 4572   2.491   4.387   3.073  0.1424  0.3670 -0.1335
 1269SOL    HW1 4573   2.469   4.447   3.001 -1.6530 -0.2129 -0.1032
 1269SOL    HW2 4574   2.482   4.440   3.152  0.7536  0.6321 -0.2338
 1270SOL     OW 4575   4.169   0.247   4.160  0.5932 -0.1327 -0.6026
 1270SOL    HW1 4576   4.201   0.198   4.085 -2.1542  2.4127 -3.7583
 1270SOL    HW2 4577   4.185   0.339   4.138 -3.3900  0.9546  0.1089
 1271SOL     OW 4578   7.151   3.883   5.018  0.1545  0.1217 -0.5552
 1271SOL    HW1 4579   7.227   3.884   5.076 -0.4022  0.6164  0.1867
 1271SOL    HW2 4580   7.184   3.917   4.935  0.9270 -0.4382 -0.4826
 1272SOL     OW 4581   2.175   5.005  -0.005  0.0110 -0.2431  0.2905
 1272SOL    HW1 4582   2.090   4.961  -0.001 -0.2377  0.0253 -1.3292
 1272SOL    HW2 4583   2.216   4.985   0.079 -0.7109 -2.3122  0.2243
 1273SOL     OW 4584   6.916   1.992   1.105  0.6394  0.0025 -0.3644
 1273SOL    HW1 4585   6.934   2.013   1.196  1.5194  0.2814 -0.5927
 1273SOL    HW2 4586   6.900   2.077   1.063  3.0541  0.1882 -1.0450
 1274SOL     OW 4587   3.073   1.461   3.619  0.6376 -0.2547 -0.4795
 1274SOL    HW1 4588   3.070   1.500   3.707  0.5793 -0.3205 -0.4519
 1274SOL    HW2 4589   3.129   1.384   3.629 -1.6919 -1.9738  0.1978
 1275SOL     OW 4590   0.333   1.125   2.365 -0.1829 -0.1523  0.5748
 1275SOL    HW1 4591   0.384   1.086   2.436 -0.5205  1.1405  1.5505
 1275SOL    HW2 4592   0.393   1.122   2.289  0.2612 -1.3270  0.9432
 1276SOL     OW 4593   2.294   5.628   2.968 -0.2273  0.0582 -0.2528
 1276SOL    HW1 4594   2.378   5.672   2.976 -0.5128  0.5315  0.2281
 1276SOL    HW2 4595   2.308   5.561   2.901  1.3118 -1.7190  1.7401
 1277SOL     OW 4596   6.042   0.931   0.396 -0.2760  0.2226 -0.2820
 1277SOL    HW1 4597   5.975   0.903   0.335  0.2222  1.1736 -1.3082
 1277SOL    HW2 4598   6.108   0.861   0.393 -1.1303 -0.6600  0.6500
 1278SOL     OW 4599   3.042   2.752   3.181  0.4224 -0.3874  0.2195
 1278SOL    HW1 4600   3.076   2.683   3.125 -0.1388  0.4464 -1.1912
 1278SOL    HW2 4601   3.059   2.833   3.133 -1.3637  0.2417  0.5755
 1279SOL     OW 4602   0.651   3.036   4.567 -0.7079  0.3955 -0.0158
 1279SOL    HW1 4603   0.696   3.014   4.649 -0.4881  0.2027 -0.1859
 1279SOL    HW2 4604   0.593   2.961   4.550  0.3311 -0.2596 -0.8025
 1280SOL     OW 4605   2.513   3.009   0.778  0.4570  0.7315 -0.2330
 1280SOL    HW1 4606   2.579   2.963   0.830 -0.6166 -1.9952 -1.1404
 1280SOL    HW2 4607   2.563   3.048   0.705  1.1824 -0.5809 -0.4598
 1281SOL     OW 4608   4.176   0.991   2.165 -0.3928 -0.1382 -0.0622
 1281SOL    HW1 4609   4.207   1.024   2.081  0.5070  0.2742  0.4127
 1281SOL    HW2 4610   4.243   0.929   2.193 -0.2858  0.3134  0.7083
 1282SOL     OW 4611   3.552   4.943   0.776 -0.2570 -0.1375 -0.4326
 1282SOL    HW1 4612   3.589   5.020   0.734 -0.7909  0.5069  0.2594
 1282SOL    HW2 4613   3.617   4.918   0.842  0.0768 -0.4915 -0.8952
 1283SOL     OW 4614   0.891   6.422   0.317  0.6525 -0.2032 -0.5095
 1283SOL    HW1 4615   0.851   6.508   0.324  0.2692 -0.4541  0.6215
 1283SOL    HW2 4616   0.906   6.395   0.408  1.5130 -0.9849 -0.8683
 1284SOL     OW 4617   1.190   3.997   3.286  0.9931  0.2448 -0.0479
 1284SOL    HW1 4618   1.282   3.976   3.304  0.8601 -0.3903 -0.1105
 1284SOL    HW2 4619   1.191   4.092   3.271  1.6392  0.2455 -0.0622
 1285SOL     OW 4620   1.975   4.411   4.698 -0.1647 -0.0027 -0.2807
 1285SOL    HW1 4621   2.037   4.464   4.649 -0.1951 -0.1745 -0.5080
 1285SOL    HW2 4622   1.952   4.464   4.774  1.6924 -0.6632  0.8104
 1286SOL     OW 4623   1.797   1.834   1.750 -0.8570  0.0263  0.0085
 1286SOL    HW1 4624   1.708   1.868   1.736 -0.5749  0.0263 -1.9018
 1286SOL    HW2 4625   1.785   1.739   1.759 -1.2453  0.2007  1.9228
 1287SOL     OW 4626   5.636   5.140   3.506  0.6650 -0.5374  0.0349
 1287SOL    HW1 4627   5.716   5.102   3.542  0.7237 -0.0492  0.4362
 1287SOL    HW2 4628   5.662   5.181   3.424  1.2764  1.3846  1.1133
 1288SOL     OW 4629   5.679   2.500   2.775  0.0742 -0.5976 -0.3861
 1288SOL    HW1 4630   5.638   2.528   2.857 -1.0338  0.4922 -1.2705
 1288SOL    HW2 4631   5.772   2.492   2.795  0.0236  1.0323  0.6340
 1289SOL     OW 4632   1.486   6.637   4.297 -0.0856  0.3121  0.7663
 1289SOL    HW1 4633   1.391   6.647   4.290 -0.2214  0.1002  2.0284
 1289SOL    HW2 4634   1.515   6.715   4.345  0.5484  0.9513 -0.5996
 1290SOL     OW 4635   2.410   5.160   2.700  0.9958 -0.4801  0.1479
 1290SOL    HW1 4636   2.318   5.138   2.687  0.7993  0.1026  0.5594
 1290SOL    HW2 4637   2.457   5.077   2.685  0.5164 -0.5317 -1.2307
 1291SOL     OW 4638   0.040   2.544   4.424 -0.3172 -0.1468 -0.2180
 1291SOL    HW1 4639   0.038   2.481   4.496  0.9245  0.2621  0.1881
 1291SOL    HW2 4640   0.121   2.525   4.377 -1.1924 -0.5418 -1.6550
 1292SOL     OW 4641   4.200   4.024   3.590 -0.5111 -0.0794 -0.0639
 1292SOL    HW1 4642   4.253   4.041   3.512  0.2207 -0.1127  0.4221
 1292SOL    HW2 4643   4.238   4.079   3.658 -0.2431 -1.0922  0.6356
 1293SOL     OW 4644   2.117   0.963   5.061  0.6097  0.0186 -0.0265
 1293SOL    HW1 4645   2.115   0.879   5.107  1.6023  1.4986  2.9645
 1293SOL    HW2 4646   2.042   1.011   5.096  0.5169  0.7062 -1.1210
 1294SOL     OW 4647   2.284   5.129   1.217  0.0120 -0.7385 -0.0820
 1294SOL    HW1 4648   2.258   5.113   1.307 -0.0517 -0.4296 -0.0434
 1294SOL    HW2 4649   2.379   5.115   1.215  0.0627 -0.4411  0.1053
 1295SOL     OW 4650   5.131   2.787   4.708 -0.7518 -0.7953  0.1954
 1295SOL    HW1 4651   5.057   2.839   4.739  0.1699  0.5549  0.2097
 1295SOL    HW2 4652   5.144   2.815   4.618  1.5498  1.1936  1.0568
 1296SOL     OW 4653   1.394   0.805   3.284 -0.6166  0.2050  0.0991
 1296SOL    HW1 4654   1.348   0.869   3.339 -1.7245  0.4787 -1.0952
 1296SOL    HW2 4655   1.381   0.721   3.330 -1.3837  0.4493  0.3498
 1297SOL     OW 4656   2.536   2.565   3.964  0.2022 -0.0319 -0.3332
 1297SOL    HW1 4657   2.571   2.513   4.037 -0.2028  1.0365  0.6436
 1297SOL    HW2 4658   2.609   2.619   3.936  0.1015  0.2326 -0.0921
 1298SOL     OW 4659   3.493   3.044   3.539 -0.0349  0.4230 -0.2827
 1298SOL    HW1 4660   3.476   2.962   3.586 -2.3302  0.5263 -0.8469
 1298SOL    HW2 4661   3.583   3.033   3.507  1.0244 -0.3705  2.5499
 1299SOL     OW 4662   3.222   2.049   4.356  0.2151  0.7029 -0.3824
 1299SOL    HW1 4663   3.175   1.967   4.370 -0.7046  1.4367  1.0951
 1299SOL    HW2 4664   3.152   2.114   4.343  0.8179  1.6382  0.8034
 1300SOL     OW 4665   4.926   5.978   1.226 -0.5841 -0.1063  0.4535
 1300SOL    HW1 4666   5.019   5.966   1.207 -0.3763  0.1202  1.3118
 1300SOL    HW2 4667   4.910   6.070   1.204 -0.7684 -0.3094 -0.3115
 1301SOL     OW 4668   1.199   5.998   4.486 -0.1483  0.3930 -0.6526
 1301SOL    HW1 4669   1.124   6.007   4.545 -0.8198 -2.2720 -0.9740
 1301SOL    HW2 4670   1.259   6.068   4.512 -0.6079 -0.3555  2.8616
 1302SOL     OW 4671   0.682   0.882   2.210  0.3295 -1.0178  0.2168
 1302SOL    HW1 4672   0.663   0.827   2.134  2.8364  0.2780 -1.4977
 1302SOL    HW2 4673   0.774   0.863   2.230  0.7012  1.1351  0.7358
 1303SOL     OW 4674   4.213   0.826   3.200 -0.0893 -0.3592 -0.1971
 1303SOL    HW1 4675   4.225   0.859   3.289 -0.8016  1.5301 -0.7655
 1303SOL    HW2 4676   4.246   0.896   3.144 -1.1413 -0.8385 -1.4561
 1304SOL     OW 4677   3.151   4.611   0.286 -0.0222  0.3714  0.6682
 1304SOL    HW1 4678   3.095   4.595   0.362 -0.9835  1.4337  0.2056
 1304SOL    HW2 4679   3.156   4.526   0.242 -3.0227  0.6445 -0.4076
 1305SOL     OW 4680   1.705   0.213   4.045  0.1139 -0.4431  0.3403
 1305SOL    HW1 4681   1.694   0.176   3.957  0.7296 -1.4230  0.6672
 1305SOL    HW2 4682   1.789   0.180   4.075  1.5707  2.6399 -0.0208
 1306SOL     OW 4683   4.397   0.607   4.483  0.1392  0.0109 -0.1436
 1306SOL    HW1 4684   4.444   0.535   4.525 -4.7150 -3.2829  0.5279
 1306SOL    HW2 4685   4.370   0.664   4.555  0.4412  0.1606 -0.1468
 1307SOL     OW 4686   2.940   0.598   3.616 -0.1111 -0.1626 -0.1734
 1307SOL    HW1 4687   2.968   0.688   3.636 -0.3307 -0.1682  0.1651
 1307SOL    HW2 4688   2.934   0.555   3.701 -0.3124 -0.4099 -0.3118
 1308SOL     OW 4689   6.501   6.228   2.324 -0.2481  0.5548 -0.1012
 1308SOL    HW1 4690   6.534   6.140   2.304  1.5854  1.3068 -0.5356
 1308SOL    HW2 4691   6.406   6.217   2.325 -0.0840 -1.3647 -0.4802
 1309SOL     OW 4692   1.484   2.239   4.910 -0.2217  0.3900  0.3699
 1309SOL    HW1 4693   1.578   2.223   4.911 -0.4131 -0.8435  0.3393
 1309SOL    HW2 4694   1.464   2.271   4.998  0.3228  1.4061  0.1469
 1310SOL     OW 4695   1.728   3.053   3.945  0.0051  0.2473  0.3549
 1310SOL    HW1 4696   1.738   2.988   3.875 -2.0471  0.2643 -0.0194
 1310SOL    HW2 4697   1.707   3.134   3.900 -0.5310  0.4470  0.9492
 1311SOL     OW 4698   4.247   2.669   3.141  0.1472 -0.3830  0.2460
 1311SOL    HW1 4699   4.237   2.758   3.175  0.7105  0.0343 -0.6271
 1311SOL    HW2 4700   4.194   2.669   3.060  2.2073  0.0112 -1.1861
 1312SOL     OW 4701   6.864   1.711   3.809 -0.4773  0.2175 -0.3420
 1312SOL    HW1 4702   6.866   1.653   3.733 -1.1025  0.0009 -0.1959
 1312SOL    HW2 4703   6.845   1.798   3.772  0.3020  0.3139 -0.5424
 1313SOL     OW 4704   4.671   0.686   4.203  0.2934  0.0811  0.2241
 1313SOL    HW1 4705   4.586   0.656   4.234  0.9381 -0.6050  1.4354
 1313SOL    HW2 4706   4.656   0.774   4.171 -0.9086 -0.1044  0.2548
 1314SOL     OW 4707   5.125   1.958   1.836 -0.0040 -1.3114 -0.4084
 1314SOL    HW1 4708   5.092   1.873   1.809  0.8925 -2.2814  1.3958
 1314SOL    HW2 4709   5.176   1.941   1.915  0.3183  0.8805 -0.0630
 1315SOL     OW 4710   2.748   3.747   3.060  0.0488  0.2361 -0.1736
 1315SOL    HW1 4711   2.710   3.792   2.985  0.8997  1.2324 -0.0263
 1315SOL    HW2 4712   2.711   3.659   3.056 -2.6530  1.2461  0.2425
 1316SOL     OW 4713   0.453   4.827   1.655 -0.1704 -0.3489 -0.0777
 1316SOL    HW1 4714   0.467   4.855   1.564  4.6850 -0.8549  0.2125
 1316SOL    HW2 4715   0.471   4.733   1.655  0.8796 -0.1934  1.4832
 1317SOL     OW 4716   1.958   0.662   0.020  0.3808  0.4289  0.2078
 1317SOL    HW1 4717   1.873   0.682   0.057  0.2090  1.2662 -0.6096
 1317SOL    HW2 4718   1.947   0.575  -0.020 -0.4047  0.9865 -0.8159
 1318SOL     OW 4719   1.973   6.156   1.618 -0.5523  0.0313  0.2190
 1318SOL    HW1 4720   1.945   6.066   1.599 -0.1489  0.1480 -1.0059
 1318SOL    HW2 4721   1.977   6.199   1.533 -1.3117  1.4009  0.8296
 1319SOL     OW 4722   0.387   2.802   1.929  0.0767  0.1421  0.2817
 1319SOL    HW1 4723   0.330   2.867   1.971  0.7598  0.3678  0.8748
 1319SOL    HW2 4724   0.344   2.718   1.945 -1.1855  0.4718 -1.0857
 1320SOL     OW 4725   5.425   2.655   0.475 -0.0335  0.2026  0.2716
 1320SOL    HW1 4726   5.518   2.633   0.475  0.2878  1.3851  1.6075
 1320SOL    HW2 4727   5.380   2.575   0.502  0.7272  0.0011  0.9535
 1321SOL     OW 4728   6.432   1.172   3.891 -0.2066 -0.3263  0.2289
 1321SOL    HW1 4729   6.415   1.194   3.982  1.8629 -0.2845  0.6638
 1321SOL    HW2 4730   6.479   1.249   3.856  2.9795 -1.9827  0.4610
 1322SOL     OW 4731   0.545   0.310   1.722  0.3024 -0.4967  0.0202
 1322SOL    HW1 4732   0.600   0.375   1.678 -1.0240  0.8158  0.2163
 1322SOL    HW2 4733   0.581   0.304   1.810 -0.6908  1.4903  0.6312
 1323SOL     OW 4734   3.159   5.138   4.660 -0.1212 -0.5439  0.0926
 1323SOL    HW1 4735   3.071   5.117   4.691  0.1632 -1.6169  0.2128
 1323SOL    HW2 4736   3.195   5.196   4.727  0.0463 -1.8485  1.1532
 1324SOL     OW 4737   7.080   2.516   1.624 -0.3236 -0.1331  0.3492
 1324SOL    HW1 4738   6.988   2.516   1.650 -0.5006 -2.7717 -0.0252
 1324SOL    HW2 4739   7.077   2.510   1.528  0.2003 -1.6848  0.4174
 1325SOL     OW 4740   4.338   6.161   1.442  0.0187  0.1879 -0.4218
 1325SOL    HW1 4741   4.287   6.097   1.493 -3.0192  2.0191 -0.9397
 1325SOL    HW2 4742   4.345   6.122   1.355 -0.3691 -0.1625 -0.2985
 1326SOL     OW 4743   0.639   6.348   3.134 -0.1826  0.7705  0.4615
 1326SOL    HW1 4744   0.633   6.328   3.227 -0.0537  2.0647  0.7683
 1326SOL    HW2 4745   0.614   6.440   3.127  3.2575  1.8233 -0.2562
 1327SOL     OW 4746   4.631   6.316   1.366  0.3355  0.0529  0.2992
 1327SOL    HW1 4747   4.548   6.292   1.405  0.3779  1.1889  1.1392
 1327SOL    HW2 4748   4.628   6.279   1.278 -1.3545  0.6808  0.0649
 1328SOL     OW 4749   1.885   3.960   3.512  0.0788  0.0063 -0.4247
 1328SOL    HW1 4750   1.865   3.962   3.418 -0.7136 -0.3451 -0.2680
 1328SOL    HW2 4751   1.832   3.888   3.546 -0.3625  0.7298  0.4535
 1329SOL     OW 4752   5.793   3.702   4.424  0.6203 -0.4660 -0.2753
 1329SOL    HW1 4753   5.724   3.668   4.480 -1.0475  0.3225 -1.7542
 1329SOL    HW2 4754   5.756   3.781   4.384  2.3583 -0.0327 -1.1492
 1330SOL     OW 4755   2.633   2.046   2.203 -0.5825  0.0384  0.0490
 1330SOL    HW1 4756   2.667   2.131   2.232  1.0141 -0.7287  0.5471
 1330SOL    HW2 4757   2.603   2.004   2.284 -2.4656  0.5521 -0.3370
 1331SOL     OW 4758   6.471   1.498   2.172  0.2707  0.3611 -0.6769
 1331SOL    HW1 4759   6.376   1.487   2.181  0.4911 -3.0050 -1.2597
 1331SOL    HW2 4760   6.502   1.514   2.261 -0.6516 -0.6964 -0.1441
 1332SOL     OW 4761   0.830   7.028   4.372  0.2702  0.1007 -0.0621
 1332SOL    HW1 4762   0.790   7.075   4.445  1.0245  0.7440 -0.0566
 1332SOL    HW2 4763   0.821   6.936   4.395  1.3857  0.3160  1.3282
 1333SOL     OW 4764   5.863   1.574   1.014  0.0064  0.7454 -0.9724
 1333SOL    HW1 4765   5.844   1.480   1.010 -1.6987  0.9913  0.1982
 1333SOL    HW2 4766   5.945   1.580   1.062 -0.0115 -0.1465 -0.8101
 1334SOL     OW 4767   3.536   6.176   2.097 -0.1873 -0.4623  0.1435
 1334SOL    HW1 4768   3.572   6.087   2.101 -0.7845 -0.6830  0.9582
 1334SOL    HW2 4769   3.494   6.181   2.011 -1.0737 -1.3587  0.4999
 1335SOL     OW 4770   0.829   2.192   0.377  0.4009 -0.3355  0.2294
 1335SOL    HW1 4771   0.887   2.128   0.335 -0.0391  0.4122 -1.6524
 1335SOL    HW2 4772   0.743   2.149   0.377  0.5183 -0.5898  1.0196
 1336SOL     OW 4773   5.006   2.838   2.472 -0.0636  0.3050 -0.3671
 1336SOL    HW1 4774   5.069   2.812   2.405 -0.4567 -1.6344 -0.0356
 1336SOL    HW2 4775   5.059   2.858   2.549  0.2390  0.1273 -0.5272
 1337SOL     OW 4776   3.962   5.591   2.474 -0.2820 -0.0907  0.4026
 1337SOL    HW1 4777   3.959   5.512   2.420  1.7791  0.6058 -0.8580
 1337SOL    HW2 4778   3.871   5.619   2.481 -0.7183 -0.4880 -2.3901
 1338SOL     OW 4779   0.056   4.938   3.592  0.1566 -0.1595  0.4365
 1338SOL    HW1 4780   0.117   5.010   3.576  0.3471 -0.2007  0.9805
 1338SOL    HW2 4781   0.098   4.862   3.552  0.2234 -0.0843  0.3632
 1339SOL     OW 4782   4.244   4.507   3.056 -0.0495  0.1127 -0.1077
 1339SOL    HW1 4783   4.316   4.474   3.109  0.7624 -1.3178 -2.0124
 1339SOL    HW2 4784   4.247   4.602   3.069  0.1037 -0.1526  2.3349
 1340SOL     OW 4785   2.284   4.858   4.135 -0.3246 -0.9103 -0.6258
 1340SOL    HW1 4786   2.366   4.860   4.086 -0.4310 -0.1772 -0.7903
 1340SOL    HW2 4787   2.269   4.950   4.160 -1.3453 -0.9575 -1.0106
 1341SOL     OW 4788   4.950   6.985   2.546  0.0490  0.6283  0.5818
 1341SOL    HW1 4789   5.040   6.961   2.567  0.0693 -0.2597 -0.4504
 1341SOL    HW2 4790   4.897   6.913   2.581 -0.0441 -0.0833 -0.9482
 1342SOL     OW 4791   0.227   2.696   0.506  0.0928 -0.2665 -0.1617
 1342SOL    HW1 4792   0.145   2.648   0.513  0.7475 -1.4620 -0.3929
 1342SOL    HW2 4793   0.237   2.711   0.412  0.8666 -1.4774 -0.2940
 1343SOL     OW 4794   0.606   3.341   4.698  0.7074  0.0639 -0.2588
 1343SOL    HW1 4795   0.600   3.245   4.701 -0.3861  0.1503  1.1514
 1343SOL    HW2 4796   0.548   3.366   4.627 -0.8268 -0.2345  0.8280
 1344SOL     OW 4797   4.273   0.135   5.037 -0.0099 -0.1178  0.4274
 1344SOL    HW1 4798   4.253   0.121   4.945  0.4739  0.7715  0.1744
 1344SOL    HW2 4799   4.194   0.174   5.073 -0.2326 -0.5525  0.4094
 1345SOL     OW 4800   4.707   6.062   2.515  0.4026 -0.2863 -0.4343
 1345SOL    HW1 4801   4.768   6.017   2.457  0.5173 -0.4856 -0.1624
 1345SOL    HW2 4802   4.662   6.125   2.458  0.6770 -0.3153 -0.6904
 1346SOL     OW 4803   1.163   3.125   4.726  0.3705 -0.3028 -0.0801
 1346SOL    HW1 4804   1.217   3.081   4.661 -0.4400  0.7766 -1.5302
 1346SOL    HW2 4805   1.094   3.167   4.676  0.6434  1.9449  1.3008
 1347SOL     OW 4806   4.299   4.000   2.010 -0.6274 -0.4875 -0.1017
 1347SOL    HW1 4807   4.314   4.020   2.102 -1.6475 -0.6146  0.1080
 1347SOL    HW2 4808   4.293   4.085   1.967 -0.6372 -0.4160  0.0416
 1348SOL     OW 4809   6.804   2.203   1.639  0.0788  0.2374  0.0509
 1348SOL    HW1 4810   6.812   2.297   1.658 -1.0409  0.2840  0.3913
 1348SOL    HW2 4811   6.806   2.161   1.725  0.9147 -0.0924 -0.1204
 1349SOL     OW 4812   0.100   1.265   0.959 -0.4596  0.0769 -0.4680
 1349SOL    HW1 4813   0.065   1.305   0.879 -0.4538  1.7288  0.3262
 1349SOL    HW2 4814   0.167   1.326   0.990  1.8503 -2.0787 -0.8849
 1350SOL     OW 4815   2.527   7.114   3.096 -0.5312  0.0636 -0.2965
 1350SOL    HW1 4816   2.591   7.176   3.131 -0.2774 -1.4438  2.1682
 1350SOL    HW2 4817   2.579   7.039   3.069 -0.9732  0.2700 -1.7816
 1351SOL     OW 4818   6.382   1.616   2.800  0.5474 -0.4138 -0.0449
 1351SOL    HW1 4819   6.415   1.645   2.885 -0.3946  0.9457 -0.1093
 1351SOL    HW2 4820   6.392   1.520   2.801 -0.2613 -0.5187  1.9525
 1352SOL     OW 4821   1.089   1.496   2.948 -0.0814 -0.5233 -0.4471
 1352SOL    HW1 4822   1.013   1.442   2.969 -0.4315  0.7765  1.9567
 1352SOL    HW2 4823   1.056   1.564   2.890 -0.7397 -0.1087  0.3917
 1353SOL     OW 4824   0.819   4.507   1.262  0.2051 -0.1499  0.3524
 1353SOL    HW1 4825   0.874   4.474   1.191  0.4627 -0.9044  0.8855
 1353SOL    HW2 4826   0.736   4.460   1.252 -0.1205  0.4961 -0.0519
 1354SOL     OW 4827   5.863   3.117   4.133  0.1350 -0.2363 -0.1887
 1354SOL    HW1 4828   5.868   3.144   4.225 -0.3681 -1.9142  0.3626
 1354SOL    HW2 4829   5.949   3.079   4.114  0.7191  1.3327 -0.8578
 1355SOL     OW 4830   7.019   3.572   2.191  0.3411 -0.6071  0.1758
 1355SOL    HW1 4831   7.054   3.649   2.236 -0.5556 -0.4578  0.6449
 1355SOL    HW2 4832   7.096   3.524   2.161  0.9774 -0.6468  1.7742
 1356SOL     OW 4833   5.742   6.075   1.232 -0.5448  0.4616  0.2557
 1356SOL    HW1 4834   5.831   6.049   1.209 -0.8088 -1.0713  0.8107
 1356SOL    HW2 4835   5.722   6.022   1.310 -2.1946  0.2161 -0.3069
 1357SOL     OW 4836   4.516   5.907   0.951  0.0792 -0.3981  0.5420
 1357SOL    HW1 4837   4.443   5.851   0.924 -1.6118  1.0028  1.9166
 1357SOL    HW2 4838   4.557   5.859   1.023 -0.5039 -0.4838  0.8246
 1358SOL     OW 4839   6.766   6.624   1.464 -0.2453  0.0458 -0.7321
 1358SOL    HW1 4840   6.714   6.560   1.513  0.7165 -0.2696 -0.1046
 1358SOL    HW2 4841   6.821   6.665   1.530 -1.6253  2.3592 -0.9161
 1359SOL     OW 4842   6.777   6.208   0.434  0.1519  0.1921 -0.1624
 1359SOL    HW1 4843   6.829   6.155   0.373  2.2738 -0.2356  1.8809
 1359SOL    HW2 4844   6.767   6.292   0.389  0.2032 -0.6169 -1.7697
 1360SOL     OW 4845   5.812   5.189   1.672 -0.2227  0.1748  0.4268
 1360SOL    HW1 4846   5.720   5.187   1.645  0.7316 -0.1083 -3.3191
 1360SOL    HW2 4847   5.826   5.104   1.714 -1.5862  0.1473  0.9028
 1361SOL     OW 4848   2.816   1.228   1.149 -0.5413 -0.1120 -0.0753
 1361SOL    HW1 4849   2.840   1.206   1.239  0.4330 -0.2851 -0.3692
 1361SOL    HW2 4850   2.807   1.144   1.105  0.5986 -0.0174 -0.5366
 1362SOL     OW 4851   1.737   6.989   3.673  0.3323 -0.2580  0.2984
 1362SOL    HW1 4852   1.748   6.983   3.767 -0.0102 -0.2798  0.3381
 1362SOL    HW2 4853   1.773   7.074   3.650 -0.4644  0.1696  0.5853
 1363SOL     OW 4854   3.025   6.872   1.773  0.0891  0.1605  0.5300
 1363SOL    HW1 4855   3.023   6.892   1.680 -1.7978 -0.7148  0.3364
 1363SOL    HW2 4856   3.000   6.954   1.816 -0.9445  0.0673  0.1365
 1364SOL     OW 4857   4.033   4.033   1.402 -0.3180  0.5665  0.5418
 1364SOL    HW1 4858   3.994   4.071   1.480 -1.4254 -2.1526  1.4286
 1364SOL    HW2 4859   3.958   4.007   1.348  0.2014 -2.2890  1.0388
 1365SOL     OW 4860   1.850   6.466   1.973 -0.7007 -0.3939 -0.2952
 1365SOL    HW1 4861   1.860   6.460   1.878  0.7122  1.4284 -0.3114
 1365SOL    HW2 4862   1.864   6.558   1.993 -2.5772 -0.4370  1.5407
 1366SOL     OW 4863   5.899   5.813   2.291  0.2471 -0.1414 -0.0849
 1366SOL    HW1 4864   5.807   5.788   2.282  0.7104 -1.4811 -1.8932
 1366SOL    HW2 4865   5.898   5.908   2.298 -1.2410 -0.0594 -0.9295
 1367SOL     OW 4866   3.842   6.887   3.784  0.0835  0.7568 -0.1484
 1367SOL    HW1 4867   3.869   6.830   3.711  1.2089  1.3602 -0.2152
 1367SOL    HW2 4868   3.922   6.933   3.809 -0.5535  1.4010  0.7208
 1368SOL     OW 4869   5.664   1.873   5.059 -0.7488  0.2374 -0.4990
 1368SOL    HW1 4870   5.681   1.935   5.130 -2.2248 -0.1449  0.2213
 1368SOL    HW2 4871   5.747   1.868   5.011  0.1383  0.8532  0.9226
 1369SOL     OW 4872   5.552   0.606   1.948  0.1924  0.1691  0.8199
 1369SOL    HW1 4873   5.621   0.631   1.887  0.2424 -1.7410  0.0446
 1369SOL    HW2 4874   5.473   0.600   1.894 -0.2421  0.6273  1.3804
 1370SOL     OW 4875   5.796   4.909   2.373 -0.0953 -0.8913 -0.6222
 1370SOL    HW1 4876   5.839   4.993   2.358 -0.1258 -0.9306 -0.9329
 1370SOL    HW2 4877   5.753   4.919   2.458 -1.0050 -0.2203 -1.1528
 1371SOL     OW 4878   5.614   1.137   3.598 -0.1871 -0.0698  0.2872
 1371SOL    HW1 4879   5.687   1.102   3.547  0.2495  0.5101  0.5098
 1371SOL    HW2 4880   5.654   1.165   3.681 -0.6428  0.3404  0.3698
 1372SOL     OW 4881   3.259   4.043   2.297 -0.3320 -0.4096 -0.5939
 1372SOL    HW1 4882   3.243   4.072   2.387  1.4118 -0.4035 -0.2593
 1372SOL    HW2 4883   3.263   3.947   2.303 -0.1212 -0.4036 -0.6569
 1373SOL     OW 4884   4.734   1.200   2.705  0.2979  0.4116 -0.1241
 1373SOL    HW1 4885   4.739   1.266   2.774  0.0139  0.1142  0.1831
 1373SOL    HW2 4886   4.641   1.179   2.698  0.3188  0.4714 -0.6312
 1374SOL     OW 4887   6.511   2.829   0.711 -0.1790 -0.1590 -0.0949
 1374SOL    HW1 4888   6.442   2.794   0.767  1.9926 -0.3366  2.6636
 1374SOL    HW2 4889   6.549   2.753   0.669  0.4361 -0.4530  0.9641
 1375SOL     OW 4890   0.259   0.479   4.779 -0.2797  0.0154  0.2813
 1375SOL    HW1 4891   0.261   0.426   4.700  0.3712  0.8772 -0.3033
 1375SOL    HW2 4892   0.203   0.553   4.757  1.2845  1.1693 -0.0058
 1376SOL     OW 4893   1.515   1.586   2.031  0.1469 -0.6789  0.2981
 1376SOL    HW1 4894   1.436   1.577   1.979 -0.5115 -0.2501  1.2092
 1376SOL    HW2 4895   1.516   1.677   2.061 -0.2757 -1.2513  2.2305
 1377SOL     OW 4896   0.230   2.289   4.064  0.3376 -0.0883 -0.0829
 1377SOL    HW1 4897   0.315   2.324   4.040 -0.8841  2.8812 -0.5208
 1377SOL    HW2 4898   0.244   2.195   4.074  3.5995  0.2942 -0.2077
 1378SOL     OW 4899   6.626   6.621   4.349  0.1436  0.0531  0.0252
 1378SOL    HW1 4900   6.713   6.586   4.370 -0.5457 -1.3136  0.7841
 1378SOL    HW2 4901   6.613   6.693   4.410  1.2192  1.0790 -0.9203
 1379SOL     OW 4902   7.129   0.534   2.978 -0.4598  0.0611  0.7424
 1379SOL    HW1 4903   7.154   0.478   3.051 -1.9808 -1.1729  0.3629
 1379SOL    HW2 4904   7.212   0.563   2.940  0.4172  1.8002  3.6912
 1380SOL     OW 4905   6.546   0.988   4.920  0.2323  0.2965 -0.0437
 1380SOL    HW1 4906   6.459   0.961   4.891  0.7021 -0.2183 -1.0071
 1380SOL    HW2 4907   6.594   0.905   4.931  0.7007  0.5929  0.1825
 1381SOL     OW 4908   3.764   4.398   1.135 -0.3837 -0.5031  0.7939
 1381SOL    HW1 4909   3.795   4.470   1.081  1.3993 -0.4869  1.7605
 1381SOL    HW2 4910   3.718   4.441   1.207  0.2430 -0.3418  1.1040
 1382SOL     OW 4911   0.425   4.184   0.571 -0.3996  0.1409 -0.3338
 1382SOL    HW1 4912   0.438   4.209   0.480  0.9285 -0.5682 -0.3673
 1382SOL    HW2 4913   0.340   4.141   0.573 -0.6207  0.5248 -1.1510
 1383SOL     OW 4914   3.376   5.058   4.156  0.6912  0.5026 -0.3125
 1383SOL    HW1 4915   3.433   5.091   4.226  1.6449 -1.3254 -0.1560
 1383SOL    HW2 4916   3.288   5.058   4.195  1.1146  0.1296  0.6767
 1384SOL     OW 4917   1.975   7.213   3.001  0.0453 -0.5925  0.2916
 1384SOL    HW1 4918   2.061   7.205   3.040  0.6815  0.4872 -0.8312
 1384SOL    HW2 4919   1.937   7.125   3.007  1.7137 -1.3799 -0.3199
 1385SOL     OW 4920   3.445   5.387   0.499  0.1833  0.1412  0.0261
 1385SOL    HW1 4921   3.399   5.463   0.462  0.1550  0.4344  0.6442
 1385SOL    HW2 4922   3.479   5.418   0.583  1.1080 -0.2171 -0.2021
 1386SOL     OW 4923   2.974   4.702   4.084 -0.9692 -0.1305  0.2352
 1386SOL    HW1 4924   3.026   4.762   4.029 -0.9165  0.1272  0.5643
 1386SOL    HW2 4925   2.906   4.670   4.024  0.2408 -1.3797 -0.5219
 1387SOL     OW 4926   3.344   1.660   4.008 -0.0696  0.1728 -0.2262
 1387SOL    HW1 4927   3.327   1.612   4.089 -0.5378  1.9524  0.7833
 1387SOL    HW2 4928   3.386   1.596   3.950  1.0213 -0.9319  1.6938
 1388SOL     OW 4929   1.838   3.209   1.687 -0.1161 -0.0662  0.7056
 1388SOL    HW1 4930   1.825   3.303   1.671  1.9544  0.0176 -0.9507
 1388SOL    HW2 4931   1.869   3.203   1.777 -0.8749  0.7524  1.0365
 1389SOL     OW 4932   3.927   3.114   0.561  0.3459 -0.1094  0.0166
 1389SOL    HW1 4933   3.849   3.153   0.599  0.6565 -0.6345  1.2460
 1389SOL    HW2 4934   3.914   3.019   0.570  0.1934 -0.2844 -1.7028
 1390SOL     OW 4935   0.151   0.824   2.767  0.2514  0.2933 -0.0570
 1390SOL    HW1 4936   0.106   0.777   2.836  0.3839  0.5542  0.2102
 1390SOL    HW2 4937   0.085   0.882   2.730  0.7684  1.9638  1.4973
 1391SOL     OW 4938   3.241   2.201   3.706 -0.6245 -0.2964  0.8559
 1391SOL    HW1 4939   3.260   2.259   3.633 -5.7505 -1.1101 -1.6148
 1391SOL    HW2 4940   3.325   2.163   3.730  1.6763  1.6102 -3.1907
 1392SOL     OW 4941   3.984   6.553   2.085 -0.1084 -0.1850 -0.3298
 1392SOL    HW1 4942   4.015   6.643   2.097  1.2440 -0.7526  0.8297
 1392SOL    HW2 4943   3.993   6.536   1.991  1.9687  0.1294 -0.2367
 1393SOL     OW 4944   3.342   6.293   2.273 -0.0462  0.1783  0.4024
 1393SOL    HW1 4945   3.344   6.197   2.281  0.6435  0.1841  0.3922
 1393SOL    HW2 4946   3.430   6.316   2.242 -0.9502  0.6173 -2.0187
 1394SOL     OW 4947   0.541   2.818   0.118  0.1641 -0.4493  0.1024
 1394SOL    HW1 4948   0.629   2.814   0.156  0.7551  0.1023 -1.1431
 1394SOL    HW2 4949   0.529   2.734   0.075 -0.5007 -1.0699  1.4732
 1395SOL     OW 4950   0.384   5.502   1.158  0.0744  0.3146 -0.5347
 1395SOL    HW1 4951   0.309   5.501   1.100  0.8183 -1.6600 -1.5685
 1395SOL    HW2 4952   0.423   5.588   1.146 -2.6589  1.9066  0.9998
 1396SOL     OW 4953   2.641   2.099   3.539 -0.0467 -0.0264 -0.2884
 1396SOL    HW1 4954   2.736   2.089   3.543 -0.2110 -1.7737 -0.0629
 1396SOL    HW2 4955   2.616   2.054   3.458 -0.7745 -0.4446  0.1632
 1397SOL     OW 4956   6.107   2.007   2.414 -0.3813 -0.0780 -0.2267
 1397SOL    HW1 4957   6.173   2.035   2.477  0.1815  1.6474 -1.5287
 1397SOL    HW2 4958   6.157   1.960   2.347 -0.5589  0.5386 -0.8026
 1398SOL     OW 4959   2.024   2.917   1.933 -0.2230  0.0463  0.2036
 1398SOL    HW1 4960   1.992   2.928   1.844 -0.6478  0.4647  0.4006
 1398SOL    HW2 4961   2.092   2.984   1.943  0.7892 -0.8910 -0.2388
 1399SOL     OW 4962   0.488   3.974   3.534  0.1623  0.4602 -0.0692
 1399SOL    HW1 4963   0.436   3.955   3.456 -0.9611  1.0768  0.5108
 1399SOL    HW2 4964   0.562   4.026   3.501  0.5397 -0.5728 -0.9208
 1400SOL     OW 4965   6.723   2.969   0.137 -0.3439 -0.4009 -0.1611
 1400SOL    HW1 4966   6.698   2.915   0.062  0.0767  0.1198 -0.6867
 1400SOL    HW2 4967   6.815   2.949   0.151 -0.5364 -0.8517  0.5316
 1401SOL     OW 4968   2.160   1.086   2.312  0.0099 -0.3527  0.1897
 1401SOL    HW1 4969   2.168   1.145   2.388  0.6736 -1.3526  0.9201
 1401SOL    HW2 4970   2.133   1.143   2.241 -1.0691  0.5550  1.2697
 1402SOL     OW 4971   1.191   2.992   2.142  0.2238 -0.4040 -0.1068
 1402SOL    HW1 4972   1.229   3.026   2.223 -0.0345 -0.5147  0.0627
 1402SOL    HW2 4973   1.154   3.070   2.099  1.9273 -0.0481 -0.9983
 1403SOL     OW 4974   2.359   4.318   4.806  0.7600 -0.0496  0.0044
 1403SOL    HW1 4975   2.403   4.391   4.850  0.4261 -0.2199  0.6213
 1403SOL    HW2 4976   2.421   4.245   4.814  0.2761 -0.3478  1.0635
 1404SOL     OW 4977   4.482   0.836   3.851  0.1939 -0.5836  0.9084
 1404SOL    HW1 4978   4.406   0.803   3.802 -0.0372 -0.3581  1.1105
 1404SOL    HW2 4979   4.444   0.874   3.930  0.4286  0.2981  0.6151
 1405SOL     OW 4980   5.845   2.873   0.597  0.1167  0.2232 -0.3434
 1405SOL    HW1 4981   5.750   2.872   0.601  0.1401 -0.8441  0.3178
 1405SOL    HW2 4982   5.866   2.922   0.517 -0.9224  2.3895  0.6528
 1406SOL     OW 4983   3.582   4.387   2.769 -0.8332  0.2040  0.0253
 1406SOL    HW1 4984   3.593   4.417   2.859 -2.5315  0.9720  0.0108
 1406SOL    HW2 4985   3.527   4.309   2.777 -0.2024 -0.2822 -0.2902
 1407SOL     OW 4986   3.675   6.702   4.565  0.0196  0.0584 -0.0626
 1407SOL    HW1 4987   3.720   6.702   4.649 -0.6397 -2.8332  0.4111
 1407SOL    HW2 4988   3.582   6.700   4.587 -0.2015  0.6924 -0.8928
 1408SOL     OW 4989   6.124   3.101   0.737 -0.3597 -0.6593 -0.1553
 1408SOL    HW1 4990   6.081   3.165   0.680 -1.3776  0.0266  1.3102
 1408SOL    HW2 4991   6.197   3.067   0.685 -1.1722  0.0088 -1.8008
 1409SOL     OW 4992   4.770   0.635   2.545  0.2681  0.0708 -0.1810
 1409SOL    HW1 4993   4.788   0.725   2.518 -1.3614  0.4214 -0.1837
 1409SOL    HW2 4994   4.675   0.625   2.534  0.5467 -1.9878 -1.2070
 1410SOL     OW 4995   3.070   0.862   0.899  0.7881  0.0720  0.3103
 1410SOL    HW1 4996   3.155   0.890   0.933  0.3581 -0.0121  1.4812
 1410SOL    HW2 4997   3.056   0.917   0.822  1.2583  1.0659  0.9163
 1411SOL     OW 4998   3.818   2.201   1.021  0.3811 -0.2509 -0.0099
 1411SOL    HW1 4999   3.898   2.239   0.984  0.7328 -1.3878 -0.4744
 1411SOL    HW2 5000   3.769   2.170   0.944 -0.4556  0.3302  0.2789
 1412SOL     OW 5001   4.267   5.316   0.519 -0.2202  0.3488  0.1961
 1412SOL    HW1 5002   4.177   5.285   0.530 -0.5116  0.6056 -1.2782
 1412SOL    HW2 5003   4.321   5.239   0.536 -0.7426  0.0760  0.6342
 1413SOL     OW 5004   1.820   3.004   4.375 -0.3333 -0.0711 -0.9680
 1413SOL    HW1 5005   1.729   2.998   4.346 -0.1318 -0.9664 -1.4476
 1413SOL    HW2 5006   1.871   2.973   4.301  0.1023 -4.4957  0.8180
 1414SOL     OW 5007   3.060   6.900   1.082  0.0020  0.6828  0.0287
 1414SOL    HW1 5008   3.018   6.922   0.999 -0.2062  1.2905  0.2893
 1414SOL    HW2 5009   3.016   6.821   1.112  0.8126 -0.1745 -0.9651
 1415SOL     OW 5010   1.819   0.655   1.507 -0.1333 -0.1918 -0.1679
 1415SOL    HW1 5011   1.809   0.631   1.415  1.9219  0.1429 -0.5260
 1415SOL    HW2 5012   1.813   0.750   1.508 -0.0177 -0.1858  0.0125
 1416SOL     OW 5013   1.944   5.356   3.168  0.0197  0.1378  0.0401
 1416SOL    HW1 5014   1.906   5.332   3.253 -0.7895  3.9071  0.9292
 1416SOL    HW2 5015   1.918   5.285   3.109 -1.1752 -1.5853  2.4849
 1417SOL     OW 5016   3.886   0.148   3.793 -0.1240  0.5032  0.3582
 1417SOL    HW1 5017   3.913   0.222   3.848 -1.0800  0.6020  0.7147
 1417SOL    HW2 5018   3.873   0.076   3.854 -0.1204  0.3116  0.1329
 1418SOL     OW 5019   2.754   5.108   0.950  0.0975  1.0082 -0.3377
 1418SOL    HW1 5020   2.784   5.112   0.859  0.6408  0.5616 -0.1811
 1418SOL    HW2 5021   2.827   5.069   0.998 -0.4867  0.5087  0.1610
 1419SOL     OW 5022   1.262   0.558   2.209 -0.5155  0.2170  0.1504
 1419SOL    HW1 5023   1.186   0.562   2.267 -0.7049  1.1644 -0.1516
 1419SOL    HW2 5024   1.310   0.638   2.227  0.4256 -0.3758  0.3368
 1420SOL     OW 5025   3.145   6.999   4.519 -0.1345  0.0117 -0.4103
 1420SOL    HW1 5026   3.205   7.022   4.448 -0.8827 -0.6303 -1.2621
 1420SOL    HW2 5027   3.115   6.911   4.498  0.0333 -0.4100  0.9906
 1421SOL     OW 5028   0.715   3.238   2.355 -0.0096 -0.2942 -0.6991
 1421SOL    HW1 5029   0.809   3.224   2.363  0.1131  0.8641  0.1647
 1421SOL    HW2 5030   0.693   3.208   2.267  0.6785 -3.0570 -0.0251
 1422SOL     OW 5031   1.472   1.701   3.662  0.6445  0.0489 -0.0758
 1422SOL    HW1 5032   1.402   1.740   3.714  0.8548 -1.6945  1.6028
 1422SOL    HW2 5033   1.464   1.607   3.677  2.4795 -0.2973 -0.9684
 1423SOL     OW 5034   3.341   3.489   4.517 -0.2501 -0.6124 -0.2451
 1423SOL    HW1 5035   3.344   3.532   4.432 -0.3168  0.5562  0.3208
 1423SOL    HW2 5036   3.425   3.510   4.558 -0.3475 -0.8872  0.1014
 1424SOL     OW 5037   6.717   0.207   2.576 -0.0597 -0.1184 -0.0690
 1424SOL    HW1 5038   6.748   0.253   2.498 -0.8336  2.0196  0.8037
 1424SOL    HW2 5039   6.679   0.126   2.542  1.5444 -0.2708 -1.6632
 1425SOL     OW 5040   5.113   3.838   0.688 -0.0709 -0.3552 -0.1727
 1425SOL    HW1 5041   5.143   3.913   0.738 -0.1413 -0.6927  0.3768
 1425SOL    HW2 5042   5.184   3.819   0.627 -0.5271  0.8849 -1.1332
 1426SOL     OW 5043   0.029   5.410   4.451  0.3320 -0.0061 -0.3397
 1426SOL    HW1 5044  -0.031   5.342   4.420  0.6135  0.6461 -2.4571
 1426SOL    HW2 5045   0.115   5.378   4.427  0.7275 -0.1397  1.1538
 1427SOL     OW 5046   3.421   1.011   0.527 -0.0198 -0.0674 -0.0690
 1427SOL    HW1 5047   3.515   0.997   0.535  0.1705  0.3579 -1.3597
 1427SOL    HW2 5048   3.390   1.017   0.618  1.2502  0.2018  0.3686
 1428SOL     OW 5049   2.530   5.899   4.417 -0.1580  0.2379  0.7393
 1428SOL    HW1 5050   2.612   5.906   4.369  0.3301  0.0779  1.5144
 1428SOL    HW2 5051   2.548   5.940   4.502 -0.6759 -0.3499  1.1508
 1429SOL     OW 5052   2.565   3.953   0.341 -0.2319  0.8401 -0.5634
 1429SOL    HW1 5053   2.609   4.038   0.340  0.3016  0.7077  2.3285
 1429SOL    HW2 5054   2.627   3.894   0.297  0.5164  1.4911 -0.4129
 1430SOL     OW 5055   6.092   4.591   4.378 -0.2462 -0.1132 -0.0032
 1430SOL    HW1 5056   6.130   4.577   4.292  0.8298  3.5335 -0.3142
 1430SOL    HW2 5057   6.042   4.672   4.369  0.1765  0.5837  2.8351
 1431SOL     OW 5058   4.828   3.049   3.157 -0.6373 -0.0777 -0.4244
 1431SOL    HW1 5059   4.829   2.959   3.127  0.7562  0.0007 -0.6838
 1431SOL    HW2 5060   4.843   3.101   3.078 -2.2746  0.4462 -0.4176
 1432SOL     OW 5061   3.300   7.129   0.998 -0.1582  0.2228 -0.0491
 1432SOL    HW1 5062   3.343   7.130   0.913 -0.9223 -0.9251 -0.4697
 1432SOL    HW2 5063   3.360   7.175   1.056  0.7554  0.2920 -1.0247
 1433SOL     OW 5064   1.131   2.609   2.796  0.0160 -0.5088 -0.3991
 1433SOL    HW1 5065   1.199   2.627   2.862 -0.0329  0.3066 -0.5607
 1433SOL    HW2 5066   1.049   2.617   2.844  0.0244 -1.4808 -0.2076
 1434SOL     OW 5067   6.386   6.743   4.560 -0.0514  0.3953 -0.4816
 1434SOL    HW1 5068   6.337   6.801   4.502  0.9594  1.8927  0.0963
 1434SOL    HW2 5069   6.475   6.780   4.562 -0.1142  0.5938  2.2180
 1435SOL     OW 5070   2.942   3.189   2.282  0.8212  0.4379 -0.5390
 1435SOL    HW1 5071   2.999   3.126   2.239  0.8061 -0.3075  0.5095
 1435SOL    HW2 5072   3.001   3.256   2.316  0.9429  0.3577 -0.5926
 1436SOL     OW 5073   0.418   5.765   0.831  0.3307  0.3466 -0.2079
 1436SOL    HW1 5074   0.437   5.854   0.802  0.8076  0.5662  0.7292
 1436SOL    HW2 5075   0.498   5.737   0.877 -0.6009  0.2674  1.4461
 1437SOL     OW 5076   3.861   3.330   1.204 -0.3117  0.0159  0.3905
 1437SOL    HW1 5077   3.948   3.359   1.175 -0.6090  0.7311  0.1978
 1437SOL    HW2 5078   3.880   3.260   1.267  0.4049  0.1767  0.3707
 1438SOL     OW 5079   5.066   5.269   3.671 -0.1481  0.2268  0.2049
 1438SOL    HW1 5080   5.128   5.197   3.661 -0.4822 -0.6020  3.0826
 1438SOL    HW2 5081   4.982   5.227   3.692 -0.9811  1.4061 -0.6220
 1439SOL     OW 5082   0.249   1.965   3.458  0.2208 -0.1790  0.2103
 1439SOL    HW1 5083   0.259   2.000   3.369  2.0072 -0.6285  0.1904
 1439SOL    HW2 5084   0.339   1.951   3.488 -0.3039  0.8181  2.4506
 1440SOL     OW 5085   7.166   0.115   3.703  0.3156  0.1672  0.7979
 1440SOL    HW1 5086   7.175   0.081   3.792  2.6821  0.1884  0.6397
 1440SOL    HW2 5087   7.072   0.127   3.691 -0.0694  0.1323  3.2627
 1441SOL     OW 5088   1.337   6.113   4.091  0.2990  0.3795  0.5098
 1441SOL    HW1 5089   1.300   6.198   4.112  1.1364  0.7688  0.4427
 1441SOL    HW2 5090   1.271   6.071   4.036  0.3089  1.3823 -0.3001
 1442SOL     OW 5091   2.786   2.620   4.079  0.7547  0.1474  0.1500
 1442SOL    HW1 5092   2.833   2.537   4.072 -0.4845 -0.5758  0.0535
 1442SOL    HW2 5093   2.846   2.678   4.125  1.5016 -0.9143  0.5560
 1443SOL     OW 5094   5.023   0.128   0.534  0.7757 -0.1369 -0.1264
 1443SOL    HW1 5095   5.028   0.033   0.544  0.2508 -0.3428 -1.6012
 1443SOL    HW2 5096   4.971   0.141   0.455 -0.6734  1.4242  1.0099
 1444SOL     OW 5097   1.449   5.683   0.820 -0.9057 -0.3486 -0.0488
 1444SOL    HW1 5098   1.535   5.661   0.784 -0.8552  1.4787 -1.1733
 1444SOL    HW2 5099   1.458   5.666   0.914  0.8430  0.2464 -0.0669
 1445SOL     OW 5100   3.851   1.957   1.254 -0.0330 -0.3985 -0.6647
 1445SOL    HW1 5101   3.853   1.960   1.350 -0.3302  0.1331 -0.6728
 1445SOL    HW2 5102   3.841   2.048   1.228  0.6959 -0.4684 -1.2216
 1446SOL     OW 5103   3.482   7.050   0.496  0.4030 -0.4710 -0.2377
 1446SOL    HW1 5104   3.390   7.069   0.515  0.1367 -0.6702 -1.2574
 1446SOL    HW2 5105   3.512   7.000   0.572 -0.3347 -0.4078  0.1034
 1447SOL     OW 5106   5.613   0.229   1.764  0.1388  0.2355  0.0896
 1447SOL    HW1 5107   5.595   0.166   1.694 -0.6867 -0.0458  0.5390
 1447SOL    HW2 5108   5.567   0.308   1.737  0.6619  0.4520 -0.1738
 1448SOL     OW 5109   5.751   7.012   0.637  0.1030  0.0659 -0.6020
 1448SOL    HW1 5110   5.792   7.050   0.559 -0.7372 -0.7782 -1.4857
 1448SOL    HW2 5111   5.668   6.977   0.606 -0.3749 -0.0627  0.7406
 1449SOL     OW 5112   1.128   4.437   3.735  0.9836  0.2337 -0.0273
 1449SOL    HW1 5113   1.107   4.387   3.656 -1.2790  1.0057  0.0162
 1449SOL    HW2 5114   1.149   4.525   3.703 -1.3638  0.9635  0.2179
 1450SOL     OW 5115   2.791   5.423   3.599  0.1615 -0.1213  0.4595
 1450SOL    HW1 5116   2.713   5.368   3.598 -1.4732  1.9824 -2.0782
 1450SOL    HW2 5117   2.862   5.366   3.570 -1.7377 -0.6923 -3.7063
 1451SOL     OW 5118   0.471   5.203   1.524 -0.1123 -0.0649 -0.0991
 1451SOL    HW1 5119   0.429   5.251   1.453  0.6091  0.4682 -0.1745
 1451SOL    HW2 5120   0.402   5.193   1.590 -0.2164  1.3149  0.0327
 1452SOL     OW 5121   6.074   4.990   0.035 -0.5185 -0.3521  0.4269
 1452SOL    HW1 5122   6.008   5.033  -0.020  0.0013  1.2220  0.9629
 1452SOL    HW2 5123   6.046   4.899   0.039 -2.4455  0.1873  0.3316
 1453SOL     OW 5124   6.382   6.085   1.527  0.0917  0.3570  0.8645
 1453SOL    HW1 5125   6.429   6.157   1.486  0.6015  1.5277  3.2982
 1453SOL    HW2 5126   6.289   6.104   1.512  0.2621  0.1264 -0.6372
 1454SOL     OW 5127   6.528   3.101   4.425 -0.2385  0.1518  0.0078
 1454SOL    HW1 5128   6.565   3.139   4.505 -2.2485  1.7162  0.2654
 1454SOL    HW2 5129   6.527   3.174   4.362  0.9038 -0.9418 -1.3432
 1455SOL     OW 5130   1.952   2.480   4.820 -0.0443  0.1306  0.4723
 1455SOL    HW1 5131   2.038   2.463   4.784 -0.9219 -2.2120 -0.6812
 1455SOL    HW2 5132   1.901   2.513   4.746 -0.5176  0.1822  0.8139
 1456SOL     OW 5133   0.068   3.195   0.365 -0.1884  0.3396  0.3754
 1456SOL    HW1 5134   0.073   3.290   0.381  2.8473  0.3385 -0.0409
 1456SOL    HW2 5135   0.140   3.177   0.304  1.5443 -2.7104  3.0338
 1457SOL     OW 5136   2.423   2.383   1.878  0.5881 -0.2974  0.3017
 1457SOL    HW1 5137   2.454   2.298   1.911 -1.3971 -0.5334  1.7973
 1457SOL    HW2 5138   2.413   2.436   1.957  1.1861  1.1489 -0.5625
 1458SOL     OW 5139   0.129   3.505   4.141 -0.2367  0.5377 -0.1307
 1458SOL    HW1 5140   0.077   3.539   4.068 -0.8948  2.6459  1.2136
 1458SOL    HW2 5141   0.193   3.574   4.159  1.8293 -1.2017 -0.5130
 1459SOL     OW 5142   0.785   0.418   3.937 -0.3061  0.6592  0.4453
 1459SOL    HW1 5143   0.842   0.489   3.908  0.5701  0.7643  2.2656
 1459SOL    HW2 5144   0.845   0.346   3.956 -0.6728  0.8746  2.6969
 1460SOL     OW 5145   4.410   2.661   3.372  0.5314 -0.1523  0.3070
 1460SOL    HW1 5146   4.444   2.572   3.380  0.3238 -0.2580  0.0564
 1460SOL    HW2 5147   4.334   2.652   3.315  1.0101  0.3107 -0.4247
 1461SOL     OW 5148   6.947   1.757   0.536  0.0461  0.6009 -0.0465
 1461SOL    HW1 5149   7.021   1.712   0.577 -0.6503  0.1981  0.8074
 1461SOL    HW2 5150   6.977   1.777   0.448  1.1185  0.3163  0.2342
 1462SOL     OW 5151   5.566   6.462   0.893 -0.1388 -0.1287  0.1102
 1462SOL    HW1 5152   5.518   6.513   0.958 -0.5330 -1.4598  0.8933
 1462SOL    HW2 5153   5.603   6.528   0.834 -0.3304  1.0805  1.2828
 1463SOL     OW 5154   4.881   0.999   3.866 -0.4930  0.1829 -0.0329
 1463SOL    HW1 5155   4.829   1.079   3.870 -1.6458 -0.5218 -0.3332
 1463SOL    HW2 5156   4.928   1.006   3.783 -2.2999 -0.4272 -1.1677
 1464SOL     OW 5157   1.334   3.257   0.552  0.2927  0.8475  0.1118
 1464SOL    HW1 5158   1.340   3.351   0.540  3.3216  0.8536  0.9313
 1464SOL    HW2 5159   1.287   3.226   0.474 -1.9289  3.0798  0.4446
 1465SOL     OW 5160   2.966   4.330   1.245  0.5214  1.5457 -0.4014
 1465SOL    HW1 5161   2.984   4.278   1.167  0.9982 -0.3593  0.8927
 1465SOL    HW2 5162   2.897   4.390   1.219  0.4319  0.7247 -2.1829
 1466SOL     OW 5163   1.722   1.519   4.927 -0.2085  0.1121  0.0417
 1466SOL    HW1 5164   1.771   1.572   4.989  0.4556  1.1471 -1.3052
 1466SOL    HW2 5165   1.786   1.494   4.861 -1.4028  1.4358 -1.7180
 1467SOL     OW 5166   6.672   0.082   1.384 -0.1386  0.3258 -0.0950
 1467SOL    HW1 5167   6.618   0.105   1.460 -0.3766 -1.0640  0.1865
 1467SOL    HW2 5168   6.627   0.123   1.310 -0.6661  0.5511  0.3430
 1468SOL     OW 5169   3.329   2.181   0.161 -0.3121 -0.2381 -0.4164
 1468SOL    HW1 5170   3.377   2.115   0.112 -0.1172 -1.2881  1.1339
 1468SOL    HW2 5171   3.276   2.131   0.224  0.2150  1.0712  1.1354
 1469SOL     OW 5172   1.871   3.393   4.659 -0.0974 -0.1840  0.4360
 1469SOL    HW1 5173   1.963   3.386   4.634 -0.5557  0.2931 -1.5404
 1469SOL    HW2 5174   1.842   3.302   4.667  0.4450 -0.3398  0.6765
 1470SOL     OW 5175   4.350   1.919   2.340 -0.5677 -0.2046 -0.1721
 1470SOL    HW1 5176   4.428   1.865   2.351 -0.0503  0.1768 -1.7550
 1470SOL    HW2 5177   4.278   1.856   2.340 -0.0058 -0.8878 -1.5309
 1471SOL     OW 5178   6.271   7.135   3.125  0.5062  0.1775  0.1895
 1471SOL    HW1 5179   6.362   7.164   3.116 -0.1141  2.3678  0.4658
 1471SOL    HW2 5180   6.260   7.121   3.219  1.2785 -2.8395 -0.0769
 1472SOL     OW 5181   6.966   2.771   0.757 -0.1610 -0.2437 -0.3013
 1472SOL    HW1 5182   6.982   2.750   0.848  1.3784 -1.1074 -0.7406
 1472SOL    HW2 5183   6.966   2.687   0.712 -1.1736  0.1447 -1.0809
 1473SOL     OW 5184   1.616   4.063   1.951 -0.1863 -0.4016 -0.2224
 1473SOL    HW1 5185   1.556   4.018   2.011 -0.0888  1.5234  1.4226
 1473SOL    HW2 5186   1.703   4.040   1.982  0.1661 -3.7198 -2.9966
 1474SOL     OW 5187   3.495   1.980   4.088 -0.3318 -0.0639  0.9063
 1474SOL    HW1 5188   3.490   1.978   4.183 -1.2301 -2.5573  0.8911
 1474SOL    HW2 5189   3.588   1.962   4.069 -0.5099 -1.6153  1.3552
 1475SOL     OW 5190   6.209   0.747   1.050  0.3127  0.4196 -0.2256
 1475SOL    HW1 5191   6.147   0.781   1.114 -2.8706 -1.1357 -2.2027
 1475SOL    HW2 5192   6.208   0.812   0.979  1.5638  0.7176  0.0005
 1476SOL     OW 5193   1.750   0.559   1.929 -0.2677 -0.2589  0.5203
 1476SOL    HW1 5194   1.695   0.536   1.854 -0.7785 -0.1813  0.8695
 1476SOL    HW2 5195   1.693   0.550   2.005  0.2182 -0.2326  0.8933
 1477SOL     OW 5196   2.788   6.324   4.284 -0.3404  0.2389  0.8985
 1477SOL    HW1 5197   2.834   6.364   4.210 -1.1946  3.5235  1.9533
 1477SOL    HW2 5198   2.855   6.275   4.331  0.3659 -1.3195 -1.5675
 1478SOL     OW 5199   3.366   7.105   0.164  0.4580  0.2293  0.1812
 1478SOL    HW1 5200   3.357   7.041   0.234  1.7259  1.0122  1.0972
 1478SOL    HW2 5201   3.309   7.178   0.191  1.6553  0.9298  0.9147
 1479SOL     OW 5202   6.930   2.424   0.814 -0.7111  0.0210  0.5295
 1479SOL    HW1 5203   6.841   2.410   0.846 -0.8922  0.4191  0.2071
 1479SOL    HW2 5204   6.920   2.438   0.720  0.0126 -3.1075 -0.1110
 1480SOL     OW 5205   6.859   5.229   2.703  0.0731  0.0090 -0.2868
 1480SOL    HW1 5206   6.815   5.158   2.656  0.6960  0.5769 -1.7786
 1480SOL    HW2 5207   6.952   5.216   2.684  0.2836  0.5905  0.3283
 1481SOL     OW 5208   1.430   2.293   1.289 -0.1405 -0.6319 -0.6196
 1481SOL    HW1 5209   1.355   2.233   1.294 -1.1900  0.7382  1.1328
 1481SOL    HW2 5210   1.503   2.243   1.325 -0.1972 -1.9231 -2.1747
 1482SOL     OW 5211   0.948   0.075   3.374  0.3977  0.7728 -0.3667
 1482SOL    HW1 5212   1.006   0.039   3.441  1.4660 -0.4569 -1.8933
 1482SOL    HW2 5213   0.932   0.165   3.402 -0.5620 -0.1324  2.4111
 1483SOL     OW 5214   4.557   6.161   4.767 -0.1308  0.4326  0.4013
 1483SOL    HW1 5215   4.531   6.078   4.728 -0.2367 -0.1364  1.6205
 1483SOL    HW2 5216   4.610   6.136   4.843 -0.7806  1.4525  1.2199
 1484SOL     OW 5217   6.630   3.680   4.442  0.6175 -0.4011 -0.1878
 1484SOL    HW1 5218   6.635   3.731   4.523  0.0228 -0.9171  0.1829
 1484SOL    HW2 5219   6.536   3.671   4.424  0.7468  0.0575 -1.1662
 1485SOL     OW 5220   2.045   0.332   1.732 -0.0029  0.6456 -0.1523
 1485SOL    HW1 5221   2.003   0.246   1.737  0.1584  0.6177  1.1065
 1485SOL    HW2 5222   2.038   0.367   1.821 -1.1662  2.4754 -0.8898
 1486SOL     OW 5223   3.996   6.056   2.948  0.0276  0.2701  0.4402
 1486SOL    HW1 5224   3.998   6.151   2.941 -0.6063  0.2820  0.3641
 1486SOL    HW2 5225   4.033   6.025   2.865 -1.7730  0.4533 -0.4843
 1487SOL     OW 5226   3.013   4.992   3.380  0.1262  0.6540  0.9509
 1487SOL    HW1 5227   2.978   4.985   3.291  1.9363 -0.0306  0.2554
 1487SOL    HW2 5228   3.072   5.067   3.377  1.2070 -0.1636  1.1898
 1488SOL     OW 5229   0.065   4.028   1.631  0.0491  0.2479  0.1930
 1488SOL    HW1 5230   0.059   3.938   1.660  2.0499  0.0717  0.2178
 1488SOL    HW2 5231   0.094   4.077   1.708  0.9801  0.5460 -0.3312
 1489SOL     OW 5232   3.472   2.396   1.277  0.3896  0.4653 -0.0474
 1489SOL    HW1 5233   3.441   2.351   1.355 -0.7272 -1.3428 -1.4593
 1489SOL    HW2 5234   3.476   2.488   1.302 -0.1608 -0.0383  2.0382
 1490SOL     OW 5235   3.778   3.289   0.926 -0.2180 -0.8590  0.2650
 1490SOL    HW1 5236   3.805   3.323   1.011 -0.5880  0.0981  0.0076
 1490SOL    HW2 5237   3.806   3.197   0.927  3.2645  0.0598 -0.0562
 1491SOL     OW 5238   3.612   0.937   0.079 -0.0483  0.4422  0.2514
 1491SOL    HW1 5239   3.547   0.973   0.139  0.9163 -0.0726  1.6499
 1491SOL    HW2 5240   3.561   0.892   0.012 -1.1426  0.4113  1.0860
 1492SOL     OW 5241   6.421   3.286   0.053 -0.1309 -0.1601 -0.4957
 1492SOL    HW1 5242   6.427   3.363  -0.004 -0.1583 -0.8802 -1.4993
 1492SOL    HW2 5243   6.345   3.238   0.020 -0.7011 -0.1502  0.7348
 1493SOL     OW 5244   1.527   4.570   0.161 -0.3221 -0.7462 -0.0521
 1493SOL    HW1 5245   1.555   4.496   0.215 -0.1908 -0.8925 -0.3229
 1493SOL    HW2 5246   1.436   4.586   0.188  0.0721 -0.1314  0.9777
 1494SOL     OW 5247   2.363   1.222   4.865  0.5960  0.1847 -0.0635
 1494SOL    HW1 5248   2.339   1.305   4.908  0.7599  0.6223 -0.8122
 1494SOL    HW2 5249   2.457   1.212   4.884  0.2574 -0.6305  1.3482
 1495SOL     OW 5250   3.811   6.370   1.719 -0.2040  0.3855  0.0386
 1495SOL    HW1 5251   3.767   6.407   1.643  1.3117  1.5002 -0.3497
 1495SOL    HW2 5252   3.857   6.293   1.686  2.1173  1.9738 -0.7426
 1496SOL     OW 5253   0.768   3.532   4.030  0.2980  0.0693  0.1592
 1496SOL    HW1 5254   0.729   3.551   3.945 -1.5304 -1.4535  0.5939
 1496SOL    HW2 5255   0.857   3.505   4.010 -0.3718 -1.1215 -1.3937
 1497SOL     OW 5256   3.104   7.077   0.793 -0.1755  0.4370  0.0970
 1497SOL    HW1 5257   3.014   7.057   0.818 -0.0121 -1.7903 -0.9202
 1497SOL    HW2 5258   3.154   7.065   0.874 -0.2483 -2.5395 -0.2027
 1498SOL     OW 5259   0.517   3.623   4.471  0.4744  0.0697  0.2667
 1498SOL    HW1 5260   0.517   3.528   4.469  0.0187  0.0735 -1.4573
 1498SOL    HW2 5261   0.555   3.650   4.387  0.9131  1.4172  0.8582
 1499SOL     OW 5262   1.583   0.680   1.004 -0.2366 -0.1025  0.6830
 1499SOL    HW1 5263   1.585   0.734   1.083  1.0689  0.8746  0.0267
 1499SOL    HW2 5264   1.547   0.597   1.033 -0.4825  0.4808  2.1504
 1500SOL     OW 5265   3.699   6.456   4.889  0.1537 -0.1903 -0.2440
 1500SOL    HW1 5266   3.699   6.361   4.902  0.0918  0.0508  1.8375
 1500SOL    HW2 5267   3.727   6.492   4.973 -2.1155  1.7439 -0.2267
 1501SOL     OW 5268   4.649   2.417   2.057 -0.0811  0.1308 -0.2250
 1501SOL    HW1 5269   4.726   2.365   2.079 -0.7758  0.1146  2.5187
 1501SOL    HW2 5270   4.575   2.361   2.082 -0.9359  0.9922 -0.7697
 1502SOL     OW 5271   2.348   3.970   2.650  0.2890 -0.0668 -0.3223
 1502SOL    HW1 5272   2.351   3.970   2.745  2.2923 -0.1106 -0.3421
 1502SOL    HW2 5273   2.401   3.894   2.624  0.9055  0.7244 -1.4703
 1503SOL     OW 5274   2.814   4.778   0.327 -0.2724  0.3383 -0.4059
 1503SOL    HW1 5275   2.730   4.771   0.372  1.1715 -1.9294  2.2421
 1503SOL    HW2 5276   2.802   4.731   0.245 -1.5721  0.0843 -0.0800
 1504SOL     OW 5277   7.089   1.480   2.389 -0.1852  0.2021  0.2236
 1504SOL    HW1 5278   7.049   1.485   2.476  1.9107  1.1979  1.2038
 1504SOL    HW2 5279   7.160   1.417   2.400 -1.1214 -1.2217 -1.3668
 1505SOL     OW 5280   1.937   3.300   0.353  0.1042  0.1840  0.1756
 1505SOL    HW1 5281   2.029   3.320   0.336  0.0996 -0.4849 -0.6962
 1505SOL    HW2 5282   1.893   3.317   0.270 -0.7734  1.5828  0.8787
 1506SOL     OW 5283   4.240   5.390   2.200 -0.5111  0.4273  0.3391
 1506SOL    HW1 5284   4.191   5.456   2.150  2.1656  0.7701 -2.0830
 1506SOL    HW2 5285   4.235   5.420   2.291 -1.6238  2.4654 -0.3259
 1507SOL     OW 5286   0.560   2.729   4.297  0.5832 -0.2426  0.3419
 1507SOL    HW1 5287   0.528   2.661   4.237  1.9538 -0.7683  0.1605
 1507SOL    HW2 5288   0.562   2.808   4.244  1.0616 -0.5405 -0.0941
 1508SOL     OW 5289   6.761   1.166   4.464  0.0578  0.2960 -0.2428
 1508SOL    HW1 5290   6.765   1.163   4.559 -3.0945 -1.1899 -0.0595
 1508SOL    HW2 5291   6.801   1.083   4.435  2.4535  1.4143 -0.4030
 1509SOL     OW 5292   3.390   6.723   4.408  0.1721  0.1100 -0.9613
 1509SOL    HW1 5293   3.410   6.782   4.336 -0.2398 -0.9923 -2.0229
 1509SOL    HW2 5294   3.395   6.635   4.369  1.0693 -0.5817  0.6289
 1510SOL     OW 5295   2.334   1.524   0.610 -0.1468  0.0074 -0.4032
 1510SOL    HW1 5296   2.400   1.487   0.670  0.1881  1.4609  0.1618
 1510SOL    HW2 5297   2.307   1.605   0.652 -1.8706 -0.2485 -0.9422
 1511SOL     OW 5298   1.207   0.415   4.725 -0.2721 -0.0651  0.0220
 1511SOL    HW1 5299   1.284   0.399   4.778  0.0465  0.1730 -0.3656
 1511SOL    HW2 5300   1.145   0.457   4.785  0.0007 -0.0033  0.2614
 1512SOL     OW 5301   6.745   3.953   3.653  0.1594 -0.1942 -0.3966
 1512SOL    HW1 5302   6.759   3.999   3.736  0.9298  1.0924 -1.1948
 1512SOL    HW2 5303   6.798   3.874   3.661  0.1362 -0.1435  0.3901
 1513SOL     OW 5304   1.427   1.143   1.065  0.1940  0.0083  0.1294
 1513SOL    HW1 5305   1.505   1.132   1.012 -0.3949  0.7929 -0.9417
 1513SOL    HW2 5306   1.387   1.224   1.033 -2.4732 -1.7054 -1.2426
 1514SOL     OW 5307   4.216   6.304   3.313 -0.2321  0.1936 -0.3339
 1514SOL    HW1 5308   4.276   6.233   3.336 -1.1260 -0.3885  0.2802
 1514SOL    HW2 5309   4.137   6.285   3.364 -0.2742  1.9658  0.3363
 1515SOL     OW 5310   0.572   2.040   3.960 -0.4453 -0.2465  0.8771
 1515SOL    HW1 5311   0.584   1.949   3.987  0.9570 -0.3017  0.1343
 1515SOL    HW2 5312   0.501   2.037   3.896 -1.5012 -0.5696  2.0119
 1516SOL     OW 5313   4.041   4.524   1.482  0.2868 -0.1934  0.2111
 1516SOL    HW1 5314   4.071   4.473   1.406 -0.9285 -1.1302  0.3267
 1516SOL    HW2 5315   4.082   4.480   1.557 -0.3573 -0.7113  0.2692
 1517SOL     OW 5316   7.089   2.288   4.234 -0.2092  0.1885  0.0823
 1517SOL    HW1 5317   7.150   2.302   4.307 -0.0302 -0.7334  0.1164
 1517SOL    HW2 5318   7.053   2.201   4.249 -0.3027  0.0664 -0.8395
 1518SOL     OW 5319   4.311   0.260   0.365 -0.0778  0.3711 -0.6115
 1518SOL    HW1 5320   4.399   0.233   0.391 -0.8125 -1.4018  0.1762
 1518SOL    HW2 5321   4.325   0.310   0.284  1.6012 -0.4659 -0.8929
 1519SOL     OW 5322   2.814   2.088   0.244  0.0982 -0.1535 -0.0976
 1519SOL    HW1 5323   2.815   2.057   0.334 -0.3246  0.0475 -0.0195
 1519SOL    HW2 5324   2.763   2.022   0.197 -0.0993 -0.0102 -0.0897
 1520SOL     OW 5325   1.625   4.974   4.300 -0.2991 -0.1692  0.1222
 1520SOL    HW1 5326   1.637   5.058   4.254  1.9284  0.0408  0.9736
 1520SOL    HW2 5327   1.670   4.910   4.245 -0.4515 -0.4830  0.3623
 1521SOL     OW 5328   5.798   1.024   0.503  0.1886 -0.0780 -0.1337
 1521SOL    HW1 5329   5.889   0.994   0.509 -0.5759 -2.1878  2.3533
 1521SOL    HW2 5330   5.745   0.944   0.508 -1.8541  1.1509 -0.7528
 1522SOL     OW 5331   4.933   0.180   4.710  0.1812  0.4610  0.1370
 1522SOL    HW1 5332   5.011   0.152   4.756  0.0417  2.1264  1.4822
 1522SOL    HW2 5333   4.964   0.206   4.623  0.8700 -0.2177  0.1685
 1523SOL     OW 5334   6.011   2.724   4.191 -0.0645 -0.3837  0.7408
 1523SOL    HW1 5335   5.916   2.728   4.188  0.0063  0.5046 -1.2705
 1523SOL    HW2 5336   6.031   2.704   4.283 -2.1097  1.3223  1.6268
 1524SOL     OW 5337   3.809   0.887   3.051 -0.1570  0.1622 -0.4301
 1524SOL    HW1 5338   3.875   0.943   3.009 -1.0394  0.0670 -2.0279
 1524SOL    HW2 5339   3.852   0.853   3.129  1.2145  1.1704 -0.7109
 1525SOL     OW 5340   4.574   2.375   2.550 -0.1769  0.1290 -0.4044
 1525SOL    HW1 5341   4.509   2.445   2.544  0.8204  1.0331 -1.1617
 1525SOL    HW2 5342   4.533   2.308   2.605 -1.4749  0.9518 -0.3310
 1526SOL     OW 5343   6.322   0.281   1.744  0.1014 -0.3048 -0.4955
 1526SOL    HW1 5344   6.255   0.255   1.681 -0.5984  0.4167 -0.0740
 1526SOL    HW2 5345   6.401   0.235   1.716 -0.8498 -2.1162 -0.3108
 1527SOL     OW 5346   1.131   4.340   4.154 -0.4933 -0.4449  0.7857
 1527SOL    HW1 5347   1.085   4.335   4.070  1.1045 -1.9181 -0.0854
 1527SOL    HW2 5348   1.063   4.360   4.218 -2.0279 -0.8166 -0.6578
 1528SOL     OW 5349   2.655   2.737   2.471  0.3898  0.0461  0.0670
 1528SOL    HW1 5350   2.568   2.703   2.451  0.3953  0.1631 -0.1648
 1528SOL    HW2 5351   2.649   2.770   2.561  1.1091 -3.0092  1.3438
 1529SOL     OW 5352   5.866   1.072   3.489  0.3918 -0.0418 -0.1560
 1529SOL    HW1 5353   5.872   1.133   3.415  3.2056 -0.5548 -0.4500
 1529SOL    HW2 5354   5.865   0.986   3.448  0.1788 -0.2813  0.3540
 1530SOL     OW 5355   0.667   6.805   2.158 -0.2016  0.1139 -0.3702
 1530SOL    HW1 5356   0.726   6.758   2.099  1.5151  2.5378 -0.7040
 1530SOL    HW2 5357   0.664   6.894   2.123 -0.7514  1.1009  2.0372
 1531SOL     OW 5358   6.982   6.779   4.053  0.4282  0.0234  0.1593
 1531SOL    HW1 5359   6.944   6.810   4.136  0.8896 -0.8605  0.7215
 1531SOL    HW2 5360   6.923   6.812   3.986  0.2743  1.1293  0.8114
 1532SOL     OW 5361   6.359   0.518   1.077  0.0518 -0.8201  0.0086
 1532SOL    HW1 5362   6.322   0.607   1.077 -0.6124 -1.0942  0.1835
 1532SOL    HW2 5363   6.373   0.499   1.170  2.0863 -0.1334 -0.1078
 1533SOL     OW 5364   5.577   6.179   0.832 -0.1315 -0.3681  0.0889
 1533SOL    HW1 5365   5.580   6.270   0.860  0.0385 -0.5382  0.6423
 1533SOL    HW2 5366   5.615   6.179   0.744 -0.9909  0.2247 -0.2926
 1534SOL     OW 5367   6.775   0.247   2.312  0.8368  0.4556  0.1488
 1534SOL    HW1 5368   6.820   0.212   2.236 -0.4306 -1.0785  0.0484
 1534SOL    HW2 5369   6.682   0.234   2.294  0.4967  0.0352  1.9480
 1535SOL     OW 5370   3.437   6.472   1.792 -0.0917  0.8126  0.3690
 1535SOL    HW1 5371   3.510   6.461   1.852  1.5856  1.4899 -1.4129
 1535SOL    HW2 5372   3.459   6.550   1.742 -1.2847  0.1795 -1.2469
 1536SOL     OW 5373   3.615   4.035   2.246  0.4292 -0.5556  0.5054
 1536SOL    HW1 5374   3.531   3.991   2.232  0.4490 -1.0969  1.8783
 1536SOL    HW2 5375   3.593   4.115   2.294  0.5417  0.2228 -0.6957
 1537SOL     OW 5376   5.682   2.429   1.784  0.6949 -0.3609  0.3577
 1537SOL    HW1 5377   5.746   2.408   1.853 -0.6123 -1.2065  1.3732
 1537SOL    HW2 5378   5.598   2.402   1.821 -0.0725 -0.7103 -1.5322
 1538SOL     OW 5379   0.235   4.709   3.733  0.1448  0.0137 -0.4060
 1538SOL    HW1 5380   0.262   4.628   3.778 -0.4702  1.7796  3.6070
 1538SOL    HW2 5381   0.141   4.699   3.719 -0.1705  0.4433  1.2303
 1539SOL     OW 5382   6.651   0.497   0.248 -0.2527 -0.3241 -0.6822
 1539SOL    HW1 5383   6.712   0.502   0.321  2.0950 -1.0207 -2.4682
 1539SOL    HW2 5384   6.594   0.423   0.269  0.5362 -0.6732  0.3101
 1540SOL     OW 5385   4.634   3.093   0.580  0.1812 -0.3356 -0.6704
 1540SOL    HW1 5386   4.622   3.141   0.662 -4.6818 -0.2562 -1.0904
 1540SOL    HW2 5387   4.710   3.037   0.595 -0.8728 -0.9100  4.2459
 1541SOL     OW 5388   5.065   2.980   4.207 -0.2711 -0.5956 -0.2788
 1541SOL    HW1 5389   5.006   2.910   4.177 -0.4069 -0.2601 -0.8085
 1541SOL    HW2 5390   5.065   3.043   4.135  0.8186 -0.6421 -0.3362
 1542SOL     OW 5391   1.569   6.174   2.763 -0.3132  0.1245 -0.1125
 1542SOL    HW1 5392   1.569   6.100   2.824 -1.1297 -1.2846 -1.7293
 1542SOL    HW2 5393   1.565   6.133   2.676 -1.9793  2.0568 -1.0357
 1543SOL     OW 5394   5.009   6.595   1.849  0.7602 -0.0546 -0.0450
 1543SOL    HW1 5395   5.001   6.690   1.842  0.8231 -0.1268 -1.3965
 1543SOL    HW2 5396   5.071   6.571   1.780  0.7470 -1.0802  0.2778
 1544SOL     OW 5397   1.728   1.223   0.104  0.0059  0.1670  0.4191
 1544SOL    HW1 5398   1.736   1.179   0.019  2.5472  4.5242 -1.9576
 1544SOL    HW2 5399   1.817   1.227   0.137 -0.1635  2.7535  0.7824
 1545SOL     OW 5400   2.481   2.730   3.215  0.5346 -0.3449 -0.3302
 1545SOL    HW1 5401   2.538   2.713   3.290  1.4212 -0.7607 -1.0667
 1545SOL    HW2 5402   2.393   2.710   3.246  0.9454 -0.9902  0.4500
 1546SOL     OW 5403   0.092   1.875   5.007  0.0888  0.5274  0.4415
 1546SOL    HW1 5404   0.142   1.815   4.952 -2.4993 -1.0582 -0.3670
 1546SOL    HW2 5405   0.139   1.876   5.090 -0.2052 -3.5629  0.8820
 1547SOL     OW 5406   3.860   0.030   0.138  0.0115 -0.1921  0.1025
 1547SOL    HW1 5407   3.907   0.043   0.056  0.4191 -0.4718  0.2912
 1547SOL    HW2 5408   3.768   0.043   0.114  0.1790  0.3627 -0.2623
 1548SOL     OW 5409   3.717   0.798   1.878 -0.2752 -0.4081 -0.6748
 1548SOL    HW1 5410   3.624   0.823   1.882 -0.4581 -1.0232  3.3781
 1548SOL    HW2 5411   3.764   0.881   1.875 -0.9296 -0.0297 -0.8552
 1549SOL     OW 5412   5.869   3.608   2.997  0.0135  0.1674  0.9358
 1549SOL    HW1 5413   5.890   3.516   3.010  0.2625  0.2080  0.8443
 1549SOL    HW2 5414   5.790   3.623   3.049 -0.8684 -0.4432 -0.1899
 1550SOL     OW 5415   4.255   3.443   0.557  0.0450 -0.7131  0.1680
 1550SOL    HW1 5416   4.208   3.467   0.477  0.9113  2.4372  0.4525
 1550SOL    HW2 5417   4.342   3.416   0.528  0.3738  0.4718 -0.0004
 1551SOL     OW 5418   4.788   4.714   2.944 -0.7980 -0.0533  0.4735
 1551SOL    HW1 5419   4.794   4.620   2.923 -1.8915 -0.0503  0.0988
 1551SOL    HW2 5420   4.841   4.757   2.876  0.6525 -0.4603  1.3087
 1552SOL     OW 5421   7.125   4.874   0.061  0.2213  0.7070 -0.1303
 1552SOL    HW1 5422   7.146   4.821  -0.015  0.5226  0.4346  0.1379
 1552SOL    HW2 5423   7.032   4.896   0.051  0.4807  1.4429 -1.0334
 1553SOL     OW 5424   1.047   1.919   1.014 -0.2762 -0.2198  0.3390
 1553SOL    HW1 5425   1.135   1.917   1.051  0.6632  2.3176 -1.4425
 1553SOL    HW2 5426   0.990   1.942   1.087  1.0591  1.4738  0.9160
 1554SOL     OW 5427   3.551   4.980   3.542  0.0343 -0.2054 -0.0824
 1554SOL    HW1 5428   3.479   4.917   3.541 -1.4192  1.3231  1.8114
 1554SOL    HW2 5429   3.628   4.928   3.564 -0.8367 -1.5719 -0.1685
 1555SOL     OW 5430   5.551   3.168   4.638 -0.1261 -0.7470 -0.2595
 1555SOL    HW1 5431   5.604   3.096   4.673 -0.1485 -0.7222 -0.1751
 1555SOL    HW2 5432   5.568   3.166   4.544  2.1664  0.9728  0.0066
 1556SOL     OW 5433   5.129   4.129   4.110 -0.6552 -0.3236 -0.0978
 1556SOL    HW1 5434   5.065   4.059   4.106 -3.1683  1.7575  0.8630
 1556SOL    HW2 5435   5.140   4.146   4.204  0.9767 -0.2963 -0.2584
 1557SOL     OW 5436   2.330   4.204   2.810 -0.4803  0.3206  0.3455
 1557SOL    HW1 5437   2.403   4.240   2.760 -1.3049  0.6467 -0.6357
 1557SOL    HW2 5438   2.291   4.138   2.753  0.1661 -1.2081  1.5915
 1558SOL     OW 5439   6.767   5.894   0.582 -0.4709  0.6876  0.2303
 1558SOL    HW1 5440   6.718   5.851   0.512 -0.1764  0.4733  0.1575
 1558SOL    HW2 5441   6.733   5.984   0.583 -2.0346  0.1314  1.2487
 1559SOL     OW 5442   4.887   2.577   2.465  0.0873  0.3743  0.2641
 1559SOL    HW1 5443   4.801   2.580   2.423 -0.4860  1.2484  1.4434
 1559SOL    HW2 5444   4.915   2.668   2.469  1.2506  0.0621 -0.4331
 1560SOL     OW 5445   2.636   4.252   1.850 -0.4248  0.7977 -0.0083
 1560SOL    HW1 5446   2.602   4.221   1.766 -1.2577  2.5883 -0.3885
 1560SOL    HW2 5447   2.730   4.255   1.838 -0.5095  0.6679 -0.7493
 1561SOL     OW 5448   0.114   0.046   4.510  0.0953 -0.1121  0.4513
 1561SOL    HW1 5449   0.069   0.108   4.568  1.9049  1.7221  0.0214
 1561SOL    HW2 5450   0.144   0.099   4.436 -2.0871 -2.3748 -2.2654
 1562SOL     OW 5451   1.303   2.710   3.030 -0.1946 -0.0218  0.2460
 1562SOL    HW1 5452   1.264   2.769   3.096 -1.1348 -1.4784  1.0615
 1562SOL    HW2 5453   1.397   2.725   3.037 -0.4077  1.3293  0.4795
 1563SOL     OW 5454   6.050   6.225   4.385  0.4496 -0.2255  0.4059
 1563SOL    HW1 5455   6.015   6.314   4.391  2.2537  0.7025 -1.5536
 1563SOL    HW2 5456   6.120   6.222   4.451 -0.5838 -0.7349  1.5134
 1564SOL     OW 5457   1.038   4.628   2.823 -0.3420 -0.2124  0.5236
 1564SOL    HW1 5458   0.958   4.669   2.856 -0.7591 -0.5026 -0.1138
 1564SOL    HW2 5459   1.010   4.578   2.746  0.6759  0.8347 -0.5750
 1565SOL     OW 5460   6.488   5.246   2.893  0.1528 -0.1483 -0.0397
 1565SOL    HW1 5461   6.513   5.242   2.986  1.2203 -1.6737 -0.3397
 1565SOL    HW2 5462   6.495   5.155   2.863  0.5380  0.4200 -1.7859
 1566SOL     OW 5463   1.918   6.637   4.689  0.5311  0.4085 -0.4995
 1566SOL    HW1 5464   1.856   6.581   4.735 -0.8939  0.9557 -1.6489
 1566SOL    HW2 5465   1.964   6.685   4.758  0.9272 -1.2496  0.4427
 1567SOL     OW 5466   0.307   4.782   0.563  0.1938 -0.0136  0.7258
 1567SOL    HW1 5467   0.213   4.799   0.574  0.2862  0.0284  1.4986
 1567SOL    HW2 5468   0.315   4.687   0.569 -0.1257 -0.2998 -2.0610
 1568SOL     OW 5469   1.036   2.543   4.252 -0.7512  0.5682  0.2835
 1568SOL    HW1 5470   0.975   2.595   4.304 -1.1469 -0.3704  0.7877
 1568SOL    HW2 5471   1.067   2.475   4.312  1.8723  1.8230  0.4638
 1569SOL     OW 5472   0.954   1.247   0.238 -0.1854 -0.1581  0.2103
 1569SOL    HW1 5473   0.872   1.280   0.276 -0.6805 -1.5189  0.3567
 1569SOL    HW2 5474   0.952   1.278   0.147  0.1704  1.6162  0.7703
 1570SOL     OW 5475   3.796   3.962   4.673  0.1728 -0.0209  0.2624
 1570SOL    HW1 5476   3.790   4.011   4.756  1.5701  0.6668 -0.0088
 1570SOL    HW2 5477   3.796   3.870   4.700  3.3629  0.1689  1.3546
 1571SOL     OW 5478   6.118   5.887   4.857  0.1363 -0.3389 -0.0364
 1571SOL    HW1 5479   6.038   5.894   4.805 -0.8566 -0.6055  1.3944
 1571SOL    HW2 5480   6.120   5.968   4.909  0.3615 -0.6812  0.5048
 1572SOL     OW 5481   2.148   3.443   4.585 -0.5251  0.0882  0.5383
 1572SOL    HW1 5482   2.155   3.502   4.509  1.9280  2.6096  2.5267
 1572SOL    HW2 5483   2.114   3.499   4.655 -0.6768 -1.6204  1.8800
 1573SOL     OW 5484   0.772   1.190   5.030 -0.1654 -0.0684  0.1406
 1573SOL    HW1 5485   0.744   1.129   4.962 -0.5890  0.9624 -0.6377
 1573SOL    HW2 5486   0.748   1.147   5.112  3.9951 -3.2545  0.0024
 1574SOL     OW 5487   2.153   3.895   0.864 -0.0478  0.4207  0.5180
 1574SOL    HW1 5488   2.108   3.812   0.856  1.3529 -0.5201  1.8083
 1574SOL    HW2 5489   2.222   3.892   0.797  2.2376 -1.0590  2.7598
 1575SOL     OW 5490   1.780   3.638   4.493 -0.0905 -0.2984 -0.2799
 1575SOL    HW1 5491   1.834   3.569   4.532  0.9241  0.0557 -1.0199
 1575SOL    HW2 5492   1.781   3.619   4.399 -0.0062  0.5759 -0.4639
 1576SOL     OW 5493   0.977   6.623   4.133 -0.6250 -0.5199  0.0660
 1576SOL    HW1 5494   0.940   6.705   4.100  0.8462  1.0966  2.1895
 1576SOL    HW2 5495   0.907   6.586   4.187 -0.1765  1.2270  1.9931
 1577SOL     OW 5496   5.058   1.937   2.523  0.1512 -0.3797 -0.1280
 1577SOL    HW1 5497   4.968   1.939   2.555 -0.9095 -0.1699 -2.9201
 1577SOL    HW2 5498   5.084   1.845   2.529 -1.4442 -1.0413 -2.2261
 1578SOL     OW 5499   1.583   4.767   0.547 -0.7621 -0.2587  0.3446
 1578SOL    HW1 5500   1.500   4.721   0.536  0.0104 -1.2055 -2.0970
 1578SOL    HW2 5501   1.563   4.858   0.526 -1.0812 -0.5946 -0.8524
 1579SOL     OW 5502   4.209   2.741   0.575 -0.2703 -0.2375 -0.2489
 1579SOL    HW1 5503   4.268   2.667   0.591 -1.3482 -1.5950 -2.1412
 1579SOL    HW2 5504   4.265   2.818   0.583  0.9190 -1.2024  1.6776
 1580SOL     OW 5505   4.271   2.327   2.234 -0.0857  0.3399 -0.5927
 1580SOL    HW1 5506   4.349   2.310   2.181  0.0439 -1.9710  0.2239
 1580SOL    HW2 5507   4.206   2.359   2.172  1.2122  1.4664 -1.4439
 1581SOL     OW 5508   5.512   0.969   4.616 -0.3472  0.1019  0.1471
 1581SOL    HW1 5509   5.581   1.005   4.672  0.8612  0.3510 -1.4192
 1581SOL    HW2 5510   5.554   0.897   4.569 -0.9932  0.5494 -1.1712
 1582SOL     OW 5511   2.741   4.929   4.209  0.4186  0.2214  0.5836
 1582SOL    HW1 5512   2.818   4.945   4.154  0.7392  2.0282  1.4894
 1582SOL    HW2 5513   2.746   4.995   4.278 -2.7731  1.5169 -0.2210
 1583SOL     OW 5514   2.593   6.695   2.573 -0.2104  0.5264  0.2892
 1583SOL    HW1 5515   2.651   6.639   2.523  0.8575  1.6574  0.2113
 1583SOL    HW2 5516   2.505   6.668   2.547  0.2836 -0.6466 -0.2256
 1584SOL     OW 5517   4.872   5.167   1.968  0.0451 -0.2131 -0.7781
 1584SOL    HW1 5518   4.797   5.184   1.912 -1.5770  0.9058  1.5577
 1584SOL    HW2 5519   4.850   5.086   2.014 -0.6045  0.9963  1.1524
 1585SOL     OW 5520   4.071   0.478   2.448  0.1217  0.3467 -0.1513
 1585SOL    HW1 5521   4.114   0.563   2.463 -0.5232  0.8566 -1.0868
 1585SOL    HW2 5522   4.058   0.475   2.353  2.0764 -1.7716 -0.4242
 1586SOL     OW 5523   5.311   2.595   2.538  0.3649 -0.0995  0.0596
 1586SOL    HW1 5524   5.374   2.524   2.528  1.6367  0.7677  1.4317
 1586SOL    HW2 5525   5.254   2.566   2.610  0.4646 -0.0316  0.1672
 1587SOL     OW 5526   1.628   2.098   4.561 -0.2669  0.1085  0.5236
 1587SOL    HW1 5527   1.598   2.014   4.597  0.5549 -0.2734  0.3295
 1587SOL    HW2 5528   1.562   2.120   4.495 -0.9838  0.0862  1.2125
 1588SOL     OW 5529   3.501   1.979   4.679  0.0722  0.0485 -0.0116
 1588SOL    HW1 5530   3.416   2.008   4.710  1.1364  3.2499  0.3607
 1588SOL    HW2 5531   3.554   1.970   4.758  0.8098  0.9284 -0.3838
 1589SOL     OW 5532   7.099   4.378   1.616 -0.2406  0.0962 -0.8876
 1589SOL    HW1 5533   7.023   4.361   1.671  0.2785 -0.9892 -0.4819
 1589SOL    HW2 5534   7.084   4.327   1.537  0.6037 -1.1438 -0.2988
 1590SOL     OW 5535   5.590   6.683   0.712  0.3088 -0.3094 -0.1809
 1590SOL    HW1 5536   5.629   6.764   0.679 -0.9074  1.3036  2.0806
 1590SOL    HW2 5537   5.547   6.644   0.636 -1.8473  2.8824 -0.7796
 1591SOL     OW 5538   2.282   3.042   0.584  0.7314 -0.7147 -0.2472
 1591SOL    HW1 5539   2.374   3.026   0.605  0.6273 -0.5585  0.3286
 1591SOL    HW2 5540   2.284   3.083   0.497  1.2056 -0.7047 -0.2303
 1592SOL     OW 5541   5.374   4.482   0.414  0.2406  0.3815 -0.0023
 1592SOL    HW1 5542   5.309   4.505   0.481 -1.0066 -1.7400 -0.4197
 1592SOL    HW2 5543   5.323   4.459   0.337  1.4956 -0.7567 -0.5409
 1593SOL     OW 5544   2.561   4.990   0.416  0.2473  0.0718  0.0394
 1593SOL    HW1 5545   2.586   4.932   0.488 -1.7525 -0.3390  0.4641
 1593SOL    HW2 5546   2.640   4.999   0.363  1.0600 -1.6910  0.8916
 1594SOL     OW 5547   0.941   5.326   0.466 -1.0768 -0.3295 -0.1892
 1594SOL    HW1 5548   0.861   5.362   0.503 -0.1543  1.1159  0.5235
 1594SOL    HW2 5549   0.946   5.365   0.378 -0.5714  0.5585  0.2185
 1595SOL     OW 5550   0.935   2.878   0.559 -0.2816 -0.2501  0.1004
 1595SOL    HW1 5551   0.974   2.793   0.582 -0.1914 -0.2642 -0.1117
 1595SOL    HW2 5552   0.842   2.858   0.542 -0.4953 -0.1420  1.0711
 1596SOL     OW 5553   6.549   2.718   2.988 -0.7713 -0.2691 -0.0022
 1596SOL    HW1 5554   6.595   2.749   3.066  0.0443 -0.7088 -0.2914
 1596SOL    HW2 5555   6.500   2.642   3.018 -1.9533  0.6512  0.4797
 1597SOL     OW 5556   0.074   3.366   5.046 -0.2899  0.6528  0.0437
 1597SOL    HW1 5557   0.113   3.390   4.962 -1.2814 -2.3321 -1.4124
 1597SOL    HW2 5558  -0.016   3.400   5.041 -0.5179  0.0025 -0.3641
 1598SOL     OW 5559   2.402   2.692   2.446  0.1502  0.1765  0.0857
 1598SOL    HW1 5560   2.323   2.746   2.449 -0.8839 -0.8685 -3.6456
 1598SOL    HW2 5561   2.369   2.602   2.460  1.1204 -0.0343  1.1555
 1599SOL     OW 5562   3.826   6.964   2.399  0.2572  1.2295 -0.1977
 1599SOL    HW1 5563   3.788   6.916   2.324 -0.2692  2.4876 -0.7684
 1599SOL    HW2 5564   3.918   6.974   2.376  0.1430  1.4271 -0.5941
 1600SOL     OW 5565   5.167   5.506   1.605  0.3627  0.6693 -0.3887
 1600SOL    HW1 5566   5.086   5.543   1.570  1.3343  2.3914 -0.9167
 1600SOL    HW2 5567   5.159   5.514   1.700 -1.2095 -1.7232 -0.2159
 1601SOL     OW 5568   0.580   6.616   4.472  0.1778  0.3131 -0.2193
 1601SOL    HW1 5569   0.527   6.692   4.494  0.2960  0.1439  0.6985
 1601SOL    HW2 5570   0.562   6.600   4.379 -2.9412 -0.9264  0.4766
 1602SOL     OW 5571   4.910   0.888   5.056 -0.0607  0.4546 -0.5100
 1602SOL    HW1 5572   4.909   0.814   5.116  1.2132 -0.6374 -1.7592
 1602SOL    HW2 5573   4.977   0.947   5.091 -0.3325  0.5209 -0.0933
 1603SOL     OW 5574   5.317   2.006   4.705  0.3482 -0.0758  0.5832
 1603SOL    HW1 5575   5.352   1.973   4.787 -0.8923  2.9611  2.5208
 1603SOL    HW2 5576   5.376   2.078   4.681  0.4044 -0.5958 -0.9504
 1604SOL     OW 5577   3.592   1.560   0.745 -0.1382  0.3288 -0.0967
 1604SOL    HW1 5578   3.526   1.494   0.723 -1.3555  1.3635  0.3455
 1604SOL    HW2 5579   3.673   1.510   0.755 -1.0733 -1.1463  0.4633
 1605SOL     OW 5580   3.008   0.509   0.692  0.3339 -0.2727 -0.3922
 1605SOL    HW1 5581   2.935   0.566   0.668  0.5155  0.2890  0.3672
 1605SOL    HW2 5582   3.079   0.569   0.713  0.2501 -0.7202  1.3249
 1606SOL     OW 5583   0.011   3.155   1.841  0.7354  0.0332  0.1168
 1606SOL    HW1 5584   0.049   3.082   1.792  1.6394 -0.1553  1.0565
 1606SOL    HW2 5585   0.057   3.154   1.925 -0.0396  0.9901  0.5750
 1607SOL     OW 5586   0.060   2.200   2.436 -0.1127 -0.1612  0.2426
 1607SOL    HW1 5587   0.104   2.135   2.381 -1.6870 -1.0103 -0.0701
 1607SOL    HW2 5588   0.066   2.282   2.386  2.2549  0.1180  0.8294
 1608SOL     OW 5589   6.722   6.175   0.698  0.3106  0.0108 -0.8096
 1608SOL    HW1 5590   6.805   6.152   0.740 -0.6831 -0.2611  1.1076
 1608SOL    HW2 5591   6.748   6.221   0.618  2.3100 -2.5956 -1.8091
 1609SOL     OW 5592   1.064   3.873   3.098 -0.1215 -0.4887  0.2464
 1609SOL    HW1 5593   1.104   3.917   3.172 -1.0808 -0.4940  0.7801
 1609SOL    HW2 5594   1.004   3.938   3.060  0.7948 -0.2804 -0.8958
 1610SOL     OW 5595   2.012   4.617   3.042 -0.0722 -0.1042  0.2000
 1610SOL    HW1 5596   1.985   4.557   3.112  0.4093 -0.0729  0.4145
 1610SOL    HW2 5597   2.106   4.603   3.033 -0.2817 -0.8941 -1.1817
 1611SOL     OW 5598   3.052   4.727   3.058 -0.1978  0.5566 -0.0157
 1611SOL    HW1 5599   3.100   4.733   2.975 -0.9595  2.5387 -0.3716
 1611SOL    HW2 5600   2.980   4.666   3.040  0.6862 -0.4344 -0.2439
 1612SOL     OW 5601   1.706   0.753   0.074  0.5656 -0.3812 -0.5222
 1612SOL    HW1 5602   1.650   0.676   0.062 -1.2167  0.7725  0.0188
 1612SOL    HW2 5603   1.672   0.795   0.153  1.8748  0.6720 -0.4933
 1613SOL     OW 5604   2.034   2.074   3.097  0.5036 -0.0499 -0.3749
 1613SOL    HW1 5605   1.963   2.128   3.062 -1.6383 -0.7328  2.4859
 1613SOL    HW2 5606   2.006   1.984   3.079  1.7741 -0.3078 -1.1259
 1614SOL     OW 5607   5.972   5.575   1.168  0.2807  0.2069  0.2854
 1614SOL    HW1 5608   6.025   5.635   1.220  0.6380  0.9192 -0.8639
 1614SOL    HW2 5609   6.021   5.493   1.167 -0.5656 -0.4026  2.4939
 1615SOL     OW 5610   2.155   1.200   1.401  0.0232 -0.9167  0.4472
 1615SOL    HW1 5611   2.218   1.217   1.471 -0.4179  4.7622 -0.0579
 1615SOL    HW2 5612   2.070   1.199   1.445 -0.0551  0.0479  0.3514
 1616SOL     OW 5613   4.538   5.394   1.157 -0.1788 -0.0724  0.6618
 1616SOL    HW1 5614   4.594   5.326   1.120 -0.6273 -0.2945  0.3791
 1616SOL    HW2 5615   4.597   5.449   1.208  0.8695  1.3772 -1.8990
 1617SOL     OW 5616   1.408   5.186   2.782 -0.2974  0.0395  0.6098
 1617SOL    HW1 5617   1.374   5.238   2.855  0.4167  0.2945  0.7721
 1617SOL    HW2 5618   1.427   5.251   2.714 -0.3341 -0.1204  0.4486
 1618SOL     OW 5619   1.518   0.132   1.758 -0.8724  0.4128 -0.9523
 1618SOL    HW1 5620   1.497   0.039   1.769 -1.8426  0.7889  0.5780
 1618SOL    HW2 5621   1.458   0.162   1.690 -0.9827  0.0701 -1.0087
 1619SOL     OW 5622   5.220   0.259   2.141  0.1593  0.0151  0.0364
 1619SOL    HW1 5623   5.296   0.307   2.176  0.4047 -0.0925 -0.3424
 1619SOL    HW2 5624   5.204   0.299   2.056 -0.3983  0.2317  0.2369
 1620SOL     OW 5625   6.410   3.895   4.922  0.0024  0.0792 -0.3700
 1620SOL    HW1 5626   6.382   3.930   4.837  0.4961 -0.4474 -0.7536
 1620SOL    HW2 5627   6.329   3.890   4.973 -0.2729  0.5525 -0.7482
 1621SOL     OW 5628   5.245   4.561   2.122  0.1256 -0.3179 -0.2097
 1621SOL    HW1 5629   5.220   4.545   2.212  1.4467  0.5222  0.3418
 1621SOL    HW2 5630   5.178   4.619   2.087 -0.4722 -0.7719  0.1662
 1622SOL     OW 5631   5.701   3.454   4.886  0.1811 -0.6388 -0.4945
 1622SOL    HW1 5632   5.640   3.419   4.820  0.4132 -2.0580  0.0146
 1622SOL    HW2 5633   5.663   3.428   4.970  0.3332  0.4290 -0.0741
 1623SOL     OW 5634   0.542   4.767   2.200  0.6141 -0.3009 -0.3633
 1623SOL    HW1 5635   0.596   4.840   2.170  1.9358 -0.9942  0.2649
 1623SOL    HW2 5636   0.527   4.784   2.293 -0.4413 -0.0167 -0.5694
 1624SOL     OW 5637   5.874   6.877   2.849 -0.0829 -0.2355 -0.2155
 1624SOL    HW1 5638   5.920   6.912   2.925 -0.6315 -0.2549  0.1331
 1624SOL    HW2 5639   5.784   6.865   2.880 -0.6296  0.9907 -1.2398
 1625SOL     OW 5640   0.227   3.512   0.825 -0.7012  0.3367  0.2144
 1625SOL    HW1 5641   0.158   3.463   0.870  0.0251  0.1089  1.1153
 1625SOL    HW2 5642   0.299   3.515   0.888  0.0350  0.7600 -0.6247
 1626SOL     OW 5643   0.293   4.379   1.721 -0.3106  0.0258  0.6419
 1626SOL    HW1 5644   0.209   4.416   1.694  0.1775 -1.0352 -2.8959
 1626SOL    HW2 5645   0.358   4.423   1.666  1.4728  0.4069  2.8723
 1627SOL     OW 5646   4.923   0.234   2.249  0.3661  0.3815 -0.3124
 1627SOL    HW1 5647   5.007   0.251   2.207 -0.1121  1.6900 -0.7851
 1627SOL    HW2 5648   4.913   0.306   2.313 -0.5041  0.3914 -0.4501
 1628SOL     OW 5649   5.242   6.852   0.619 -0.0109  0.6596  0.7031
 1628SOL    HW1 5650   5.200   6.788   0.562  0.5073 -0.0218  1.0737
 1628SOL    HW2 5651   5.189   6.853   0.699 -0.5094  1.3274  0.3758
 1629SOL     OW 5652   2.395   6.694   2.271 -0.7840 -0.2174 -0.3890
 1629SOL    HW1 5653   2.368   6.663   2.185  1.4847  0.2123 -1.3444
 1629SOL    HW2 5654   2.462   6.759   2.252 -1.9116  1.6542  1.6866
 1630SOL     OW 5655   2.445   2.429   4.213  0.1087  0.0331 -0.2818
 1630SOL    HW1 5656   2.419   2.337   4.200  0.1387  0.1972 -1.6350
 1630SOL    HW2 5657   2.365   2.472   4.245 -0.2118 -0.2464 -0.6900
 1631SOL     OW 5658   0.407   6.072   0.151 -0.7566 -0.0763 -0.4425
 1631SOL    HW1 5659   0.463   6.123   0.093 -0.4431  0.8393  0.6181
 1631SOL    HW2 5660   0.395   5.988   0.106  2.2116 -0.6673 -0.3491
 1632SOL     OW 5661   6.505   4.917   0.432 -0.4272 -0.4063  0.1258
 1632SOL    HW1 5662   6.481   4.895   0.343 -0.4865  0.1700 -0.0046
 1632SOL    HW2 5663   6.584   4.971   0.423 -0.9031  0.3493  0.3637
 1633SOL     OW 5664   5.826   3.719   4.848  0.4611 -0.3513  0.0465
 1633SOL    HW1 5665   5.915   3.700   4.819  0.9307 -0.6705  1.5621
 1633SOL    HW2 5666   5.786   3.632   4.860 -0.0156 -0.2124 -0.4841
 1634SOL     OW 5667   5.862   6.875   3.389 -0.1911  0.0412  0.0141
 1634SOL    HW1 5668   5.818   6.800   3.348 -2.1929  0.7414  0.7457
 1634SOL    HW2 5669   5.917   6.835   3.457 -0.7453 -0.8215 -0.0195
 1635SOL     OW 5670   3.683   2.028   3.713 -0.6207  0.1789 -0.1177
 1635SOL    HW1 5671   3.731   2.110   3.714 -1.9991  1.0235 -0.3601
 1635SOL    HW2 5672   3.748   1.962   3.736  1.3729  0.8530 -3.1575
 1636SOL     OW 5673   5.692   1.721   3.189 -0.1630 -0.6264  0.0719
 1636SOL    HW1 5674   5.640   1.645   3.213 -0.6087 -0.0828  0.8784
 1636SOL    HW2 5675   5.702   1.715   3.094 -2.4443 -0.2895 -0.2356
 1637SOL     OW 5676   6.394   2.693   4.021 -0.0827 -0.1776  0.5035
 1637SOL    HW1 5677   6.415   2.772   4.070  1.4827  0.2839 -0.8134
 1637SOL    HW2 5678   6.475   2.671   3.975 -2.0719  1.1914 -4.2669
 1638SOL     OW 5679   5.927   3.341   3.025 -0.0240  0.3453 -0.2575
 1638SOL    HW1 5680   5.859   3.307   3.083  0.6985 -1.2669 -0.2903
 1638SOL    HW2 5681   5.973   3.263   2.994 -1.1184  0.9860 -3.9631
 1639SOL     OW 5682   2.807   5.423   0.724 -0.1901  0.3336  0.4514
 1639SOL    HW1 5683   2.776   5.510   0.747  0.9539  0.2720  2.5016
 1639SOL    HW2 5684   2.745   5.363   0.767 -0.9582  0.0986 -0.9260
 1640SOL     OW 5685   3.316   6.656   3.504  0.0556 -0.2441 -0.1367
 1640SOL    HW1 5686   3.315   6.629   3.596 -1.2624  0.1331 -0.0139
 1640SOL    HW2 5687   3.354   6.744   3.506 -0.5255  0.0092  0.1406
 1641SOL     OW 5688   4.665   4.556   3.761  0.6410 -0.2257 -0.3936
 1641SOL    HW1 5689   4.637   4.475   3.719 -0.7923 -0.4252  0.8560
 1641SOL    HW2 5690   4.607   4.623   3.725 -0.3407 -0.3347  0.9140
 1642SOL     OW 5691   0.393   0.639   2.225  0.0569 -0.5419  0.0447
 1642SOL    HW1 5692   0.307   0.681   2.228 -0.6757 -1.9871  0.5900
 1642SOL    HW2 5693   0.392   0.576   2.297  0.6727 -2.2201 -1.3080
 1643SOL     OW 5694   1.108   2.228   4.193  0.0956  0.2997 -0.3014
 1643SOL    HW1 5695   1.023   2.204   4.156 -0.4377  2.4580 -0.6081
 1643SOL    HW2 5696   1.095   2.226   4.288  0.4154 -1.6412 -0.2586
 1644SOL     OW 5697   7.033   4.899   1.745 -0.4306  0.1976 -0.4379
 1644SOL    HW1 5698   7.057   4.884   1.837  2.0202 -2.7517 -1.3755
 1644SOL    HW2 5699   6.958   4.841   1.731 -1.7438  1.7329 -0.0201
 1645SOL     OW 5700   0.645   1.075   1.734 -0.0831 -0.0854  0.2979
 1645SOL    HW1 5701   0.739   1.078   1.752 -0.0347 -0.4580  0.1167
 1645SOL    HW2 5702   0.638   1.023   1.653 -0.5849 -1.8052  1.3934
 1646SOL     OW 5703   0.145   6.328   2.589  0.2127 -0.3921  0.1998
 1646SOL    HW1 5704   0.182   6.243   2.568 -0.3756 -0.7103  0.4259
 1646SOL    HW2 5705   0.128   6.369   2.504  2.3154  0.3363  0.0603
 1647SOL     OW 5706   0.280   0.248   0.441 -0.1548  0.1964  0.1666
 1647SOL    HW1 5707   0.252   0.277   0.354 -1.4244  0.7784  0.7379
 1647SOL    HW2 5708   0.376   0.250   0.438 -0.1404 -1.1290 -1.6448
 1648SOL     OW 5709   2.945   1.693   4.895 -0.1969 -0.1585 -0.2508
 1648SOL    HW1 5710   2.862   1.660   4.861  0.2543  0.0886 -1.6301
 1648SOL    HW2 5711   3.011   1.636   4.859  0.3724  0.6446 -0.5107
 1649SOL     OW 5712   6.703   4.759   1.097 -0.1665  0.1425 -0.1455
 1649SOL    HW1 5713   6.740   4.765   1.185  0.4409  2.1239 -0.4912
 1649SOL    HW2 5714   6.752   4.824   1.046  0.0890 -1.5454 -2.1863
 1650SOL     OW 5715   6.790   5.151   4.460  0.1955  0.4085  0.4636
 1650SOL    HW1 5716   6.757   5.084   4.519 -0.4103  1.3005  1.1762
 1650SOL    HW2 5717   6.764   5.234   4.501  1.6683  1.1122  0.0603
 1651SOL     OW 5718   4.924   6.968   2.893 -0.6794  0.1097 -0.0874
 1651SOL    HW1 5719   4.842   6.960   2.843 -0.3116 -0.1794 -0.6537
 1651SOL    HW2 5720   4.957   7.055   2.872 -0.2771 -0.1935 -0.7427
 1652SOL     OW 5721   3.985   3.571   2.526  0.5102  0.6338 -0.1403
 1652SOL    HW1 5722   4.041   3.515   2.474  0.4610  0.2190  0.2455
 1652SOL    HW2 5723   4.031   3.580   2.610  2.0310  3.6094 -1.1489
 1653SOL     OW 5724   2.897   5.306   1.122 -0.5140  0.1434 -0.3261
 1653SOL    HW1 5725   2.847   5.323   1.042 -3.2469  0.1716  1.2645
 1653SOL    HW2 5726   2.918   5.212   1.117  0.0048  0.3006 -1.3898
 1654SOL     OW 5727   4.760   0.659   1.625  0.0130  0.0769  0.7714
 1654SOL    HW1 5728   4.709   0.736   1.651 -0.4345 -0.6763  2.2361
 1654SOL    HW2 5729   4.694   0.592   1.606  0.3177 -1.3137  3.9262
 1655SOL     OW 5730   4.396   4.080   3.395  0.0313  0.0933  0.1910
 1655SOL    HW1 5731   4.488   4.081   3.421  0.1811 -1.6870 -0.1464
 1655SOL    HW2 5732   4.395   4.033   3.312 -1.0200  1.5424 -0.6663
 1656SOL     OW 5733   4.322   4.317   4.108  0.3301  0.8832 -0.1402
 1656SOL    HW1 5734   4.283   4.367   4.037  0.3985  0.9162 -0.1551
 1656SOL    HW2 5735   4.263   4.330   4.182  0.7318  1.6006  0.0720
 1657SOL     OW 5736   4.312   0.309   1.549 -0.3867 -0.5283 -0.2025
 1657SOL    HW1 5737   4.378   0.285   1.484 -0.6795  0.1104 -0.7510
 1657SOL    HW2 5738   4.228   0.292   1.506 -0.5879  0.4221 -0.2037
 1658SOL     OW 5739   7.214   3.109   4.247 -0.7988  0.0338 -0.4757
 1658SOL    HW1 5740   7.145   3.112   4.181 -1.6069  0.4854  0.3673
 1658SOL    HW2 5741   7.179   3.052   4.316 -0.6277  0.8434  0.2934
 1659SOL     OW 5742   6.620   3.902   2.273  0.2706  0.8718 -0.0351
 1659SOL    HW1 5743   6.618   3.873   2.181  1.6117 -0.1542  0.2233
 1659SOL    HW2 5744   6.581   3.989   2.272 -0.5483  0.5138 -1.4433
 1660SOL     OW 5745   2.752   0.609   3.994  0.0928  0.2477  0.4533
 1660SOL    HW1 5746   2.784   0.527   3.956 -0.3935  0.0665  0.4294
 1660SOL    HW2 5747   2.745   0.669   3.920 -0.8503 -0.1040  0.2372
 1661SOL     OW 5748   2.764   2.908   3.950 -0.0440 -0.1806  0.0091
 1661SOL    HW1 5749   2.709   2.944   3.880 -0.9585 -0.4001  0.5955
 1661SOL    HW2 5750   2.814   2.984   3.983  0.6594 -0.1448 -1.0973
 1662SOL     OW 5751   2.856   1.467   0.965  0.0958 -0.6786  0.1678
 1662SOL    HW1 5752   2.934   1.511   0.997 -0.3715  1.1348 -1.0105
 1662SOL    HW2 5753   2.842   1.394   1.025  1.2941  0.4076  1.8306
 1663SOL     OW 5754   6.906   0.532   0.096  0.3274  0.0512 -0.2695
 1663SOL    HW1 5755   6.965   0.464   0.129  0.1039 -0.1225 -0.2319
 1663SOL    HW2 5756   6.825   0.519   0.144  0.7634  1.3030  0.8784
 1664SOL     OW 5757   5.637   1.182   0.679 -0.4710  0.1606 -0.8145
 1664SOL    HW1 5758   5.694   1.122   0.630 -0.5724 -0.4292 -0.2230
 1664SOL    HW2 5759   5.561   1.129   0.703 -0.6722  0.5911 -0.4779
 1665SOL     OW 5760   1.976   4.465   2.196  0.3868 -0.2301 -0.1381
 1665SOL    HW1 5761   1.902   4.516   2.228 -0.0079 -0.8156 -0.1033
 1665SOL    HW2 5762   2.047   4.485   2.258  0.1069 -0.0784  0.1375
 1666SOL     OW 5763   3.069   1.958   3.622  0.2027  1.0534 -0.3612
 1666SOL    HW1 5764   3.122   2.006   3.685 -0.1951  0.0232  0.7922
 1666SOL    HW2 5765   3.003   2.021   3.593 -0.6141  1.1214  1.4994
 1667SOL     OW 5766   4.083   2.124   2.123 -0.1168 -0.4346  0.2496
 1667SOL    HW1 5767   4.066   2.204   2.073 -0.6686 -1.3904 -1.1310
 1667SOL    HW2 5768   4.163   2.088   2.085  0.1211 -0.5620  0.8568
 1668SOL     OW 5769   2.589   1.551   4.240 -0.0878  0.3884  0.6075
 1668SOL    HW1 5770   2.562   1.512   4.323 -0.9183 -1.0796 -0.3058
 1668SOL    HW2 5771   2.653   1.489   4.204 -0.1069  0.7492 -0.0674
 1669SOL     OW 5772   2.152   5.475   2.627 -0.4052 -1.1244 -0.3044
 1669SOL    HW1 5773   2.107   5.553   2.594 -1.5742 -1.5090  0.3372
 1669SOL    HW2 5774   2.083   5.411   2.641  0.5278 -2.2912 -0.7997
 1670SOL     OW 5775   0.169   3.755   1.712  0.2091  0.1949 -0.2699
 1670SOL    HW1 5776   0.118   3.727   1.788 -1.5305  0.8119 -1.1496
 1670SOL    HW2 5777   0.206   3.675   1.677  0.4327 -0.1876  0.8113
 1671SOL     OW 5778   7.093   2.650   4.682 -0.3349 -0.2570 -0.1176
 1671SOL    HW1 5779   7.188   2.640   4.679 -0.3991 -1.6235  1.2557
 1671SOL    HW2 5780   7.060   2.562   4.702 -1.9649 -0.0063 -1.4314
 1672SOL     OW 5781   6.613   3.761   2.794 -0.3164 -0.0790 -0.1849
 1672SOL    HW1 5782   6.638   3.713   2.873  0.6121 -0.2750 -0.5922
 1672SOL    HW2 5783   6.563   3.698   2.742  1.7574 -0.9862 -1.1871
 1673SOL     OW 5784   0.747   6.640   0.638  0.0778  0.0580 -0.3813
 1673SOL    HW1 5785   0.747   6.686   0.721 -1.5502 -0.4287 -0.0727
 1673SOL    HW2 5786   0.791   6.557   0.657 -1.7486 -0.7696  0.4734
 1674SOL     OW 5787   0.110   6.311   1.227 -0.8995 -0.1115  0.3960
 1674SOL    HW1 5788   0.194   6.309   1.274 -0.7468 -3.0341  0.1750
 1674SOL    HW2 5789   0.044   6.309   1.296 -0.7324 -0.5385  0.5468
 1675SOL     OW 5790   3.882   1.350   2.149  0.3210  0.0686 -0.5877
 1675SOL    HW1 5791   3.936   1.343   2.070  1.0118  0.3422 -0.1486
 1675SOL    HW2 5792   3.865   1.260   2.174 -0.1529 -0.0254 -1.2088
 1676SOL     OW 5793   1.315   6.175   1.882  0.1649  0.7744 -0.3299
 1676SOL    HW1 5794   1.361   6.239   1.935 -0.0437  2.2028 -1.7927
 1676SOL    HW2 5795   1.385   6.125   1.839  0.3519 -0.9538  1.8150
 1677SOL     OW 5796   2.090   2.336   2.874  0.5162 -0.9619 -0.1763
[truncated: 1,396,652 more chars]
