# Supplementary material for: Molecular dynamics ensemble refinement of the heterogeneous native state of NCBD using chemical shifts and NOEs
Source: PeerJ. 2018 Jul 4;6:e5125. doi: 10.7717/peerj.5125 (PMC6035720; doi:10.7717/peerj.5125)
Supplement: Data S1 — This file contains input files for running the molecular simulations, and the resulting ensemble of NCBD obtained using NOEs and chemical shifts. [file peerj-06-5125-s005.bz2 › raw_data/CS-NOE/CS-NOE4-C22/charmm27-nocmap.ff/rna.hdb]

RA	9
2	6	H5'	C5'	O5'	C4'	
1	5	H4'	C4'	C5'	O4'	C3'	
1	5	H1'	C1'	O4'	N9	C2'	
1	1	H8	C8	N9	N7	
2	3	H6	N6	C6	C5	
1	1	H2	C2	N1	N3	
1	5	H3'	C3'	C4'	C2'	O3'	
1	5	H2'2	C2'	C1'	C3'	O2'	
1	2	H2'1	O2'	C2'	C1'	
RU	9
2	6	H5'	C5'	O5'	C4'	
1	5	H4'	C4'	C5'	O4'	C3'	
1	5	H1'	C1'	O4'	N1	C2'	
1	1	H6	C6	N1	C5	
1	1	H5	C5	C6	C4	
1	1	H3	N3	C4	C2	
1	5	H3'	C3'	C4'	C2'	O3'	
1	5	H2'2	C2'	C1'	C3'	O2'	
1	2	H2'1	O2'	C2'	C1'	
RG	9
2	6	H5'	C5'	O5'	C4'	
1	5	H4'	C4'	C5'	O4'	C3'	
1	5	H1'	C1'	O4'	N9	C2'	
1	1	H8	C8	N9	N7	
1	1	H1	N1	C6	C2	
2	3	H2	N2	C2	N1	
1	5	H3'	C3'	C4'	C2'	O3'	
1	5	H2'2	C2'	C1'	C3'	O2'	
1	2	H2'1	O2'	C2'	C1'	
RC	9
2	6	H5'	C5'	O5'	C4'	
1	5	H4'	C4'	C5'	O4'	C3'	
1	5	H1'	C1'	O4'	N1	C2'	
1	1	H6	C6	N1	C5	
1	1	H5	C5	C6	C4	
2	3	H4	N4	C4	C5	
1	5	H3'	C3'	C4'	C2'	O3'	
1	5	H2'2	C2'	C1'	C3'	O2'	
1	2	H2'1	O2'	C2'	C1'	
