# Supplementary material for: Molecular dynamics ensemble refinement of the heterogeneous native state of NCBD using chemical shifts and NOEs
Source: PeerJ. 2018 Jul 4;6:e5125. doi: 10.7717/peerj.5125 (PMC6035720; doi:10.7717/peerj.5125)
Supplement: Data S1 — This file contains input files for running the molecular simulations, and the resulting ensemble of NCBD obtained using NOEs and chemical shifts. [file peerj-06-5125-s005.bz2 › raw_data/CS-NOE/CS-NOE4-C22/charmm27-nocmap.ff/rna.c.tdb]

[ None ]

[ 3' ]
[ replace ]
C3'	C3'	CN7	12.011 	   0.14	
H3'	H3'	HN7	1.008	   0.09
O3'	O3'	ON5	15.9994   -0.66
[ Add ]
1	2	H3T	O3'	C3'	C4'
		HN5     1.008     0.43	-1
