# Supplementary material for: Molecular dynamics ensemble refinement of the heterogeneous native state of NCBD using chemical shifts and NOEs
Source: PeerJ. 2018 Jul 4;6:e5125. doi: 10.7717/peerj.5125 (PMC6035720; doi:10.7717/peerj.5125)
Supplement: Data S1 — This file contains input files for running the molecular simulations, and the resulting ensemble of NCBD obtained using NOEs and chemical shifts. [file peerj-06-5125-s005.bz2 › raw_data/CS-NOE/CS-NOE4-C22/charmm27-nocmap.ff/cmap.itp]

[ cmaptypes ]

C NH1 CT1 C NH1 1 24 24\
0.53048936 3.2162408 4.06375184 5.23405848 8.87430584 11.27767912 8.63761696 7.38388136 3.16256008 -2.98515848\
4.08412792 -10.35757568 -22.8264396 -21.3235468 -22.1996764 -16.63403592 -12.92261872 -11.6490928 -11.20107008 -11.07111504\
-9.7711044 -8.41168096 -6.72803936 -2.017734 -3.35678136 5.76174456 6.59825168 7.83366136 10.03737416 10.29945992\
9.76478656 7.96662888 4.44114864 2.1689856 -0.48668288 -14.95964096 -22.11026432 -21.59073704 -17.55610584 -13.70766264\
-11.36098256 -7.5571408 -4.60984752 -5.06397888 -4.22086104 -2.6656264 -6.70845824 -7.43442408 -2.65604504 4.83758264\
6.7962804 8.5654848 11.10395944 11.26085944 9.60822128 8.2025228 5.54350712 8.52820536 -4.81791784 -13.17378424\
-16.97984352 -18.9612604 -15.88401208 -10.76162456 -7.226814 -4.02253944 -1.18369544 -2.00463808 -4.34859856 -6.76996304\
-7.21932464 -5.75869024 0.895376 6.36541208 8.27360896 9.9493428 12.25690248 12.10602744 10.19142904 9.04986648\
7.370116 4.97933656 -5.09866424 -8.8236376 -12.4520024 -14.24794256 -11.58315296 -7.68194952 -4.0080628 0.09116936\
-0.13706784 -2.78604192 -5.52777528 -5.07234688 -3.73702328 -3.75321536 3.6566068 8.19712544 10.49761416 11.8871624\
15.47644864 13.84623672 10.9382312 10.38351648 11.27445744 4.52892896 -1.66657088 -7.3713712 -12.32234024 -13.78498296\
-9.6579272 -3.57932832 -0.36534688 1.83694336 2.89482592 -2.45320472 -4.29784664 -4.08626176 -1.95635472 0.43521968\
7.39471792 9.5673436 11.79063752 12.826052 14.10267408 14.21488896 11.42361704 12.04485736 10.63576984 6.46528416\
-0.3855556 -7.08953696 -11.76670504 -11.72536712 -7.76701024 -1.28130816 -0.51228896 1.86054112 3.3896676 -0.24530792\
-1.13089336 -0.74822472 0.84667424 2.06610104 6.09194584 11.47746512 10.8342588 12.74542632 14.44111784 13.88736544\
12.7733336 16.20764448 10.1279996 3.9710344 0.03502008 -5.78638832 -8.94928312 -8.73359792 -5.3065672 -2.06844408\
1.11955472 3.800118 2.24898368 1.28139184 0.29095536 0.40777264 1.10064304 2.52387248 5.84416936 14.01259256\
9.12496928 12.31334464 15.95806888 15.3795472 14.87541704 16.26442136 8.79167184 -0.79889296 -3.06369216 -5.78245536\
-2.81951392 -3.41995976 -3.46008432 -0.4677712 0.22472264 1.2401376 2.89633216 1.79476864 -0.1510424 -0.14150288\
-0.8129512 1.67447864 1.0319836 5.14623632 7.18376064 13.25729688 17.60706696 18.27094224 17.78651872 14.00849224\
4.17370736 -5.38706736 -4.9367016 -2.8631112 -3.57171344 -4.84825184 -1.4541492 0.48036504 1.0158752 1.34900528\
1.54866576 -1.5687908 -2.83231696 -5.53723112 -5.7180636 -0.91533368 -5.00711832 0.32660304 9.82156344 17.6202884\
22.493184 22.44690896 18.2221568 10.19435784 1.70903848 -2.47207456 -1.82405664 -2.09706264 -3.44021032 -2.54056664\
0.24229544 1.03169072 -0.29526488 1.58753512 1.03666968 -2.39190912 -5.36769544 -7.17878168 -7.69780688 -8.31406824\
-4.91502848 4.46445352 17.49104464 28.20689624 25.40010168 20.00567048 11.54089456 5.42166904 2.3896916 -0.82207232\
1.05378224 -3.06327376 5.39468224 6.26591656 7.9100612 9.19848216 0.70830936 2.234256 1.38816752 -5.34012288\
-10.66949288 -13.8580356 -13.12382728 -11.05521584 1.22838056 23.38048488 15.61728208 13.46252208 13.6919308 10.42786688\
6.5425208 5.67668384 3.47861944 2.63663128 6.66080248 3.43891328 2.03371688 2.99473984 4.16734768 6.65917072\
-1.5372016 0.76052568 -2.56864128 -9.4888936 -14.71286864 -15.0527768 -12.73333456 -7.38484368 11.85038504 3.29695016\
1.35260352 2.00509832 2.6300624 4.08496472 5.18293 6.9954388 6.88468832 10.54510256 6.72356248 3.2482484\
0.50115952 0.29451176 0.50697528 -6.56565832 -5.07523384 -7.72517024 -11.48302984 -15.86794552 -16.46353792 -15.12905112\
-11.195338 -3.86672728 -3.25657456 -8.00265312 -8.58615376 -7.72483552 -4.38244712 0.7673456 7.0414628 9.303124\
5.68342008 10.24519344 6.01207328 2.83913688 -0.99185904 -2.23977888 -3.30694992 -9.13191472 -13.60276976 -17.55234024\
-17.86262568 -16.35195064 -14.45831408 -11.60629048 7.34446808 1.31130744 -12.40058104 -14.57592632 -14.71546272 -11.40081424\
-5.88065384 1.4066608 5.9766348 5.83513192 4.06002808 10.30402048 6.36984712 2.31634608 -1.70447792 -6.2046628\
-15.12064128 -17.40464504 -20.69230672 -20.01642336 -15.75083536 -12.38104176 -8.2167484 -4.48215184 -6.69264272 -10.23121888\
-16.85762888 -16.45424944 -14.88868032 -10.51849232 -4.34014688 1.514608 3.40736592 3.15519624 2.10191608 7.96390928\
3.22260048 -1.74230128 -13.74992104 -16.21412968 -20.5342352 -23.86733512 -23.62144144 -18.39303136 -11.9890428 -9.90842328\
-11.96829016 -14.29488704 -15.34059416 -16.14634888 -13.96732168 -12.38556048 -9.6721528 -5.32577176 -1.03123048 3.02340024\
2.79520488 1.83313592 10.02206072 6.83025448 -8.5414268 -13.4645304 -16.38069472 -20.30290184 -23.834156 -26.41932408\
-23.78055896 -17.44987408 -13.141944 -14.68090288 -15.71690312 -15.23314904 -15.23155912 -14.85608696 -9.39249424 -6.8287064\
-4.18667776 -0.71312096 2.20262496 3.44640264 2.16371376 -0.05489408 -1.55188744 -5.07820448 -9.6468396 -14.31170672\
-18.76507264 -23.82009776 -25.9372436 -26.16619208 -21.80412104 -17.46560592 -15.4186676 -17.36929024 -17.41368248 -15.5860276\
-15.54485704 -10.90668384 -7.19999456 -4.92804072 -1.79255112 1.16202232 3.3802536 3.36083984 2.01882184 -1.4095896\
-3.28975368 -7.42270888 -11.68683248 -16.01869504 -21.8061712 -27.7685804 -29.24590896 -25.5592192 -22.81288344 -16.3655068\
-18.079064 -19.19301216 -17.16532024 -15.78547888 -13.2101432 -11.08086376 -7.74307776 -4.57068528 -1.86196368 0.53760216\
4.20709568 3.70208688 2.0327964 -0.91407848 -3.58849128 -7.03886872 -12.6122496 -18.74896424 -25.32788584 -28.7248336\
-28.74880792 -23.96695616 -16.36877032 -20.09202824 -21.06493376 -19.73170216 -19.25091872 -17.09674448 -13.70105192 -10.08737296\
-8.23925832 -4.6720636 -2.260406 -0.62898072 3.19456768 4.34671576 3.17348032 1.31180952 -1.3934812 -7.83566968\
-14.08447368 -20.95455984 -25.62620504 -29.43372872 -28.13455488 -15.4816368 -18.87243408 -21.6967596 -22.43301808 -20.28189816\
-18.59503488 -16.75382384 -14.29137248 -11.51114632 -8.83347 -4.89092864 -1.35055336 -0.02895328 1.32490544 4.54495368\
3.92948728 2.61642256 -0.69605024 -7.65801704 -14.51626248 -20.69418952 -25.57495104 -8.01478672 -16.93394504 -20.90636016\
-20.90631832 -20.26181496 -20.44561808 -17.99345936 -18.80549008 -18.58620664 -17.42037688 -13.31980584 -7.35375656 -1.68874608\
0.10008128 1.51623976 2.65483168 5.29242528 5.69593024 3.96818928 -0.30827712 -6.20721504 -13.19139888 7.67814208\
-7.37580624 -21.31187344 -24.03636872 -22.55205288 -20.01596312 -17.53359592 -17.21891728 -16.91289952 -17.26138488 -16.8554532\
-16.8452024 -12.29221544 -3.39150856 -0.299156 1.58527576 2.27320904 5.34664992 6.86724104 7.10794656 6.3594708\
2.6440788 -4.55499528 -11.44964152 -3.07624416 -19.09506472 -26.8125364 -24.6414588 -21.513082 -17.55175448 -15.34059416\
-16.0809948 -15.97798472 -16.00873712 -15.04909488 -12.53020136 -9.33458768 

C NH1 CT1 C N 1 24 24\
0.53048936 3.2162408 4.06375184 5.23405848 8.87430584 11.27767912 8.63761696 7.38388136 3.16256008 -2.98515848\
4.08412792 -10.35757568 -22.8264396 -21.3235468 -22.1996764 -16.63403592 -12.92261872 -11.6490928 -11.20107008 -11.07111504\
-9.7711044 -8.41168096 -6.72803936 -2.017734 -3.35678136 5.76174456 6.59825168 7.83366136 10.03737416 10.29945992\
9.76478656 7.96662888 4.44114864 2.1689856 -0.48668288 -14.95964096 -22.11026432 -21.59073704 -17.55610584 -13.70766264\
-11.36098256 -7.5571408 -4.60984752 -5.06397888 -4.22086104 -2.6656264 -6.70845824 -7.43442408 -2.65604504 4.83758264\
6.7962804 8.5654848 11.10395944 11.26085944 9.60822128 8.2025228 5.54350712 8.52820536 -4.81791784 -13.17378424\
-16.97984352 -18.9612604 -15.88401208 -10.76162456 -7.226814 -4.02253944 -1.18369544 -2.00463808 -4.34859856 -6.76996304\
-7.21932464 -5.75869024 0.895376 6.36541208 8.27360896 9.9493428 12.25690248 12.10602744 10.19142904 9.04986648\
7.370116 4.97933656 -5.09866424 -8.8236376 -12.4520024 -14.24794256 -11.58315296 -7.68194952 -4.0080628 0.09116936\
-0.13706784 -2.78604192 -5.52777528 -5.07234688 -3.73702328 -3.75321536 3.6566068 8.19712544 10.49761416 11.8871624\
15.47644864 13.84623672 10.9382312 10.38351648 11.27445744 4.52892896 -1.66657088 -7.3713712 -12.32234024 -13.78498296\
-9.6579272 -3.57932832 -0.36534688 1.83694336 2.89482592 -2.45320472 -4.29784664 -4.08626176 -1.95635472 0.43521968\
7.39471792 9.5673436 11.79063752 12.826052 14.10267408 14.21488896 11.42361704 12.04485736 10.63576984 6.46528416\
-0.3855556 -7.08953696 -11.76670504 -11.72536712 -7.76701024 -1.28130816 -0.51228896 1.86054112 3.3896676 -0.24530792\
-1.13089336 -0.74822472 0.84667424 2.06610104 6.09194584 11.47746512 10.8342588 12.74542632 14.44111784 13.88736544\
12.7733336 16.20764448 10.1279996 3.9710344 0.03502008 -5.78638832 -8.94928312 -8.73359792 -5.3065672 -2.06844408\
1.11955472 3.800118 2.24898368 1.28139184 0.29095536 0.40777264 1.10064304 2.52387248 5.84416936 14.01259256\
9.12496928 12.31334464 15.95806888 15.3795472 14.87541704 16.26442136 8.79167184 -0.79889296 -3.06369216 -5.78245536\
-2.81951392 -3.41995976 -3.46008432 -0.4677712 0.22472264 1.2401376 2.89633216 1.79476864 -0.1510424 -0.14150288\
-0.8129512 1.67447864 1.0319836 5.14623632 7.18376064 13.25729688 17.60706696 18.27094224 17.78651872 14.00849224\
4.17370736 -5.38706736 -4.9367016 -2.8631112 -3.57171344 -4.84825184 -1.4541492 0.48036504 1.0158752 1.34900528\
1.54866576 -1.5687908 -2.83231696 -5.53723112 -5.7180636 -0.91533368 -5.00711832 0.32660304 9.82156344 17.6202884\
22.493184 22.44690896 18.2221568 10.19435784 1.70903848 -2.47207456 -1.82405664 -2.09706264 -3.44021032 -2.54056664\
0.24229544 1.03169072 -0.29526488 1.58753512 1.03666968 -2.39190912 -5.36769544 -7.17878168 -7.69780688 -8.31406824\
-4.91502848 4.46445352 17.49104464 28.20689624 25.40010168 20.00567048 11.54089456 5.42166904 2.3896916 -0.82207232\
1.05378224 -3.06327376 5.39468224 6.26591656 7.9100612 9.19848216 0.70830936 2.234256 1.38816752 -5.34012288\
-10.66949288 -13.8580356 -13.12382728 -11.05521584 1.22838056 23.38048488 15.61728208 13.46252208 13.6919308 10.42786688\
6.5425208 5.67668384 3.47861944 2.63663128 6.66080248 3.43891328 2.03371688 2.99473984 4.16734768 6.65917072\
-1.5372016 0.76052568 -2.56864128 -9.4888936 -14.71286864 -15.0527768 -12.73333456 -7.38484368 11.85038504 3.29695016\
1.35260352 2.00509832 2.6300624 4.08496472 5.18293 6.9954388 6.88468832 10.54510256 6.72356248 3.2482484\
0.50115952 0.29451176 0.50697528 -6.56565832 -5.07523384 -7.72517024 -11.48302984 -15.86794552 -16.46353792 -15.12905112\
-11.195338 -3.86672728 -3.25657456 -8.00265312 -8.58615376 -7.72483552 -4.38244712 0.7673456 7.0414628 9.303124\
5.68342008 10.24519344 6.01207328 2.83913688 -0.99185904 -2.23977888 -3.30694992 -9.13191472 -13.60276976 -17.55234024\
-17.86262568 -16.35195064 -14.45831408 -11.60629048 7.34446808 1.31130744 -12.40058104 -14.57592632 -14.71546272 -11.40081424\
-5.88065384 1.4066608 5.9766348 5.83513192 4.06002808 10.30402048 6.36984712 2.31634608 -1.70447792 -6.2046628\
-15.12064128 -17.40464504 -20.69230672 -20.01642336 -15.75083536 -12.38104176 -8.2167484 -4.48215184 -6.69264272 -10.23121888\
-16.85762888 -16.45424944 -14.88868032 -10.51849232 -4.34014688 1.514608 3.40736592 3.15519624 2.10191608 7.96390928\
3.22260048 -1.74230128 -13.74992104 -16.21412968 -20.5342352 -23.86733512 -23.62144144 -18.39303136 -11.9890428 -9.90842328\
-11.96829016 -14.29488704 -15.34059416 -16.14634888 -13.96732168 -12.38556048 -9.6721528 -5.32577176 -1.03123048 3.02340024\
2.79520488 1.83313592 10.02206072 6.83025448 -8.5414268 -13.4645304 -16.38069472 -20.30290184 -23.834156 -26.41932408\
-23.78055896 -17.44987408 -13.141944 -14.68090288 -15.71690312 -15.23314904 -15.23155912 -14.85608696 -9.39249424 -6.8287064\
-4.18667776 -0.71312096 2.20262496 3.44640264 2.16371376 -0.05489408 -1.55188744 -5.07820448 -9.6468396 -14.31170672\
-18.76507264 -23.82009776 -25.9372436 -26.16619208 -21.80412104 -17.46560592 -15.4186676 -17.36929024 -17.41368248 -15.5860276\
-15.54485704 -10.90668384 -7.19999456 -4.92804072 -1.79255112 1.16202232 3.3802536 3.36083984 2.01882184 -1.4095896\
-3.28975368 -7.42270888 -11.68683248 -16.01869504 -21.8061712 -27.7685804 -29.24590896 -25.5592192 -22.81288344 -16.3655068\
-18.079064 -19.19301216 -17.16532024 -15.78547888 -13.2101432 -11.08086376 -7.74307776 -4.57068528 -1.86196368 0.53760216\
4.20709568 3.70208688 2.0327964 -0.91407848 -3.58849128 -7.03886872 -12.6122496 -18.74896424 -25.32788584 -28.7248336\
-28.74880792 -23.96695616 -16.36877032 -20.09202824 -21.06493376 -19.73170216 -19.25091872 -17.09674448 -13.70105192 -10.08737296\
-8.23925832 -4.6720636 -2.260406 -0.62898072 3.19456768 4.34671576 3.17348032 1.31180952 -1.3934812 -7.83566968\
-14.08447368 -20.95455984 -25.62620504 -29.43372872 -28.13455488 -15.4816368 -18.87243408 -21.6967596 -22.43301808 -20.28189816\
-18.59503488 -16.75382384 -14.29137248 -11.51114632 -8.83347 -4.89092864 -1.35055336 -0.02895328 1.32490544 4.54495368\
3.92948728 2.61642256 -0.69605024 -7.65801704 -14.51626248 -20.69418952 -25.57495104 -8.01478672 -16.93394504 -20.90636016\
-20.90631832 -20.26181496 -20.44561808 -17.99345936 -18.80549008 -18.58620664 -17.42037688 -13.31980584 -7.35375656 -1.68874608\
0.10008128 1.51623976 2.65483168 5.29242528 5.69593024 3.96818928 -0.30827712 -6.20721504 -13.19139888 7.67814208\
-7.37580624 -21.31187344 -24.03636872 -22.55205288 -20.01596312 -17.53359592 -17.21891728 -16.91289952 -17.26138488 -16.8554532\
-16.8452024 -12.29221544 -3.39150856 -0.299156 1.58527576 2.27320904 5.34664992 6.86724104 7.10794656 6.3594708\
2.6440788 -4.55499528 -11.44964152 -3.07624416 -19.09506472 -26.8125364 -24.6414588 -21.513082 -17.55175448 -15.34059416\
-16.0809948 -15.97798472 -16.00873712 -15.04909488 -12.53020136 -9.33458768 

C N CP1 C NH1 1 24 24\
-19.2740144 -17.9460128 -18.8874128 -22.9789464 -27.8428464 -30.0632952 -31.9373088 -35.2259328 -38.1794184 -37.5652072\
-37.77106 -37.1911576 -36.0267504 -33.9004416 -33.3330912 -33.4243024 -33.3125896 -31.6448472 -32.382068 -34.7933072\
-39.0526192 -40.2450592 -33.1314224 -25.1278488 -13.4318952 -12.148244 -12.7335856 -16.0548448 -20.6003424 -22.6684936\
-24.1969088 -27.7185816 -30.0335888 -31.77748 -31.8394032 -30.9381696 -27.9570696 -26.147908 -24.4266104 -24.7069384\
-23.342536 -20.499508 -21.7082656 -25.6554512 -29.0164584 -31.3448544 -24.4517144 -18.7815576 -9.3617 -9.4775968\
-10.6742208 -15.3808024 -19.3141808 -20.9852704 -22.4647328 -24.8157224 -25.8077488 -27.1470472 -27.3725648 -25.7027304\
-22.315364 -20.2961656 -18.8610536 -18.579052 -18.1744592 -17.3142288 -18.2263408 -21.9609792 -25.3249152 -25.8826424\
-20.0995176 -14.2979832 -8.9048072 -8.4520984 -12.1428048 -16.2439616 -19.3974424 -21.00368 -22.8484056 -24.2600872\
-23.5651248 -26.8399416 -25.9546072 -23.327892 -19.1694144 -17.399164 -16.7657064 -16.5276368 -15.7686592 -17.1414296\
-18.9401312 -22.3178744 -24.9943792 -23.7948264 -19.6664736 -13.9657736 -9.2303224 -9.3039608 -11.9290024 -14.8686808\
-18.1301088 -19.1568624 -20.7120552 -21.922068 -22.4986232 -25.7207216 -25.0479344 -21.6630784 -17.4092056 -15.834348\
-16.0335064 -16.1749256 -17.6288656 -17.8343 -17.413808 -19.3367744 -22.9048896 -22.5216352 -18.371944 -13.2532384\
-5.5638832 -6.0525744 -8.3855728 -11.9009696 -13.8733072 -13.1967544 -11.8432304 -12.7603632 -16.9372504 -21.0049352\
-20.2543256 -16.2556768 -11.6959536 -10.4261096 -11.1290216 -14.0025928 -15.0866672 -15.7724248 -17.0468712 -17.6535512\
-19.5284016 -17.7376496 -14.1067744 -8.788492 -1.146416 -1.7480752 -3.8635056 -6.2119848 -7.7140408 -5.9613632\
-4.7785464 -7.6684352 -12.464136 -14.93688 -13.9456904 -9.380528 -5.495684 -4.0434176 1.602472 -2.4074736\
-3.0995072 -2.4739992 -1.7556064 -11.0507808 -13.6138992 -11.9469936 -8.7851448 -4.0024144 1.1246592 0.7610696\
0.012552 -1.8991176 -1.0129464 0.8886816 1.3941088 -3.9965568 -9.1073128 -11.1499416 -9.4102344 -5.6684832\
-1.4656552 7.69856 3.4258592 1.7376152 2.4459664 2.734244 2.2995264 1.727992 0.976964 -8.9324216\
-6.481016 -1.6041456 -2.0426288 -1.7041432 -1.0547864 -0.8573016 2.2330008 4.4346216 3.0350736 -2.857672\
-8.7943496 -11.8628952 -10.69012 -5.6040496 -1.0338664 6.8278696 4.627504 4.868084 5.4693248 6.2471304\
4.8601344 4.1555488 -9.7637824 -10.8524592 -8.4144424 -6.1437856 -10.0838584 -5.4701616 -3.5965664 -0.2857672\
0.85772 0.027196 -2.49994 -10.0340688 -16.6636168 -18.6861624 -14.6954632 -8.3399672 4.018732 3.3836008\
2.696588 3.4555656 4.207012 5.3601224 4.0446728 -11.3444976 -17.5029272 -20.2242008 -18.825908 -14.5569728\
-14.489192 -8.6474912 -3.5254384 -2.9472096 -7.7462576 -10.8779816 -15.171184 -21.256812 -26.5884832 -25.4529456\
-20.026716 -5.1969464 -3.4166544 -2.5175128 -2.0936736 -1.7162768 -1.190348 -0.6117008 -13.177508 -21.6011552\
-28.5323696 -31.4661904 -29.8101632 -22.9877328 -11.319812 -4.6613944 -3.4359008 -15.9188648 -18.8606352 -19.4539264\
-24.2056952 -29.474188 -30.5770904 -27.465868 -14.5544624 -11.2394792 -7.4525408 -6.209056 -6.1057112 -5.9856304\
-24.0713888 -11.4014 -27.0198536 -34.1636152 -41.2680472 -41.0329064 -36.0941128 -27.1830296 -11.4302696 -16.0272304\
-22.0480064 -24.7529624 -28.1035096 -29.5147728 -32.5314368 -32.6862448 -31.5540544 -20.853056 -21.1321288 -17.9455944\
-15.8464816 -15.254864 -16.4008616 -14.8841616 -12.6971848 -24.2215944 -29.4018048 -33.6431256 -36.022148 -34.6326416\
-29.7114208 -21.4237536 -13.2808528 -19.5321672 -25.8483336 -30.4076384 -34.4159104 -34.8159008 -32.0025792 -29.2980416\
-19.9664664 -23.6554992 -22.4592936 -18.5618976 -18.3142048 -18.6305152 -18.7434832 -17.0397584 -28.2595728 -31.6691144\
-33.2975272 -32.9598784 -32.9766144 -30.5017784 -29.940704 -21.7258384 -12.3946816 -20.4062048 -27.8206712 -33.2703312\
-35.4640024 -31.377908 -26.2027184 -26.5700736 -18.1665096 -18.8192136 -17.8857632 -7.3479408 -16.3171816 -15.957776\
-16.7196824 -27.8834312 -32.066176 -32.6628144 -30.2076432 -28.6081 -28.7951248 -29.714768 -21.346768 -9.9964128\
0.0 0.0 0.0 0.0 0.0 0.0 0.0 0.0 0.0 0.0\
0.0 0.0 0.0 0.0 0.0 0.0 0.0 0.0 0.0 0.0\
0.0 0.0 0.0 0.0 0.0 0.0 0.0 0.0 0.0 0.0\
0.0 0.0 0.0 0.0 0.0 0.0 0.0 0.0 0.0 0.0\
0.0 0.0 0.0 0.0 0.0 0.0 0.0 0.0 0.0 0.0\
0.0 0.0 0.0 0.0 0.0 0.0 0.0 0.0 0.0 0.0\
0.0 0.0 0.0 0.0 0.0 0.0 0.0 0.0 0.0 0.0\
0.0 0.0 0.0 0.0 0.0 0.0 0.0 0.0 0.0 0.0\
0.0 0.0 0.0 0.0 0.0 0.0 0.0 0.0 0.0 0.0\
0.0 0.0 0.0 0.0 0.0 0.0 0.0 0.0 0.0 0.0\
0.0 0.0 0.0 0.0 0.0 0.0 0.0 0.0 0.0 0.0\
0.0 0.0 0.0 0.0 0.0 0.0 0.0 0.0 0.0 0.0\
0.0 0.0 0.0 0.0 0.0 0.0 0.0 0.0 0.0 0.0\
0.0 0.0 0.0 0.0 0.0 0.0 0.0 0.0 0.0 0.0\
0.0 0.0 0.0 0.0 0.0 0.0 0.0 0.0 0.0 0.0\
0.0 0.0 0.0 0.0 0.0 0.0 0.0 0.0 0.0 0.0\
0.0 0.0 0.0 0.0 0.0 0.0 0.0 0.0 0.0 0.0\
0.0 0.0 0.0 0.0 0.0 0.0 0.0 0.0 0.0 0.0\
0.0 0.0 0.0 0.0 0.0 0.0 0.0 0.0 0.0 0.0\
0.0 0.0 0.0 0.0 0.0 0.0 0.0 0.0 0.0 0.0\
0.0 0.0 0.0 0.0 0.0 0.0 0.0 0.0 0.0 0.0\
0.0 0.0 0.0 0.0 0.0 0.0 

C N CP1 C N 1 24 24\
-19.2740144 -17.9460128 -18.8874128 -22.9789464 -27.8428464 -30.0632952 -31.9373088 -35.2259328 -38.1794184 -37.5652072\
-37.77106 -37.1911576 -36.0267504 -33.9004416 -33.3330912 -33.4243024 -33.3125896 -31.6448472 -32.382068 -34.7933072\
-39.0526192 -40.2450592 -33.1314224 -25.1278488 -13.4318952 -12.148244 -12.7335856 -16.0548448 -20.6003424 -22.6684936\
-24.1969088 -27.7185816 -30.0335888 -31.77748 -31.8394032 -30.9381696 -27.9570696 -26.147908 -24.4266104 -24.7069384\
-23.342536 -20.499508 -21.7082656 -25.6554512 -29.0164584 -31.3448544 -24.4517144 -18.7815576 -9.3617 -9.4775968\
-10.6742208 -15.3808024 -19.3141808 -20.9852704 -22.4647328 -24.8157224 -25.8077488 -27.1470472 -27.3725648 -25.7027304\
-22.315364 -20.2961656 -18.8610536 -18.579052 -18.1744592 -17.3142288 -18.2263408 -21.9609792 -25.3249152 -25.8826424\
-20.0995176 -14.2979832 -8.9048072 -8.4520984 -12.1428048 -16.2439616 -19.3974424 -21.00368 -22.8484056 -24.2600872\
-23.5651248 -26.8399416 -25.9546072 -23.327892 -19.1694144 -17.399164 -16.7657064 -16.5276368 -15.7686592 -17.1414296\
-18.9401312 -22.3178744 -24.9943792 -23.7948264 -19.6664736 -13.9657736 -9.2303224 -9.3039608 -11.9290024 -14.8686808\
-18.1301088 -19.1568624 -20.7120552 -21.922068 -22.4986232 -25.7207216 -25.0479344 -21.6630784 -17.4092056 -15.834348\
-16.0335064 -16.1749256 -17.6288656 -17.8343 -17.413808 -19.3367744 -22.9048896 -22.5216352 -18.371944 -13.2532384\
-5.5638832 -6.0525744 -8.3855728 -11.9009696 -13.8733072 -13.1967544 -11.8432304 -12.7603632 -16.9372504 -21.0049352\
-20.2543256 -16.2556768 -11.6959536 -10.4261096 -11.1290216 -14.0025928 -15.0866672 -15.7724248 -17.0468712 -17.6535512\
-19.5284016 -17.7376496 -14.1067744 -8.788492 -1.146416 -1.7480752 -3.8635056 -6.2119848 -7.7140408 -5.9613632\
-4.7785464 -7.6684352 -12.464136 -14.93688 -13.9456904 -9.380528 -5.495684 -4.0434176 1.602472 -2.4074736\
-3.0995072 -2.4739992 -1.7556064 -11.0507808 -13.6138992 -11.9469936 -8.7851448 -4.0024144 1.1246592 0.7610696\
0.012552 -1.8991176 -1.0129464 0.8886816 1.3941088 -3.9965568 -9.1073128 -11.1499416 -9.4102344 -5.6684832\
-1.4656552 7.69856 3.4258592 1.7376152 2.4459664 2.734244 2.2995264 1.727992 0.976964 -8.9324216\
-6.481016 -1.6041456 -2.0426288 -1.7041432 -1.0547864 -0.8573016 2.2330008 4.4346216 3.0350736 -2.857672\
-8.7943496 -11.8628952 -10.69012 -5.6040496 -1.0338664 6.8278696 4.627504 4.868084 5.4693248 6.2471304\
4.8601344 4.1555488 -9.7637824 -10.8524592 -8.4144424 -6.1437856 -10.0838584 -5.4701616 -3.5965664 -0.2857672\
0.85772 0.027196 -2.49994 -10.0340688 -16.6636168 -18.6861624 -14.6954632 -8.3399672 4.018732 3.3836008\
2.696588 3.4555656 4.207012 5.3601224 4.0446728 -11.3444976 -17.5029272 -20.2242008 -18.825908 -14.5569728\
-14.489192 -8.6474912 -3.5254384 -2.9472096 -7.7462576 -10.8779816 -15.171184 -21.256812 -26.5884832 -25.4529456\
-20.026716 -5.1969464 -3.4166544 -2.5175128 -2.0936736 -1.7162768 -1.190348 -0.6117008 -13.177508 -21.6011552\
-28.5323696 -31.4661904 -29.8101632 -22.9877328 -11.319812 -4.6613944 -3.4359008 -15.9188648 -18.8606352 -19.4539264\
-24.2056952 -29.474188 -30.5770904 -27.465868 -14.5544624 -11.2394792 -7.4525408 -6.209056 -6.1057112 -5.9856304\
-24.0713888 -11.4014 -27.0198536 -34.1636152 -41.2680472 -41.0329064 -36.0941128 -27.1830296 -11.4302696 -16.0272304\
-22.0480064 -24.7529624 -28.1035096 -29.5147728 -32.5314368 -32.6862448 -31.5540544 -20.853056 -21.1321288 -17.9455944\
-15.8464816 -15.254864 -16.4008616 -14.8841616 -12.6971848 -24.2215944 -29.4018048 -33.6431256 -36.022148 -34.6326416\
-29.7114208 -21.4237536 -13.2808528 -19.5321672 -25.8483336 -30.4076384 -34.4159104 -34.8159008 -32.0025792 -29.2980416\
-19.9664664 -23.6554992 -22.4592936 -18.5618976 -18.3142048 -18.6305152 -18.7434832 -17.0397584 -28.2595728 -31.6691144\
-33.2975272 -32.9598784 -32.9766144 -30.5017784 -29.940704 -21.7258384 -12.3946816 -20.4062048 -27.8206712 -33.2703312\
-35.4640024 -31.377908 -26.2027184 -26.5700736 -18.1665096 -18.8192136 -17.8857632 -7.3479408 -16.3171816 -15.957776\
-16.7196824 -27.8834312 -32.066176 -32.6628144 -30.2076432 -28.6081 -28.7951248 -29.714768 -21.346768 -9.9964128\
0.0 0.0 0.0 0.0 0.0 0.0 0.0 0.0 0.0 0.0\
0.0 0.0 0.0 0.0 0.0 0.0 0.0 0.0 0.0 0.0\
0.0 0.0 0.0 0.0 0.0 0.0 0.0 0.0 0.0 0.0\
0.0 0.0 0.0 0.0 0.0 0.0 0.0 0.0 0.0 0.0\
0.0 0.0 0.0 0.0 0.0 0.0 0.0 0.0 0.0 0.0\
0.0 0.0 0.0 0.0 0.0 0.0 0.0 0.0 0.0 0.0\
0.0 0.0 0.0 0.0 0.0 0.0 0.0 0.0 0.0 0.0\
0.0 0.0 0.0 0.0 0.0 0.0 0.0 0.0 0.0 0.0\
0.0 0.0 0.0 0.0 0.0 0.0 0.0 0.0 0.0 0.0\
0.0 0.0 0.0 0.0 0.0 0.0 0.0 0.0 0.0 0.0\
0.0 0.0 0.0 0.0 0.0 0.0 0.0 0.0 0.0 0.0\
0.0 0.0 0.0 0.0 0.0 0.0 0.0 0.0 0.0 0.0\
0.0 0.0 0.0 0.0 0.0 0.0 0.0 0.0 0.0 0.0\
0.0 0.0 0.0 0.0 0.0 0.0 0.0 0.0 0.0 0.0\
0.0 0.0 0.0 0.0 0.0 0.0 0.0 0.0 0.0 0.0\
0.0 0.0 0.0 0.0 0.0 0.0 0.0 0.0 0.0 0.0\
0.0 0.0 0.0 0.0 0.0 0.0 0.0 0.0 0.0 0.0\
0.0 0.0 0.0 0.0 0.0 0.0 0.0 0.0 0.0 0.0\
0.0 0.0 0.0 0.0 0.0 0.0 0.0 0.0 0.0 0.0\
0.0 0.0 0.0 0.0 0.0 0.0 0.0 0.0 0.0 0.0\
0.0 0.0 0.0 0.0 0.0 0.0 0.0 0.0 0.0 0.0\
0.0 0.0 0.0 0.0 0.0 0.0 

C NH1 CT2 C NH1 1 24 24\
-2.29768544 -2.240532 -2.46065224 -3.15733008 -2.84214936 -0.1596196 1.24875664 1.36415136 -1.57155224 -7.13104224\
-12.80839552 -16.55382864 -14.96315552 -4.34688312 8.4200908 -7.17392824 -1.58012944 1.32762504 1.23252272 -0.17957728\
-2.83097808 -3.1154064 -2.45429256 -2.32115768 -2.9683388 -3.7517928 -4.1457164 -5.51970016 -3.93404784 -0.52785344\
1.37728912 1.0798904 -2.23806344 -7.1784888 -11.63285888 -13.1936164 -6.84510768 7.62613496 -11.19487776 -7.57354208\
-1.71828512 0.75671824 0.82303464 -0.00179912 -1.13758776 -1.9351 -1.45917 -1.99852944 -5.1247724 -6.20248712\
-6.9701256 -6.93192568 -4.68515952 -6.87238736 -0.22685648 -1.21616328 -3.71154272 -6.80427184 -9.06020096 -6.470556\
3.1522256 -12.33936912 -9.31203592 -6.96284544 -2.63169416 0.00205016 0.13874144 -0.38835888 -1.4185852 -2.35697272\
-3.32619632 -2.97381984 -7.47948576 -8.860666 -8.96639568 -7.54676448 -6.55699744 -3.71070592 -3.3528484 -3.56305256\
-4.27031592 -5.59551424 -4.44579288 1.41423384 -18.29374504 -10.19176376 -9.29145064 -7.18836304 -3.1754468 -0.86843104\
0.42220744 -0.2328396 -1.20654008 -3.68447224 -5.3030108 -6.13177752 -9.82516168 -10.85241736 -10.86224976 -9.89126888\
-8.24277288 -7.13731824 -6.00629936 -5.39409648 -5.68258328 -4.08178488 -14.70420776 -17.92095064 -16.63483088 -13.45235496\
-10.01829512 -6.08905888 -2.31755944 -0.6648376 -0.72730472 -1.2466228 -2.76654448 -4.46989272 -6.7019312 -8.0117324\
-11.6683392 -12.88492088 -13.2973796 -12.60936264 -10.98981992 -9.48378912 -8.16503416 -7.0368604 -5.00151176 -10.74317312\
-15.1996352 -19.86651064 -19.5093644 -17.80371496 -11.61796384 -7.09393016 -3.73689776 -2.65186104 -1.95526688 -2.26161936\
-3.97559496 -5.863876 -8.20051448 -10.09465312 -16.13839928 -15.53774424 -16.32642824 -15.10997208 -12.7229164 -10.06862864\
-8.264446 -6.07533536 -4.06626224 -11.74938328 -17.49397344 -20.84230312 -22.78978776 -18.2418216 -11.98460776 -7.94336584\
-4.76595256 -4.06408656 -4.4582612 -4.27052512 -4.7754084 -7.50810432 -10.12933848 -12.30091816 -20.86882968 -20.89995864\
-18.76653704 -16.2864292 -13.50858792 -9.81298624 -6.96284544 -4.625412 -8.14001384 -15.54577752 -18.79511376 -23.16333528\
-23.884364 -15.37791544 -12.49618544 -7.77977144 -3.16569808 -5.31338712 -5.49246232 -6.72552896 -7.91826184 -11.1269296\
-14.0078228 -16.6129904 -25.8723916 -22.82823872 -20.41348496 -16.73943088 -11.22663432 -8.65050368 -4.5808524 -4.68520136\
-12.39681544 -15.42988072 -20.89213456 -19.52363184 -15.88363552 -14.11740176 -10.44087912 -6.08349416 -3.67171104 -4.19625912\
-5.59530504 -10.17281024 -12.33501776 -16.7698904 -20.17123136 -23.28734904 -28.26609984 -24.47652552 -18.25140296 -11.35575256\
-7.14924264 -2.20354544 -2.2455528 -8.52351928 -16.2868476 -19.07305688 -17.72932344 -15.62790944 -15.43301872 -12.59346344\
-8.84054096 -6.0893936 -3.87225016 -4.69377856 -6.5349896 -11.51173208 -17.13289424 -21.78830552 -25.64176952 -27.66891752\
-23.91679 -18.55210704 -11.6675024 -4.0768896 -3.0509728 -3.78626896 -7.67153136 -12.6260568 -13.8634748 -13.95786584\
-13.31198176 -15.04030848 -5.15205208 -2.52625736 0.53894104 -5.11540024 -3.8038836 -3.5049368 -5.63509488 -12.72304192\
-19.79496424 -24.45489424 -26.89667664 -26.88169792 -16.69880424 -8.560464 0.3453892 -11.19684424 -11.834444 -10.86434176\
-11.89649272 -12.60003232 -9.67608576 -10.06662032 -12.91270264 -4.87277008 -5.15326544 -3.6480296 -1.46013232 -7.2630056\
-3.8248036 -2.02723168 -7.60667936 -15.0730692 -22.30205888 -25.07165768 -23.38052672 -22.62857824 -4.79929904 -13.88138232\
-18.0125384 -19.3099968 -18.96933552 -15.1584228 -11.8524352 -7.83583704 -4.7877512 -8.34318888 -3.10444432 -4.66520184\
-5.143182 -4.61779712 -3.10632712 -8.25909048 -4.47696368 -7.54048848 -11.35022968 -15.16335992 -18.9832264 -19.32995448\
-18.03676376 -13.88372536 -16.72641864 -22.62857824 -23.38052672 -25.07165768 -22.30205888 -15.0730692 -7.60667936 -2.02723168\
-3.8248036 -7.2630056 -1.46013232 -3.6480296 -5.15326544 -4.87277008 -12.91270264 -10.06662032 -9.67608576 -12.60003232\
-11.89649272 -10.86434176 -11.834444 -11.19684424 0.3453892 -8.560464 -23.8941964 -26.88169792 -26.89667664 -24.45489424\
-19.79496424 -12.72304192 -5.63509488 -3.5049368 -3.8038836 -5.11540024 0.53894104 -2.52625736 -5.15205208 -15.04030848\
-13.31198176 -13.95786584 -13.8634748 -12.6260568 -7.67153136 -3.78626896 -3.0509728 -4.0768896 -11.6675024 -18.55210704\
-28.26266896 -27.66891752 -25.64176952 -21.78830552 -17.13289424 -11.51173208 -6.5349896 -4.69377856 -3.87225016 -6.0893936\
-8.84054096 -12.59346344 -15.43301872 -15.62790944 -17.72932344 -19.07305688 -16.2868476 -8.52351928 -2.2455528 -2.20354544\
-7.14924264 -11.35575256 -18.25140296 -24.47652552 -25.89088488 -23.28734904 -20.17123136 -16.7698904 -12.33501776 -10.17281024\
-5.59530504 -4.19625912 -3.67171104 -6.08349416 -10.44087912 -14.11740176 -15.88363552 -19.52363184 -20.89213456 -15.42988072\
-12.39681544 -4.68520136 -4.5808524 -8.65050368 -11.22663432 -16.73943088 -20.41348496 -22.82823872 -20.86175872 -16.6129904\
-14.0078228 -11.1269296 -7.91826184 -6.72552896 -5.49246232 -5.31338712 -3.16569808 -7.77977144 -12.49618544 -15.37791544\
-23.884364 -23.16333528 -18.79511376 -15.54577752 -8.14001384 -4.625412 -6.96284544 -9.81298624 -13.50858792 -16.2864292\
-18.76653704 -20.89995864 -16.23053096 -12.30091816 -10.12933848 -7.50810432 -4.7754084 -4.27052512 -4.4582612 -4.06408656\
-4.76595256 -7.94336584 -11.98460776 -18.2418216 -22.78978776 -20.84230312 -17.49397344 -11.74938328 -4.06626224 -6.07533536\
-8.264446 -10.06862864 -12.7229164 -15.10997208 -16.32642824 -15.53774424 -11.68708352 -10.09465312 -8.20051448 -5.863876\
-3.97559496 -2.26161936 -1.95526688 -2.65186104 -3.73689776 -7.09393016 -11.61796384 -17.80371496 -19.5093644 -18.61131064\
-13.9444352 -10.74317312 -5.00151176 -7.0368604 -8.16503416 -9.48378912 -10.98981992 -12.60936264 -13.2973796 -12.88492088\
-9.74951496 -8.0117324 -6.7019312 -4.46989272 -2.76654448 -1.2466228 -0.72730472 -0.6648376 -2.31755944 -6.08905888\
-10.01829512 -13.45235496 -16.63483088 -15.82895064 -12.61220776 -4.08178488 -5.68258328 -5.39409648 -6.00629936 -7.13731824\
-8.24277288 -9.89126888 -10.86224976 -10.85241736 -7.51496608 -6.13177752 -5.3030108 -3.68447224 -1.20654008 -0.2328396\
0.42220744 -0.86843104 -3.1754468 -7.18836304 -9.29145064 -10.19176376 -18.29374504 1.41423384 -4.44579288 -5.59551424\
-4.27031592 -3.56305256 -3.3528484 -3.71070592 -6.55699744 -7.54676448 -8.96639568 -8.860666 -5.28694424 -2.97381984\
-3.32619632 -2.35697272 -1.4185852 -0.38835888 0.13874144 0.00205016 -2.63169416 -6.96284544 -9.31203592 -12.33936912\
3.1522256 -6.470556 -9.06020096 -6.80427184 -3.71154272 -1.21616328 -0.22685648 -6.87238736 -4.68515952 -6.93192568\
-6.9701256 -6.20248712 -2.86461744 -1.99852944 -1.45917 -1.9351 -1.13758776 -0.00179912 0.82303464 0.75671824\
-1.71828512 -7.57354208 -11.19487776 7.62613496 -6.84510768 -13.1936164 -11.63285888 -7.1784888 -2.23806344 1.0798904\
1.37728912 -0.52785344 -3.93404784 -5.51970016 -4.1457164 -3.7517928 

C NH1 CT2 C N 1 24 24\
-2.29768544 -2.240532 -2.46065224 -3.15733008 -2.84214936 -0.1596196 1.24875664 1.36415136 -1.57155224 -7.13104224\
-12.80839552 -16.55382864 -14.96315552 -4.34688312 8.4200908 -7.17392824 -1.58012944 1.32762504 1.23252272 -0.17957728\
-2.83097808 -3.1154064 -2.45429256 -2.32115768 -2.9683388 -3.7517928 -4.1457164 -5.51970016 -3.93404784 -0.52785344\
1.37728912 1.0798904 -2.23806344 -7.1784888 -11.63285888 -13.1936164 -6.84510768 7.62613496 -11.19487776 -7.57354208\
-1.71828512 0.75671824 0.82303464 -0.00179912 -1.13758776 -1.9351 -1.45917 -1.99852944 -5.1247724 -6.20248712\
-6.9701256 -6.93192568 -4.68515952 -6.87238736 -0.22685648 -1.21616328 -3.71154272 -6.80427184 -9.06020096 -6.470556\
3.1522256 -12.33936912 -9.31203592 -6.96284544 -2.63169416 0.00205016 0.13874144 -0.38835888 -1.4185852 -2.35697272\
-3.32619632 -2.97381984 -7.47948576 -8.860666 -8.96639568 -7.54676448 -6.55699744 -3.71070592 -3.3528484 -3.56305256\
-4.27031592 -5.59551424 -4.44579288 1.41423384 -18.29374504 -10.19176376 -9.29145064 -7.18836304 -3.1754468 -0.86843104\
0.42220744 -0.2328396 -1.20654008 -3.68447224 -5.3030108 -6.13177752 -9.82516168 -10.85241736 -10.86224976 -9.89126888\
-8.24277288 -7.13731824 -6.00629936 -5.39409648 -5.68258328 -4.08178488 -14.70420776 -17.92095064 -16.63483088 -13.45235496\
-10.01829512 -6.08905888 -2.31755944 -0.6648376 -0.72730472 -1.2466228 -2.76654448 -4.46989272 -6.7019312 -8.0117324\
-11.6683392 -12.88492088 -13.2973796 -12.60936264 -10.98981992 -9.48378912 -8.16503416 -7.0368604 -5.00151176 -10.74317312\
-15.1996352 -19.86651064 -19.5093644 -17.80371496 -11.61796384 -7.09393016 -3.73689776 -2.65186104 -1.95526688 -2.26161936\
-3.97559496 -5.863876 -8.20051448 -10.09465312 -16.13839928 -15.53774424 -16.32642824 -15.10997208 -12.7229164 -10.06862864\
-8.264446 -6.07533536 -4.06626224 -11.74938328 -17.49397344 -20.84230312 -22.78978776 -18.2418216 -11.98460776 -7.94336584\
-4.76595256 -4.06408656 -4.4582612 -4.27052512 -4.7754084 -7.50810432 -10.12933848 -12.30091816 -20.86882968 -20.89995864\
-18.76653704 -16.2864292 -13.50858792 -9.81298624 -6.96284544 -4.625412 -8.14001384 -15.54577752 -18.79511376 -23.16333528\
-23.884364 -15.37791544 -12.49618544 -7.77977144 -3.16569808 -5.31338712 -5.49246232 -6.72552896 -7.91826184 -11.1269296\
-14.0078228 -16.6129904 -25.8723916 -22.82823872 -20.41348496 -16.73943088 -11.22663432 -8.65050368 -4.5808524 -4.68520136\
-12.39681544 -15.42988072 -20.89213456 -19.52363184 -15.88363552 -14.11740176 -10.44087912 -6.08349416 -3.67171104 -4.19625912\
-5.59530504 -10.17281024 -12.33501776 -16.7698904 -20.17123136 -23.28734904 -28.26609984 -24.47652552 -18.25140296 -11.35575256\
-7.14924264 -2.20354544 -2.2455528 -8.52351928 -16.2868476 -19.07305688 -17.72932344 -15.62790944 -15.43301872 -12.59346344\
-8.84054096 -6.0893936 -3.87225016 -4.69377856 -6.5349896 -11.51173208 -17.13289424 -21.78830552 -25.64176952 -27.66891752\
-23.91679 -18.55210704 -11.6675024 -4.0768896 -3.0509728 -3.78626896 -7.67153136 -12.6260568 -13.8634748 -13.95786584\
-13.31198176 -15.04030848 -5.15205208 -2.52625736 0.53894104 -5.11540024 -3.8038836 -3.5049368 -5.63509488 -12.72304192\
-19.79496424 -24.45489424 -26.89667664 -26.88169792 -16.69880424 -8.560464 0.3453892 -11.19684424 -11.834444 -10.86434176\
-11.89649272 -12.60003232 -9.67608576 -10.06662032 -12.91270264 -4.87277008 -5.15326544 -3.6480296 -1.46013232 -7.2630056\
-3.8248036 -2.02723168 -7.60667936 -15.0730692 -22.30205888 -25.07165768 -23.38052672 -22.62857824 -4.79929904 -13.88138232\
-18.0125384 -19.3099968 -18.96933552 -15.1584228 -11.8524352 -7.83583704 -4.7877512 -8.34318888 -3.10444432 -4.66520184\
-5.143182 -4.61779712 -3.10632712 -8.25909048 -4.47696368 -7.54048848 -11.35022968 -15.16335992 -18.9832264 -19.32995448\
-18.03676376 -13.88372536 -16.72641864 -22.62857824 -23.38052672 -25.07165768 -22.30205888 -15.0730692 -7.60667936 -2.02723168\
-3.8248036 -7.2630056 -1.46013232 -3.6480296 -5.15326544 -4.87277008 -12.91270264 -10.06662032 -9.67608576 -12.60003232\
-11.89649272 -10.86434176 -11.834444 -11.19684424 0.3453892 -8.560464 -23.8941964 -26.88169792 -26.89667664 -24.45489424\
-19.79496424 -12.72304192 -5.63509488 -3.5049368 -3.8038836 -5.11540024 0.53894104 -2.52625736 -5.15205208 -15.04030848\
-13.31198176 -13.95786584 -13.8634748 -12.6260568 -7.67153136 -3.78626896 -3.0509728 -4.0768896 -11.6675024 -18.55210704\
-28.26266896 -27.66891752 -25.64176952 -21.78830552 -17.13289424 -11.51173208 -6.5349896 -4.69377856 -3.87225016 -6.0893936\
-8.84054096 -12.59346344 -15.43301872 -15.62790944 -17.72932344 -19.07305688 -16.2868476 -8.52351928 -2.2455528 -2.20354544\
-7.14924264 -11.35575256 -18.25140296 -24.47652552 -25.89088488 -23.28734904 -20.17123136 -16.7698904 -12.33501776 -10.17281024\
-5.59530504 -4.19625912 -3.67171104 -6.08349416 -10.44087912 -14.11740176 -15.88363552 -19.52363184 -20.89213456 -15.42988072\
-12.39681544 -4.68520136 -4.5808524 -8.65050368 -11.22663432 -16.73943088 -20.41348496 -22.82823872 -20.86175872 -16.6129904\
-14.0078228 -11.1269296 -7.91826184 -6.72552896 -5.49246232 -5.31338712 -3.16569808 -7.77977144 -12.49618544 -15.37791544\
-23.884364 -23.16333528 -18.79511376 -15.54577752 -8.14001384 -4.625412 -6.96284544 -9.81298624 -13.50858792 -16.2864292\
-18.76653704 -20.89995864 -16.23053096 -12.30091816 -10.12933848 -7.50810432 -4.7754084 -4.27052512 -4.4582612 -4.06408656\
-4.76595256 -7.94336584 -11.98460776 -18.2418216 -22.78978776 -20.84230312 -17.49397344 -11.74938328 -4.06626224 -6.07533536\
-8.264446 -10.06862864 -12.7229164 -15.10997208 -16.32642824 -15.53774424 -11.68708352 -10.09465312 -8.20051448 -5.863876\
-3.97559496 -2.26161936 -1.95526688 -2.65186104 -3.73689776 -7.09393016 -11.61796384 -17.80371496 -19.5093644 -18.61131064\
-13.9444352 -10.74317312 -5.00151176 -7.0368604 -8.16503416 -9.48378912 -10.98981992 -12.60936264 -13.2973796 -12.88492088\
-9.74951496 -8.0117324 -6.7019312 -4.46989272 -2.76654448 -1.2466228 -0.72730472 -0.6648376 -2.31755944 -6.08905888\
-10.01829512 -13.45235496 -16.63483088 -15.82895064 -12.61220776 -4.08178488 -5.68258328 -5.39409648 -6.00629936 -7.13731824\
-8.24277288 -9.89126888 -10.86224976 -10.85241736 -7.51496608 -6.13177752 -5.3030108 -3.68447224 -1.20654008 -0.2328396\
0.42220744 -0.86843104 -3.1754468 -7.18836304 -9.29145064 -10.19176376 -18.29374504 1.41423384 -4.44579288 -5.59551424\
-4.27031592 -3.56305256 -3.3528484 -3.71070592 -6.55699744 -7.54676448 -8.96639568 -8.860666 -5.28694424 -2.97381984\
-3.32619632 -2.35697272 -1.4185852 -0.38835888 0.13874144 0.00205016 -2.63169416 -6.96284544 -9.31203592 -12.33936912\
3.1522256 -6.470556 -9.06020096 -6.80427184 -3.71154272 -1.21616328 -0.22685648 -6.87238736 -4.68515952 -6.93192568\
-6.9701256 -6.20248712 -2.86461744 -1.99852944 -1.45917 -1.9351 -1.13758776 -0.00179912 0.82303464 0.75671824\
-1.71828512 -7.57354208 -11.19487776 7.62613496 -6.84510768 -13.1936164 -11.63285888 -7.1784888 -2.23806344 1.0798904\
1.37728912 -0.52785344 -3.93404784 -5.51970016 -4.1457164 -3.7517928 
