# Supplementary material for: Molecular dynamics ensemble refinement of the heterogeneous native state of NCBD using chemical shifts and NOEs
Source: PeerJ. 2018 Jul 4;6:e5125. doi: 10.7717/peerj.5125 (PMC6035720; doi:10.7717/peerj.5125)
Supplement: Data S1 — This file contains input files for running the molecular simulations, and the resulting ensemble of NCBD obtained using NOEs and chemical shifts. [file peerj-06-5125-s005.bz2 › raw_data/CS-NOE/CS-NOE4-C22/charmm27-nocmap.ff/tip3p.itp]

[ moleculetype ]
; molname      nrexcl
SOL		2

[ atoms ]
; id   at type	res nr	residu name	at name		cg nr	charge
#ifdef _FF_CHARMM
1       OWT3    1       SOL              OW             1       -0.834
2       HWT3    1       SOL             HW1             1        0.417
3       HWT3    1       SOL             HW2             1        0.417
#endif


#ifdef FLEXIBLE

#ifdef CHARMM_TIP3P 
[ bonds ]
; i	j	funct	length	force.c.
1 	2	1	0.09572	376560.0 0.09572	376560.0 
1	3	1	0.09572	376560.0 0.09572	376560.0 
  
[ angles ]
; i	 j	k	funct	angle	force.c.
2 	 1	3	1	104.52	460.24	104.52	460.24	
#else
[ bonds ]
; i	j	funct	length	force.c.
1 	2	1	0.09572	502416.0 0.09572	502416.0 
1 	3	1	0.09572	502416.0 0.09572	502416.0 
  
[ angles ]
; i	 j	k	funct	angle	force.c.
2 	 1	3	1	104.52	628.02	104.52	628.02	
#endif


#else
[ settles ]
; i	  j	funct	length
1 	  1	0.09572	0.15139

[ exclusions ]
1 2 3
2 1 3
3 1 2
#endif
