# Supplementary material for: Molecular dynamics ensemble refinement of the heterogeneous native state of NCBD using chemical shifts and NOEs
Source: PeerJ. 2018 Jul 4;6:e5125. doi: 10.7717/peerj.5125 (PMC6035720; doi:10.7717/peerj.5125)
Supplement: Data S1 — This file contains input files for running the molecular simulations, and the resulting ensemble of NCBD obtained using NOEs and chemical shifts. [file peerj-06-5125-s005.bz2 › raw_data/CS-NOE/CS-NOE4-C22/charmm27-nocmap.ff/dna.arn]

DNA  C7   C5M
DNA  H71  H51
DNA  H72  H52
DNA  H73  H53
DNA  OP1  O1P
DNA  OP2  O2P
DNA  H2'  H2'1
DNA  H2'' H2'2
DNA  H5'  H5'1
DNA  H5'' H5'2
DNA  HO5' H5T
DNA  HO3' H3T
