# Supplementary material for: Molecular dynamics ensemble refinement of the heterogeneous native state of NCBD using chemical shifts and NOEs
Source: PeerJ. 2018 Jul 4;6:e5125. doi: 10.7717/peerj.5125 (PMC6035720; doi:10.7717/peerj.5125)
Supplement: Data S1 — This file contains input files for running the molecular simulations, and the resulting ensemble of NCBD obtained using NOEs and chemical shifts. [file peerj-06-5125-s005.bz2 › raw_data/CS-NOE/CS-NOE4-C22/charmm27-nocmap.ff/ffnabonded.itp]

[ bondtypes ]
; i	j	func	b0	kb
CN8	NN6	1	0.148	167360.0
NN6	HN1	1	0.104	337230.4
ON6	CN8B	1	0.142	217568.0
CN8	CN8B	1	0.1528	186188.0
CN3C	HN6	1	0.109	312963.2
CN3	HN6	1	0.109	292880.0
CN1	CN3	1	0.1409	252713.6
CN1	CN3T	1	0.1403	252713.6
CN1A	CN3	1	0.148	252713.6
CN1	CN5G	1	0.136	252713.6
CN1A	NN1	1	0.136	468608.0
CN1	NN2	1	0.1367	317984.0
CN1T	NN2B	1	0.1348	252713.6
CN1	NN2G	1	0.1396	284512.0
CN1	NN2U	1	0.1389	284512.0
CN1T	NN2U	1	0.1383	284512.0
CN1	NN3	1	0.1335	292880.0
CN1	ON1	1	0.1234	552288.0
CN1A	ON1	1	0.123	719648.0
CN1T	ON1	1	0.123	719648.0
CN1	ON1C	1	0.1245	518816.0
CN2	CN3	1	0.1406	267776.0
CN2	CN3D	1	0.1405	217568.0
CN2	CN5	1	0.1358	301248.0
CN2	NN1	1	0.1366	301248.0
CN2	NN2G	1	0.1392	334720.0
CN2	NN3	1	0.1343	376560.0
CN2	NN3A	1	0.1342	334720.0
CN2	NN3G	1	0.1326	267776.0
CN3	CN3	1	0.1326	418400.0
CN3	CN3T	1	0.132	468608.0
CN3A	CN3	1	0.136	376560.0
CN3B	CN3	1	0.135	351456.0
CN3C	CN3	1	0.132	351456.0
CN3D	CN3	1	0.1335	468608.0
CN3	CN8	1	0.149	186188.0
CN3D	CN9	1	0.148	192464.0
CN3T	CN9	1	0.1478	192464.0
CN3	HN3	1	0.109	292880.0
CN3T	HN3	1	0.109	292880.0
CN3	HN3B	1	0.109	292880.0
CN3A	HN3B	1	0.109	292880.0
CN3B	HN3B	1	0.109	292880.0
CN3C	HN3	1	0.109	312963.2
CN3	NN2	1	0.1343	252713.6
CN3	NN2B	1	0.1343	267776.0
CN3B	NN2	1	0.1315	351456.0
CN3C	NN2	1	0.1355	351456.0
CN4	HN3	1	0.109	317984.0
CN4	NN2	1	0.1374	267776.0
CN4	NN2B	1	0.1378	251040.0
CN4	NN2G	1	0.1365	292880.0
CN4	NN3A	1	0.1322	351456.0
CN4	NN3I	1	0.1295	376560.0
CN4	NN4	1	0.1305	334720.0
CN5	CN5	1	0.1361	259408.0
CN5	CN5G	1	0.135	267776.0
CN5	NN2	1	0.1375	251040.0
CN5	NN2B	1	0.1375	252713.6
CN5	NN3A	1	0.1312	292880.0
CN5	NN3G	1	0.1315	292880.0
CN5	NN3I	1	0.1332	292880.0
CN5	NN4	1	0.1355	259408.0
CN5G	NN4	1	0.1365	259408.0
CN8	CN8	1	0.1528	186188.0
CN8	CN9	1	0.1528	186188.0
CN8	NN2	1	0.146	334720.0
CN8	ON5	1	0.142	358150.4
CN9	HN9	1	0.1111	269449.6
CN9	ON2	1	0.143	284512.0
HN1	NN1	1	0.1	408358.4
HN2	NN2	1	0.101	396643.2
HN2	NN2B	1	0.101	396643.2
HN2	NN2G	1	0.101	394132.8
HN2	NN2U	1	0.101	396643.2
HN4	ON4	1	0.096	456056.0
HT	HT	1	0.15139	0.0
HT	OT	1	0.09572	376560.0
ON2	P	1	0.16	225936.0
ON3	P	1	0.148	485344.0
ON4	P	1	0.158	198321.6
ON2	P2	1	0.168	251040.0
ON3	P2	1	0.153	401664.0
ON2	P3	1	0.168	251040.0
ON3	P3	1	0.153	401664.0
ON4	P3	1	0.158	198321.6
NN5	HN1	1	0.101	384928.0
CN7B	ON6	1	0.142	217568.0
CN7B	CN8	1	0.1518	167360.0
CN7	ON6	1	0.1446	200832.0
CN7	CN7	1	0.1529	186188.0
CN7	CN8	1	0.1516	186188.0
CN7	CN9	1	0.1516	186188.0
CN7	HN7	1	0.1111	258571.2
CN8	HN8	1	0.1111	258571.2
CN7B	HN7	1	0.1111	258571.2
CN7B	ON6B	1	0.142	217568.0
CN7	ON6B	1	0.148	200832.0
CN7B	CN7B	1	0.145	167360.0
CN7	CN7B	1	0.146	186188.0
CN7B	CN7C	1	0.1518	167360.0
CN7	CN7C	1	0.1516	186188.0
CN7C	HN7	1	0.1111	258571.2
CN7	CN8B	1	0.1512	186188.0
CN8B	ON2	1	0.144	267776.0
CN8B	ON5	1	0.142	358150.4
CN7	ON2	1	0.1433	259408.0
CN7B	ON2	1	0.1433	259408.0
CN7	ON5	1	0.142	358150.4
CN9	NN2	1	0.1456	334720.0
CN8	NN2B	1	0.1458	334720.0
CN9	NN2B	1	0.1458	334720.0
CN7B	NN2	1	0.1456	184096.0
CN7B	NN2B	1	0.1458	184096.0
CN8B	HN8	1	0.1111	258571.2
ON5	HN5	1	0.096	456056.0
CN7B	ON5	1	0.14	358150.4
CN7C	ON5	1	0.14	358150.4
CN8	ON2	1	0.144	284512.0
CN7B	NR1	1	0.1462	184096.0
NR1	CPH1	1	0.138	334720.0
NR1	CPH2	1	0.136	334720.0
NR2	CPH1	1	0.138	334720.0
NR2	CPH2	1	0.132	334720.0
CPH1	CPH1	1	0.136	343088.0
HR1	CPH2	1	0.109	284512.0
HR3	CPH1	1	0.1083	305432.0
[ angletypes ]
; i	j	k	func	th0	cth	ub0	cub
CN7	CN8	CN8	5	113.60	488.2728	0.2561	9338.688
CN8	CN7	CN8	5	113.60	488.2728	0.2561	9338.688
CN8	CN8	CN8	5	113.60	488.2728	0.2561	9338.688
HN1	NN6	CN8	5	109.50	251.04	0.2074	16736.0
NN6	CN8	HN8	5	107.50	376.56	0.2101	29288.0
CN7	CN8	ON2	5	109.70	962.32	0.0	0.0
NN6	CN8	CN8	5	110.00	566.5136	0.0	0.0
HN1	NN6	HN1	5	109.50	368.192	0.0	0.0
ON2	CN8	CN8	5	109.7	962.32	0.0	0.0
CN7	ON6	CN8B	5	109.0	920.48	0.0	0.0
ON6	CN8B	CN8	5	106.0	753.12	0.0	0.0
CN8B	CN8	CN7	5	106.0	669.44	0.0	0.0
ON6	CN8B	HN8	5	107.24	378.2336	0.0	0.0
HN8	CN8B	CN8	5	110.10	288.94704	0.2179	18853.104
HN8	CN8	CN8B	5	110.10	288.94704	0.2179	18853.104
NN2	CN3C	HN6	5	119.0	351.456	0.0	0.0
HN6	CN3C	CN3	5	119.0	351.456	0.0	0.0
HN6	CN3	CN8	5	116.0	251.04	0.0	0.0
CN3C	CN3	HN6	5	119.0	351.456	0.0	0.0
CN2	NN3A	CN4	5	117.8	753.12	0.0	0.0
NN3A	CN4	NN3A	5	133.0	502.08	0.0	0.0
CN4	NN3A	CN5	5	110.1	753.12	0.0	0.0
CN5	CN5	NN3A	5	127.4	502.08	0.0	0.0
CN2	CN5	CN5	5	121.0	502.08	0.0	0.0
CN5	CN2	NN3A	5	110.7	502.08	0.0	0.0
CN5	CN5	NN2	5	105.7	836.8	0.0	0.0
CN5	CN5	NN4	5	110.0	836.8	0.0	0.0
CN4	NN4	CN5	5	104.6	1004.16	0.0	0.0
NN2	CN4	NN4	5	113.4	836.8	0.0	0.0
CN4	NN2	CN5	5	106.3	836.8	0.0	0.0
NN2	CN5	NN3A	5	126.9	836.8	0.0	0.0
CN2	CN5	NN4	5	129.0	836.8	0.0	0.0
HN3	CN4	NN3A	5	113.5	317.984	0.0	0.0
NN3A	CN2	NN1	5	130.7	418.4	0.0	0.0
CN5	CN2	NN1	5	118.6	418.4	0.0	0.0
CN2	NN1	HN1	5	121.5	334.72	0.0	0.0
HN1	NN1	HN1	5	117.0	259.408	0.0	0.0
NN4	CN4	HN3	5	124.8	326.352	0.0	0.0
NN2	CN4	HN3	5	121.8	326.352	0.0	0.0
CN5	NN2	HN2	5	129.4	251.04	0.0	0.0
CN4	NN2	HN2	5	125.0	251.04	0.0	0.0
CN1	NN2G	CN2	5	131.1	585.76	0.0	0.0
NN2G	CN2	NN3G	5	122.2	585.76	0.0	0.0
CN2	NN3G	CN5	5	109.4	753.12	0.0	0.0
CN5G	CN5	NN3G	5	129.9	585.76	0.0	0.0
CN1	CN5G	CN5	5	119.6	585.76	0.0	0.0
CN5G	CN1	NN2G	5	107.8	585.76	0.0	0.0
CN5G	CN5	NN2B	5	104.6	836.8	0.0	0.0
CN5	CN5G	NN4	5	111.4	836.8	0.0	0.0
CN4	NN4	CN5G	5	103.8	1004.16	0.0	0.0
NN2B	CN4	NN4	5	113.0	836.8	0.0	0.0
CN4	NN2B	CN5	5	107.2	836.8	0.0	0.0
NN2B	CN5	NN3G	5	125.5	1171.52	0.0	0.0
CN1	CN5G	NN4	5	129.0	1046.0	0.0	0.0
CN1	NN2G	HN2	5	113.3	376.56	0.0	0.0
CN2	NN2G	HN2	5	115.6	376.56	0.0	0.0
NN1	CN2	NN2G	5	115.4	794.96	0.0	0.0
NN1	CN2	NN3G	5	122.4	794.96	0.0	0.0
NN2G	CN1	ON1	5	127.5	418.4	0.0	0.0
CN5G	CN1	ON1	5	124.7	418.4	0.0	0.0
HN3	CN4	NN2B	5	122.2	334.72	0.0	0.0
CN4	NN2B	HN2	5	124.6	251.04	0.0	0.0
CN5	NN2B	HN2	5	129.3	251.04	0.0	0.0
CN1	NN2	CN3	5	124.1	418.4	0.0	0.0
NN2	CN1	NN3	5	116.8	418.4	0.0	0.0
CN1	NN3	CN2	5	119.1	711.28	0.0	0.0
CN3	CN2	NN3	5	119.3	711.28	0.0	0.0
CN2	CN3	CN3	5	117.8	711.28	0.0	0.0
CN3	CN3	NN2	5	122.9	711.28	0.0	0.0
CN1	NN2	HN2	5	121.2	309.616	0.0	0.0
CN3	NN2	HN2	5	114.7	309.616	0.0	0.0
NN2	CN1	ON1C	5	119.4	1087.84	0.0	0.0
NN3	CN1	ON1C	5	123.8	1087.84	0.0	0.0
NN3	CN2	NN1	5	122.3	677.808	0.0	0.0
CN3	CN2	NN1	5	118.4	677.808	0.0	0.0
CN2	CN3	HN3	5	120.1	317.984	0.0	0.0
CN3	CN3	HN3	5	122.1	317.984	0.0	0.0
HN3	CN3	NN2	5	115.0	368.192	0.0	0.0
CN1T	NN2B	CN3	5	122.0	585.76	0.0	0.0
NN2B	CN1T	NN2U	5	114.0	418.4	0.0	0.0
CN1T	NN2U	CN1	5	130.2	418.4	0.0	0.0
NN2U	CN1	CN3	5	112.6	585.76	0.0	0.0
CN1	CN3	CN3	5	117.6	836.8	0.0	0.0
CN3	CN3	NN2B	5	123.6	836.8	0.0	0.0
CN1T	NN2B	HN2	5	122.0	338.904	0.0	0.0
CN3	NN2B	HN2	5	116.0	267.776	0.0	0.0
NN2B	CN1T	ON1	5	121.6	836.8	0.0	0.0
NN2U	CN1T	ON1	5	124.4	836.8	0.0	0.0
CN1T	NN2U	HN2	5	114.4	338.904	0.0	0.0
CN1	NN2U	HN2	5	115.4	338.904	0.0	0.0
NN2U	CN1	ON1	5	121.9	836.8	0.0	0.0
CN3	CN1	ON1	5	125.5	836.8	0.0	0.0
CN1	CN3	HN3	5	120.3	251.04	0.0	0.0
HN3	CN3	NN2B	5	114.3	251.04	0.0	0.0
CN3T	CN1	NN2U	5	113.5	585.76	0.0	0.0
CN1	CN3T	CN3	5	116.7	1004.16	0.0	0.0
CN3T	CN3	NN2B	5	123.6	1004.16	0.0	0.0
CN3T	CN1	ON1	5	124.6	836.8	0.0	0.0
CN1	CN3T	CN9	5	118.7	317.984	0.0	0.0
CN3	CN3T	CN9	5	124.6	317.984	0.0	0.0
CN3T	CN3	HN3	5	122.1	251.04	0.0	0.0
HN3	CN4	NN3I	5	116.75	292.88	0.0	0.0
HN3	CN4	NN2G	5	115.75	292.88	0.0	0.0
NN3I	CN4	NN2G	5	127.5	669.44	0.0	0.0
CN5G	CN5	NN3I	5	127.0	836.8	0.0	0.0
NN2B	CN5	NN3I	5	128.4	1171.52	0.0	0.0
CN1	NN2G	CN4	5	129.7	1046.0	0.0	0.0
CN4	NN2G	HN2	5	117.0	338.904	0.0	0.0
CN4	NN3I	CN5	5	108.4	753.12	0.0	0.0
CN1T	NN2B	CN9	5	116.0	585.76	0.0	0.0
CN3	NN2B	CN9	5	122.0	585.76	0.0	0.0
CN1	NN2	CN9	5	115.4	585.76	0.0	0.0
CN3	NN2	CN9	5	120.5	585.76	0.0	0.0
CN5	NN2	CN9	5	125.9	585.76	0.0	0.0
CN4	NN2	CN9	5	127.8	585.76	0.0	0.0
CN5	NN2B	CN9	5	125.9	585.76	0.0	0.0
CN4	NN2B	CN9	5	126.9	585.76	0.0	0.0
CN5	NN2B	CN8	5	125.9	585.76	0.0	0.0
CN4	NN2B	CN8	5	126.9	585.76	0.0	0.0
NN2B	CN8	CN9	5	113.7	585.76	0.0	0.0
CN1T	NN2B	CN7B	5	118.4	376.56	0.0	0.0
CN3	NN2B	CN7B	5	119.6	376.56	0.0	0.0
CN1	NN2	CN7B	5	120.0	376.56	0.0	0.0
CN3	NN2	CN7B	5	115.9	376.56	0.0	0.0
CN5	NN2	CN7B	5	126.1	376.56	0.0	0.0
CN4	NN2	CN7B	5	127.6	376.56	0.0	0.0
CN5	NN2B	CN7B	5	126.5	376.56	0.0	0.0
CN4	NN2B	CN7B	5	126.3	376.56	0.0	0.0
ON6	CN7B	NN2	5	108.0	920.48	0.0	0.0
ON6B	CN7B	NN2	5	112.0	920.48	0.0	0.0
CN8	CN7B	NN2	5	113.7	920.48	0.0	0.0
CN7	CN7B	NN2	5	111.0	920.48	0.0	0.0
CN7B	CN7B	NN2	5	111.0	920.48	0.0	0.0
CN7C	CN7B	NN2	5	111.0	920.48	0.0	0.0
ON6	CN7B	NN2B	5	108.0	920.48	0.0	0.0
ON6B	CN7B	NN2B	5	112.0	920.48	0.0	0.0
CN8	CN7B	NN2B	5	113.7	920.48	0.0	0.0
CN7	CN7B	NN2B	5	111.0	920.48	0.0	0.0
CN7B	CN7B	NN2B	5	111.0	920.48	0.0	0.0
CN7C	CN7B	NN2B	5	111.0	920.48	0.0	0.0
HN7	CN7B	NN2	5	111.0	359.824	0.0	0.0
HN7	CN7B	NN2B	5	111.0	359.824	0.0	0.0
CN3	CN1A	NN1	5	113.0	711.28	0.246	66944.0
CN3	CN1A	ON1	5	118.5	711.28	0.243	16736.0
NN1	CN1A	ON1	5	128.5	711.28	0.217	16736.0
CN3D	CN2	NN1	5	116.4	920.48	0.0	0.0
CN3D	CN2	NN3	5	121.3	251.04	0.0	0.0
CN1A	CN3	CN3C	5	107.8	41.84	0.0	0.0
CN1A	CN3	CN8	5	124.2	1046.0	0.0	0.0
CN2	CN3D	CN3	5	117.8	836.8	0.0	0.0
CN2	CN3D	CN9	5	118.0	334.72	0.0	0.0
CN3A	CN3	CN1A	5	110.2	334.72	0.0	0.0
CN3B	CN3	CN1A	5	131.8	83.68	0.0	0.0
CN3	CN3A	CN3	5	118.0	418.4	0.0	0.0
CN3A	CN3	CN3B	5	118.0	334.72	0.0	0.0
CN3	CN3	CN8	5	108.5	447.688	0.0	0.0
CN3B	CN3	CN8	5	108.5	447.688	0.0	0.0
CN3C	CN3	CN8	5	128.0	364.008	0.0	0.0
CN3	CN3D	CN9	5	124.2	334.72	0.0	0.0
CN3D	CN3	HN3	5	122.0	251.04	0.0	0.0
CN3B	CN3	HN3B	5	122.0	251.04	0.0	0.0
CN3A	CN3	HN3B	5	119.0	251.04	0.0	0.0
CN3	CN3C	HN3	5	119.0	351.456	0.0	0.0
CN3C	CN3	HN3	5	116.0	351.456	0.0	0.0
CN3	CN3A	HN3B	5	121.0	669.44	0.0	0.0
CN3	CN3B	HN3B	5	120.5	669.44	0.0	0.0
CN3	CN3B	NN2	5	122.0	1004.16	0.0	0.0
CN3	CN3C	NN2	5	122.0	502.08	0.0	0.0
CN3D	CN3	NN2	5	124.2	836.8	0.0	0.0
CN8	CN3	HN3	5	116.0	251.04	0.0	0.0
HN3B	CN3B	NN2	5	117.5	669.44	0.0	0.0
HN3	CN3C	NN2	5	119.0	351.456	0.0	0.0
CN3	CN8	CN3	5	108.0	1046.0	0.0	0.0
CN3	CN8	HN8	5	110.10	460.24	0.0	0.0
CN9	CN8	HN8	5	110.10	289.5328	0.2179	18853.104
CN9	CN7	HN7	5	110.10	289.5328	0.2179	18853.104
HN8	CN8	NN2	5	110.1	279.74224	0.0	0.0
HN8	CN8	ON5	5	108.89	384.0912	0.0	0.0
CN3	CN9	HN9	5	110.10	279.74224	0.2179	18853.104
CN3T	CN9	HN9	5	110.10	279.74224	0.2179	18853.104
CN3D	CN9	HN9	5	110.10	279.74224	0.2179	18853.104
CN8	CN9	HN9	5	110.10	289.5328	0.2179	18853.104
HN9	CN9	CN7	5	110.1	279.74224	0.2179	18853.104
HN9	CN9	NN2	5	110.1	279.74224	0.0	0.0
HN9	CN9	NN2B	5	110.1	279.74224	0.0	0.0
HN8	CN8	NN2B	5	110.1	279.74224	0.0	0.0
HN9	CN9	ON2	5	109.5	502.08	0.0	0.0
CN1A	NN1	HN1	5	120.0	292.88	0.0	0.0
CN3B	NN2	CN3B	5	120.0	251.04	0.0	0.0
CN3C	NN2	CN3C	5	114.0	167.36	0.0	0.0
CN3B	NN2	CN7B	5	121.7	585.76	0.0	0.0
CN3C	NN2	CN7B	5	121.7	585.76	0.0	0.0
CN3B	NN2	HN2	5	117.4	267.776	0.0	0.0
CN3C	NN2	HN2	5	123.0	326.352	0.0	0.0
HN1	NN5	HN1	5	106.0	326.352	0.0	0.0
CN9	ON2	P	5	120.0	167.36	0.233	29288.0
CN9	ON2	P2	5	120.0	167.36	0.233	29288.0
P	ON2	P	5	140.0	125.52	0.28	-33472.0
P2	ON2	P	5	140.0	125.52	0.28	-33472.0
P3	ON2	P	5	140.0	376.56	0.315	33472.0
P2	ON2	P2	5	140.0	125.52	0.28	-33472.0
HN4	ON4	P	5	115.0	251.04	0.235	33472.0
HN4	ON4	P3	5	120.0	251.04	0.235	33472.0
HN5	ON5	CN8	5	106.0	481.16	0.0	0.0
HN5	ON5	CN9	5	106.0	481.16	0.0	0.0
ON2	P	ON2	5	104.3	669.44	0.0	0.0
ON2	P	ON4	5	108.0	402.5008	0.0	0.0
ON2	P3	ON4	5	100.0	402.5008	0.0	0.0
ON3	P	ON4	5	108.23	827.5952	0.0	0.0
ON3	P3	ON4	5	108.23	827.5952	0.0	0.0
ON4	P	ON4	5	104.0	827.5952	0.0	0.0
ON2	P2	ON2	5	104.3	669.44	0.0	0.0
ON2	P2	ON3	5	111.6	743.9152	0.0	0.0
ON2	P3	ON3	5	105.0	743.9152	0.0	0.0
ON3	P2	ON3	5	120.0	870.272	0.0	0.0
ON3	P3	ON3	5	120.0	870.272	0.0	0.0
CN7	CN8	ON5	5	110.10	633.4576	0.0	0.0
HN9	CN9	HN9	5	108.40	297.064	0.1802	4518.72
CN7	ON6	CN7B	5	108.0	920.48	0.0	0.0
ON6	CN7B	CN8	5	102.0	753.12	0.0	0.0
CN7B	CN8	CN7	5	100.0	669.44	0.0	0.0
CN8	CN7	CN7	5	102.0	502.08	0.2561	6694.4
CN9	CN7	CN7	5	102.0	502.08	0.2561	6694.4
CN7	CN7	ON6	5	104.0	836.8	0.0	0.0
CN8	CN7	ON6	5	104.0	836.8	0.0	0.0
HN7	CN7	ON6	5	107.24	378.2336	0.0	0.0
HN7	CN7B	ON6	5	107.24	378.2336	0.0	0.0
HN7	CN7	CN7	5	108.00	334.72	0.0	0.0
CN7B	CN8	HN8	5	110.10	279.4912	0.2179	18853.104
CN8	CN7B	HN7	5	110.10	279.4912	0.2179	18853.104
HN7	CN7	CN8	5	110.1	288.696	0.2179	18853.104
HN8	CN8	CN7	5	110.10	288.94704	0.2179	18853.104
HN8	CN8	CN8	5	110.10	288.94704	0.2179	18853.104
HN8	CN8	HN8	5	109.00	297.064	0.1802	4518.72
HN7	CN7	HN7	5	109.00	297.064	0.1802	4518.72
CN7	ON6B	CN7B	5	115.0	920.48	0.0	0.0
CN7	CN7	ON6B	5	110.0	836.8	0.0	0.0
CN8	CN7	ON6B	5	110.0	836.8	0.0	0.0
ON6B	CN7B	CN7B	5	106.0	753.12	0.0	0.0
CN7B	CN7B	CN7	5	96.0	920.48	0.0	0.0
CN7B	CN7B	CN8	5	96.0	920.48	0.0	0.0
CN7B	CN7	CN7	5	100.0	502.08	0.2561	6694.4
HN7	CN7	ON6B	5	107.24	378.2336	0.0	0.0
HN7	CN7B	ON6B	5	107.24	378.2336	0.0	0.0
CN7B	CN7B	HN7	5	110.10	279.4912	0.2179	18853.104
HN7	CN7B	HN7	5	109.00	297.064	0.1802	4518.72
ON6	CN7B	CN7C	5	102.0	753.12	0.0	0.0
CN7B	CN7C	CN7	5	100.0	669.44	0.0	0.0
CN7C	CN7	CN7	5	102.0	502.08	0.2561	6694.4
CN7B	CN7C	HN7	5	110.10	279.4912	0.2179	18853.104
CN7C	CN7B	HN7	5	110.10	279.4912	0.2179	18853.104
HN7	CN7	CN7C	5	110.1	288.696	0.2179	18853.104
HN7	CN7C	CN7	5	110.10	288.94704	0.2179	18853.104
HN7	CN7C	HN7	5	109.00	297.064	0.1802	4518.72
ON6	CN7	CN8B	5	108.2	753.12	0.0	0.0
ON6	CN7	CN9	5	108.2	753.12	0.0	0.0
CN7	CN7	CN8B	5	110.0	376.56	0.0	0.0
CN8	CN7	CN8B	5	113.60	488.2728	0.2561	9338.688
CN7	CN8B	ON2	5	108.4	585.76	0.0	0.0
CN7	CN7	ON2	5	109.7	962.32	0.0	0.0
CN7	CN7B	ON2	5	109.7	962.32	0.0	0.0
CN7B	CN7B	ON2	5	109.7	962.32	0.0	0.0
CN8	CN7B	ON2	5	109.7	962.32	0.0	0.0
CN8	CN7	ON2	5	109.7	962.32	0.0	0.0
CN8B	ON2	P	5	120.0	167.36	0.233	29288.0
CN7	ON2	P	5	120.0	167.36	0.233	29288.0
CN7B	ON2	P	5	120.0	167.36	0.233	29288.0
HN7	CN7	CN8B	5	110.1	288.696	0.2179	18853.104
HN8	CN8B	ON2	5	109.5	502.08	0.0	0.0
HN5	ON5	CN8B	5	106.0	481.16	0.0	0.0
HN8	CN8B	HN8	5	109.0	297.064	0.1802	4518.72
HN8	CN8B	CN7	5	110.1	288.94704	0.2179	18853.104
HN7	CN7	ON2	5	109.5	502.08	0.0	0.0
HN7	CN7B	ON2	5	109.5	502.08	0.0	0.0
CN7	CN8B	ON5	5	110.10	633.4576	0.0	0.0
CN8B	CN7	ON5	5	108.2	753.12	0.0	0.0
HN8	CN8B	ON5	5	108.89	384.0912	0.0	0.0
ON5	CN7	CN8	5	110.0	633.4576	0.0	0.0
ON5	CN7	CN7	5	110.1	633.4576	0.0	0.0
HN7	CN7	ON5	5	109.5	502.08	0.0	0.0
HN5	ON5	CN7	5	109.0	481.16	0.0	0.0
ON6B	CN7	CN8B	5	108.2	753.12	0.0	0.0
ON6B	CN7	CN9	5	108.2	753.12	0.0	0.0
ON2	CN7	CN7B	5	110.0	753.12	0.0	0.0
ON5	CN7	CN7B	5	110.0	753.12	0.0	0.0
ON5	CN7B	CN7B	5	108.4	669.44	0.0	0.0
ON5	CN7B	CN7	5	108.0	753.12	0.0	0.0
HN7	CN7B	ON5	5	109.5	502.08	0.0	0.0
HN5	ON5	CN7B	5	109.0	481.16	0.0	0.0
HN7	CN7B	CN7	5	110.10	288.94704	0.2179	18853.104
HN7	CN7	CN7B	5	110.10	288.94704	0.2179	18853.104
CN7C	CN7	ON2	5	109.7	962.32	0.0	0.0
ON5	CN7	CN7C	5	110.0	633.4576	0.0	0.0
ON5	CN7C	CN7B	5	108.4	669.44	0.0	0.0
ON5	CN7C	CN7	5	108.0	753.12	0.0	0.0
HN7	CN7C	ON5	5	109.5	502.08	0.0	0.0
HN5	ON5	CN7C	5	109.0	481.16	0.0	0.0
CN8	ON2	P	5	120.0	167.36	0.233	29288.0
ON2	P	ON3	5	111.6	827.5952	0.0	0.0
ON3	P	ON3	5	120.0	1004.16	0.0	0.0
HN8	CN8	ON2	5	109.5	502.08	0.0	0.0
ON5	P	ON3	5	111.6	827.5952	0.0	0.0
ON6	CN7B	NR1	5	108.00	1171.52	0.0	0.0
ON6B	CN7B	NR1	5	108.00	1171.52	0.0	0.0
CN8	CN7B	NR1	5	113.70	1171.52	0.0	0.0
CN7B	CN7B	NR1	5	113.70	1171.52	0.0	0.0
CN7B	NR1	CPH2	5	127.00	1087.84	0.0	0.0
CN7B	NR1	CPH1	5	126.00	1087.84	0.0	0.0
HN7	CN7B	NR1	5	106.3	251.04	0.0	0.0
CPH2	NR2	CPH1	5	104.0000	1087.84	0.0	0.0
NR1	CPH1	CPH1	5	106.0000	1087.84	0.0	0.0
NR1	CPH2	NR2	5	112.5000	1087.84	0.0	0.0
NR2	CPH1	CPH1	5	110.0000	1087.84	0.0	0.0
NR1	CPH2	HR1	5	122.50	209.2	0.214	16736.0
NR2	CPH2	HR1	5	125.00	209.2	0.212	16736.0
HR3	CPH1	CPH1	5	130.00	209.2	0.22	16736.0
NR1	CPH1	HR3	5	124.00	209.2	0.214	16736.0
NR2	CPH1	HR3	5	120.00	209.2	0.214	16736.0
HT	OT	HT	5	104.52	460.24	0.0	0.0
ON6	CN7B	CN7	5	106.25	1004.16	0.0	0.0
CN7B	CN7	CN8	5	113.6	488.2728	0.2561	9338.688
[ dihedraltypes ]
; i	j	k	l	func	phi0	cp	mult
CN7	ON6	CN8B	HN8	9	0.0	0.81588	1
ON6	CN8B	CN8	HN8	9	0.0	0.81588	1
HN7	CN7	ON6	CN8B	9	0.0	0.81588	3
CN8B	CN8	CN7	HN7	9	0.0	0.81588	3
HN8	CN8B	CN8	HN8	9	0.0	0.81588	3
HN8	CN8B	CN8	CN7	9	0.0	0.81588	3
CN8B	CN7	ON6	CN8B	9	0.0	2.092	5
CN8B	CN7	ON6	CN8B	9	180.0	0.4184	3
CN8B	CN7	ON6	CN8B	9	0.0	2.092	1
CN8B	CN8	CN7	ON5	9	0.0	1.6736	5
CN8B	CN8	CN7	ON5	9	0.0	1.6736	3
CN8B	CN8	CN7	ON5	9	0.0	2.9288	2
CN8B	CN8	CN7	ON5	9	180.0	2.092	1
CN8B	CN8	CN7	ON2	9	0.0	1.6736	5
CN8B	CN8	CN7	ON2	9	0.0	1.6736	3
CN8B	CN8	CN7	ON2	9	0.0	2.9288	2
CN8B	CN8	CN7	ON2	9	180.0	2.092	1
CN7	ON6	CN8B	CN8	9	180.0	2.5104	6
CN7	ON6	CN8B	CN8	9	0.0	2.5104	3
ON6	CN8B	CN8	CN7	9	180.0	2.9288	5
ON6	CN8B	CN8	CN7	9	0.0	1.6736	4
ON6	CN8B	CN8	CN7	9	180.0	1.6736	3
CN7	CN7	CN8	CN8B	9	0.0	2.092	4
CN7	CN7	CN8	CN8B	9	0.0	0.4184	3
CN8B	ON6	CN7	CN7	9	0.0	2.092	3
ON2	P	ON2	CN7	9	180.0	5.0208	1
ON2	P	ON2	CN7	9	180.0	0.4184	2
ON2	P	ON2	CN7	9	180.0	0.4184	3
ON2	P	ON2	CN7	9	0.0	0.0	6
ON2	P	ON2	CN7B	9	180.0	5.0208	1
ON2	P	ON2	CN7B	9	180.0	0.4184	2
ON2	P	ON2	CN7B	9	180.0	0.4184	3
ON2	P	ON2	CN7B	9	0.0	0.0	6
ON2	P	ON2	CN8	9	180.0	5.0208	1
ON2	P	ON2	CN8	9	180.0	0.4184	2
ON2	P	ON2	CN8	9	180.0	0.4184	3
ON2	P	ON2	CN8	9	0.0	0.0	6
ON2	P	ON2	CN8B	9	180.0	5.0208	1
ON2	P	ON2	CN8B	9	180.0	0.4184	2
ON2	P	ON2	CN8B	9	180.0	0.4184	3
ON2	P	ON2	CN8B	9	0.0	0.0	6
ON2	P	ON2	CN9	9	180.0	5.0208	1
ON2	P	ON2	CN9	9	180.0	0.4184	2
ON2	P	ON2	CN9	9	180.0	0.4184	3
ON2	P	ON2	CN9	9	0.0	0.0	6
ON3	P	ON2	CN7	9	0.0	0.4184	3
ON3	P	ON2	CN7B	9	0.0	0.4184	3
ON3	P	ON2	CN8	9	0.0	0.4184	3
ON3	P	ON2	CN8B	9	0.0	0.4184	3
ON3	P	ON2	CN9	9	0.0	0.4184	3
ON4	P	ON2	CN7	9	0.0	3.9748	2
ON4	P	ON2	CN7	9	0.0	2.092	3
ON4	P	ON2	CN7B	9	0.0	3.9748	2
ON4	P	ON2	CN7B	9	0.0	2.092	3
ON4	P	ON2	CN8	9	0.0	3.9748	2
ON4	P	ON2	CN8	9	0.0	2.092	3
ON4	P	ON2	CN8B	9	0.0	3.9748	2
ON4	P	ON2	CN8B	9	0.0	2.092	3
ON4	P	ON2	CN9	9	0.0	3.9748	2
ON4	P	ON2	CN9	9	0.0	2.092	3
P	ON2	CN7	HN7	9	0.0	0.0	3
P	ON2	CN7B	HN7	9	0.0	0.0	3
P	ON2	CN8B	HN8	9	0.0	0.0	3
P	ON2	CN8	HN8	9	0.0	0.0	3
P	ON2	CN9	HN9	9	0.0	0.0	3
cn9	cn8	cn8	cn9	9	0.0	0.6276	1
cn9	cn8	cn8	cn8	9	0.0	0.6276	1
NN2B	CN1T	NN2U	CN1	9	180.0	6.276	2
CN1T	NN2U	CN1	CN3	9	180.0	6.276	2
NN2U	CN1	CN3	CN3	9	180.0	6.276	2
CN1	CN3	CN3	NN2B	9	180.0	25.104	2
CN3	CN3	NN2B	CN1T	9	180.0	6.276	2
CN3	NN2B	CN1T	NN2U	9	180.0	6.276	2
HN3	CN3	CN3	HN3	9	180.0	12.552	2
HN3	CN3	CN1	ON1	9	180.0	25.104	2
ON1	CN1T	NN2B	HN2	9	180.0	0.0	2
ON1	CN1	NN2U	HN2	9	180.0	0.0	2
ON1	CN1T	NN2U	HN2	9	180.0	0.0	2
HN2	NN2B	CN3	HN3	9	180.0	6.276	2
NN2B	CN1T	NN2U	HN2	9	180.0	15.8992	2
CN3	CN1	NN2U	HN2	9	180.0	15.8992	2
CN3	CN3	NN2B	HN2	9	180.0	6.6944	2
NN2U	CN1T	NN2B	HN2	9	180.0	6.6944	2
CN1T	NN2B	CN3	CN3T	9	180.0	7.5312	2
NN2U	CN1	CN3T	CN3	9	180.0	7.5312	2
CN1	CN3T	CN3	NN2B	9	180.0	12.552	2
NN2B	CN1	CN3T	CN9	9	180.0	23.4304	2
NN2B	CN3	CN3T	CN9	9	180.0	23.4304	2
CN1	CN3T	CN9	HN9	9	0.0	1.92464	3
CN3	CN3T	CN9	HN9	9	0.0	1.92464	3
CN3T	CN1	NN2U	HN2	9	180.0	20.0832	2
CN3	NN2	CN1	NN3	9	180.0	2.5104	2
NN2	CN1	NN3	CN2	9	180.0	2.5104	2
CN1	NN3	CN2	CN3	9	180.0	25.104	2
NN3	CN2	CN3	CN3	9	180.0	2.5104	2
CN2	CN3	CN3	NN2	9	180.0	25.104	2
CN3	CN3	NN2	CN1	9	180.0	2.5104	2
NN3	CN2	NN1	HN1	9	180.0	4.184	2
CN3	CN2	NN1	HN1	9	180.0	4.184	2
NN1	CN2	NN3	CN1	9	180.0	8.368	2
NN1	CN2	CN3	CN3	9	180.0	8.368	2
NN1	CN2	CN3	HN3	9	180.0	8.368	2
ON1C	CN1	NN2	HN2	9	180.0	12.552	2
ON1C	CN1	NN3	CN2	9	180.0	6.6944	2
ON1C	CN1	NN2	CN3	9	180.0	6.6944	2
NN3	CN2	CN3	HN3	9	180.0	14.2256	2
NN2	CN3	CN3	HN3	9	180.0	14.2256	2
CN2	CN3	CN3	HN3	9	180.0	19.2464	2
CN1	NN2	CN3	HN3	9	180.0	19.2464	2
NN2	CN3	CN3D	CN2	9	180.0	12.552	2
CN3	CN3D	CN2	NN3	9	180.0	4.184	2
CN3D	CN2	NN3	CN1	9	180.0	41.84	2
CN3D	CN3	NN2	CN1	9	180.0	4.184	2
CN3D	CN2	NN1	HN1	9	180.0	8.368	2
NN1	CN2	CN3D	CN3	9	180.0	0.0	2
NN1	CN2	CN3D	CN9	9	180.0	0.0	2
NN2	CN3	CN3D	CN9	9	180.0	16.736	2
NN3	CN2	CN3D	CN9	9	180.0	0.0	2
CN3	CN3D	CN9	HN9	9	0.0	0.0	3
CN2	CN3D	CN9	HN9	9	0.0	1.4644	3
CN2	CN3D	CN3	HN3	9	180.0	16.736	2
CN9	CN3D	CN3	HN3	9	180.0	16.736	2
CN2	NN3A	CN4	NN3A	9	180.0	7.5312	2
NN3A	CN4	NN3A	CN5	9	180.0	8.368	2
CN4	NN3A	CN5	CN5	9	180.0	7.5312	2
NN3A	CN5	CN5	CN2	9	180.0	8.368	2
CN5	CN5	CN2	NN3A	9	180.0	7.5312	2
CN5	CN2	NN3A	CN4	9	180.0	41.84	2
CN5	CN5	NN4	CN4	9	180.0	25.104	2
CN5	NN4	CN4	NN2	9	180.0	58.576	2
NN4	CN4	NN2	CN5	9	180.0	25.104	2
CN4	NN2	CN5	CN5	9	180.0	25.104	2
NN2	CN5	CN5	NN4	9	180.0	58.576	2
CN2	NN3A	CN4	HN3	9	180.0	35.564	2
CN5	NN3A	CN4	HN3	9	180.0	35.564	2
CN5	NN4	CN4	HN3	9	180.0	21.7568	2
CN5	NN2	CN4	HN3	9	180.0	21.7568	2
CN5	CN5	NN2	HN2	9	180.0	5.0208	2
NN4	CN4	NN2	HN2	9	180.0	5.0208	2
HN2	NN2	CN4	HN3	9	180.0	0.0	2
CN4	NN3A	CN2	NN1	9	180.0	16.736	2
CN5	CN5	CN2	NN1	9	180.0	16.736	2
NN4	CN5	CN2	NN1	9	180.0	0.0	2
CN5	CN2	NN1	HN1	9	180.0	2.092	2
NN3A	CN2	NN1	HN1	9	180.0	2.092	2
NN3A	CN5	CN5	NN4	9	180.0	29.288	2
CN2	CN5	CN5	NN2	9	180.0	29.288	2
NN3A	CN2	CN5	NN4	9	180.0	8.368	2
CN2	CN5	NN4	CN4	9	180.0	8.368	2
CN4	NN3A	CN5	NN2	9	180.0	8.368	2
NN3A	CN5	NN2	CN4	9	180.0	8.368	2
CN1	NN2G	CN2	NN3G	9	180.0	0.8368	2
NN2G	CN2	NN3G	CN5	9	180.0	8.368	2
CN2	NN3G	CN5	CN5G	9	180.0	0.8368	2
NN3G	CN5	CN5G	CN1	9	180.0	8.368	2
CN5	CN5G	CN1	NN2G	9	180.0	0.8368	2
CN5G	CN1	NN2G	CN2	9	180.0	0.8368	2
CN5	CN5G	NN4	CN4	9	180.0	25.104	2
CN5G	NN4	CN4	NN2B	9	180.0	66.944	2
NN4	CN4	NN2B	CN5	9	180.0	25.104	2
CN4	NN2B	CN5	CN5G	9	180.0	25.104	2
NN2B	CN5	CN5G	NN4	9	180.0	41.84	2
ON1	CN1	CN5G	CN5	9	180.0	58.576	2
ON1	CN1	CN5G	NN4	9	180.0	0.0	2
ON1	CN1	NN2G	CN2	9	180.0	58.576	2
ON1	CN1	NN2G	HN2	9	180.0	0.0	2
NN1	CN2	NN2G	CN1	9	180.0	16.736	2
NN1	CN2	NN3G	CN5	9	180.0	16.736	2
NN1	CN2	NN2G	HN2	9	180.0	0.0	2
NN2G	CN2	NN1	HN1	9	180.0	5.0208	2
NN3G	CN2	NN1	HN1	9	180.0	5.0208	2
HN2	NN2G	CN1	CN5G	9	180.0	15.0624	2
HN2	NN2G	CN2	NN3G	9	180.0	15.0624	2
HN3	CN4	NN4	CN5G	9	180.0	23.4304	2
HN3	CN4	NN2B	CN5	9	180.0	23.4304	2
HN3	CN4	NN2B	HN2	9	180.0	0.0	2
HN2	NN2B	CN5	CN5G	9	180.0	5.0208	2
HN2	NN2B	CN5	NN3G	9	180.0	5.0208	2
HN2	NN2B	CN4	NN4	9	180.0	5.0208	2
NN3G	CN5	CN5G	NN4	9	180.0	41.84	2
CN1	CN5G	CN5	NN2	9	180.0	41.84	2
NN2G	CN1	CN5G	NN4	9	180.0	8.368	2
CN1	CN5G	NN4	CN4	9	180.0	8.368	2
CN2	NN3G	CN5	NN2B	9	180.0	8.368	2
NN3G	CN5	NN2B	CN4	9	180.0	8.368	2
CN5	CN5	NN3I	CN4	9	180.0	25.104	2
NN2G	CN4	NN3I	CN5	9	180.0	25.104	2
NN3I	CN4	NN2G	HN2	9	180.0	6.276	2
NN3I	CN4	NN2G	CN1	9	180.0	6.276	2
HN3	CN4	NN2G	HN2	9	180.0	6.276	2
HN3	CN4	NN2G	CN1	9	180.0	6.276	2
CN1	NN2	CN9	HN9	9	0.0	0.79496	3
CN3	NN2	CN9	HN9	9	0.0	0.0	3
CN4	NN2	CN9	HN9	9	0.0	0.0	3
CN5	NN2	CN9	HN9	9	0.0	0.79496	3
CN1	NN2B	CN9	HN9	9	0.0	0.79496	3
CN1T	NN2B	CN9	HN9	9	0.0	0.79496	3
CN3	NN2B	CN9	HN9	9	0.0	0.0	3
CN4	NN2B	CN9	HN9	9	0.0	0.0	3
CN5	NN2B	CN9	HN9	9	0.0	0.79496	3
CN4	NN2B	CN8	HN8	9	0.0	0.0	3
CN5	NN2B	CN8	HN8	9	0.0	0.79496	3
CN4	NN2B	CN8	CN9	9	0.0	0.0	3
CN5	NN2B	CN8	CN9	9	0.0	0.79496	3
CN3	NN2	CN3B	HN3B	9	180.0	29.288	2
HN2	NN2	CN3B	HN3B	9	180.0	12.552	2
HN3B	CN3	CN3A	HN3B	9	180.0	8.368	2
HN3B	CN3	CN3B	HN3B	9	180.0	4.184	2
NN2	CN3B	CN3	HN3B	9	180.0	29.288	2
CN3	CN1A	CN3	HN3B	9	180.0	29.288	2
CN1A	CN3	CN3B	HN3B	9	180.0	4.184	2
CN1A	CN3	CN3A	HN3B	9	180.0	20.92	2
CN3	CN1A	CN3	HN3	9	180.0	29.288	2
CN1A	CN3	CN3	HN3	9	180.0	4.184	2
CN3A	CN3	CN1A	ON1	9	180.0	9.95792	2
CN3B	CN3	CN1A	ON1	9	180.0	9.95792	2
CN3A	CN3	CN1A	NN1	9	180.0	1.4644	1
CN3A	CN3	CN1A	NN1	9	0.0	2.59408	2
CN3B	CN3	CN1A	NN1	9	0.0	1.4644	1
CN3B	CN3	CN1A	NN1	9	0.0	2.59408	2
CN3	CN3A	CN3	CN1A	9	180.0	12.552	2
CN3	CN3A	CN3	CN3B	9	180.0	25.104	2
NN2	CN3B	CN3	CN3A	9	180.0	29.288	2
CN3B	NN2	CN3B	CN3	9	180.0	16.736	2
CN8	CN3	CN1A	ON1	9	180.0	4.184	2
CN8	CN3	CN1A	ON1	9	0.0	4.184	3
CN8	CN3	CN1A	ON1	9	0.0	1.6736	6
CN8	CN3	CN1A	NN1	9	180.0	2.092	2
CN8	CN3	CN1A	NN1	9	180.0	1.4644	3
CN8	CN3	CN1A	NN1	9	0.0	1.6736	6
CN3C	CN3	CN1A	ON1	9	0.0	1.2552	1
CN3C	CN3	CN1A	ON1	9	180.0	8.1588	2
CN3C	CN3	CN1A	NN1	9	180.0	4.6024	1
CN3C	CN3	CN1A	NN1	9	180.0	8.1588	2
HN2	NN2	CN3C	HN3	9	180.0	16.736	2
CN3	NN2	CN3C	HN3	9	180.0	29.288	2
NN2	CN3C	CN3	HN3	9	180.0	29.288	2
CN8	CN3	CN3C	NN2	9	180.0	0.4184	2
CN3C	CN3	CN8	CN3	9	180.0	16.736	3
CN1A	CN3	CN3C	NN2	9	180.0	10.46	2
CN3C	NN2	CN3C	CN3	9	180.0	0.4184	2
P2	ON2	P	ON2	9	0.0	0.12552	2
P2	ON2	P	ON2	9	0.0	0.12552	3
P	ON2	P2	ON2	9	0.0	0.12552	2
P	ON2	P2	ON2	9	0.0	0.12552	3
P2	ON2	P2	ON2	9	0.0	0.12552	2
P2	ON2	P2	ON2	9	0.0	0.12552	3
P	ON2	P	ON2	9	0.0	0.12552	2
P	ON2	P	ON2	9	0.0	0.12552	3
P	ON2	P	ON3	9	0.0	0.4184	2
P	ON2	P	ON3	9	0.0	0.12552	3
P	ON2	P2	ON3	9	0.0	0.4184	2
P	ON2	P2	ON3	9	0.0	0.12552	3
P2	ON2	P	ON3	9	0.0	0.4184	2
P2	ON2	P	ON3	9	0.0	0.12552	3
P2	ON2	P2	ON3	9	0.0	0.4184	2
P2	ON2	P2	ON3	9	0.0	0.12552	3
P	ON2	P3	ON2	9	0.0	0.12552	2
P	ON2	P3	ON2	9	0.0	0.12552	3
P3	ON2	P	ON2	9	0.0	0.12552	2
P3	ON2	P	ON2	9	0.0	0.12552	3
P	ON2	P3	ON3	9	0.0	0.4184	2
P	ON2	P3	ON3	9	0.0	0.12552	3
P3	ON2	P	ON3	9	0.0	0.4184	2
P3	ON2	P	ON3	9	0.0	0.12552	3
P	ON2	P3	ON4	9	0.0	0.4184	2
P	ON2	P3	ON4	9	0.0	0.12552	3
HN7	CN7	CN7B	ON5	9	0.0	0.81588	3
HN8	CN8B	CN7	ON5	9	0.0	0.81588	1
HN7	CN7	CN7	CN7	9	0.0	0.81588	3
HN7	CN7	CN7	CN7B	9	0.0	0.81588	3
HN7	CN7B	CN7	CN7	9	0.0	0.81588	3
HN7	CN7B	NN2	CN3B	9	0.0	0.81588	3
HN7	CN7B	NN2	CN3C	9	0.0	0.81588	3
HN7	CN7	CN7B	HN7	9	0.0	0.81588	3
HN7	CN7	CN7B	ON6	9	0.0	0.81588	3
HN7	CN7	CN7B	ON2	9	0.0	0.81588	3
HN8	CN8	CN7B	ON2	9	0.0	0.81588	3
HN7	CN7B	CN7B	ON2	9	0.0	0.81588	3
HN7	CN7	CN7B	NN2	9	0.0	0.81588	3
ON6	CN7B	CN7	ON5	9	180.0	14.2256	1
CN7	CN7B	NN2	CN3B	9	0.0	0.0	3
CN8	CN7B	NN2	CN3B	9	0.0	0.0	3
CN7B	CN7B	NN2	CN3B	9	0.0	0.0	3
ON6	CN7B	NN2	CN3B	9	0.0	0.0	3
ON6B	CN7B	NN2	CN3B	9	0.0	0.0	3
CN7	CN7B	NN2	CN3C	9	0.0	0.0	3
CN7B	CN7B	NN2	CN3C	9	0.0	0.0	3
ON6	CN7B	NN2	CN3C	9	0.0	0.0	3
ON6B	CN7B	NN2	CN3C	9	0.0	0.0	3
CN7	CN7	CN7B	NN2	9	0.0	0.0	3
CN8	CN7	CN7B	NN2	9	0.0	0.0	3
CN7	CN7B	NN2	CN5	9	0.0	1.2552	3
CN7	CN7B	NN2	CN4	9	180.0	0.0	3
ON2	CN7	CN7B	NN2	9	0.0	0.0	3
ON2	CN7B	CN7B	NN2	9	0.0	0.0	3
ON2	CN7B	CN7B	NN2B	9	0.0	0.0	3
ON5	CN7	CN7B	NN2	9	0.0	0.0	3
CN7	CN7B	ON6	CN7	9	180.0	2.5104	6
CN7B	CN7	CN7	CN7	9	0.0	1.6736	6
CN7B	CN7	CN7	CN9	9	0.0	1.6736	6
CN7	CN7	CN7	ON6	9	0.0	2.5104	6
CN7	CN7	CN7B	ON6	9	0.0	2.5104	6
CN8	CN7	CN7B	ON6	9	0.0	2.5104	6
ON2	CN7	CN7	CN7	9	0.0	3.3472	6
ON2	CN7	CN7	CN7	9	0.0	1.6736	5
ON2	CN7	CN7	CN7	9	180.0	8.368	3
ON2	CN7B	CN7	CN7	9	0.0	3.3472	6
ON2	CN7B	CN7	CN7	9	0.0	1.6736	5
ON2	CN7B	CN7	CN7	9	180.0	8.368	3
ON2	CN7B	CN8	CN7	9	0.0	3.3472	6
ON2	CN7B	CN8	CN7	9	0.0	1.6736	5
ON2	CN7B	CN8	CN7	9	180.0	8.368	3
ON5	CN7	CN7	CN7	9	0.0	3.3472	6
ON5	CN7	CN7	CN7	9	0.0	1.6736	5
ON5	CN7	CN7	CN7	9	180.0	8.368	3
ON5	CN7	CN7	ON5	9	0.0	0.0	3
ON5	CN7	CN7	ON2	9	0.0	0.0	3
ON2	CN7	CN7B	ON6	9	0.0	2.092	6
ON2	CN7	CN7B	ON6	9	0.0	1.2552	5
ON2	CN7	CN7B	ON6	9	180.0	2.5104	4
ON2	CN7	CN7B	ON6	9	0.0	0.8368	3
CN7	CN7	CN7	CN8B	9	180.0	2.092	4
CN7B	NR1	CPH1	HR3	9	180.0	0.0	2
CN7B	NR1	CPH1	CPH1	9	0.0	0.0	1
CN7B	NR1	CPH2	HR1	9	180.0	0.0	2
CN7B	NR1	CPH2	NR2	9	180.0	0.0	2
ON6	CN7B	NR1	CPH1	9	0.0	0.8368	3
ON6	CN7B	NR1	CPH1	9	-70.0	2.092	2
ON6	CN7B	NR1	CPH1	9	180.0	2.5104	1
ON6	CN7B	NR1	CPH2	9	0.0	1.2552	1
ON6B	CN7B	NR1	CPH1	9	0.0	0.8368	3
ON6B	CN7B	NR1	CPH1	9	-70.0	2.092	2
ON6B	CN7B	NR1	CPH1	9	180.0	2.5104	1
ON6B	CN7B	NR1	CPH2	9	0.0	1.2552	1
CN8	CN7B	NR1	CPH1	9	0.0	0.8368	4
CN8	CN7B	NR1	CPH2	9	180.0	0.4184	3
CN8	CN7B	NR1	CPH2	9	0.0	1.2552	2
CN8	CN7B	NR1	CPH2	9	180.0	0.0	1
CN7B	CN7B	NR1	CPH1	9	0.0	0.8368	4
CN7B	CN7B	NR1	CPH2	9	180.0	0.4184	3
CN7B	CN7B	NR1	CPH2	9	0.0	1.2552	2
CN7B	CN7B	NR1	CPH2	9	180.0	0.0	1
HN7	CN7B	NR1	CPH1	9	0.0	0.0	3
HN7	CN7B	NR1	CPH2	9	0.0	0.81588	3
CN8	CN8	CN7B	NR1	9	0.0	0.0	3
CN7	CN7B	CN7B	NR1	9	0.0	0.0	3
CN8	ON6	CN7B	NR1	9	0.0	0.0	3
HN8	CN8	CN7B	NR1	9	0.0	0.0	3
HN7	CN7B	CN7B	NR1	9	0.0	0.0	3
NR1	CN7B	CN7B	ON5	9	0.0	0.0	3
CPH2	NR1	CPH1	CPH1	9	180.00	58.576	2
CPH2	NR2	CPH1	CPH1	9	180.00	58.576	2
NR1	CPH1	CPH1	HR3	9	180.00	12.552	2
NR1	CPH2	NR2	CPH1	9	180.00	58.576	2
NR2	CPH1	CPH1	NR1	9	180.00	58.576	2
NR2	CPH2	NR1	CPH1	9	180.00	58.576	2
HR1	CPH2	NR1	CPH1	9	180.00	12.552	2
HR1	CPH2	NR2	CPH1	9	180.00	12.552	2
HR3	CPH1	CPH1	HR3	9	180.00	8.368	2
HR3	CPH1	NR1	CPH2	9	180.00	12.552	2
HR3	CPH1	NR2	CPH2	9	180.00	12.552	2
NR2	CPH1	CPH1	HR3	9	180.00	12.552	2
CN7B	ON6	CN7	CN8	9	0.0	0.0	3
CN7B	ON6	CN7	CN9	9	0.0	0.0	3
CN7	ON6	CN7B	NR1	9	0.0	0.0	3
CN7	ON6B	CN7B	NR1	9	0.0	0.0	3
NR1	CN7B	CN8	CN7	9	0.0	0.0	3
CN7B	NN2	CN4	HN3	9	180.0	1.2552	2
CN7B	NN2	CN5	CN5	9	180.0	46.024	2
CN7B	NN2	CN4	NN4	9	180.0	46.024	2
CN7B	NN2	CN4	NN3A	9	180.0	46.024	2
ON6	CN7B	NN2	CN5	9	180.0	4.6024	1
ON6	CN7B	NN2	CN4	9	0.0	4.6024	1
ON6B	CN7B	NN2	CN5	9	180.0	4.6024	1
ON6B	CN7B	NN2	CN4	9	0.0	4.6024	1
CN8	CN7B	NN2	CN5	9	0.0	1.2552	3
CN8	CN7B	NN2	CN4	9	180.0	0.0	3
CN7B	CN7B	NN2	CN5	9	0.0	1.2552	3
CN7B	CN7B	NN2	CN4	9	180.0	0.0	3
CN7C	CN7B	NN2	CN5	9	0.0	1.2552	3
CN7C	CN7B	NN2	CN4	9	180.0	0.0	3
HN7	CN7B	NN2	CN5	9	0.0	0.0	3
HN7	CN7B	NN2	CN4	9	0.0	0.81588	3
CN7B	NN2	CN3	HN3	9	180.0	1.2552	2
CN7B	NN2	CN1	ON1C	9	180.0	46.024	2
CN7B	NN2	CN1	NN3	9	180.0	46.024	2
CN7B	NN2	CN3	CN3	9	180.0	46.024	2
ON6	CN7B	NN2	CN1	9	0.0	0.0	3
ON6	CN7B	NN2	CN3	9	0.0	4.184	1
ON6B	CN7B	NN2	CN1	9	0.0	0.0	3
ON6B	CN7B	NN2	CN3	9	0.0	4.184	1
CN7	CN7B	NN2	CN1	9	0.0	4.184	3
CN8	CN7B	NN2	CN1	9	0.0	4.184	3
CN7	CN7B	NN2	CN3	9	180.0	0.0	3
CN8	CN7B	NN2	CN3	9	180.0	0.0	3
CN7B	CN7B	NN2	CN1	9	0.0	4.184	3
CN7B	CN7B	NN2	CN3	9	180.0	0.0	3
CN7C	CN7B	NN2	CN1	9	0.0	4.184	3
CN7C	CN7B	NN2	CN3	9	180.0	0.0	3
HN7	CN7B	NN2	CN1	9	0.0	0.0	3
HN7	CN7B	NN2	CN3	9	0.0	0.81588	3
CN7B	NN2B	CN3	HN3	9	180.0	1.2552	2
CN7B	NN2B	CN1T	ON1	9	180.0	46.024	2
CN7B	NN2B	CN1T	NN2U	9	180.0	46.024	2
CN7B	NN2B	CN3	CN3T	9	180.0	46.024	2
ON6	CN7B	NN2B	CN1	9	0.0	0.0	3
ON6	CN7B	NN2B	CN1T	9	0.0	2.9288	3
ON6	CN7B	NN2B	CN1T	9	180.0	3.3472	1
ON6	CN7B	NN2B	CN3	9	0.0	3.7656	1
ON6B	CN7B	NN2B	CN1	9	0.0	0.0	3
ON6B	CN7B	NN2B	CN1T	9	0.0	2.9288	3
ON6B	CN7B	NN2B	CN1T	9	180.0	3.3472	1
ON6B	CN7B	NN2B	CN3	9	0.0	3.7656	1
CN8	CN7B	NN2B	CN1T	9	180.0	0.8368	3
CN8	CN7B	NN2B	CN3	9	180.0	0.0	3
CN7B	CN7B	NN2B	CN1T	9	180.0	0.8368	3
CN7B	CN7B	NN2B	CN3	9	180.0	0.0	3
CN7C	CN7B	NN2B	CN1T	9	180.0	0.8368	3
CN7C	CN7B	NN2B	CN3	9	180.0	0.0	3
HN7	CN7B	NN2B	CN1T	9	0.0	0.0	3
HN7	CN7B	NN2B	CN3	9	0.0	0.81588	3
CN7B	NN2B	CN4	HN3	9	180.0	1.2552	2
CN7B	NN2B	CN4	NN4	9	180.0	46.024	2
CN7B	NN2B	CN5	CN5G	9	180.0	46.024	2
CN7B	NN2B	CN5	NN3G	9	180.0	46.024	2
ON6	CN7B	NN2B	CN5	9	0.0	0.8368	3
ON6	CN7B	NN2B	CN5	9	180.0	4.6024	1
ON6	CN7B	NN2B	CN4	9	0.0	5.8576	1
ON6B	CN7B	NN2B	CN5	9	0.0	0.8368	3
ON6B	CN7B	NN2B	CN5	9	180.0	4.6024	1
ON6B	CN7B	NN2B	CN4	9	0.0	5.8576	1
CN8	CN7B	NN2B	CN5	9	0.0	0.0	3
CN8	CN7B	NN2B	CN4	9	180.0	0.0	3
CN7B	CN7B	NN2B	CN5	9	0.0	0.0	3
CN7B	CN7B	NN2B	CN4	9	180.0	0.0	3
CN7C	CN7B	NN2B	CN5	9	0.0	0.0	3
CN7C	CN7B	NN2B	CN4	9	180.0	0.0	3
HN7	CN7B	NN2B	CN5	9	0.0	0.0	3
HN7	CN7B	NN2B	CN4	9	0.0	0.81588	3
CN7	ON6	CN7B	NN2	9	0.0	0.0	3
CN7	ON6	CN7B	NN2B	9	0.0	0.0	3
CN7	ON6B	CN7B	NN2	9	0.0	0.0	3
CN7	ON6B	CN7B	NN2B	9	0.0	0.0	3
CN7	CN8	CN7B	NN2	9	0.0	0.0	3
CN7	CN8	CN7B	NN2B	9	0.0	0.0	3
HN8	CN8	CN7B	NN2	9	0.0	0.0	3
HN8	CN8	CN7B	NN2B	9	0.0	0.0	3
CN7	CN7B	CN7B	NN2	9	0.0	0.0	3
CN8	CN7B	CN7B	NN2	9	0.0	0.0	3
CN7	CN7B	CN7B	NN2B	9	0.0	0.0	3
CN8	CN7B	CN7B	NN2B	9	0.0	0.0	3
CN7	CN7C	CN7B	NN2	9	0.0	0.0	3
CN7	CN7C	CN7B	NN2B	9	0.0	0.0	3
HN7	CN7B	CN7B	NN2	9	0.0	0.0	3
HN7	CN7B	CN7B	NN2B	9	0.0	0.0	3
HN7	CN7C	CN7B	NN2	9	0.0	0.0	3
HN7	CN7C	CN7B	NN2B	9	0.0	0.0	3
CN7	CN8B	ON2	P	9	120.0	0.8368	1
CN7	CN8B	ON5	HN5	9	0.00	5.56472	1
CN7	CN8B	ON5	HN5	9	0.00	0.75312	2
CN7	CN8B	ON5	HN5	9	0.00	1.33888	3
HN8	CN8B	ON5	HN5	9	0.0	0.0	3
CN7	CN7	CN8B	ON2	9	180.0	0.8368	4
CN7	CN7	CN8B	ON2	9	180.0	3.3472	3
CN7	CN7	CN8B	ON2	9	0.0	1.6736	2
CN7	CN7	CN8B	ON2	9	180.0	10.46	1
CN8	CN7	CN8B	ON2	9	180.0	0.8368	3
CN7	CN7	CN8B	ON5	9	180.0	0.8368	4
CN7	CN7	CN8B	ON5	9	180.0	3.3472	3
CN7	CN7	CN8B	ON5	9	0.0	1.6736	2
CN7	CN7	CN8B	ON5	9	180.0	10.46	1
ON6	CN7	CN8B	ON2	9	180.0	14.2256	1
ON6B	CN7	CN8B	ON2	9	180.0	14.2256	1
ON6	CN7	CN8B	ON5	9	180.0	14.2256	1
ON6B	CN7	CN8B	ON5	9	180.0	14.2256	1
HN8	CN8B	CN7	CN7	9	0.0	0.81588	3
HN8	CN8B	CN7	CN8	9	0.0	0.81588	1
HN8	CN8B	CN7	ON6	9	0.0	0.81588	1
HN8	CN8B	CN7	ON6B	9	0.0	0.81588	1
HN7	CN7	CN8B	ON2	9	0.0	0.81588	3
HN7	CN7	CN8B	ON5	9	0.0	0.81588	3
HN8	CN8	CN8	ON6	9	0.0	0.81588	1
CN9	CN7	CN7	CN8B	9	180.0	2.092	4
HN7	CN7	CN9	HN9	9	0.0	0.81588	3
CN7	CN7	CN9	HN9	9	0.0	0.81588	3
ON6	CN7	CN9	HN9	9	0.0	0.81588	3
HN7	CN7B	CN7	CN8	9	0.0	0.81588	3
HN7	CN7	CN7	CN9	9	0.0	0.81588	3
ON2	CN7	CN7	CN9	9	0.0	0.8368	4
ON2	CN7	CN7	CN9	9	180.0	3.3472	3
CN8	CN7	CN7	CN9	9	180.0	2.092	4
CN8	CN7	CN7	CN8B	9	180.0	2.092	4
CN7B	CN7	CN7	CN8B	9	180.0	0.8368	4
CN7C	CN7	CN7	CN8B	9	180.0	2.092	4
ON2	CN7	CN7	CN8B	9	0.0	0.8368	4
ON2	CN7	CN7	CN8B	9	180.0	3.3472	3
ON5	CN7	CN7	CN8B	9	0.0	0.8368	4
ON5	CN7	CN7	CN8B	9	180.0	3.3472	3
ON2	CN7	CN7	ON6	9	0.0	2.092	6
ON2	CN7	CN7	ON6	9	0.0	1.2552	5
ON2	CN7	CN7	ON6	9	180.0	2.5104	4
ON2	CN7	CN7	ON6	9	0.0	0.8368	3
ON2	CN7	CN7	ON6B	9	0.0	1.6736	6
ON2	CN7	CN7	ON6B	9	0.0	0.0	5
ON2	CN7	CN7	ON6B	9	180.0	0.0	4
ON2	CN7	CN7	ON6B	9	0.0	6.6944	3
ON2	CN7B	CN7B	ON6B	9	0.0	1.6736	6
ON2	CN7B	CN7B	ON6B	9	0.0	0.0	5
ON2	CN7B	CN7B	ON6B	9	180.0	0.0	4
ON2	CN7B	CN7B	ON6B	9	0.0	6.6944	3
ON5	CN7	CN7	ON6	9	0.0	2.092	6
ON5	CN7	CN7	ON6	9	0.0	1.2552	5
ON5	CN7	CN7	ON6	9	180.0	2.5104	4
ON5	CN7	CN7	ON6	9	0.0	0.8368	3
ON5	CN7	CN7	ON6B	9	0.0	1.6736	6
ON5	CN7	CN7	ON6B	9	0.0	0.0	5
ON5	CN7	CN7	ON6B	9	180.0	0.0	4
ON5	CN7	CN7	ON6B	9	0.0	6.6944	3
CN7B	ON6	CN7	CN8B	9	0.0	3.3472	3
CN7B	ON6B	CN7	CN8B	9	0.0	8.368	3
CN7B	ON6B	CN7	CN8	9	0.0	8.368	3
CN7B	ON6B	CN7	CN9	9	0.0	8.368	3
ON2	CN7	CN8	CN7B	9	0.0	3.3472	6
ON2	CN7	CN8	CN7B	9	0.0	1.6736	5
ON2	CN7	CN8	CN7B	9	180.0	8.368	3
ON2	CN7	CN7B	CN7B	9	0.0	2.5104	6
ON2	CN7	CN7B	CN7B	9	0.0	0.0	5
ON2	CN7	CN7B	CN7B	9	180.0	6.6944	3
ON2	CN7	CN7C	CN7B	9	0.0	3.3472	6
ON2	CN7	CN7C	CN7B	9	0.0	1.6736	5
ON2	CN7	CN7C	CN7B	9	180.0	8.368	3
ON5	CN7	CN8	CN7B	9	0.0	3.3472	6
ON5	CN7	CN8	CN7B	9	0.0	1.6736	5
ON5	CN7	CN8	CN7B	9	180.0	8.368	3
ON5	CN7	CN7B	CN7B	9	0.0	2.5104	6
ON5	CN7	CN7B	CN7B	9	0.0	0.0	5
ON5	CN7	CN7B	CN7B	9	180.0	6.6944	3
ON5	CN7	CN7C	CN7B	9	0.0	3.3472	6
ON5	CN7	CN7C	CN7B	9	0.0	1.6736	5
ON5	CN7	CN7C	CN7B	9	180.0	8.368	3
ON2	CN7	CN8	HN8	9	0.0	0.81588	3
ON5	CN7	CN8	HN8	9	180.0	0.81588	3
ON2	CN7	CN7B	HN7	9	0.0	0.81588	3
ON5	CN7	CN7B	HN7	9	180.0	0.81588	3
ON2	CN7	CN7C	HN7	9	0.0	0.81588	3
ON5	CN7	CN7C	HN7	9	180.0	0.81588	3
HN7	CN7	CN7	ON2	9	0.0	0.81588	3
HN7	CN7	CN7	ON5	9	0.0	0.81588	3
CN7	CN7	ON2	P	9	0.0	2.5104	5
CN7	CN7	ON2	P	9	0.0	0.8368	4
CN7	CN7	ON2	P	9	180.0	0.0	3
CN7	CN7	ON2	P	9	0.0	1.6736	2
CN7	CN7	ON2	P	9	180.0	7.9496	1
CN8	CN7	ON2	P	9	180.0	10.46	1
CN7B	CN7	ON2	P	9	180.0	10.46	1
CN7B	CN7B	ON2	P	9	180.0	10.46	1
CN7	CN7B	ON2	P	9	180.0	10.46	1
CN8	CN7B	ON2	P	9	180.0	10.46	1
CN7C	CN7	ON2	P	9	180.0	10.46	1
CN7	CN7	ON5	HN5	9	0.0	2.092	3
CN7	CN7	ON5	HN5	9	180.0	1.2552	2
CN7	CN7	ON5	HN5	9	0.0	6.276	1
CN8	CN7	ON5	HN5	9	0.0	2.092	3
CN8	CN7	ON5	HN5	9	180.0	4.184	2
CN8	CN7	ON5	HN5	9	0.0	1.2552	1
CN7B	CN7	ON5	HN5	9	0.0	3.3472	3
CN7B	CN7	ON5	HN5	9	0.0	2.092	1
CN7C	CN7	ON5	HN5	9	0.0	3.3472	3
CN7C	CN7	ON5	HN5	9	0.0	2.092	1
HN7	CN7	ON5	HN5	9	0.0	0.0	3
HN7	CN7	CN8B	HN8	9	0.0	0.81588	3
HN7	CN7	CN7	CN8B	9	0.0	0.81588	3
CN8	CN7B	ON6	CN7	9	180.0	2.5104	6
CN8	CN7	CN7	ON6	9	0.0	0.0	3
CN7B	CN7B	ON6B	CN7	9	0.0	0.0	6
CN7B	CN7	CN7	ON6B	9	0.0	0.0	3
CN7C	CN7B	ON6	CN7	9	180.0	2.5104	6
CN7C	CN7	CN7	ON6	9	0.0	0.0	3
CN7	CN8	CN7B	ON6	9	0.0	2.5104	6
CN7	CN7B	CN7B	ON6B	9	0.0	1.6736	6
CN8	CN7B	CN7B	ON6B	9	0.0	1.6736	6
CN7	CN7C	CN7B	ON6	9	0.0	2.5104	6
CN7B	CN8	CN7	CN7	9	0.0	1.6736	6
CN7B	CN7B	CN7	CN7	9	0.0	0.0	6
CN7B	CN7B	CN8	CN7	9	0.0	0.0	6
CN7B	CN7C	CN7	CN7	9	0.0	1.6736	6
CN7	CN7	ON6	CN7B	9	180.0	2.5104	6
CN7	CN7	ON6B	CN7B	9	180.0	0.0	6
HN7	CN7	CN7	CN8	9	0.0	0.0	3
HN7	CN7	CN7	CN7C	9	0.0	0.0	3
HN7	CN7	CN8	CN7B	9	0.0	0.81588	3
HN7	CN7B	CN8	CN7	9	0.0	0.81588	3
HN7	CN7	CN7	ON6	9	180.0	0.81588	3
HN8	CN8	CN7B	ON6	9	0.0	0.81588	3
HN7	CN7	CN7	HN7	9	0.0	0.81588	3
HN7	CN7B	CN8	HN8	9	0.0	0.81588	3
HN7	CN7	CN8	HN8	9	0.0	0.81588	3
HN8	CN8	CN7	CN7	9	0.0	0.81588	3
HN7	CN7	ON6	CN7B	9	0.0	0.81588	3
HN7	CN7B	ON6	CN7	9	0.0	0.0	3
HN7	CN7	CN7	ON6B	9	180.0	0.81588	3
HN9	CN9	CN7	ON6B	9	180.0	0.81588	3
HN8	CN8	CN7B	ON6B	9	0.0	0.81588	3
HN7	CN7B	ON6B	CN7	9	0.0	0.0	3
HN7	CN7	ON6B	CN7B	9	0.0	0.81588	3
HN7	CN7	CN7B	CN7B	9	0.0	0.81588	3
HN8	CN8	CN7B	CN7B	9	0.0	0.81588	3
HN7	CN7B	CN7B	CN7	9	0.0	0.81588	3
HN7	CN7B	CN7B	CN8	9	0.0	0.81588	3
HN7	CN7B	CN7B	ON6B	9	0.0	0.81588	3
HN7	CN7	CN7C	CN7B	9	0.0	0.81588	3
HN7	CN7B	CN7C	CN7	9	0.0	0.81588	3
HN7	CN7C	CN7B	ON6	9	0.0	0.81588	3
HN7	CN7B	CN7C	HN7	9	0.0	0.81588	3
HN7	CN7	CN7C	HN7	9	0.0	0.81588	3
HN7	CN7C	CN7	CN7	9	0.0	0.81588	3
NN2	CN7B	CN7B	ON5	9	0.0	0.0	3
NN2B	CN7B	CN7B	ON5	9	0.0	0.0	3
ON5	CN7B	CN7B	HN7	9	0.0	0.0	3
HN7	CN7B	CN7B	HN7	9	0.0	0.0	3
CN7	CN7	CN7B	ON5	9	0.0	0.0	3
ON6B	CN7B	CN7B	ON5	9	0.0	0.0	3
ON5	CN7B	CN7	ON2	9	0.0	0.0	3
ON5	CN7	CN7B	ON2	9	0.0	0.0	3
ON5	CN7B	CN7	ON5	9	0.0	0.0	3
HN7	CN7B	ON5	HN5	9	0.0	0.0	3
HN5	ON5	CN7B	CN7B	9	180.0	0.0	6
HN5	ON5	CN7B	CN7B	9	0.0	3.3472	3
HN5	ON5	CN7B	CN7B	9	180.0	0.0	2
HN5	ON5	CN7B	CN7B	9	180.0	0.0	1
HN5	ON5	CN7B	CN7	9	0.0	1.2552	3
HN5	ON5	CN7B	CN7	9	0.0	0.0	1
ON6	CN7B	CN7C	ON5	9	0.0	0.0	3
CN7B	CN7C	ON5	HN5	9	0.0	0.0	3
CN7	CN7C	ON5	HN5	9	0.0	0.0	3
HN7	CN7B	CN7C	ON5	9	0.0	0.0	3
CN7	CN7	CN7C	ON5	9	0.0	0.0	3
HN7	CN7C	ON5	HN5	9	0.0	0.0	3
ON5	CN7C	CN7	HN7	9	0.0	0.0	3
ON5	CN7C	CN7	ON2	9	0.0	0.0	3
X	CN8	ON2	X	9	0.0	-0.4184	3
X	CN7	CN8	X	9	0.0	0.8368	3
X	CN8	NN6	X	9	0.0	0.4184	3
X	ON4	P	X	9	0.0	1.2552	3
X	CN2	NN3	X	9	180.0	8.368	2
X	CN4	NN3I	X	9	180.0	14.644	2
X	CN5	NN3I	X	9	180.0	4.184	2
X	CN1	NN3	X	9	180.0	4.184	2
X	CN1	NN2	X	9	180.0	3.7656	2
X	CN1T	NN2B	X	9	180.0	3.7656	2
X	CN1	NN2G	X	9	180.0	3.7656	2
X	CN1	NN2U	X	9	180.0	3.7656	2
X	CN1T	NN2U	X	9	180.0	3.7656	2
X	CN3	NN2	X	9	180.0	4.184	2
X	CN3	NN2B	X	9	180.0	4.184	2
X	CN3	CN3	X	9	180.0	4.184	2
X	CN3	CN3T	X	9	180.0	4.184	2
X	CN1	CN3	X	9	180.0	4.184	2
X	CN1	CN3T	X	9	180.0	4.184	2
X	CN2	CN3	X	9	180.0	3.3472	2
X	CN1	CN5G	X	9	180.0	4.184	2
X	CN2	NN2G	X	9	180.0	4.184	2
X	CN2	CN5	X	9	180.0	4.184	2
X	CN4	NN2	X	9	180.0	6.276	2
X	CN4	NN2B	X	9	180.0	6.276	2
X	CN4	NN3A	X	9	180.0	14.644	2
X	CN4	NN4	X	9	180.0	8.368	2
X	CN5	CN5	X	9	180.0	0.0	2
X	CN5G	CN5	X	9	180.0	0.0	2
X	CN5	NN2	X	9	180.0	6.276	2
X	CN5	NN2B	X	9	180.0	6.276	2
X	CN5	NN3A	X	9	180.0	4.184	2
X	CN5	NN3G	X	9	180.0	4.184	2
X	CN5	NN4	X	9	180.0	4.184	2
X	CN5G	NN4	X	9	180.0	4.184	2
X	CN2	NN3A	X	9	180.0	4.184	2
X	CN2	NN3G	X	9	180.0	4.184	2
X	CN8	CN8	X	9	0.0	0.6276	3
X	CN8	CN9	X	9	0.0	0.6276	3
X	CN3	CN3A	X	9	180.0	4.184	2
X	CN3	CN3B	X	9	180.0	4.184	2
X	CN3	CN8	X	9	180.0	4.184	3
X	NN1	CN1A	X	9	180.0	10.46	2
X	NN2	CN3B	X	9	180.0	4.184	2
X	CN3	CN3C	X	9	180.0	0.4184	2
X	NN2	CN3C	X	9	180.0	0.4184	2
X	ON4	P3	X	9	0.0	1.2552	3
[ dihedraltypes ]
; i	j	k	l	func	q0	cq
NN2B	CN4	CN5	HN2	2	0.0	58.576
NN2G	CN4	CN1	HN2	2	0.0	6.6944
NN1	CN2	HN1	HN1	2	0.0	50.208
CN1	NN2G	CN5G	ON1	2	0.0	753.12
CN1T	NN2B	NN2U	ON1	2	0.0	920.48
CN1	NN2U	CN3T	ON1	2	0.0	753.12
CN2	NN3G	NN2G	NN1	2	0.0	334.72
CN2	NN3A	CN5	NN1	2	0.0	334.72
CN2	NN3	CN3	NN1	2	0.0	502.08
CN4	NN2G	NN3I	HN3	2	0.0	326.352
CN3	CN3C	CN8	HN6	2	0.0	125.52
HN2	CN3	CN3B	NN2	2	0.0	418.4
HN1	HN1	CN1A	NN1	2	0.0	-41.84
HN8	CN3	CN3	CN8	2	0.0	150.624
HR1	NR1	NR2	CPH2	2	0.00	4.184
HR1	NR2	NR1	CPH2	2	0.00	4.184
HR3	CPH1	NR1	CPH1	2	0.00	4.184
HR3	CPH1	NR2	CPH1	2	0.00	4.184
HR3	NR1	CPH1	CPH1	2	0.00	4.184
HR3	NR2	CPH1	CPH1	2	0.00	4.184
NR1	CPH1	CPH2	CN7B	2	0.00	5.0208
NR1	CPH2	CPH1	CN7B	2	0.00	5.0208
HN2	X	X	NN2	2	0.0	8.368
HN1	X	X	NN1	2	0.0	33.472
CN1	X	X	ON1	2	0.0	753.12
CN1T	X	X	ON1	2	0.0	753.12
CN1	X	X	ON1C	2	0.0	669.44
CN2	X	X	NN1	2	0.0	753.12
CN9	X	X	CN3T	2	0.0	117.152
HN3B	X	X	CN3	2	0.0	125.52
HN3B	X	X	CN3A	2	0.0	108.784
HN3B	X	X	CN3B	2	0.0	108.784
ON1	X	X	CN1A	2	0.0	334.72
HN3	X	X	CN3C	2	0.0	443.504
HN6	X	X	CN3C	2	0.0	443.504
