# Supplementary material for: Molecular dynamics ensemble refinement of the heterogeneous native state of NCBD using chemical shifts and NOEs
Source: PeerJ. 2018 Jul 4;6:e5125. doi: 10.7717/peerj.5125 (PMC6035720; doi:10.7717/peerj.5125)
Supplement: Data S1 — This file contains input files for running the molecular simulations, and the resulting ensemble of NCBD obtained using NOEs and chemical shifts. [file peerj-06-5125-s005.bz2 › raw_data/CS-NOE/CS-NOE4-C22/charmm27-nocmap.ff/ffnanonbonded.itp]

[ atomtypes ]
;name	at.num	mass	charge	ptype	sigma	epsilon
HN1	1	1.008000	0.33	A	0.0400013524445	0.192464
HN2	1	1.008000	0.36	A	0.0400013524445	0.192464
HN3	1	1.008000	0.10	A	0.195997717991	0.192464
HNP	1	1.008000	0.000	A	0.242003727796	0.12552 ; partial charge def not found
HN3B	1	1.008000	0.000	A	0.160361769265	0.192464 ; partial charge def not found
HN3C	1	1.008000	0.000	A	0.242003727796	0.12552 ; partial charge def not found
HN4	1	1.008000	0.000	A	0.0400013524445	0.192464 ; partial charge def not found
HN5	1	1.008000	0.43	A	0.0400013524445	0.192464
HN6	1	1.008000	0.000	A	0.235197261589	0.092048 ; partial charge def not found
HN7	1	1.008000	0.09	A	0.235197261589	0.092048
HN8	1	1.008000	0.09	A	0.238760856462	0.117152
HN9	1	1.008000	0.07	A	0.238760856462	0.100416
HNE1	1	1.008000	0.000	A	0.222724679535	0.129704 ; partial charge def not found
HNE2	1	1.008000	0.000	A	0.224506476971	0.108784 ; partial charge def not found
NN1	7	14.007000	-0.75	A	0.329632525712	0.8368
NN1C	7	14.007000	0.000	A	0.329632525712	0.8368 ; partial charge def not found
NN2	7	14.007000	-0.13	A	0.329632525712	0.8368
NN2B	7	14.007000	-0.34	A	0.329632525712	0.8368
NN2C	7	14.007000	0.000	A	0.329632525712	0.8368 ; partial charge def not found
NN2G	7	14.007000	-0.34	A	0.329632525712	0.8368
NN2U	7	14.007000	-0.46	A	0.329632525712	0.8368
NN3	7	14.007000	-0.66	A	0.329632525712	0.8368
NN3A	7	14.007000	-0.75	A	0.329632525712	0.8368
NN3G	7	14.007000	-0.74	A	0.329632525712	0.8368
NN3I	7	14.007000	0.000	A	0.329632525712	0.8368 ; partial charge def not found
NN4	7	14.007000	-0.71	A	0.329632525712	0.8368
NN5	7	14.007000	0.000	A	0.329632525712	0.8368 ; partial charge def not found
NN6	7	14.007000	0.000	A	0.329632525712	0.8368 ; partial charge def not found
ON1	8	15.999400	-0.48	A	0.302905564168	0.50208
ON1C	8	15.999400	-0.49	A	0.302905564168	0.50208
ON2	8	15.999400	-0.57	A	0.315378146222	0.6363864
ON2B	8	15.999400	0.000	A	0.315378146222	0.6363864 ; partial charge def not found
ON3	8	15.999400	-0.78	A	0.302905564168	0.50208
ON4	8	15.999400	0.000	A	0.315378146222	0.6363864 ; partial charge def not found
ON5	8	15.999400	-0.66	A	0.315378146222	0.6363864
ON6	8	15.999400	0.000	A	0.315378146222	0.6363864 ; partial charge def not found
ON6B	8	15.999400	-0.50	A	0.315378146222	0.6363864
CN1	6	12.011000	0.53	A	0.338541512893	0.4184
CN1A	6	12.011000	0.000	A	0.356359487256	0.29288 ; partial charge def not found
CN1T	6	12.011000	0.55	A	0.338541512893	0.4184
CN2	6	12.011000	0.65	A	0.338541512893	0.4184
CN3	6	12.011000	-0.15	A	0.338541512893	0.37656
CN3A	6	12.011000	0.000	A	0.320723538531	0.75312 ; partial charge def not found
CN3B	6	12.011000	0.000	A	0.320723538531	0.75312 ; partial charge def not found
CN3C	6	12.011000	0.000	A	0.320723538531	0.75312 ; partial charge def not found
CN3D	6	12.011000	0.000	A	0.338541512893	0.37656 ; partial charge def not found
CN3T	6	12.011000	-0.15	A	0.338541512893	0.37656
CN4	6	12.011000	0.50	A	0.338541512893	0.3138
CN5	6	12.011000	0.43	A	0.338541512893	0.3138
CN5G	6	12.011000	0.00	A	0.338541512893	0.3138
CN7	6	12.011000	0.01	A	0.405358916754	0.08368
CN7B	6	12.011000	0.14	A	0.405358916754	0.08368
CN7C	6	12.011000	0.000	A	0.405358916754	0.08368 ; partial charge def not found
CN7D	6	12.011000	0.000	A	0.405358916754	0.08368 ; partial charge def not found
CN8	6	12.011000	0.000	A	0.358141284692	0.234304 ; partial charge def not found
CN8B	6	12.011000	-0.08	A	0.358141284692	0.234304
CN9	6	12.011000	-0.11	A	0.363486677001	0.326352
CNE1	6	12.011000	0.000	A	0.372395664183	0.284512 ; partial charge def not found
CNE2	6	12.011000	0.000	A	0.370613866746	0.267776 ; partial charge def not found
CNA	6	12.011000	0.000	A	0.355005321205	0.29288 ; partial charge def not found
CNA2	6	12.011000	0.000	A	0.338541512893	0.29288 ; partial charge def not found
CN6	6	12.011000	0.000	A	0.405358916754	0.08368 ; partial charge def not found
CN7E	6	12.011000	0.000	A	0.405358916754	0.08368 ; partial charge def not found
FN1	9	18.998400	0.000	A	0.302905564168	0.37656 ; partial charge def not found
FNA	9	18.998400	0.000	A	0.302905564168	0.50208 ; partial charge def not found
P	15	30.974000	1.50	A	0.3830864488	2.44764
P2	15	30.974000	0.000	A	0.3830864488	2.44764 ; partial charge def not found
P3	15	30.974000	0.000	A	0.3830864488	2.44764 ; partial charge def not found
[ pairtypes ]
; i	j	func	sigma1-4	epsilon1-4 ; THESE ARE 1-4 INTERACTIONS
CN7	CN7	1	0.338541512893	0.04184
CN7	CN7B	1	0.338541512893	0.04184
CN7	CN7C	1	0.338541512893	0.04184
CN7	CN7D	1	0.338541512893	0.04184
CN7	CN8	1	0.338541512893	0.04184
CN7	CN8B	1	0.338541512893	0.04184
CN7	CN9	1	0.338541512893	0.04184
CN7	CN6	1	0.338541512893	0.04184
CN7	CN7E	1	0.338541512893	0.04184
CN7	HT	1	0.189271432669	0.0897368027066
CN7	HN1	1	0.189271432669	0.0897368027066
CN7	HN2	1	0.189271432669	0.0897368027066
CN7	HN3	1	0.267269615442	0.0897368027066
CN7	HNP	1	0.290272620344	0.0724690057887
CN7	HN3B	1	0.249451641079	0.0897368027066
CN7	HN3C	1	0.290272620344	0.0724690057887
CN7	HN4	1	0.189271432669	0.0897368027066
CN7	HN5	1	0.189271432669	0.0897368027066
CN7	HN6	1	0.286869387241	0.06205874894
CN7	HN7	1	0.286869387241	0.06205874894
CN7	HN8	1	0.288651184678	0.0700117110204
CN7	HN9	1	0.288651184678	0.0648182492821
CN7	HNE1	1	0.280633096214	0.0736669217492
CN7	HNE2	1	0.281523994932	0.0674649728378
CN7	NN1	1	0.334087019303	0.187114168357
CN7	NN1C	1	0.334087019303	0.187114168357
CN7	NN2	1	0.334087019303	0.187114168357
CN7	NN2B	1	0.334087019303	0.187114168357
CN7	NN2C	1	0.334087019303	0.187114168357
CN7	NN2G	1	0.334087019303	0.187114168357
CN7	NN2U	1	0.334087019303	0.187114168357
CN7	NN3	1	0.334087019303	0.187114168357
CN7	NN3A	1	0.334087019303	0.187114168357
CN7	NN3G	1	0.334087019303	0.187114168357
CN7	NN3I	1	0.334087019303	0.187114168357
CN7	NN4	1	0.334087019303	0.187114168357
CN7	NN5	1	0.334087019303	0.187114168357
CN7	NN6	1	0.334087019303	0.187114168357
CN7	ON1	1	0.320723538531	0.144938011577
CN7	ON1C	1	0.320723538531	0.144938011577
CN7	ON2	1	0.326959829558	0.163176
CN7	ON2B	1	0.326959829558	0.163176
CN7	ON3	1	0.320723538531	0.144938011577
CN7	ON4	1	0.326959829558	0.163176
CN7	ON5	1	0.326959829558	0.163176
CN7	ON6	1	0.326959829558	0.163176
CN7	ON6B	1	0.326959829558	0.163176
CN7	OT	1	0.326799467788	0.163176
CN7	CN1	1	0.338541512893	0.132309697301
CN7	CN1A	1	0.347450500074	0.110698234855
CN7	CN1T	1	0.338541512893	0.132309697301
CN7	CN2	1	0.338541512893	0.132309697301
CN7	CN3	1	0.338541512893	0.12552
CN7	CN3A	1	0.329632525712	0.177512086349
CN7	CN3B	1	0.329632525712	0.177512086349
CN7	CN3C	1	0.329632525712	0.177512086349
CN7	CN3D	1	0.338541512893	0.12552
CN7	CN3T	1	0.338541512893	0.12552
CN7	CN4	1	0.338541512893	0.11458355903
CN7	CN5	1	0.338541512893	0.11458355903
CN7	CN5G	1	0.338541512893	0.11458355903
CN7	CNE1	1	0.355468588538	0.109105371453
CN7	CNE2	1	0.354577689819	0.105847757841
CN7	CNA	1	0.346773417049	0.110698234855
CN7	CNA2	1	0.338541512893	0.110698234855
CN7	FN1	1	0.320723538531	0.12552
CN7	FNA	1	0.320723538531	0.144938011577
CN7	P	1	0.360813980846	0.320014464673
CN7	P2	1	0.360813980846	0.320014464673
CN7	P3	1	0.360813980846	0.320014464673
CN7	CPH1	1	0.329632525712	0.0935570841786
CN7	CPH2	1	0.329632525712	0.0935570841786
CN7	NR1	1	0.334087019303	0.187114168357
CN7	NR2	1	0.334087019303	0.187114168357
CN7	HR3	1	0.300054688269	0.0369520874647
CN7	HR1	1	0.249451641079	0.0897368027066
CN7	SOD	1	0.290767069133	0.0906104103511
CN7	POT	1	0.326403017859	0.123410269913
CN7	CLA	1	0.371504765465	0.162045623205
CN7	CAL	1	0.291056611217	0.144938011577
CN7	MG	1	0.274842254546	0.051243325419
CN7	CES	1	0.356359487256	0.182376331798
CN7	ZN	1	0.266378716724	0.2092
CN7	DUM	1	0.25836062826	0.0
CN7B	CN7B	1	0.338541512893	0.04184
CN7B	CN7C	1	0.338541512893	0.04184
CN7B	CN7D	1	0.338541512893	0.04184
CN7B	CN8	1	0.338541512893	0.04184
CN7B	CN8B	1	0.338541512893	0.04184
CN7B	CN9	1	0.338541512893	0.04184
CN7B	CN6	1	0.338541512893	0.04184
CN7B	CN7E	1	0.338541512893	0.04184
CN7B	HT	1	0.189271432669	0.0897368027066
CN7B	HN1	1	0.189271432669	0.0897368027066
CN7B	HN2	1	0.189271432669	0.0897368027066
CN7B	HN3	1	0.267269615442	0.0897368027066
CN7B	HNP	1	0.290272620344	0.0724690057887
CN7B	HN3B	1	0.249451641079	0.0897368027066
CN7B	HN3C	1	0.290272620344	0.0724690057887
CN7B	HN4	1	0.189271432669	0.0897368027066
CN7B	HN5	1	0.189271432669	0.0897368027066
CN7B	HN6	1	0.286869387241	0.06205874894
CN7B	HN7	1	0.286869387241	0.06205874894
CN7B	HN8	1	0.288651184678	0.0700117110204
CN7B	HN9	1	0.288651184678	0.0648182492821
CN7B	HNE1	1	0.280633096214	0.0736669217492
CN7B	HNE2	1	0.281523994932	0.0674649728378
CN7B	NN1	1	0.334087019303	0.187114168357
CN7B	NN1C	1	0.334087019303	0.187114168357
CN7B	NN2	1	0.334087019303	0.187114168357
CN7B	NN2B	1	0.334087019303	0.187114168357
CN7B	NN2C	1	0.334087019303	0.187114168357
CN7B	NN2G	1	0.334087019303	0.187114168357
CN7B	NN2U	1	0.334087019303	0.187114168357
CN7B	NN3	1	0.334087019303	0.187114168357
CN7B	NN3A	1	0.334087019303	0.187114168357
CN7B	NN3G	1	0.334087019303	0.187114168357
CN7B	NN3I	1	0.334087019303	0.187114168357
CN7B	NN4	1	0.334087019303	0.187114168357
CN7B	NN5	1	0.334087019303	0.187114168357
CN7B	NN6	1	0.334087019303	0.187114168357
CN7B	ON1	1	0.320723538531	0.144938011577
CN7B	ON1C	1	0.320723538531	0.144938011577
CN7B	ON2	1	0.326959829558	0.163176
CN7B	ON2B	1	0.326959829558	0.163176
CN7B	ON3	1	0.320723538531	0.144938011577
CN7B	ON4	1	0.326959829558	0.163176
CN7B	ON5	1	0.326959829558	0.163176
CN7B	ON6	1	0.326959829558	0.163176
CN7B	ON6B	1	0.326959829558	0.163176
CN7B	OT	1	0.326799467788	0.163176
CN7B	CN1	1	0.338541512893	0.132309697301
CN7B	CN1A	1	0.347450500074	0.110698234855
CN7B	CN1T	1	0.338541512893	0.132309697301
CN7B	CN2	1	0.338541512893	0.132309697301
CN7B	CN3	1	0.338541512893	0.12552
CN7B	CN3A	1	0.329632525712	0.177512086349
CN7B	CN3B	1	0.329632525712	0.177512086349
CN7B	CN3C	1	0.329632525712	0.177512086349
CN7B	CN3D	1	0.338541512893	0.12552
CN7B	CN3T	1	0.338541512893	0.12552
CN7B	CN4	1	0.338541512893	0.11458355903
CN7B	CN5	1	0.338541512893	0.11458355903
CN7B	CN5G	1	0.338541512893	0.11458355903
CN7B	CNE1	1	0.355468588538	0.109105371453
CN7B	CNE2	1	0.354577689819	0.105847757841
CN7B	CNA	1	0.346773417049	0.110698234855
CN7B	CNA2	1	0.338541512893	0.110698234855
CN7B	FN1	1	0.320723538531	0.12552
CN7B	FNA	1	0.320723538531	0.144938011577
CN7B	P	1	0.360813980846	0.320014464673
CN7B	P2	1	0.360813980846	0.320014464673
CN7B	P3	1	0.360813980846	0.320014464673
CN7B	CPH1	1	0.329632525712	0.0935570841786
CN7B	CPH2	1	0.329632525712	0.0935570841786
CN7B	NR1	1	0.334087019303	0.187114168357
CN7B	NR2	1	0.334087019303	0.187114168357
CN7B	HR3	1	0.300054688269	0.0369520874647
CN7B	HR1	1	0.249451641079	0.0897368027066
CN7B	SOD	1	0.290767069133	0.0906104103511
CN7B	POT	1	0.326403017859	0.123410269913
CN7B	CLA	1	0.371504765465	0.162045623205
CN7B	CAL	1	0.291056611217	0.144938011577
CN7B	MG	1	0.274842254546	0.051243325419
CN7B	CES	1	0.356359487256	0.182376331798
CN7B	ZN	1	0.266378716724	0.2092
CN7B	DUM	1	0.25836062826	0.0
CN7C	CN7C	1	0.338541512893	0.04184
CN7C	CN7D	1	0.338541512893	0.04184
CN7C	CN8	1	0.338541512893	0.04184
CN7C	CN8B	1	0.338541512893	0.04184
CN7C	CN9	1	0.338541512893	0.04184
CN7C	CN6	1	0.338541512893	0.04184
CN7C	CN7E	1	0.338541512893	0.04184
CN7C	HT	1	0.189271432669	0.0897368027066
CN7C	HN1	1	0.189271432669	0.0897368027066
CN7C	HN2	1	0.189271432669	0.0897368027066
CN7C	HN3	1	0.267269615442	0.0897368027066
CN7C	HNP	1	0.290272620344	0.0724690057887
CN7C	HN3B	1	0.249451641079	0.0897368027066
CN7C	HN3C	1	0.290272620344	0.0724690057887
CN7C	HN4	1	0.189271432669	0.0897368027066
CN7C	HN5	1	0.189271432669	0.0897368027066
CN7C	HN6	1	0.286869387241	0.06205874894
CN7C	HN7	1	0.286869387241	0.06205874894
CN7C	HN8	1	0.288651184678	0.0700117110204
CN7C	HN9	1	0.288651184678	0.0648182492821
CN7C	HNE1	1	0.280633096214	0.0736669217492
CN7C	HNE2	1	0.281523994932	0.0674649728378
CN7C	NN1	1	0.334087019303	0.187114168357
CN7C	NN1C	1	0.334087019303	0.187114168357
CN7C	NN2	1	0.334087019303	0.187114168357
CN7C	NN2B	1	0.334087019303	0.187114168357
CN7C	NN2C	1	0.334087019303	0.187114168357
CN7C	NN2G	1	0.334087019303	0.187114168357
CN7C	NN2U	1	0.334087019303	0.187114168357
CN7C	NN3	1	0.334087019303	0.187114168357
CN7C	NN3A	1	0.334087019303	0.187114168357
CN7C	NN3G	1	0.334087019303	0.187114168357
CN7C	NN3I	1	0.334087019303	0.187114168357
CN7C	NN4	1	0.334087019303	0.187114168357
CN7C	NN5	1	0.334087019303	0.187114168357
CN7C	NN6	1	0.334087019303	0.187114168357
CN7C	ON1	1	0.320723538531	0.144938011577
CN7C	ON1C	1	0.320723538531	0.144938011577
CN7C	ON2	1	0.326959829558	0.163176
CN7C	ON2B	1	0.326959829558	0.163176
CN7C	ON3	1	0.320723538531	0.144938011577
CN7C	ON4	1	0.326959829558	0.163176
CN7C	ON5	1	0.326959829558	0.163176
CN7C	ON6	1	0.326959829558	0.163176
CN7C	ON6B	1	0.326959829558	0.163176
CN7C	OT	1	0.326799467788	0.163176
CN7C	CN1	1	0.338541512893	0.132309697301
CN7C	CN1A	1	0.347450500074	0.110698234855
CN7C	CN1T	1	0.338541512893	0.132309697301
CN7C	CN2	1	0.338541512893	0.132309697301
CN7C	CN3	1	0.338541512893	0.12552
CN7C	CN3A	1	0.329632525712	0.177512086349
CN7C	CN3B	1	0.329632525712	0.177512086349
CN7C	CN3C	1	0.329632525712	0.177512086349
CN7C	CN3D	1	0.338541512893	0.12552
CN7C	CN3T	1	0.338541512893	0.12552
CN7C	CN4	1	0.338541512893	0.11458355903
CN7C	CN5	1	0.338541512893	0.11458355903
CN7C	CN5G	1	0.338541512893	0.11458355903
CN7C	CNE1	1	0.355468588538	0.109105371453
CN7C	CNE2	1	0.354577689819	0.105847757841
CN7C	CNA	1	0.346773417049	0.110698234855
CN7C	CNA2	1	0.338541512893	0.110698234855
CN7C	FN1	1	0.320723538531	0.12552
CN7C	FNA	1	0.320723538531	0.144938011577
CN7C	P	1	0.360813980846	0.320014464673
CN7C	P2	1	0.360813980846	0.320014464673
CN7C	P3	1	0.360813980846	0.320014464673
CN7C	CPH1	1	0.329632525712	0.0935570841786
CN7C	CPH2	1	0.329632525712	0.0935570841786
CN7C	NR1	1	0.334087019303	0.187114168357
CN7C	NR2	1	0.334087019303	0.187114168357
CN7C	HR3	1	0.300054688269	0.0369520874647
CN7C	HR1	1	0.249451641079	0.0897368027066
CN7C	SOD	1	0.290767069133	0.0906104103511
CN7C	POT	1	0.326403017859	0.123410269913
CN7C	CLA	1	0.371504765465	0.162045623205
CN7C	CAL	1	0.291056611217	0.144938011577
CN7C	MG	1	0.274842254546	0.051243325419
CN7C	CES	1	0.356359487256	0.182376331798
CN7C	ZN	1	0.266378716724	0.2092
CN7C	DUM	1	0.25836062826	0.0
CN7D	CN7D	1	0.338541512893	0.04184
CN7D	CN8	1	0.338541512893	0.04184
CN7D	CN8B	1	0.338541512893	0.04184
CN7D	CN9	1	0.338541512893	0.04184
CN7D	CN6	1	0.338541512893	0.04184
CN7D	CN7E	1	0.338541512893	0.04184
CN7D	HT	1	0.189271432669	0.0897368027066
CN7D	HN1	1	0.189271432669	0.0897368027066
CN7D	HN2	1	0.189271432669	0.0897368027066
CN7D	HN3	1	0.267269615442	0.0897368027066
CN7D	HNP	1	0.290272620344	0.0724690057887
CN7D	HN3B	1	0.249451641079	0.0897368027066
CN7D	HN3C	1	0.290272620344	0.0724690057887
CN7D	HN4	1	0.189271432669	0.0897368027066
CN7D	HN5	1	0.189271432669	0.0897368027066
CN7D	HN6	1	0.286869387241	0.06205874894
CN7D	HN7	1	0.286869387241	0.06205874894
CN7D	HN8	1	0.288651184678	0.0700117110204
CN7D	HN9	1	0.288651184678	0.0648182492821
CN7D	HNE1	1	0.280633096214	0.0736669217492
CN7D	HNE2	1	0.281523994932	0.0674649728378
CN7D	NN1	1	0.334087019303	0.187114168357
CN7D	NN1C	1	0.334087019303	0.187114168357
CN7D	NN2	1	0.334087019303	0.187114168357
CN7D	NN2B	1	0.334087019303	0.187114168357
CN7D	NN2C	1	0.334087019303	0.187114168357
CN7D	NN2G	1	0.334087019303	0.187114168357
CN7D	NN2U	1	0.334087019303	0.187114168357
CN7D	NN3	1	0.334087019303	0.187114168357
CN7D	NN3A	1	0.334087019303	0.187114168357
CN7D	NN3G	1	0.334087019303	0.187114168357
CN7D	NN3I	1	0.334087019303	0.187114168357
CN7D	NN4	1	0.334087019303	0.187114168357
CN7D	NN5	1	0.334087019303	0.187114168357
CN7D	NN6	1	0.334087019303	0.187114168357
CN7D	ON1	1	0.320723538531	0.144938011577
CN7D	ON1C	1	0.320723538531	0.144938011577
CN7D	ON2	1	0.326959829558	0.163176
CN7D	ON2B	1	0.326959829558	0.163176
CN7D	ON3	1	0.320723538531	0.144938011577
CN7D	ON4	1	0.326959829558	0.163176
CN7D	ON5	1	0.326959829558	0.163176
CN7D	ON6	1	0.326959829558	0.163176
CN7D	ON6B	1	0.326959829558	0.163176
CN7D	OT	1	0.326799467788	0.163176
CN7D	CN1	1	0.338541512893	0.132309697301
CN7D	CN1A	1	0.347450500074	0.110698234855
CN7D	CN1T	1	0.338541512893	0.132309697301
CN7D	CN2	1	0.338541512893	0.132309697301
CN7D	CN3	1	0.338541512893	0.12552
CN7D	CN3A	1	0.329632525712	0.177512086349
CN7D	CN3B	1	0.329632525712	0.177512086349
CN7D	CN3C	1	0.329632525712	0.177512086349
CN7D	CN3D	1	0.338541512893	0.12552
CN7D	CN3T	1	0.338541512893	0.12552
CN7D	CN4	1	0.338541512893	0.11458355903
CN7D	CN5	1	0.338541512893	0.11458355903
CN7D	CN5G	1	0.338541512893	0.11458355903
CN7D	CNE1	1	0.355468588538	0.109105371453
CN7D	CNE2	1	0.354577689819	0.105847757841
CN7D	CNA	1	0.346773417049	0.110698234855
CN7D	CNA2	1	0.338541512893	0.110698234855
CN7D	FN1	1	0.320723538531	0.12552
CN7D	FNA	1	0.320723538531	0.144938011577
CN7D	P	1	0.360813980846	0.320014464673
CN7D	P2	1	0.360813980846	0.320014464673
CN7D	P3	1	0.360813980846	0.320014464673
CN7D	CPH1	1	0.329632525712	0.0935570841786
CN7D	CPH2	1	0.329632525712	0.0935570841786
CN7D	NR1	1	0.334087019303	0.187114168357
CN7D	NR2	1	0.334087019303	0.187114168357
CN7D	HR3	1	0.300054688269	0.0369520874647
CN7D	HR1	1	0.249451641079	0.0897368027066
CN7D	SOD	1	0.290767069133	0.0906104103511
CN7D	POT	1	0.326403017859	0.123410269913
CN7D	CLA	1	0.371504765465	0.162045623205
CN7D	CAL	1	0.291056611217	0.144938011577
CN7D	MG	1	0.274842254546	0.051243325419
CN7D	CES	1	0.356359487256	0.182376331798
CN7D	ZN	1	0.266378716724	0.2092
CN7D	DUM	1	0.25836062826	0.0
CN8	CN8	1	0.338541512893	0.04184
CN8	CN8B	1	0.338541512893	0.04184
CN8	CN9	1	0.338541512893	0.04184
CN8	CN6	1	0.338541512893	0.04184
CN8	CN7E	1	0.338541512893	0.04184
CN8	HT	1	0.189271432669	0.0897368027066
CN8	HN1	1	0.189271432669	0.0897368027066
CN8	HN2	1	0.189271432669	0.0897368027066
CN8	HN3	1	0.267269615442	0.0897368027066
CN8	HNP	1	0.290272620344	0.0724690057887
CN8	HN3B	1	0.249451641079	0.0897368027066
CN8	HN3C	1	0.290272620344	0.0724690057887
CN8	HN4	1	0.189271432669	0.0897368027066
CN8	HN5	1	0.189271432669	0.0897368027066
CN8	HN6	1	0.286869387241	0.06205874894
CN8	HN7	1	0.286869387241	0.06205874894
CN8	HN8	1	0.288651184678	0.0700117110204
CN8	HN9	1	0.288651184678	0.0648182492821
CN8	HNE1	1	0.280633096214	0.0736669217492
CN8	HNE2	1	0.281523994932	0.0674649728378
CN8	NN1	1	0.334087019303	0.187114168357
CN8	NN1C	1	0.334087019303	0.187114168357
CN8	NN2	1	0.334087019303	0.187114168357
CN8	NN2B	1	0.334087019303	0.187114168357
CN8	NN2C	1	0.334087019303	0.187114168357
CN8	NN2G	1	0.334087019303	0.187114168357
CN8	NN2U	1	0.334087019303	0.187114168357
CN8	NN3	1	0.334087019303	0.187114168357
CN8	NN3A	1	0.334087019303	0.187114168357
CN8	NN3G	1	0.334087019303	0.187114168357
CN8	NN3I	1	0.334087019303	0.187114168357
CN8	NN4	1	0.334087019303	0.187114168357
CN8	NN5	1	0.334087019303	0.187114168357
CN8	NN6	1	0.334087019303	0.187114168357
CN8	ON1	1	0.320723538531	0.144938011577
CN8	ON1C	1	0.320723538531	0.144938011577
CN8	ON2	1	0.326959829558	0.163176
CN8	ON2B	1	0.326959829558	0.163176
CN8	ON3	1	0.320723538531	0.144938011577
CN8	ON4	1	0.326959829558	0.163176
CN8	ON5	1	0.326959829558	0.163176
CN8	ON6	1	0.326959829558	0.163176
CN8	ON6B	1	0.326959829558	0.163176
CN8	OT	1	0.326799467788	0.163176
CN8	CN1	1	0.338541512893	0.132309697301
CN8	CN1A	1	0.347450500074	0.110698234855
CN8	CN1T	1	0.338541512893	0.132309697301
CN8	CN2	1	0.338541512893	0.132309697301
CN8	CN3	1	0.338541512893	0.12552
CN8	CN3A	1	0.329632525712	0.177512086349
CN8	CN3B	1	0.329632525712	0.177512086349
CN8	CN3C	1	0.329632525712	0.177512086349
CN8	CN3D	1	0.338541512893	0.12552
CN8	CN3T	1	0.338541512893	0.12552
CN8	CN4	1	0.338541512893	0.11458355903
CN8	CN5	1	0.338541512893	0.11458355903
CN8	CN5G	1	0.338541512893	0.11458355903
CN8	CNE1	1	0.355468588538	0.109105371453
CN8	CNE2	1	0.354577689819	0.105847757841
CN8	CNA	1	0.346773417049	0.110698234855
CN8	CNA2	1	0.338541512893	0.110698234855
CN8	FN1	1	0.320723538531	0.12552
CN8	FNA	1	0.320723538531	0.144938011577
CN8	P	1	0.360813980846	0.320014464673
CN8	P2	1	0.360813980846	0.320014464673
CN8	P3	1	0.360813980846	0.320014464673
CN8	CPH1	1	0.329632525712	0.0935570841786
CN8	CPH2	1	0.329632525712	0.0935570841786
CN8	NR1	1	0.334087019303	0.187114168357
CN8	NR2	1	0.334087019303	0.187114168357
CN8	HR3	1	0.300054688269	0.0369520874647
CN8	HR1	1	0.249451641079	0.0897368027066
CN8	SOD	1	0.290767069133	0.0906104103511
CN8	POT	1	0.326403017859	0.123410269913
CN8	CLA	1	0.371504765465	0.162045623205
CN8	CAL	1	0.291056611217	0.144938011577
CN8	MG	1	0.274842254546	0.051243325419
CN8	CES	1	0.356359487256	0.182376331798
CN8	ZN	1	0.266378716724	0.2092
CN8	DUM	1	0.25836062826	0.0
CN8B	CN8B	1	0.338541512893	0.04184
CN8B	CN9	1	0.338541512893	0.04184
CN8B	CN6	1	0.338541512893	0.04184
CN8B	CN7E	1	0.338541512893	0.04184
CN8B	HT	1	0.189271432669	0.0897368027066
CN8B	HN1	1	0.189271432669	0.0897368027066
CN8B	HN2	1	0.189271432669	0.0897368027066
CN8B	HN3	1	0.267269615442	0.0897368027066
CN8B	HNP	1	0.290272620344	0.0724690057887
CN8B	HN3B	1	0.249451641079	0.0897368027066
CN8B	HN3C	1	0.290272620344	0.0724690057887
CN8B	HN4	1	0.189271432669	0.0897368027066
CN8B	HN5	1	0.189271432669	0.0897368027066
CN8B	HN6	1	0.286869387241	0.06205874894
CN8B	HN7	1	0.286869387241	0.06205874894
CN8B	HN8	1	0.288651184678	0.0700117110204
CN8B	HN9	1	0.288651184678	0.0648182492821
CN8B	HNE1	1	0.280633096214	0.0736669217492
CN8B	HNE2	1	0.281523994932	0.0674649728378
CN8B	NN1	1	0.334087019303	0.187114168357
CN8B	NN1C	1	0.334087019303	0.187114168357
CN8B	NN2	1	0.334087019303	0.187114168357
CN8B	NN2B	1	0.334087019303	0.187114168357
CN8B	NN2C	1	0.334087019303	0.187114168357
CN8B	NN2G	1	0.334087019303	0.187114168357
CN8B	NN2U	1	0.334087019303	0.187114168357
CN8B	NN3	1	0.334087019303	0.187114168357
CN8B	NN3A	1	0.334087019303	0.187114168357
CN8B	NN3G	1	0.334087019303	0.187114168357
CN8B	NN3I	1	0.334087019303	0.187114168357
CN8B	NN4	1	0.334087019303	0.187114168357
CN8B	NN5	1	0.334087019303	0.187114168357
CN8B	NN6	1	0.334087019303	0.187114168357
CN8B	ON1	1	0.320723538531	0.144938011577
CN8B	ON1C	1	0.320723538531	0.144938011577
CN8B	ON2	1	0.326959829558	0.163176
CN8B	ON2B	1	0.326959829558	0.163176
CN8B	ON3	1	0.320723538531	0.144938011577
CN8B	ON4	1	0.326959829558	0.163176
CN8B	ON5	1	0.326959829558	0.163176
CN8B	ON6	1	0.326959829558	0.163176
CN8B	ON6B	1	0.326959829558	0.163176
CN8B	OT	1	0.326799467788	0.163176
CN8B	CN1	1	0.338541512893	0.132309697301
CN8B	CN1A	1	0.347450500074	0.110698234855
CN8B	CN1T	1	0.338541512893	0.132309697301
CN8B	CN2	1	0.338541512893	0.132309697301
CN8B	CN3	1	0.338541512893	0.12552
CN8B	CN3A	1	0.329632525712	0.177512086349
CN8B	CN3B	1	0.329632525712	0.177512086349
CN8B	CN3C	1	0.329632525712	0.177512086349
CN8B	CN3D	1	0.338541512893	0.12552
CN8B	CN3T	1	0.338541512893	0.12552
CN8B	CN4	1	0.338541512893	0.11458355903
CN8B	CN5	1	0.338541512893	0.11458355903
CN8B	CN5G	1	0.338541512893	0.11458355903
CN8B	CNE1	1	0.355468588538	0.109105371453
CN8B	CNE2	1	0.354577689819	0.105847757841
CN8B	CNA	1	0.346773417049	0.110698234855
CN8B	CNA2	1	0.338541512893	0.110698234855
CN8B	FN1	1	0.320723538531	0.12552
CN8B	FNA	1	0.320723538531	0.144938011577
CN8B	P	1	0.360813980846	0.320014464673
CN8B	P2	1	0.360813980846	0.320014464673
CN8B	P3	1	0.360813980846	0.320014464673
CN8B	CPH1	1	0.329632525712	0.0935570841786
CN8B	CPH2	1	0.329632525712	0.0935570841786
CN8B	NR1	1	0.334087019303	0.187114168357
CN8B	NR2	1	0.334087019303	0.187114168357
CN8B	HR3	1	0.300054688269	0.0369520874647
CN8B	HR1	1	0.249451641079	0.0897368027066
CN8B	SOD	1	0.290767069133	0.0906104103511
CN8B	POT	1	0.326403017859	0.123410269913
CN8B	CLA	1	0.371504765465	0.162045623205
CN8B	CAL	1	0.291056611217	0.144938011577
CN8B	MG	1	0.274842254546	0.051243325419
CN8B	CES	1	0.356359487256	0.182376331798
CN8B	ZN	1	0.266378716724	0.2092
CN8B	DUM	1	0.25836062826	0.0
CN9	CN9	1	0.338541512893	0.04184
CN9	CN6	1	0.338541512893	0.04184
CN9	CN7E	1	0.338541512893	0.04184
CN9	HT	1	0.189271432669	0.0897368027066
CN9	HN1	1	0.189271432669	0.0897368027066
CN9	HN2	1	0.189271432669	0.0897368027066
CN9	HN3	1	0.267269615442	0.0897368027066
CN9	HNP	1	0.290272620344	0.0724690057887
CN9	HN3B	1	0.249451641079	0.0897368027066
CN9	HN3C	1	0.290272620344	0.0724690057887
CN9	HN4	1	0.189271432669	0.0897368027066
CN9	HN5	1	0.189271432669	0.0897368027066
CN9	HN6	1	0.286869387241	0.06205874894
CN9	HN7	1	0.286869387241	0.06205874894
CN9	HN8	1	0.288651184678	0.0700117110204
CN9	HN9	1	0.288651184678	0.0648182492821
CN9	HNE1	1	0.280633096214	0.0736669217492
CN9	HNE2	1	0.281523994932	0.0674649728378
CN9	NN1	1	0.334087019303	0.187114168357
CN9	NN1C	1	0.334087019303	0.187114168357
CN9	NN2	1	0.334087019303	0.187114168357
CN9	NN2B	1	0.334087019303	0.187114168357
CN9	NN2C	1	0.334087019303	0.187114168357
CN9	NN2G	1	0.334087019303	0.187114168357
CN9	NN2U	1	0.334087019303	0.187114168357
CN9	NN3	1	0.334087019303	0.187114168357
CN9	NN3A	1	0.334087019303	0.187114168357
CN9	NN3G	1	0.334087019303	0.187114168357
CN9	NN3I	1	0.334087019303	0.187114168357
CN9	NN4	1	0.334087019303	0.187114168357
CN9	NN5	1	0.334087019303	0.187114168357
CN9	NN6	1	0.334087019303	0.187114168357
CN9	ON1	1	0.320723538531	0.144938011577
CN9	ON1C	1	0.320723538531	0.144938011577
CN9	ON2	1	0.326959829558	0.163176
CN9	ON2B	1	0.326959829558	0.163176
CN9	ON3	1	0.320723538531	0.144938011577
CN9	ON4	1	0.326959829558	0.163176
CN9	ON5	1	0.326959829558	0.163176
CN9	ON6	1	0.326959829558	0.163176
CN9	ON6B	1	0.326959829558	0.163176
CN9	OT	1	0.326799467788	0.163176
CN9	CN1	1	0.338541512893	0.132309697301
CN9	CN1A	1	0.347450500074	0.110698234855
CN9	CN1T	1	0.338541512893	0.132309697301
CN9	CN2	1	0.338541512893	0.132309697301
CN9	CN3	1	0.338541512893	0.12552
CN9	CN3A	1	0.329632525712	0.177512086349
CN9	CN3B	1	0.329632525712	0.177512086349
CN9	CN3C	1	0.329632525712	0.177512086349
CN9	CN3D	1	0.338541512893	0.12552
CN9	CN3T	1	0.338541512893	0.12552
CN9	CN4	1	0.338541512893	0.11458355903
CN9	CN5	1	0.338541512893	0.11458355903
CN9	CN5G	1	0.338541512893	0.11458355903
CN9	CNE1	1	0.355468588538	0.109105371453
CN9	CNE2	1	0.354577689819	0.105847757841
CN9	CNA	1	0.346773417049	0.110698234855
CN9	CNA2	1	0.338541512893	0.110698234855
CN9	FN1	1	0.320723538531	0.12552
CN9	FNA	1	0.320723538531	0.144938011577
CN9	P	1	0.360813980846	0.320014464673
CN9	P2	1	0.360813980846	0.320014464673
CN9	P3	1	0.360813980846	0.320014464673
CN9	CPH1	1	0.329632525712	0.0935570841786
CN9	CPH2	1	0.329632525712	0.0935570841786
CN9	NR1	1	0.334087019303	0.187114168357
CN9	NR2	1	0.334087019303	0.187114168357
CN9	HR3	1	0.300054688269	0.0369520874647
CN9	HR1	1	0.249451641079	0.0897368027066
CN9	SOD	1	0.290767069133	0.0906104103511
CN9	POT	1	0.326403017859	0.123410269913
CN9	CLA	1	0.371504765465	0.162045623205
CN9	CAL	1	0.291056611217	0.144938011577
CN9	MG	1	0.274842254546	0.051243325419
CN9	CES	1	0.356359487256	0.182376331798
CN9	ZN	1	0.266378716724	0.2092
CN9	DUM	1	0.25836062826	0.0
CN6	CN6	1	0.338541512893	0.04184
CN6	CN7E	1	0.338541512893	0.04184
CN6	HT	1	0.189271432669	0.0897368027066
CN6	HN1	1	0.189271432669	0.0897368027066
CN6	HN2	1	0.189271432669	0.0897368027066
CN6	HN3	1	0.267269615442	0.0897368027066
CN6	HNP	1	0.290272620344	0.0724690057887
CN6	HN3B	1	0.249451641079	0.0897368027066
CN6	HN3C	1	0.290272620344	0.0724690057887
CN6	HN4	1	0.189271432669	0.0897368027066
CN6	HN5	1	0.189271432669	0.0897368027066
CN6	HN6	1	0.286869387241	0.06205874894
CN6	HN7	1	0.286869387241	0.06205874894
CN6	HN8	1	0.288651184678	0.0700117110204
CN6	HN9	1	0.288651184678	0.0648182492821
CN6	HNE1	1	0.280633096214	0.0736669217492
CN6	HNE2	1	0.281523994932	0.0674649728378
CN6	NN1	1	0.334087019303	0.187114168357
CN6	NN1C	1	0.334087019303	0.187114168357
CN6	NN2	1	0.334087019303	0.187114168357
CN6	NN2B	1	0.334087019303	0.187114168357
CN6	NN2C	1	0.334087019303	0.187114168357
CN6	NN2G	1	0.334087019303	0.187114168357
CN6	NN2U	1	0.334087019303	0.187114168357
CN6	NN3	1	0.334087019303	0.187114168357
CN6	NN3A	1	0.334087019303	0.187114168357
CN6	NN3G	1	0.334087019303	0.187114168357
CN6	NN3I	1	0.334087019303	0.187114168357
CN6	NN4	1	0.334087019303	0.187114168357
CN6	NN5	1	0.334087019303	0.187114168357
CN6	NN6	1	0.334087019303	0.187114168357
CN6	ON1	1	0.320723538531	0.144938011577
CN6	ON1C	1	0.320723538531	0.144938011577
CN6	ON2	1	0.326959829558	0.163176
CN6	ON2B	1	0.326959829558	0.163176
CN6	ON3	1	0.320723538531	0.144938011577
CN6	ON4	1	0.326959829558	0.163176
CN6	ON5	1	0.326959829558	0.163176
CN6	ON6	1	0.326959829558	0.163176
CN6	ON6B	1	0.326959829558	0.163176
CN6	OT	1	0.326799467788	0.163176
CN6	CN1	1	0.338541512893	0.132309697301
CN6	CN1A	1	0.347450500074	0.110698234855
CN6	CN1T	1	0.338541512893	0.132309697301
CN6	CN2	1	0.338541512893	0.132309697301
CN6	CN3	1	0.338541512893	0.12552
CN6	CN3A	1	0.329632525712	0.177512086349
CN6	CN3B	1	0.329632525712	0.177512086349
CN6	CN3C	1	0.329632525712	0.177512086349
CN6	CN3D	1	0.338541512893	0.12552
CN6	CN3T	1	0.338541512893	0.12552
CN6	CN4	1	0.338541512893	0.11458355903
CN6	CN5	1	0.338541512893	0.11458355903
CN6	CN5G	1	0.338541512893	0.11458355903
CN6	CNE1	1	0.355468588538	0.109105371453
CN6	CNE2	1	0.354577689819	0.105847757841
CN6	CNA	1	0.346773417049	0.110698234855
CN6	CNA2	1	0.338541512893	0.110698234855
CN6	FN1	1	0.320723538531	0.12552
CN6	FNA	1	0.320723538531	0.144938011577
CN6	P	1	0.360813980846	0.320014464673
CN6	P2	1	0.360813980846	0.320014464673
CN6	P3	1	0.360813980846	0.320014464673
CN6	CPH1	1	0.329632525712	0.0935570841786
CN6	CPH2	1	0.329632525712	0.0935570841786
CN6	NR1	1	0.334087019303	0.187114168357
CN6	NR2	1	0.334087019303	0.187114168357
CN6	HR3	1	0.300054688269	0.0369520874647
CN6	HR1	1	0.249451641079	0.0897368027066
CN6	SOD	1	0.290767069133	0.0906104103511
CN6	POT	1	0.326403017859	0.123410269913
CN6	CLA	1	0.371504765465	0.162045623205
CN6	CAL	1	0.291056611217	0.144938011577
CN6	MG	1	0.274842254546	0.051243325419
CN6	CES	1	0.356359487256	0.182376331798
CN6	ZN	1	0.266378716724	0.2092
CN6	DUM	1	0.25836062826	0.0
CN7E	CN7E	1	0.338541512893	0.04184
CN7E	HT	1	0.189271432669	0.0897368027066
CN7E	HN1	1	0.189271432669	0.0897368027066
CN7E	HN2	1	0.189271432669	0.0897368027066
CN7E	HN3	1	0.267269615442	0.0897368027066
CN7E	HNP	1	0.290272620344	0.0724690057887
CN7E	HN3B	1	0.249451641079	0.0897368027066
CN7E	HN3C	1	0.290272620344	0.0724690057887
CN7E	HN4	1	0.189271432669	0.0897368027066
CN7E	HN5	1	0.189271432669	0.0897368027066
CN7E	HN6	1	0.286869387241	0.06205874894
CN7E	HN7	1	0.286869387241	0.06205874894
CN7E	HN8	1	0.288651184678	0.0700117110204
CN7E	HN9	1	0.288651184678	0.0648182492821
CN7E	HNE1	1	0.280633096214	0.0736669217492
CN7E	HNE2	1	0.281523994932	0.0674649728378
CN7E	NN1	1	0.334087019303	0.187114168357
CN7E	NN1C	1	0.334087019303	0.187114168357
CN7E	NN2	1	0.334087019303	0.187114168357
CN7E	NN2B	1	0.334087019303	0.187114168357
CN7E	NN2C	1	0.334087019303	0.187114168357
CN7E	NN2G	1	0.334087019303	0.187114168357
CN7E	NN2U	1	0.334087019303	0.187114168357
CN7E	NN3	1	0.334087019303	0.187114168357
CN7E	NN3A	1	0.334087019303	0.187114168357
CN7E	NN3G	1	0.334087019303	0.187114168357
CN7E	NN3I	1	0.334087019303	0.187114168357
CN7E	NN4	1	0.334087019303	0.187114168357
CN7E	NN5	1	0.334087019303	0.187114168357
CN7E	NN6	1	0.334087019303	0.187114168357
CN7E	ON1	1	0.320723538531	0.144938011577
CN7E	ON1C	1	0.320723538531	0.144938011577
CN7E	ON2	1	0.326959829558	0.163176
CN7E	ON2B	1	0.326959829558	0.163176
CN7E	ON3	1	0.320723538531	0.144938011577
CN7E	ON4	1	0.326959829558	0.163176
CN7E	ON5	1	0.326959829558	0.163176
CN7E	ON6	1	0.326959829558	0.163176
CN7E	ON6B	1	0.326959829558	0.163176
CN7E	OT	1	0.326799467788	0.163176
CN7E	CN1	1	0.338541512893	0.132309697301
CN7E	CN1A	1	0.347450500074	0.110698234855
CN7E	CN1T	1	0.338541512893	0.132309697301
CN7E	CN2	1	0.338541512893	0.132309697301
CN7E	CN3	1	0.338541512893	0.12552
CN7E	CN3A	1	0.329632525712	0.177512086349
CN7E	CN3B	1	0.329632525712	0.177512086349
CN7E	CN3C	1	0.329632525712	0.177512086349
CN7E	CN3D	1	0.338541512893	0.12552
CN7E	CN3T	1	0.338541512893	0.12552
CN7E	CN4	1	0.338541512893	0.11458355903
CN7E	CN5	1	0.338541512893	0.11458355903
CN7E	CN5G	1	0.338541512893	0.11458355903
CN7E	CNE1	1	0.355468588538	0.109105371453
CN7E	CNE2	1	0.354577689819	0.105847757841
CN7E	CNA	1	0.346773417049	0.110698234855
CN7E	CNA2	1	0.338541512893	0.110698234855
CN7E	FN1	1	0.320723538531	0.12552
CN7E	FNA	1	0.320723538531	0.144938011577
CN7E	P	1	0.360813980846	0.320014464673
CN7E	P2	1	0.360813980846	0.320014464673
CN7E	P3	1	0.360813980846	0.320014464673
CN7E	CPH1	1	0.329632525712	0.0935570841786
CN7E	CPH2	1	0.329632525712	0.0935570841786
CN7E	NR1	1	0.334087019303	0.187114168357
CN7E	NR2	1	0.334087019303	0.187114168357
CN7E	HR3	1	0.300054688269	0.0369520874647
CN7E	HR1	1	0.249451641079	0.0897368027066
CN7E	SOD	1	0.290767069133	0.0906104103511
CN7E	POT	1	0.326403017859	0.123410269913
CN7E	CLA	1	0.371504765465	0.162045623205
CN7E	CAL	1	0.291056611217	0.144938011577
CN7E	MG	1	0.274842254546	0.051243325419
CN7E	CES	1	0.356359487256	0.182376331798
CN7E	ZN	1	0.266378716724	0.2092
CN7E	DUM	1	0.25836062826	0.0
