# Supplementary material for: Molecular dynamics ensemble refinement of the heterogeneous native state of NCBD using chemical shifts and NOEs
Source: PeerJ. 2018 Jul 4;6:e5125. doi: 10.7717/peerj.5125 (PMC6035720; doi:10.7717/peerj.5125)
Supplement: Data S1 — This file contains input files for running the molecular simulations, and the resulting ensemble of NCBD obtained using NOEs and chemical shifts. [file peerj-06-5125-s005.bz2 › raw_data/CS-NOE/CS-NOE4-C22/charmm27-nocmap.ff/ffnonbonded.itp]

[ atomtypes ]
;name	at.num	mass	charge	ptype	sigma	epsilon
C	6	12.01100	0.51	A	0.356359487256	0.46024
CA	6	12.01100	-0.115	A	0.355005321205	0.29288
CC	6	12.01100	0.62	A	0.356359487256	0.29288
CD	6	12.01100	0.000	A	0.356359487256	0.29288 ; partial charge def not found
CE1	6	12.01100	0.000	A	0.372395664183	0.284512 ; partial charge def not found
CE2	6	12.01100	0.000	A	0.370613866746	0.267776 ; partial charge def not found
CM	6	12.01100	0.000	A	0.374177461619	0.46024 ; partial charge def not found
CP1	6	12.01100	0.02	A	0.405358916754	0.08368
CP2	6	12.01100	-0.18	A	0.387540942391	0.23012
CP3	6	12.01100	0.00	A	0.387540942391	0.23012
CPA	6	12.01100	0.000	A	0.320723538531	0.37656 ; partial charge def not found
CPB	6	12.01100	0.000	A	0.320723538531	0.37656 ; partial charge def not found
CPH1	6	12.01100	0.19	A	0.320723538531	0.2092
CPH2	6	12.01100	0.32	A	0.320723538531	0.2092
CPM	6	12.01100	0.000	A	0.320723538531	0.37656 ; partial charge def not found
CPT	6	12.01100	-0.02	A	0.320723538531	0.37656
CS	6	12.01100	0.000	A	0.391995435982	0.46024 ; partial charge def not found
CST	6	12.01100	0.000	A	0.278494939291	0.242672 ; partial charge def not found
CT1	6	12.01100	0.07	A	0.405358916754	0.08368
CT2	6	12.01100	-0.18	A	0.387540942391	0.23012
CT3	6	12.01100	-0.11	A	0.367050271874	0.33472
CY	6	12.01100	-0.03	A	0.355005321205	0.29288
CT	6	12.01100	0.000	A	0.405358916754	0.08368 ; partial charge def not found
CT1x	6	12.01100	0.000	A	0.405358916754	0.08368 ; partial charge def not found
CT2x	6	12.01100	0.000	A	0.358141284692	0.234304 ; partial charge def not found
CT3x	6	12.01100	0.000	A	0.363486677001	0.326352 ; partial charge def not found
H	1	1.008000	0.31	A	0.0400013524445	0.192464
HA	1	1.008000	0.09	A	0.235197261589	0.092048
HE1	1	1.008000	0.000	A	0.222724679535	0.129704 ; partial charge def not found
HE2	1	1.008000	0.000	A	0.224506476971	0.108784 ; partial charge def not found
HB	1	1.008000	0.09	A	0.235197261589	0.092048
HC	1	1.008000	0.33	A	0.0400013524445	0.192464
HP	1	1.008000	0.115	A	0.242003727796	0.12552
HR1	1	1.008000	0.13	A	0.160361769265	0.192464
HR2	1	1.008000	0.18	A	0.12472582054	0.192464
HR3	1	1.008000	0.09	A	0.261567863646	0.0326352
HS	1	1.008000	0.16	A	0.0801808846326	0.4184
#ifdef HEAVY_H
HT	1	4.032	0.417	A	0.0400013524445	0.192464 ; CHARMM TIP3p H
#else
HT	1	1.008000	0.417	A	0.0400013524445	0.192464
#endif
HA1	1	1.008000	0.000	A	0.235197261589	0.092048 ; partial charge def not found
HA2	1	1.008000	0.000	A	0.238760856462	0.117152 ; partial charge def not found
HA3	1	1.008000	0.000	A	0.238760856462	0.100416 ; partial charge def not found
N	7	14.00700	-0.29	A	0.329632525712	0.8368
NC2	7	14.00700	-0.80	A	0.329632525712	0.8368
NH1	7	14.00700	-0.47	A	0.329632525712	0.8368
NH2	7	14.00700	-0.62	A	0.329632525712	0.8368
NH3	7	14.00700	-0.30	A	0.329632525712	0.8368
NP	7	14.00700	0.000	A	0.329632525712	0.8368 ; partial charge def not found
NPH	7	14.00700	0.000	A	0.329632525712	0.8368 ; partial charge def not found
NR1	7	14.00700	-0.36	A	0.329632525712	0.8368
NR2	7	14.00700	-0.70	A	0.329632525712	0.8368
NR3	7	14.00700	-0.51	A	0.329632525712	0.8368
NY	7	14.00700	-0.61	A	0.329632525712	0.8368
O	8	15.999400	-0.51	A	0.302905564168	0.50208
OB	8	15.999400	0.000	A	0.302905564168	0.50208 ; partial charge def not found
OC	8	15.999400	-0.76	A	0.302905564168	0.50208
OH1	8	15.999400	-0.54	A	0.315378146222	0.6363864
OM	8	15.999400	0.000	A	0.302905564168	0.50208 ; partial charge def not found
OS	8	15.999400	0.000	A	0.315378146222	0.6363864 ; partial charge def not found
OST	8	15.999400	0.000	A	0.301480126219	0.69036 ; partial charge def not found
OT	8	15.999400	-0.834	A	0.315057422683	0.6363864
#ifdef HEAVY_H
OT	8	9.951400	-0.834	A	0.315057422683	0.6363864 ; CHARMM TIP3p O
#endif
S	16	32.060000	-0.09	A	0.356359487256	1.8828
SM	16	32.060000	0.000	A	0.351904993665	1.58992 ; partial charge def not found
SS	16	32.060000	0.000	A	0.391995435982	1.96648 ; partial charge def not found
SOD	11	22.989770	1.00	A	0.242992625373	0.1962296
POT	19	39.102000	1.00	A	0.314264522824	0.364008
CLA	17	35.450000	-1.00	A	0.404468018036	0.6276
CAL	20	40.080000	2.00	A	0.24357170954	0.50208
MG	12	24.305000	2.00	A	0.211142996199	0.06276
CES	55	132.900000	1.00	A	0.374177461619	0.79496
ZN	30	65.370000	2.00	A	0.194215920555	1.046
FE	26	55.84700	0.000	A	0.115816833358	0.0 ; partial charge def not found
HE	2	4.00260	0.000	A	0.26370602057	0.08899368 ; partial charge def not found
NE	10	20.17970	0.000	A	0.272615007751	0.359824 ; partial charge def not found
CLAL	17	35.450000	0.000	A	0.340002586791	0.12552 ; partial charge def not found
DUM	1	1.008000	0.000	A	0.0	0.0 ; partial charge def not found
CAP	6	12.01100	0.000	A	0.355005321205	0.29288 ; partial charge def not found
FA	9	18.99800	0.000	A	0.302905564168	0.50208 ; partial charge def not found
CN	6	12.01100	0.000	A	0.311814551349	0.8368 ; partial charge def not found
NC	7	14.00700	0.000	A	0.329632525712	2.5104 ; partial charge def not found
OCA	8	15.999400	0.000	A	0.302905564168	0.50208 ; partial charge def not found
COA	6	12.01100	0.000	A	0.356359487256	0.46024 ; partial charge def not found
CF1	6	12.01100	0.000	A	0.338541512893	0.25104 ; partial charge def not found
CF2	6	12.01100	0.000	A	0.365268474438	0.175728 ; partial charge def not found
CF3	6	12.01100	0.000	A	0.409813410345	0.08368 ; partial charge def not found
HF1	1	1.008000	0.000	A	0.235197261589	0.117152 ; partial charge def not found
HF2	1	1.008000	0.000	A	0.231633666716	0.12552 ; partial charge def not found
F1	9	18.99800	0.000	A	0.290432982114	0.56484 ; partial charge def not found
F2	9	18.99800	0.000	A	0.290432982114	0.43932 ; partial charge def not found
F3	9	18.99800	0.000	A	0.285087589805	0.405848 ; partial charge def not found
C3	6	12.01100	0.000	A	0.405358916754	0.08368 ; partial charge def not found
CC1A	6	12.01100	0.000	A	0.372395664183	0.284512 ; partial charge def not found
CC1B	6	12.01100	0.000	A	0.372395664183	0.284512 ; partial charge def not found
CC2	6	12.01100	0.000	A	0.370613866746	0.267776 ; partial charge def not found
NS1	7	14.00700	0.000	A	0.329632525712	0.8368 ; partial charge def not found
NS2	7	14.00700	0.000	A	0.329632525712	0.8368 ; partial charge def not found
HOL	1	1.008000	0.43	A	0.0400013524445	0.192464
HAL1	1	1.008000	0.09	A	0.235197261589	0.092048
HAL2	1	1.008000	0.09	A	0.238760856462	0.117152
HAL3	1	1.008000	0.09	A	0.238760856462	0.100416
HCL	1	1.008000	0.33	A	0.0400013524445	0.192464
HL	1	1.008000	0.25	A	0.12472582054	0.192464
HEL1	1	1.008000	0.15	A	0.222724679535	0.129704
HEL2	1	1.008000	0.000	A	0.224506476971	0.108784 ; partial charge def not found
CL	6	12.01100	0.62	A	0.356359487256	0.29288
CTL1	6	12.01100	0.14	A	0.405358916754	0.08368
CTL2	6	12.01100	0.05	A	0.358141284692	0.234304
CTL3	6	12.01100	-0.27	A	0.363486677001	0.326352
CTL5	6	12.01100	-0.35	A	0.367050271874	0.33472
CEL1	6	12.01100	-0.15	A	0.372395664183	0.284512
CEL2	6	12.01100	0.000	A	0.370613866746	0.267776 ; partial charge def not found
OBL	8	15.999400	-0.52	A	0.302905564168	0.50208
OCL	8	15.999400	-0.76	A	0.302905564168	0.50208
O2L	8	15.999400	-0.78	A	0.302905564168	0.50208
OHL	8	15.999400	-0.66	A	0.315378146222	0.6363864
OSL	8	15.999400	-0.57	A	0.315378146222	0.6363864
NH3L	7	14.00700	-0.30	A	0.329632525712	0.8368
NTL	7	14.00700	-0.60	A	0.329632525712	0.8368
SL	16	32.060000	1.33	A	0.374177461619	1.96648
PL	15	30.974000	1.50	A	0.3830864488	2.44764
; The following atom types are NOT part of the CHARMM distribution
; atomtypes for additional water models
#ifdef HEAVY_H
OWT3	8	9.951400	-0.834	A	3.15058e-01	6.36386e-01	; TIP3p O
HWT3	1	4.032000	0.417	A	0.0	0.0	; TIP3p H
OWT4	8	9.951400	0.0	A	3.15365e-01	6.48520e-01	; TIP4p O
HWT4	1	4.032000	0.52	A	0.0	0.0	; TIP4p H
MWT4	0	0.000000	-1.04	A	0.0	0.0	; TIP4p vsite
OWT5	8	9.951400	0.0	A	3.12000e-01	6.69440e-01	; TIP5p O
HWT5	1	4.032000	0.241	A	0.0	0.0	; TIP5p H
MWT5	0	0.000000	-0.241	A	0.0	0.0	; TIP5p vsite
OW	8	9.951400	-0.82	A	3.16557e-01	6.50194e-01	; SPC 0
HW	1	4.032000	0.41	A	0.0	0.0; SPC H
#else
OWT3	8	15.999400	-0.834	A	3.15058e-01	6.36386e-01	; TIP3p O
HWT3	1	1.008000	0.417	A	0.0	0.0	; TIP3p H
OWT4	8	15.999400	0.0	A	3.15365e-01	6.48520e-01	; TIP4p O
HWT4	1	1.008000	0.52	A	0.0	0.0	; TIP4p H
MWT4	0	0.000000	-1.04	A	0.0	0.0	; TIP4p vsite
OWT5	8	15.999400	0.0	A	3.12000e-01	6.69440e-01	; TIP5p O
HWT5	1	1.008000	0.241	A	0.0	0.0	; TIP5p H
MWT5	0	0.000000	-0.241	A	0.0	0.0	; TIP5p vsite
OW	8	15.999400	-0.82	A	3.16557e-01	6.50194e-01	; SPC O
HW	1	1.008000	0.41	A	0.0	0.0	; SPC H
#endif
; special dummy-type particles
MNH3	0	0.000000	0.00	A	0.0	0.0
MNH2	0	0.000000	0.00	A	0.0	0.0
MCH3	0	0.000000	0.00	A	0.0	0.0
MCH3S	0	0.000000	0.00	A	0.0	0.0
; Ions and noble gases (useful for tutorials)
Cu2+	29	63.54600	2.00	A	2.08470e-01	4.76976e+00
Ar	18	39.94800	0.00	A	3.41000e-01	2.74580e-02
; Added by DvdS 05/2005 copied from GROMACS force field.
SI	14	28.08000	0.00	A	3.38550e-01	2.44704e+00
[ pairtypes ]
; i	j	func	sigma1-4	epsilon1-4 ; THESE ARE 1-4 INTERACTIONS
CP1	CP1	1	0.338541512893	0.04184
CP1	CP2	1	0.338541512893	0.04184
CP1	CP3	1	0.338541512893	0.04184
CP1	CPT	1	0.338541512893	0.12552
CP1	CT1	1	0.338541512893	0.04184
CP1	CT2	1	0.338541512893	0.04184
CP1	CT3	1	0.338541512893	0.04184
CP1	CT	1	0.338541512893	0.04184
CP1	CT1x	1	0.338541512893	0.04184
CP1	CT2x	1	0.338541512893	0.04184
CP1	CT3x	1	0.338541512893	0.04184
CP1	HP	1	0.290272620344	0.0724690057887
CP1	N	1	0.334087019303	0.004184
CP1	NH1	1	0.307360057759	0.187114168357
CP1	O	1	0.293996576986	0.144938011577
CP1	OB	1	0.293996576986	0.144938011577
CP1	OCA	1	0.293996576986	0.144938011577
CP1	CTL1	1	0.338541512893	0.04184
CP1	CTL2	1	0.338541512893	0.04184
CP1	CTL3	1	0.338541512893	0.04184
CP1	CTL5	1	0.338541512893	0.04184
CP1	OBL	1	0.293996576986	0.144938011577
CP1	C	1	0.347450500074	0.138767581228
CP1	CA	1	0.346773417049	0.110698234855
CP1	CC	1	0.347450500074	0.110698234855
CP1	CD	1	0.347450500074	0.110698234855
CP1	CE1	1	0.355468588538	0.109105371453
CP1	CE2	1	0.354577689819	0.105847757841
CP1	CM	1	0.356359487256	0.138767581228
CP1	CPA	1	0.329632525712	0.12552
CP1	CPB	1	0.329632525712	0.12552
CP1	CPH1	1	0.329632525712	0.0935570841786
CP1	CPH2	1	0.329632525712	0.0935570841786
CP1	CPM	1	0.329632525712	0.12552
CP1	CS	1	0.365268474437	0.138767581228
CP1	CST	1	0.308518226092	0.100764063435
CP1	CY	1	0.346773417049	0.110698234855
CP1	H	1	0.189271432669	0.0897368027066
CP1	HA	1	0.286869387241	0.06205874894
CP1	HE1	1	0.280633096214	0.0736669217492
CP1	HE2	1	0.281523994932	0.0674649728378
CP1	HB	1	0.286869387241	0.06205874894
CP1	HC	1	0.189271432669	0.0897368027066
CP1	HR1	1	0.249451641079	0.0897368027066
CP1	HR2	1	0.231633666716	0.0897368027066
CP1	HR3	1	0.300054688269	0.0369520874647
CP1	HS	1	0.209361198763	0.132309697301
CP1	HT	1	0.189271432669	0.0897368027066
CP1	HA1	1	0.286869387241	0.06205874894
CP1	HA2	1	0.288651184678	0.0700117110204
CP1	HA3	1	0.288651184678	0.0648182492821
CP1	NC2	1	0.334087019303	0.187114168357
CP1	NH2	1	0.334087019303	0.187114168357
CP1	NH3	1	0.334087019303	0.187114168357
CP1	NP	1	0.334087019303	0.187114168357
CP1	NPH	1	0.334087019303	0.187114168357
CP1	NR1	1	0.334087019303	0.187114168357
CP1	NR2	1	0.334087019303	0.187114168357
CP1	NR3	1	0.334087019303	0.187114168357
CP1	NY	1	0.334087019303	0.187114168357
CP1	OC	1	0.320723538531	0.144938011577
CP1	OH1	1	0.326959829558	0.163176
CP1	OM	1	0.320723538531	0.144938011577
CP1	OS	1	0.326959829558	0.163176
CP1	OST	1	0.320010819556	0.169954883425
CP1	OT	1	0.326799467788	0.163176
CP1	S	1	0.347450500074	0.280671252536
CP1	SM	1	0.345223253279	0.257919081884
CP1	SS	1	0.365268474437	0.286840588481
CP1	SOD	1	0.290767069133	0.0906104103511
CP1	POT	1	0.326403017859	0.123410269913
CP1	CLA	1	0.371504765465	0.162045623205
CP1	CAL	1	0.291056611217	0.144938011577
CP1	MG	1	0.274842254546	0.051243325419
CP1	CES	1	0.356359487256	0.182376331798
CP1	ZN	1	0.266378716724	0.2092
CP1	FE	1	0.227179173126	0.0
CP1	HE	1	0.301123766731	0.0610204520731
CP1	NE	1	0.305578260322	0.122698965603
CP1	CLAL	1	0.339272049842	0.0724690057887
CP1	DUM	1	0.169270756446	0.0
CP1	CAP	1	0.346773417049	0.110698234855
CP1	FA	1	0.320723538531	0.144938011577
CP1	CN	1	0.325178032121	0.187114168357
CP1	NC	1	0.334087019303	0.324091246411
CP1	COA	1	0.347450500074	0.138767581228
CP1	CF1	1	0.338541512893	0.102486650838
CP1	CF2	1	0.351904993665	0.0857464840095
CP1	CF3	1	0.374177461619	0.0591706954497
CP1	HF1	1	0.286869387241	0.0700117110204
CP1	HF2	1	0.285087589804	0.0724690057887
CP1	F1	1	0.314487247503	0.153729976257
CP1	F2	1	0.314487247503	0.135577095411
CP1	F3	1	0.311814551349	0.130309939452
CP1	C3	1	0.371950214823	0.0591706954497
CP1	CC1A	1	0.355468588538	0.109105371453
CP1	CC1B	1	0.355468588538	0.109105371453
CP1	CC2	1	0.354577689819	0.105847757841
CP1	NS1	1	0.334087019303	0.187114168357
CP1	NS2	1	0.334087019303	0.187114168357
CP1	HOL	1	0.189271432669	0.0897368027066
CP1	HAL1	1	0.286869387241	0.06205874894
CP1	HAL2	1	0.288651184678	0.0700117110204
CP1	HAL3	1	0.288651184678	0.0648182492821
CP1	HCL	1	0.189271432669	0.0897368027066
CP1	HL	1	0.231633666716	0.0897368027066
CP1	HEL1	1	0.280633096214	0.0736669217492
CP1	HEL2	1	0.281523994932	0.0674649728378
CP1	CL	1	0.347450500074	0.110698234855
CP1	CEL1	1	0.355468588538	0.109105371453
CP1	CEL2	1	0.354577689819	0.105847757841
CP1	OCL	1	0.320723538531	0.144938011577
CP1	O2L	1	0.320723538531	0.144938011577
CP1	OHL	1	0.326959829558	0.163176
CP1	OSL	1	0.326959829558	0.163176
CP1	NH3L	1	0.334087019303	0.187114168357
CP1	NTL	1	0.334087019303	0.187114168357
CP1	SL	1	0.356359487256	0.286840588481
CP1	PL	1	0.360813980846	0.320014464673
CP2	CP2	1	0.338541512893	0.04184
CP2	CP3	1	0.338541512893	0.04184
CP2	CPT	1	0.338541512893	0.12552
CP2	CT1	1	0.338541512893	0.04184
CP2	CT2	1	0.338541512893	0.04184
CP2	CT3	1	0.338541512893	0.04184
CP2	CT	1	0.338541512893	0.04184
CP2	CT1x	1	0.338541512893	0.04184
CP2	CT2x	1	0.338541512893	0.04184
CP2	CT3x	1	0.338541512893	0.04184
CP2	HP	1	0.290272620344	0.0724690057887
CP2	N	1	0.334087019303	0.004184
CP2	NH1	1	0.307360057759	0.187114168357
CP2	O	1	0.293996576986	0.144938011577
CP2	OB	1	0.293996576986	0.144938011577
CP2	OCA	1	0.293996576986	0.144938011577
CP2	CTL1	1	0.338541512893	0.04184
CP2	CTL2	1	0.338541512893	0.04184
CP2	CTL3	1	0.338541512893	0.04184
CP2	CTL5	1	0.338541512893	0.04184
CP2	OBL	1	0.293996576986	0.144938011577
CP2	C	1	0.347450500074	0.138767581228
CP2	CA	1	0.346773417049	0.110698234855
CP2	CC	1	0.347450500074	0.110698234855
CP2	CD	1	0.347450500074	0.110698234855
CP2	CE1	1	0.355468588538	0.109105371453
CP2	CE2	1	0.354577689819	0.105847757841
CP2	CM	1	0.356359487256	0.138767581228
CP2	CPA	1	0.329632525712	0.12552
CP2	CPB	1	0.329632525712	0.12552
CP2	CPH1	1	0.329632525712	0.0935570841786
CP2	CPH2	1	0.329632525712	0.0935570841786
CP2	CPM	1	0.329632525712	0.12552
CP2	CS	1	0.365268474437	0.138767581228
CP2	CST	1	0.308518226092	0.100764063435
CP2	CY	1	0.346773417049	0.110698234855
CP2	H	1	0.189271432669	0.0897368027066
CP2	HA	1	0.286869387241	0.06205874894
CP2	HE1	1	0.280633096214	0.0736669217492
CP2	HE2	1	0.281523994932	0.0674649728378
CP2	HB	1	0.286869387241	0.06205874894
CP2	HC	1	0.189271432669	0.0897368027066
CP2	HR1	1	0.249451641079	0.0897368027066
CP2	HR2	1	0.231633666716	0.0897368027066
CP2	HR3	1	0.300054688269	0.0369520874647
CP2	HS	1	0.209361198763	0.132309697301
CP2	HT	1	0.189271432669	0.0897368027066
CP2	HA1	1	0.286869387241	0.06205874894
CP2	HA2	1	0.288651184678	0.0700117110204
CP2	HA3	1	0.288651184678	0.0648182492821
CP2	NC2	1	0.334087019303	0.187114168357
CP2	NH2	1	0.334087019303	0.187114168357
CP2	NH3	1	0.334087019303	0.187114168357
CP2	NP	1	0.334087019303	0.187114168357
CP2	NPH	1	0.334087019303	0.187114168357
CP2	NR1	1	0.334087019303	0.187114168357
CP2	NR2	1	0.334087019303	0.187114168357
CP2	NR3	1	0.334087019303	0.187114168357
CP2	NY	1	0.334087019303	0.187114168357
CP2	OC	1	0.320723538531	0.144938011577
CP2	OH1	1	0.326959829558	0.163176
CP2	OM	1	0.320723538531	0.144938011577
CP2	OS	1	0.326959829558	0.163176
CP2	OST	1	0.320010819556	0.169954883425
CP2	OT	1	0.326799467788	0.163176
CP2	S	1	0.347450500074	0.280671252536
CP2	SM	1	0.345223253279	0.257919081884
CP2	SS	1	0.365268474437	0.286840588481
CP2	SOD	1	0.290767069133	0.0906104103511
CP2	POT	1	0.326403017859	0.123410269913
CP2	CLA	1	0.371504765465	0.162045623205
CP2	CAL	1	0.291056611217	0.144938011577
CP2	MG	1	0.274842254546	0.051243325419
CP2	CES	1	0.356359487256	0.182376331798
CP2	ZN	1	0.266378716724	0.2092
CP2	FE	1	0.227179173126	0.0
CP2	HE	1	0.301123766731	0.0610204520731
CP2	NE	1	0.305578260322	0.122698965603
CP2	CLAL	1	0.339272049842	0.0724690057887
CP2	DUM	1	0.169270756446	0.0
CP2	CAP	1	0.346773417049	0.110698234855
CP2	FA	1	0.320723538531	0.144938011577
CP2	CN	1	0.325178032121	0.187114168357
CP2	NC	1	0.334087019303	0.324091246411
CP2	COA	1	0.347450500074	0.138767581228
CP2	CF1	1	0.338541512893	0.102486650838
CP2	CF2	1	0.351904993665	0.0857464840095
CP2	CF3	1	0.374177461619	0.0591706954497
CP2	HF1	1	0.286869387241	0.0700117110204
CP2	HF2	1	0.285087589804	0.0724690057887
CP2	F1	1	0.314487247503	0.153729976257
CP2	F2	1	0.314487247503	0.135577095411
CP2	F3	1	0.311814551349	0.130309939452
CP2	C3	1	0.371950214823	0.0591706954497
CP2	CC1A	1	0.355468588538	0.109105371453
CP2	CC1B	1	0.355468588538	0.109105371453
CP2	CC2	1	0.354577689819	0.105847757841
CP2	NS1	1	0.334087019303	0.187114168357
CP2	NS2	1	0.334087019303	0.187114168357
CP2	HOL	1	0.189271432669	0.0897368027066
CP2	HAL1	1	0.286869387241	0.06205874894
CP2	HAL2	1	0.288651184678	0.0700117110204
CP2	HAL3	1	0.288651184678	0.0648182492821
CP2	HCL	1	0.189271432669	0.0897368027066
CP2	HL	1	0.231633666716	0.0897368027066
CP2	HEL1	1	0.280633096214	0.0736669217492
CP2	HEL2	1	0.281523994932	0.0674649728378
CP2	CL	1	0.347450500074	0.110698234855
CP2	CEL1	1	0.355468588538	0.109105371453
CP2	CEL2	1	0.354577689819	0.105847757841
CP2	OCL	1	0.320723538531	0.144938011577
CP2	O2L	1	0.320723538531	0.144938011577
CP2	OHL	1	0.326959829558	0.163176
CP2	OSL	1	0.326959829558	0.163176
CP2	NH3L	1	0.334087019303	0.187114168357
CP2	NTL	1	0.334087019303	0.187114168357
CP2	SL	1	0.356359487256	0.286840588481
CP2	PL	1	0.360813980846	0.320014464673
CP3	CP3	1	0.338541512893	0.04184
CP3	CPT	1	0.338541512893	0.12552
CP3	CT1	1	0.338541512893	0.04184
CP3	CT2	1	0.338541512893	0.04184
CP3	CT3	1	0.338541512893	0.04184
CP3	CT	1	0.338541512893	0.04184
CP3	CT1x	1	0.338541512893	0.04184
CP3	CT2x	1	0.338541512893	0.04184
CP3	CT3x	1	0.338541512893	0.04184
CP3	HP	1	0.290272620344	0.0724690057887
CP3	N	1	0.334087019303	0.004184
CP3	NH1	1	0.307360057759	0.187114168357
CP3	O	1	0.293996576986	0.144938011577
CP3	OB	1	0.293996576986	0.144938011577
CP3	OCA	1	0.293996576986	0.144938011577
CP3	CTL1	1	0.338541512893	0.04184
CP3	CTL2	1	0.338541512893	0.04184
CP3	CTL3	1	0.338541512893	0.04184
CP3	CTL5	1	0.338541512893	0.04184
CP3	OBL	1	0.293996576986	0.144938011577
CP3	C	1	0.347450500074	0.138767581228
CP3	CA	1	0.346773417049	0.110698234855
CP3	CC	1	0.347450500074	0.110698234855
CP3	CD	1	0.347450500074	0.110698234855
CP3	CE1	1	0.355468588538	0.109105371453
CP3	CE2	1	0.354577689819	0.105847757841
CP3	CM	1	0.356359487256	0.138767581228
CP3	CPA	1	0.329632525712	0.12552
CP3	CPB	1	0.329632525712	0.12552
CP3	CPH1	1	0.329632525712	0.0935570841786
CP3	CPH2	1	0.329632525712	0.0935570841786
CP3	CPM	1	0.329632525712	0.12552
CP3	CS	1	0.365268474437	0.138767581228
CP3	CST	1	0.308518226092	0.100764063435
CP3	CY	1	0.346773417049	0.110698234855
CP3	H	1	0.189271432669	0.0897368027066
CP3	HA	1	0.286869387241	0.06205874894
CP3	HE1	1	0.280633096214	0.0736669217492
CP3	HE2	1	0.281523994932	0.0674649728378
CP3	HB	1	0.286869387241	0.06205874894
CP3	HC	1	0.189271432669	0.0897368027066
CP3	HR1	1	0.249451641079	0.0897368027066
CP3	HR2	1	0.231633666716	0.0897368027066
CP3	HR3	1	0.300054688269	0.0369520874647
CP3	HS	1	0.209361198763	0.132309697301
CP3	HT	1	0.189271432669	0.0897368027066
CP3	HA1	1	0.286869387241	0.06205874894
CP3	HA2	1	0.288651184678	0.0700117110204
CP3	HA3	1	0.288651184678	0.0648182492821
CP3	NC2	1	0.334087019303	0.187114168357
CP3	NH2	1	0.334087019303	0.187114168357
CP3	NH3	1	0.334087019303	0.187114168357
CP3	NP	1	0.334087019303	0.187114168357
CP3	NPH	1	0.334087019303	0.187114168357
CP3	NR1	1	0.334087019303	0.187114168357
CP3	NR2	1	0.334087019303	0.187114168357
CP3	NR3	1	0.334087019303	0.187114168357
CP3	NY	1	0.334087019303	0.187114168357
CP3	OC	1	0.320723538531	0.144938011577
CP3	OH1	1	0.326959829558	0.163176
CP3	OM	1	0.320723538531	0.144938011577
CP3	OS	1	0.326959829558	0.163176
CP3	OST	1	0.320010819556	0.169954883425
CP3	OT	1	0.326799467788	0.163176
CP3	S	1	0.347450500074	0.280671252536
CP3	SM	1	0.345223253279	0.257919081884
CP3	SS	1	0.365268474437	0.286840588481
CP3	SOD	1	0.290767069133	0.0906104103511
CP3	POT	1	0.326403017859	0.123410269913
CP3	CLA	1	0.371504765465	0.162045623205
CP3	CAL	1	0.291056611217	0.144938011577
CP3	MG	1	0.274842254546	0.051243325419
CP3	CES	1	0.356359487256	0.182376331798
CP3	ZN	1	0.266378716724	0.2092
CP3	FE	1	0.227179173126	0.0
CP3	HE	1	0.301123766731	0.0610204520731
CP3	NE	1	0.305578260322	0.122698965603
CP3	CLAL	1	0.339272049842	0.0724690057887
CP3	DUM	1	0.169270756446	0.0
CP3	CAP	1	0.346773417049	0.110698234855
CP3	FA	1	0.320723538531	0.144938011577
CP3	CN	1	0.325178032121	0.187114168357
CP3	NC	1	0.334087019303	0.324091246411
CP3	COA	1	0.347450500074	0.138767581228
CP3	CF1	1	0.338541512893	0.102486650838
CP3	CF2	1	0.351904993665	0.0857464840095
CP3	CF3	1	0.374177461619	0.0591706954497
CP3	HF1	1	0.286869387241	0.0700117110204
CP3	HF2	1	0.285087589804	0.0724690057887
CP3	F1	1	0.314487247503	0.153729976257
CP3	F2	1	0.314487247503	0.135577095411
CP3	F3	1	0.311814551349	0.130309939452
CP3	C3	1	0.371950214823	0.0591706954497
CP3	CC1A	1	0.355468588538	0.109105371453
CP3	CC1B	1	0.355468588538	0.109105371453
CP3	CC2	1	0.354577689819	0.105847757841
CP3	NS1	1	0.334087019303	0.187114168357
CP3	NS2	1	0.334087019303	0.187114168357
CP3	HOL	1	0.189271432669	0.0897368027066
CP3	HAL1	1	0.286869387241	0.06205874894
CP3	HAL2	1	0.288651184678	0.0700117110204
CP3	HAL3	1	0.288651184678	0.0648182492821
CP3	HCL	1	0.189271432669	0.0897368027066
CP3	HL	1	0.231633666716	0.0897368027066
CP3	HEL1	1	0.280633096214	0.0736669217492
CP3	HEL2	1	0.281523994932	0.0674649728378
CP3	CL	1	0.347450500074	0.110698234855
CP3	CEL1	1	0.355468588538	0.109105371453
CP3	CEL2	1	0.354577689819	0.105847757841
CP3	OCL	1	0.320723538531	0.144938011577
CP3	O2L	1	0.320723538531	0.144938011577
CP3	OHL	1	0.326959829558	0.163176
CP3	OSL	1	0.326959829558	0.163176
CP3	NH3L	1	0.334087019303	0.187114168357
CP3	NTL	1	0.334087019303	0.187114168357
CP3	SL	1	0.356359487256	0.286840588481
CP3	PL	1	0.360813980846	0.320014464673
CPT	CPT	1	0.338541512893	0.37656
CPT	CT1	1	0.338541512893	0.12552
CPT	CT2	1	0.338541512893	0.12552
CPT	CT3	1	0.338541512893	0.12552
CPT	CT	1	0.338541512893	0.12552
CPT	CT1x	1	0.338541512893	0.12552
CPT	CT2x	1	0.338541512893	0.12552
CPT	CT3x	1	0.338541512893	0.12552
CPT	HP	1	0.290272620344	0.217407017366
CPT	N	1	0.334087019303	0.012552
CPT	NH1	1	0.307360057759	0.561342505072
CPT	O	1	0.293996576986	0.434814034732
CPT	OB	1	0.293996576986	0.434814034732
CPT	OCA	1	0.293996576986	0.434814034732
CPT	CTL1	1	0.338541512893	0.12552
CPT	CTL2	1	0.338541512893	0.12552
CPT	CTL3	1	0.338541512893	0.12552
CPT	CTL5	1	0.338541512893	0.12552
CPT	OBL	1	0.293996576986	0.434814034732
CPT	C	1	0.347450500074	0.416302743685
CPT	CA	1	0.346773417049	0.332094704565
CPT	CC	1	0.347450500074	0.332094704565
CPT	CD	1	0.347450500074	0.332094704565
CPT	CE1	1	0.355468588538	0.32731611436
CPT	CE2	1	0.354577689819	0.317543273523
CPT	CM	1	0.356359487256	0.416302743685
CPT	CPA	1	0.329632525712	0.37656
CPT	CPB	1	0.329632525712	0.37656
CPT	CPH1	1	0.329632525712	0.280671252536
CPT	CPH2	1	0.329632525712	0.280671252536
CPT	CPM	1	0.329632525712	0.37656
CPT	CS	1	0.365268474437	0.416302743685
CPT	CST	1	0.308518226092	0.302292190306
CPT	CY	1	0.346773417049	0.332094704565
CPT	H	1	0.189271432669	0.26921040812
CPT	HA	1	0.286869387241	0.18617624682
CPT	HE1	1	0.280633096214	0.221000765248
CPT	HE2	1	0.281523994932	0.202394918513
CPT	HB	1	0.286869387241	0.18617624682
CPT	HC	1	0.189271432669	0.26921040812
CPT	HR1	1	0.249451641079	0.26921040812
CPT	HR2	1	0.231633666716	0.26921040812
CPT	HR3	1	0.300054688269	0.110856262394
CPT	HS	1	0.209361198763	0.396929091904
CPT	HT	1	0.189271432669	0.26921040812
CPT	HA1	1	0.286869387241	0.18617624682
CPT	HA2	1	0.288651184678	0.210035133061
CPT	HA3	1	0.288651184678	0.194454747846
CPT	NC2	1	0.334087019303	0.561342505072
CPT	NH2	1	0.334087019303	0.561342505072
CPT	NH3	1	0.334087019303	0.561342505072
CPT	NP	1	0.334087019303	0.561342505072
CPT	NPH	1	0.334087019303	0.561342505072
CPT	NR1	1	0.334087019303	0.561342505072
CPT	NR2	1	0.334087019303	0.561342505072
CPT	NR3	1	0.334087019303	0.561342505072
CPT	NY	1	0.334087019303	0.561342505072
CPT	OC	1	0.320723538531	0.434814034732
CPT	OH1	1	0.326959829558	0.489528
CPT	OM	1	0.320723538531	0.434814034732
CPT	OS	1	0.326959829558	0.489528
CPT	OST	1	0.320010819556	0.509864650275
CPT	OT	1	0.326799467788	0.489528
CPT	S	1	0.347450500074	0.842013757607
CPT	SM	1	0.345223253279	0.773757245653
CPT	SS	1	0.365268474437	0.860521765442
CPT	SOD	1	0.290767069133	0.271831231053
CPT	POT	1	0.326403017859	0.370230809739
CPT	CLA	1	0.371504765465	0.486136869616
CPT	CAL	1	0.291056611217	0.434814034732
CPT	MG	1	0.274842254546	0.153729976257
CPT	CES	1	0.356359487256	0.547128995393
CPT	ZN	1	0.266378716724	0.6276
CPT	FE	1	0.227179173126	0.0
CPT	HE	1	0.301123766731	0.183061356219
CPT	NE	1	0.305578260322	0.368096896808
CPT	CLAL	1	0.339272049842	0.217407017366
CPT	DUM	1	0.169270756446	0.0
CPT	CAP	1	0.346773417049	0.332094704565
CPT	FA	1	0.320723538531	0.434814034732
CPT	CN	1	0.325178032121	0.561342505072
CPT	NC	1	0.334087019303	0.972273739232
CPT	COA	1	0.347450500074	0.416302743685
CPT	CF1	1	0.338541512893	0.307459952514
CPT	CF2	1	0.351904993665	0.257239452029
CPT	CF3	1	0.374177461619	0.177512086349
CPT	HF1	1	0.286869387241	0.210035133061
CPT	HF2	1	0.285087589804	0.217407017366
CPT	F1	1	0.314487247503	0.461189928771
CPT	F2	1	0.314487247503	0.406731286232
CPT	F3	1	0.311814551349	0.390929818356
CPT	C3	1	0.371950214823	0.177512086349
CPT	CC1A	1	0.355468588538	0.32731611436
CPT	CC1B	1	0.355468588538	0.32731611436
CPT	CC2	1	0.354577689819	0.317543273523
CPT	NS1	1	0.334087019303	0.561342505072
CPT	NS2	1	0.334087019303	0.561342505072
CPT	HOL	1	0.189271432669	0.26921040812
CPT	HAL1	1	0.286869387241	0.18617624682
CPT	HAL2	1	0.288651184678	0.210035133061
CPT	HAL3	1	0.288651184678	0.194454747846
CPT	HCL	1	0.189271432669	0.26921040812
CPT	HL	1	0.231633666716	0.26921040812
CPT	HEL1	1	0.280633096214	0.221000765248
CPT	HEL2	1	0.281523994932	0.202394918513
CPT	CL	1	0.347450500074	0.332094704565
CPT	CEL1	1	0.355468588538	0.32731611436
CPT	CEL2	1	0.354577689819	0.317543273523
CPT	OCL	1	0.320723538531	0.434814034732
CPT	O2L	1	0.320723538531	0.434814034732
CPT	OHL	1	0.326959829558	0.489528
CPT	OSL	1	0.326959829558	0.489528
CPT	NH3L	1	0.334087019303	0.561342505072
CPT	NTL	1	0.334087019303	0.561342505072
CPT	SL	1	0.356359487256	0.860521765442
CPT	PL	1	0.360813980846	0.960043394019
CT1	CT1	1	0.338541512893	0.04184
CT1	CT2	1	0.338541512893	0.04184
CT1	CT3	1	0.338541512893	0.04184
CT1	CT	1	0.338541512893	0.04184
CT1	CT1x	1	0.338541512893	0.04184
CT1	CT2x	1	0.338541512893	0.04184
CT1	CT3x	1	0.338541512893	0.04184
CT1	HP	1	0.290272620344	0.0724690057887
CT1	N	1	0.334087019303	0.004184
CT1	NH1	1	0.307360057759	0.187114168357
CT1	O	1	0.293996576986	0.144938011577
CT1	OB	1	0.293996576986	0.144938011577
CT1	OCA	1	0.293996576986	0.144938011577
CT1	CTL1	1	0.338541512893	0.04184
CT1	CTL2	1	0.338541512893	0.04184
CT1	CTL3	1	0.338541512893	0.04184
CT1	CTL5	1	0.338541512893	0.04184
CT1	OBL	1	0.293996576986	0.144938011577
CT1	C	1	0.347450500074	0.138767581228
CT1	CA	1	0.346773417049	0.110698234855
CT1	CC	1	0.347450500074	0.110698234855
CT1	CD	1	0.347450500074	0.110698234855
CT1	CE1	1	0.355468588538	0.109105371453
CT1	CE2	1	0.354577689819	0.105847757841
CT1	CM	1	0.356359487256	0.138767581228
CT1	CPA	1	0.329632525712	0.12552
CT1	CPB	1	0.329632525712	0.12552
CT1	CPH1	1	0.329632525712	0.0935570841786
CT1	CPH2	1	0.329632525712	0.0935570841786
CT1	CPM	1	0.329632525712	0.12552
CT1	CS	1	0.365268474437	0.138767581228
CT1	CST	1	0.308518226092	0.100764063435
CT1	CY	1	0.346773417049	0.110698234855
CT1	H	1	0.189271432669	0.0897368027066
CT1	HA	1	0.286869387241	0.06205874894
CT1	HE1	1	0.280633096214	0.0736669217492
CT1	HE2	1	0.281523994932	0.0674649728378
CT1	HB	1	0.286869387241	0.06205874894
CT1	HC	1	0.189271432669	0.0897368027066
CT1	HR1	1	0.249451641079	0.0897368027066
CT1	HR2	1	0.231633666716	0.0897368027066
CT1	HR3	1	0.300054688269	0.0369520874647
CT1	HS	1	0.209361198763	0.132309697301
CT1	HT	1	0.189271432669	0.0897368027066
CT1	HA1	1	0.286869387241	0.06205874894
CT1	HA2	1	0.288651184678	0.0700117110204
CT1	HA3	1	0.288651184678	0.0648182492821
CT1	NC2	1	0.334087019303	0.187114168357
CT1	NH2	1	0.334087019303	0.187114168357
CT1	NH3	1	0.334087019303	0.187114168357
CT1	NP	1	0.334087019303	0.187114168357
CT1	NPH	1	0.334087019303	0.187114168357
CT1	NR1	1	0.334087019303	0.187114168357
CT1	NR2	1	0.334087019303	0.187114168357
CT1	NR3	1	0.334087019303	0.187114168357
CT1	NY	1	0.334087019303	0.187114168357
CT1	OC	1	0.320723538531	0.144938011577
CT1	OH1	1	0.326959829558	0.163176
CT1	OM	1	0.320723538531	0.144938011577
CT1	OS	1	0.326959829558	0.163176
CT1	OST	1	0.320010819556	0.169954883425
CT1	OT	1	0.326799467788	0.163176
CT1	S	1	0.347450500074	0.280671252536
CT1	SM	1	0.345223253279	0.257919081884
CT1	SS	1	0.365268474437	0.286840588481
CT1	SOD	1	0.290767069133	0.0906104103511
CT1	POT	1	0.326403017859	0.123410269913
CT1	CLA	1	0.371504765465	0.162045623205
CT1	CAL	1	0.291056611217	0.144938011577
CT1	MG	1	0.274842254546	0.051243325419
CT1	CES	1	0.356359487256	0.182376331798
CT1	ZN	1	0.266378716724	0.2092
CT1	FE	1	0.227179173126	0.0
CT1	HE	1	0.301123766731	0.0610204520731
CT1	NE	1	0.305578260322	0.122698965603
CT1	CLAL	1	0.339272049842	0.0724690057887
CT1	DUM	1	0.169270756446	0.0
CT1	CAP	1	0.346773417049	0.110698234855
CT1	FA	1	0.320723538531	0.144938011577
CT1	CN	1	0.325178032121	0.187114168357
CT1	NC	1	0.334087019303	0.324091246411
CT1	COA	1	0.347450500074	0.138767581228
CT1	CF1	1	0.338541512893	0.102486650838
CT1	CF2	1	0.351904993665	0.0857464840095
CT1	CF3	1	0.374177461619	0.0591706954497
CT1	HF1	1	0.286869387241	0.0700117110204
CT1	HF2	1	0.285087589804	0.0724690057887
CT1	F1	1	0.314487247503	0.153729976257
CT1	F2	1	0.314487247503	0.135577095411
CT1	F3	1	0.311814551349	0.130309939452
CT1	C3	1	0.371950214823	0.0591706954497
CT1	CC1A	1	0.355468588538	0.109105371453
CT1	CC1B	1	0.355468588538	0.109105371453
CT1	CC2	1	0.354577689819	0.105847757841
CT1	NS1	1	0.334087019303	0.187114168357
CT1	NS2	1	0.334087019303	0.187114168357
CT1	HOL	1	0.189271432669	0.0897368027066
CT1	HAL1	1	0.286869387241	0.06205874894
CT1	HAL2	1	0.288651184678	0.0700117110204
CT1	HAL3	1	0.288651184678	0.0648182492821
CT1	HCL	1	0.189271432669	0.0897368027066
CT1	HL	1	0.231633666716	0.0897368027066
CT1	HEL1	1	0.280633096214	0.0736669217492
CT1	HEL2	1	0.281523994932	0.0674649728378
CT1	CL	1	0.347450500074	0.110698234855
CT1	CEL1	1	0.355468588538	0.109105371453
CT1	CEL2	1	0.354577689819	0.105847757841
CT1	OCL	1	0.320723538531	0.144938011577
CT1	O2L	1	0.320723538531	0.144938011577
CT1	OHL	1	0.326959829558	0.163176
CT1	OSL	1	0.326959829558	0.163176
CT1	NH3L	1	0.334087019303	0.187114168357
CT1	NTL	1	0.334087019303	0.187114168357
CT1	SL	1	0.356359487256	0.286840588481
CT1	PL	1	0.360813980846	0.320014464673
CT2	CT2	1	0.338541512893	0.04184
CT2	CT3	1	0.338541512893	0.04184
CT2	CT	1	0.338541512893	0.04184
CT2	CT1x	1	0.338541512893	0.04184
CT2	CT2x	1	0.338541512893	0.04184
CT2	CT3x	1	0.338541512893	0.04184
CT2	HP	1	0.290272620344	0.0724690057887
CT2	N	1	0.334087019303	0.004184
CT2	NH1	1	0.307360057759	0.187114168357
CT2	O	1	0.293996576986	0.144938011577
CT2	OB	1	0.293996576986	0.144938011577
CT2	OCA	1	0.293996576986	0.144938011577
CT2	CTL1	1	0.338541512893	0.04184
CT2	CTL2	1	0.338541512893	0.04184
CT2	CTL3	1	0.338541512893	0.04184
CT2	CTL5	1	0.338541512893	0.04184
CT2	OBL	1	0.293996576986	0.144938011577
CT2	C	1	0.347450500074	0.138767581228
CT2	CA	1	0.346773417049	0.110698234855
CT2	CC	1	0.347450500074	0.110698234855
CT2	CD	1	0.347450500074	0.110698234855
CT2	CE1	1	0.355468588538	0.109105371453
CT2	CE2	1	0.354577689819	0.105847757841
CT2	CM	1	0.356359487256	0.138767581228
CT2	CPA	1	0.329632525712	0.12552
CT2	CPB	1	0.329632525712	0.12552
CT2	CPH1	1	0.329632525712	0.0935570841786
CT2	CPH2	1	0.329632525712	0.0935570841786
CT2	CPM	1	0.329632525712	0.12552
CT2	CS	1	0.365268474437	0.138767581228
CT2	CST	1	0.308518226092	0.100764063435
CT2	CY	1	0.346773417049	0.110698234855
CT2	H	1	0.189271432669	0.0897368027066
CT2	HA	1	0.286869387241	0.06205874894
CT2	HE1	1	0.280633096214	0.0736669217492
CT2	HE2	1	0.281523994932	0.0674649728378
CT2	HB	1	0.286869387241	0.06205874894
CT2	HC	1	0.189271432669	0.0897368027066
CT2	HR1	1	0.249451641079	0.0897368027066
CT2	HR2	1	0.231633666716	0.0897368027066
CT2	HR3	1	0.300054688269	0.0369520874647
CT2	HS	1	0.209361198763	0.132309697301
CT2	HT	1	0.189271432669	0.0897368027066
CT2	HA1	1	0.286869387241	0.06205874894
CT2	HA2	1	0.288651184678	0.0700117110204
CT2	HA3	1	0.288651184678	0.0648182492821
CT2	NC2	1	0.334087019303	0.187114168357
CT2	NH2	1	0.334087019303	0.187114168357
CT2	NH3	1	0.334087019303	0.187114168357
CT2	NP	1	0.334087019303	0.187114168357
CT2	NPH	1	0.334087019303	0.187114168357
CT2	NR1	1	0.334087019303	0.187114168357
CT2	NR2	1	0.334087019303	0.187114168357
CT2	NR3	1	0.334087019303	0.187114168357
CT2	NY	1	0.334087019303	0.187114168357
CT2	OC	1	0.320723538531	0.144938011577
CT2	OH1	1	0.326959829558	0.163176
CT2	OM	1	0.320723538531	0.144938011577
CT2	OS	1	0.326959829558	0.163176
CT2	OST	1	0.320010819556	0.169954883425
CT2	OT	1	0.326799467788	0.163176
CT2	S	1	0.347450500074	0.280671252536
CT2	SM	1	0.345223253279	0.257919081884
CT2	SS	1	0.365268474437	0.286840588481
CT2	SOD	1	0.290767069133	0.0906104103511
CT2	POT	1	0.326403017859	0.123410269913
CT2	CLA	1	0.371504765465	0.162045623205
CT2	CAL	1	0.291056611217	0.144938011577
CT2	MG	1	0.274842254546	0.051243325419
CT2	CES	1	0.356359487256	0.182376331798
CT2	ZN	1	0.266378716724	0.2092
CT2	FE	1	0.227179173126	0.0
CT2	HE	1	0.301123766731	0.0610204520731
CT2	NE	1	0.305578260322	0.122698965603
CT2	CLAL	1	0.339272049842	0.0724690057887
CT2	DUM	1	0.169270756446	0.0
CT2	CAP	1	0.346773417049	0.110698234855
CT2	FA	1	0.320723538531	0.144938011577
CT2	CN	1	0.325178032121	0.187114168357
CT2	NC	1	0.334087019303	0.324091246411
CT2	COA	1	0.347450500074	0.138767581228
CT2	CF1	1	0.338541512893	0.102486650838
CT2	CF2	1	0.351904993665	0.0857464840095
CT2	CF3	1	0.374177461619	0.0591706954497
CT2	HF1	1	0.286869387241	0.0700117110204
CT2	HF2	1	0.285087589804	0.0724690057887
CT2	F1	1	0.314487247503	0.153729976257
CT2	F2	1	0.314487247503	0.135577095411
CT2	F3	1	0.311814551349	0.130309939452
CT2	C3	1	0.371950214823	0.0591706954497
CT2	CC1A	1	0.355468588538	0.109105371453
CT2	CC1B	1	0.355468588538	0.109105371453
CT2	CC2	1	0.354577689819	0.105847757841
CT2	NS1	1	0.334087019303	0.187114168357
CT2	NS2	1	0.334087019303	0.187114168357
CT2	HOL	1	0.189271432669	0.0897368027066
CT2	HAL1	1	0.286869387241	0.06205874894
CT2	HAL2	1	0.288651184678	0.0700117110204
CT2	HAL3	1	0.288651184678	0.0648182492821
CT2	HCL	1	0.189271432669	0.0897368027066
CT2	HL	1	0.231633666716	0.0897368027066
CT2	HEL1	1	0.280633096214	0.0736669217492
CT2	HEL2	1	0.281523994932	0.0674649728378
CT2	CL	1	0.347450500074	0.110698234855
CT2	CEL1	1	0.355468588538	0.109105371453
CT2	CEL2	1	0.354577689819	0.105847757841
CT2	OCL	1	0.320723538531	0.144938011577
CT2	O2L	1	0.320723538531	0.144938011577
CT2	OHL	1	0.326959829558	0.163176
CT2	OSL	1	0.326959829558	0.163176
CT2	NH3L	1	0.334087019303	0.187114168357
CT2	NTL	1	0.334087019303	0.187114168357
CT2	SL	1	0.356359487256	0.286840588481
CT2	PL	1	0.360813980846	0.320014464673
CT3	CT3	1	0.338541512893	0.04184
CT3	CT	1	0.338541512893	0.04184
CT3	CT1x	1	0.338541512893	0.04184
CT3	CT2x	1	0.338541512893	0.04184
CT3	CT3x	1	0.338541512893	0.04184
CT3	HP	1	0.290272620344	0.0724690057887
CT3	N	1	0.334087019303	0.004184
CT3	NH1	1	0.307360057759	0.187114168357
CT3	O	1	0.293996576986	0.144938011577
CT3	OB	1	0.293996576986	0.144938011577
CT3	OCA	1	0.293996576986	0.144938011577
CT3	CTL1	1	0.338541512893	0.04184
CT3	CTL2	1	0.338541512893	0.04184
CT3	CTL3	1	0.338541512893	0.04184
CT3	CTL5	1	0.338541512893	0.04184
CT3	OBL	1	0.293996576986	0.144938011577
CT3	C	1	0.347450500074	0.138767581228
CT3	CA	1	0.346773417049	0.110698234855
CT3	CC	1	0.347450500074	0.110698234855
CT3	CD	1	0.347450500074	0.110698234855
CT3	CE1	1	0.355468588538	0.109105371453
CT3	CE2	1	0.354577689819	0.105847757841
CT3	CM	1	0.356359487256	0.138767581228
CT3	CPA	1	0.329632525712	0.12552
CT3	CPB	1	0.329632525712	0.12552
CT3	CPH1	1	0.329632525712	0.0935570841786
CT3	CPH2	1	0.329632525712	0.0935570841786
CT3	CPM	1	0.329632525712	0.12552
CT3	CS	1	0.365268474437	0.138767581228
CT3	CST	1	0.308518226092	0.100764063435
CT3	CY	1	0.346773417049	0.110698234855
CT3	H	1	0.189271432669	0.0897368027066
CT3	HA	1	0.286869387241	0.06205874894
CT3	HE1	1	0.280633096214	0.0736669217492
CT3	HE2	1	0.281523994932	0.0674649728378
CT3	HB	1	0.286869387241	0.06205874894
CT3	HC	1	0.189271432669	0.0897368027066
CT3	HR1	1	0.249451641079	0.0897368027066
CT3	HR2	1	0.231633666716	0.0897368027066
CT3	HR3	1	0.300054688269	0.0369520874647
CT3	HS	1	0.209361198763	0.132309697301
CT3	HT	1	0.189271432669	0.0897368027066
CT3	HA1	1	0.286869387241	0.06205874894
CT3	HA2	1	0.288651184678	0.0700117110204
CT3	HA3	1	0.288651184678	0.0648182492821
CT3	NC2	1	0.334087019303	0.187114168357
CT3	NH2	1	0.334087019303	0.187114168357
CT3	NH3	1	0.334087019303	0.187114168357
CT3	NP	1	0.334087019303	0.187114168357
CT3	NPH	1	0.334087019303	0.187114168357
CT3	NR1	1	0.334087019303	0.187114168357
CT3	NR2	1	0.334087019303	0.187114168357
CT3	NR3	1	0.334087019303	0.187114168357
CT3	NY	1	0.334087019303	0.187114168357
CT3	OC	1	0.320723538531	0.144938011577
CT3	OH1	1	0.326959829558	0.163176
CT3	OM	1	0.320723538531	0.144938011577
CT3	OS	1	0.326959829558	0.163176
CT3	OST	1	0.320010819556	0.169954883425
CT3	OT	1	0.326799467788	0.163176
CT3	S	1	0.347450500074	0.280671252536
CT3	SM	1	0.345223253279	0.257919081884
CT3	SS	1	0.365268474437	0.286840588481
CT3	SOD	1	0.290767069133	0.0906104103511
CT3	POT	1	0.326403017859	0.123410269913
CT3	CLA	1	0.371504765465	0.162045623205
CT3	CAL	1	0.291056611217	0.144938011577
CT3	MG	1	0.274842254546	0.051243325419
CT3	CES	1	0.356359487256	0.182376331798
CT3	ZN	1	0.266378716724	0.2092
CT3	FE	1	0.227179173126	0.0
CT3	HE	1	0.301123766731	0.0610204520731
CT3	NE	1	0.305578260322	0.122698965603
CT3	CLAL	1	0.339272049842	0.0724690057887
CT3	DUM	1	0.169270756446	0.0
CT3	CAP	1	0.346773417049	0.110698234855
CT3	FA	1	0.320723538531	0.144938011577
CT3	CN	1	0.325178032121	0.187114168357
CT3	NC	1	0.334087019303	0.324091246411
CT3	COA	1	0.347450500074	0.138767581228
CT3	CF1	1	0.338541512893	0.102486650838
CT3	CF2	1	0.351904993665	0.0857464840095
CT3	CF3	1	0.374177461619	0.0591706954497
CT3	HF1	1	0.286869387241	0.0700117110204
CT3	HF2	1	0.285087589804	0.0724690057887
CT3	F1	1	0.314487247503	0.153729976257
CT3	F2	1	0.314487247503	0.135577095411
CT3	F3	1	0.311814551349	0.130309939452
CT3	C3	1	0.371950214823	0.0591706954497
CT3	CC1A	1	0.355468588538	0.109105371453
CT3	CC1B	1	0.355468588538	0.109105371453
CT3	CC2	1	0.354577689819	0.105847757841
CT3	NS1	1	0.334087019303	0.187114168357
CT3	NS2	1	0.334087019303	0.187114168357
CT3	HOL	1	0.189271432669	0.0897368027066
CT3	HAL1	1	0.286869387241	0.06205874894
CT3	HAL2	1	0.288651184678	0.0700117110204
CT3	HAL3	1	0.288651184678	0.0648182492821
CT3	HCL	1	0.189271432669	0.0897368027066
CT3	HL	1	0.231633666716	0.0897368027066
CT3	HEL1	1	0.280633096214	0.0736669217492
CT3	HEL2	1	0.281523994932	0.0674649728378
CT3	CL	1	0.347450500074	0.110698234855
CT3	CEL1	1	0.355468588538	0.109105371453
CT3	CEL2	1	0.354577689819	0.105847757841
CT3	OCL	1	0.320723538531	0.144938011577
CT3	O2L	1	0.320723538531	0.144938011577
CT3	OHL	1	0.326959829558	0.163176
CT3	OSL	1	0.326959829558	0.163176
CT3	NH3L	1	0.334087019303	0.187114168357
CT3	NTL	1	0.334087019303	0.187114168357
CT3	SL	1	0.356359487256	0.286840588481
CT3	PL	1	0.360813980846	0.320014464673
CT	CT	1	0.338541512893	0.04184
CT	CT1x	1	0.338541512893	0.04184
CT	CT2x	1	0.338541512893	0.04184
CT	CT3x	1	0.338541512893	0.04184
CT	HP	1	0.290272620344	0.0724690057887
CT	N	1	0.334087019303	0.004184
CT	NH1	1	0.307360057759	0.187114168357
CT	O	1	0.293996576986	0.144938011577
CT	OB	1	0.293996576986	0.144938011577
CT	OCA	1	0.293996576986	0.144938011577
CT	CTL1	1	0.338541512893	0.04184
CT	CTL2	1	0.338541512893	0.04184
CT	CTL3	1	0.338541512893	0.04184
CT	CTL5	1	0.338541512893	0.04184
CT	OBL	1	0.293996576986	0.144938011577
CT	C	1	0.347450500074	0.138767581228
CT	CA	1	0.346773417049	0.110698234855
CT	CC	1	0.347450500074	0.110698234855
CT	CD	1	0.347450500074	0.110698234855
CT	CE1	1	0.355468588538	0.109105371453
CT	CE2	1	0.354577689819	0.105847757841
CT	CM	1	0.356359487256	0.138767581228
CT	CPA	1	0.329632525712	0.12552
CT	CPB	1	0.329632525712	0.12552
CT	CPH1	1	0.329632525712	0.0935570841786
CT	CPH2	1	0.329632525712	0.0935570841786
CT	CPM	1	0.329632525712	0.12552
CT	CS	1	0.365268474437	0.138767581228
CT	CST	1	0.308518226092	0.100764063435
CT	CY	1	0.346773417049	0.110698234855
CT	H	1	0.189271432669	0.0897368027066
CT	HA	1	0.286869387241	0.06205874894
CT	HE1	1	0.280633096214	0.0736669217492
CT	HE2	1	0.281523994932	0.0674649728378
CT	HB	1	0.286869387241	0.06205874894
CT	HC	1	0.189271432669	0.0897368027066
CT	HR1	1	0.249451641079	0.0897368027066
CT	HR2	1	0.231633666716	0.0897368027066
CT	HR3	1	0.300054688269	0.0369520874647
CT	HS	1	0.209361198763	0.132309697301
CT	HT	1	0.189271432669	0.0897368027066
CT	HA1	1	0.286869387241	0.06205874894
CT	HA2	1	0.288651184678	0.0700117110204
CT	HA3	1	0.288651184678	0.0648182492821
CT	NC2	1	0.334087019303	0.187114168357
CT	NH2	1	0.334087019303	0.187114168357
CT	NH3	1	0.334087019303	0.187114168357
CT	NP	1	0.334087019303	0.187114168357
CT	NPH	1	0.334087019303	0.187114168357
CT	NR1	1	0.334087019303	0.187114168357
CT	NR2	1	0.334087019303	0.187114168357
CT	NR3	1	0.334087019303	0.187114168357
CT	NY	1	0.334087019303	0.187114168357
CT	OC	1	0.320723538531	0.144938011577
CT	OH1	1	0.326959829558	0.163176
CT	OM	1	0.320723538531	0.144938011577
CT	OS	1	0.326959829558	0.163176
CT	OST	1	0.320010819556	0.169954883425
CT	OT	1	0.326799467788	0.163176
CT	S	1	0.347450500074	0.280671252536
CT	SM	1	0.345223253279	0.257919081884
CT	SS	1	0.365268474437	0.286840588481
CT	SOD	1	0.290767069133	0.0906104103511
CT	POT	1	0.326403017859	0.123410269913
CT	CLA	1	0.371504765465	0.162045623205
CT	CAL	1	0.291056611217	0.144938011577
CT	MG	1	0.274842254546	0.051243325419
CT	CES	1	0.356359487256	0.182376331798
CT	ZN	1	0.266378716724	0.2092
CT	FE	1	0.227179173126	0.0
CT	HE	1	0.301123766731	0.0610204520731
CT	NE	1	0.305578260322	0.122698965603
CT	CLAL	1	0.339272049842	0.0724690057887
CT	DUM	1	0.169270756446	0.0
CT	CAP	1	0.346773417049	0.110698234855
CT	FA	1	0.320723538531	0.144938011577
CT	CN	1	0.325178032121	0.187114168357
CT	NC	1	0.334087019303	0.324091246411
CT	COA	1	0.347450500074	0.138767581228
CT	CF1	1	0.338541512893	0.102486650838
CT	CF2	1	0.351904993665	0.0857464840095
CT	CF3	1	0.374177461619	0.0591706954497
CT	HF1	1	0.286869387241	0.0700117110204
CT	HF2	1	0.285087589804	0.0724690057887
CT	F1	1	0.314487247503	0.153729976257
CT	F2	1	0.314487247503	0.135577095411
CT	F3	1	0.311814551349	0.130309939452
CT	C3	1	0.371950214823	0.0591706954497
CT	CC1A	1	0.355468588538	0.109105371453
CT	CC1B	1	0.355468588538	0.109105371453
CT	CC2	1	0.354577689819	0.105847757841
CT	NS1	1	0.334087019303	0.187114168357
CT	NS2	1	0.334087019303	0.187114168357
CT	HOL	1	0.189271432669	0.0897368027066
CT	HAL1	1	0.286869387241	0.06205874894
CT	HAL2	1	0.288651184678	0.0700117110204
CT	HAL3	1	0.288651184678	0.0648182492821
CT	HCL	1	0.189271432669	0.0897368027066
CT	HL	1	0.231633666716	0.0897368027066
CT	HEL1	1	0.280633096214	0.0736669217492
CT	HEL2	1	0.281523994932	0.0674649728378
CT	CL	1	0.347450500074	0.110698234855
CT	CEL1	1	0.355468588538	0.109105371453
CT	CEL2	1	0.354577689819	0.105847757841
CT	OCL	1	0.320723538531	0.144938011577
CT	O2L	1	0.320723538531	0.144938011577
CT	OHL	1	0.326959829558	0.163176
CT	OSL	1	0.326959829558	0.163176
CT	NH3L	1	0.334087019303	0.187114168357
CT	NTL	1	0.334087019303	0.187114168357
CT	SL	1	0.356359487256	0.286840588481
CT	PL	1	0.360813980846	0.320014464673
CT1x	CT1x	1	0.338541512893	0.04184
CT1x	CT2x	1	0.338541512893	0.04184
CT1x	CT3x	1	0.338541512893	0.04184
CT1x	HP	1	0.290272620344	0.0724690057887
CT1x	N	1	0.334087019303	0.004184
CT1x	NH1	1	0.307360057759	0.187114168357
CT1x	O	1	0.293996576986	0.144938011577
CT1x	OB	1	0.293996576986	0.144938011577
CT1x	OCA	1	0.293996576986	0.144938011577
CT1x	CTL1	1	0.338541512893	0.04184
CT1x	CTL2	1	0.338541512893	0.04184
CT1x	CTL3	1	0.338541512893	0.04184
CT1x	CTL5	1	0.338541512893	0.04184
CT1x	OBL	1	0.293996576986	0.144938011577
CT1x	C	1	0.347450500074	0.138767581228
CT1x	CA	1	0.346773417049	0.110698234855
CT1x	CC	1	0.347450500074	0.110698234855
CT1x	CD	1	0.347450500074	0.110698234855
CT1x	CE1	1	0.355468588538	0.109105371453
CT1x	CE2	1	0.354577689819	0.105847757841
CT1x	CM	1	0.356359487256	0.138767581228
CT1x	CPA	1	0.329632525712	0.12552
CT1x	CPB	1	0.329632525712	0.12552
CT1x	CPH1	1	0.329632525712	0.0935570841786
CT1x	CPH2	1	0.329632525712	0.0935570841786
CT1x	CPM	1	0.329632525712	0.12552
CT1x	CS	1	0.365268474437	0.138767581228
CT1x	CST	1	0.308518226092	0.100764063435
CT1x	CY	1	0.346773417049	0.110698234855
CT1x	H	1	0.189271432669	0.0897368027066
CT1x	HA	1	0.286869387241	0.06205874894
CT1x	HE1	1	0.280633096214	0.0736669217492
CT1x	HE2	1	0.281523994932	0.0674649728378
CT1x	HB	1	0.286869387241	0.06205874894
CT1x	HC	1	0.189271432669	0.0897368027066
CT1x	HR1	1	0.249451641079	0.0897368027066
CT1x	HR2	1	0.231633666716	0.0897368027066
CT1x	HR3	1	0.300054688269	0.0369520874647
CT1x	HS	1	0.209361198763	0.132309697301
CT1x	HT	1	0.189271432669	0.0897368027066
CT1x	HA1	1	0.286869387241	0.06205874894
CT1x	HA2	1	0.288651184678	0.0700117110204
CT1x	HA3	1	0.288651184678	0.0648182492821
CT1x	NC2	1	0.334087019303	0.187114168357
CT1x	NH2	1	0.334087019303	0.187114168357
CT1x	NH3	1	0.334087019303	0.187114168357
CT1x	NP	1	0.334087019303	0.187114168357
CT1x	NPH	1	0.334087019303	0.187114168357
CT1x	NR1	1	0.334087019303	0.187114168357
CT1x	NR2	1	0.334087019303	0.187114168357
CT1x	NR3	1	0.334087019303	0.187114168357
CT1x	NY	1	0.334087019303	0.187114168357
CT1x	OC	1	0.320723538531	0.144938011577
CT1x	OH1	1	0.326959829558	0.163176
CT1x	OM	1	0.320723538531	0.144938011577
CT1x	OS	1	0.326959829558	0.163176
CT1x	OST	1	0.320010819556	0.169954883425
CT1x	OT	1	0.326799467788	0.163176
CT1x	S	1	0.347450500074	0.280671252536
CT1x	SM	1	0.345223253279	0.257919081884
CT1x	SS	1	0.365268474437	0.286840588481
CT1x	SOD	1	0.290767069133	0.0906104103511
CT1x	POT	1	0.326403017859	0.123410269913
CT1x	CLA	1	0.371504765465	0.162045623205
CT1x	CAL	1	0.291056611217	0.144938011577
CT1x	MG	1	0.274842254546	0.051243325419
CT1x	CES	1	0.356359487256	0.182376331798
CT1x	ZN	1	0.266378716724	0.2092
CT1x	FE	1	0.227179173126	0.0
CT1x	HE	1	0.301123766731	0.0610204520731
CT1x	NE	1	0.305578260322	0.122698965603
CT1x	CLAL	1	0.339272049842	0.0724690057887
CT1x	DUM	1	0.169270756446	0.0
CT1x	CAP	1	0.346773417049	0.110698234855
CT1x	FA	1	0.320723538531	0.144938011577
CT1x	CN	1	0.325178032121	0.187114168357
CT1x	NC	1	0.334087019303	0.324091246411
CT1x	COA	1	0.347450500074	0.138767581228
CT1x	CF1	1	0.338541512893	0.102486650838
CT1x	CF2	1	0.351904993665	0.0857464840095
CT1x	CF3	1	0.374177461619	0.0591706954497
CT1x	HF1	1	0.286869387241	0.0700117110204
CT1x	HF2	1	0.285087589804	0.0724690057887
CT1x	F1	1	0.314487247503	0.153729976257
CT1x	F2	1	0.314487247503	0.135577095411
CT1x	F3	1	0.311814551349	0.130309939452
CT1x	C3	1	0.371950214823	0.0591706954497
CT1x	CC1A	1	0.355468588538	0.109105371453
CT1x	CC1B	1	0.355468588538	0.109105371453
CT1x	CC2	1	0.354577689819	0.105847757841
CT1x	NS1	1	0.334087019303	0.187114168357
CT1x	NS2	1	0.334087019303	0.187114168357
CT1x	HOL	1	0.189271432669	0.0897368027066
CT1x	HAL1	1	0.286869387241	0.06205874894
CT1x	HAL2	1	0.288651184678	0.0700117110204
CT1x	HAL3	1	0.288651184678	0.0648182492821
CT1x	HCL	1	0.189271432669	0.0897368027066
CT1x	HL	1	0.231633666716	0.0897368027066
CT1x	HEL1	1	0.280633096214	0.0736669217492
CT1x	HEL2	1	0.281523994932	0.0674649728378
CT1x	CL	1	0.347450500074	0.110698234855
CT1x	CEL1	1	0.355468588538	0.109105371453
CT1x	CEL2	1	0.354577689819	0.105847757841
CT1x	OCL	1	0.320723538531	0.144938011577
CT1x	O2L	1	0.320723538531	0.144938011577
CT1x	OHL	1	0.326959829558	0.163176
CT1x	OSL	1	0.326959829558	0.163176
CT1x	NH3L	1	0.334087019303	0.187114168357
CT1x	NTL	1	0.334087019303	0.187114168357
CT1x	SL	1	0.356359487256	0.286840588481
CT1x	PL	1	0.360813980846	0.320014464673
CT2x	CT2x	1	0.338541512893	0.04184
CT2x	CT3x	1	0.338541512893	0.04184
CT2x	HP	1	0.290272620344	0.0724690057887
CT2x	N	1	0.334087019303	0.004184
CT2x	NH1	1	0.307360057759	0.187114168357
CT2x	O	1	0.293996576986	0.144938011577
CT2x	OB	1	0.293996576986	0.144938011577
CT2x	OCA	1	0.293996576986	0.144938011577
CT2x	CTL1	1	0.338541512893	0.04184
CT2x	CTL2	1	0.338541512893	0.04184
CT2x	CTL3	1	0.338541512893	0.04184
CT2x	CTL5	1	0.338541512893	0.04184
CT2x	OBL	1	0.293996576986	0.144938011577
CT2x	C	1	0.347450500074	0.138767581228
CT2x	CA	1	0.346773417049	0.110698234855
CT2x	CC	1	0.347450500074	0.110698234855
CT2x	CD	1	0.347450500074	0.110698234855
CT2x	CE1	1	0.355468588538	0.109105371453
CT2x	CE2	1	0.354577689819	0.105847757841
CT2x	CM	1	0.356359487256	0.138767581228
CT2x	CPA	1	0.329632525712	0.12552
CT2x	CPB	1	0.329632525712	0.12552
CT2x	CPH1	1	0.329632525712	0.0935570841786
CT2x	CPH2	1	0.329632525712	0.0935570841786
CT2x	CPM	1	0.329632525712	0.12552
CT2x	CS	1	0.365268474437	0.138767581228
CT2x	CST	1	0.308518226092	0.100764063435
CT2x	CY	1	0.346773417049	0.110698234855
CT2x	H	1	0.189271432669	0.0897368027066
CT2x	HA	1	0.286869387241	0.06205874894
CT2x	HE1	1	0.280633096214	0.0736669217492
CT2x	HE2	1	0.281523994932	0.0674649728378
CT2x	HB	1	0.286869387241	0.06205874894
CT2x	HC	1	0.189271432669	0.0897368027066
CT2x	HR1	1	0.249451641079	0.0897368027066
CT2x	HR2	1	0.231633666716	0.0897368027066
CT2x	HR3	1	0.300054688269	0.0369520874647
CT2x	HS	1	0.209361198763	0.132309697301
CT2x	HT	1	0.189271432669	0.0897368027066
CT2x	HA1	1	0.286869387241	0.06205874894
CT2x	HA2	1	0.288651184678	0.0700117110204
CT2x	HA3	1	0.288651184678	0.0648182492821
CT2x	NC2	1	0.334087019303	0.187114168357
CT2x	NH2	1	0.334087019303	0.187114168357
CT2x	NH3	1	0.334087019303	0.187114168357
CT2x	NP	1	0.334087019303	0.187114168357
CT2x	NPH	1	0.334087019303	0.187114168357
CT2x	NR1	1	0.334087019303	0.187114168357
CT2x	NR2	1	0.334087019303	0.187114168357
CT2x	NR3	1	0.334087019303	0.187114168357
CT2x	NY	1	0.334087019303	0.187114168357
CT2x	OC	1	0.320723538531	0.144938011577
CT2x	OH1	1	0.326959829558	0.163176
CT2x	OM	1	0.320723538531	0.144938011577
CT2x	OS	1	0.326959829558	0.163176
CT2x	OST	1	0.320010819556	0.169954883425
CT2x	OT	1	0.326799467788	0.163176
CT2x	S	1	0.347450500074	0.280671252536
CT2x	SM	1	0.345223253279	0.257919081884
CT2x	SS	1	0.365268474437	0.286840588481
CT2x	SOD	1	0.290767069133	0.0906104103511
CT2x	POT	1	0.326403017859	0.123410269913
CT2x	CLA	1	0.371504765465	0.162045623205
CT2x	CAL	1	0.291056611217	0.144938011577
CT2x	MG	1	0.274842254546	0.051243325419
CT2x	CES	1	0.356359487256	0.182376331798
CT2x	ZN	1	0.266378716724	0.2092
CT2x	FE	1	0.227179173126	0.0
CT2x	HE	1	0.301123766731	0.0610204520731
CT2x	NE	1	0.305578260322	0.122698965603
CT2x	CLAL	1	0.339272049842	0.0724690057887
CT2x	DUM	1	0.169270756446	0.0
CT2x	CAP	1	0.346773417049	0.110698234855
CT2x	FA	1	0.320723538531	0.144938011577
CT2x	CN	1	0.325178032121	0.187114168357
CT2x	NC	1	0.334087019303	0.324091246411
CT2x	COA	1	0.347450500074	0.138767581228
CT2x	CF1	1	0.338541512893	0.102486650838
CT2x	CF2	1	0.351904993665	0.0857464840095
CT2x	CF3	1	0.374177461619	0.0591706954497
CT2x	HF1	1	0.286869387241	0.0700117110204
CT2x	HF2	1	0.285087589804	0.0724690057887
CT2x	F1	1	0.314487247503	0.153729976257
CT2x	F2	1	0.314487247503	0.135577095411
CT2x	F3	1	0.311814551349	0.130309939452
CT2x	C3	1	0.371950214823	0.0591706954497
CT2x	CC1A	1	0.355468588538	0.109105371453
CT2x	CC1B	1	0.355468588538	0.109105371453
CT2x	CC2	1	0.354577689819	0.105847757841
CT2x	NS1	1	0.334087019303	0.187114168357
CT2x	NS2	1	0.334087019303	0.187114168357
CT2x	HOL	1	0.189271432669	0.0897368027066
CT2x	HAL1	1	0.286869387241	0.06205874894
CT2x	HAL2	1	0.288651184678	0.0700117110204
CT2x	HAL3	1	0.288651184678	0.0648182492821
CT2x	HCL	1	0.189271432669	0.0897368027066
CT2x	HL	1	0.231633666716	0.0897368027066
CT2x	HEL1	1	0.280633096214	0.0736669217492
CT2x	HEL2	1	0.281523994932	0.0674649728378
CT2x	CL	1	0.347450500074	0.110698234855
CT2x	CEL1	1	0.355468588538	0.109105371453
CT2x	CEL2	1	0.354577689819	0.105847757841
CT2x	OCL	1	0.320723538531	0.144938011577
CT2x	O2L	1	0.320723538531	0.144938011577
CT2x	OHL	1	0.326959829558	0.163176
CT2x	OSL	1	0.326959829558	0.163176
CT2x	NH3L	1	0.334087019303	0.187114168357
CT2x	NTL	1	0.334087019303	0.187114168357
CT2x	SL	1	0.356359487256	0.286840588481
CT2x	PL	1	0.360813980846	0.320014464673
CT3x	CT3x	1	0.338541512893	0.04184
CT3x	HP	1	0.290272620344	0.0724690057887
CT3x	N	1	0.334087019303	0.004184
CT3x	NH1	1	0.307360057759	0.187114168357
CT3x	O	1	0.293996576986	0.144938011577
CT3x	OB	1	0.293996576986	0.144938011577
CT3x	OCA	1	0.293996576986	0.144938011577
CT3x	CTL1	1	0.338541512893	0.04184
CT3x	CTL2	1	0.338541512893	0.04184
CT3x	CTL3	1	0.338541512893	0.04184
CT3x	CTL5	1	0.338541512893	0.04184
CT3x	OBL	1	0.293996576986	0.144938011577
CT3x	C	1	0.347450500074	0.138767581228
CT3x	CA	1	0.346773417049	0.110698234855
CT3x	CC	1	0.347450500074	0.110698234855
CT3x	CD	1	0.347450500074	0.110698234855
CT3x	CE1	1	0.355468588538	0.109105371453
CT3x	CE2	1	0.354577689819	0.105847757841
CT3x	CM	1	0.356359487256	0.138767581228
CT3x	CPA	1	0.329632525712	0.12552
CT3x	CPB	1	0.329632525712	0.12552
CT3x	CPH1	1	0.329632525712	0.0935570841786
CT3x	CPH2	1	0.329632525712	0.0935570841786
CT3x	CPM	1	0.329632525712	0.12552
CT3x	CS	1	0.365268474437	0.138767581228
CT3x	CST	1	0.308518226092	0.100764063435
CT3x	CY	1	0.346773417049	0.110698234855
CT3x	H	1	0.189271432669	0.0897368027066
CT3x	HA	1	0.286869387241	0.06205874894
CT3x	HE1	1	0.280633096214	0.0736669217492
CT3x	HE2	1	0.281523994932	0.0674649728378
CT3x	HB	1	0.286869387241	0.06205874894
CT3x	HC	1	0.189271432669	0.0897368027066
CT3x	HR1	1	0.249451641079	0.0897368027066
CT3x	HR2	1	0.231633666716	0.0897368027066
CT3x	HR3	1	0.300054688269	0.0369520874647
CT3x	HS	1	0.209361198763	0.132309697301
CT3x	HT	1	0.189271432669	0.0897368027066
CT3x	HA1	1	0.286869387241	0.06205874894
CT3x	HA2	1	0.288651184678	0.0700117110204
CT3x	HA3	1	0.288651184678	0.0648182492821
CT3x	NC2	1	0.334087019303	0.187114168357
CT3x	NH2	1	0.334087019303	0.187114168357
CT3x	NH3	1	0.334087019303	0.187114168357
CT3x	NP	1	0.334087019303	0.187114168357
CT3x	NPH	1	0.334087019303	0.187114168357
CT3x	NR1	1	0.334087019303	0.187114168357
CT3x	NR2	1	0.334087019303	0.187114168357
CT3x	NR3	1	0.334087019303	0.187114168357
CT3x	NY	1	0.334087019303	0.187114168357
CT3x	OC	1	0.320723538531	0.144938011577
CT3x	OH1	1	0.326959829558	0.163176
CT3x	OM	1	0.320723538531	0.144938011577
CT3x	OS	1	0.326959829558	0.163176
CT3x	OST	1	0.320010819556	0.169954883425
CT3x	OT	1	0.326799467788	0.163176
CT3x	S	1	0.347450500074	0.280671252536
CT3x	SM	1	0.345223253279	0.257919081884
CT3x	SS	1	0.365268474437	0.286840588481
CT3x	SOD	1	0.290767069133	0.0906104103511
CT3x	POT	1	0.326403017859	0.123410269913
CT3x	CLA	1	0.371504765465	0.162045623205
CT3x	CAL	1	0.291056611217	0.144938011577
CT3x	MG	1	0.274842254546	0.051243325419
CT3x	CES	1	0.356359487256	0.182376331798
CT3x	ZN	1	0.266378716724	0.2092
CT3x	FE	1	0.227179173126	0.0
CT3x	HE	1	0.301123766731	0.0610204520731
CT3x	NE	1	0.305578260322	0.122698965603
CT3x	CLAL	1	0.339272049842	0.0724690057887
CT3x	DUM	1	0.169270756446	0.0
CT3x	CAP	1	0.346773417049	0.110698234855
CT3x	FA	1	0.320723538531	0.144938011577
CT3x	CN	1	0.325178032121	0.187114168357
CT3x	NC	1	0.334087019303	0.324091246411
CT3x	COA	1	0.347450500074	0.138767581228
CT3x	CF1	1	0.338541512893	0.102486650838
CT3x	CF2	1	0.351904993665	0.0857464840095
CT3x	CF3	1	0.374177461619	0.0591706954497
CT3x	HF1	1	0.286869387241	0.0700117110204
CT3x	HF2	1	0.285087589804	0.0724690057887
CT3x	F1	1	0.314487247503	0.153729976257
CT3x	F2	1	0.314487247503	0.135577095411
CT3x	F3	1	0.311814551349	0.130309939452
CT3x	C3	1	0.371950214823	0.0591706954497
CT3x	CC1A	1	0.355468588538	0.109105371453
CT3x	CC1B	1	0.355468588538	0.109105371453
CT3x	CC2	1	0.354577689819	0.105847757841
CT3x	NS1	1	0.334087019303	0.187114168357
CT3x	NS2	1	0.334087019303	0.187114168357
CT3x	HOL	1	0.189271432669	0.0897368027066
CT3x	HAL1	1	0.286869387241	0.06205874894
CT3x	HAL2	1	0.288651184678	0.0700117110204
CT3x	HAL3	1	0.288651184678	0.0648182492821
CT3x	HCL	1	0.189271432669	0.0897368027066
CT3x	HL	1	0.231633666716	0.0897368027066
CT3x	HEL1	1	0.280633096214	0.0736669217492
CT3x	HEL2	1	0.281523994932	0.0674649728378
CT3x	CL	1	0.347450500074	0.110698234855
CT3x	CEL1	1	0.355468588538	0.109105371453
CT3x	CEL2	1	0.354577689819	0.105847757841
CT3x	OCL	1	0.320723538531	0.144938011577
CT3x	O2L	1	0.320723538531	0.144938011577
CT3x	OHL	1	0.326959829558	0.163176
CT3x	OSL	1	0.326959829558	0.163176
CT3x	NH3L	1	0.334087019303	0.187114168357
CT3x	NTL	1	0.334087019303	0.187114168357
CT3x	SL	1	0.356359487256	0.286840588481
CT3x	PL	1	0.360813980846	0.320014464673
HP	HP	1	0.242003727796	0.12552
HP	N	1	0.285818126754	0.00724690057887
HP	NH1	1	0.25909116521	0.324091246411
HP	O	1	0.245727684437	0.25104
HP	OB	1	0.245727684437	0.25104
HP	OCA	1	0.245727684437	0.25104
HP	CTL1	1	0.290272620344	0.0724690057887
HP	CTL2	1	0.290272620344	0.0724690057887
HP	CTL3	1	0.290272620344	0.0724690057887
HP	CTL5	1	0.290272620344	0.0724690057887
HP	OBL	1	0.245727684437	0.25104
HP	C	1	0.299181607526	0.240352501131
HP	CA	1	0.298504524501	0.191734967077
HP	CC	1	0.299181607526	0.191734967077
HP	CD	1	0.299181607526	0.191734967077
HP	CE1	1	0.30719969599	0.188976046736
HP	CE2	1	0.306308797271	0.183333694448
HP	CM	1	0.308090594707	0.240352501131
HP	CPA	1	0.281363633163	0.217407017366
HP	CPB	1	0.281363633163	0.217407017366
HP	CPH1	1	0.281363633163	0.162045623205
HP	CPH2	1	0.281363633163	0.162045623205
HP	CPM	1	0.281363633163	0.217407017366
HP	CS	1	0.316999581889	0.240352501131
HP	CST	1	0.260249333543	0.174528477447
HP	CY	1	0.298504524501	0.191734967077
HP	H	1	0.14100254012	0.155428701597
HP	HA	1	0.238600494692	0.107488906218
HP	HE1	1	0.232364203665	0.127594851307
HP	HE2	1	0.233255102384	0.116852760686
HP	HB	1	0.238600494692	0.107488906218
HP	HC	1	0.14100254012	0.155428701597
HP	HR1	1	0.20118274853	0.155428701597
HP	HR2	1	0.183364774168	0.155428701597
HP	HR3	1	0.251785795721	0.0640028929346
HP	HS	1	0.161092306214	0.22916711806
HP	HT	1	0.14100254012	0.155428701597
HP	HA1	1	0.238600494692	0.107488906218
HP	HA2	1	0.240382292129	0.121263840612
HP	HA3	1	0.240382292129	0.112268501014
HP	NC2	1	0.285818126754	0.324091246411
HP	NH2	1	0.285818126754	0.324091246411
HP	NH3	1	0.285818126754	0.324091246411
HP	NP	1	0.285818126754	0.324091246411
HP	NPH	1	0.285818126754	0.324091246411
HP	NR1	1	0.285818126754	0.324091246411
HP	NR2	1	0.285818126754	0.324091246411
HP	NR3	1	0.285818126754	0.324091246411
HP	NY	1	0.285818126754	0.324091246411
HP	OC	1	0.272454645982	0.25104
HP	OH1	1	0.278690937009	0.282629122576
HP	OM	1	0.272454645982	0.25104
HP	OS	1	0.278690937009	0.282629122576
HP	OST	1	0.271741927007	0.294370493087
HP	OT	1	0.278530575239	0.282629122576
HP	S	1	0.299181607526	0.486136869616
HP	SM	1	0.29695436073	0.446728954065
HP	SS	1	0.316999581889	0.496822472922
HP	SOD	1	0.242498176585	0.156941834423
HP	POT	1	0.27813412531	0.213752857665
HP	CLA	1	0.323235872916	0.280671252536
HP	CAL	1	0.242787718668	0.25104
HP	MG	1	0.226573361998	0.0887560431745
HP	CES	1	0.308090594707	0.315885072772
HP	ZN	1	0.218109824176	0.362345028943
HP	FE	1	0.178910280577	0.0
HP	HE	1	0.252854874183	0.105690523291
HP	NE	1	0.257309367773	0.21252084246
HP	CLAL	1	0.291003157294	0.12552
HP	DUM	1	0.121001863898	0.0
HP	CAP	1	0.298504524501	0.191734967077
HP	FA	1	0.272454645982	0.25104
HP	CN	1	0.276909139572	0.324091246411
HP	NC	1	0.285818126754	0.561342505072
HP	COA	1	0.299181607526	0.240352501131
HP	CF1	1	0.290272620344	0.177512086349
HP	CF2	1	0.303636101117	0.148517266875
HP	CF3	1	0.325908569071	0.102486650838
HP	HF1	1	0.238600494692	0.121263840612
HP	HF2	1	0.236818697256	0.12552
HP	F1	1	0.266218354955	0.266268129524
HP	F2	1	0.266218354955	0.234826417594
HP	F3	1	0.2635456588	0.225703435862
HP	C3	1	0.323681322275	0.102486650838
HP	CC1A	1	0.30719969599	0.188976046736
HP	CC1B	1	0.30719969599	0.188976046736
HP	CC2	1	0.306308797271	0.183333694448
HP	NS1	1	0.285818126754	0.324091246411
HP	NS2	1	0.285818126754	0.324091246411
HP	HOL	1	0.14100254012	0.155428701597
HP	HAL1	1	0.238600494692	0.107488906218
HP	HAL2	1	0.240382292129	0.121263840612
HP	HAL3	1	0.240382292129	0.112268501014
HP	HCL	1	0.14100254012	0.155428701597
HP	HL	1	0.183364774168	0.155428701597
HP	HEL1	1	0.232364203665	0.127594851307
HP	HEL2	1	0.233255102384	0.116852760686
HP	CL	1	0.299181607526	0.191734967077
HP	CEL1	1	0.30719969599	0.188976046736
HP	CEL2	1	0.306308797271	0.183333694448
HP	OCL	1	0.272454645982	0.25104
HP	O2L	1	0.272454645982	0.25104
HP	OHL	1	0.278690937009	0.282629122576
HP	OSL	1	0.278690937009	0.282629122576
HP	NH3L	1	0.285818126754	0.324091246411
HP	NTL	1	0.285818126754	0.324091246411
HP	SL	1	0.308090594707	0.496822472922
HP	PL	1	0.312545088298	0.554281311971
N	N	1	0.329632525712	0.0004184
N	NH1	1	0.302905564168	0.0187114168357
N	O	1	0.289542083396	0.0144938011577
N	OB	1	0.289542083396	0.0144938011577
N	OCA	1	0.289542083396	0.0144938011577
N	CTL1	1	0.334087019303	0.004184
N	CTL2	1	0.334087019303	0.004184
N	CTL3	1	0.334087019303	0.004184
N	CTL5	1	0.334087019303	0.004184
N	OBL	1	0.289542083396	0.0144938011577
N	C	1	0.342996006484	0.0138767581228
N	CA	1	0.342318923459	0.0110698234855
N	CC	1	0.342996006484	0.0110698234855
N	CD	1	0.342996006484	0.0110698234855
N	CE1	1	0.351014094948	0.0109105371453
N	CE2	1	0.350123196229	0.0105847757841
N	CM	1	0.351904993665	0.0138767581228
N	CPA	1	0.325178032121	0.012552
N	CPB	1	0.325178032121	0.012552
N	CPH1	1	0.325178032121	0.00935570841786
N	CPH2	1	0.325178032121	0.00935570841786
N	CPM	1	0.325178032121	0.012552
N	CS	1	0.360813980847	0.0138767581228
N	CST	1	0.304063732501	0.0100764063435
N	CY	1	0.342318923459	0.0110698234855
N	H	1	0.184816939078	0.00897368027066
N	HA	1	0.28241489365	0.006205874894
N	HE1	1	0.276178602624	0.00736669217492
N	HE2	1	0.277069501341	0.00674649728378
N	HB	1	0.28241489365	0.006205874894
N	HC	1	0.184816939078	0.00897368027066
N	HR1	1	0.244997147489	0.00897368027066
N	HR2	1	0.227179173126	0.00897368027066
N	HR3	1	0.295600194679	0.00369520874647
N	HS	1	0.204906705172	0.0132309697301
N	HT	1	0.184816939078	0.00897368027066
N	HA1	1	0.28241489365	0.006205874894
N	HA2	1	0.284196691087	0.00700117110204
N	HA3	1	0.284196691087	0.00648182492821
N	NC2	1	0.329632525712	0.0187114168357
N	NH2	1	0.329632525712	0.0187114168357
N	NH3	1	0.329632525712	0.0187114168357
N	NP	1	0.329632525712	0.0187114168357
N	NPH	1	0.329632525712	0.0187114168357
N	NR1	1	0.329632525712	0.0187114168357
N	NR2	1	0.329632525712	0.0187114168357
N	NR3	1	0.329632525712	0.0187114168357
N	NY	1	0.329632525712	0.0187114168357
N	OC	1	0.31626904494	0.0144938011577
N	OH1	1	0.322505335967	0.0163176
N	OM	1	0.31626904494	0.0144938011577
N	OS	1	0.322505335967	0.0163176
N	OST	1	0.315556325965	0.0169954883425
N	OT	1	0.322344974198	0.0163176
N	S	1	0.342996006484	0.0280671252536
N	SM	1	0.340768759689	0.0257919081884
N	SS	1	0.360813980847	0.0286840588481
N	SOD	1	0.286312575543	0.00906104103511
N	POT	1	0.321948524268	0.0123410269913
N	CLA	1	0.367050271874	0.0162045623205
N	CAL	1	0.286602117626	0.0144938011577
N	MG	1	0.270387760955	0.0051243325419
N	CES	1	0.351904993665	0.0182376331798
N	ZN	1	0.261924223134	0.02092
N	FE	1	0.222724679535	0.0
N	HE	1	0.296669273141	0.00610204520731
N	NE	1	0.301123766731	0.0122698965603
N	CLAL	1	0.334817556252	0.00724690057887
N	DUM	1	0.164816262856	0.0
N	CAP	1	0.342318923459	0.0110698234855
N	FA	1	0.31626904494	0.0144938011577
N	CN	1	0.320723538531	0.0187114168357
N	NC	1	0.329632525712	0.0324091246411
N	COA	1	0.342996006484	0.0138767581228
N	CF1	1	0.334087019303	0.0102486650838
N	CF2	1	0.347450500075	0.00857464840095
N	CF3	1	0.369722968029	0.00591706954497
N	HF1	1	0.28241489365	0.00700117110204
N	HF2	1	0.280633096214	0.00724690057887
N	F1	1	0.310032753913	0.0153729976257
N	F2	1	0.310032753913	0.0135577095411
N	F3	1	0.307360057759	0.0130309939452
N	C3	1	0.367495721233	0.00591706954497
N	CC1A	1	0.351014094948	0.0109105371453
N	CC1B	1	0.351014094948	0.0109105371453
N	CC2	1	0.350123196229	0.0105847757841
N	NS1	1	0.329632525712	0.0187114168357
N	NS2	1	0.329632525712	0.0187114168357
N	HOL	1	0.184816939078	0.00897368027066
N	HAL1	1	0.28241489365	0.006205874894
N	HAL2	1	0.284196691087	0.00700117110204
N	HAL3	1	0.284196691087	0.00648182492821
N	HCL	1	0.184816939078	0.00897368027066
N	HL	1	0.227179173126	0.00897368027066
N	HEL1	1	0.276178602624	0.00736669217492
N	HEL2	1	0.277069501341	0.00674649728378
N	CL	1	0.342996006484	0.0110698234855
N	CEL1	1	0.351014094948	0.0109105371453
N	CEL2	1	0.350123196229	0.0105847757841
N	OCL	1	0.31626904494	0.0144938011577
N	O2L	1	0.31626904494	0.0144938011577
N	OHL	1	0.322505335967	0.0163176
N	OSL	1	0.322505335967	0.0163176
N	NH3L	1	0.329632525712	0.0187114168357
N	NTL	1	0.329632525712	0.0187114168357
N	SL	1	0.351904993665	0.0286840588481
N	PL	1	0.356359487256	0.0320014464673
NH1	NH1	1	0.276178602624	0.8368
NH1	O	1	0.262815121852	0.648182492821
NH1	OB	1	0.262815121852	0.648182492821
NH1	OCA	1	0.262815121852	0.648182492821
NH1	CTL1	1	0.307360057759	0.187114168357
NH1	CTL2	1	0.307360057759	0.187114168357
NH1	CTL3	1	0.307360057759	0.187114168357
NH1	CTL5	1	0.307360057759	0.187114168357
NH1	OBL	1	0.262815121852	0.648182492821
NH1	C	1	0.31626904494	0.6205874894
NH1	CA	1	0.315591961915	0.49505755625
NH1	CC	1	0.31626904494	0.49505755625
NH1	CD	1	0.31626904494	0.49505755625
NH1	CE1	1	0.324287133404	0.487934054561
NH1	CE2	1	0.323396234685	0.473365563598
NH1	CM	1	0.325178032121	0.6205874894
NH1	CPA	1	0.298451070577	0.561342505072
NH1	CPB	1	0.298451070577	0.561342505072
NH1	CPH1	1	0.298451070577	0.4184
NH1	CPH2	1	0.298451070577	0.4184
NH1	CPM	1	0.298451070577	0.561342505072
NH1	CS	1	0.334087019303	0.6205874894
NH1	CST	1	0.277336770957	0.450630591061
NH1	CY	1	0.315591961915	0.49505755625
NH1	H	1	0.158089977534	0.401315181871
NH1	HA	1	0.255687932106	0.277535162457
NH1	HE1	1	0.24945164108	0.329448489449
NH1	HE2	1	0.250342539797	0.301712530731
NH1	HB	1	0.255687932106	0.277535162457
NH1	HC	1	0.158089977534	0.401315181871
NH1	HR1	1	0.218270185945	0.401315181871
NH1	HR2	1	0.200452211582	0.401315181871
NH1	HR3	1	0.268873233135	0.165254758963
NH1	HS	1	0.178179743628	0.591706954497
NH1	HT	1	0.158089977534	0.401315181871
NH1	HA1	1	0.255687932106	0.277535162457
NH1	HA2	1	0.257469729543	0.313101890125
NH1	HA3	1	0.257469729543	0.289876023155
NH1	NC2	1	0.302905564168	0.8368
NH1	NH2	1	0.302905564168	0.8368
NH1	NH3	1	0.302905564168	0.8368
NH1	NP	1	0.302905564168	0.8368
NH1	NPH	1	0.302905564168	0.8368
NH1	NR1	1	0.302905564168	0.8368
NH1	NR2	1	0.302905564168	0.8368
NH1	NR3	1	0.302905564168	0.8368
NH1	NY	1	0.302905564168	0.8368
NH1	OC	1	0.289542083396	0.648182492821
NH1	OH1	1	0.295778374423	0.729745256593
NH1	OM	1	0.289542083396	0.648182492821
NH1	OS	1	0.295778374423	0.729745256593
NH1	OST	1	0.288829364421	0.760061344893
NH1	OT	1	0.295618012654	0.729745256593
NH1	S	1	0.31626904494	1.2552
NH1	SM	1	0.314041798145	1.15344919957
NH1	SS	1	0.334087019303	1.2827901091
NH1	SOD	1	0.259585613998	0.405222074029
NH1	POT	1	0.295221562724	0.551907505294
NH1	CLA	1	0.34032331033	0.724690057887
NH1	CAL	1	0.259875156082	0.648182492821
NH1	MG	1	0.243660799412	0.22916711806
NH1	CES	1	0.325178032121	0.815611750774
NH1	ZN	1	0.235197261589	0.935570841786
NH1	FE	1	0.195997717991	0.0
NH1	HE	1	0.269942311597	0.272891757706
NH1	NE	1	0.274396805187	0.548726455714
NH1	CLAL	1	0.308090594707	0.324091246411
NH1	DUM	1	0.138089301312	0.0
NH1	CAP	1	0.315591961915	0.49505755625
NH1	FA	1	0.289542083396	0.648182492821
NH1	CN	1	0.293996576987	0.8368
NH1	NC	1	0.302905564168	1.44938011577
NH1	COA	1	0.31626904494	0.6205874894
NH1	CF1	1	0.307360057759	0.45833423612
NH1	CF2	1	0.320723538531	0.383469934154
NH1	CF3	1	0.342996006485	0.264619394603
NH1	HF1	1	0.255687932106	0.313101890125
NH1	HF2	1	0.25390613467	0.324091246411
NH1	F1	1	0.283305792369	0.68750135418
NH1	F2	1	0.283305792369	0.606319203061
NH1	F3	1	0.280633096214	0.582763765517
NH1	C3	1	0.340768759689	0.264619394603
NH1	CC1A	1	0.324287133404	0.487934054561
NH1	CC1B	1	0.324287133404	0.487934054561
NH1	CC2	1	0.323396234685	0.473365563598
NH1	NS1	1	0.302905564168	0.8368
NH1	NS2	1	0.302905564168	0.8368
NH1	HOL	1	0.158089977534	0.401315181871
NH1	HAL1	1	0.255687932106	0.277535162457
NH1	HAL2	1	0.257469729543	0.313101890125
NH1	HAL3	1	0.257469729543	0.289876023155
NH1	HCL	1	0.158089977534	0.401315181871
NH1	HL	1	0.200452211582	0.401315181871
NH1	HEL1	1	0.24945164108	0.329448489449
NH1	HEL2	1	0.250342539797	0.301712530731
NH1	CL	1	0.31626904494	0.49505755625
NH1	CEL1	1	0.324287133404	0.487934054561
NH1	CEL2	1	0.323396234685	0.473365563598
NH1	OCL	1	0.289542083396	0.648182492821
NH1	O2L	1	0.289542083396	0.648182492821
NH1	OHL	1	0.295778374423	0.729745256593
NH1	OSL	1	0.295778374423	0.729745256593
NH1	NH3L	1	0.302905564168	0.8368
NH1	NTL	1	0.302905564168	0.8368
NH1	SL	1	0.325178032121	1.2827901091
NH1	PL	1	0.329632525712	1.43114819358
O	O	1	0.249451641079	0.50208
O	OB	1	0.249451641079	0.50208
O	OCA	1	0.249451641079	0.50208
O	CTL1	1	0.293996576986	0.144938011577
O	CTL2	1	0.293996576986	0.144938011577
O	CTL3	1	0.293996576986	0.144938011577
O	CTL5	1	0.293996576986	0.144938011577
O	OBL	1	0.249451641079	0.50208
O	C	1	0.302905564167	0.480705002262
O	CA	1	0.302228481142	0.383469934154
O	CC	1	0.302905564167	0.383469934154
O	CD	1	0.302905564167	0.383469934154
O	CE1	1	0.310923652631	0.377952093472
O	CE2	1	0.310032753913	0.366667388896
O	CM	1	0.311814551349	0.480705002262
O	CPA	1	0.285087589805	0.434814034732
O	CPB	1	0.285087589805	0.434814034732
O	CPH1	1	0.285087589805	0.324091246411
O	CPH2	1	0.285087589805	0.324091246411
O	CPM	1	0.285087589805	0.434814034732
O	CS	1	0.320723538531	0.480705002262
O	CST	1	0.263973290185	0.349056954894
O	CY	1	0.302228481142	0.383469934154
O	H	1	0.144726496762	0.310857403193
O	HA	1	0.242324451334	0.214977812437
O	HE1	1	0.236088160307	0.255189702614
O	HE2	1	0.236979059025	0.233705521373
O	HB	1	0.242324451334	0.214977812437
O	HC	1	0.144726496762	0.310857403193
O	HR1	1	0.204906705172	0.310857403193
O	HR2	1	0.18708873081	0.310857403193
O	HR3	1	0.255509752363	0.128005785869
O	HS	1	0.164816262856	0.45833423612
O	HT	1	0.144726496762	0.310857403193
O	HA1	1	0.242324451334	0.214977812437
O	HA2	1	0.24410624877	0.242527681224
O	HA3	1	0.24410624877	0.224537002029
O	NC2	1	0.289542083396	0.648182492821
O	NH2	1	0.289542083396	0.648182492821
O	NH3	1	0.289542083396	0.648182492821
O	NP	1	0.289542083396	0.648182492821
O	NPH	1	0.289542083396	0.648182492821
O	NR1	1	0.289542083396	0.648182492821
O	NR2	1	0.289542083396	0.648182492821
O	NR3	1	0.289542083396	0.648182492821
O	NY	1	0.289542083396	0.648182492821
O	OC	1	0.276178602624	0.50208
O	OH1	1	0.28241489365	0.565258245152
O	OM	1	0.276178602624	0.50208
O	OS	1	0.28241489365	0.565258245152
O	OST	1	0.275465883649	0.588740986173
O	OT	1	0.282254531881	0.565258245152
O	S	1	0.302905564167	0.972273739232
O	SM	1	0.300678317372	0.89345790813
O	SS	1	0.320723538531	0.993644945843
O	SOD	1	0.246222133226	0.313883668846
O	POT	1	0.281858081952	0.42750571533
O	CLA	1	0.326959829558	0.561342505072
O	CAL	1	0.246511675309	0.50208
O	MG	1	0.230297318639	0.177512086349
O	CES	1	0.311814551349	0.631770145543
O	ZN	1	0.221833780817	0.724690057887
O	FE	1	0.182634237219	0.0
O	HE	1	0.256578830825	0.211381046583
O	NE	1	0.261033324415	0.42504168492
O	CLAL	1	0.294727113935	0.25104
O	DUM	1	0.12472582054	0.0
O	CAP	1	0.302228481142	0.383469934154
O	FA	1	0.276178602624	0.50208
O	CN	1	0.280633096214	0.648182492821
O	NC	1	0.289542083396	1.12268501014
O	COA	1	0.302905564167	0.480705002262
O	CF1	1	0.293996576986	0.355024172698
O	CF2	1	0.307360057759	0.29703453375
O	CF3	1	0.329632525712	0.204973301676
O	HF1	1	0.242324451334	0.242527681224
O	HF2	1	0.240542653898	0.25104
O	F1	1	0.269942311597	0.532536259047
O	F2	1	0.269942311597	0.469652835188
O	F3	1	0.267269615442	0.451406871724
O	C3	1	0.327405278917	0.204973301676
O	CC1A	1	0.310923652631	0.377952093472
O	CC1B	1	0.310923652631	0.377952093472
O	CC2	1	0.310032753913	0.366667388896
O	NS1	1	0.289542083396	0.648182492821
O	NS2	1	0.289542083396	0.648182492821
O	HOL	1	0.144726496762	0.310857403193
O	HAL1	1	0.242324451334	0.214977812437
O	HAL2	1	0.24410624877	0.242527681224
O	HAL3	1	0.24410624877	0.224537002029
O	HCL	1	0.144726496762	0.310857403193
O	HL	1	0.18708873081	0.310857403193
O	HEL1	1	0.236088160307	0.255189702614
O	HEL2	1	0.236979059025	0.233705521373
O	CL	1	0.302905564167	0.383469934154
O	CEL1	1	0.310923652631	0.377952093472
O	CEL2	1	0.310032753913	0.366667388896
O	OCL	1	0.276178602624	0.50208
O	O2L	1	0.276178602624	0.50208
O	OHL	1	0.28241489365	0.565258245152
O	OSL	1	0.28241489365	0.565258245152
O	NH3L	1	0.289542083396	0.648182492821
O	NTL	1	0.289542083396	0.648182492821
O	SL	1	0.311814551349	0.993644945843
O	PL	1	0.316269044939	1.10856262394
OB	OB	1	0.249451641079	0.50208
OB	OCA	1	0.249451641079	0.50208
OB	CTL1	1	0.293996576986	0.144938011577
OB	CTL2	1	0.293996576986	0.144938011577
OB	CTL3	1	0.293996576986	0.144938011577
OB	CTL5	1	0.293996576986	0.144938011577
OB	OBL	1	0.249451641079	0.50208
OB	C	1	0.302905564167	0.480705002262
OB	CA	1	0.302228481142	0.383469934154
OB	CC	1	0.302905564167	0.383469934154
OB	CD	1	0.302905564167	0.383469934154
OB	CE1	1	0.310923652631	0.377952093472
OB	CE2	1	0.310032753913	0.366667388896
OB	CM	1	0.311814551349	0.480705002262
OB	CPA	1	0.285087589805	0.434814034732
OB	CPB	1	0.285087589805	0.434814034732
OB	CPH1	1	0.285087589805	0.324091246411
OB	CPH2	1	0.285087589805	0.324091246411
OB	CPM	1	0.285087589805	0.434814034732
OB	CS	1	0.320723538531	0.480705002262
OB	CST	1	0.263973290185	0.349056954894
OB	CY	1	0.302228481142	0.383469934154
OB	H	1	0.144726496762	0.310857403193
OB	HA	1	0.242324451334	0.214977812437
OB	HE1	1	0.236088160307	0.255189702614
OB	HE2	1	0.236979059025	0.233705521373
OB	HB	1	0.242324451334	0.214977812437
OB	HC	1	0.144726496762	0.310857403193
OB	HR1	1	0.204906705172	0.310857403193
OB	HR2	1	0.18708873081	0.310857403193
OB	HR3	1	0.255509752363	0.128005785869
OB	HS	1	0.164816262856	0.45833423612
OB	HT	1	0.144726496762	0.310857403193
OB	HA1	1	0.242324451334	0.214977812437
OB	HA2	1	0.24410624877	0.242527681224
OB	HA3	1	0.24410624877	0.224537002029
OB	NC2	1	0.289542083396	0.648182492821
OB	NH2	1	0.289542083396	0.648182492821
OB	NH3	1	0.289542083396	0.648182492821
OB	NP	1	0.289542083396	0.648182492821
OB	NPH	1	0.289542083396	0.648182492821
OB	NR1	1	0.289542083396	0.648182492821
OB	NR2	1	0.289542083396	0.648182492821
OB	NR3	1	0.289542083396	0.648182492821
OB	NY	1	0.289542083396	0.648182492821
OB	OC	1	0.276178602624	0.50208
OB	OH1	1	0.28241489365	0.565258245152
OB	OM	1	0.276178602624	0.50208
OB	OS	1	0.28241489365	0.565258245152
OB	OST	1	0.275465883649	0.588740986173
OB	OT	1	0.282254531881	0.565258245152
OB	S	1	0.302905564167	0.972273739232
OB	SM	1	0.300678317372	0.89345790813
OB	SS	1	0.320723538531	0.993644945843
OB	SOD	1	0.246222133226	0.313883668846
OB	POT	1	0.281858081952	0.42750571533
OB	CLA	1	0.326959829558	0.561342505072
OB	CAL	1	0.246511675309	0.50208
OB	MG	1	0.230297318639	0.177512086349
OB	CES	1	0.311814551349	0.631770145543
OB	ZN	1	0.221833780817	0.724690057887
OB	FE	1	0.182634237219	0.0
OB	HE	1	0.256578830825	0.211381046583
OB	NE	1	0.261033324415	0.42504168492
OB	CLAL	1	0.294727113935	0.25104
OB	DUM	1	0.12472582054	0.0
OB	CAP	1	0.302228481142	0.383469934154
OB	FA	1	0.276178602624	0.50208
OB	CN	1	0.280633096214	0.648182492821
OB	NC	1	0.289542083396	1.12268501014
OB	COA	1	0.302905564167	0.480705002262
OB	CF1	1	0.293996576986	0.355024172698
OB	CF2	1	0.307360057759	0.29703453375
OB	CF3	1	0.329632525712	0.204973301676
OB	HF1	1	0.242324451334	0.242527681224
OB	HF2	1	0.240542653898	0.25104
OB	F1	1	0.269942311597	0.532536259047
OB	F2	1	0.269942311597	0.469652835188
OB	F3	1	0.267269615442	0.451406871724
OB	C3	1	0.327405278917	0.204973301676
OB	CC1A	1	0.310923652631	0.377952093472
OB	CC1B	1	0.310923652631	0.377952093472
OB	CC2	1	0.310032753913	0.366667388896
OB	NS1	1	0.289542083396	0.648182492821
OB	NS2	1	0.289542083396	0.648182492821
OB	HOL	1	0.144726496762	0.310857403193
OB	HAL1	1	0.242324451334	0.214977812437
OB	HAL2	1	0.24410624877	0.242527681224
OB	HAL3	1	0.24410624877	0.224537002029
OB	HCL	1	0.144726496762	0.310857403193
OB	HL	1	0.18708873081	0.310857403193
OB	HEL1	1	0.236088160307	0.255189702614
OB	HEL2	1	0.236979059025	0.233705521373
OB	CL	1	0.302905564167	0.383469934154
OB	CEL1	1	0.310923652631	0.377952093472
OB	CEL2	1	0.310032753913	0.366667388896
OB	OCL	1	0.276178602624	0.50208
OB	O2L	1	0.276178602624	0.50208
OB	OHL	1	0.28241489365	0.565258245152
OB	OSL	1	0.28241489365	0.565258245152
OB	NH3L	1	0.289542083396	0.648182492821
OB	NTL	1	0.289542083396	0.648182492821
OB	SL	1	0.311814551349	0.993644945843
OB	PL	1	0.316269044939	1.10856262394
OCA	OCA	1	0.249451641079	0.50208
OCA	CTL1	1	0.293996576986	0.144938011577
OCA	CTL2	1	0.293996576986	0.144938011577
OCA	CTL3	1	0.293996576986	0.144938011577
OCA	CTL5	1	0.293996576986	0.144938011577
OCA	OBL	1	0.249451641079	0.50208
OCA	C	1	0.302905564167	0.480705002262
OCA	CA	1	0.302228481142	0.383469934154
OCA	CC	1	0.302905564167	0.383469934154
OCA	CD	1	0.302905564167	0.383469934154
OCA	CE1	1	0.310923652631	0.377952093472
OCA	CE2	1	0.310032753913	0.366667388896
OCA	CM	1	0.311814551349	0.480705002262
OCA	CPA	1	0.285087589805	0.434814034732
OCA	CPB	1	0.285087589805	0.434814034732
OCA	CPH1	1	0.285087589805	0.324091246411
OCA	CPH2	1	0.285087589805	0.324091246411
OCA	CPM	1	0.285087589805	0.434814034732
OCA	CS	1	0.320723538531	0.480705002262
OCA	CST	1	0.263973290185	0.349056954894
OCA	CY	1	0.302228481142	0.383469934154
OCA	H	1	0.144726496762	0.310857403193
OCA	HA	1	0.242324451334	0.214977812437
OCA	HE1	1	0.236088160307	0.255189702614
OCA	HE2	1	0.236979059025	0.233705521373
OCA	HB	1	0.242324451334	0.214977812437
OCA	HC	1	0.144726496762	0.310857403193
OCA	HR1	1	0.204906705172	0.310857403193
OCA	HR2	1	0.18708873081	0.310857403193
OCA	HR3	1	0.255509752363	0.128005785869
OCA	HS	1	0.164816262856	0.45833423612
OCA	HT	1	0.144726496762	0.310857403193
OCA	HA1	1	0.242324451334	0.214977812437
OCA	HA2	1	0.24410624877	0.242527681224
OCA	HA3	1	0.24410624877	0.224537002029
OCA	NC2	1	0.289542083396	0.648182492821
OCA	NH2	1	0.289542083396	0.648182492821
OCA	NH3	1	0.289542083396	0.648182492821
OCA	NP	1	0.289542083396	0.648182492821
OCA	NPH	1	0.289542083396	0.648182492821
OCA	NR1	1	0.289542083396	0.648182492821
OCA	NR2	1	0.289542083396	0.648182492821
OCA	NR3	1	0.289542083396	0.648182492821
OCA	NY	1	0.289542083396	0.648182492821
OCA	OC	1	0.276178602624	0.50208
OCA	OH1	1	0.28241489365	0.565258245152
OCA	OM	1	0.276178602624	0.50208
OCA	OS	1	0.28241489365	0.565258245152
OCA	OST	1	0.275465883649	0.588740986173
OCA	OT	1	0.282254531881	0.565258245152
OCA	S	1	0.302905564167	0.972273739232
[truncated: 552 more rows]
