# Supplementary material for: Molecular dynamics ensemble refinement of the heterogeneous native state of NCBD using chemical shifts and NOEs
Source: PeerJ. 2018 Jul 4;6:e5125. doi: 10.7717/peerj.5125 (PMC6035720; doi:10.7717/peerj.5125)
Supplement: Data S1 — This file contains input files for running the molecular simulations, and the resulting ensemble of NCBD obtained using NOEs and chemical shifts. [file peerj-06-5125-s005.bz2 › raw_data/CS-NOE/CS-NOE4-C22/charmm27-nocmap.ff/watermodels.dat]

tip3p   TIP3P   TIP 3-point, recommended
tip4p   TIP4P   TIP 4-point
tips3p  TIPS3P  CHARMM TIP 3-point with LJ on H's (note: twice as slow in GROMACS)
spc     SPC     simple point charge
spce    SPC/E   extended simple point charge
