# Supplementary material for: Molecular dynamics ensemble refinement of the heterogeneous native state of NCBD using chemical shifts and NOEs
Source: PeerJ. 2018 Jul 4;6:e5125. doi: 10.7717/peerj.5125 (PMC6035720; doi:10.7717/peerj.5125)
Supplement: Data S1 — This file contains input files for running the molecular simulations, and the resulting ensemble of NCBD obtained using NOEs and chemical shifts. [file peerj-06-5125-s005.bz2 › raw_data/CS-NOE/CS-NOE4-C22/charmm27-nocmap.ff/aminoacids.vsd]

[ CH3 ]
  CT3	  CE1	  MCH3
  CT3     C       MCH3
  CT3     CA      MCH3
  CT3     CC      MCH3
  CT3     CD      MCH3
  CT3     CPB     MCH3
  CT3     CPH1    MCH3
  CT3     CS      MCH3
  CT3     CT1     MCH3
  CT3     CT2     MCH3
  CT3     CT3     MCH3
  CT3     NC2     MCH3
  CT3     NH1     MCH3
  CT3     NH2     MCH3
  CT3     NH3     MCH3
  CT3     OC      MCH3
  CT3     OH1     MCH3
  CT3     OS      MCH3
  CT3     S       MCH3S
  CTL3    CL      MCH3 
  CTL3    OSL     MCH3
  CTL3    CTL1    MCH3
  CTL3    CTL2    MCH3
  CTL3    CTL3    MCH3
  CTL3    OHL     MCH3
  CTL3    CEL1    MCH3
  CTL5    NTL     MCH3

[ NH3 ]
  NH3     CT1     MNH3
  NH3     CT2     MNH3
  NH3     CT3     MNH3
  NH3L    CTL2    MNH3

[ NH2 ]
   NH2  planar
   NP   planar
   NC2  planar


; Data for generating dummy aromatic rings.
; Actually we dont need all these bonds and angles,
; but by specifying them here it is easier to improve
; the dummy generation code later.
[ PHE ]
  CG	CD1		0.140
  CG	CD2		0.140
  CD1   CE1		0.140
  CD2	CE2		0.140
  CE1   CZ		0.140
  CE2	CZ		0.140
  CD1	HD1		0.108
  CD2	HD2		0.108
  CE1	HE1		0.108
  CE2   HE2		0.108
  CZ    HZ		0.108
  CG    CD1   CE1	120.0
  CD1   CE1   CZ	120.0
  CE1   CZ    CE2	120.0
  CZ    CE2   CD2	120.0
  CE2   CD2   CG	120.0
  CD2   CG    CD1	120.0
  CG    CD1   HD1	120.0
  CG    CD2   HD2	120.0
  HD1   CD1   CE1	120.0
  CD1   CE1   HE1	120.0
  HE1   CE1   CZ	120.0
  CE1   CZ    HZ	120.0
  HZ    CZ    CE2	120.0
  CZ    CE2   HE2	120.0
  HE2   CE2   CD2	120.0
  HD2   CD2   CG	120.0

[ TYR ]
  CG	CD1		0.140
  CG	CD2		0.140
  CD1   CE1		0.140
  CD2	CE2		0.140
  CE1   CZ		0.140
  CE2	CZ		0.140
  CD1	HD1		0.108
  CD2	HD2		0.108
  CE1	HE1		0.108	
  CE2   HE2		0.108	
  CZ    OH		0.1364	
  OH    HH		0.0945
  CG    CD1   CE1	120.0
  CD1   CE1   CZ	120.0
  CE1   CZ    CE2	120.0
  CZ    CE2   CD2	120.0
  CE2   CD2   CG	120.0
  CD2   CG    CD1	120.0
  CG    CD1   HD1	120.0
  CG    CD2   HD2	120.0
  HD1   CD1   CE1	120.0
  CD1   CE1   HE1	120.0
  HE1   CE1   CZ	120.0
  CE1   CZ    OH	120.0
  CZ    OH    HH	113.0
  OH    CZ    CE2	120.0
  CZ    CE2   HE2	120.0
  HE2   CE2   CD2	120.0
  HD2   CD2   CG	120.0

[ TRP ] ; angles from MD sim, corrected to be perfectly planar
  CB    CG		0.1495
  CG	CD1   		0.1352
  CD1   NE1		0.1381
  NE1	CE2		0.138
  CE2   CD2		0.1419
  CD2   CG		0.1459
  CE2   CZ2		0.140
  CZ2   CH2		0.140
  CH2   CZ3		0.140
  CZ3   CE3		0.140
  CE3   CD2		0.1404
  CD1   HD1		0.108
  NE1   HE1		0.101
  CE3   HE3		0.108
  CZ2   HZ2		0.108
  CZ3   HZ3		0.108
  CH2   HH2		0.108
  CB    CG    CD1       125.6
  CB    CG    CD2       128.7
  CG    CD1   NE1	109.7
  CD1   NE1   CE2	111.7
  NE1   CE2   CD2	104.3
  CE2   CD2   CG	108.5
  CD2   CG    CD1	105.7
  NE1   CE2   CZ2	135.7
  CE2   CZ2   CH2	120.0
  CZ2   CH2   CZ3	120.0
  CH2   CZ3   CE3	120.0
  CZ3   CE3   CD2	120.0
  CE2   CD2   CE3	120.0
  CD2   CE2   CZ2	120.0
  CE3   CD2   CG	131.5
  CG    CD1   HD1	124.6
  HD1   CD1   NE1	125.7
  CD1   NE1   HE1	122.7
  HE1   NE1   CE2	125.6
  CZ3   CE3   HE3	120.0
  HE3   CE3   CD2 	120.0
  CE2   CZ2   HZ2	120.0
  HZ2   CZ2   CH2	120.0
  CH2   CZ3   HZ3	120.0
  HZ3   CZ3   CE3	120.0
  CZ2   CH2   HH2	120.0
  HH2   CH2   CZ3	120.0	

[ HISA ] ; angles from MD sim, corrected to be perfectly planar
  CG    ND1		0.1381
  ND1   CE1		0.1343
  CE1   NE2		0.1335
  NE2	CD2		0.1394
  CD2   CG		0.137
  ND1   HD1		0.101
  CE1   HE1		0.108
  CD2   HD2		0.108
  CG    ND1   CE1	107.4
  ND1   CE1   NE2	113.1
  CE1   NE2   CD2	104.5
  NE2   CD2   CG	109.3
  CD2   CG    ND1	105.7
  CG    ND1   HD1	127.7
  HD1   ND1   CE1	124.9
  ND1   CE1   HE1	122.9
  HE1   CE1   NE2	124.0
  CG    CD2   HD2	129.0
  HD2   CD2   NE2  	121.7

[ HISB ] ; angles from MD sim, corrected to be perfectly planar
  CG    ND1		0.1394
  ND1   CE1		0.1335
  CE1   NE2		0.1343
  NE2	CD2		0.1381
  CD2   CG 		0.137
  CD2   HD2		0.108
  CE1   HE1		0.108
  NE2   HE2		0.101
  CG    ND1   CE1	104.9
  ND1   CE1   NE2	112.9
  CE1   NE2   CD2	107.3
  NE2   CD2   CG	106.4
  CD2   CG    ND1	108.5
  NE2   CD2   HD2	122.4
  HD2   CD2   CG	131.2
  ND1   CE1   HE1	123.8
  HE1   CE1   NE2	123.3
  CE1   NE2   HE2	125.9
  HE2   NE2   CD2	126.8
  
[ HISH ] ; angles from MD sim, corrected to be perfectly planar
  CG    ND1		0.1381
  ND1   CE1		0.1343
  CE1   NE2		0.1343
  NE2	CD2		0.1381
  CD2   CG		0.137
  ND1   HD1		0.101
  CE1   HE1		0.108
  CD2   HD2		0.108
  NE2   HE2		0.101
  CG    ND1   CE1	107.4
  ND1   CE1   NE2	111.4
  CE1   NE2   CD2	107.2
  NE2   CD2   CG	107.4
  CD2   CG    ND1	106.6
  CG    ND1   HD1	127.4
  HD1   ND1   CE1	125.2
  ND1   CE1   HE1	124.3
  HE1   CE1   NE2	124.3
  CE1   NE2   HE2	126.4
  HE2   NE2   CD2	126.4
  NE2   CD2   HD2	120.8
  HD2   CD2   CG	131.8
