# Supplementary material for: Molecular dynamics ensemble refinement of the heterogeneous native state of NCBD using chemical shifts and NOEs
Source: PeerJ. 2018 Jul 4;6:e5125. doi: 10.7717/peerj.5125 (PMC6035720; doi:10.7717/peerj.5125)
Supplement: Data S1 — This file contains input files for running the molecular simulations, and the resulting ensemble of NCBD obtained using NOEs and chemical shifts. [file peerj-06-5125-s005.bz2 › raw_data/CS-NOE/CS-NOE4-C22/charmm27-nocmap.ff/spce.itp]

[ moleculetype ]
; molname	nrexcl
SOL		2

[ atoms ]
;   nr   type  resnr residue  atom   cgnr     charge       mass
     1     OW   1    SOL     OW      1      -0.8476
     2     HW   1    SOL    HW1      1       0.4238
     3     HW   1    SOL    HW2      1       0.4238

#ifndef FLEXIBLE
[ settles ]
; OW	funct	doh	dhh
1	1	0.1	0.16330

[ exclusions ]
1	2	3
2	1	3
3	1	2
#else
[ bonds ]
; i	j	funct	length	force.c.
1	2	1	0.1	345000	0.1     345000
1	3	1	0.1	345000	0.1     345000
	
[ angles ]
; i	j	k	funct	angle	force.c.
2	1	3	1	109.47	383	109.47	383
#endif
