# Supplementary material for: Molecular dynamics ensemble refinement of the heterogeneous native state of NCBD using chemical shifts and NOEs
Source: PeerJ. 2018 Jul 4;6:e5125. doi: 10.7717/peerj.5125 (PMC6035720; doi:10.7717/peerj.5125)
Supplement: Data S1 — This file contains input files for running the molecular simulations, and the resulting ensemble of NCBD obtained using NOEs and chemical shifts. [file peerj-06-5125-s005.bz2 › raw_data/CS-NOE/CS-NOE4-C22/charmm27-nocmap.ff/rna.arn]

RNA  OP1  O1P
RNA  OP2  O2P
RNA  H2'  H2'1
RNA  H2'' H2'2
RNA  H5'  H5'1
RNA  H5'' H5'2
RNA  HO5' H5T
RNA  HO3' H3T
