# Supplementary material for: Molecular dynamics ensemble refinement of the heterogeneous native state of NCBD using chemical shifts and NOEs
Source: PeerJ. 2018 Jul 4;6:e5125. doi: 10.7717/peerj.5125 (PMC6035720; doi:10.7717/peerj.5125)
Supplement: Data S1 — This file contains input files for running the molecular simulations, and the resulting ensemble of NCBD obtained using NOEs and chemical shifts. [file peerj-06-5125-s005.bz2 › raw_data/CS-NOE/CS-NOE4-C22/charmm27-nocmap.ff/aminoacids.hdb]

ACE     1       
3	4	HH3	CH3	C	O
AIB     3       
1	1	HN	N	-C	CA
3	4	HB1	CB1	CA	N
3	4	HB2	CB2	CA	N
ALA     3       
1	1	HN	N	-C	CA
1	5	HA	CA	N	C	CB
3	4	HB	CB	CA	N
ARG     8       
1	1	HN	N	-C	CA
1	5	HA	CA	N	C	CB
2	6	HB	CB	CG	CA
2	6	HG	CG	CD	CB
2	6	HD	CD	NE	CG
1	1	HE	NE	CD	CZ
2	3	HH1	NH1	CZ	NE
2	3	HH2	NH2	CZ	NE
ARGN    8       
1	1	HN	N	-C	CA
1	5	HA	CA	N	C	CB
2	6	HB	CB	CG	CA
2	6	HG	CG	CD	CB
2	6	HD	CD	NE	CG
1	1	HE	NE	CD	CZ
1	2	HH1	NH1	CZ	NE
2	3	HH2	NH2	CZ	NE
ASN     4       
1	1	HN	N	-C	CA
1	5	HA	CA	N	C	CB
2	6	HB	CB	CG	CA
2	3	HD2	ND2	CG	CB
ASP     3       
1	1	HN	N	-C	CA
1	5	HA	CA	N	C	CB
2	6	HB	CB	CG	CA
ASPP    4       
1	1	HN	N	-C	CA
1	5	HA	CA	N	C	CB
2	6	HB	CB	CG	CA
1	2	HD2	OD2	CG	CB
CT3     2
1	1	HN	N	-C	CH3
3       4       HH3	CH3	N	HN
CYS2    3       
1	1	HN	N	-C	CA
1	5	HA	CA	N	C	CB
2	6	HB	CB	SG	CA
CYS     4       
1	1	HN	N	-C	CA
1	5	HA	CA	N	C	CB
2	6	HB	CB	SG	CA
1	2	HG1	SG	CB	CA
GLN     5       
1	1	HN	N	-C	CA
1	5	HA	CA	N	C	CB
2	6	HB	CB	CG	CA
2	6	HG	CG	CD	CB
2	3	HE2	NE2	CD	CG
GLU     4       
1	1	HN	N	-C	CA
1	5	HA	CA	N	C	CB
2	6	HB	CB	CG	CA
2	6	HG	CG	CD	CB
GLUP    5       
1	1	HN	N	-C	CA
1	5	HA	CA	N	C	CB
2	6	HB	CB	CG	CA
2	6	HG	CG	CD	CB
1	2	HE2	OE2	CD	CG
GLY     2       
1	1	HN	N	-C	CA
2	6	HA	CA	C	N
HIS1    6       
1	1	HN	N	-C	CA
1	5	HA	CA	N	C	CB
2	6	HB	CB	CG	CA
1	1	HD2	CD2	CG	NE2
1	1	HE1	CE1	ND1	NE2
1	1	HD1	ND1	CG	CE1
HSD     6       
1	1	HN	N	-C	CA
1	5	HA	CA	N	C	CB
2	6	HB	CB	CG	CA
1	1	HD2	CD2	CG	NE2
1	1	HE1	CE1	ND1	NE2
1	1	HD1	ND1	CG	CE1
HSE     6       
1	1	HN	N	-C	CA
2	6	HB	CB	CG	CA
1	5	HA	CA	N	C	CB
1	1	HE2	NE2	CE1	CD2
1	1	HD2	CD2	CG	NE2
1	1	HE1	CE1	ND1	NE2
HSP     7       
1	1	HN	N	-C	CA
1	5	HA	CA	N	C	CB
2	6	HB	CB	CG	CA
1	1	HD2	CD2	CG	NE2
1	1	HE1	CE1	ND1	NE2
1	1	HD1	ND1	CG	CE1
1	1	HE2	NE2	CE1	CD2
HO4     1       
3	10	HW	OW
HO5     1       
4	11	HW	OW
HOH     1       
2	7	HW	OW
ILE     6       
1	1	HN	N	-C	CA
1	5	HA	CA	N	C	CB
1	5	HB	CB	CA	CG1	CG2
2	6	HG1	CG1	CD	CB
3	4	HG2	CG2	CB	CA
3	4	HD	CD	CG1	CB
LEU     6       
1	1	HN	N	-C	CA
1	5	HA	CA	N	C	CB
2	6	HB	CB	CG	CA
1	5	HG	CG	CB	CD1	CD2
3	4	HD1	CD1	CG	CB
3	4	HD2	CD2	CG	CB
LSN     7
1	1	HN	N	-C	CA
1	5	HA	CA	N	C	CB
2	6	HB	CB	CG	CA
2	6	HG	CG	CD	CB
2	6	HD	CD	CE	CG
2	6	HE	CE	NZ	CD
2	4	HZ	NZ	CE	CD
LYS     7       
1	1	HN	N	-C	CA
1	5	HA	CA	N	C	CB
2	6	HB	CB	CG	CA
2	6	HG	CG	CD	CB
2	6	HD	CD	CE	CG
2	6	HE	CE	NZ	CD
3	4	HZ	NZ	CE	CD
MET     5       
1	1	HN	N	-C	CA
1	5	HA	CA	N	C	CB
2	6	HB	CB	CG	CA
2	6	HG	CG	SD	CB
3	4	HE	CE	SD	CG
PHE     8       
1	1	HN	N	-C	CA
1	5	HA	CA	N	C	CB
2	6	HB	CB	CG	CA
1	1	HD1	CD1	CG	CE1
1	1	HD2	CD2	CG	CE2
1	1	HE1	CE1	CD1	CZ
1	1	HE2	CE2	CD2	CZ
1	1	HZ	CZ	CE1	CE2
PRO     4       
1	5	HA	CA	N	C	CB
2	6	HB	CB	CG	CA
2	6	HG	CG	CD	CB
2	6	HD	CD	N	CG
SER     4       
1	1	HN	N	-C	CA
1	5	HA	CA	N	C	CB
2	6	HB	CB	OG	CA
1	2	HG1	OG	CB	CA
THR     5       
1	1	HN	N	-C	CA
1	5	HA	CA	N	C	CB
1	5	HB	CB	CA	OG1	CG2
1	2	HG1	OG1	CB	CA
3	4	HG2	CG2	CB	CA
TRP     9       
1	1	HN	N	-C	CA
1	5	HA	CA	N	C	CB
2	6	HB	CB	CG	CA
1	1	HD1	CD1	NE1	CG
1	1	HE1	NE1	CD1	CE2
1	1	HE3	CE3	CD2	CZ3
1	1	HZ3	CZ3	CE3	CH2
1	1	HH2	CH2	CZ3	CZ2
1	1	HZ2	CZ2	CE2	CH2
TYR     8       
1	1	HN	N	-C	CA
1	5	HA	CA	N	C	CB
2	6	HB	CB	CG	CA
1	1	HD1	CD1	CG	CE1
1	1	HD2	CD2	CG	CE2
1	1	HE1	CE1	CD1	CZ
1	1	HE2	CE2	CD2	CZ
1	2	HH	OH	CZ	CE1
VAL     5       
1	1	HN	N	-C	CA
1	5	HA	CA	N	C	CB
1	5	HB	CB	CA	CG1	CG2
3	4	HG1	CG1	CB	CA
3	4	HG2	CG2	CB	CA
