# Supplementary material for: Molecular dynamics ensemble refinement of the heterogeneous native state of NCBD using chemical shifts and NOEs
Source: PeerJ. 2018 Jul 4;6:e5125. doi: 10.7717/peerj.5125 (PMC6035720; doi:10.7717/peerj.5125)
Supplement: Data S1 — This file contains input files for running the molecular simulations, and the resulting ensemble of NCBD obtained using NOEs and chemical shifts. [file peerj-06-5125-s005.bz2 › raw_data/CS-NOE/CS-NOE4-C22/charmm27-nocmap.ff/forcefield.doc]

CHARMM27 all-atom force field (NO CMAP) - version 2.0

*******************************************************************************
*                    CHARMM port writted by                                   *
*                    Par Bjelkmar, Per Larsson, Michel Cuendet,               *
*                    Berk Hess and Erik Lindahl.                              *
*                    Correspondance:                                          *
*                    bjelkmar@cbr.su.se or lindahl@cbr.su.se                  *
*******************************************************************************


Parameters derived from c32b1 version of CHARMM
NOTE: Atom-based charge groups

References:

Proteins

MacKerell, Jr., A. D., Feig, M., Brooks, C.L., III, Extending the
treatment of backbone energetics in protein force fields: limitations
of gas-phase quantum mechanics in reproducing protein conformational
distributions in molecular dynamics simulations, Journal of
Computational Chemistry, 25: 1400-1415, 2004.

and 

MacKerell, Jr., A. D.,  et al. All-atom
empirical potential for molecular modeling and dynamics Studies of
proteins.  Journal of Physical Chemistry B, 1998, 102, 3586-3616.

Lipids

Feller, S. and MacKerell, Jr., A.D. An Improved Empirical Potential
Energy Function for  Molecular Simulations of Phospholipids, Journal
of Physical Chemistry B, 2000, 104: 7510-7515.

Nucleic Acids

Foloppe, N. and MacKerell, Jr., A.D. "All-Atom Empirical Force Field for
Nucleic Acids: 2) Parameter Optimization Based on Small Molecule and
Condensed Phase Macromolecular Target Data. 2000, 21: 86-104.

and 

MacKerell, Jr., A.D. and Banavali, N. "All-Atom Empirical Force Field for
Nucleic Acids: 2) Application to Molecular Dynamics Simulations of DNA
and RNA in Solution.  2000, 21: 105-120.


If using there parameters for research please cite:
Bjelkmar, P., Larsson, P., Cuendet, M. A, Bess, B., Lindahl, E.
Implementation of the CHARMM force field in GROMACS: Analysis of protein
stability effects from correction maps, virtual interaction sites, and
water models., Journal of Chemical Theory and Computation, 6: 459-466, 2010.
