# Supplementary material for: Molecular dynamics ensemble refinement of the heterogeneous native state of NCBD using chemical shifts and NOEs
Source: PeerJ. 2018 Jul 4;6:e5125. doi: 10.7717/peerj.5125 (PMC6035720; doi:10.7717/peerj.5125)
Supplement: Data S1 — This file contains input files for running the molecular simulations, and the resulting ensemble of NCBD obtained using NOEs and chemical shifts. [file peerj-06-5125-s005.bz2 › raw_data/CS-NOE/CS-NOE4-C22/charmm27-nocmap.ff/ions.itp]

[ moleculetype ] ; added by Bjelkmar Jan 2010, from c32b1/toppar/stream/toppar_water_ions.str
; molname   nrexcl
OH          1

[ atoms ]
; id    at type     res nr  residu name at name  cg nr  charge   mass
1       OC          1       OH          O1       1      -1.32
2       H           1       OH          H1       1      0.32

[ bonds ]
;i  j   funct   length  force.c.
1   2   1       0.09700 456056   ; hydroxyl bond

[ moleculetype ]
; molname   nrexcl
NA          1

[ atoms ]
; id    at type     res nr  residu name at name  cg nr  charge   
1       SOD         1       NA          NA       1      1        

[ moleculetype ]
; molname   nrexcl
MG          1

[ atoms ]
; id    at type     res nr  residu name at name  cg nr  charge
1       MG          1       MG          MG       1      2        

[ moleculetype ]
; molname   nrexcl
K           1

[ atoms ]
; id    at type     res nr  residu name at name  cg nr  charge   
1       POT         1       K           K        1      1        

[ moleculetype ]
; molname   nrexcl
CS          1

[ atoms ]
; id    at type     res nr  residu name at name  cg nr  charge   
1       CES         1       CS          CS       1      1        

[ moleculetype ]
; molname   nrexcl
CA          1

[ atoms ]
; id    at type     res nr  residu name at name  cg nr  charge   
1       CAL         1       CA          CA       1      2    

[ moleculetype ]
; molname   nrexcl
CL          1

[ atoms ]
; id    at type     res nr  residu name at name  cg nr  charge   
1       CLA         1       CL          CL       1      -1   

[ moleculetype ]
; molname   nrexcl
ZN          1

[ atoms ]
; id    at type     res nr  residu name at name  cg nr  charge   
1       ZN          1       ZN          ZN       1      -2   
