# Supplementary material for: Molecular dynamics ensemble refinement of the heterogeneous native state of NCBD using chemical shifts and NOEs
Source: PeerJ. 2018 Jul 4;6:e5125. doi: 10.7717/peerj.5125 (PMC6035720; doi:10.7717/peerj.5125)
Supplement: Data S1 — This file contains input files for running the molecular simulations, and the resulting ensemble of NCBD obtained using NOEs and chemical shifts. [file peerj-06-5125-s005.bz2 › raw_data/CS-NOE/CS-NOE4-C22/charmm27-nocmap.ff/dna.n.tdb]

[ None ]

[ 5' ]
[ delete ]
 P
 O1P
 O2P
[ replace ]
O5'	O5' 	ON5	15.9994	  -0.66   
C5'	C5'	CN8B	12.011 	   0.05
[ Add ]
 1  2 	H5T	O5'	C5'	C4'
	HN5	1.008	0.43	-1
