# Supplementary material for: Molecular dynamics ensemble refinement of the heterogeneous native state of NCBD using chemical shifts and NOEs
Source: PeerJ. 2018 Jul 4;6:e5125. doi: 10.7717/peerj.5125 (PMC6035720; doi:10.7717/peerj.5125)
Supplement: Data S1 — This file contains input files for running the molecular simulations, and the resulting ensemble of NCBD obtained using NOEs and chemical shifts. [file peerj-06-5125-s005.bz2 › raw_data/CS-NOE/CS-NOE4-C22/charmm27-nocmap.ff/gb.itp]

[ implicit_genborn_params ]

; Atom type	sar     st      pi      gbr      hct
 NH1            0.155   1       1.028   0.17063  0.79 ; N
 N		0.155	1	1	0.155	 0.79 ;	Proline backbone N
 NP		0.155	1	1	0.155	 0.79 ;	Proline backbone N for Proline N-terminus
 H              0.1     1       1       0.115    0.85 ; H
 CT1            0.180   1       1.276   0.190    0.72 ; C
 HB             0.1     1       1       0.125    0.85 ; H
 CT3            0.200   1       0.880   0.190    0.72 ; C
 HA             0.1     1       1       0.125    0.85 ; H
 C              0.172   1       1.554   0.1875   0.72 ; C
 O              0.150   1       0.926   0.148    0.85 ; O
 CT2            0.190   1       1.045   0.190    0.72 ; C
 NC2            0.160   1       1.215   0.17063  0.79 ; N
 HC             0.1     1       1       0.115    0.85 ; H
 CC             0.172   1       1.554   0.1875   0.72 ; C
 CD		0.172	1	1.554	0.1875	 0.72 ; carbonyl C (in COOH termini)
 NH2            0.160   1       1.215   0.17063  0.79 ; N
 OC             0.170   1       0.922   0.148    0.85 ; O
 OB		0.170	1	0.922	0.148	 0.85 ; carbonyl O (in COOH termini)
 S              0.180   1       1.121   0.1775   0.96 ; S
 SM             0.180   1       1.121   0.1775   0.96 ; disulfide sulfur
 HS             0.1     1       1       0.125    0.85 ; H
 NR1            0.155   1       1.028   0.17063  0.79 ; N
 CPH1           0.172   1       1.554   0.1875   0.72 ; C
 CPH2           0.180   1       1.073   0.1875   0.72 ; C
 HR1            0.1     1       1       0.125    0.85 ; H
 HR2            0.1     1       1       0.125    0.85 ; H
 NR2            0.155   1       1.215   0.17063  0.79 ; N
 HR3            0.1     1       1       0.115    0.85 ; H
 NR3            0.155   1       1.215   0.17063  0.79 ; N
 NH3            0.160   1       1.215   0.1625   0.79 ; N
 HP             0.1     1       1       0.125    0.85 ; H
 CP3            0.190   1       1.045   0.190    0.72 ; C
 CP1            0.180   1       1.276   0.190    0.72 ; C
 CP2            0.190   1       1.045   0.190    0.72 ; C
 OH1            0.152   1       1.080   0.1535   0.85 ; O
 CY             0.172   0.012   1.554   0.1875   0.72 ; C
 CA             0.180   1       1.073   0.1875   0.72 ; C
 HP             0.1     1       1       0.125    0.85 ; H
 NY             0.155   1       1.028   0.17063  0.79 ; N
 CPT            0.172   0.012   1.554   0.1875   0.72 ; C     
 MNH3		0	0	0	0	 0    ; dummy mass
 MNH2		0	0	0	0	 0    ; dummy mass
 MCH3		0	0	0	0	 0    ; dummy mass
 MCH3S		0	0	0	0	 0    ; dummy mass
