# Supplementary material for: Molecular dynamics ensemble refinement of the heterogeneous native state of NCBD using chemical shifts and NOEs
Source: PeerJ. 2018 Jul 4;6:e5125. doi: 10.7717/peerj.5125 (PMC6035720; doi:10.7717/peerj.5125)
Supplement: Data S1 — This file contains input files for running the molecular simulations, and the resulting ensemble of NCBD obtained using NOEs and chemical shifts. [file peerj-06-5125-s005.bz2 › raw_data/CS-NOE/CS-NOE4-C22/charmm27-nocmap.ff/forcefield.itp]

*******************************************************************************
*                    CHARMM port writted by                                   *
*                    Par Bjelkmar, Per Larsson, Michel Cuendet,               *
*                    Berk Hess and Erik Lindahl.                              *
*                    Correspondance:                                          *
*                    bjelkmar@cbr.su.se or lindahl@cbr.su.se                  *
*******************************************************************************


#define _FF_CHARMM
[ defaults ]
; nbfunc	comb-rule	gen-pairs	fudgeLJ	fudgeQQ
1	2	yes	1.0	1.0

#include "ffnonbonded.itp"
#include "ffbonded.itp"
#include "gb.itp"
; Nucleic acids nonbonded and bonded parameters"
#include "ffnanonbonded.itp"
#include "ffnabonded.itp"
