# Supplementary material for: Molecular dynamics ensemble refinement of the heterogeneous native state of NCBD using chemical shifts and NOEs
Source: PeerJ. 2018 Jul 4;6:e5125. doi: 10.7717/peerj.5125 (PMC6035720; doi:10.7717/peerj.5125)
Supplement: Data S1 — This file contains input files for running the molecular simulations, and the resulting ensemble of NCBD obtained using NOEs and chemical shifts. [file peerj-06-5125-s005.bz2 › raw_data/CS-NOE/CS-NOE4-C22/charmm27-nocmap.ff/aminoacids.c.tdb]

[ None ]

[ COO- ]
[ replace ]
 C	C	CC		12.011	0.34
 O	OT1	OC		15.9994	-0.67
 OXT	OT2	OC		15.9994	-0.67	
[ add ]
 2	8	OT	C	CA	N
	OC	15.9994	-0.67	-1
[ impropers ]
 C	CA	OT2	OT1      


[ COOH ]
[ replace ]
 C	C	CD		12.011	0.72
 O	OT1	OB		15.9994	-0.55
 OXT	OT2	OH		15.9994	-0.61
[ add ]
 2	8	OT	C	CA	N
 	OB	15.9994	-0.55	-1
 1	2	HT2	OT2	C	CA
 	H	1.008	0.44	-1
[ replace ]
 OT2	OT2	OH1		15.9994	-0.61
[ impropers ]
 C	CA	OT2	OT1


[ CT2 ]
[ replace ]
 C		CC		12.011	0.55
 O		O		15.9994	-0.55
[ add ]
 1	2	NT	C	CA	N
 	NH2	14.0027	-0.62	-1
 2	3	HT	NT	C	CA
 	H	1.008	0.00	-1
[ replace ]
 HT1		H		1.008	0.30	; this one is trans to O
 HT2		H		1.008	0.32	; this one is cis to O
[ impropers ]
 C	NT	CA	O
 C	CA	NT	O
 NT	C	HT1	HT2
 NT	C	HT2	HT1
[ CT3 ]
; N-Methylamide C-terminus
;
;      |
;      C=O
;      |
;      NT-HNT
;      |
; HT1-CAT-HT3
;      |
;     HT2
;
[ delete ]
OXT
[ add ]
1      8       NT       C      CA      N
        NH1    14.0027  -0.47  -1
1      2       HNT      NT     C       O
        H       1.008   0.31   -1
1      8       CAT      NT     C       O
        CT3   12.011  -0.11    -1
3      4       HT       CAT    NT      C
        HA      1.008   0.09   -1
[ bonds ]
NT    CAT              ; otherwise CAT does not get bonded to other atoms...
[ impropers ]
NT     C       CAT      HNT
C      CA      NT       O
[ cmap ]
-C     N       CA      C        NT
